# Supplementary material for: Understanding the riddle of amine oxidase flavoenzyme reactivity on the stereoisomers of N‐methyl‐dopa and N‐methyl‐tyrosine
Source: J Mol Recognit. 2023 Nov 15;37(2):e3068. doi: 10.1002/jmr.3068 (PMC11475575; doi:10.1002/jmr.3068)
Supplement: Supplementary file 1 — Data S1. Supporting Information. [file JMR-37-e3068-s002.zip]

Archive with 167 entries (136 files):
- building_blocks/
- building_blocks/DOP_54A8.mtb
- building_blocks/DYR_54A8.mtb
- building_blocks/LOP_54A8.mtb
- building_blocks/LYR_54A8.mtb
- coordinates/
- coordinates/ligands/
- coordinates/ligands/DOP_EDS_LJE.top
- coordinates/ligands/EDSR_LJE_DOP.cnf
- coordinates/ligands/EDSR_LJE_DOP_min.cnf
- coordinates/ligands/EDSR_LJE_DOP_min.imd
- coordinates/ligands/EDSR_LJE_DOP_solv_min.cnf
- coordinates/ligands/EDSR_LJE_DOP_solv_min.imd
- coordinates/ligands/EDSR_LJE_DOP_solv_min.por
- coordinates/ligands/EDSR_LJE_DOP_solv_min.rpr
- coordinates/ligands/README.txt
- coordinates/prot/
- coordinates/prot/DOP_EDSR_FADO_LJE_54a8.top
- coordinates/prot/DOP_EDSR_FADO_LJE_min.cnf
- coordinates/prot/DOP_EDSR_FADO_LJE_min.imd
- coordinates/prot/DOP_EDSR_FADO_LJE_solv_ion.cnf
- coordinates/prot/DOP_EDSR_FADO_LJE_solv_ion.por
- coordinates/prot/DOP_EDSR_FADO_LJE_solv_ion.rpr
- coordinates/prot/DOP_EDSR_FADO_LJE_solv_min.cnf
- coordinates/prot/DOP_EDSR_FADO_solv_min.imd
- coordinates/prot/FADO_DOP.pdb
- coordinates/prot/README.txt
- eq/
- eq/ligands/
- eq/ligands/EDSR_lig_eq_box_5.cnf
- eq/ligands/equilibration.jobs
- eq/ligands/eq_box_EDSR_lig.imd
- eq/ligands/eq_EDSR_lig.imd
- eq/ligands/README.txt
- eq/prot/
- eq/prot/DOP_EDSR_FADO_LJE_54a8_NaCl.top
- eq/prot/equilibration.jobs
- eq/prot/FADO_DOP_EDSR_LJE_box_eq_10.cnf
- eq/prot/FADO_DOP_EDSR_LJE_eq.imd
- eq/prot/FADO_DOP_EDSR_LJE_eq_box.imd
- eq/prot/README.txt
- free_ener/
- free_ener/ligands/
- free_ener/ligands/DOPtoDYR/
- free_ener/ligands/DOPtoDYR/DOP_EDS_LJE.top
- free_ener/ligands/DOPtoDYR/DOP_to_DYR.imd
- free_ener/ligands/DOPtoDYR/DOP_to_DYR.ptp
- free_ener/ligands/DOPtoDYR/README.txt
- free_ener/ligands/DOPtoDYR/TI_jobs.dat
- free_ener/ligands/DOPtoLOP/
- free_ener/ligands/DOPtoLOP/DOP_EDS_LJE.top
- free_ener/ligands/DOPtoLOP/DOP_to_LOP.imd
- free_ener/ligands/DOPtoLOP/DOP_to_LOP.ptp
- free_ener/ligands/DOPtoLOP/README.txt
- free_ener/ligands/DOPtoLOP/TI_jobs.dat
- free_ener/ligands/DOPtoLYR/
- free_ener/ligands/DOPtoLYR/DOP_EDS_LJE.top
- free_ener/ligands/DOPtoLYR/DOP_to_LYR.imd
- free_ener/ligands/DOPtoLYR/DOP_to_LYR.ptp
- free_ener/ligands/DOPtoLYR/README.txt
- free_ener/ligands/DOPtoLYR/TI_jobs.dat
- free_ener/ligands/DYRtoLYR/
- free_ener/ligands/DYRtoLYR/DYR_EDS_LJE.top
- free_ener/ligands/DYRtoLYR/DYR_L1.cnf
- free_ener/ligands/DYRtoLYR/DYR_to_LYR.imd
- free_ener/ligands/DYRtoLYR/DYR_to_LYR.ptp
- free_ener/ligands/DYRtoLYR/README.txt
- free_ener/ligands/DYRtoLYR/TI_jobs.dat
- free_ener/ligands/LOPtoLYR/
- free_ener/ligands/LOPtoLYR/LOP_EDS_LJE.top
- free_ener/ligands/LOPtoLYR/LOP_L1.cnf
- free_ener/ligands/LOPtoLYR/LOP_to_LYR.imd
- free_ener/ligands/LOPtoLYR/LOP_to_LYR.ptp
- free_ener/ligands/LOPtoLYR/README.txt
- free_ener/ligands/LOPtoLYR/TI_jobs.dat
- free_ener/proteins/
- free_ener/proteins/DOPtoDYR/
- free_ener/proteins/DOPtoDYR/DOP_EDSR_FADO_LJE_54a8_NaCl.top
- free_ener/proteins/DOPtoDYR/DOP_to_DYR.imd
- free_ener/proteins/DOPtoDYR/DOP_to_DYR.ptp
- free_ener/proteins/DOPtoDYR/README.txt
- free_ener/proteins/DOPtoDYR/TI_jobs.dat
- free_ener/proteins/DOPtoLOP/
- free_ener/proteins/DOPtoLOP/DOP_EDSR_FADO_LJE_54a8_NaCl.top
- free_ener/proteins/DOPtoLOP/DOP_to_LOP.imd
- free_ener/proteins/DOPtoLOP/DOP_to_LOP.ptp
- free_ener/proteins/DOPtoLOP/README.txt
- free_ener/proteins/DOPtoLOP/TI_jobs.dat
- free_ener/proteins/DOPtoLYR/
- free_ener/proteins/DOPtoLYR/DOP_EDSR_FADO_LJE_54a8_NaCl.top
- free_ener/proteins/DOPtoLYR/DOP_to_LYR.imd
- free_ener/proteins/DOPtoLYR/DOP_to_LYR.ptp
- free_ener/proteins/DOPtoLYR/README.txt
- free_ener/proteins/DOPtoLYR/TI_jobs.dat
- free_ener/proteins/LOPtoLYR/
- free_ener/proteins/LOPtoLYR/LOP_EDSR_FADO_LJE_54a8_NaCl.top
- free_ener/proteins/LOPtoLYR/LOP_L1.cnf
- free_ener/proteins/LOPtoLYR/LOP_to_LYR.imd
- free_ener/proteins/LOPtoLYR/LOP_to_LYR.ptp
- free_ener/proteins/LOPtoLYR/README.txt
- free_ener/proteins/LOPtoLYR/TI_jobs.dat
- free_ener/proteins/LYRtoDYR/
- free_ener/proteins/LYRtoDYR/LYR_EDSR_FADO_LJE_54a8_NaCl.top
- free_ener/proteins/LYRtoDYR/LYR_L1.cnf
- free_ener/proteins/LYRtoDYR/LYR_to_DYR.imd
- free_ener/proteins/LYRtoDYR/LYR_to_DYR.ptp
- free_ener/proteins/LYRtoDYR/README.txt
- free_ener/proteins/LYRtoDYR/TI_jobs.dat
- mutant/
- mutant/D315A/
- mutant/D315A/DOP/
- mutant/D315A/DOP/D315A.ptp
- mutant/D315A/DOP/DOP_ASP_ALA.imd
- mutant/D315A/DOP/DOP_EDSR_FADO_LJE_54a8_NaCl.top
- mutant/D315A/DOP/DOP_L0.cnf
- mutant/D315A/DOP/README.txt
- mutant/D315A/DOP/TI_jobs.dat
- mutant/D315A/DYR/
- mutant/D315A/DYR/D315A.ptp
- mutant/D315A/DYR/DYR_ASP_ALA.imd
- mutant/D315A/DYR/DYR_EDSR_FADO_LJE_54a8_NaCl.top
- mutant/D315A/DYR/DYR_L1.cnf
- mutant/D315A/DYR/README.txt
- mutant/D315A/DYR/TI_jobs.dat
- mutant/D315A/LOP/
- mutant/D315A/LOP/D315A.ptp
- mutant/D315A/LOP/LOP_ASP_ALA.imd
- mutant/D315A/LOP/LOP_EDSR_FADO_LJE_54a8_NaCl.top
- mutant/D315A/LOP/LOP_L1.cnf
- mutant/D315A/LOP/README.txt
- mutant/D315A/LOP/TI_jobs.dat
- mutant/D315A/LYR/
- mutant/D315A/LYR/D315A.ptp
- mutant/D315A/LYR/LYR_ASP_ALA.imd
- mutant/D315A/LYR/LYR_EDSR_FADO_LJE_54a8_NaCl.top
- mutant/D315A/LYR/LYR_L1.cnf
- mutant/D315A/LYR/README.txt
- mutant/D315A/LYR/TI_jobs.dat
- mutant/Y121F/
- mutant/Y121F/DOP/
- mutant/Y121F/DOP/DOP_EDSR_FADO_LJE_54a8_NaCl.top
- mutant/Y121F/DOP/DOP_L0.cnf
- mutant/Y121F/DOP/DOP_TYR_PHE.imd
- mutant/Y121F/DOP/README.txt
- mutant/Y121F/DOP/TI_jobs.dat
- mutant/Y121F/DOP/Y121F.ptp
- mutant/Y121F/DYR/
- mutant/Y121F/DYR/DYR_EDSR_FADO_LJE_54a8_NaCl.top
- mutant/Y121F/DYR/DYR_L1.cnf
- mutant/Y121F/DYR/DYR_TYR_PHE.imd
- mutant/Y121F/DYR/README.txt
- mutant/Y121F/DYR/TI_jobs.dat
- mutant/Y121F/DYR/Y121F.ptp
- mutant/Y121F/LOP/
- mutant/Y121F/LOP/LOP_EDSR_FADO_LJE_54a8_NaCl.top
- mutant/Y121F/LOP/LOP_L1.cnf
- mutant/Y121F/LOP/LOP_TYR_PHE.imd
- mutant/Y121F/LOP/README.txt
- mutant/Y121F/LOP/TI_jobs.dat
- mutant/Y121F/LOP/Y121F.ptp
- mutant/Y121F/LYR/
- mutant/Y121F/LYR/LYR_EDSR_FADO_LJE_54a8_NaCl.top
- mutant/Y121F/LYR/LYR_L1.cnf
- mutant/Y121F/LYR/LYR_TYR_PHE.imd
- mutant/Y121F/LYR/README.txt
- mutant/Y121F/LYR/TI_jobs.dat
- mutant/Y121F/LYR/Y121F.ptp
