# Supplementary material for: Understanding the riddle of amine oxidase flavoenzyme reactivity on the stereoisomers of N‐methyl‐dopa and N‐methyl‐tyrosine
Source: J Mol Recognit. 2023 Nov 15;37(2):e3068. doi: 10.1002/jmr.3068 (PMC11475575; doi:10.1002/jmr.3068)
Supplement: Supplementary file 1 — Data S1. Supporting Information. [file JMR-37-e3068-s002.zip › building_blocks/LOP_54A8.mtb]

TITLE
Exported from new Building Block Editor (browser based)
END
FORCEFIELD
54A8
END
PHYSICALCONSTANTS
# FPEPSI: 1.0/(4.0*PI*EPS0); (EPS0 is the permittivity of vacuum);
  0.1389354E+03
# HBAR: Planck's constant HBAR = H/(2* PI);
  0.6350780E-01
# SPDL: Speed of light (in nm/ps);
  2.9979245800E05
# BOLTZ: Boltzmann's constant
  8.31441E-03
END
LINKEXCLUSIONS
#nearest neighbour exclusions when linking
#NRNE
    2
END
MTBUILDBLSOLUTE
# building block created using TopologyBuilder
# by OriolGC
DOP
# D-N-methyl-dopamine
# number of atoms, number of preceding exclusions
# NMAT NLIN
   22    0
# preceding exclusions
#ATOM                               MAE MSAE
# atoms
#ATOM ANM  IACM MASS        CGMICGM MAE MSAE
    1 CD1    12   12   -0.14000   0  10    2    3    4    6    7    9
                                          11   12   13   14
    2 HD1    20    1    0.14000   1   6    3    4    6   11   13   14
    3 CE1    12   12    0.20300   0   9    4    5    6    7    9   10
                                          11   13   14
    4 OE1     3   16   -0.61100   0   6    5    6    7    8    9   13
    5 HE1    21    1    0.40800   1   1    7
    6 CZ     12   12    0.20300   0   7    7    8    9   10   11   12
                                          13
    7 OH      3   16   -0.61100   0   4    8    9   10   11
    8 H      21    1    0.40800   1   0
    9 CE2    12   12   -0.14000   0   5   10   11   12   13   14
   10 HE2    20    1    0.14000   1   3   11   12   13
   11 CD2    12   12   -0.14000   0   3   12   13   14
   12 HD2    20    1    0.14000   1   2   13   14
   13 CG     12   12    0.00000   0   2   14   18
   14 CB     15    4    0.00000   1   3   15   18   19
   15 CM     12   12    0.43000   0   4   16   17   18   19
   16 OM1     2   16   -0.71500   0   2   17   18
   17 OM2     2   16   -0.71500   1   1   18
   18 CA     14    3    0.20000   0   4   19   20   21   22
   19 N       6   14    0.10000   0   3   20   21   22
   20 HN1    21    1    0.25000   0   2   21   22
   21 HN2    21    1    0.25000   0   1   22
   22 CH4    16    5    0.20000   1   0
# bonds
#  NB
   22
#  IB   JB  MCB
    1    2    3
    1    3   16
    1   13   16
    3    4   13
    3    6   16
    4    5    1
    6    7   13
    6    9   16
    7    8    1
    9   10    3
    9   11   16
   11   12    3
   11   13   16
   13   14   27
   14   18   27
   15   16    6
   15   17    6
   15   18   27
   18   19   21
   19   20    2
   19   21    2
   19   22   21
# bond angles
# NBA
   33
#  IB   JB   KB  MCB
    2    1    3   25
    2    1   13   25
    3    1   13   27
    1    3    4   27
    1    3    6   27
    4    3    6   27
    3    4    5   12
    3    6    7   27
    3    6    9   27
    7    6    9   27
    6    7    8   12
    6    9   10   25
    6    9   11   27
   10    9   11   25
    9   11   12   25
    9   11   13   27
   12   11   13   25
    1   13   11   27
    1   13   14   27
   11   13   14   27
   13   14   18   15
   16   15   17   38
   16   15   18   22
   17   15   18   22
   14   18   15   13
   14   18   19   13
   15   18   19   13
   18   19   20   11
   18   19   21   11
   18   19   22   11
   20   19   21   10
   20   19   22   11
   21   19   22   11
# improper dihedrals
# NIDA
   14
#  IB   JB   KB   LB  MCB
    1    2   13    3    1
    1    3    6    9    1
    3    1    4    6    1
    3    6    9   11    1
    3    1   13   11    1
    6    7    9    3    1
    6    9   11   13    1
    9   10   11    6    1
    9   11   13    1    1
   11    9   12   13    1
   13    1   11   14    1
   13    1    3    6    1
   15   16   17   18    1
   18   15   19   14    2
# dihedrals
# NDA
    7
#  IB   JB   KB   LB  MCB
    1    3    4    5   11
    3    6    7    8   11
    1   13   14   18   40
   13   14   18   15   34
   17   15   18   14   40
   16   15   18   14   40
   14   18   19   22   29
# LJ exceptions
# NEX
    0
#  IB   JB  MCB  NCO  IND  CON
END

XYPOSITION
22
    1         383.00         378.60
    2         413.31         396.10
    3         352.69         396.10
    4         352.69         431.10
    5         322.38         448.60
    6         322.38         378.60
    7         292.07         396.10
    8         261.76         378.60
    9         322.38         343.60
   10         292.07         326.10
   11         352.69         326.10
   12         352.69         291.10
   13         383.00         343.60
   14         413.31         326.10
   15         473.93         326.10
   16         504.24         343.60
   17         473.93         291.10
   18         443.62         343.60
   19         443.62         378.60
   20         506.18         372.87
   21         507.55         411.96
   22         450.27         428.78
END
