# Supplementary material for: Understanding the riddle of amine oxidase flavoenzyme reactivity on the stereoisomers of N‐methyl‐dopa and N‐methyl‐tyrosine
Source: J Mol Recognit. 2023 Nov 15;37(2):e3068. doi: 10.1002/jmr.3068 (PMC11475575; doi:10.1002/jmr.3068)
Supplement: Supplementary file 1 — Data S1. Supporting Information. [file JMR-37-e3068-s002.zip › building_blocks/LYR_54A8.mtb]

TITLE
Exported from new Building Block Editor (browser based)
END
FORCEFIELD
54A8
END
PHYSICALCONSTANTS
# FPEPSI: 1.0/(4.0*PI*EPS0); (EPS0 is the permittivity of vacuum);
  0.1389354E+03
# HBAR: Planck's constant HBAR = H/(2* PI);
  0.6350780E-01
# SPDL: Speed of light (in nm/ps);
  2.9979245800E05
# BOLTZ: Boltzmann's constant
  8.31441E-03
END
LINKEXCLUSIONS
#nearest neighbour exclusions when linking
#NRNE
    2
END
MTBUILDBLSOLUTE
# building block created using TopologyBuilder
# by OriolGC
DYR
# D-N-methyl-tyrosine
# number of atoms, number of preceding exclusions
# NMAT NLIN
   21    0
# preceding exclusions
#ATOM                               MAE MSAE
# atoms
#ATOM ANM  IACM MASS        CGMICGM MAE MSAE
    1 CD1    12   12   -0.14000   0  10    2    3    4    5    6    8
                                          10   11   12   13
    2 HD1    20    1    0.14000   1   6    3    4    5   10   12   13
    3 CE1    12   12   -0.14000   0   8    4    5    6    8    9   10
                                          12   13
    4 HE1    20    1    0.14000   1   4    5    6    8   12
    5 CZ     12   12    0.20300   0   7    6    7    8    9   10   11
                                          12
    6 OH      3   16   -0.61100   0   4    7    8    9   10
    7 H      21    1    0.40800   1   0
    8 CE2    12   12   -0.14000   0   5    9   10   11   12   13
    9 HE2    20    1    0.14000   1   3   10   11   12
   10 CD2    12   12   -0.14000   0   3   11   12   13
   11 HD2    20    1    0.14000   1   2   12   13
   12 CG     12   12    0.00000   0   2   13   17
   13 CB     15    4    0.00000   1   3   14   17   18
   14 CM     12   12    0.43000   0   4   15   16   17   18
   15 OM1     2   16   -0.71500   0   2   16   17
   16 OM2     2   16   -0.71500   1   1   17
   17 CA     14    3    0.20000   0   4   18   19   20   21
   18 N       6   14    0.10000   0   3   19   20   21
   19 HN1    21    1    0.25000   0   2   20   21
   20 HN2    21    1    0.25000   0   1   21
   21 CH4    16    5    0.20000   1   0
# bonds
#  NB
   21
#  IB   JB  MCB
    1    2    3
    1    3   16
    1   12   16
    3    4    3
    3    5   16
    5    6   13
    5    8   16
    6    7    1
    8    9    3
    8   10   16
   10   11    3
   10   12   16
   12   13   27
   13   17   27
   14   15    6
   14   16    6
   14   17   27
   17   18   21
   18   19    2
   18   20    2
   18   21   21
# bond angles
# NBA
   32
#  IB   JB   KB  MCB
    2    1    3   25
    2    1   12   25
    3    1   12   27
    1    3    4   25
    1    3    5   27
    4    3    5   25
    3    5    6   27
    3    5    8   27
    6    5    8   27
    5    6    7   12
    5    8    9   25
    5    8   10   27
    9    8   10   25
    8   10   11   25
    8   10   12   27
   11   10   12   25
    1   12   10   27
    1   12   13   27
   10   12   13   27
   12   13   17   15
   15   14   16   38
   15   14   17   22
   16   14   17   22
   13   17   14   13
   13   17   18   13
   14   17   18   13
   17   18   19   11
   17   18   20   11
   17   18   21   11
   19   18   20   10
   19   18   21   11
   20   18   21   11
# improper dihedrals
# NIDA
   14
#  IB   JB   KB   LB  MCB
    1    2   12    3    1
    1    3    5    8    1
    3    1    4    5    1
    3    5    8   10    1
    3    1   12   10    1
    5    6    8    3    1
    5    8   10   12    1
    8    9   10    5    1
    8   10   12    1    1
   10    8   11   12    1
   12    1   10   13    1
   12    1    3    5    1
   14   15   16   17    1
   17   14   18   13    2
# dihedrals
# NDA
    6
#  IB   JB   KB   LB  MCB
    3    5    6    7   11
    1   12   13   17   40
   12   13   17   14   34
   16   14   17   13   40
   15   14   17   13   40
   13   17   18   21   29
# LJ exceptions
# NEX
    0
#  IB   JB  MCB  NCO  IND  CON
END

XYPOSITION
21
    1         383.00         378.60
    2         413.31         396.10
    3         352.69         396.10
    4         352.69         431.10
    5         322.38         378.60
    6         292.07         396.10
    7         261.76         378.60
    8         322.38         343.60
    9         292.07         326.10
   10         352.69         326.10
   11         352.69         291.10
   12         383.00         343.60
   13         413.31         326.10
   14         473.93         326.10
   15         504.24         343.60
   16         473.93         291.10
   17         443.62         343.60
   18         443.62         378.60
   19         506.18         372.87
   20         507.55         411.96
   21         450.27         428.78
END
