# Supplementary material for: Understanding the riddle of amine oxidase flavoenzyme reactivity on the stereoisomers of N‐methyl‐dopa and N‐methyl‐tyrosine
Source: J Mol Recognit. 2023 Nov 15;37(2):e3068. doi: 10.1002/jmr.3068 (PMC11475575; doi:10.1002/jmr.3068)
Supplement: Supplementary file 1 — Data S1. Supporting Information. [file JMR-37-e3068-s002.zip › coordinates/ligands/EDSR_LJE_DOP.cnf]

TITLE
pdb2g96: Reordered atoms from L-N-methyl-dopamine_noh.pdb
Found 8 hydrogen atoms 
1 were within 0.1% of minimum energy bond length
7 were assigned new coordinates based on geometry
END
POSITION
    1 EDSR  CD1        1   -6.682300000   -1.112800000   -2.970800000
    1 EDSR  HD1        2   -6.730521741   -1.209930142   -2.959781874
    1 EDSR  CE1        3   -6.759900000   -0.998300000   -2.975400000
    1 EDSR  OE1        4   -6.879900000   -1.011200000   -2.982200000
    1 EDSR  HE1        5   -6.923071342   -0.921036478   -2.984802786
    1 EDSR  dHE1       6   -6.837744485   -0.980545995   -2.901197362
    1 EDSR  CZ         7   -6.700400000   -0.874800000   -2.989500000
    1 EDSR  OH         8   -6.779000000   -0.759500000   -3.010400000
    1 EDSR  H          9   -6.719495590   -0.679522047   -3.018321632
    1 EDSR  CE2       10   -6.563200000   -0.866200000   -3.000000000
    1 EDSR  HE2       11   -6.515577550   -0.768847231   -3.011642194
    1 EDSR  CD2       12   -6.485800000   -0.980800000   -2.995800000
    1 EDSR  HD2       13   -6.377484338   -0.972829159   -3.005029461
    1 EDSR  CG        14   -6.544100000   -1.105800000   -2.980000000
    1 EDSR  CB        15   -6.460500000   -1.230300000   -2.968600000
    1 EDSR  CM        16   -6.340600000   -1.097100000   -3.120100000
    1 EDSR  OM1       17   -6.264600000   -1.024600000   -3.062200000
    1 EDSR  OM2       18   -6.414600000   -1.059700000   -3.223800000
    1 EDSR  CA        19   -6.362200000   -1.243900000   -3.086000000
    1 EDSR  N         20   -6.242100000   -1.307500000   -3.029200000
    1 EDSR  HN1       21   -6.241005182   -1.275169123   -2.934576981
    1 EDSR  HN2       22   -6.166991621   -1.265123585   -3.079825792
    1 EDSR  CH4       23   -6.208600000   -1.456000000   -3.022400000
END
GENBOX
       0
    0.000000000    0.000000000    0.000000000
    0.000000000    0.000000000    0.000000000
    0.000000000    0.000000000    0.000000000
    0.000000000    0.000000000    0.000000000
END
