# Supplementary material for: Understanding the riddle of amine oxidase flavoenzyme reactivity on the stereoisomers of N‐methyl‐dopa and N‐methyl‐tyrosine
Source: J Mol Recognit. 2023 Nov 15;37(2):e3068. doi: 10.1002/jmr.3068 (PMC11475575; doi:10.1002/jmr.3068)
Supplement: Supplementary file 1 — Data S1. Supporting Information. [file JMR-37-e3068-s002.zip › coordinates/ligands/EDSR_LJE_DOP_min.cnf]

TITLE
	MD++
minimization in vacuum.

	final configuration
END
TIMESTEP
           2015    4.030000000
END
POSITION
# first 24 chars ignored
    1 EDSR  CD1        1   -6.662830015   -1.099985399   -2.953316990
    1 EDSR  HD1        2   -6.695273624   -1.203240924   -2.940688621
    1 EDSR  CE1        3   -6.754725410   -0.998224251   -2.969841428
    1 EDSR  OE1        4   -6.889413155   -0.997014464   -2.963704154
    1 EDSR  HE1        5   -6.910240735   -0.898568544   -2.978646203
    1 EDSR  dHE1       6   -6.861275204   -1.022185356   -2.968008365
    1 EDSR  CZ         7   -6.716816423   -0.869427025   -2.989267598
    1 EDSR  OH         8   -6.828698150   -0.792884955   -2.995449342
    1 EDSR  H          9   -6.801038549   -0.698523686   -3.015644223
    1 EDSR  CE2       10   -6.583082276   -0.833211672   -2.993598725
    1 EDSR  HE2       11   -6.550891840   -0.731102250   -3.013799705
    1 EDSR  CD2       12   -6.488575751   -0.933720049   -2.977098695
    1 EDSR  HD2       13   -6.383050273   -0.910117989   -2.992544777
    1 EDSR  CG        14   -6.527523853   -1.066196116   -2.956332163
    1 EDSR  CB        15   -6.421177718   -1.173919159   -2.932456970
    1 EDSR  CM        16   -6.288697477   -1.132866096   -3.141964078
    1 EDSR  OM1       17   -6.166308746   -1.126149114   -3.114979781
    1 EDSR  OM2       18   -6.348384004   -1.075611602   -3.233866691
    1 EDSR  CA        19   -6.366484928   -1.236926245   -3.061218239
    1 EDSR  N         20   -6.258456765   -1.329196135   -3.026908934
    1 EDSR  HN1       21   -6.258410759   -1.350349487   -2.929672077
    1 EDSR  HN2       22   -6.176993260   -1.273273578   -3.050550247
    1 EDSR  CH4       23   -6.261342935   -1.448809663   -3.112020075
END
LATTICESHIFTS
         0         0         0
         0         0         0
         0         0         0
         0         0         0
         0         0         0
         0         0         0
         0         0         0
         0         0         0
         0         0         0
         0         0         0
         0         0         0
         0         0         0
         0         0         0
         0         0         0
         0         0         0
         0         0         0
         0         0         0
         0         0         0
         0         0         0
         0         0         0
         0         0         0
         0         0         0
         0         0         0
END
GENBOX
    0
    0.000000000    0.000000000    0.000000000
    0.000000000    0.000000000    0.000000000
    0.000000000    0.000000000    0.000000000
    0.000000000    0.000000000    0.000000000
END
