# Supplementary material for: Understanding the riddle of amine oxidase flavoenzyme reactivity on the stereoisomers of N‐methyl‐dopa and N‐methyl‐tyrosine
Source: J Mol Recognit. 2023 Nov 15;37(2):e3068. doi: 10.1002/jmr.3068 (PMC11475575; doi:10.1002/jmr.3068)
Supplement: Supplementary file 1 — Data S1. Supporting Information. [file JMR-37-e3068-s002.zip › coordinates/ligands/EDSR_LJE_DOP_solv_min.rpr]

TITLE
	MD++
minimization in vacuum.

	final configuration
END
TIMESTEP
           2009    4.018000000
END
REFPOSITION
# first 24 chars ignored
    1 EDSR  CD1        1    3.674381768    0.144121282    0.051355698
    1 EDSR  HD1        2    3.658453728    0.230177517   -0.012531704
    1 EDSR  CE1        3    3.705876611    0.160310448    0.185004527
    1 EDSR  OE1        4    3.724436440    0.271362457    0.260077123
    1 EDSR  HE1        5    3.754044126    0.233522790    0.348931265
    1 EDSR  dHE1       6    3.718887973    0.260313883    0.226179966
    1 EDSR  CZ         7    3.726193352    0.053555825    0.265685073
    1 EDSR  OH         8    3.751626053    0.107142262    0.388107271
    1 EDSR  H          9    3.784053144    0.039942038    0.456887448
    1 EDSR  CE2       10    3.716532145    3.653673325    0.215597746
    1 EDSR  HE2       11    3.752735213    3.566523601    0.268615882
    1 EDSR  CD2       12    3.681492903    3.634762561    0.083035755
    1 EDSR  HD2       13    3.668876621    3.533972452    0.043373524
    1 EDSR  CG        14    3.663195131    0.015184753    0.000520859
    1 EDSR  CB        15    3.639555315   -0.009114068   -0.147984578
    1 EDSR  CM        16    0.096647487    3.551661746    3.529148519
    1 EDSR  OM1       17    0.035604513    3.451594322    3.483951897
    1 EDSR  OM2       18    0.217429996    3.550459856    3.559872596
    1 EDSR  CA        19    0.033515939    3.686966649    3.495490915
    1 EDSR  N         20   -0.014222539    3.660794541    3.359795367
    1 EDSR  HN1       21   -0.103535547    3.704885830    3.342085331
    1 EDSR  HN2       22   -0.032162328    3.562191820    3.359836204
    1 EDSR  CH4       23    0.086964447    3.682084984    3.256425077
    1 SOLV  OW        24    2.247989488    3.469874927    2.371114886
    1 SOLV  HW1       25    2.248207077    3.568204775    2.389360975
    1 SOLV  HW2       26    2.290679807    3.421696363    2.447652623
    2 SOLV  OW        27    3.023420686    2.682898213    3.587629143
    2 SOLV  HW1       28    3.119972984    2.660487066    3.600925326
    2 SOLV  HW2       29    2.979679910    2.695917697    3.676616061
    3 SOLV  OW        30    0.159021343    3.388767600    2.577672357
    3 SOLV  HW1       31    0.195709326    3.334040715    2.652908968
    3 SOLV  HW2       32    0.130571016    3.328294180    2.503274273
    4 SOLV  OW        33    0.415200782    2.175366660    1.797180382
    4 SOLV  HW1       34    0.508374988    2.144681106    1.816634516
    4 SOLV  HW2       35    0.404079577    2.269795197    1.828162316
    5 SOLV  OW        36    0.123695061    2.816489250    2.186541820
    5 SOLV  HW1       37    0.161430284    2.724446302    2.176264510
    5 SOLV  HW2       38    0.071168053    2.840276768    2.104832049
    6 SOLV  OW        39    1.468474617    2.888359910    3.058338380
    6 SOLV  HW1       40    1.451847952    2.964162538    2.995259013
    6 SOLV  HW2       41    1.403587314    2.814598395    3.039621628
    7 SOLV  OW        42    3.236432791    2.769873511    0.351670594
    7 SOLV  HW1       43    3.216332120    2.751862037    0.447968047
    7 SOLV  HW2       44    3.226667739    2.867692936    0.333340183
    8 SOLV  OW        45    3.474261482    3.233212850    3.374312990
    8 SOLV  HW1       46    3.501672969    3.239783622    3.470266272
    8 SOLV  HW2       47    3.382407158    3.271180322    3.363231337
    9 SOLV  OW        48    2.712394188    0.695542101    2.455925225
    9 SOLV  HW1       49    2.793451695    0.740622501    2.418538220
    9 SOLV  HW2       50    2.736593192    0.603420780    2.486393877
   10 SOLV  OW        51    0.177570218    3.082381089    0.190020020
   10 SOLV  HW1       52    0.253077171    3.118591466    0.135347517
   10 SOLV  HW2       53    0.136196537    3.004769170    0.142416184
   11 SOLV  OW        54    2.267955762    3.453652077    3.523733809
   11 SOLV  HW1       55    2.337349804    3.440635812    3.594550784
   11 SOLV  HW2       56    2.312709661    3.472562822    3.436319404
   12 SOLV  OW        57    1.147424904    0.203661547    3.199989797
   12 SOLV  HW1       58    1.217532316    0.132518554    3.194945901
   12 SOLV  HW2       59    1.066105130    0.173875180    3.149991129
   13 SOLV  OW        60    1.282205253    2.922259361    0.039370541
   13 SOLV  HW1       61    1.184019267    2.903594923    0.035748360
   13 SOLV  HW2       62    1.316472864    2.938449747   -0.053177168
   14 SOLV  OW        63    3.087120328    1.995262775    3.504875502
   14 SOLV  HW1       64    3.016590590    1.925198739    3.515748360
   14 SOLV  HW2       65    3.176518828    1.956247629    3.526950540
   15 SOLV  OW        66    0.833154789    0.269835649    1.411981384
   15 SOLV  HW1       67    0.835908025    0.171114605    1.396225395
   15 SOLV  HW2       68    0.744492030    0.305763292    1.382830968
   16 SOLV  OW        69    1.721389812    3.566611014    2.244940189
   16 SOLV  HW1       70    1.812247801    3.556413002    2.204410398
   16 SOLV  HW2       71    1.654098359    3.519075452    2.188247937
   17 SOLV  OW        72    1.974170047    3.346746599    3.598163718
   17 SOLV  HW1       73    1.882713480    3.380523876    3.620439231
   17 SOLV  HW2       74    1.996109805    3.370000117    3.503404673
   18 SOLV  OW        75    3.334392750    2.221720819    0.895237722
   18 SOLV  HW1       76    3.295096207    2.161806694    0.964995011
   18 SOLV  HW2       77    3.262906537    2.281001758    0.858131242
   19 SOLV  OW        78    2.743174771    1.129279398    1.486273633
   19 SOLV  HW1       79    2.717241939    1.034788902    1.506250880
   19 SOLV  HW2       80    2.751040926    1.180455828    1.571825353
   20 SOLV  OW        81    2.432194917    0.161912062    2.106974709
   20 SOLV  HW1       82    2.380026891    0.076688074    2.111109892
   20 SOLV  HW2       83    2.440515714    0.191289812    2.011741347
   21 SOLV  OW        84    2.724950574    2.299374309    1.108208771
   21 SOLV  HW1       85    2.806638316    2.342833336    1.146145909
   21 SOLV  HW2       86    2.662479260    2.369744513    1.074338710
   22 SOLV  OW        87    2.855002563    2.882755356    3.723889255
   22 SOLV  HW1       88    2.914054289    2.875924631    3.643466998
   22 SOLV  HW2       89    2.833322061    2.978830374    3.741238564
   23 SOLV  OW        90    1.642649366    3.462375789    3.305224377
   23 SOLV  HW1       91    1.691089131    3.463978929    3.217753962
   23 SOLV  HW2       92    1.677639776    3.535308214    3.364016662
   24 SOLV  OW        93    1.203465620    3.421045047    1.054011677
   24 SOLV  HW1       94    1.177216560    3.468979436    0.970256934
   24 SOLV  HW2       95    1.123431067    3.375150626    1.092608227
   25 SOLV  OW        96    0.410153616    0.170147706    1.302669575
   25 SOLV  HW1       97    0.356574085    0.250339055    1.276238492
   25 SOLV  HW2       98    0.491966912    0.199567392    1.352082146
   26 SOLV  OW        99    1.320987461    1.900880513    0.388350181
   26 SOLV  HW1      100    1.280397880    1.974061370    0.333596579
   26 SOLV  HW2      101    1.418794532    1.894709349    0.368412528
   27 SOLV  OW       102    3.378922669    2.287482058    2.667290265
   27 SOLV  HW1      103    3.396869675    2.358390561    2.735480753
   27 SOLV  HW2      104    3.461152996    2.232043996    2.654453023
   28 SOLV  OW       105    1.734710371    1.665289436    1.018540796
   28 SOLV  HW1      106    1.781567690    1.589679957    0.972839389
   28 SOLV  HW2      107    1.778622764    1.683347304    1.106552960
   29 SOLV  OW       108    2.171879316    3.634555825    2.732658104
   29 SOLV  HW1      109    2.258715454    3.626242315    2.683756630
   29 SOLV  HW2      110    2.144593891    3.730710111    2.735957470
   30 SOLV  OW       111    1.430454281    0.396640676    3.615209299
   30 SOLV  HW1      112    1.355333335    0.405699194    3.549827445
   30 SOLV  HW2      113    1.414073476    0.317406962    3.673993681
   31 SOLV  OW       114    2.788703539    2.174312539    3.642504523
   31 SOLV  HW1      115    2.798029802    2.273518130    3.633980354
   31 SOLV  HW2      116    2.873797425    2.130266053    3.613863858
   32 SOLV  OW       117    0.285082508    1.226387031    1.130522808
   32 SOLV  HW1      118    0.238855203    1.315040965    1.132858493
   32 SOLV  HW2      119    0.249911808    1.172497021    1.053979428
   33 SOLV  OW       120    1.277579611    1.068109123    0.770606772
   33 SOLV  HW1      121    1.365104075    1.036449665    0.734019835
   33 SOLV  HW2      122    1.206812343    1.000170781    0.751170170
   34 SOLV  OW       123    2.304861348    3.359989610    0.416593692
   34 SOLV  HW1      124    2.282698740    3.331205394    0.509762008
   34 SOLV  HW2      125    2.239997969    3.318699817    0.352657043
   35 SOLV  OW       126    1.728783840    3.610603625    0.980305668
   35 SOLV  HW1      127    1.700464546    3.684256488    0.918878692
   35 SOLV  HW2      128    1.650916629    3.582029372    1.036164862
   36 SOLV  OW       129    3.064506171    1.896850161    0.537191698
   36 SOLV  HW1      130    3.131327864    1.964611466    0.567917066
   36 SOLV  HW2      131    2.989332488    1.943140168    0.490211345
   37 SOLV  OW       132    0.660752060    1.871519869    0.066729557
   37 SOLV  HW1      133    0.654428112    1.772212196    0.076675625
   37 SOLV  HW2      134    0.596309133    1.915430063    0.129336942
   38 SOLV  OW       135    0.626477239    1.704348393    0.380442063
   38 SOLV  HW1      136    0.711350888    1.712496254    0.432705488
   38 SOLV  HW2      137    0.597395369    1.608677083    0.378832645
   39 SOLV  OW       138    3.507216675    2.978875437    0.144591705
   39 SOLV  HW1      139    3.527022250    2.992815147    0.047568904
   39 SOLV  HW2      140    3.532877075    2.885833410    0.170795733
   40 SOLV  OW       141    0.975354260    3.200937823    1.237108469
   40 SOLV  HW1      142    0.877010677    3.189634741    1.222888702
   40 SOLV  HW2      143    0.991570059    3.241387604    1.327120908
   41 SOLV  OW       144    1.623947722    1.157505897    2.961749754
   41 SOLV  HW1      145    1.607033064    1.095115649    2.885442203
   41 SOLV  HW2      146    1.657619311    1.105645336    3.040350953
   42 SOLV  OW       147    0.883150633    2.840442717    0.921300385
   42 SOLV  HW1      148    0.891054283    2.939335547    0.908690963
   42 SOLV  HW2      149    0.868316310    2.796647173    0.832627949
   43 SOLV  OW       150    0.658699430    0.404881015    2.209880867
   43 SOLV  HW1      151    0.590510449    0.463540975    2.166185648
   43 SOLV  HW2      152    0.740626804    0.458490088    2.230228167
   44 SOLV  OW       153    2.300384533    2.364228070    2.992097435
   44 SOLV  HW1      154    2.250201120    2.384232722    3.076248722
   44 SOLV  HW2      155    2.358309448    2.283922102    3.006150102
   45 SOLV  OW       156    1.203412323    2.871352894    0.462336132
   45 SOLV  HW1      157    1.264533663    2.871336933    0.541490170
   45 SOLV  HW2      158    1.165460748    2.779715286    0.449554441
   46 SOLV  OW       159    3.550672760    3.040385609    0.931199830
   46 SOLV  HW1      160    3.514079424    3.127838463    0.963054344
   46 SOLV  HW2      161    3.479087926    2.989917175    0.882930209
   47 SOLV  OW       162    2.820607619    1.722307477    0.759400400
   47 SOLV  HW1      163    2.821702810    1.791186958    0.686907543
   47 SOLV  HW2      164    2.891980616    1.743199012    0.826262725
   48 SOLV  OW       165    0.539511333    3.692358154    3.726901189
   48 SOLV  HW1      166    0.567918863    3.615082243    3.783658972
   48 SOLV  HW2      167    0.480349658    3.659595777    3.653222978
   49 SOLV  OW       168    0.782186159    3.216155897    0.313823613
   49 SOLV  HW1      169    0.713255915    3.182534313    0.249637825
   49 SOLV  HW2      170    0.736886115    3.254048802    0.394530389
   50 SOLV  OW       171    0.426539534    2.799261460    0.492511523
   50 SOLV  HW1      172    0.365378966    2.720386431    0.498817858
   50 SOLV  HW2      173    0.385740475    2.868365536    0.432831819
   51 SOLV  OW       174    1.281318781    3.065570902    1.224197961
   51 SOLV  HW1      175    1.190910714    3.095715920    1.193872161
   51 SOLV  HW2      176    1.277827194    3.042424062    1.321419526
   52 SOLV  OW       177    2.375757279    2.676698910    1.046255248
   52 SOLV  HW1      178    2.282800709    2.655219700    1.016273740
   52 SOLV  HW2      179    2.390360450    2.775504965    1.041262706
   53 SOLV  OW       180    1.805584689    3.024450967    0.125250383
   53 SOLV  HW1      181    1.848151557    3.114909769    0.122623725
   53 SOLV  HW2      182    1.876722112    2.954160353    0.125772118
   54 SOLV  OW       183    1.225377019    1.572377268    3.531209055
   54 SOLV  HW1      184    1.259678737    1.642840557    3.593340165
   54 SOLV  HW2      185    1.132751927    1.596054091    3.501883290
   55 SOLV  OW       186    3.718350263    3.633194077    1.748263324
   55 SOLV  HW1      187    3.657064165    3.708006482    1.773721072
   55 SOLV  HW2      188    3.675598326    3.545792838    1.771375936
   56 SOLV  OW       189    1.918595275    2.377855905    0.356682941
   56 SOLV  HW1      190    1.892504676    2.446980569    0.424081546
   56 SOLV  HW2      191    1.999548702    2.328777700    0.388921599
   57 SOLV  OW       192    2.272340829    0.213712766    0.953634436
   57 SOLV  HW1      193    2.277870357    0.196330792    0.855302023
   57 SOLV  HW2      194    2.245532668    0.129725978    1.000851453
   58 SOLV  OW       195    0.937198878    1.127718368    2.774767582
   58 SOLV  HW1      196    0.902230399    1.087696372    2.859475584
   58 SOLV  HW2      197    0.978108068    1.055932000    2.718421075
   59 SOLV  OW       198    2.006198554    2.730552664    1.348946332
   59 SOLV  HW1      199    2.079706331    2.791217294    1.318645573
   59 SOLV  HW2      200    1.919507362    2.760928048    1.309403506
   60 SOLV  OW       201    0.885312106    1.564432858    1.406241967
   60 SOLV  HW1      202    0.922859945    1.597644849    1.492770894
   60 SOLV  HW2      203    0.785437965    1.568358006    1.409588677
   61 SOLV  OW       204    0.166065301    0.594336455    1.544392821
   61 SOLV  HW1      205    0.203658719    0.577185681    1.635456700
   61 SOLV  HW2      206    0.126587162    0.686165560    1.541410865
   62 SOLV  OW       207    0.126996371    2.504315774    1.498974860
   62 SOLV  HW1      208    0.201737774    2.499940191    1.565279401
   62 SOLV  HW2      209    0.078582531    2.591243803    1.509038840
   63 SOLV  OW       210    1.048527816    3.646419773    2.304361525
   63 SOLV  HW1      211    1.138210904    3.638600010    2.347919269
   63 SOLV  HW2      212    0.999345387    3.559832321    2.313588773
   64 SOLV  OW       213    2.658911215    3.399096923    3.455810807
   64 SOLV  HW1      214    2.580914152    3.337730156    3.468143437
   64 SOLV  HW2      215    2.717102064    3.364624735    3.382142869
   65 SOLV  OW       216    2.426839956    3.238366809    3.448702332
   65 SOLV  HW1      217    2.353987437    3.248518972    3.516459335
   65 SOLV  HW2      218    2.482085876    3.158032136    3.470967732
   66 SOLV  OW       219    3.642595069    3.295002748    1.657822872
   66 SOLV  HW1      220    3.720656948    3.316816822    1.599252140
   66 SOLV  HW2      221    3.610139701    3.202721458    1.637066845
   67 SOLV  OW       222    3.654111950    2.684025949    0.275809758
   67 SOLV  HW1      223    3.661965259    2.632650187    0.190367770
   67 SOLV  HW2      224    3.557530900    2.695008865    0.299323833
   68 SOLV  OW       225    1.746796513    0.968541724    0.489219024
   68 SOLV  HW1      226    1.657190005    0.970085464    0.444844145
   68 SOLV  HW2      227    1.801538593    1.045527873    0.456396444
   69 SOLV  OW       228    0.619750390    2.168782138    3.604499790
   69 SOLV  HW1      229    0.700752977    2.121707933    3.639487634
   69 SOLV  HW2      230    0.563788214    2.200251680    3.681178124
   70 SOLV  OW       231    1.183541341    1.430619654    1.531806369
   70 SOLV  HW1      232    1.225456416    1.341971522    1.551456212
   70 SOLV  HW2      233    1.163783206    1.477899007    1.617688362
   71 SOLV  OW       234    0.178517798    1.091284081    0.920470028
   71 SOLV  HW1      235    0.252642742    1.154314485    0.897356766
   71 SOLV  HW2      236    0.180701679    1.013033620    0.858231782
   72 SOLV  OW       237    0.572471011    2.997913250    1.761156228
   72 SOLV  HW1      238    0.638160236    2.953197394    1.821875439
   72 SOLV  HW2      239    0.608672653    3.086601752    1.732430912
   73 SOLV  OW       240    3.522929057    2.715363606    1.601987611
   73 SOLV  HW1      241    3.457148034    2.781687165    1.566274084
   73 SOLV  HW2      242    3.475104369    2.631180356    1.627034549
   74 SOLV  OW       243    1.655721451    3.211689101    3.029708507
   74 SOLV  HW1      244    1.708616065    3.145632281    2.976429464
   74 SOLV  HW2      245    1.709171049    3.295389910    3.041509608
   75 SOLV  OW       246    0.871899333    3.685840881    0.691019171
   75 SOLV  HW1      247    0.872680491    3.785763691    0.687073677
   75 SOLV  HW2      248    0.849446084    3.656357049    0.783903553
   76 SOLV  OW       249    0.508577873    2.418750114    2.877567711
   76 SOLV  HW1      250    0.565447789    2.500467642    2.868104086
   76 SOLV  HW2      251    0.563827627    2.337423981    2.859305042
   77 SOLV  OW       252    1.096689598    1.886617129    2.167046131
   77 SOLV  HW1      253    1.184933921    1.845238780    2.189462332
   77 SOLV  HW2      254    1.091937103    1.978382166    2.206520886
   78 SOLV  OW       255    1.370633945    2.783442900    1.121306775
   78 SOLV  HW1      256    1.303481278    2.760717928    1.191844944
   78 SOLV  HW2      257    1.344740917    2.869327003    1.077091841
   79 SOLV  OW       258    0.782193688    1.694862467    2.551653810
   79 SOLV  HW1      259    0.684673877    1.673173404    2.547241199
   79 SOLV  HW2      260    0.827165447    1.633083937    2.616172699
   80 SOLV  OW       261    2.372542583    2.069173362    3.696830502
   80 SOLV  HW1      262    2.329699090    1.984350112    3.727972994
   80 SOLV  HW2      263    2.319937524    2.147326258    3.730397844
   81 SOLV  OW       264    0.365523854    1.710051898    0.527360437
   81 SOLV  HW1      265    0.390359454    1.775088712    0.599150785
   81 SOLV  HW2      266    0.448030963    1.680501168    0.479197115
   82 SOLV  OW       267    0.164853189    2.859812211    2.971927359
   82 SOLV  HW1      268    0.185850286    2.949573415    2.933145986
   82 SOLV  HW2      269    0.224134180    2.790863905    2.930311310
   83 SOLV  OW       270    2.166417653    2.563140505    1.474755259
   83 SOLV  HW1      271    2.110492013    2.640497090    1.444919497
   83 SOLV  HW2      272    2.157043260    2.488069787    1.409346158
   84 SOLV  OW       273    0.274459397    0.935781915    0.017012268
   84 SOLV  HW1      274    0.267451501    0.959383614   -0.079913390
   84 SOLV  HW2      275    0.263812890    0.836962488    0.028075726
   85 SOLV  OW       276    1.659670912    1.872354849    1.821168606
   85 SOLV  HW1      277    1.757298979    1.893993181    1.822602084
   85 SOLV  HW2      278    1.645951800    1.783127185    1.778137487
   86 SOLV  OW       279    1.937088762    1.051527024    2.252539356
   86 SOLV  HW1      280    1.884004751    1.109517908    2.314354672
   86 SOLV  HW2      281    2.034207569    1.073783031    2.261172861
   87 SOLV  OW       282    3.562422648    2.466556187    1.447228539
   87 SOLV  HW1      283    3.658151089    2.490171462    1.463913400
   87 SOLV  HW2      284    3.520328669    2.435841015    1.532589233
   88 SOLV  OW       285    1.046761957    1.135839708    3.321457676
   88 SOLV  HW1      286    0.950762645    1.128368514    3.294470393
   88 SOLV  HW2      287    1.065353938    1.228909581    3.352984581
   89 SOLV  OW       288    0.441607159    1.895501580    1.261562131
   89 SOLV  HW1      289    0.451718383    1.798046529    1.281569036
   89 SOLV  HW2      290    0.373564194    1.907791905    1.189306705
   90 SOLV  OW       291    1.645236666    1.342541214    0.192934727
   90 SOLV  HW1      292    1.686862956    1.431357220    0.212439584
   90 SOLV  HW2      293    1.621224961    1.297405386    0.278885978
   91 SOLV  OW       294    0.491364802    2.616725725    1.307277858
   91 SOLV  HW1      295    0.582418215    2.577364901    1.319979316
   91 SOLV  HW2      296    0.453977584    2.643484587    1.396092594
   92 SOLV  OW       297    1.467430620    3.327107406    1.147944005
   92 SOLV  HW1      298    1.515287963    3.260328501    1.204955410
   92 SOLV  HW2      299    1.395103641    3.281147103    1.096403159
   93 SOLV  OW       300    3.028805231    3.006522599    1.098492309
   93 SOLV  HW1      301    3.107505932    2.944825762    1.099686205
   93 SOLV  HW2      302    2.945578739    2.954732521    1.118269542
   94 SOLV  OW       303    1.487413709    2.980523868    3.587795797
   94 SOLV  HW1      304    1.428526055    3.053428604    3.552884709
   94 SOLV  HW2      305    1.582115909    2.998588932    3.561211234
   95 SOLV  OW       306    0.984517505    2.808183539    3.088879666
   95 SOLV  HW1      307    0.884754254    2.808595399    3.095744373
   95 SOLV  HW2      308    1.023806021    2.846931905    3.172284509
   96 SOLV  OW       309    2.583996040    3.018949640    0.177157320
   96 SOLV  HW1      310    2.557423864    3.007582477    0.081424842
   96 SOLV  HW2      311    2.519913477    2.969208295    0.235646547
   97 SOLV  OW       312    2.215640603    0.182939673    1.881954866
   97 SOLV  HW1      313    2.198276322    0.247268370    1.956522290
   97 SOLV  HW2      314    2.247371440    0.233057037    1.801438113
   98 SOLV  OW       315    3.219785323    1.135808550    0.063040538
   98 SOLV  HW1      316    3.148825262    1.202095120    0.086963861
   98 SOLV  HW2      317    3.231776715    1.071180422    0.138412497
   99 SOLV  OW       318    3.540090507    0.695612255    1.102530994
   99 SOLV  HW1      319    3.579827404    0.777810491    1.143351517
   99 SOLV  HW2      320    3.586461132    0.675524808    1.016228755
  100 SOLV  OW       321    2.489923665    2.054887954    3.419281455
  100 SOLV  HW1      322    2.527428854    2.147209409    3.427750219
  100 SOLV  HW2      323    2.405990923    2.057877809    3.364986711
  101 SOLV  OW       324    0.993536462    3.472612066    2.023726462
  101 SOLV  HW1      325    0.916031881    3.535619948    2.018918363
  101 SOLV  HW2      326    1.076451664    3.523513701    2.046860960
  102 SOLV  OW       327    2.041246904    2.831123676    3.159521130
  102 SOLV  HW1      328    2.065510338    2.887291841    3.238628151
  102 SOLV  HW2      329    2.028502454    2.736301705    3.188638562
  103 SOLV  OW       330    1.306026531    1.158770846    3.197580417
  103 SOLV  HW1      331    1.317797212    1.122168558    3.289902301
  103 SOLV  HW2      332    1.209254414    1.178265498    3.181559521
  104 SOLV  OW       333    2.839969274    3.702495714    3.106674431
  104 SOLV  HW1      334    2.809573049    3.728833109    3.015111014
  104 SOLV  HW2      335    2.761530595    3.701087093    3.168696967
  105 SOLV  OW       336    1.702223431    0.816390066    3.725951448
  105 SOLV  HW1      337    1.753149152    0.863799313    3.797779605
  105 SOLV  HW2      338    1.704892668    0.717840788    3.742743990
  106 SOLV  OW       339    0.494943436    2.922267574    0.756453371
  106 SOLV  HW1      340    0.455663148    2.863722295    0.685523778
  106 SOLV  HW2      341    0.439849626    3.005244828    0.765447923
  107 SOLV  OW       342    1.959554783    0.969863403    0.013740729
  107 SOLV  HW1      343    1.982525075    0.876264375    0.040444472
  107 SOLV  HW2      344    1.924359648    1.019470945    0.093124876
  108 SOLV  OW       345    2.687348581    0.379395228    1.522531352
  108 SOLV  HW1      346    2.689158594    0.373220948    1.622324148
  108 SOLV  HW2      347    2.683950455    0.287370017    1.483523491
  109 SOLV  OW       348    2.882795024    0.751677952    3.552051615
  109 SOLV  HW1      349    2.948490857    0.676301163    3.550503251
  109 SOLV  HW2      350    2.810416832    0.731428047    3.618031010
  110 SOLV  OW       351    2.364466524    0.774050827    1.657108411
  110 SOLV  HW1      352    2.387022153    0.869224313    1.677960941
  110 SOLV  HW2      353    2.395785035    0.751854920    1.564761113
  111 SOLV  OW       354    1.461049445    0.371875113    1.243240253
  111 SOLV  HW1      355    1.369468470    0.393021192    1.277401456
  111 SOLV  HW2      356    1.500831175    0.298246952    1.297980693
  112 SOLV  OW       357    0.565675417    0.097822169    3.055746856
  112 SOLV  HW1      358    0.622486300    0.020542364    3.027423874
  112 SOLV  HW2      359    0.546813450    0.156044765    2.976662372
  113 SOLV  OW       360    2.808104696    1.785341600    0.373634252
  113 SOLV  HW1      361    2.854012767    1.862765868    0.330068991
  113 SOLV  HW2      362    2.742819969    1.819170843    0.441421938
  114 SOLV  OW       363    1.812000725    2.796331586    2.923616507
  114 SOLV  HW1      364    1.808190548    2.875670966    2.862849612
  114 SOLV  HW2      365    1.724827342    2.787013408    2.971725885
  115 SOLV  OW       366    3.310821519    0.361553018    1.735022392
  115 SOLV  HW1      367    3.356745794    0.329031328    1.652358610
  115 SOLV  HW2      368    3.217014029    0.326934674    1.736821812
  116 SOLV  OW       369    3.521788903    2.783835365    1.025143063
  116 SOLV  HW1      370    3.578005391    2.728372683    1.086505773
  116 SOLV  HW2      371    3.434013787    2.803340009    1.068904895
  117 SOLV  OW       372    2.011547135    2.323871308    2.813059884
  117 SOLV  HW1      373    2.002534714    2.282097931    2.903477208
  117 SOLV  HW2      374    2.062871282    2.409352898    2.820819870
  118 SOLV  OW       375    1.509538673    2.596306410    0.926130207
  118 SOLV  HW1      376    1.520268066    2.499842535    0.950205111
  118 SOLV  HW2      377    1.412369515    2.619964974    0.925865190
  119 SOLV  OW       378    3.003919172    1.255961283    0.224239919
  119 SOLV  HW1      379    3.071118504    1.233397331    0.294786140
  119 SOLV  HW2      380    2.928167332    1.306658263    0.265386110
  120 SOLV  OW       381    1.820035967    3.539365664    0.170031436
  120 SOLV  HW1      382    1.755539762    3.488869889    0.112669285
  120 SOLV  HW2      383    1.894194285    3.575115192    0.113251433
  121 SOLV  OW       384    2.519202262    0.038281642    1.828218222
  121 SOLV  HW1      385    2.549960484    0.109200505    1.764779695
  121 SOLV  HW2      386    2.515286111   -0.049580418    1.780608953
  122 SOLV  OW       387    3.090523725    3.632777219    0.801846882
  122 SOLV  HW1      388    3.173612852    3.652683381    0.853819777
  122 SOLV  HW2      389    3.039702348    3.717538869    0.786564440
  123 SOLV  OW       390    3.275990802    3.069088413    1.848790950
  123 SOLV  HW1      391    3.212890929    3.146240453    1.840666301
  123 SOLV  HW2      392    3.249664745    3.012624668    1.927013609
  124 SOLV  OW       393    2.266277051    2.483678554    2.037199428
  124 SOLV  HW1      394    2.237098040    2.407659987    2.095249088
  124 SOLV  HW2      395    2.201820556    2.494429006    1.961494382
  125 SOLV  OW       396    0.729657237    1.101298914    3.071493066
  125 SOLV  HW1      397    0.673401041    1.028024940    3.033177673
  125 SOLV  HW2      398    0.803872062    1.061558271    3.125463810
  126 SOLV  OW       399    2.605085463    0.028771611    1.505443261
  126 SOLV  HW1      400    2.698128985    0.065356336    1.502979833
  126 SOLV  HW2      401    2.557641977    0.052657677    1.420707672
  127 SOLV  OW       402    3.316819920    2.557939442    2.389021232
  127 SOLV  HW1      403    3.323033607    2.529051651    2.293477390
  127 SOLV  HW2      404    3.408824299    2.566701423    2.427217898
  128 SOLV  OW       405    3.230509189    1.636062465    1.469907412
  128 SOLV  HW1      406    3.304251535    1.639151847    1.402424331
  128 SOLV  HW2      407    3.200423246    1.541467447    1.482073613
  129 SOLV  OW       408    0.817271730    1.905380736    2.212512360
  129 SOLV  HW1      409    0.871997156    1.943989176    2.286772149
  129 SOLV  HW2      410    0.775100618    1.979465356    2.160214507
  130 SOLV  OW       411    2.449598965    2.414415733    1.536872146
  130 SOLV  HW1      412    2.428280634    2.507246030    1.567362835
  130 SOLV  HW2      413    2.438836989    2.408656789    1.437611963
  131 SOLV  OW       414    3.267697199    2.675194309    3.124510754
  131 SOLV  HW1      415    3.191483752    2.633124256    3.075289293
  131 SOLV  HW2      416    3.353677252    2.651611086    3.079200171
  132 SOLV  OW       417    2.906108597    1.400854340    3.260138526
  132 SOLV  HW1      418    2.821328330    1.429676168    3.304675040
  132 SOLV  HW2      419    2.884373581    1.344463602    3.180454757
  133 SOLV  OW       420    3.357486525    2.767701750    3.692800135
  133 SOLV  HW1      421    3.281325343    2.829487092    3.673217748
  133 SOLV  HW2      422    3.403668965    2.743642411    3.607420387
  134 SOLV  OW       423    3.669552871    2.609223316    2.398658614
  134 SOLV  HW1      424    3.605844467    2.679146676    2.431103974
  134 SOLV  HW2      425    3.696842934    2.630042907    2.304729376
  135 SOLV  OW       426    0.264586858    1.759300877    1.492808141
  135 SOLV  HW1      427    0.313479109    1.845315417    1.478280687
  135 SOLV  HW2      428    0.170484063    1.768564732    1.460241225
  136 SOLV  OW       429    2.661142472    2.531726783    3.430745476
  136 SOLV  HW1      430    2.631474037    2.461346631    3.366185365
  136 SOLV  HW2      431    2.753125778    2.510189719    3.463559747
  137 SOLV  OW       432    2.388805412    2.381490367    0.199128796
  137 SOLV  HW1      433    2.374624549    2.286166680    0.172439884
  137 SOLV  HW2      434    2.454016829    2.385533208    0.274833267
  138 SOLV  OW       435    3.572199280    2.307502340    3.107299220
  138 SOLV  HW1      436    3.520958242    2.297693926    3.021976347
  138 SOLV  HW2      437    3.551834895    2.230250437    3.167456833
  139 SOLV  OW       438    2.928560830    2.773409035    2.984659270
  139 SOLV  HW1      439    3.009800783    2.770538829    2.926407003
  139 SOLV  HW2      440    2.892873112    2.680758823    2.996649682
  140 SOLV  OW       441    1.166029772    2.313581197    2.695304418
  140 SOLV  HW1      442    1.163333243    2.216153492    2.717711501
  140 SOLV  HW2      443    1.165768520    2.324934462    2.595943962
  141 SOLV  OW       444    3.287574956    2.795533392    1.441041956
  141 SOLV  HW1      445    3.294145301    2.895255019    1.444793043
  141 SOLV  HW2      446    3.204724622    2.769446985    1.391474709
  142 SOLV  OW       447    1.758714606    3.672536533    1.776848457
  142 SOLV  HW1      448    1.834907569    3.736433691    1.766199480
  142 SOLV  HW2      449    1.683778243    3.699709872    1.716465086
  143 SOLV  OW       450    0.452926566    2.227147946    0.478750923
  143 SOLV  HW1      451    0.426608616    2.323230155    0.469974979
  143 SOLV  HW2      452    0.552503998    2.219297640    0.473841333
  144 SOLV  OW       453    0.043483866    1.645238658    0.529287327
  144 SOLV  HW1      454    0.106624692    1.690652550    0.466431821
  144 SOLV  HW2      455    0.095540995    1.597662479    0.600198487
  145 SOLV  OW       456    1.351832935    2.370652955    1.838564858
  145 SOLV  HW1      457    1.384566037    2.276256630    1.834154648
  145 SOLV  HW2      458    1.429977417    2.432757945    1.844723881
  146 SOLV  OW       459    0.953637013    3.133180458    3.076078074
  146 SOLV  HW1      460    0.994304584    3.041834918    3.078042186
  146 SOLV  HW2      461    1.020337272    3.198580296    3.040362625
  147 SOLV  OW       462    3.434013410    0.379100439    2.939796418
  147 SOLV  HW1      463    3.407990443    0.342669207    3.029216930
  147 SOLV  HW2      464    3.507901705    0.323672803    2.901471976
  148 SOLV  OW       465    0.206649788    1.416950636    2.970122298
  148 SOLV  HW1      466    0.264465825    1.498332651    2.975976682
  148 SOLV  HW2      467    0.166076588    1.398404272    3.059630965
  149 SOLV  OW       468    2.826814403    0.070234086    1.202430942
  149 SOLV  HW1      469    2.742269810    0.021412633    1.224079905
  149 SOLV  HW2      470    2.903045522    0.005534749    1.200368468
  150 SOLV  OW       471    0.648585970    3.550177152    1.545613271
  150 SOLV  HW1      472    0.558516824    3.588613380    1.525321276
  150 SOLV  HW2      473    0.640410874    3.451407141    1.559001783
  151 SOLV  OW       474    2.615158915    2.178061514    2.129470031
  151 SOLV  HW1      475    2.672132527    2.097693465    2.146645139
  151 SOLV  HW2      476    2.570728326    2.206193179    2.214537704
  152 SOLV  OW       477    0.688445220    1.841526424    2.942184039
  152 SOLV  HW1      478    0.634960989    1.857059266    2.859119581
  152 SOLV  HW2      479    0.731227785    1.927277576    2.970782721
  153 SOLV  OW       480    1.040165001    1.476329288    2.484355986
  153 SOLV  HW1      481    0.982575671    1.523249102    2.417395647
  153 SOLV  HW2      482    1.006663800    1.383026925    2.497545926
  154 SOLV  OW       483    3.340039556    3.003925189    3.278229098
  154 SOLV  HW1      484    3.345294057    2.940715457    3.355551044
  154 SOLV  HW2      485    3.401999694    3.080861879    3.293825725
  155 SOLV  OW       486    2.110951948    0.168086803    0.111919224
  155 SOLV  HW1      487    2.110400371    0.086380006    0.054267726
  155 SOLV  HW2      488    2.201216360    0.178827193    0.153617180
  156 SOLV  OW       489    1.915079661    1.185548452    0.497316842
  156 SOLV  HW1      490    1.924275577    1.095974112    0.540812507
  156 SOLV  HW2      491    2.002466743    1.233945335    0.501929846
  157 SOLV  OW       492    0.929111729    2.936024264    3.364097133
  157 SOLV  HW1      493    0.923485296    2.969266286    3.458245769
  157 SOLV  HW2      494    0.909322561    3.011080596    3.301043265
  158 SOLV  OW       495    2.736612142    3.116035865    0.774836155
  158 SOLV  HW1      496    2.809113417    3.068057547    0.725407933
  158 SOLV  HW2      497    2.669179249    3.150740901    0.709645470
  159 SOLV  OW       498    0.472645810    1.117402734    0.144589625
  159 SOLV  HW1      499    0.556906449    1.078492229    0.107354296
  159 SOLV  HW2      500    0.393923351    1.077581159    0.097491901
  160 SOLV  OW       501    1.252043122    1.328560417    3.701478627
  160 SOLV  HW1      502    1.322273944    1.392631682    3.670432802
  160 SOLV  HW2      503    1.224020747    1.352340855    3.794487315
  161 SOLV  OW       504    3.511195954    3.496192137    2.265003929
  161 SOLV  HW1      505    3.588401701    3.546684674    2.226406307
  161 SOLV  HW2      506    3.475613911    3.432417415    2.196685736
  162 SOLV  OW       507    2.914669580    1.226812482    3.682729557
  162 SOLV  HW1      508    2.980430686    1.202038539    3.611583728
  162 SOLV  HW2      509    2.827494440    1.251486856    3.640381261
  163 SOLV  OW       510    0.476055344    0.958522438    1.695244927
  163 SOLV  HW1      511    0.512815550    0.868934801    1.670253850
  163 SOLV  HW2      512    0.534426339    1.030262068    1.657215299
  164 SOLV  OW       513    3.451339111    3.477844632    1.514805090
  164 SOLV  HW1      514    3.453375684    3.531176794    1.599380659
  164 SOLV  HW2      515    3.522522166    3.407669563    1.517947916
  165 SOLV  OW       516    2.873257007    0.086490979    1.522097697
  165 SOLV  HW1      517    2.830231521   -0.000004132    1.496248944
  165 SOLV  HW2      518    2.965058038    0.091098592    1.482702085
  166 SOLV  OW       519    2.070750430    1.324865613    2.937219095
  166 SOLV  HW1      520    2.161475191    1.366927699    2.936589256
  166 SOLV  HW2      521    2.019549550    1.354928067    2.856746870
  167 SOLV  OW       522    0.963190810    3.363295794    2.364187802
  167 SOLV  HW1      523    1.031405912    3.368888219    2.437106240
  167 SOLV  HW2      524    0.924573764    3.271086490    2.361704227
  168 SOLV  OW       525    1.394419561    3.257336287    2.926826633
  168 SOLV  HW1      526    1.481836751    3.240850185    2.972520799
  168 SOLV  HW2      527    1.406655706    3.326204183    2.855349688
  169 SOLV  OW       528    2.300718547    2.918546764    0.047397498
  169 SOLV  HW1      529    2.231845284    2.906685539   -0.024137643
  169 SOLV  HW2      530    2.258242088    2.905633877    0.137010322
  170 SOLV  OW       531    2.377200251    1.437281542    1.317730187
  170 SOLV  HW1      532    2.389885816    1.370860872    1.391405714
  170 SOLV  HW2      533    2.313244896    1.508177865    1.347452638
  171 SOLV  OW       534    1.081445924    0.711571736    1.225396091
  171 SOLV  HW1      535    0.987847222    0.679665112    1.240324795
  171 SOLV  HW2      536    1.088537601    0.807685485    1.252105948
  172 SOLV  OW       537    2.334300683    1.235755072    2.666511054
  172 SOLV  HW1      538    2.383949878    1.160530386    2.709826227
  172 SOLV  HW2      539    2.320745570    1.215265167    2.569574216
  173 SOLV  OW       540    1.680257644    2.723708426    1.749731019
  173 SOLV  HW1      541    1.776984606    2.744122815    1.764803889
  173 SOLV  HW2      542    1.644654558    2.782734703    1.677285737
  174 SOLV  OW       543    1.415207669    3.523607203    1.747322823
  174 SOLV  HW1      544    1.445290257    3.607603882    1.792501282
  174 SOLV  HW2      545    1.386998945    3.544420766    1.653661156
  175 SOLV  OW       546    1.621943862    2.238087362    2.825027616
  175 SOLV  HW1      547    1.626570859    2.228276626    2.924445047
  175 SOLV  HW2      548    1.532765646    2.206558035    2.792553241
  176 SOLV  OW       549    0.740531599    1.633903225    3.234727192
  176 SOLV  HW1      550    0.645686491    1.661340216    3.250642774
  176 SOLV  HW2      551    0.746642917    1.534085469    3.233891860
  177 SOLV  OW       552    3.031957880    0.157958868    2.777790989
  177 SOLV  HW1      553    3.067321782    0.175009614    2.685819704
  177 SOLV  HW2      554    3.054022703    0.235561091    2.836876001
  178 SOLV  OW       555    0.667614973    3.542184635    0.441334337
  178 SOLV  HW1      556    0.707439005    3.480759255    0.509471734
  178 SOLV  HW2      557    0.727735323    3.621040086    0.428397505
  179 SOLV  OW       558    2.738583384    1.941225939    1.560864501
  179 SOLV  HW1      559    2.767191313    2.027792234    1.601968962
  179 SOLV  HW2      560    2.818161867    1.881659669    1.549874434
  180 SOLV  OW       561    2.882058121    3.607449137    0.436439893
  180 SOLV  HW1      562    2.852021391    3.700829693    0.455894913
  180 SOLV  HW2      563    2.982000744    3.603890306    0.436653263
  181 SOLV  OW       564    1.367582102    3.090056092    0.435306146
  181 SOLV  HW1      565    1.359263784    3.027437969    0.357773387
  181 SOLV  HW2      566    1.289394260    3.077919522    0.496468830
  182 SOLV  OW       567    2.663337452    0.325802384    0.106873857
  182 SOLV  HW1      568    2.573126142    0.322300220    0.149898897
  182 SOLV  HW2      569    2.710459436    0.238755683    0.121151023
  183 SOLV  OW       570    1.262340319    2.915340000    2.567801431
  183 SOLV  HW1      571    1.219328712    2.943617791    2.482067142
  183 SOLV  HW2      572    1.307375765    2.994025680    2.610014967
  184 SOLV  OW       573    2.904518302    2.975303713    0.586357250
  184 SOLV  HW1      574    2.963366253    2.894538584    0.582544712
  184 SOLV  HW2      575    2.810984753    2.949528093    0.562109335
  185 SOLV  OW       576    3.384568953    1.270715301    1.223043728
  185 SOLV  HW1      577    3.312047320    1.204073430    1.240395851
  185 SOLV  HW2      578    3.344064338    1.356658106    1.191822291
  186 SOLV  OW       579    2.010435398    0.072135666    1.694981134
  186 SOLV  HW1      580    2.067067768    0.097981394    1.616713027
  186 SOLV  HW2      581    2.059893331    0.006115966    1.751511805
  187 SOLV  OW       582    2.715193667    1.584092632    2.340964209
  187 SOLV  HW1      583    2.663769716    1.601483867    2.424958764
  187 SOLV  HW2      584    2.676798673    1.504417929    2.294297667
  188 SOLV  OW       585    1.729783986    2.536724787    2.391725577
  188 SOLV  HW1      586    1.664912951    2.493571340    2.329027510
  188 SOLV  HW2      587    1.762666739    2.622364244    2.351899950
  189 SOLV  OW       588    1.377726842    3.153288963    3.398325053
  189 SOLV  HW1      589    1.422985838    3.238684020    3.424031724
  189 SOLV  HW2      590    1.278990191    3.168231427    3.392915018
  190 SOLV  OW       591    3.425855638    1.271054068    2.554092335
  190 SOLV  HW1      592    3.431420753    1.184791015    2.503809460
  190 SOLV  HW2      593    3.516830726    1.296302492    2.587068069
  191 SOLV  OW       594    0.943983787    0.196263757    1.151168856
  191 SOLV  HW1      595    1.017794375    0.215054887    1.086358350
  191 SOLV  HW2      596    0.970478548    0.228433912    1.242078541
  192 SOLV  OW       597    3.098157675    1.734200419    2.481945836
  192 SOLV  HW1      598    3.094598934    1.638621306    2.452723134
  192 SOLV  HW2      599    3.136869111    1.790049351    2.408569131
  193 SOLV  OW       600    0.131812567    0.538239821    1.274777647
  193 SOLV  HW1      601    0.145865537    0.618175371    1.216344151
  193 SOLV  HW2      602    0.197003041    0.540514935    1.350584145
  194 SOLV  OW       603    1.748037794    3.310725080    2.452904669
  194 SOLV  HW1      604    1.707229922    3.399440401    2.431346973
  194 SOLV  HW2      605    1.728105331    3.246110206    2.379218851
  195 SOLV  OW       606    1.624120826    0.381525702    0.419822369
  195 SOLV  HW1      607    1.607575352    0.380104697    0.321205706
  195 SOLV  HW2      608    1.567629090    0.311875209    0.464071443
  196 SOLV  OW       609    2.321236244    1.503391016    0.715310038
  196 SOLV  HW1      610    2.404242285    1.447758843    0.719419811
  196 SOLV  HW2      611    2.241046345    1.444276513    0.724059035
  197 SOLV  OW       612    1.930605147    0.585484505    0.215145547
  197 SOLV  HW1      613    1.892606987    0.623605263    0.299433980
  197 SOLV  HW2      614    1.856687635    0.547672283    0.159396319
  198 SOLV  OW       615    3.236271054    2.439500407    3.264996654
  198 SOLV  HW1      616    3.302657282    2.413485807    3.194871821
  198 SOLV  HW2      617    3.274486423    2.421015405    3.355546248
  199 SOLV  OW       618    2.117090309    0.992672739    0.539497173
  199 SOLV  HW1      619    2.129807106    1.084868304    0.502892749
  199 SOLV  HW2      620    2.199926765    0.938880910    0.523808726
  200 SOLV  OW       621    2.423092211    1.786871837    3.604025819
  200 SOLV  HW1      622    2.482612631    1.867021433    3.609930241
  200 SOLV  HW2      623    2.354976949    1.801175855    3.532212441
  201 SOLV  OW       624    2.940086620    0.672467152    1.737858041
  201 SOLV  HW1      625    2.979423109    0.625781215    1.817064737
  201 SOLV  HW2      626    2.872760751    0.739616495    1.768830739
  202 SOLV  OW       627    3.447542433    3.063287724    1.633286268
  202 SOLV  HW1      628    3.460374276    3.037740600    1.729119918
  202 SOLV  HW2      629    3.357779166    3.105879765    1.621891837
  203 SOLV  OW       630    2.728186490    1.727043661    2.632269742
  203 SOLV  HW1      631    2.740615358    1.821804997    2.661716483
  203 SOLV  HW2      632    2.732683901    1.722321323    2.532479777
  204 SOLV  OW       633    1.885566304    0.115625411    0.750128294
  204 SOLV  HW1      634    1.943168454    0.143145769    0.673146853
  204 SOLV  HW2      635    1.796353580    0.085946387    0.716044259
  205 SOLV  OW       636    0.412325013    3.608270754    2.405186496
  205 SOLV  HW1      637    0.500697626    3.568501449    2.380474580
  205 SOLV  HW2      638    0.421059194    3.657676729    2.491689467
  206 SOLV  OW       639    0.531527596    2.744381625    3.669443583
  206 SOLV  HW1      640    0.487160860    2.663850406    3.630100670
  206 SOLV  HW2      641    0.571591576    2.799458488    3.596211648
  207 SOLV  OW       642    2.438840749    1.833049623    1.339674331
  207 SOLV  HW1      643    2.409457261    1.863010611    1.248898069
  207 SOLV  HW2      644    2.538075724    1.842711536    1.347446546
  208 SOLV  OW       645    3.710956128    1.933739937    3.270118980
  208 SOLV  HW1      646    3.641839202    1.969462741    3.207289951
  208 SOLV  HW2      647    3.753029189    1.852145125    3.230448316
  209 SOLV  OW       648    3.425544356    3.281617382    1.000406901
  209 SOLV  HW1      649    3.391003911    3.286578672    0.906684722
  209 SOLV  HW2      650    3.508870574    3.336374010    1.008146232
  210 SOLV  OW       651    2.823342034    3.635540850    3.376576629
  210 SOLV  HW1      652    2.886361293    3.598376500    3.308390240
  210 SOLV  HW2      653    2.764215973    3.562428184    3.410643188
  211 SOLV  OW       654    3.225088249    0.799560086    0.997932140
  211 SOLV  HW1      655    3.158662767    0.736149032    1.037513623
  211 SOLV  HW2      656    3.306402155    0.803180576    1.056041227
  212 SOLV  OW       657    1.243699778    0.925203529    1.444275484
  212 SOLV  HW1      658    1.267081261    0.861104411    1.517392690
  212 SOLV  HW2      659    1.181154769    0.994748004    1.479675427
  213 SOLV  OW       660    3.486521725    3.490580757    1.833831187
  213 SOLV  HW1      661    3.402971322    3.521295591    1.879413399
  213 SOLV  HW2      662    3.509571329    3.398430969    1.865090305
  214 SOLV  OW       663    1.494787370    0.151026984    3.052292401
  214 SOLV  HW1      664    1.488771481    0.245201696    3.085382170
  214 SOLV  HW2      665    1.421167437    0.096745078    3.092731118
  215 SOLV  OW       666    1.278247844    1.570069926    2.386037592
  215 SOLV  HW1      667    1.254512327    1.666957060    2.378902719
  215 SOLV  HW2      668    1.195714627    1.516853972    2.404949928
  216 SOLV  OW       669    0.111435745    1.507135957    2.572346217
  216 SOLV  HW1      670    0.040232672    1.535164413    2.636738738
  216 SOLV  HW2      671    0.085384633    1.420627036    2.529458481
  217 SOLV  OW       672    0.169855188    0.065262786    0.907482591
  217 SOLV  HW1      673    0.084181583    0.116828568    0.905770597
  217 SOLV  HW2      674    0.242281454    0.119579434    0.864985459
  218 SOLV  OW       675    2.325196884    0.519528442    3.381091085
  218 SOLV  HW1      676    2.351445900    0.459040002    3.456280315
  218 SOLV  HW2      677    2.276079683    0.598626875    3.417581111
  219 SOLV  OW       678    0.820998286    2.086489339    1.977977148
  219 SOLV  HW1      679    0.879483120    2.011877050    2.009807936
  219 SOLV  HW2      680    0.763150109    2.053877786    1.903203778
  220 SOLV  OW       681    2.251105638    2.092703869    2.619085528
  220 SOLV  HW1      682    2.310723068    2.024694288    2.661760094
  220 SOLV  HW2      683    2.161933150    2.051599476    2.600121375
  221 SOLV  OW       684    1.431206150    1.552069896    1.333868802
  221 SOLV  HW1      685    1.377463780    1.565489724    1.417125430
  221 SOLV  HW2      686    1.528396291    1.548508270    1.357169589
  222 SOLV  OW       687    2.204329498    2.651677977    2.545462667
  222 SOLV  HW1      688    2.171445639    2.695250692    2.461667403
  222 SOLV  HW2      689    2.254543136    2.568377005    2.522201999
  223 SOLV  OW       690    2.894949418    1.893699373    1.849502240
  223 SOLV  HW1      691    2.984617264    1.919783863    1.885292683
  223 SOLV  HW2      692    2.901853969    1.805052324    1.803723849
  224 SOLV  OW       693    3.237447567    0.867731933    2.554945830
  224 SOLV  HW1      694    3.333220275    0.870325611    2.583610047
  224 SOLV  HW2      695    3.204695229    0.960997596    2.539770934
  225 SOLV  OW       696    0.544936925    0.463281495    1.130407709
  225 SOLV  HW1      697    0.486504912    0.404778858    1.074165514
  225 SOLV  HW2      698    0.488450568    0.514226272    1.195322432
  226 SOLV  OW       699    2.700595071    2.215640470    0.656028151
  226 SOLV  HW1      700    2.704101562    2.186814792    0.751726703
  226 SOLV  HW2      701    2.739849132    2.307211674    0.647355893
  227 SOLV  OW       702    1.199596017    1.827312686    1.840645662
  227 SOLV  HW1      703    1.186848988    1.882106568    1.757961325
  227 SOLV  HW2      704    1.141797721    1.745839033    1.835859374
  228 SOLV  OW       705    1.132405654    2.268969020    0.587288903
  228 SOLV  HW1      706    1.089821570    2.209093036    0.655134513
  228 SOLV  HW2      707    1.139919517    2.220509131    0.500129893
  229 SOLV  OW       708    0.757717713    0.768903402    0.965299756
  229 SOLV  HW1      709    0.848529425    0.785819006    1.003621975
  229 SOLV  HW2      710    0.742384144    0.670333814    0.958202666
  230 SOLV  OW       711    2.898139038    0.473081799    0.011910094
  230 SOLV  HW1      712    2.964999345    0.399616756    0.000324030
  230 SOLV  HW2      713    2.924195044    0.529825167    0.090031012
  231 SOLV  OW       714    2.449849813    3.289312901    2.967871583
  231 SOLV  HW1      715    2.395468297    3.368127306    2.939029986
  231 SOLV  HW2      716    2.509492870    3.315931661    3.043608737
  232 SOLV  OW       717    0.656232573    0.299946956    0.314758263
  232 SOLV  HW1      718    0.672241594    0.398526494    0.309537666
  232 SOLV  HW2      719    0.627050755    0.275789022    0.407312228
  233 SOLV  OW       720    3.109077036    2.684446232    1.203342751
  233 SOLV  HW1      721    3.153147829    2.594794231    1.207852034
  233 SOLV  HW2      722    3.175090200    2.752445108    1.171430133
  234 SOLV  OW       723    2.057702233    0.700435837    2.647074391
  234 SOLV  HW1      724    1.976080330    0.741643325    2.606558992
  234 SOLV  HW2      725    2.103874909    0.767797513    2.704798840
  235 SOLV  OW       726    2.889462872    2.414042545    3.531825242
  235 SOLV  HW1      727    2.945860550    2.474275854    3.475318640
  235 SOLV  HW2      728    2.917117694    2.422638866    3.627548839
  236 SOLV  OW       729    2.121433380    0.185010114    3.407011674
  236 SOLV  HW1      730    2.219993863    0.168517754    3.410731018
  236 SOLV  HW2      731    2.072688914    0.098769364    3.420732179
  237 SOLV  OW       732    0.735231964    0.070501531    1.632263708
  237 SOLV  HW1      733    0.707689552    0.070862202    1.728405538
  237 SOLV  HW2      734    0.721662227   -0.020925658    1.594068956
  238 SOLV  OW       735    2.270849290    1.433251659    3.398376785
  238 SOLV  HW1      736    2.289540401    1.486150220    3.315587568
  238 SOLV  HW2      737    2.315936337    1.344218255    3.391910145
  239 SOLV  OW       738    0.134135057    0.075372276    2.950409121
  239 SOLV  HW1      739    0.186488024    0.117353605    2.876265348
  239 SOLV  HW2      740    0.140080875    0.132816472    3.032050705
  240 SOLV  OW       741    3.196052596    3.622479296    2.794404107
  240 SOLV  HW1      742    3.107594980    3.581609457    2.771902673
  240 SOLV  HW2      743    3.181511728    3.709166616    2.842099353
  241 SOLV  OW       744    2.598440316    0.897889354    3.583388059
  241 SOLV  HW1      745    2.612966808    0.834255104    3.659153244
  241 SOLV  HW2      746    2.580676382    0.846343106    3.499547159
  242 SOLV  OW       747    1.722444068    3.114981294    3.340928959
  242 SOLV  HW1      748    1.717656406    3.213654091    3.325364322
  242 SOLV  HW2      749    1.699079653    3.066761607    3.256487142
  243 SOLV  OW       750    0.246323443    2.524310626    1.979162680
  243 SOLV  HW1      751    0.264170634    2.622589523    1.974216651
  243 SOLV  HW2      752    0.332789971    2.474410664    1.973228804
  244 SOLV  OW       753    2.775893453    0.950522783    3.369836080
  244 SOLV  HW1      754    2.772594569    0.915750741    3.463545577
  244 SOLV  HW2      755    2.862743520    0.924447961    3.327662949
  245 SOLV  OW       756    2.412149990    1.005730191    0.397907199
  245 SOLV  HW1      757    2.404806200    1.043966374    0.305790075
  245 SOLV  HW2      758    2.506843134    1.012524984    0.429347619
  246 SOLV  OW       759    2.648627500    3.519220312    2.470886775
  246 SOLV  HW1      760    2.567395771    3.461645608    2.480190524
  246 SOLV  HW2      761    2.724174064    3.478816502    2.522464764
  247 SOLV  OW       762    1.198833741    2.227605049    0.977225888
  247 SOLV  HW1      763    1.193258955    2.141797006    0.926170133
  247 SOLV  HW2      764    1.209792402    2.207748790    1.074624079
  248 SOLV  OW       765    0.538717173    2.254301743    0.879473063
  248 SOLV  HW1      766    0.478034339    2.179958315    0.907605215
  248 SOLV  HW2      767    0.515473118    2.337274729    0.930229763
  249 SOLV  OW       768    0.094019350    0.380111385    2.841728671
  249 SOLV  HW1      769    0.119260266    0.467974167    2.801175187
  249 SOLV  HW2      770    0.063606425    0.394403539    2.935921528
  250 SOLV  OW       771    3.556055940    1.844141773    3.004492952
  250 SOLV  HW1      772    3.538433313    1.792191459    3.088112898
  250 SOLV  HW2      773    3.469294644    1.875313555    2.965731832
  251 SOLV  OW       774    2.556248396    1.081946168    1.849008492
  251 SOLV  HW1      775    2.594518092    1.159603062    1.899072261
  251 SOLV  HW2      776    2.536165299    1.109541683    1.755005007
  252 SOLV  OW       777    1.380566176    0.954343724    2.256433072
  252 SOLV  HW1      778    1.476614950    0.928009968    2.247423839
  252 SOLV  HW2      779    1.366249743    0.998281207    2.345123647
  253 SOLV  OW       780    0.373597245    3.236919863    1.648859424
  253 SOLV  HW1      781    0.370273888    3.218180893    1.550681544
  253 SOLV  HW2      782    0.394351800    3.152445714    1.698196998
  254 SOLV  OW       783    0.740772815    1.865442404    1.312695773
  254 SOLV  HW1      784    0.772036020    1.940408313    1.254362470
  254 SOLV  HW2      785    0.645195749    1.844670211    1.291874136
  255 SOLV  OW       786    3.335544923    3.704591228    0.094994963
  255 SOLV  HW1      787    3.278636424    3.625197327    0.073593294
  255 SOLV  HW2      788    3.421820970    3.673873247    0.135177924
  256 SOLV  OW       789    2.174675095    0.541154036    1.530493618
  256 SOLV  HW1      790    2.247275034    0.602971344    1.560653590
  256 SOLV  HW2      791    2.100850424    0.594261951    1.488886301
  257 SOLV  OW       792    2.439925747    2.830618052    0.324377438
  257 SOLV  HW1      793    2.477932477    2.781321394    0.246112661
  257 SOLV  HW2      794    2.354569995    2.787039769    0.352931403
  258 SOLV  OW       795    2.651071465    1.976667315    0.060631866
  258 SOLV  HW1      796    2.665667156    2.066893803    0.020048205
  258 SOLV  HW2      797    2.737814036    1.941618572    0.095960742
  259 SOLV  OW       798    3.170047618    0.663707837    0.703894047
  259 SOLV  HW1      799    3.259829770    0.653775870    0.746800681
  259 SOLV  HW2      800    3.104173524    0.696360768    0.771684291
  260 SOLV  OW       801    2.281986413    0.671330979    1.237885780
  260 SOLV  HW1      802    2.222614679    0.750349810    1.222637207
  260 SOLV  HW2      803    2.366069973    0.701094950    1.283108288
  261 SOLV  OW       804    3.263245585    3.428584676    0.167450562
  261 SOLV  HW1      805    3.236539549    3.332237657    0.165121860
  261 SOLV  HW2      806    3.232163894    3.473803430    0.083841180
  262 SOLV  OW       807    2.423230122    2.709127828    3.117465579
  262 SOLV  HW1      808    2.444904348    2.614166028    3.094810119
  262 SOLV  HW2      809    2.335091770    2.733705133    3.077111395
  263 SOLV  OW       810    2.117373944    0.616748851    0.016533951
  263 SOLV  HW1      811    2.061182938    0.616921602    0.099263620
  263 SOLV  HW2      812    2.065811599    0.575678669   -0.058673582
  264 SOLV  OW       813    2.656275307    1.516137843    2.876381829
  264 SOLV  HW1      814    2.639826755    1.527909685    2.974314812
  264 SOLV  HW2      815    2.707693921    1.594539344    2.841579829
  265 SOLV  OW       816    3.089892657    1.580978643    3.118475978
  265 SOLV  HW1      817    3.103084533    1.481846627    3.119207113
  265 SOLV  HW2      818    3.027186877    1.605696870    3.044593262
  266 SOLV  OW       819    3.141486299    3.523579760    3.672024145
  266 SOLV  HW1      820    3.074129118    3.584174780    3.629682144
  266 SOLV  HW2      821    3.139288271    3.434468921    3.626681428
  267 SOLV  OW       822    2.257749376    0.048445150    1.297696585
  267 SOLV  HW1      823    2.269793077    0.040486397    1.396656708
  267 SOLV  HW2      824    2.335854865    0.097015142    1.258428979
  268 SOLV  OW       825    2.609564221    2.504727503    3.147285505
  268 SOLV  HW1      826    2.690986624    2.503434181    3.089232420
  268 SOLV  HW2      827    2.578027499    2.598984963    3.158347164
  269 SOLV  OW       828    0.268816122    3.380043884    2.312149641
  269 SOLV  HW1      829    0.316431956    3.465401495    2.333316410
  269 SOLV  HW2      830    0.333352266    3.303809834    2.317075363
  270 SOLV  OW       831    2.911033087    0.418930388    1.866750008
  270 SOLV  HW1      832    2.980692400    0.367774290    1.816444601
  270 SOLV  HW2      833    2.866630120    0.484082544    1.805224357
  271 SOLV  OW       834    2.715337320    1.396708717    3.431529389
  271 SOLV  HW1      835    2.663389347    1.311517178    3.438265047
  271 SOLV  HW2      836    2.666738545    1.469282405    3.480243418
  272 SOLV  OW       837    3.281910977    2.931248958    2.935485619
  272 SOLV  HW1      838    3.209597319    2.867778778    2.908214600
  272 SOLV  HW2      839    3.263619614    2.964888724    3.027871667
  273 SOLV  OW       840    1.222346133    2.891868575    3.383163208
  273 SOLV  HW1      841    1.314638003    2.930386104    3.383095331
  273 SOLV  HW2      842    1.156235320    2.963734876    3.361577592
  274 SOLV  OW       843    3.401463686    0.641195730    3.501578132
  274 SOLV  HW1      844    3.374552350    0.734355631    3.477143371
  274 SOLV  HW2      845    3.467903567    0.607181027    3.435029337
  275 SOLV  OW       846    0.383293566    1.274814889    0.819669509
  275 SOLV  HW1      847    0.318082091    1.257856896    0.745767557
  275 SOLV  HW2      848    0.467051276    1.314214563    0.781803079
  276 SOLV  OW       849    1.918267032    1.974249007    3.281457904
  276 SOLV  HW1      850    1.850612992    2.046630954    3.267843550
  276 SOLV  HW2      851    1.933698214    1.961061165    3.379383770
  277 SOLV  OW       852    0.823403334    1.471018156    0.684518300
  277 SOLV  HW1      853    0.771473610    1.555530258    0.671785607
  277 SOLV  HW2      854    0.789886257    1.423264670    0.765746906
  278 SOLV  OW       855    3.546742475    1.073989708    3.201590190
  278 SOLV  HW1      856    3.558076937    1.106176006    3.295596680
  278 SOLV  HW2      857    3.512995199    1.148899438    3.144570493
  279 SOLV  OW       858    1.011946908    3.195170608    0.154598769
  279 SOLV  HW1      859    1.039358037    3.103642833    0.184144590
  279 SOLV  HW2      860    0.929215473    3.222620458    0.203625462
  280 SOLV  OW       861    1.270391457    2.841736195    0.732156110
  280 SOLV  HW1      862    1.241947834    2.748403382    0.754098243
  280 SOLV  HW2      863    1.238501346    2.903962418    0.803657015
  281 SOLV  OW       864    0.659345158    1.255845083    0.308330721
  281 SOLV  HW1      865    0.590029662    1.197187471    0.266423189
  281 SOLV  HW2      866    0.656587000    1.346305770    0.265777117
  282 SOLV  OW       867    3.186266169    0.573203239    1.185415889
  282 SOLV  HW1      868    3.102920795    0.540432927    1.229925609
  282 SOLV  HW2      869    3.265820718    0.546293798    1.239714834
  283 SOLV  OW       870    0.519188622    1.485994985    2.881473561
  283 SOLV  HW1      871    0.542233145    1.450628295    2.972135235
  283 SOLV  HW2      872    0.476822089    1.576118517    2.890648046
  284 SOLV  OW       873    1.008241194    2.077854347    2.696364070
  284 SOLV  HW1      874    0.939071919    2.032813191    2.639902479
  284 SOLV  HW2      875    1.097285073    2.035298573    2.680203573
  285 SOLV  OW       876    1.963893407    3.439294825    2.236459514
  285 SOLV  HW1      877    1.871127936    3.402339662    2.241976822
  285 SOLV  HW2      878    2.030018722    3.365403667    2.249461078
  286 SOLV  OW       879    0.073127881    2.012395967    2.960594194
  286 SOLV  HW1      880    0.001236913    1.942908067    2.958598928
  286 SOLV  HW2      881    0.067693947    2.068324009    2.877863804
  287 SOLV  OW       882    1.560156995    2.192440768    3.532888642
  287 SOLV  HW1      883    1.522065829    2.185550508    3.440684320
  287 SOLV  HW2      884    1.647587126    2.144037610    3.536508967
  288 SOLV  OW       885    1.567082406    2.706289074    2.156027345
  288 SOLV  HW1      886    1.580366568    2.717384840    2.057536449
  288 SOLV  HW2      887    1.479270298    2.661541275    2.172958620
  289 SOLV  OW       888    1.834470527    0.986263365    3.151255911
  289 SOLV  HW1      889    1.798993415    0.892825346    3.154752234
  289 SOLV  HW2      890    1.791065586    1.041077000    3.222760766
  290 SOLV  OW       891    0.379846630    3.377138464    0.921622386
  290 SOLV  HW1      892    0.341527518    3.292642859    0.958925698
  290 SOLV  HW2      893    0.423206777    3.358024836    0.833552999
  291 SOLV  OW       894    1.800764952    0.732872973    2.349067628
  291 SOLV  HW1      895    1.746374743    0.715006779    2.267066742
  291 SOLV  HW2      896    1.777808551    0.665742388    2.419540944
  292 SOLV  OW       897    1.775207265    2.887304137    2.195034079
  292 SOLV  HW1      898    1.790505837    2.908585564    2.098529910
  292 SOLV  HW2      899    1.693330926    2.830589332    2.204062233
  293 SOLV  OW       900    2.145210553    1.545921829    1.872913337
  293 SOLV  HW1      901    2.090599242    1.625105762    1.845560509
  293 SOLV  HW2      902    2.240702489    1.573518939    1.883892652
  294 SOLV  OW       903    1.834433515    0.568218051    1.783272256
  294 SOLV  HW1      904    1.855106973    0.480478700    1.826567325
  294 SOLV  HW2      905    1.918031583    0.622719078    1.776869032
  295 SOLV  OW       906    3.007744818    2.423291528    1.175903450
  295 SOLV  HW1      907    3.024980626    2.335973381    1.130297963
  295 SOLV  HW2      908    3.036668016    2.417258038    1.271446016
  296 SOLV  OW       909    2.551742087    1.400451939    1.929100630
  296 SOLV  HW1      910    2.474678527    1.384903810    1.990906432
  296 SOLV  HW2      911    2.520446997    1.451578618    1.849052689
  297 SOLV  OW       912    0.528833103    3.357356582    1.848318292
  297 SOLV  HW1      913    0.478821286    3.280187837    1.809007581
  297 SOLV  HW2      914    0.468900566    3.437314318    1.852359768
  298 SOLV  OW       915    0.584756644    1.099867759    2.795256608
  298 SOLV  HW1      916    0.624681069    1.184415049    2.759767724
  298 SOLV  HW2      917    0.651183683    1.053813758    2.854147160
  299 SOLV  OW       918    3.219725336    1.487787163    3.707279240
  299 SOLV  HW1      919    3.168561554    1.426826184    3.646719974
  299 SOLV  HW2      920    3.158479181    1.524066583    3.777522170
  300 SOLV  OW       921    2.281810806    1.722663083    0.108307465
  300 SOLV  HW1      922    2.321309203    1.764547476    0.026532473
  300 SOLV  HW2      923    2.255998792    1.628163460    0.088180782
  301 SOLV  OW       924    2.078538339    2.603253547    2.964389935
  301 SOLV  HW1      925    2.027167087    2.688853591    2.958486492
  301 SOLV  HW2      926    2.014785384    2.526686301    2.972984381
  302 SOLV  OW       927    0.597857259    1.178811750    3.348608691
  302 SOLV  HW1      928    0.580123786    1.094185628    3.398863198
  302 SOLV  HW2      929    0.540072051    1.181852983    3.267041890
  303 SOLV  OW       930    1.681153027    0.664211273    1.324766783
  303 SOLV  HW1      931    1.597474259    0.626255671    1.285304952
  303 SOLV  HW2      932    1.754874655    0.597029408    1.317472780
  304 SOLV  OW       933    2.706723163    1.929132977    1.220330756
  304 SOLV  HW1      934    2.757883107    1.920918649    1.305859858
  304 SOLV  HW2      935    2.710895828    2.023660698    1.187971846
  305 SOLV  OW       936    1.524755787    0.620307636    0.781043991
  305 SOLV  HW1      937    1.515988128    0.701976131    0.723998645
  305 SOLV  HW2      938    1.450919047    0.556448896    0.759344362
  306 SOLV  OW       939    1.837063560    3.403899478    1.674483406
  306 SOLV  HW1      940    1.930670621    3.409844476    1.639787536
  306 SOLV  HW2      941    1.799181860    3.495954630    1.684085511
  307 SOLV  OW       942    3.106926089    0.750584127    1.534402591
  307 SOLV  HW1      943    3.077254178    0.669812521    1.585366546
  307 SOLV  HW2      944    3.034274400    0.779048755    1.471846734
  308 SOLV  OW       945    3.079417526    3.323972429    0.381541845
  308 SOLV  HW1      946    3.087107417    3.414750705    0.340289705
  308 SOLV  HW2      947    3.170870232    3.286880046    0.397730535
  309 SOLV  OW       948    3.673951847    0.773251341    3.550475918
  309 SOLV  HW1      949    3.677014737    0.856131759    3.494591178
  309 SOLV  HW2      950    3.761667645    0.725618630    3.544257787
  310 SOLV  OW       951    3.626283718    1.816634136    2.314939390
  310 SOLV  HW1      952    3.576322689    1.749078858    2.260701393
  310 SOLV  HW2      953    3.606874348    1.802376842    2.412004020
  311 SOLV  OW       954    2.840318756    2.116940644    2.402354134
  311 SOLV  HW1      955    2.833314603    2.170809653    2.318383690
  311 SOLV  HW2      956    2.844150492    2.178413130    2.481145278
  312 SOLV  OW       957    2.282222318    1.466290336    3.700282806
  312 SOLV  HW1      958    2.270593027    1.467636054    3.600963070
  312 SOLV  HW2      959    2.299478474    1.372544822    3.730538732
  313 SOLV  OW       960    0.555815128    2.975957050    3.471318433
  313 SOLV  HW1      961    0.595301917    3.054095864    3.422995359
  313 SOLV  HW2      962    0.545645561    2.899272289    3.407931586
  314 SOLV  OW       963    2.572680948    1.781089400    2.132174230
  314 SOLV  HW1      964    2.482549189    1.738214091    2.125874418
  314 SOLV  HW2      965    2.621434804    1.744606888    2.211502710
  315 SOLV  OW       966    3.087311713    3.204647619    0.046012385
  315 SOLV  HW1      967    2.993550698    3.172625769    0.059616759
  315 SOLV  HW2      968    3.137128045    3.199607655    0.132583100
  316 SOLV  OW       969    3.642196216    0.021516863    2.089038493
  316 SOLV  HW1      970    3.682162804    0.046402728    2.000804693
  316 SOLV  HW2      971    3.709122535   -0.030007254    2.142574773
  317 SOLV  OW       972    0.670465292    2.986449475    2.375836641
  317 SOLV  HW1      973    0.658466637    2.902560191    2.428927323
  317 SOLV  HW2      974    0.746025624    3.039593317    2.414148086
  318 SOLV  OW       975    1.990087975    1.817511528    0.022542571
  318 SOLV  HW1      976    1.939429516    1.753666487    0.080486780
  318 SOLV  HW2      977    2.049358197    1.874404399    0.079570019
  319 SOLV  OW       978    2.667875209    0.633519419    3.706415389
  319 SOLV  HW1      979    2.602980971    0.688104229    3.759431685
  319 SOLV  HW2      980    2.668526010    0.539678885    3.740983690
  320 SOLV  OW       981    0.368034675    1.405391966    3.258651908
  320 SOLV  HW1      982    0.431748156    1.481472678    3.271051304
  320 SOLV  HW2      983    0.310399138    1.396621732    3.339908378
  321 SOLV  OW       984    0.392664348    1.983384888    2.204802963
  321 SOLV  HW1      985    0.326025979    1.934077273    2.260745470
  321 SOLV  HW2      986    0.399516200    1.939846149    2.115031809
  322 SOLV  OW       987    2.915265941    2.584258253    0.977524094
  322 SOLV  HW1      988    2.910861754    2.511473072    1.045955963
  322 SOLV  HW2      989    2.942935288    2.669704027    1.021513897
  323 SOLV  OW       990    3.139828518    0.548848481    2.700759561
  323 SOLV  HW1      991    3.058681116    0.524287875    2.753800441
  323 SOLV  HW2      992    3.116194021    0.552921991    2.603670774
  324 SOLV  OW       993    2.203154241    0.746843867    3.159075133
  324 SOLV  HW1      994    2.196417954    0.846384265    3.152143837
  324 SOLV  HW2      995    2.111918661    0.708131617    3.172457340
  325 SOLV  OW       996    3.548037027    1.966921982    1.258516144
  325 SOLV  HW1      997    3.526950326    2.030734738    1.332577757
  325 SOLV  HW2      998    3.642328494    1.934948568    1.267929077
  326 SOLV  OW       999    2.137237195    2.462263538    3.217118612
  326 SOLV  HW1     1000    2.048905764    2.454866736    3.263418965
  326 SOLV  HW2     1001    2.125724401    2.512120437    3.131196111
  327 SOLV  OW      1002    0.661986894    3.473072049    1.138851577
  327 SOLV  HW1     1003    0.571610426    3.490935247    1.099954274
  327 SOLV  HW2     1004    0.717974536    3.555684379    1.132335827
  328 SOLV  OW      1005    0.620585091    1.932428893    1.014051091
  328 SOLV  HW1     1006    0.616225924    2.025602826    1.050122923
  328 SOLV  HW2     1007    0.550521724    1.920640829    0.943668703
  329 SOLV  OW      1008    1.562556298    1.736137774    3.391605076
  329 SOLV  HW1     1009    1.609187147    1.655923018    3.354306858
  329 SOLV  HW2     1010    1.478707546    1.753016049    3.339774303
  330 SOLV  OW      1011    1.926113508    2.853101505    2.607514699
  330 SOLV  HW1     1012    1.838079065    2.900438763    2.610543856
  330 SOLV  HW2     1013    1.912626208    2.756304620    2.628691480
  331 SOLV  OW      1014    0.925527156    3.134687485    3.605302188
  331 SOLV  HW1     1015    0.956672984    3.040577312    3.618464866
  331 SOLV  HW2     1016    0.937486119    3.185929619    3.690338809
  332 SOLV  OW      1017    0.239683107    2.523750709    0.595710467
  332 SOLV  HW1     1018    0.205635674    2.489708533    0.508063759
  332 SOLV  HW2     1019    0.263971282    2.446442712    0.654307039
  333 SOLV  OW      1020    2.081146680    3.157242988    0.338404264
  333 SOLV  HW1     1021    1.987202315    3.145718906    0.370700671
  333 SOLV  HW2     1022    2.134909285    3.076529583    0.362823346
  334 SOLV  OW      1023    1.106798648    1.112839226    3.602623707
  334 SOLV  HW1     1024    1.104600828    1.158609859    3.513730690
  334 SOLV  HW2     1025    1.149184870    1.173221656    3.670144636
  335 SOLV  OW      1026    1.583557746    1.352906923    0.474072692
  335 SOLV  HW1     1027    1.508373762    1.287188119    0.468600191
  335 SOLV  HW2     1028    1.591736836    1.386430861    0.567938199
  336 SOLV  OW      1029    3.083027794    0.596943195    3.137177197
  336 SOLV  HW1     1030    2.993859813    0.559288880    3.162318345
  336 SOLV  HW2     1031    3.123702944    0.642084521    3.216605528
  337 SOLV  OW      1032    0.269835574    0.032486725    2.127970562
  337 SOLV  HW1     1033    0.194457783    0.000621311    2.185453519
  337 SOLV  HW2     1034    0.323541878   -0.045964176    2.096945595
  338 SOLV  OW      1035    2.150669577    2.984024967    2.560464344
  338 SOLV  HW1     1036    2.062162922    2.940841906    2.577836603
  338 SOLV  HW2     1037    2.216230858    2.954801853    2.630101042
  339 SOLV  OW      1038    3.680980714    1.161442285    2.927348242
  339 SOLV  HW1     1039    3.747964067    1.090047063    2.947789391
  339 SOLV  HW2     1040    3.592796996    1.136906597    2.967641094
  340 SOLV  OW      1041    3.639184827    2.545191906    3.725159118
  340 SOLV  HW1     1042    3.643514418    2.448009307    3.748363093
  340 SOLV  HW2     1043    3.549022014    2.566460655    3.687477731
  341 SOLV  OW      1044    0.662964673    0.937557496    2.504729266
  341 SOLV  HW1     1045    0.605797721    1.018877436    2.515727924
  341 SOLV  HW2     1046    0.758955202    0.962298213    2.517909383
  342 SOLV  OW      1047    1.467298326    3.008823193    2.786863793
  342 SOLV  HW1     1048    1.468607107    3.098907620    2.830276218
  342 SOLV  HW2     1049    1.546577781    2.999758270    2.726579483
  343 SOLV  OW      1050    1.521799168    0.163405927    0.839736048
  343 SOLV  HW1     1051    1.601175512    0.219648480    0.862921971
  343 SOLV  HW2     1052    1.496937532    0.106835990    0.918368783
  344 SOLV  OW      1053    1.776604835    3.479533548    3.069663815
  344 SOLV  HW1     1054    1.817324481    3.459289444    2.980592629
  344 SOLV  HW2     1055    1.750987615    3.576132281    3.073402841
  345 SOLV  OW      1056    2.047249850    2.499566960    0.102900919
  345 SOLV  HW1     1057    2.005004330    2.548319307    0.026490680
  345 SOLV  HW2     1058    2.101475894    2.423217699    0.067800678
  346 SOLV  OW      1059    0.127622767    1.729668490    3.108335511
  346 SOLV  HW1     1060    0.158129889    1.787908331    3.183688220
  346 SOLV  HW2     1061    0.175840532    1.755533255    3.024621642
  347 SOLV  OW      1062    0.757780685    1.324056750    2.850625748
  347 SOLV  HW1     1063    0.825562221    1.375083334    2.903559208
  347 SOLV  HW2     1064    0.667413145    1.364668770    2.864265323
  348 SOLV  OW      1065    0.229237548    0.464506032    1.025426451
  348 SOLV  HW1     1066    0.158706025    0.535379355    1.026092533
  348 SOLV  HW2     1067    0.256404425    0.445386405    0.931100325
  349 SOLV  OW      1068    2.395843975    1.926625726    1.085442451
  349 SOLV  HW1     1069    2.376831322    1.903857692    0.989934765
  349 SOLV  HW2     1070    2.447534115    2.012135614    1.089652217
  350 SOLV  OW      1071    1.409664884    2.559588805    1.317516423
  350 SOLV  HW1     1072    1.414330321    2.605610301    1.228850325
  350 SOLV  HW2     1073    1.442606682    2.621392414    1.388906365
  351 SOLV  OW      1074    1.078909746    2.024686338    0.376216900
  351 SOLV  HW1     1075    1.064140419    2.013900349    0.474538903
  351 SOLV  HW2     1076    1.062276474    1.937433320    0.330261797
  352 SOLV  OW      1077    3.575523237    2.241926080    1.103403875
  352 SOLV  HW1     1078    3.607843871    2.189449447    1.024642613
  352 SOLV  HW2     1079    3.479915774    2.219015269    1.121734467
  353 SOLV  OW      1080    0.363572825    3.569903382    2.707099056
  353 SOLV  HW1     1081    0.311690628    3.510797959    2.645321722
  353 SOLV  HW2     1082    0.319744817    3.659655848    2.711957102
  354 SOLV  OW      1083    0.661635633    3.311468299    0.784639194
  354 SOLV  HW1     1084    0.620109168    3.274646317    0.867832688
  354 SOLV  HW2     1085    0.707774091    3.237888943    0.735053471
  355 SOLV  OW      1086    0.718347465    2.839648275    1.294181399
  355 SOLV  HW1     1087    0.769088483    2.908911839    1.345459444
  355 SOLV  HW2     1088    0.767627852    2.817813942    1.209939691
  356 SOLV  OW      1089    0.234332344    0.530358575    0.349104800
  356 SOLV  HW1     1090    0.325124420    0.537478076    0.390421271
  356 SOLV  HW2     1091    0.233655735    0.455394159    0.282917632
  357 SOLV  OW      1092    0.759806848    1.229864269    3.721911620
  357 SOLV  HW1     1093    0.813441964    1.244973820    3.804956567
  357 SOLV  HW2     1094    0.819503389    1.236790518    3.641975414
  358 SOLV  OW      1095    3.368019195    0.140733228    3.174394369
  358 SOLV  HW1     1096    3.278332619    0.144087747    3.130273139
  358 SOLV  HW2     1097    3.375967104    0.216241678    3.239473590
  359 SOLV  OW      1098    1.399283992    0.840957967    3.066065215
  359 SOLV  HW1     1099    1.329634068    0.879766450    3.005696595
  359 SOLV  HW2     1100    1.477374089    0.903225337    3.071188051
  360 SOLV  OW      1101    3.438122371    0.623135209    2.626883762
  360 SOLV  HW1     1102    3.380308641    0.549410760    2.661867383
  360 SOLV  HW2     1103    3.381337607    0.690206295    2.579150261
  361 SOLV  OW      1104    3.362827538    1.705717256    1.879109775
  361 SOLV  HW1     1105    3.420969858    1.767076423    1.932552083
  361 SOLV  HW2     1106    3.282671948    1.755816753    1.846450564
  362 SOLV  OW      1107    2.708400051    0.840809246    1.814562011
  362 SOLV  HW1     1108    2.654101831    0.918903883    1.845453279
  362 SOLV  HW2     1109    2.757205724    0.801310679    1.892402779
  363 SOLV  OW      1110    2.480940462    3.125457479    0.509825212
  363 SOLV  HW1     1111    2.415490358    3.188303634    0.467776396
  363 SOLV  HW2     1112    2.563749103    3.121269250    0.453909186
  364 SOLV  OW      1113    1.922458708    1.391708417    1.970971168
  364 SOLV  HW1     1114    1.970595876    1.479092666    1.977922040
  364 SOLV  HW2     1115    1.957054392    1.340792074    1.892154109
  365 SOLV  OW      1116    3.575719005    3.136418533    3.049511299
  365 SOLV  HW1     1117    3.590607347    3.146627520    3.147875481
  365 SOLV  HW2     1118    3.527158343    3.050793499    3.031892657
  366 SOLV  OW      1119    0.796693619    1.589924561    2.975412777
  366 SOLV  HW1     1120    0.749707786    1.678002952    2.981408460
  366 SOLV  HW2     1121    0.860156963    1.591211282    2.898133320
  367 SOLV  OW      1122    3.352004149    1.081971960    2.886364804
  367 SOLV  HW1     1123    3.268166984    1.125038665    2.919806177
  367 SOLV  HW2     1124    3.369109734    1.111039381    2.792221365
  368 SOLV  OW      1125    3.551815001    2.524941210    3.362748242
  368 SOLV  HW1     1126    3.544619142    2.609389727    3.415838333
  368 SOLV  HW2     1127    3.592389780    2.453285932    3.419486313
  369 SOLV  OW      1128    2.171763226    0.908842210    3.446810834
  369 SOLV  HW1     1129    2.270900490    0.921654030    3.449822796
  369 SOLV  HW2     1130    2.131379280    0.975899224    3.384570557
  370 SOLV  OW      1131    2.139855393    0.576285357    0.385781927
  370 SOLV  HW1     1132    2.126306160    0.487826439    0.430425019
  370 SOLV  HW2     1133    2.060623991    0.597143191    0.328433528
  371 SOLV  OW      1134    1.672932877    1.645720353    0.394898682
  371 SOLV  HW1     1135    1.626011306    1.559989167    0.416102508
  371 SOLV  HW2     1136    1.742104095    1.663988116    0.464774421
  372 SOLV  OW      1137    1.744186418    1.211870789    2.587558210
  372 SOLV  HW1     1138    1.706502030    1.222842319    2.495577313
  372 SOLV  HW2     1139    1.682262001    1.253562286    2.654102447
  373 SOLV  OW      1140    3.004590751    2.303424396    2.845376704
  373 SOLV  HW1     1141    3.034587997    2.339203821    2.756940008
  373 SOLV  HW2     1142    3.075807393    2.319549548    2.913709036
  374 SOLV  OW      1143    0.177508834    1.045935820    2.224818727
  374 SOLV  HW1     1144    0.270040453    1.065596756    2.257268873
  374 SOLV  HW2     1145    0.146335533    0.959184528    2.263600890
  375 SOLV  OW      1146    3.418801283    0.511964163    0.903539639
  375 SOLV  HW1     1147    3.438402168    0.535695557    0.808384652
  375 SOLV  HW2     1148    3.433985265    0.591950555    0.961616934
  376 SOLV  OW      1149    1.191645276    2.200102093    2.235277726
  376 SOLV  HW1     1150    1.147451323    2.149946515    2.160895301
  376 SOLV  HW2     1151    1.198367187    2.296845166    2.210844522
  377 SOLV  OW      1152    2.535186829    3.023622986    3.592739809
  377 SOLV  HW1     1153    2.591060826    2.945916430    3.621746318
  377 SOLV  HW2     1154    2.444677200    2.991158029    3.565252111
  378 SOLV  OW      1155    1.368569615    0.984346322    1.982720811
  378 SOLV  HW1     1156    1.285594108    1.013753574    1.935283707
  378 SOLV  HW2     1157    1.353786235    0.988756275    2.081531909
  379 SOLV  OW      1158    1.670045543    1.443691882    3.120468078
  379 SOLV  HW1     1159    1.726187835    1.376951147    3.169408916
  379 SOLV  HW2     1160    1.628508897    1.400114107    3.040611144
  380 SOLV  OW      1161    2.243011381    2.062131853    0.587337487
  380 SOLV  HW1     1162    2.216318450    2.039761648    0.493588163
  380 SOLV  HW2     1163    2.250845383    1.977933869    0.640733603
  381 SOLV  OW      1164    2.950443737    3.502420996    1.289497224
  381 SOLV  HW1     1165    2.897996320    3.417436817    1.294766378
  381 SOLV  HW2     1166    2.991224306    3.510797442    1.198569921
  382 SOLV  OW      1167    1.906816484    0.522625401    3.501403892
  382 SOLV  HW1     1168    1.917221066    0.609143055    3.550476609
  382 SOLV  HW2     1169    1.936926181    0.534189939    3.406739687
  383 SOLV  OW      1170    2.878778681    0.359117742    3.486743997
  383 SOLV  HW1     1171    2.807745633    0.302336795    3.528359542
  383 SOLV  HW2     1172    2.870583011    0.452850710    3.520622456
  384 SOLV  OW      1173    1.284613036    0.874172574    0.041336808
  384 SOLV  HW1     1174    1.327883671    0.933917714    0.108862249
  384 SOLV  HW2     1175    1.224865629    0.928428532   -0.017722567
  385 SOLV  OW      1176    2.923198103    3.584059976    2.730818904
  385 SOLV  HW1     1177    2.895112656    3.675118063    2.700468707
  385 SOLV  HW2     1178    2.870993468    3.514781297    2.681053505
  386 SOLV  OW      1179    0.921730157    0.067602909    1.880122597
  386 SOLV  HW1     1180    0.856916473    0.050095635    1.954248255
  386 SOLV  HW2     1181    0.989942293    0.134103541    1.910532636
  387 SOLV  OW      1182    1.548437676    0.311054426    0.149091970
  387 SOLV  HW1     1183    1.512325705    0.218513928    0.137520418
  387 SOLV  HW2     1184    1.472774670    0.376441966    0.150209554
  388 SOLV  OW      1185    0.398996017    0.318819870    2.946013861
  388 SOLV  HW1     1186    0.317911921    0.324868853    2.887792694
  388 SOLV  HW2     1187    0.478510934    0.295467323    2.890041368
  389 SOLV  OW      1188    2.164619500    0.858224500    2.850960922
  389 SOLV  HW1     1189    2.251677356    0.907433856    2.851903460
  389 SOLV  HW2     1190    2.090367212    0.921456258    2.873092453
  390 SOLV  OW      1191    2.459115627    2.219186434    0.535781670
  390 SOLV  HW1     1192    2.404690780    2.138805134    0.559799058
  390 SOLV  HW2     1193    2.552251193    2.207905280    0.570401059
  391 SOLV  OW      1194    1.062171795    1.623742444    1.668367567
  391 SOLV  HW1     1195    1.018943949    1.705589008    1.630519271
  391 SOLV  HW2     1196    1.100688389    1.569023046    1.594042783
  392 SOLV  OW      1197    2.756051376    2.465563641    1.531130325
  392 SOLV  HW1     1198    2.664380337    2.433607989    1.507114057
  392 SOLV  HW2     1199    2.752249327    2.562513635    1.555373136
  393 SOLV  OW      1200    3.515291659    0.879077210    1.756420206
  393 SOLV  HW1     1201    3.433991725    0.823947892    1.737640532
  393 SOLV  HW2     1202    3.487678790    0.972423376    1.779345367
  394 SOLV  OW      1203    2.608611284    1.684146612    0.122375476
  394 SOLV  HW1     1204    2.530241171    1.742477290    0.143721612
  394 SOLV  HW2     1205    2.693046532    1.736778648    0.132497832
  395 SOLV  OW      1206    0.870775128    0.140862242    2.821983955
  395 SOLV  HW1     1207    0.940550892    0.196374461    2.867272699
  395 SOLV  HW2     1208    0.904182010    0.112079638    2.732223630
  396 SOLV  OW      1209    2.232789323    2.137196586    3.260224138
  396 SOLV  HW1     1210    2.136276548    2.123982428    3.282856056
  396 SOLV  HW2     1211    2.265983985    2.221018929    3.303507014
  397 SOLV  OW      1212    3.312464217    1.768452390    0.716336858
  397 SOLV  HW1     1213    3.242039222    1.799913752    0.779995505
  397 SOLV  HW2     1214    3.402080034    1.799975381    0.747575693
  398 SOLV  OW      1215    3.172273021    1.923256481    2.793372231
  398 SOLV  HW1     1216    3.080076499    1.932292158    2.755703017
  398 SOLV  HW2     1217    3.231869828    1.992375720    2.752488982
  399 SOLV  OW      1218    3.631091832    3.467421470    1.263499363
  399 SOLV  HW1     1219    3.596960333    3.559682239    1.245479408
  399 SOLV  HW2     1220    3.643339488    3.418934679    1.176902445
  400 SOLV  OW      1221    0.678256649    3.357760722    3.305220580
  400 SOLV  HW1     1222    0.739603465    3.357958965    3.384202278
  400 SOLV  HW2     1223    0.701776026    3.433726997    3.244578305
  401 SOLV  OW      1224    1.540478730    0.174575017    3.430023713
  401 SOLV  HW1     1225    1.505147371    0.250621547    3.484522913
  401 SOLV  HW2     1226    1.602577131    0.209806125    3.359991363
  402 SOLV  OW      1227    0.484746725    2.473122595    3.538788184
  402 SOLV  HW1     1228    0.527061413    2.482618779    3.628902985
  402 SOLV  HW2     1229    0.524092088    2.394179491    3.491657806
  403 SOLV  OW      1230    1.807853586    0.409825404    2.039463656
  403 SOLV  HW1     1231    1.789343503    0.345948905    2.114154126
  403 SOLV  HW2     1232    1.906560385    0.416054056    2.024644158
  404 SOLV  OW      1233    2.134705091    0.430440358    0.883059470
  404 SOLV  HW1     1234    2.199160457    0.354166795    0.888336753
  404 SOLV  HW2     1235    2.082284937    0.435688762    0.968068410
  405 SOLV  OW      1236    1.063079632    0.133269391    1.515068406
  405 SOLV  HW1     1237    0.968324351    0.159445282    1.533405794
  405 SOLV  HW2     1238    1.080593228    0.138297234    1.416733546
  406 SOLV  OW      1239    1.259856278    1.948934153    2.627156014
  406 SOLV  HW1     1240    1.272633000    1.962557372    2.528915472
  406 SOLV  HW2     1241    1.280291901    1.853878026    2.650538018
  407 SOLV  OW      1242    0.556763426    3.301454027    0.495955682
  407 SOLV  HW1     1243    0.490967290    3.320163698    0.568899611
  407 SOLV  HW2     1244    0.541558893    3.365036797    0.420272203
  408 SOLV  OW      1245    3.466540494    0.369727104    3.491545539
  408 SOLV  HW1     1246    3.535444808    0.374579331    3.563868257
  408 SOLV  HW2     1247    3.511898093    0.360821171    3.402869879
  409 SOLV  OW      1248    2.617734284    1.579898230    3.583122907
  409 SOLV  HW1     1249    2.658709721    1.523433194    3.654771932
  409 SOLV  HW2     1250    2.557894033    1.648333925    3.624799331
  410 SOLV  OW      1251    1.236329793    2.121455512    1.975337569
  410 SOLV  HW1     1252    1.173079784    2.198714787    1.969820235
  410 SOLV  HW2     1253    1.246245456    2.079997976    1.884869169
  411 SOLV  OW      1254    1.533019908    0.091944413    1.677875887
  411 SOLV  HW1     1255    1.601724454    0.125177193    1.613248742
  411 SOLV  HW2     1256    1.444722847    0.084170865    1.631566498
  412 SOLV  OW      1257    1.528743923    1.157802286    0.001298313
  412 SOLV  HW1     1258    1.545404931    1.248119579    0.040880082
  412 SOLV  HW2     1259    1.501167473    1.167895998   -0.094300494
  413 SOLV  OW      1260    1.768393980    2.217223249    2.394520107
  413 SOLV  HW1     1261    1.863483051    2.247960180    2.398355763
  413 SOLV  HW2     1262    1.707975331    2.296608834    2.387528892
  414 SOLV  OW      1263    0.930429366    1.195705287    2.469821827
  414 SOLV  HW1     1264    0.988622613    1.191983645    2.551063306
  414 SOLV  HW2     1265    0.984378090    1.171779761    2.389088816
  415 SOLV  OW      1266    0.707960104    0.949124504    0.146400161
  415 SOLV  HW1     1267    0.720906628    1.047905122    0.155130167
  415 SOLV  HW2     1268    0.771985848    0.912995068    0.078600732
  416 SOLV  OW      1269    1.684258220    0.558495525    0.091070669
  416 SOLV  HW1     1270    1.598577046    0.610039892    0.092999205
  416 SOLV  HW2     1271    1.664619448    0.460870702    0.100314787
  417 SOLV  OW      1272    1.577340796    0.431651545    2.231653129
  417 SOLV  HW1     1273    1.623855628    0.420409505    2.143842709
  417 SOLV  HW2     1274    1.538406155    0.344059613    2.260166440
  418 SOLV  OW      1275    2.654821670    1.979176317    2.723678485
  418 SOLV  HW1     1276    2.594239587    1.924543696    2.781528340
  418 SOLV  HW2     1277    2.639095942    2.076340740    2.741377017
  419 SOLV  OW      1278    3.579325287    0.414323636    1.694050263
  419 SOLV  HW1     1279    3.594118451    0.397148862    1.596652941
  419 SOLV  HW2     1280    3.483535592    0.438572656    1.709422949
  420 SOLV  OW      1281    2.147626994    1.965309322    1.221272606
  420 SOLV  HW1     1282    2.220275142    1.957238439    1.153020915
  420 SOLV  HW2     1283    2.107369087    2.056724005    1.216403407
  421 SOLV  OW      1284    0.702342755    2.323681010    2.023332845
  421 SOLV  HW1     1285    0.726132484    2.232698629    1.989310127
  421 SOLV  HW2     1286    0.769798917    2.352503525    2.091300833
  422 SOLV  OW      1287    1.454065155    2.818699859    1.933137619
  422 SOLV  HW1     1288    1.393741895    2.801864254    1.855167763
  422 SOLV  HW2     1289    1.515496599    2.894712185    1.911927057
  423 SOLV  OW      1290    2.781760641    2.486794169    0.612660619
  423 SOLV  HW1     1291    2.689483405    2.497611096    0.649665496
  423 SOLV  HW2     1292    2.845370707    2.543917516    0.664545958
  424 SOLV  OW      1293    2.747154201    0.100997635    0.592910216
  424 SOLV  HW1     1294    2.686970199    0.155878657    0.650939948
  424 SOLV  HW2     1295    2.692036923    0.039589847    0.536406963
  425 SOLV  OW      1296    3.188251945    2.169706532    0.558916094
  425 SOLV  HW1     1297    3.120205325    2.204999840    0.623135125
  425 SOLV  HW2     1298    3.220789492    2.244152640    0.500614421
  426 SOLV  OW      1299    0.479206597    3.159731772    0.246616631
  426 SOLV  HW1     1300    0.444261776    3.067846819    0.264996964
  426 SOLV  HW2     1301    0.415827950    3.227542178    0.283850972
  427 SOLV  OW      1302    2.277313800    2.755044118    1.844550741
  427 SOLV  HW1     1303    2.227564447    2.680352901    1.800434713
  427 SOLV  HW2     1304    2.345603803    2.717232410    1.907066230
  428 SOLV  OW      1305    3.716500135    1.217849770    2.643835247
  428 SOLV  HW1     1306    3.767926725    1.164487613    2.710986722
  428 SOLV  HW2     1307    3.761322219    1.211284328    2.554676097
  429 SOLV  OW      1308    1.851746731    2.638621259    3.297896009
  429 SOLV  HW1     1309    1.788647672    2.699637057    3.345808235
  429 SOLV  HW2     1310    1.862029204    2.553821961    3.349906911
  430 SOLV  OW      1311    1.788694741    2.056160236    2.107763073
  430 SOLV  HW1     1312    1.697044023    2.088238343    2.131692092
  430 SOLV  HW2     1313    1.830229123    2.011738677    2.187154638
  431 SOLV  OW      1314    1.665910291    1.060541827    3.464858005
  431 SOLV  HW1     1315    1.747607260    1.011400649    3.495069755
  431 SOLV  HW2     1316    1.588698828    1.036004439    3.523478024
  432 SOLV  OW      1317    0.804869223    3.285899371    2.676195349
  432 SOLV  HW1     1318    0.824969542    3.197061797    2.717495993
  432 SOLV  HW2     1319    0.741969420    3.336581101    2.735156899
  433 SOLV  OW      1320    2.042597391    2.289598771    1.854018778
  433 SOLV  HW1     1321    1.998857701    2.227603372    1.919172456
  433 SOLV  HW2     1322    2.078472371    2.236986973    1.776905045
  434 SOLV  OW      1323    1.755997612    0.627139414    0.479450581
  434 SOLV  HW1     1324    1.779689046    0.618605794    0.576236509
  434 SOLV  HW2     1325    1.699973206    0.549028868    0.451854035
  435 SOLV  OW      1326    2.886803761    0.056416681    2.325523529
  435 SOLV  HW1     1327    2.907261165    0.116538087    2.248266371
  435 SOLV  HW2     1328    2.959524943    0.063947220    2.393762976
  436 SOLV  OW      1329    1.091013904    1.841160141    0.834516210
  436 SOLV  HW1     1330    1.175925489    1.788400684    0.837256566
  436 SOLV  HW2     1331    1.024654713    1.800749589    0.897478164
  437 SOLV  OW      1332    2.135904358    1.271420971    1.206904068
  437 SOLV  HW1     1333    2.191331569    1.343604365    1.248349009
  437 SOLV  HW2     1334    2.195153185    1.209136125    1.155800610
  438 SOLV  OW      1335    1.914213632    3.682089866    2.424890636
  438 SOLV  HW1     1336    1.822070598    3.666792418    2.389152012
  438 SOLV  HW2     1337    1.973807004    3.606905802    2.396650009
  439 SOLV  OW      1338    2.436505301    0.225793710    0.277082140
  439 SOLV  HW1     1339    2.356759185    0.272899268    0.314791971
  439 SOLV  HW2     1340    2.491194808    0.187908938    0.351740039
  440 SOLV  OW      1341    2.740386968    0.232119235    2.945688565
  440 SOLV  HW1     1342    2.709583528    0.267179619    3.034130171
  440 SOLV  HW2     1343    2.675210300    0.258880497    2.874711950
  441 SOLV  OW      1344    2.935819221    2.063520374    2.727673336
  441 SOLV  HW1     1345    2.972614504    2.141678075    2.778058685
  441 SOLV  HW2     1346    2.891964850    2.095666933    2.643743413
  442 SOLV  OW      1347    2.506455446    3.586608519    3.684224656
  442 SOLV  HW1     1348    2.561615433    3.584819188    3.600824649
  442 SOLV  HW2     1349    2.563633326    3.562072454    3.762519045
  443 SOLV  OW      1350    1.614968414    2.423769010    2.154563583
  443 SOLV  HW1     1351    1.559238599    2.341443673    2.165406854
  443 SOLV  HW2     1352    1.711710973    2.398491246    2.152744217
  444 SOLV  OW      1353    1.662519747    2.810209600    1.058210881
  444 SOLV  HW1     1354    1.582644620    2.861014141    1.090463930
  444 SOLV  HW2     1355    1.632391846    2.730145164    1.006409851
  445 SOLV  OW      1356    2.505791534    0.218640674    1.294796295
  445 SOLV  HW1     1357    2.414099542    0.257499981    1.285624534
  445 SOLV  HW2     1358    2.573373829    0.292357530    1.294746836
  446 SOLV  OW      1359    0.806082721    3.662016918    3.583351220
  446 SOLV  HW1     1360    0.721222481    3.695796995    3.624066045
  446 SOLV  HW2     1361    0.883247613    3.686526701    3.642044066
  447 SOLV  OW      1362    3.596683870    0.907262554    0.611211385
  447 SOLV  HW1     1363    3.620123015    0.853149582    0.530437869
  447 SOLV  HW2     1364    3.589328561    1.003679453    0.585722541
  448 SOLV  OW      1365    3.009891949    1.469032888    2.398205031
  448 SOLV  HW1     1366    2.931369474    1.425422396    2.354224398
  448 SOLV  HW2     1367    3.069151518    1.509155997    2.328359204
  449 SOLV  OW      1368    0.823620450    3.650719725    0.987629055
  449 SOLV  HW1     1369    0.900069558    3.614605703    1.041033056
  449 SOLV  HW2     1370    0.816602599    3.749426912    1.002069091
  450 SOLV  OW      1371    2.292525219    1.491298820    2.967170657
  450 SOLV  HW1     1372    2.309013692    1.403958400    3.012994467
  450 SOLV  HW2     1373    2.359850450    1.503921190    2.894314710
  451 SOLV  OW      1374    1.717265435    2.061804421    0.062635068
  451 SOLV  HW1     1375    1.628821708    2.053380089    0.016719271
  451 SOLV  HW2     1376    1.775768907    2.124377863    0.011027140
  452 SOLV  OW      1377    1.413135626    1.580322376    1.042841491
  452 SOLV  HW1     1378    1.405043103    1.679900606    1.047237110
  452 SOLV  HW2     1379    1.442694667    1.545358613    1.131749409
  453 SOLV  OW      1380    1.539700048    2.084855539    2.545396428
  453 SOLV  HW1     1381    1.550726225    2.077895148    2.644545818
  453 SOLV  HW2     1382    1.614785541    2.138778207    2.507245718
  454 SOLV  OW      1383    1.829910768    0.338911081    3.705115290
  454 SOLV  HW1     1384    1.830287469    0.438056717    3.718179612
  454 SOLV  HW2     1385    1.751925624    0.313135531    3.648056680
  455 SOLV  OW      1386    3.080643927    1.870649430    3.107041845
  455 SOLV  HW1     1387    3.103598886    1.780584311    3.143960543
  455 SOLV  HW2     1388    3.075811050    1.865516940    3.007282642
  456 SOLV  OW      1389    0.688549175    2.162210209    3.307688088
  456 SOLV  HW1     1390    0.633456620    2.153530274    3.390700808
  456 SOLV  HW2     1391    0.785074740    2.148925074    3.330225180
  457 SOLV  OW      1392    0.272693231    2.563464027    3.099185452
  457 SOLV  HW1     1393    0.254542357    2.629420506    3.026232997
  457 SOLV  HW2     1394    0.300750692    2.612183570    3.181892305
  458 SOLV  OW      1395    1.333515010    1.311790053    1.757051070
  458 SOLV  HW1     1396    1.426771680    1.312724243    1.720941213
  458 SOLV  HW2     1397    1.336508334    1.309321079    1.856983525
  459 SOLV  OW      1398    2.444495025    3.649841597    2.654828939
  459 SOLV  HW1     1399    2.480044792    3.620126159    2.566202299
  459 SOLV  HW2     1400    2.446082774    3.749723657    2.659570568
  460 SOLV  OW      1401    2.197727185    2.151327332    0.216261669
  460 SOLV  HW1     1402    2.100917322    2.141201534    0.193319333
  460 SOLV  HW2     1403    2.228995036    2.242402117    0.189273500
  461 SOLV  OW      1404    3.059720274    2.344220545    0.861322440
  461 SOLV  HW1     1405    3.082008973    2.397950643    0.779972735
  461 SOLV  HW2     1406    3.019747623    2.404006806    0.930815072
  462 SOLV  OW      1407    0.227955881    1.636897606    3.384003405
  462 SOLV  HW1     1408    0.155375672    1.592873198    3.436861779
  462 SOLV  HW2     1409    0.191792897    1.665710792    3.295335265
  463 SOLV  OW      1410    2.395403760    3.221543474    0.023501075
  463 SOLV  HW1     1411    2.306439686    3.264730934    0.038342873
  463 SOLV  HW2     1412    2.398145677    3.133685748    0.071182328
  464 SOLV  OW      1413    2.775301765    1.101544952    2.451596026
  464 SOLV  HW1     1414    2.685037152    1.087731694    2.410816404
  464 SOLV  HW2     1415    2.832694036    1.021714120    2.433303916
  465 SOLV  OW      1416    0.313469240    0.642081628    3.639534528
  465 SOLV  HW1     1417    0.288921473    0.630912109    3.735838749
  465 SOLV  HW2     1418    0.393968211    0.586415980    3.619010114
  466 SOLV  OW      1419    3.590419491    2.625362711    1.218308632
  466 SOLV  HW1     1420    3.576924784    2.608860395    1.316014835
  466 SOLV  HW2     1421    3.668591416    2.572004796    1.186011251
  467 SOLV  OW      1422    1.889762771    1.140213200    1.132530381
  467 SOLV  HW1     1423    1.909193688    1.087636110    1.049708104
  467 SOLV  HW2     1424    1.938591765    1.099786343    1.209878915
  468 SOLV  OW      1425    2.204757177    2.381023626    2.614825620
  468 SOLV  HW1     1426    2.142077198    2.361214097    2.690196543
  468 SOLV  HW2     1427    2.218314505    2.298374198    2.560187987
  469 SOLV  OW      1428    1.507541508    0.767781634    1.882006984
  469 SOLV  HW1     1429    1.452272713    0.848224840    1.903819040
  469 SOLV  HW2     1430    1.582947818    0.760470449    1.947290270
  470 SOLV  OW      1431    2.922657018    2.501433269    3.024150150
  470 SOLV  HW1     1432    2.949278956    2.410608394    2.991845229
  470 SOLV  HW2     1433    2.957832373    2.515508041    3.116703015
  471 SOLV  OW      1434    0.638092533    0.880736288    2.930941767
  471 SOLV  HW1     1435    0.584930318    0.805766439    2.970373592
  471 SOLV  HW2     1436    0.578263147    0.959313807    2.915229009
  472 SOLV  OW      1437    0.112455051    1.169712215    1.636764238
  472 SOLV  HW1     1438    0.119165615    1.198067215    1.541094004
  472 SOLV  HW2     1439    0.104863111    1.070105976    1.641532659
  473 SOLV  OW      1440    2.097782747    1.777231597    3.423026147
  473 SOLV  HW1     1441    2.098899203    1.820320737    3.332792435
  473 SOLV  HW2     1442    2.148822925    1.691308621    3.419541543
  474 SOLV  OW      1443    1.656200918    3.412031073    0.801603508
  474 SOLV  HW1     1444    1.694863704    3.478028766    0.737181228
  474 SOLV  HW2     1445    1.675139786    3.319204910    0.769564043
  475 SOLV  OW      1446    1.309063593    1.988400040    0.643530632
  475 SOLV  HW1     1447    1.378923020    2.059613662    0.650618048
  475 SOLV  HW2     1448    1.316205047    1.943483077    0.554471851
  476 SOLV  OW      1449    1.081738941    0.644485004    2.052271201
  476 SOLV  HW1     1450    1.180068961    0.638356187    2.069463631
  476 SOLV  HW2     1451    1.033938033    0.662330771    2.138274701
  477 SOLV  OW      1452    2.819679001    1.027801179    2.968275361
  477 SOLV  HW1     1453    2.789722668    1.082957093    3.046135155
  477 SOLV  HW2     1454    2.844328681    0.936184128    2.999888125
  478 SOLV  OW      1455    3.614852225    2.152709314    2.713163550
  478 SOLV  HW1     1456    3.688867808    2.205165546    2.755254427
  478 SOLV  HW2     1457    3.647111420    2.112406219    2.627509858
  479 SOLV  OW      1458    0.565016512    0.590126536    0.773668004
  479 SOLV  HW1     1459    0.577889934    0.491051390    0.778014760
  479 SOLV  HW2     1460    0.654241325    0.635293200    0.772745342
  480 SOLV  OW      1461    2.893816067    0.776425763    0.395501533
  480 SOLV  HW1     1462    2.844003358    0.691989953    0.415231922
  480 SOLV  HW2     1463    2.902945754    0.830090326    0.479398476
  481 SOLV  OW      1464    0.103599694    1.112205496    0.522716576
  481 SOLV  HW1     1465    0.092578127    1.082747106    0.427788019
  481 SOLV  HW2     1466    0.126389947    1.209552881    0.524941441
  482 SOLV  OW      1467    0.700111563    0.515699127    3.174392478
  482 SOLV  HW1     1468    0.700486996    0.615393956    3.182214136
  482 SOLV  HW2     1469    0.660370076    0.489343258    3.086488697
  483 SOLV  OW      1470    0.500609773    0.660134439    2.201215520
  483 SOLV  HW1     1471    0.428657898    0.725764999    2.223955649
  483 SOLV  HW2     1472    0.492465085    0.579933081    2.260400927
  484 SOLV  OW      1473    2.158423528    1.903268824    0.322788173
  484 SOLV  HW1     1474    2.058576292    1.900928836    0.327940594
  484 SOLV  HW2     1475    2.187156912    1.982483597    0.268928655
  485 SOLV  OW      1476    3.369107526    1.709863550    2.587859109
  485 SOLV  HW1     1477    3.414227592    1.750600559    2.667272216
  485 SOLV  HW2     1478    3.333809233    1.619538399    2.612297499
  486 SOLV  OW      1479    2.538548599    2.905475128    2.183024036
  486 SOLV  HW1     1480    2.462452545    2.968836159    2.197044160
  486 SOLV  HW2     1481    2.565394391    2.865729658    2.270771407
  487 SOLV  OW      1482    3.625666591    1.416408488    0.645710897
  487 SOLV  HW1     1483    3.700618754    1.478611325    0.623055564
  487 SOLV  HW2     1484    3.549479964    1.431752674    0.582772441
  488 SOLV  OW      1485    2.832431578    3.359079021    2.587311988
  488 SOLV  HW1     1486    2.822509833    3.392156728    2.493454354
  488 SOLV  HW2     1487    2.925076459    3.323832020    2.600591581
  489 SOLV  OW      1488    1.113383256    1.573212742    0.588072340
  489 SOLV  HW1     1489    1.128554349    1.565315439    0.686608500
  489 SOLV  HW2     1490    1.029602885    1.625188814    0.571342971
  490 SOLV  OW      1491    1.560871592    1.916920504    0.277547687
  490 SOLV  HW1     1492    1.571297392    2.002041212    0.226096966
  490 SOLV  HW2     1493    1.639728370    1.857833597    0.260489945
  491 SOLV  OW      1494    1.382723330    0.332461198    3.242630082
  491 SOLV  HW1     1495    1.466000341    0.387454977    3.249124163
  491 SOLV  HW2     1496    1.303920674    0.388089903    3.269032504
  492 SOLV  OW      1497    1.196868856    1.603802736    2.996861972
  492 SOLV  HW1     1498    1.285977196    1.616984749    2.953434581
  492 SOLV  HW2     1499    1.135794804    1.678642063    2.970967763
  493 SOLV  OW      1500    3.699609618    1.944427975    0.641327361
  493 SOLV  HW1     1501    3.740460684    2.035276668    0.650221842
  493 SOLV  HW2     1502    3.650905690    1.938182624    0.554205108
  494 SOLV  OW      1503    1.968443916    0.094246938    2.003548755
  494 SOLV  HW1     1504    1.990537478    0.144935592    1.920218246
  494 SOLV  HW2     1505    2.052591169    0.074610225    2.053897885
  495 SOLV  OW      1506    2.412991099    0.245381106    3.344681240
  495 SOLV  HW1     1507    2.505949966    0.225404280    3.375682618
  495 SOLV  HW2     1508    2.399176081    0.344404316    3.342442694
  496 SOLV  OW      1509    3.043385392    0.296683114    1.662181830
  496 SOLV  HW1     1510    2.968862599    0.233816829    1.639912730
  496 SOLV  HW2     1511    3.088948871    0.325503602    1.577949944
  497 SOLV  OW      1512    1.709715953    0.356571238    3.197742359
  497 SOLV  HW1     1513    1.745604035    0.355081452    3.291068809
  497 SOLV  HW2     1514    1.760216658    0.291010785    3.141587147
  498 SOLV  OW      1515    0.599913293    1.164149794    1.334786303
  498 SOLV  HW1     1516    0.567553439    1.170671519    1.240391880
  498 SOLV  HW2     1517    0.554747272    1.087372490    1.380253077
  499 SOLV  OW      1518    2.345961640    3.563445670    2.991679843
  499 SOLV  HW1     1519    2.284692780    3.606951329    2.925688258
  499 SOLV  HW2     1520    2.437683763    3.602252158    2.982593800
  500 SOLV  OW      1521    2.695365125    1.361496288    1.627486198
  500 SOLV  HW1     1522    2.597221810    1.348849207    1.641955367
  500 SOLV  HW2     1523    2.712693611    1.454974729    1.596455911
  501 SOLV  OW      1524    0.251088689    0.037605491    0.069835667
  501 SOLV  HW1     1525    0.288144774    0.119491282    0.026022207
  501 SOLV  HW2     1526    0.320069023   -0.001847702    0.130541379
  502 SOLV  OW      1527    0.684784192    3.513069224    2.453996161
  502 SOLV  HW1     1528    0.667767783    3.471605619    2.543398568
  502 SOLV  HW2     1529    0.778137700    3.492202601    2.424820284
  503 SOLV  OW      1530    2.181158514    3.161503682    3.554851013
  503 SOLV  HW1     1531    2.226537047    3.248774016    3.536783747
  503 SOLV  HW2     1532    2.094500851    3.178133212    3.601921168
  504 SOLV  OW      1533    1.564377241    1.015878752    2.746411987
  504 SOLV  HW1     1534    1.476120679    0.981253150    2.714578816
  504 SOLV  HW2     1535    1.613510015    1.057310795    2.669790777
  505 SOLV  OW      1536    3.544196913    2.114974696    0.340650340
  505 SOLV  HW1     1537    3.565654459    2.066839684    0.255664178
  505 SOLV  HW2     1538    3.619384423    2.176679149    0.363875306
  506 SOLV  OW      1539    2.236761444    1.795541581    0.647274242
  506 SOLV  HW1     1540    2.186953426    1.784062768    0.733235344
  506 SOLV  HW2     1541    2.292171107    1.714158704    0.629764336
  507 SOLV  OW      1542    2.876635612    0.718536825    2.002802215
  507 SOLV  HW1     1543    2.933631982    0.646217288    2.041806044
  507 SOLV  HW2     1544    2.837598099    0.773622625    2.076580057
  508 SOLV  OW      1545    0.436186124    3.646297421    1.007697798
  508 SOLV  HW1     1546    0.499945742    3.715117041    0.973049970
  508 SOLV  HW2     1547    0.342475599    3.674076318    0.986563217
  509 SOLV  OW      1548    1.534605044    3.614065260    2.946510671
  509 SOLV  HW1     1549    1.446111150    3.644783597    2.981519865
  509 SOLV  HW2     1550    1.546810873    3.517019868    2.967368150
  510 SOLV  OW      1551    0.266311870    0.230764760    2.701418626
  510 SOLV  HW1     1552    0.281084663    0.206189624    2.605617397
  510 SOLV  HW2     1553    0.177509418    0.275744848    2.710953629
  511 SOLV  OW      1554    1.971675734    3.553877241    0.858915527
  511 SOLV  HW1     1555    1.972352055    3.643500877    0.814563001
  511 SOLV  HW2     1556    1.882551532    3.538505621    0.901600950
  512 SOLV  OW      1557    2.720991614    1.005539235    0.492085344
  512 SOLV  HW1     1558    2.763014436    1.025259957    0.403503728
  512 SOLV  HW2     1559    2.688000239    0.911133795    0.493028323
  513 SOLV  OW      1560    1.818172825    3.388281012    1.131682951
  513 SOLV  HW1     1561    1.781667589    3.296016305    1.119185207
  513 SOLV  HW2     1562    1.782363154    3.448254388    1.060111980
  514 SOLV  OW      1563    2.865606604    0.052616239    3.634693590
  514 SOLV  HW1     1564    2.924975041    0.068370115    3.713611089
  514 SOLV  HW2     1565    2.807299295   -0.026718200    3.652195153
  515 SOLV  OW      1566    3.494857231    3.484682793    0.298018116
  515 SOLV  HW1     1567    3.401620249    3.462291569    0.269609706
  515 SOLV  HW2     1568    3.559334786    3.424022460    0.251494410
  516 SOLV  OW      1569    0.561451015    2.571925006    2.473983091
  516 SOLV  HW1     1570    0.633401738    2.632473105    2.508023280
  516 SOLV  HW2     1571    0.518770950    2.612937851    2.393372854
  517 SOLV  OW      1572    3.716971167    2.385535948    0.871499269
  517 SOLV  HW1     1573    3.740743353    2.444447577    0.794258558
  517 SOLV  HW2     1574    3.629951217    2.415444674    0.910652770
  518 SOLV  OW      1575    1.861251524    2.098588224    2.723166649
  518 SOLV  HW1     1576    1.825424020    2.055215011    2.805841642
  518 SOLV  HW2     1577    1.891618884    2.191402947    2.744730463
  519 SOLV  OW      1578    0.287921845    0.374145780    2.155135111
  519 SOLV  HW1     1579    0.203557259    0.321212573    2.146064498
  519 SOLV  HW2     1580    0.314029375    0.410783259    2.065817581
  520 SOLV  OW      1581    0.278127703    1.345055530    1.884933960
  520 SOLV  HW1     1582    0.293201791    1.382789400    1.976315625
  520 SOLV  HW2     1583    0.249185770    1.249647035    1.892653012
  521 SOLV  OW      1584    1.396683775    1.726603842    2.814959906
  521 SOLV  HW1     1585    1.428715085    1.771657685    2.898291451
  521 SOLV  HW2     1586    1.471107687    1.723148433    2.748246120
  522 SOLV  OW      1587    0.531809684    3.688519952    3.345768944
  522 SOLV  HW1     1588    0.553480023    3.595564319    3.375595889
  522 SOLV  HW2     1589    0.465472684    3.729065248    3.408667505
  523 SOLV  OW      1590    0.097225403    2.293769640    2.792771664
  523 SOLV  HW1     1591    0.169067520    2.253107060    2.849222982
  523 SOLV  HW2     1592    0.132122687    2.376668438    2.749051984
  524 SOLV  OW      1593    1.116020285    0.848662396    3.303707302
  524 SOLV  HW1     1594    1.085998722    0.829299564    3.210298068
  524 SOLV  HW2     1595    1.095368481    0.943875626    3.326276934
  525 SOLV  OW      1596    0.736741664    2.276838461    2.785395406
  525 SOLV  HW1     1597    0.713215157    2.223477803    2.704150498
  525 SOLV  HW2     1598    0.826961941    2.249132980    2.818474795
  526 SOLV  OW      1599    0.786436806    0.981579542    1.912513150
  526 SOLV  HW1     1600    0.823717863    0.925377989    1.986359530
  526 SOLV  HW2     1601    0.768378206    1.073809268    1.946708028
  527 SOLV  OW      1602    2.448490073    0.952787411    3.347856796
  527 SOLV  HW1     1603    2.438751266    0.859903576    3.312088834
  527 SOLV  HW2     1604    2.545235523    0.978099746    3.348930825
  528 SOLV  OW      1605    3.671946012    2.869505348    1.982898863
  528 SOLV  HW1     1606    3.662991406    2.860666802    1.883685142
  528 SOLV  HW2     1607    3.584409581    2.848134116    2.026283852
  529 SOLV  OW      1608    2.302886462    3.493809915    0.816805533
  529 SOLV  HW1     1609    2.386312193    3.485843452    0.762246546
  529 SOLV  HW2     1610    2.233878879    3.544334339    0.764967456
  530 SOLV  OW      1611    0.637234396    0.424370969    2.595006494
  530 SOLV  HW1     1612    0.543802080    0.432682229    2.560322562
  530 SOLV  HW2     1613    0.665291005    0.328412178    2.592490273
  531 SOLV  OW      1614    0.675206228    1.407791120    1.431963536
  531 SOLV  HW1     1615    0.685491649    1.372432366    1.524938332
  531 SOLV  HW2     1616    0.660666609    1.331635816    1.368792686
  532 SOLV  OW      1617    2.579340991    2.502624789    1.031618730
  532 SOLV  HW1     1618    2.516996165    2.578281032    1.051389853
  532 SOLV  HW2     1619    2.602579407    2.503156840    0.934349568
  533 SOLV  OW      1620    1.869678023    2.920508210    0.911025914
  533 SOLV  HW1     1621    1.782641176    2.918166388    0.960210293
  533 SOLV  HW2     1622    1.890351375    2.829322017    0.875541787
  534 SOLV  OW      1623    2.150968257    1.856870970    3.147875837
  534 SOLV  HW1     1624    2.211997653    1.779370612    3.164336744
  534 SOLV  HW2     1625    2.201765892    1.930282062    3.102815744
  535 SOLV  OW      1626    1.625889519    0.122759410    1.100525135
  535 SOLV  HW1     1627    1.686142552    0.193508897    1.063568481
  535 SOLV  HW2     1628    1.657989238    0.095754616    1.191310625
  536 SOLV  OW      1629    1.840098150    1.387857955    0.977842276
  536 SOLV  HW1     1630    1.827185598    1.314029581    0.911636281
  536 SOLV  HW2     1631    1.878279672    1.350476230    1.062376491
  537 SOLV  OW      1632    3.194022702    2.692153788    0.873670104
  537 SOLV  HW1     1633    3.265802599    2.642246692    0.922234689
  537 SOLV  HW2     1634    3.224687981    2.785657378    0.855830418
  538 SOLV  OW      1635    1.797711631    0.606397796    0.818516870
  538 SOLV  HW1     1636    1.816573267    0.699446937    0.787090150
  538 SOLV  HW2     1637    1.699651841    0.588077409    0.811437063
  539 SOLV  OW      1638    2.957369258    0.449146095    2.442699503
  539 SOLV  HW1     1639    2.867578309    0.456513140    2.399282903
  539 SOLV  HW2     1640    3.025794085    0.425094142    2.373843198
  540 SOLV  OW      1641    1.407402327    1.364040898    2.984253614
  540 SOLV  HW1     1642    1.313282773    1.345548569    3.012557372
  540 SOLV  HW2     1643    1.468395067    1.354131761    3.062886975
  541 SOLV  OW      1644    0.506168942    2.013984497    3.085231852
  541 SOLV  HW1     1645    0.602229080    2.034575866    3.066550223
  541 SOLV  HW2     1646    0.487132158    2.029091778    3.182239356
  542 SOLV  OW      1647    2.282673538    3.643645892    0.132708869
  542 SOLV  HW1     1648    2.335278201    3.689964132    0.204046974
  542 SOLV  HW2     1649    2.344340550    3.614051862    0.059749487
  543 SOLV  OW      1650    1.095026569    1.865071656    2.912516648
  543 SOLV  HW1     1651    1.112247529    1.955669740    2.951187386
  543 SOLV  HW2     1652    1.000507264    1.838283676    2.931237815
  544 SOLV  OW      1653    1.811730721    0.085961065    2.975778492
  544 SOLV  HW1     1654    1.770439262    0.042341020    2.895816867
  544 SOLV  HW2     1655    1.741322282    0.135243543    3.026919447
  545 SOLV  OW      1656    0.228242648    3.303594709    0.429585145
  545 SOLV  HW1     1657    0.136189990    3.329519707    0.458842169
  545 SOLV  HW2     1658    0.241423821    3.329791956    0.333972914
  546 SOLV  OW      1659    0.587565322    3.422300424    2.814045762
  546 SOLV  HW1     1660    0.509087624    3.449266820    2.758234277
  546 SOLV  HW2     1661    0.567559955    3.440030965    2.910410063
  547 SOLV  OW      1662    1.393178032    1.814647810    1.584911949
  547 SOLV  HW1     1663    1.481563328    1.852775690    1.557784140
  547 SOLV  HW2     1664    1.326532975    1.888591852    1.594517719
  548 SOLV  OW      1665    2.798451556    1.458336015    2.642015414
  548 SOLV  HW1     1666    2.868306459    1.445666525    2.571589732
  548 SOLV  HW2     1667    2.799962479    1.553162365    2.673753961
  549 SOLV  OW      1668    2.457276339    0.612558923    1.867312892
  549 SOLV  HW1     1669    2.411791114    0.651899038    1.787407411
  549 SOLV  HW2     1670    2.545838257    0.657096759    1.880525138
  550 SOLV  OW      1671    0.290430205    1.149642539    2.938843151
  550 SOLV  HW1     1672    0.322919112    1.137185719    2.845088059
  550 SOLV  HW2     1673    0.260132555    1.244130106    2.951307792
  551 SOLV  OW      1674    2.293865821    2.130130033    1.423022397
  551 SOLV  HW1     1675    2.381188903    2.153418350    1.465843849
  551 SOLV  HW2     1676    2.309427608    2.064423019    1.349259052
  552 SOLV  OW      1677    2.419617088    0.820658067    2.657498987
  552 SOLV  HW1     1678    2.425660528    0.758605303    2.579301441
  552 SOLV  HW2     1679    2.501077799    0.810332893    2.714590227
  553 SOLV  OW      1680    1.276898948    0.537642676    1.621452636
  553 SOLV  HW1     1681    1.190209053    0.488949860    1.632208640
  553 SOLV  HW2     1682    1.270800730    0.626824482    1.666298729
  554 SOLV  OW      1683    2.953418142    1.732480794    2.884234426
  554 SOLV  HW1     1684    2.981800116    1.655055787    2.827660720
  554 SOLV  HW2     1685    2.995375611    1.816313321    2.849414817
  555 SOLV  OW      1686    3.353419012    1.477442784    2.015627169
  555 SOLV  HW1     1687    3.370117379    1.567845165    1.976251935
  555 SOLV  HW2     1688    3.292368108    1.425732436    1.955622173
  556 SOLV  OW      1689    3.608416924    1.560795881    2.716790931
  556 SOLV  HW1     1690    3.625015494    1.530891814    2.810768185
  556 SOLV  HW2     1691    3.594349401    1.659797815    2.715325023
  557 SOLV  OW      1692    2.392481394    2.244037855    1.919969519
  557 SOLV  HW1     1693    2.463923013    2.179640252    1.947364893
  557 SOLV  HW2     1694    2.395848525    2.324649887    1.979060845
  558 SOLV  OW      1695    3.526958998    1.752290929    0.545077998
  558 SOLV  HW1     1696    3.593501922    1.681569746    0.521166264
  558 SOLV  HW2     1697    3.571519115    1.822541039    0.600575264
  559 SOLV  OW      1698    3.011408165    1.094764208    3.259409890
  559 SOLV  HW1     1699    3.029961930    1.187731162    3.227559734
  559 SOLV  HW2     1700    3.030956812    1.088558387    3.357291514
  560 SOLV  OW      1701    3.049691754    1.848043177    0.880945907
  560 SOLV  HW1     1702    3.096202491    1.908353769    0.945758342
  560 SOLV  HW2     1703    3.087974946    1.755911711    0.887829430
  561 SOLV  OW      1704    1.432562904    3.427790174    3.512107836
  561 SOLV  HW1     1705    1.376975660    3.494446335    3.462438786
  561 SOLV  HW2     1706    1.427166945    3.446422101    3.610216326
  562 SOLV  OW      1707    3.169987861    1.274220458    3.075536164
  562 SOLV  HW1     1708    3.173214805    1.174350384    3.079561808
  562 SOLV  HW2     1709    3.099604911    1.302665580    3.010432592
  563 SOLV  OW      1710    1.255405738    1.040579981    2.890873375
  563 SOLV  HW1     1711    1.317416090    1.100075947    2.942009921
  563 SOLV  HW2     1712    1.172674664    1.091405791    2.866919984
  564 SOLV  OW      1713    3.303837496    2.288811359    0.318857269
  564 SOLV  HW1     1714    3.402115842    2.274518174    0.307087049
  564 SOLV  HW2     1715    3.258243271    2.200343958    0.328660939
  565 SOLV  OW      1716    1.724839729    2.153131811    1.103254615
  565 SOLV  HW1     1717    1.707528972    2.215839488    1.027297112
  565 SOLV  HW2     1718    1.820560914    2.160387302    1.131294222
  566 SOLV  OW      1719    1.912458942    2.103693391    0.298939467
  566 SOLV  HW1     1720    1.858649955    2.183259666    0.326756746
  566 SOLV  HW2     1721    1.862649551    2.052658132    0.228826006
  567 SOLV  OW      1722    0.333516266    2.118271919    3.592179144
  567 SOLV  HW1     1723    0.410112158    2.179806918    3.610794014
  567 SOLV  HW2     1724    0.275678646    2.157735509    3.520768891
  568 SOLV  OW      1725    2.769146737    0.387886783    2.659447148
  568 SOLV  HW1     1726    2.845545459    0.414956033    2.718032596
  568 SOLV  HW2     1727    2.684011825    0.425125636    2.696412271
  569 SOLV  OW      1728    2.258323140    2.356240570    0.831671827
  569 SOLV  HW1     1729    2.181790153    2.302243442    0.796635965
  569 SOLV  HW2     1730    2.327493358    2.366301466    0.760146908
  570 SOLV  OW      1731    1.172978369    1.675773928    0.349429143
  570 SOLV  HW1     1732    1.241907245    1.748229533    0.350125090
  570 SOLV  HW2     1733    1.163338558    1.638075298    0.441555773
  571 SOLV  OW      1734    2.938335876    0.454842598    1.295736462
  571 SOLV  HW1     1735    2.902471951    0.505613859    1.217397285
  571 SOLV  HW2     1736    2.920610400    0.357238149    1.283102730
  572 SOLV  OW      1737    0.555484621    3.414713405    0.077439936
  572 SOLV  HW1     1738    0.538227301    3.350555079    0.152188360
  572 SOLV  HW2     1739    0.525492477    3.374123287   -0.008898348
  573 SOLV  OW      1740    2.796353140    0.590023923    3.218933992
  573 SOLV  HW1     1741    2.808236493    0.533868676    3.137037127
  573 SOLV  HW2     1742    2.723849542    0.657055548    3.203122927
  574 SOLV  OW      1743    3.430237300    2.499671689    2.126787413
  574 SOLV  HW1     1744    3.358704310    2.493271644    2.057191267
  574 SOLV  HW2     1745    3.482825379    2.583595875    2.112887383
  575 SOLV  OW      1746    0.115191402    2.494689752    1.196853182
  575 SOLV  HW1     1747    0.189172369    2.442549239    1.239393433
  575 SOLV  HW2     1748    0.060592565    2.433994445    1.139090826
  576 SOLV  OW      1749    2.212549203    0.395192783    3.176586949
  576 SOLV  HW1     1750    2.161547052    0.312285041    3.199532117
  576 SOLV  HW2     1751    2.243230745    0.439780388    3.260681725
  577 SOLV  OW      1752    0.734046078    2.582229813    1.739818899
  577 SOLV  HW1     1753    0.749424927    2.485224975    1.721014781
  577 SOLV  HW2     1754    0.661178593    2.591871157    1.807622838
  578 SOLV  OW      1755    3.184379102    0.661988756    1.994638768
  578 SOLV  HW1     1756    3.147251834    0.754389365    1.985413533
  578 SOLV  HW2     1757    3.251067112    0.645469753    1.921966941
  579 SOLV  OW      1758    2.353868753    1.135350166    1.108337766
  579 SOLV  HW1     1759    2.374261414    1.170851336    1.017098400
  579 SOLV  HW2     1760    2.437760479    1.100208075    1.149910407
  580 SOLV  OW      1761    2.854750719    2.178361990    1.841697863
  580 SOLV  HW1     1762    2.908340140    2.094068694    1.836815082
  580 SOLV  HW2     1763    2.782817630    2.168154978    1.910415263
  581 SOLV  OW      1764    2.110780420    3.180261263    1.617788696
  581 SOLV  HW1     1765    2.116795121    3.121607361    1.537008137
  581 SOLV  HW2     1766    2.123205022    3.124909716    1.700140597
  582 SOLV  OW      1767    0.717198295    2.662313145    0.306884206
  582 SOLV  HW1     1768    0.791213053    2.718975663    0.270674059
  582 SOLV  HW2     1769    0.690505452    2.696080327    0.397155198
  583 SOLV  OW      1770    2.945283359    0.632350985    0.913246369
  583 SOLV  HW1     1771    2.868775560    0.659161423    0.971807026
  583 SOLV  HW2     1772    2.910206791    0.587146320    0.831223095
  584 SOLV  OW      1773    3.240852478    1.622878073    3.347974835
  584 SOLV  HW1     1774    3.183801454    1.590065052    3.423274582
  584 SOLV  HW2     1775    3.187091083    1.624403164    3.263660559
  585 SOLV  OW      1776    2.795146869    3.610099545    0.784479788
  585 SOLV  HW1     1777    2.888956237    3.589019953    0.811965303
  585 SOLV  HW2     1778    2.776447505    3.706886788    0.801339136
  586 SOLV  OW      1779    0.567184619    1.430454239    0.538116272
  586 SOLV  HW1     1780    0.621294357    1.355337445    0.500285747
  586 SOLV  HW2     1781    0.478481750    1.434100827    0.492072797
  587 SOLV  OW      1782    3.252572578    0.401198973    0.631426795
  587 SOLV  HW1     1783    3.246547948    0.494699363    0.666396989
  587 SOLV  HW2     1784    3.162418181    0.358131552    0.635770545
  588 SOLV  OW      1785    1.008373968    0.392989309    1.627690941
  588 SOLV  HW1     1786    1.010669487    0.294732736    1.609196224
  588 SOLV  HW2     1787    0.941932744    0.411725088    1.700051127
  589 SOLV  OW      1788    0.013586224    0.939736571    1.106519276
  589 SOLV  HW1     1789   -0.063634193    0.984821163    1.061729178
  589 SOLV  HW2     1790    0.098747062    0.984376140    1.079011941
  590 SOLV  OW      1791    2.505375332    2.194968231    2.819081753
  590 SOLV  HW1     1792    2.406150531    2.182729775    2.816739160
  590 SOLV  HW2     1793    2.529760533    2.278719260    2.770173840
  591 SOLV  OW      1794    2.560073325    2.927989885    3.212323948
  591 SOLV  HW1     1795    2.506998232    2.844958427    3.195285645
  591 SOLV  HW2     1796    2.577420000    2.974809427    3.125672025
  592 SOLV  OW      1797    2.489133084    1.468774341    2.195781081
  592 SOLV  HW1     1798    2.392366780    1.472080567    2.220789040
  592 SOLV  HW2     1799    2.512316485    1.376671573    2.164482356
  593 SOLV  OW      1800    1.416201803    3.614165839    0.992522922
  593 SOLV  HW1     1801    1.449891806    3.521370287    1.008488348
  593 SOLV  HW2     1802    1.317294846    3.616649257    1.007123663
  594 SOLV  OW      1803    2.704429138    0.169050032    3.274641124
  594 SOLV  HW1     1804    2.774371342    0.101113974    3.252442471
  594 SOLV  HW2     1805    2.741170558    0.234219724    3.341009932
  595 SOLV  OW      1806    2.134874420    1.041342644    1.634280162
  595 SOLV  HW1     1807    2.121822139    0.969428895    1.566020123
  595 SOLV  HW2     1808    2.063083153    1.034902609    1.703604599
  596 SOLV  OW      1809    3.636639262    3.260948638    0.520426527
  596 SOLV  HW1     1810    3.633127264    3.185390592    0.585837899
  596 SOLV  HW2     1811    3.671342860    3.227545482    0.432782400
  597 SOLV  OW      1812    2.154954024    2.814170738    3.538838581
  597 SOLV  HW1     1813    2.249287246    2.789874571    3.561458272
  597 SOLV  HW2     1814    2.154820354    2.889636004    3.473222858
  598 SOLV  OW      1815    2.526508176    1.758085886    0.801033160
  598 SOLV  HW1     1816    2.608327077    1.809048393    0.827657791
  598 SOLV  HW2     1817    2.523445325    1.749690824    0.701429884
  599 SOLV  OW      1818    2.755071651    0.075206273    2.595278880
  599 SOLV  HW1     1819    2.748726268    0.071209985    2.495552664
  599 SOLV  HW2     1820    2.824583806    0.142121349    2.621583517
  600 SOLV  OW      1821    2.551451523    3.642550595    3.230754099
  600 SOLV  HW1     1822    2.620753483    3.689507777    3.285463831
  600 SOLV  HW2     1823    2.468020291    3.697629488    3.228297482
  601 SOLV  OW      1824    3.696050758    0.680457175    1.733131489
  601 SOLV  HW1     1825    3.651350511    0.592621078    1.716154657
  601 SOLV  HW2     1826    3.629499456    0.745013118    1.770613460
  602 SOLV  OW      1827    1.044455248    2.564951254    1.763396575
  602 SOLV  HW1     1828    1.022440063    2.654843773    1.725495446
  602 SOLV  HW2     1829    0.960485304    2.511571096    1.773465353
  603 SOLV  OW      1830    1.354968841    0.105282745    0.103297936
  603 SOLV  HW1     1831    1.268080745    0.131218515    0.061115936
  603 SOLV  HW2     1832    1.349415888    0.010810941    0.135635560
  604 SOLV  OW      1833    3.241984520    0.819607256    0.001230862
  604 SOLV  HW1     1834    3.332968863    0.821114912   -0.040260203
  604 SOLV  HW2     1835    3.187621813    0.895344739   -0.034942744
  605 SOLV  OW      1836    1.869405061    3.604310767    0.445559353
  605 SOLV  HW1     1837    1.840178988    3.508691970    0.443448113
  605 SOLV  HW2     1838    1.878939182    3.638306533    0.351991697
  606 SOLV  OW      1839    1.757297756    3.648699119    3.482513898
  606 SOLV  HW1     1840    1.749321601    3.679766312    3.577238340
  606 SOLV  HW2     1841    1.805196095    3.718015487    3.428639533
  607 SOLV  OW      1842    2.023068675    1.033168643    2.588772222
  607 SOLV  HW1     1843    1.979486488    1.056804493    2.675616563
  607 SOLV  HW2     1844    2.053924364    1.116657758    2.543175869
  608 SOLV  OW      1845    0.510279165    1.070983099    0.464296509
  608 SOLV  HW1     1846    0.437260100    1.003240330    0.455293565
  608 SOLV  HW2     1847    0.544643344    1.095159316    0.373551735
  609 SOLV  OW      1848    3.363898143    3.491719642    0.793699775
  609 SOLV  HW1     1849    3.426114341    3.555726942    0.838796597
  609 SOLV  HW2     1850    3.289375497    3.542535299    0.750507115
  610 SOLV  OW      1851    1.310504258    0.262462486    1.598667357
  610 SOLV  HW1     1852    1.295467348    0.360028517    1.614682231
  610 SOLV  HW2     1853    1.284527224    0.210907273    1.680330782
  611 SOLV  OW      1854    3.099039073    1.973403874    2.306080962
  611 SOLV  HW1     1855    3.090330436    1.894091007    2.245792002
  611 SOLV  HW2     1856    3.171547494    2.033286828    2.272068550
  612 SOLV  OW      1857    2.091698025    2.308524130    1.416788453
  612 SOLV  HW1     1858    2.166075988    2.242356540    1.407226547
  612 SOLV  HW2     1859    2.121207155    2.383456468    1.476074565
  613 SOLV  OW      1860    3.326880065    3.215587461    0.720605679
  613 SOLV  HW1     1861    3.312387544    3.305673578    0.761544264
  613 SOLV  HW2     1862    3.264103842    3.203449172    0.643707857
  614 SOLV  OW      1863    1.966951576    0.885548528    0.305646592
  614 SOLV  HW1     1864    1.882332870    0.891977555    0.358559711
  614 SOLV  HW2     1865    2.035522058    0.946865356    0.344886167
  615 SOLV  OW      1866    2.593256417    0.792726856    0.762659635
  615 SOLV  HW1     1867    2.687620160    0.814708042    0.737913765
  615 SOLV  HW2     1868    2.538536424    0.876426574    0.762941909
  616 SOLV  OW      1869    3.650260840    1.686697338    0.018622322
  616 SOLV  HW1     1870    3.585420610    1.612958048    0.037551225
  616 SOLV  HW2     1871    3.743080255    1.655425913    0.038787995
  617 SOLV  OW      1872    0.393631808    2.637914004    1.579541834
  617 SOLV  HW1     1873    0.470719002    2.641585186    1.643147296
  617 SOLV  HW2     1874    0.332130467    2.714758573    1.597262251
  618 SOLV  OW      1875    0.937635830    0.812036733    1.746631804
  618 SOLV  HW1     1876    0.851692013    0.855337785    1.719427147
  618 SOLV  HW2     1877    0.920728736    0.716320505    1.770168556
  619 SOLV  OW      1878    1.591469097    1.182367089    3.232496269
  619 SOLV  HW1     1879    1.626932110    1.145536482    3.318437670
  619 SOLV  HW2     1880    1.503329913    1.139859177    3.211891375
  620 SOLV  OW      1881    1.427452937    1.251386554    2.038689785
  620 SOLV  HW1     1882    1.447466009    1.322882073    2.105691662
  620 SOLV  HW2     1883    1.413240105    1.164437345    2.086003856
  621 SOLV  OW      1884    1.650744698    3.212431955    1.707667386
  621 SOLV  HW1     1885    1.575379696    3.272312917    1.734780132
  621 SOLV  HW2     1886    1.732695738    3.267367419    1.691311945
  622 SOLV  OW      1887    0.115433383    0.050270986    1.225302080
  622 SOLV  HW1     1888    0.159199903    0.121818703    1.279757714
  622 SOLV  HW2     1889    0.182340367   -0.020904028    1.203873721
  623 SOLV  OW      1890    0.508558467    0.904123981    0.710339063
  623 SOLV  HW1     1891    0.550022815    0.818090781    0.740019275
  623 SOLV  HW2     1892    0.478064746    0.955760407    0.790374898
  624 SOLV  OW      1893    3.592461170    1.042637668    3.559018493
  624 SOLV  HW1     1894    3.661052771    0.974881043    3.585555868
  624 SOLV  HW2     1895    3.611792365    1.129352730    3.604936375
  625 SOLV  OW      1896    3.684935509    3.531710839    0.483205938
  625 SOLV  HW1     1897    3.664021687    3.446432232    0.531079900
  625 SOLV  HW2     1898    3.623211572    3.542129680    0.405210537
  626 SOLV  OW      1899    0.408574188    0.304580580    1.588225346
  626 SOLV  HW1     1900    0.404145363    0.397414831    1.625133170
  626 SOLV  HW2     1901    0.315879786    0.268783725    1.576899618
  627 SOLV  OW      1902    3.153903607    2.194363877    1.966300919
  627 SOLV  HW1     1903    3.198649036    2.183102487    2.055025219
  627 SOLV  HW2     1904    3.098434262    2.277569494    1.967302967
  628 SOLV  OW      1905    2.351352238    1.236927337    3.047287968
  628 SOLV  HW1     1906    2.392217439    1.146731912    3.061305878
  628 SOLV  HW2     1907    2.360580727    1.263114442    2.951211423
  629 SOLV  OW      1908    3.116234837    0.389500517    2.929811806
  629 SOLV  HW1     1909    3.135479097    0.487480848    2.935411244
  629 SOLV  HW2     1910    3.198688078    0.337967225    2.953211954
  630 SOLV  OW      1911    1.256633885    3.577992073    2.461897916
  630 SOLV  HW1     1912    1.341949491    3.540697893    2.425402185
  630 SOLV  HW2     1913    1.267141702    3.595576039    2.559785024
  631 SOLV  OW      1914    3.156491552    0.303123581    1.408809423
  631 SOLV  HW1     1915    3.243327847    0.331765398    1.368306405
  631 SOLV  HW2     1916    3.126201257    0.218001105    1.365937548
  632 SOLV  OW      1917    1.456929125    1.727024304    0.787814944
  632 SOLV  HW1     1918    1.389498376    1.678975647    0.843906200
  632 SOLV  HW2     1919    1.548532271    1.693420061    0.809759138
  633 SOLV  OW      1920    1.109386001    2.323713497    1.646735092
  633 SOLV  HW1     1921    1.093798733    2.322023770    1.547964259
  633 SOLV  HW2     1922    1.120664389    2.418339488    1.677069188
  634 SOLV  OW      1923    2.197943512    3.656415575    3.248962428
  634 SOLV  HW1     1924    2.273594664    3.604917166    3.208633918
  634 SOLV  HW2     1925    2.173732028    3.732602173    3.188871409
  635 SOLV  OW      1926    1.412512332    3.435907344    1.392509839
  635 SOLV  HW1     1927    1.439053107    3.409731325    1.299709491
  635 SOLV  HW2     1928    1.315052407    3.458269060    1.394231860
  636 SOLV  OW      1929    2.845289628    3.128186018    0.254029319
  636 SOLV  HW1     1930    2.785605866    3.055974704    0.289034192
  636 SOLV  HW2     1931    2.794010923    3.185864819    0.190439615
  637 SOLV  OW      1932    0.475703971    0.441770232    0.500512165
  637 SOLV  HW1     1933    0.398926137    0.500817904    0.525412167
  637 SOLV  HW2     1934    0.554246524    0.462938233    0.558687859
  638 SOLV  OW      1935    2.697404648    0.866588224    1.547886173
  638 SOLV  HW1     1936    2.776183593    0.811835815    1.519644164
  638 SOLV  HW2     1937    2.690344834    0.865826709    1.647641252
  639 SOLV  OW      1938    2.995563627    2.421469947    2.053661322
  639 SOLV  HW1     1939    2.909946856    2.465691199    2.026898741
  639 SOLV  HW2     1940    3.050686728    2.485347383    2.107337361
  640 SOLV  OW      1941    0.635501012    3.203258457    1.050747393
  640 SOLV  HW1     1942    0.656338271    3.300610713    1.060227577
  640 SOLV  HW2     1943    0.588260092    3.171151880    1.132838429
  641 SOLV  OW      1944    3.498304572    2.658442547    2.577645282
  641 SOLV  HW1     1945    3.443903509    2.735130152    2.611718866
  641 SOLV  HW2     1946    3.583606488    2.652466131    2.629503713
  642 SOLV  OW      1947    3.083839364    2.347628122    1.435757866
  642 SOLV  HW1     1948    3.155509514    2.282781768    1.410085850
  642 SOLV  HW2     1949    3.104121141    2.385681201    1.525986767
  643 SOLV  OW      1950    1.309049282    1.368500057    0.624377158
  643 SOLV  HW1     1951    1.263180773    1.457165597    0.630387033
  643 SOLV  HW2     1952    1.316588548    1.328635395    0.715777204
  644 SOLV  OW      1953    0.297665405    0.215109298    0.652089618
  644 SOLV  HW1     1954    0.349144790    0.270857204    0.586953853
  644 SOLV  HW2     1955    0.201590737    0.242831210    0.651015349
  645 SOLV  OW      1956    3.437354663    0.626953052    0.618142078
  645 SOLV  HW1     1957    3.364473956    0.692228078    0.597421241
  645 SOLV  HW2     1958    3.526155656    0.669655634    0.601087074
  646 SOLV  OW      1959    2.462672492    3.352367821    2.202912543
  646 SOLV  HW1     1960    2.451314285    3.267022213    2.152033826
  646 SOLV  HW2     1961    2.549932459    3.394520662    2.178209479
  647 SOLV  OW      1962    3.415014625    2.456195892    2.883388169
  647 SOLV  HW1     1963    3.494819859    2.454975221    2.943648533
  647 SOLV  HW2     1964    3.418089339    2.537814727    2.825691444
  648 SOLV  OW      1965    1.590477297    0.655705427    1.047556731
  648 SOLV  HW1     1966    1.502929271    0.677908802    1.090479374
  648 SOLV  HW2     1967    1.574858199    0.626537186    0.953181626
  649 SOLV  OW      1968    1.586727828    0.100219045    2.728158534
  649 SOLV  HW1     1969    1.498003923    0.115194359    2.684507870
  649 SOLV  HW2     1970    1.577192891    0.031668178    2.800348485
  650 SOLV  OW      1971    3.487197687    1.161379363    1.748514273
  650 SOLV  HW1     1972    3.555926562    1.210513589    1.802029502
  650 SOLV  HW2     1973    3.487561095    1.195466870    1.654495360
  651 SOLV  OW      1974    2.774316303    0.089729901    0.231689233
  651 SOLV  HW1     1975    2.860852589    0.048553455    0.203098970
  651 SOLV  HW2     1976    2.792744955    0.171440493    0.286325708
  652 SOLV  OW      1977    3.635140147    0.533159184    3.040288127
  652 SOLV  HW1     1978    3.550291076    0.495237027    3.003367737
  652 SOLV  HW2     1979    3.614399878    0.589584208    3.120205996
  653 SOLV  OW      1980    0.916001521    3.373066563    1.018256641
  653 SOLV  HW1     1981    0.854266881    3.294795887    1.026253536
  653 SOLV  HW2     1982    0.867310577    3.456637287    1.043683019
  654 SOLV  OW      1983    1.678489166    0.056856125    0.537505503
  654 SOLV  HW1     1984    1.720337822   -0.021276839    0.491189385
  654 SOLV  HW2     1985    1.596348627    0.026761652    0.585953979
  655 SOLV  OW      1986    2.675096709    2.875019727    2.899915384
  655 SOLV  HW1     1987    2.761971793    2.828332970    2.883363567
  655 SOLV  HW2     1988    2.624230948    2.882181655    2.814115797
  656 SOLV  OW      1989    0.456782738    2.432514878    2.205971241
  656 SOLV  HW1     1990    0.440051084    2.531098456    2.207429365
  656 SOLV  HW2     1991    0.370674842    2.383897089    2.220875737
  657 SOLV  OW      1992    1.379431884    0.975160229    1.196645768
  657 SOLV  HW1     1993    1.330132151    1.062171614    1.197285776
  657 SOLV  HW2     1994    1.386038648    0.939929227    1.290010242
  658 SOLV  OW      1995    1.754488900    2.842434765    1.323468633
  658 SOLV  HW1     1996    1.727690061    2.938503581    1.316083865
  658 SOLV  HW2     1997    1.678936472    2.784349326    1.293146630
  659 SOLV  OW      1998    1.576896523    3.696936235    3.724842900
  659 SOLV  HW1     1999    1.518967148    3.774653735    3.749451549
  659 SOLV  HW2     2000    1.671554761    3.716494725    3.750506806
  660 SOLV  OW      2001    3.520670699    1.281210882    1.496330673
  660 SOLV  HW1     2002    3.448021492    1.307458983    1.432812307
  660 SOLV  HW2     2003    3.588968640    1.226409122    1.448023662
  661 SOLV  OW      2004    3.237281203    0.494664736    0.372386074
  661 SOLV  HW1     2005    3.207446880    0.466027723    0.463442768
  661 SOLV  HW2     2006    3.318049825    0.553059946    0.380624024
  662 SOLV  OW      2007    0.137549819    1.839866659    3.634670982
  662 SOLV  HW1     2008    0.053538075    1.893888813    3.629657639
  662 SOLV  HW2     2009    0.180095284    1.835968811    3.544246223
  663 SOLV  OW      2010    0.193252033    1.795155533    2.283832486
  663 SOLV  HW1     2011    0.224768615    1.795232330    2.378744117
  663 SOLV  HW2     2012    0.098496773    1.763377391    2.280218747
  664 SOLV  OW      2013    3.123233496    3.496254298    1.044346247
  664 SOLV  HW1     2014    3.184390850    3.515667535    0.967636078
  664 SOLV  HW2     2015    3.168389875    3.433657383    1.107938849
  665 SOLV  OW      2016    1.895098390    1.958929027    2.352236619
  665 SOLV  HW1     2017    1.955685494    1.902469118    2.408299708
  665 SOLV  HW2     2018    1.869558551    2.041114216    2.403176213
  666 SOLV  OW      2019    1.154248979    2.679887923    2.675528475
  666 SOLV  HW1     2020    1.206192829    2.764251095    2.661877088
  666 SOLV  HW2     2021    1.105249326    2.656955561    2.591416877
  667 SOLV  OW      2022    2.898653716    1.786776272    3.521617171
  667 SOLV  HW1     2023    2.820500599    1.833677367    3.480461429
  667 SOLV  HW2     2024    2.866523669    1.707051241    3.572734203
  668 SOLV  OW      2025    0.573319940    1.645659368    1.342892517
  668 SOLV  HW1     2026    0.530305621    1.624793923    1.255052131
  668 SOLV  HW2     2027    0.627962521    1.567368379    1.372661656
  669 SOLV  OW      2028    3.248887163    0.994219909    1.443701606
  669 SOLV  HW1     2029    3.207901966    0.905325930    1.423214435
  669 SOLV  HW2     2030    3.339516248    0.999580285    1.401758406
  670 SOLV  OW      2031    2.622648590    2.437991273    0.366297232
  670 SOLV  HW1     2032    2.619239940    2.518292232    0.306785010
  670 SOLV  HW2     2033    2.698131720    2.447776867    0.431155071
  671 SOLV  OW      2034    1.222307594    1.758217783    1.237151339
  671 SOLV  HW1     2035    1.178644317    1.725155711    1.320819838
  671 SOLV  HW2     2036    1.186295463    1.848671608    1.214287240
  672 SOLV  OW      2037    0.742500934    1.630692174    3.699161621
  672 SOLV  HW1     2038    0.683022358    1.579228317    3.637405473
  672 SOLV  HW2     2039    0.787231836    1.567621967    3.762575306
  673 SOLV  OW      2040    0.374292280    2.322128573    1.546182467
  673 SOLV  HW1     2041    0.405584743    2.359397427    1.633542724
  673 SOLV  HW2     2042    0.323897622    2.392499438    1.496081458
  674 SOLV  OW      2043    2.744650150    0.306672998    1.106217224
  674 SOLV  HW1     2044    2.780239810    0.229670586    1.159184082
  674 SOLV  HW2     2045    2.660929322    0.278834462    1.059130373
  675 SOLV  OW      2046    2.329705492    0.104597801    1.567380585
  675 SOLV  HW1     2047    2.361452459    0.102628876    1.662195736
  675 SOLV  HW2     2048    2.331270668    0.198741147    1.533673152
  676 SOLV  OW      2049    3.689655475    0.595666395    2.493096206
  676 SOLV  HW1     2050    3.717213292    0.661964091    2.562716967
  676 SOLV  HW2     2051    3.666289734    0.508950039    2.537079706
  677 SOLV  OW      2052    3.631462933    0.033465430    2.759724178
  677 SOLV  HW1     2053    3.552237578   -0.006249794    2.806065478
  677 SOLV  HW2     2054    3.710704460    0.030382508    2.820656075
  678 SOLV  OW      2055    0.064125780    1.454959925    3.482873122
  678 SOLV  HW1     2056   -0.020754256    1.477488193    3.435041116
  678 SOLV  HW2     2057    0.044462113    1.438108561    3.579461796
  679 SOLV  OW      2058    1.819361878    2.499854626    1.354196542
  679 SOLV  HW1     2059    1.740976826    2.457327238    1.399458379
  679 SOLV  HW2     2060    1.858122096    2.570190060    1.413794799
  680 SOLV  OW      2061    2.019435317    0.650083090    2.098359529
  680 SOLV  HW1     2062    1.962160869    0.725885641    2.067142896
  680 SOLV  HW2     2063    1.969499720    0.596445144    2.166406180
  681 SOLV  OW      2064    2.714269778    3.439997375    0.301755301
  681 SOLV  HW1     2065    2.749875066    3.417861559    0.210962935
  681 SOLV  HW2     2066    2.779630192    3.498490254    0.349800873
  682 SOLV  OW      2067    1.956011360    0.773847887    3.555213848
  682 SOLV  HW1     2068    2.027514323    0.801284799    3.490900261
  682 SOLV  HW2     2069    1.933861301    0.850745204    3.615195649
  683 SOLV  OW      2070    3.333505315    2.222125288    2.208153583
  683 SOLV  HW1     2071    3.347976551    2.320539050    2.218441508
  683 SOLV  HW2     2072    3.417814440    2.179287022    2.175639409
  684 SOLV  OW      2073    0.156887811    3.196201370    1.051130222
  684 SOLV  HW1     2074    0.101396876    3.117542166    1.078240892
  684 SOLV  HW2     2075    0.241593319    3.164176466    1.008694050
  685 SOLV  OW      2076    1.016400080    2.650080606    2.149237160
  685 SOLV  HW1     2077    1.077030008    2.572498701    2.166748921
  685 SOLV  HW2     2078    0.926790402    2.616450315    2.120269779
  686 SOLV  OW      2079    2.368345965    0.662809728    2.937007643
  686 SOLV  HW1     2080    2.309349052    0.653463454    3.017207466
  686 SOLV  HW2     2081    2.332026066    0.734151685    2.877069411
  687 SOLV  OW      2082    0.963916168    2.926033148    0.243132561
  687 SOLV  HW1     2083    0.947863145    2.935485714    0.341386612
  687 SOLV  HW2     2084    1.017932672    2.843631743    0.225994709
  688 SOLV  OW      2085    1.418547128    2.287037555    1.153437494
  688 SOLV  HW1     2086    1.358646874    2.366291077    1.164962061
  688 SOLV  HW2     2087    1.513631810    2.317600430    1.148456132
  689 SOLV  OW      2088    0.662683904    1.434019807    3.505461143
  689 SOLV  HW1     2089    0.600656300    1.355812188    3.499383459
  689 SOLV  HW2     2090    0.752623077    1.408001483    3.470307758
  690 SOLV  OW      2091    2.555331489    3.715501028    0.339038836
  690 SOLV  HW1     2092    2.575882934    3.623488735    0.372376145
  690 SOLV  HW2     2093    2.636191334    3.753477089    0.294082298
  691 SOLV  OW      2094    2.742378044    2.764748639    1.113009656
  691 SOLV  HW1     2095    2.674059771    2.837658878    1.108739330
  691 SOLV  HW2     2096    2.797596186    2.775633843    1.195677313
  692 SOLV  OW      2097    0.209581761    0.514804455    1.840506910
  692 SOLV  HW1     2098    0.166589752    0.449065824    1.902410739
  692 SOLV  HW2     2099    0.143689351    0.542817131    1.770682373
  693 SOLV  OW      2100    1.051739384    2.343863071    1.969591234
  693 SOLV  HW1     2101    0.999831072    2.421810678    1.934499546
  693 SOLV  HW2     2102    1.149628055    2.362829735    1.961861493
  694 SOLV  OW      2103    3.520133220    0.967689407    2.581824698
  694 SOLV  HW1     2104    3.513599018    0.966984318    2.482032804
  694 SOLV  HW2     2105    3.590458222    0.902874214    2.611064277
  695 SOLV  OW      2106    2.189513185    2.061579578    2.278960017
  695 SOLV  HW1     2107    2.222961094    2.001898196    2.206015546
  695 SOLV  HW2     2108    2.178075076    2.008414461    2.362889212
  696 SOLV  OW      2109    0.419230010    2.446263195    1.064958498
  696 SOLV  HW1     2110    0.360901242    2.454694111    1.145758304
  696 SOLV  HW2     2111    0.384022371    2.505117369    0.992169658
  697 SOLV  OW      2112    2.405059562    0.899091505    2.369401424
  697 SOLV  HW1     2113    2.315126839    0.856471625    2.359621270
  697 SOLV  HW2     2114    2.446533510    0.869949843    2.455612944
  698 SOLV  OW      2115    1.981361159    3.427238878    3.331032687
  698 SOLV  HW1     2116    2.080722457    3.437340907    3.325824450
  698 SOLV  HW2     2117    1.947376757    3.387705499    3.245688226
  699 SOLV  OW      2118    1.038646445    0.723268246    0.350695260
  699 SOLV  HW1     2119    1.039161201    0.661343745    0.272164924
  699 SOLV  HW2     2120    0.963554332    0.788619704    0.341093928
  700 SOLV  OW      2121    3.522639967    0.548626072    0.280901666
  700 SOLV  HW1     2122    3.458207804    0.480249210    0.246624091
  700 SOLV  HW2     2123    3.597833771    0.559125013    0.215805901
  701 SOLV  OW      2124    2.727222079    1.872128579    3.047286770
  701 SOLV  HW1     2125    2.793969418    1.838646087    2.980775751
  701 SOLV  HW2     2126    2.775202251    1.912100072    3.125399643
  702 SOLV  OW      2127    2.256567661    0.260743222    2.676292319
  702 SOLV  HW1     2128    2.316845785    0.234940333    2.751806324
  702 SOLV  HW2     2129    2.303898225    0.325443211    2.616498699
  703 SOLV  OW      2130    1.910591360    3.418217440    1.949967259
  703 SOLV  HW1     2131    1.871094163    3.420553880    1.858119891
  703 SOLV  HW2     2132    2.003345296    3.381107031    1.945398482
  704 SOLV  OW      2133    0.762011038    0.058265234    0.388731509
  704 SOLV  HW1     2134    0.711398110    0.141471156    0.366004601
  704 SOLV  HW2     2135    0.859396343    0.072644774    0.371105198
  705 SOLV  OW      2136    3.253086739    0.006576927    1.963407633
  705 SOLV  HW1     2137    3.171799218    0.056181521    1.993960082
  705 SOLV  HW2     2138    3.283678075   -0.055121817    2.035927357
  706 SOLV  OW      2139    2.528284726    2.317016723    3.595914423
  706 SOLV  HW1     2140    2.488467579    2.225357435    3.599664614
  706 SOLV  HW2     2141    2.624189216    2.312832816    3.623959376
  707 SOLV  OW      2142    0.479630294    2.765641231    2.961017707
  707 SOLV  HW1     2143    0.465732250    2.666914099    2.968841659
  707 SOLV  HW2     2144    0.436931424    2.798730792    2.876855597
  708 SOLV  OW      2145    3.469919075    0.106652445    1.622222934
  708 SOLV  HW1     2146    3.475359535    0.192717316    1.672870955
  708 SOLV  HW2     2147    3.560157229    0.083724230    1.585713499
  709 SOLV  OW      2148    2.149099498    2.676455415    0.658525513
  709 SOLV  HW1     2149    2.096169826    2.639513839    0.734912482
  709 SOLV  HW2     2150    2.231809600    2.621706622    0.645766638
  710 SOLV  OW      2151    2.959256357    1.218969180    2.621095091
  710 SOLV  HW1     2152    2.882725621    1.188865793    2.564187602
  710 SOLV  HW2     2153    3.043912234    1.177457595    2.587752245
  711 SOLV  OW      2154    0.342339407    1.065789720    2.684526889
  711 SOLV  HW1     2155    0.413328674    1.059228846    2.754660915
  711 SOLV  HW2     2156    0.384490333    1.087085423    2.596376610
  712 SOLV  OW      2157    0.466767663    1.017366847    2.270560814
  712 SOLV  HW1     2158    0.527964916    1.067010293    2.332139695
  712 SOLV  HW2     2159    0.487364078    0.919595487    2.274807239
  713 SOLV  OW      2160    0.124600602    0.946752065    3.437889941
  713 SOLV  HW1     2161    0.116285306    1.044125627    3.459122378
  713 SOLV  HW2     2162    0.219344633    0.925930258    3.413568088
  714 SOLV  OW      2163    2.287682529    0.323584509    2.284598901
  714 SOLV  HW1     2164    2.358454660    0.292269121    2.221255401
  714 SOLV  HW2     2165    2.281048462    0.259781357    2.361324632
  715 SOLV  OW      2166    2.045619030    2.906015853    0.487780993
  715 SOLV  HW1     2167    2.077131536    2.851431937    0.565429035
  715 SOLV  HW2     2168    2.064049754    2.856719975    0.402740783
  716 SOLV  OW      2169    3.048085553    0.131308034    3.293334057
  716 SOLV  HW1     2170    2.966548846    0.121658093    3.350425513
  716 SOLV  HW2     2171    3.128416313    0.143075166    3.351723209
  717 SOLV  OW      2172    2.838447778    0.333540314    0.357872617
  717 SOLV  HW1     2173    2.829670852    0.402004877    0.430240224
  717 SOLV  HW2     2174    2.779634480    0.358619164    0.280973332
  718 SOLV  OW      2175    2.535167244    2.224714806    1.308977874
  718 SOLV  HW1     2176    2.535752579    2.323966411    1.321247470
  718 SOLV  HW2     2177    2.627794554    2.189089631    1.321267241
  719 SOLV  OW      2178    2.248891275    3.649622566    2.108512095
  719 SOLV  HW1     2179    2.328375082    3.608175427    2.152834824
  719 SOLV  HW2     2180    2.176885477    3.580985052    2.098311269
  720 SOLV  OW      2181    3.561608335    1.800265280    0.881423564
  720 SOLV  HW1     2182    3.592555120    1.879391601    0.934176131
  720 SOLV  HW2     2183    3.573521879    1.818563699    0.783828980
  721 SOLV  OW      2184    3.432572149    2.057240855    0.662203181
  721 SOLV  HW1     2185    3.407437313    2.076774310    0.757009324
  721 SOLV  HW2     2186    3.378497372    2.114813639    0.600861788
  722 SOLV  OW      2187    0.876711382    2.061531235    1.552811296
  722 SOLV  HW1     2188    0.856334873    2.147946757    1.598845061
  722 SOLV  HW2     2189    0.827387128    1.987247124    1.598093567
  723 SOLV  OW      2190    2.361142033    2.493990465    1.777943326
  723 SOLV  HW1     2191    2.351319096    2.411003375    1.832884784
  723 SOLV  HW2     2192    2.381439943    2.469038391    1.683247771
  724 SOLV  OW      2193    0.281641832    2.867095840    1.099672769
  724 SOLV  HW1     2194    0.300555011    2.769231379    1.091518825
  724 SOLV  HW2     2195    0.316309502    2.914579861    1.018771463
  725 SOLV  OW      2196    2.159900495    1.897914369    0.892584067
  725 SOLV  HW1     2197    2.073261905    1.935094719    0.925943864
  725 SOLV  HW2     2198    2.167641337    1.914548198    0.794274099
  726 SOLV  OW      2199    2.198971862    3.692716445    1.012118688
  726 SOLV  HW1     2200    2.163791690    3.657970292    1.099048409
  726 SOLV  HW2     2201    2.177000742    3.628056396    0.939057023
  727 SOLV  OW      2202    0.366436380    0.182907244    3.568535687
  727 SOLV  HW1     2203    0.399495189    0.104780124    3.621484988
  727 SOLV  HW2     2204    0.389400912    0.267672472    3.616371039
  728 SOLV  OW      2205    0.103144956    3.315150801    1.408644664
  728 SOLV  HW1     2206    0.075592416    3.408151555    1.433007491
  728 SOLV  HW2     2207    0.068002237    3.292733794    1.317746550
  729 SOLV  OW      2208    2.521269386    3.500971650    1.609346948
  729 SOLV  HW1     2209    2.549397069    3.594266645    1.586846166
  729 SOLV  HW2     2210    2.430700480    3.483269086    1.570807922
  730 SOLV  OW      2211    0.248185191    1.888397889    3.314440425
  730 SOLV  HW1     2212    0.239030668    1.937320883    3.401177425
  730 SOLV  HW2     2213    0.253888288    1.954327894    3.239463548
  731 SOLV  OW      2214    0.036758483    2.780294812    0.828421203
  731 SOLV  HW1     2215   -0.054677096    2.744914379    0.848112826
  731 SOLV  HW2     2216    0.074584944    2.822533927    0.910804469
  732 SOLV  OW      2217    2.385484555    2.024529824    3.036907392
  732 SOLV  HW1     2218    2.417348466    2.009890340    3.130557682
  732 SOLV  HW2     2219    2.450006860    2.083769928    2.988644305
  733 SOLV  OW      2220    2.630880347    1.535352253    0.987122370
  733 SOLV  HW1     2221    2.622495482    1.595910456    0.907978293
  733 SOLV  HW2     2222    2.554382610    1.551304185    1.049532102
  734 SOLV  OW      2223    2.775252710    3.067978083    1.407223512
  734 SOLV  HW1     2224    2.708258481    3.141189896    1.394902643
  734 SOLV  HW2     2225    2.772549268    3.035950687    1.501927620
  735 SOLV  OW      2226    2.663915840    0.832837889    2.161594504
  735 SOLV  HW1     2227    2.673442848    0.813380788    2.259226849
  735 SOLV  HW2     2228    2.567617508    0.825902284    2.135508718
  736 SOLV  OW      2229    3.370601256    0.921943351    3.456269869
  736 SOLV  HW1     2230    3.320839083    1.008161833    3.446777783
  736 SOLV  HW2     2231    3.461112099    0.939799535    3.494878168
  737 SOLV  OW      2232    1.341974974    2.591165621    1.643574195
  737 SOLV  HW1     2233    1.323367006    2.595357742    1.545400164
  737 SOLV  HW2     2234    1.395280168    2.509025642    1.663898388
  738 SOLV  OW      2235    3.230057259    3.391952456    3.096593215
  738 SOLV  HW1     2236    3.135950352    3.379908854    3.128197676
  738 SOLV  HW2     2237    3.230685557    3.450110064    3.015236131
  739 SOLV  OW      2238    1.896578610    0.620140337    3.204610567
  739 SOLV  HW1     2239    1.856491909    0.529374827    3.217117111
  739 SOLV  HW2     2240    1.930254602    0.629049126    3.110873908
  740 SOLV  OW      2241    3.549677690    2.810599659    3.179484383
  740 SOLV  HW1     2242    3.530806666    2.716911956    3.208952869
  740 SOLV  HW2     2243    3.576725278    2.810418392    3.083211877
  741 SOLV  OW      2244    1.653827231    2.030701859    3.306144614
  741 SOLV  HW1     2245    1.599131696    2.100398861    3.259752243
  741 SOLV  HW2     2246    1.665799194    1.952000591    3.245611464
  742 SOLV  OW      2247    0.152404615    2.176406894    1.124047460
  742 SOLV  HW1     2248    0.067911460    2.167612970    1.071271591
  742 SOLV  HW2     2249    0.135744018    2.148221757    1.218544428
  743 SOLV  OW      2250    2.681193360    2.811431219    0.795905930
  743 SOLV  HW1     2251    2.695996117    2.905912326    0.766675584
  743 SOLV  HW2     2252    2.685209573    2.806429002    0.895709250
  744 SOLV  OW      2253    3.085353742    0.134551109    2.503377435
  744 SOLV  HW1     2254    3.146388769    0.213508340    2.496901856
  744 SOLV  HW2     2255    3.139532381    0.051576212    2.516840245
  745 SOLV  OW      2256    3.406856907    0.384150036    1.458084237
  745 SOLV  HW1     2257    3.433570207    0.479987781    1.447922873
  745 SOLV  HW2     2258    3.427301477    0.334728799    1.373578439
  746 SOLV  OW      2259    1.853390196    0.287412052    1.759739433
  746 SOLV  HW1     2260    1.919825869    0.212682823    1.758381565
  746 SOLV  HW2     2261    1.852257687    0.332598498    1.670526919
  747 SOLV  OW      2262    0.153762708    3.081485620    0.687993981
  747 SOLV  HW1     2263    0.163561163    3.179621141    0.704503105
  747 SOLV  HW2     2264    0.151719034    3.032984767    0.775421290
  748 SOLV  OW      2265    3.326815818    1.767875699    3.573915848
  748 SOLV  HW1     2266    3.310732299    1.808768498    3.663752984
  748 SOLV  HW2     2267    3.318620281    1.668438779    3.580633908
  749 SOLV  OW      2268    1.110586258    3.053050106    1.462554261
  749 SOLV  HW1     2269    1.107078926    2.968838194    1.516383362
  749 SOLV  HW2     2270    1.102942371    3.131927052    1.523558107
  750 SOLV  OW      2271    0.310088382    3.120643885    2.869221852
  750 SOLV  HW1     2272    0.282835108    3.149698870    2.960949841
  750 SOLV  HW2     2273    0.402196045    3.154303128    2.849622732
  751 SOLV  OW      2274    0.830894354    2.253630224    3.076528748
  751 SOLV  HW1     2275    0.865341693    2.342661139    3.106342249
  751 SOLV  HW2     2276    0.865685416    2.182357173    3.137450586
  752 SOLV  OW      2277    2.498845177    1.547788568    2.570332152
  752 SOLV  HW1     2278    2.483277457    1.612213845    2.645212255
  752 SOLV  HW2     2279    2.574278444    1.486606541    2.594167544
  753 SOLV  OW      2280    0.246097009    1.233948335    3.456858438
  753 SOLV  HW1     2281    0.183688773    1.302143620    3.418709356
  753 SOLV  HW2     2282    0.242216545    1.237431782    3.556726362
  754 SOLV  OW      2283    1.266541576    2.807297471    2.185030993
  754 SOLV  HW1     2284    1.176707543    2.768232074    2.164936651
  754 SOLV  HW2     2285    1.323734402    2.738255044    2.229326862
  755 SOLV  OW      2286    2.429135281    0.363851612    3.600634228
  755 SOLV  HW1     2287    2.427068075    0.419373487    3.683779218
  755 SOLV  HW2     2288    2.363569770    0.288816316    3.609052560
  756 SOLV  OW      2289    1.631784923    0.170071431    2.462924836
  756 SOLV  HW1     2290    1.695569020    0.237549878    2.500069634
  756 SOLV  HW2     2291    1.665896964    0.136864341    2.374975448
  757 SOLV  OW      2292    3.310844109    2.229441399    3.431768426
  757 SOLV  HW1     2293    3.224678283    2.184410436    3.408344467
  757 SOLV  HW2     2294    3.343839253    2.194609356    3.519513335
  758 SOLV  OW      2295    3.313199918    1.894598696    1.617506608
  758 SOLV  HW1     2296    3.251578160    1.827224823    1.576699856
  758 SOLV  HW2     2297    3.385683113    1.847367200    1.667676283
  759 SOLV  OW      2298    0.002693354    1.340229086    0.129176991
  759 SOLV  HW1     2299   -0.017000777    1.306068548    0.221082971
  759 SOLV  HW2     2300   -0.082363378    1.369844751    0.085706126
  760 SOLV  OW      2301    3.267809009    3.459698487    3.412293670
  760 SOLV  HW1     2302    3.343017827    3.468274007    3.346937086
  760 SOLV  HW2     2303    3.180604273    3.466796485    3.363855071
  761 SOLV  OW      2304    3.630307205    1.863991289    1.724659605
  761 SOLV  HW1     2305    3.549284760    1.913587766    1.755921139
  761 SOLV  HW2     2306    3.682430366    1.832093377    1.803828237
  762 SOLV  OW      2307    1.009986801    3.691394391    0.454292694
  762 SOLV  HW1     2308    1.094811088    3.652728532    0.490503810
  762 SOLV  HW2     2309    0.939831364    3.690399640    0.525557149
  763 SOLV  OW      2310    2.725098332    3.189904918    2.321776241
  763 SOLV  HW1     2311    2.814789388    3.146850974    2.331869437
  763 SOLV  HW2     2312    2.714143752    3.260793257    2.391457618
  764 SOLV  OW      2313    0.099485338    0.554994237    2.253538019
  764 SOLV  HW1     2314    0.020986718    0.503753221    2.218719559
  764 SOLV  HW2     2315    0.161324870    0.492696892    2.301462918
  765 SOLV  OW      2316    0.687691070    0.835212073    1.259050114
  765 SOLV  HW1     2317    0.601029727    0.788800134    1.277411291
  765 SOLV  HW2     2318    0.716806522    0.815591450    1.165408957
  766 SOLV  OW      2319    3.134779059    1.330275870    1.978105948
  766 SOLV  HW1     2320    3.097018228    1.254094385    2.030756674
  766 SOLV  HW2     2321    3.066525607    1.403041218    1.971161331
  767 SOLV  OW      2322    2.354957152    2.955245950    1.064851876
  767 SOLV  HW1     2323    2.266638664    3.000488772    1.052453931
  767 SOLV  HW2     2324    2.412513519    2.972070283    0.984817862
  768 SOLV  OW      2325    0.414580501    0.908358123    3.422862257
  768 SOLV  HW1     2326    0.390813083    0.822626452    3.377178017
  768 SOLV  HW2     2327    0.502308170    0.897926225    3.469713424
  769 SOLV  OW      2328    1.418319910    0.489317773    1.975272097
  769 SOLV  HW1     2329    1.498535968    0.533153583    2.015837392
  769 SOLV  HW2     2330    1.447906898    0.418112013    1.911584342
  770 SOLV  OW      2331    0.307249662    2.023274373    2.488634248
  770 SOLV  HW1     2332    0.299798873    2.025483764    2.588332018
  770 SOLV  HW2     2333    0.372164791    2.093129199    2.458528944
  771 SOLV  OW      2334    1.120477249    2.010147047    1.199246166
  771 SOLV  HW1     2335    1.024581705    2.001226439    1.172298303
  771 SOLV  HW2     2336    1.128592088    2.079184645    1.271146277
  772 SOLV  OW      2337    3.419047219    2.750594218    3.428001050
  772 SOLV  HW1     2338    3.403949058    2.652526546    3.415503463
  772 SOLV  HW2     2339    3.392214951    2.799293966    3.344876282
  773 SOLV  OW      2340    2.879072633    3.374163615    0.918348527
  773 SOLV  HW1     2341    2.904410922    3.278026273    0.929180387
  773 SOLV  HW2     2342    2.961669610    3.430539182    0.918034632
  774 SOLV  OW      2343    1.967303873    1.387205336    0.264197642
  774 SOLV  HW1     2344    1.992767924    1.407507292    0.169645254
  774 SOLV  HW2     2345    1.942956773    1.290534855    0.272103887
  775 SOLV  OW      2346    2.544939858    3.000017782    1.900920663
  775 SOLV  HW1     2347    2.561217667    2.902467271    1.886059031
  775 SOLV  HW2     2348    2.552149315    3.020498195    1.998544718
  776 SOLV  OW      2349    2.315491601    0.764733161    3.629206935
  776 SOLV  HW1     2350    2.253153970    0.830238830    3.586493563
  776 SOLV  HW2     2351    2.263482950    0.702589817    3.687812887
  777 SOLV  OW      2352    1.608085335    0.337927936    1.508840068
  777 SOLV  HW1     2353    1.618231577    0.437387582    1.506377743
  777 SOLV  HW2     2354    1.538822218    0.313189714    1.576597772
  778 SOLV  OW      2355    3.074838298    0.551877270    2.214401277
  778 SOLV  HW1     2356    3.099837062    0.595300990    2.127853502
  778 SOLV  HW2     2357    3.157815185    0.526314734    2.264019361
  779 SOLV  OW      2358    3.604903640    1.410867160    1.090062277
  779 SOLV  HW1     2359    3.640471339    1.436522341    1.000191533
  779 SOLV  HW2     2360    3.582633014    1.313370250    1.090481056
  780 SOLV  OW      2361    1.128276318    0.316273834    2.414188909
  780 SOLV  HW1     2362    1.048055847    0.337705728    2.358449962
  780 SOLV  HW2     2363    1.143370811    0.389642412    2.480450792
  781 SOLV  OW      2364    2.777274208    3.031483132    3.372297524
  781 SOLV  HW1     2365    2.774625043    2.943672377    3.324524587
  781 SOLV  HW2     2366    2.735948929    3.102009030    3.314679567
  782 SOLV  OW      2367    2.237881767    1.297552414    1.536939339
  782 SOLV  HW1     2368    2.238578569    1.202776679    1.568860600
  782 SOLV  HW2     2369    2.148611014    1.338442302    1.555928400
  783 SOLV  OW      2370    3.123462661    1.341255435    2.789065314
  783 SOLV  HW1     2371    3.049498126    1.299144242    2.736553218
  783 SOLV  HW2     2372    3.189999063    1.381736819    2.726329889
  784 SOLV  OW      2373    3.049033157    2.384676857    1.741263489
  784 SOLV  HW1     2374    2.991218114    2.303277485    1.735550188
  784 SOLV  HW2     2375    3.037883882    2.427201824    1.831084897
  785 SOLV  OW      2376    1.841702800    0.858611073    1.961545422
  785 SOLV  HW1     2377    1.778893149    0.900644077    1.896050457
  785 SOLV  HW2     2378    1.874248574    0.771318401    1.925184217
  786 SOLV  OW      2379    0.704371575    0.165555891    2.500311568
  786 SOLV  HW1     2380    0.748544376    0.075890705    2.503305230
  786 SOLV  HW2     2381    0.738395363    0.216831205    2.421487560
  787 SOLV  OW      2382    3.700658085    3.006065779    1.190884684
  787 SOLV  HW1     2383    3.774159088    2.985295209    1.255442354
  787 SOLV  HW2     2384    3.632018129    2.933401962    1.194045266
  788 SOLV  OW      2385    2.407754010    2.631657952    3.404191326
  788 SOLV  HW1     2386    2.426871652    2.684124318    3.321225753
  788 SOLV  HW2     2387    2.489463759    2.580523981    3.430842184
  789 SOLV  OW      2388    2.085058478    0.695719543    1.815751865
  789 SOLV  HW1     2389    2.083869386    0.675723100    1.913732706
  789 SOLV  HW2     2390    2.154582186    0.765048335    1.796740116
  790 SOLV  OW      2391    0.496487980    1.966086029    0.253058665
  790 SOLV  HW1     2392    0.508762011    2.064272418    0.267560844
  790 SOLV  HW2     2393    0.564349124    1.915765119    0.306576465
  791 SOLV  OW      2394    0.153783309    3.135351446    2.376868036
  791 SOLV  HW1     2395    0.189670443    3.227076436    2.359585657
  791 SOLV  HW2     2396    0.192278466    3.071432917    2.310290678
  792 SOLV  OW      2397    3.606929783    2.935740396    0.580914072
  792 SOLV  HW1     2398    3.696967056    2.977837908    0.569842633
  792 SOLV  HW2     2399    3.614867907    2.854993926    0.639381466
  793 SOLV  OW      2400    2.828306694    1.412004068    0.794724594
  793 SOLV  HW1     2401    2.741522328    1.447325148    0.829665906
  793 SOLV  HW2     2402    2.890033170    1.488321404    0.775559290
  794 SOLV  OW      2403    0.851496119    1.216626767    0.995025925
  794 SOLV  HW1     2404    0.886934201    1.309088037    1.009012206
  794 SOLV  HW2     2405    0.919802748    1.161709412    0.946877316
  795 SOLV  OW      2406    0.308002697    1.114413013    3.204634991
  795 SOLV  HW1     2407    0.302831076    1.172720502    3.123557637
  795 SOLV  HW2     2408    0.311063999    1.171574116    3.286630338
  796 SOLV  OW      2409    3.044055159    1.131507356    0.699631683
  796 SOLV  HW1     2410    3.064297505    1.213543568    0.753113526
  796 SOLV  HW2     2411    3.019280334    1.056797973    0.761326868
  797 SOLV  OW      2412    2.260562861    0.339289075    1.258309727
  797 SOLV  HW1     2413    2.226320606    0.426785279    1.292565124
  797 SOLV  HW2     2414    2.255937637    0.338510678    1.158412264
  798 SOLV  OW      2415    3.239512727    3.385298494    1.294505174
  798 SOLV  HW1     2416    3.219681929    3.468871757    1.345713076
  798 SOLV  HW2     2417    3.336264544    3.362136305    1.304732404
  799 SOLV  OW      2418    1.810398588    0.073656687    0.063440639
  799 SOLV  HW1     2419    1.807833664    0.168354080    0.031412135
  799 SOLV  HW2     2420    1.900385951    0.054114272    0.102451583
  800 SOLV  OW      2421    0.340642336    2.071033399    2.826052356
  800 SOLV  HW1     2422    0.420349640    2.045080315    2.880584637
  800 SOLV  HW2     2423    0.360012344    2.156078389    2.777142719
  801 SOLV  OW      2424    0.971265173    3.485085687    2.852900781
  801 SOLV  HW1     2425    0.933095374    3.392659917    2.854102263
  801 SOLV  HW2     2426    1.024116952    3.500373181    2.936409161
  802 SOLV  OW      2427    2.000373085    0.280394091    1.446811685
  802 SOLV  HW1     2428    2.072734414    0.346429536    1.426696859
  802 SOLV  HW2     2429    1.996509342    0.211983246    1.373966440
  803 SOLV  OW      2430    0.863518157    0.555210163    1.793135323
  803 SOLV  HW1     2431    0.817105692    0.466656808    1.790697384
  803 SOLV  HW2     2432    0.830354450    0.608062146    1.871292450
  804 SOLV  OW      2433    2.433054149    1.054090098    0.799535813
  804 SOLV  HW1     2434    2.453945579    1.104374800    0.715660674
  804 SOLV  HW2     2435    2.339037186    1.020253724    0.795546997
  805 SOLV  OW      2436    1.490218469    3.340001074    0.382062363
  805 SOLV  HW1     2437    1.446859407    3.303320752    0.299742969
  805 SOLV  HW2     2438    1.564801560    3.279600081    0.410152978
  806 SOLV  OW      2439    0.857561357    2.831993783    1.901883689
  806 SOLV  HW1     2440    0.919265544    2.906157964    1.928232042
  806 SOLV  HW2     2441    0.815743606    2.792765974    1.983813262
  807 SOLV  OW      2442    1.141190896    1.102745637    1.834862973
  807 SOLV  HW1     2443    1.170079582    1.108872423    1.739313762
  807 SOLV  HW2     2444    1.200329502    1.160353475    1.891304575
  808 SOLV  OW      2445    0.957123530    3.077281692    2.464934138
  808 SOLV  HW1     2446    0.941186613    3.002987232    2.529944507
  808 SOLV  HW2     2447    1.009845198    3.149708054    2.509394243
  809 SOLV  OW      2448    2.509869842    2.483700307    0.735465171
  809 SOLV  HW1     2449    2.476644815    2.487086031    0.641206832
  809 SOLV  HW2     2450    2.535114192    2.389719131    0.758531027
  810 SOLV  OW      2451    3.198161862    0.308239140    0.981592478
  810 SOLV  HW1     2452    3.107977718    0.307234503    0.938394003
  810 SOLV  HW2     2453    3.218463096    0.400581522    1.014161549
  811 SOLV  OW      2454    2.757695585    2.595072789    2.580947875
  811 SOLV  HW1     2455    2.670295259    2.627482763    2.617168933
  811 SOLV  HW2     2456    2.793498798    2.661833582    2.515664345
  812 SOLV  OW      2457    3.492953391    3.444507109    3.172056439
  812 SOLV  HW1     2458    3.530179577    3.395733949    3.251020926
  812 SOLV  HW2     2459    3.432718289    3.383485446    3.120579017
  813 SOLV  OW      2460    2.643115432    3.558874663    2.118266903
  813 SOLV  HW1     2461    2.671498630    3.648157754    2.153237232
  813 SOLV  HW2     2462    2.700501422    3.533878873    2.040266984
  814 SOLV  OW      2463    2.129746970    3.445976336    1.590157797
  814 SOLV  HW1     2464    2.128560622    3.348720842    1.613429124
  814 SOLV  HW2     2465    2.173139189    3.497407162    1.664140991
  815 SOLV  OW      2466    3.298626256    3.372847459    2.080432266
  815 SOLV  HW1     2467    3.271948657    3.417943274    2.165615446
  815 SOLV  HW2     2468    3.219922941    3.368694121    2.018869375
  816 SOLV  OW      2469    3.280276693    2.866999242    1.131671826
  816 SOLV  HW1     2470    3.244547548    2.951120778    1.091066671
  816 SOLV  HW2     2471    3.351440904    2.889719065    1.198150881
  817 SOLV  OW      2472    3.058986986    2.717264892    2.513034018
  817 SOLV  HW1     2473    3.037203316    2.629305107    2.555325250
  817 SOLV  HW2     2474    3.003551620    2.789085335    2.555109216
  818 SOLV  OW      2475    3.663278318    3.446637022    0.741569871
  818 SOLV  HW1     2476    3.640402329    3.384889283    0.816841346
  818 SOLV  HW2     2477    3.623292425    3.411964341    0.656723341
  819 SOLV  OW      2478    0.628596315    0.585519404    3.448902246
  819 SOLV  HW1     2479    0.553777584    0.519653589    3.440824352
  819 SOLV  HW2     2480    0.682351725    0.585385921    3.364571388
  820 SOLV  OW      2481    1.183537675    0.309787744    0.993113132
  820 SOLV  HW1     2482    1.187930869    0.403731804    1.027123416
  820 SOLV  HW2     2483    1.276031972    0.272289312    0.986779509
  821 SOLV  OW      2484    2.400179411    1.010561233    2.861144471
  821 SOLV  HW1     2485    2.497451441    1.026198256    2.878304842
  821 SOLV  HW2     2486    2.389430278    0.954815721    2.778815317
  822 SOLV  OW      2487    2.983166673    2.546552890    3.296870462
  822 SOLV  HW1     2488    3.081047541    2.542112813    3.276842688
  822 SOLV  HW2     2489    2.952607426    2.458576553    3.333295036
  823 SOLV  OW      2490    3.478545290    0.773648373    3.222399700
  823 SOLV  HW1     2491    3.485503488    0.811475891    3.314709956
  823 SOLV  HW2     2492    3.462789670    0.847768099    3.157140256
  824 SOLV  OW      2493    1.286729283    0.591760890    2.772668785
  824 SOLV  HW1     2494    1.214183590    0.555307887    2.831062192
  824 SOLV  HW2     2495    1.302631086    0.529180318    2.696299607
  825 SOLV  OW      2496    3.705266806    0.271712222    1.127621797
  825 SOLV  HW1     2497    3.748764380    0.192222844    1.169940847
  825 SOLV  HW2     2498    3.774831428    0.340298255    1.106216869
  826 SOLV  OW      2499    3.606775149    0.784282454    2.793177421
  826 SOLV  HW1     2500    3.542522152    0.714004447    2.762620674
  826 SOLV  HW2     2501    3.555970612    0.864693128    2.824048487
  827 SOLV  OW      2502    1.489559519    3.664136981    0.694243138
  827 SOLV  HW1     2503    1.396064529    3.687159592    0.667248807
  827 SOLV  HW2     2504    1.521960780    3.730316764    0.761847832
  828 SOLV  OW      2505    3.578581304    2.273184877    0.027869783
  828 SOLV  HW1     2506    3.557831592    2.191982644   -0.026686229
  828 SOLV  HW2     2507    3.661903078    2.257311843    0.080844176
  829 SOLV  OW      2508    0.124478790    0.637780335    2.733666244
  829 SOLV  HW1     2509    0.028186421    0.643959388    2.759926465
  829 SOLV  HW2     2510    0.166959119    0.727988914    2.741367904
  830 SOLV  OW      2511    0.205263602    1.110183190    1.375377764
  830 SOLV  HW1     2512    0.198293137    1.098754089    1.276270551
  830 SOLV  HW2     2513    0.276562210    1.177129281    1.396261573
  831 SOLV  OW      2514    2.976663382    2.682222963    1.678584303
  831 SOLV  HW1     2515    2.915116865    2.604931196    1.663108471
  831 SOLV  HW2     2516    2.990883220    2.731228279    1.592574295
  832 SOLV  OW      2517    2.996850402    1.306272158    1.398557363
  832 SOLV  HW1     2518    2.962006922    1.238695737    1.463513959
  832 SOLV  HW2     2519    2.927675447    1.376955285    1.383705183
  833 SOLV  OW      2520    2.574375908    1.429236605    0.222181048
  833 SOLV  HW1     2521    2.581060907    1.518948030    0.178492280
  833 SOLV  HW2     2522    2.514504706    1.435472602    0.302042683
  834 SOLV  OW      2523    0.412125596    3.668402637    1.498908369
  834 SOLV  HW1     2524    0.465363650    3.749125970    1.524428620
  834 SOLV  HW2     2525    0.325062694    3.668993495    1.548113890
  835 SOLV  OW      2526    2.000039917    2.389572008    2.390791091
  835 SOLV  HW1     2527    2.018634917    2.379037119    2.293094503
  835 SOLV  HW2     2528    2.086464151    2.397361433    2.440505420
  836 SOLV  OW      2529    3.685630017    3.090396121    3.609730206
  836 SOLV  HW1     2530    3.765561348    3.135816154    3.570381159
  836 SOLV  HW2     2531    3.698247658    2.991280072    3.605592791
  837 SOLV  OW      2532    0.080277036    2.541979758    2.192016249
  837 SOLV  HW1     2533    0.011071873    2.485888647    2.237468779
  837 SOLV  HW2     2534    0.134514714    2.484670875    2.130571886
  838 SOLV  OW      2535    2.318455432    1.246952546    0.297677070
  838 SOLV  HW1     2536    2.264049810    1.325602645    0.326903607
  838 SOLV  HW2     2537    2.364154070    1.268307760    0.211322845
  839 SOLV  OW      2538    0.377476559    2.843803516    2.721966022
  839 SOLV  HW1     2539    0.339568587    2.857649130    2.630463076
  839 SOLV  HW2     2540    0.474805611    2.866788831    2.721534350
  840 SOLV  OW      2541    1.537426159    0.575104765    2.553659901
  840 SOLV  HW1     2542    1.605620341    0.544753370    2.620220693
  840 SOLV  HW2     2543    1.492201589    0.495406368    2.513601199
  841 SOLV  OW      2544    1.938959574    2.806066207    1.946680118
  841 SOLV  HW1     2545    1.914795710    2.819226306    2.042829067
  841 SOLV  HW2     2546    2.019775293    2.747495463    1.940356751
  842 SOLV  OW      2547    0.030304474    1.576568733    0.843850973
  842 SOLV  HW1     2548   -0.036462931    1.515638518    0.801062266
  842 SOLV  HW2     2549   -0.017533973    1.651612339    0.889465744
  843 SOLV  OW      2550    0.087276296    0.975688980    1.881873892
  843 SOLV  HW1     2551    0.005919124    0.924010171    1.855192492
  843 SOLV  HW2     2552    0.125936529    1.020803498    1.801437166
  844 SOLV  OW      2553    0.832805706    2.077714476    1.163010910
  844 SOLV  HW1     2554    0.808764842    2.047026359    1.070917242
  844 SOLV  HW2     2555    0.785681501    2.163661594    1.182836817
  845 SOLV  OW      2556    3.052374762    3.104531526    0.843519676
  845 SOLV  HW1     2557    2.960019354    3.115501485    0.806751373
  845 SOLV  HW2     2558    3.047023054    3.081350429    0.940648437
  846 SOLV  OW      2559    1.156108042    0.290412186    0.028153278
  846 SOLV  HW1     2560    1.151070370    0.306117193    0.126791388
  846 SOLV  HW2     2561    1.160250705    0.378289994   -0.019404960
  847 SOLV  OW      2562    1.816373739    1.673961722    3.273978961
  847 SOLV  HW1     2563    1.809288491    1.772894075    3.261181010
  847 SOLV  HW2     2564    1.892480807    1.653709008    3.335615693
  848 SOLV  OW      2565    2.814302312    2.171702320    1.398716964
  848 SOLV  HW1     2566    2.780508257    2.218430660    1.480424678
  848 SOLV  HW2     2567    2.907719377    2.201734655    1.379404194
  849 SOLV  OW      2568    1.703337694    3.118163044    1.219374312
  849 SOLV  HW1     2569    1.772318522    3.146643033    1.285947564
  849 SOLV  HW2     2570    1.615996477    3.103867329    1.265942038
  850 SOLV  OW      2571    0.859003268    0.062329845    3.322001960
  850 SOLV  HW1     2572    0.897056163    0.149087130    3.354041981
  850 SOLV  HW2     2573    0.828147098    0.008494807    3.400430593
  851 SOLV  OW      2574    1.439112678    1.052359103    1.649158021
  851 SOLV  HW1     2575    1.533186847    1.080349963    1.668336262
  851 SOLV  HW2     2576    1.423708172    1.052851991    1.550343581
  852 SOLV  OW      2577    2.647013069    2.737107068    1.895298450
  852 SOLV  HW1     2578    2.656355600    2.649532295    1.942675155
  852 SOLV  HW2     2579    2.602133753    2.722636546    1.807112271
  853 SOLV  OW      2580    3.395514488    2.632554515    0.188825862
  853 SOLV  HW1     2581    3.331111014    2.677410271    0.250809139
  853 SOLV  HW2     2582    3.397300722    2.681407095    0.101579411
  854 SOLV  OW      2583    1.487462848    1.369025614    0.864679895
  854 SOLV  HW1     2584    1.392843004    1.349947737    0.890834152
  854 SOLV  HW2     2585    1.549291105    1.314415509    0.921212053
  855 SOLV  OW      2586    2.025997775    0.532459932    1.192330054
  855 SOLV  HW1     2587    1.986398943    0.606506950    1.246650765
  855 SOLV  HW2     2588    2.091528858    0.570426629    1.127016008
  856 SOLV  OW      2589    2.148214466    3.025389884    3.317632353
  856 SOLV  HW1     2590    2.202105296    3.080428442    3.381414921
  856 SOLV  HW2     2591    2.050855463    3.038372680    3.336455331
  857 SOLV  OW      2592    2.634375782    1.599966566    0.550269602
  857 SOLV  HW1     2593    2.703065192    1.665878602    0.580886759
  857 SOLV  HW2     2594    2.619291363    1.610799155    0.452009155
  858 SOLV  OW      2595    2.478490943    2.903750393    2.488896842
  858 SOLV  HW1     2596    2.464850631    2.826358669    2.550753929
  858 SOLV  HW2     2597    2.458612464    2.988974371    2.537302082
  859 SOLV  OW      2598    2.741053855    1.651410778    1.270963351
  859 SOLV  HW1     2599    2.800754646    1.612232980    1.200947066
  859 SOLV  HW2     2600    2.725019419    1.748044266    1.250807209
  860 SOLV  OW      2601    1.167105174    0.381410331    1.320859137
  860 SOLV  HW1     2602    1.190073046    0.318032092    1.394733586
  860 SOLV  HW2     2603    1.159810599    0.474131276    1.357602099
  861 SOLV  OW      2604    2.033428026    3.634357606    3.724006606
  861 SOLV  HW1     2605    2.130409945    3.610140054    3.727093793
  861 SOLV  HW2     2606    1.999683534    3.624861702    3.630344414
  862 SOLV  OW      2607    1.269219497    3.649688481    3.061628739
  862 SOLV  HW1     2608    1.191282955    3.652957710    3.124207501
  862 SOLV  HW2     2609    1.354152507    3.658067411    3.113759561
  863 SOLV  OW      2610    2.977353142    1.758151808    1.592231910
  863 SOLV  HW1     2611    3.061380396    1.704307561    1.598689077
  863 SOLV  HW2     2612    2.900681673    1.704635275    1.627712806
  864 SOLV  OW      2613    2.518549629    1.210299622    0.592962296
  864 SOLV  HW1     2614    2.579818842    1.287668078    0.576782738
  864 SOLV  HW2     2615    2.471422616    1.186778587    0.507948643
  865 SOLV  OW      2616    1.567794264    2.206888317    3.106808533
  865 SOLV  HW1     2617    1.518500067    2.271132832    3.048117648
  865 SOLV  HW2     2618    1.504325694    2.166577923    3.172752803
  866 SOLV  OW      2619    0.929225059    3.387804348    0.681953684
  866 SOLV  HW1     2620    0.838515382    3.345900465    0.677793225
  866 SOLV  HW2     2621    0.922572562    3.477342800    0.725999725
  867 SOLV  OW      2622    1.497410138    1.432296422    3.421358562
  867 SOLV  HW1     2623    1.583761353    1.456758076    3.377238672
  867 SOLV  HW2     2624    1.460213449    1.349982411    3.378437287
  868 SOLV  OW      2625    2.323061938    3.433755384    1.388255296
  868 SOLV  HW1     2626    2.260678576    3.418884671    1.464995373
  868 SOLV  HW2     2627    2.282839592    3.499927510    1.324968548
  869 SOLV  OW      2628    1.576945127    2.497747273    0.262283215
  869 SOLV  HW1     2629    1.527336964    2.494415456    0.175519574
  869 SOLV  HW2     2630    1.625155745    2.585050698    0.269752570
  870 SOLV  OW      2631    2.983869920    0.239860920    2.134938692
  870 SOLV  HW1     2632    2.929786362    0.311512112    2.090873196
  870 SOLV  HW2     2633    3.078977621    0.246625840    2.104777104
  871 SOLV  OW      2634    2.678836126    2.733141207    1.612324224
  871 SOLV  HW1     2635    2.679776030    2.809950185    1.676363845
  871 SOLV  HW2     2636    2.608887731    2.748770808    1.542578582
  872 SOLV  OW      2637    2.368794829    0.632248923    0.960133063
  872 SOLV  HW1     2638    2.341880058    0.632388221    1.056442855
  872 SOLV  HW2     2639    2.363226403    0.725279616    0.923856559
  873 SOLV  OW      2640    2.639204649    1.576615455    3.140567620
  873 SOLV  HW1     2641    2.551317489    1.584357725    3.187656819
  873 SOLV  HW2     2642    2.708812730    1.627344848    3.191387747
  874 SOLV  OW      2643    2.422376976    1.442061342    1.696218582
  874 SOLV  HW1     2644    2.338533582    1.453272062    1.642883743
  874 SOLV  HW2     2645    2.411739519    1.365129617    1.759226234
  875 SOLV  OW      2646    3.324328661    0.283285867    2.622556120
  875 SOLV  HW1     2647    3.423342927    0.286585893    2.608911986
  875 SOLV  HW2     2648    3.304540859    0.268594431    2.719480003
  876 SOLV  OW      2649    0.075903551    2.796852385    1.657696424
  876 SOLV  HW1     2650   -0.014929052    2.758701572    1.674841506
  876 SOLV  HW2     2651    0.071923167    2.858189365    1.578808276
  877 SOLV  OW      2652    2.795310610    1.937599587    2.205575097
  877 SOLV  HW1     2653    2.886543212    1.978047958    2.211942327
  877 SOLV  HW2     2654    2.758888548    1.922915358    2.297550118
  878 SOLV  OW      2655    3.467400079    2.241748784    1.740239415
  878 SOLV  HW1     2656    3.446185566    2.339477777    1.739511678
  878 SOLV  HW2     2657    3.398635639    2.193133416    1.794182476
  879 SOLV  OW      2658    2.925264170    3.209567808    1.784508973
  879 SOLV  HW1     2659    2.986135846    3.233783181    1.708945485
  879 SOLV  HW2     2660    2.834411862    3.247829937    1.767674395
  880 SOLV  OW      2661    0.640830946    1.705388407    0.737630511
  880 SOLV  HW1     2662    0.669840488    1.790323646    0.781747482
  880 SOLV  HW2     2663    0.545087629    1.687219791    0.760060821
  881 SOLV  OW      2664    1.328178529    1.194771345    0.418389061
  881 SOLV  HW1     2665    1.324105782    1.269488523    0.484739009
  881 SOLV  HW2     2666    1.265931597    1.121750943    0.446582288
  882 SOLV  OW      2667    3.407772589    1.995156126    2.502817977
  882 SOLV  HW1     2668    3.348727844    1.970003877    2.579506193
  882 SOLV  HW2     2669    3.363938325    1.968617093    2.416933781
  883 SOLV  OW      2670    2.908984569    3.628402967    1.806783650
  883 SOLV  HW1     2671    2.892364668    3.579620330    1.892480986
  883 SOLV  HW2     2672    3.006305986    3.623866349    1.784205942
  884 SOLV  OW      2673    0.316404329    2.550460075    2.669732840
  884 SOLV  HW1     2674    0.231307117    2.550436027    2.617194234
  884 SOLV  HW2     2675    0.350732421    2.644062693    2.677487329
  885 SOLV  OW      2676    1.313277859    1.843594482    2.328243047
  885 SOLV  HW1     2677    1.375467945    1.876826083    2.399164910
  885 SOLV  HW2     2678    1.366357017    1.804363095    2.253107831
  886 SOLV  OW      2679    1.971104132    1.066190391    2.922987643
  886 SOLV  HW1     2680    1.949838363    1.043008332    3.017919493
  886 SOLV  HW2     2681    1.981471712    1.165289656    2.914415036
  887 SOLV  OW      2682    3.554909276    1.191811155    0.378743627
  887 SOLV  HW1     2683    3.605938706    1.254273984    0.437873610
  887 SOLV  HW2     2684    3.458359078    1.217873560    0.378192571
  888 SOLV  OW      2685    0.854915480    0.923930382    2.167140700
  888 SOLV  HW1     2686    0.937094270    0.943984768    2.220488402
  888 SOLV  HW2     2687    0.799054581    0.856858351    2.215950171
  889 SOLV  OW      2688    3.114312476    3.031675364    1.434443904
  889 SOLV  HW1     2689    3.074665112    2.995972030    1.519030473
  889 SOLV  HW2     2690    3.100731048    3.130676831    1.430476832
  890 SOLV  OW      2691    1.894265913    0.548688683    1.457162906
  890 SOLV  HW1     2692    1.980401499    0.499318776    1.469207209
  890 SOLV  HW2     2693    1.843558325    0.548703042    1.543357385
  891 SOLV  OW      2694    3.482621868    0.254753860    0.546204406
  891 SOLV  HW1     2695    3.418392031    0.331302416    0.550057571
  891 SOLV  HW2     2696    3.528471110    0.254182094    0.457326433
  892 SOLV  OW      2697    1.816458781    0.797005476    1.613463327
  892 SOLV  HW1     2698    1.762255890    0.871427104    1.652514852
  892 SOLV  HW2     2699    1.758247244    0.716762978    1.600270210
  893 SOLV  OW      2700    1.029705391    2.062428589    3.149610218
  893 SOLV  HW1     2701    1.090788106    2.134277940    3.182901865
  893 SOLV  HW2     2702    1.033318943    1.984187839    3.211781976
  894 SOLV  OW      2703    2.476931620    0.833244913    1.365838524
  894 SOLV  HW1     2704    2.518584267    0.747390076    1.395771758
  894 SOLV  HW2     2705    2.546679140    0.891161179    1.323636749
  895 SOLV  OW      2706    3.276076815    0.767032455    0.279041430
  895 SOLV  HW1     2707    3.178328642    0.747464592    0.286940397
  895 SOLV  HW2     2708    3.299667302    0.780567615    0.182801807
  896 SOLV  OW      2709    0.409936863    1.871472503    3.651982809
  896 SOLV  HW1     2710    0.355084956    1.950080587    3.623457148
  896 SOLV  HW2     2711    0.506920510    1.895660646    3.648885972
  897 SOLV  OW      2712    2.614476307    0.170899291    3.545139650
  897 SOLV  HW1     2713    2.556060481    0.249543980    3.565205722
  897 SOLV  HW2     2714    2.682518573    0.160574845    3.617690707
  898 SOLV  OW      2715    1.104527558    0.774587551    0.846642050
  898 SOLV  HW1     2716    1.064205008    0.688406003    0.877441904
  898 SOLV  HW2     2717    1.128435654    0.767447286    0.749796051
  899 SOLV  OW      2718    3.585335875    1.826487403    2.711619720
  899 SOLV  HW1     2719    3.549588298    1.863018889    2.625659840
  899 SOLV  HW2     2720    3.560261335    1.887541537    2.786753880
  900 SOLV  OW      2721    1.021742750    2.270172608    1.398887617
  900 SOLV  HW1     2722    0.925606082    2.295674115    1.388451041
  900 SOLV  HW2     2723    1.077958745    2.326757946    1.338560911
  901 SOLV  OW      2724    1.410738211    1.025402275    0.232745071
  901 SOLV  HW1     2725    1.485294363    1.073618828    0.186720590
  901 SOLV  HW2     2726    1.350051164    1.091825293    0.276410977
  902 SOLV  OW      2727    3.166416304    3.069425996    2.647764540
  902 SOLV  HW1     2728    3.193069828    3.060276381    2.551808388
  902 SOLV  HW2     2729    3.220840618    3.141492632    2.690730192
  903 SOLV  OW      2730    3.697159320    2.806347388    3.484437583
  903 SOLV  HW1     2731    3.628972062    2.757207197    3.430237745
  903 SOLV  HW2     2732    3.690620352    2.904294830    3.465319148
  904 SOLV  OW      2733    2.863440559    1.419012507    2.020512126
  904 SOLV  HW1     2734    2.833408450    1.375887672    1.935433802
  904 SOLV  HW2     2735    2.783614192    1.441860579    2.076257601
  905 SOLV  OW      2736    1.472267398    2.080364708    0.852968912
  905 SOLV  HW1     2737    1.474021499    1.993239239    0.803899290
  905 SOLV  HW2     2738    1.440498154    2.065239527    0.946583233
  906 SOLV  OW      2739    2.511409684    0.795438084    0.114985174
  906 SOLV  HW1     2740    2.424765180    0.746437358    0.105328253
  906 SOLV  HW2     2741    2.508448771    0.852489647    0.197069914
  907 SOLV  OW      2742    2.328450247    0.365197109    1.690354868
  907 SOLV  HW1     2743    2.262907626    0.416800414    1.635206829
  907 SOLV  HW2     2744    2.379374657    0.428100374    1.749090579
  908 SOLV  OW      2745    3.047539169    2.162924263    3.063473389
  908 SOLV  HW1     2746    2.954991423    2.138687023    3.092584745
  908 SOLV  HW2     2747    3.108956025    2.160600822    3.142366295
  909 SOLV  OW      2748    1.400735040    0.190637215    2.249095379
  909 SOLV  HW1     2749    1.300995508    0.187172117    2.242634492
  909 SOLV  HW2     2750    1.440620439    0.126899619    2.183166069
  910 SOLV  OW      2751    0.271417805    1.340359704    0.105959186
  910 SOLV  HW1     2752    0.229150920    1.404716898    0.042137930
  910 SOLV  HW2     2753    0.353259421    1.381818284    0.145768511
  911 SOLV  OW      2754    1.101694101    1.472574175    1.240016892
  911 SOLV  HW1     2755    1.045882658    1.405578834    1.288989702
  911 SOLV  HW2     2756    1.180900292    1.497170557    1.295900451
  912 SOLV  OW      2757    1.370368091    0.976516216    3.434321234
  912 SOLV  HW1     2758    1.420606965    0.890216745    3.439802653
  912 SOLV  HW2     2759    1.276883505    0.958747002    3.403557174
  913 SOLV  OW      2760    3.603290909    3.678032859    1.011536393
  913 SOLV  HW1     2761    3.645067157    3.696427460    0.922553880
  913 SOLV  HW2     2762    3.663677524    3.710958143    1.084136915
  914 SOLV  OW      2763    2.720488677    3.027143791    1.669855603
  914 SOLV  HW1     2764    2.632342550    3.074125596    1.664875221
  914 SOLV  HW2     2765    2.742730116    3.008099791    1.765482091
  915 SOLV  OW      2766    2.360133893    1.646828374    3.213085118
  915 SOLV  HW1     2767    2.277331010    1.603187107    3.177864404
  915 SOLV  HW2     2768    2.423676013    1.663474216    3.137675246
  916 SOLV  OW      2769    1.113191404    3.271269470    1.636448919
  916 SOLV  HW1     2770    1.015706736    3.254594704    1.621660683
  916 SOLV  HW2     2771    1.127424074    3.305429055    1.729357991
  917 SOLV  OW      2772    3.653571162    0.862576958    1.466521356
  917 SOLV  HW1     2773    3.641977971    0.961387824    1.476704925
  917 SOLV  HW2     2774    3.650024303    0.819165645    1.556546469
  918 SOLV  OW      2775    2.302515717    1.657297561    1.017579785
  918 SOLV  HW1     2776    2.363614587    1.731911692    1.044057904
  918 SOLV  HW2     2777    2.228885014    1.693276858    0.960261392
  919 SOLV  OW      2778    1.768959654    3.020887668    0.518475918
  919 SOLV  HW1     2779    1.837236748    2.947844177    0.516776796
  919 SOLV  HW2     2780    1.797316990    3.091489675    0.583381872
  920 SOLV  OW      2781    0.391961165    0.601070428    2.831352574
  920 SOLV  HW1     2782    0.436098650    0.640934355    2.750950889
  920 SOLV  HW2     2783    0.298353541    0.574519055    2.808238380
  921 SOLV  OW      2784    2.024696771    2.209208815    0.683359571
  921 SOLV  HW1     2785    1.983513693    2.300255867    0.687186350
  921 SOLV  HW2     2786    1.986222976    2.152171420    0.755931669
  922 SOLV  OW      2787    2.344776367    3.629689858    0.495935269
  922 SOLV  HW1     2788    2.315198314    3.543244288    0.455265520
  922 SOLV  HW2     2789    2.441271767    3.623231242    0.521402768
  923 SOLV  OW      2790    1.398068398    0.585565405    3.145434979
  923 SOLV  HW1     2791    1.309145720    0.551585467    3.114777259
  923 SOLV  HW2     2792    1.404427322    0.683633770    3.126937409
  924 SOLV  OW      2793    1.976921880    1.692646015    2.061030123
  924 SOLV  HW1     2794    2.006622318    1.781807563    2.095213153
  924 SOLV  HW2     2795    1.883616801    1.699883100    2.025791126
  925 SOLV  OW      2796    3.104858269    1.473219301    1.664146118
  925 SOLV  HW1     2797    3.043946741    1.411011510    1.614938640
  925 SOLV  HW2     2798    3.198317391    1.437768521    1.660985666
  926 SOLV  OW      2799    1.664419878    2.759824104    0.231293814
  926 SOLV  HW1     2800    1.681037742    2.837474997    0.170501597
  926 SOLV  HW2     2801    1.653777112    2.792673892    0.325150498
  927 SOLV  OW      2802    3.363217046    0.795455515    1.283229522
  927 SOLV  HW1     2803    3.418752990    0.734549858    1.226605675
  927 SOLV  HW2     2804    3.406684153    0.806696224    1.372593617
  928 SOLV  OW      2805    1.133580251    2.467089495    1.234991264
  928 SOLV  HW1     2806    1.177073643    2.477973565    1.145594202
  928 SOLV  HW2     2807    1.069964961    2.542679180    1.250510727
  929 SOLV  OW      2808    2.591990433    1.967039736    2.450235914
  929 SOLV  HW1     2809    2.581091600    1.989754986    2.547018954
  929 SOLV  HW2     2810    2.657761440    2.029760088    2.408498590
  930 SOLV  OW      2811    1.292344958    3.683081122    2.728578599
  930 SOLV  HW1     2812    1.267599195    3.620458814    2.802517274
  930 SOLV  HW2     2813    1.212482139    3.737527292    2.702923603
  931 SOLV  OW      2814    2.638115309    0.783396074    3.007546495
  931 SOLV  HW1     2815    2.620250234    0.843106171    3.085757344
  931 SOLV  HW2     2816    2.564679671    0.715971023    2.999646193
  932 SOLV  OW      2817    2.914698396    2.131428779    3.322730778
  932 SOLV  HW1     2818    2.846400876    2.155107695    3.391844051
  932 SOLV  HW2     2819    2.979253856    2.065310311    3.360972069
  933 SOLV  OW      2820    3.366951404    1.443474172    2.765232504
  933 SOLV  HW1     2821    3.455036850    1.490790040    2.766941444
  933 SOLV  HW2     2822    3.369365214    1.371090171    2.696270667
  934 SOLV  OW      2823    2.448992325    1.836499391    0.302310336
  934 SOLV  HW1     2824    2.368015892    1.889129076    0.328283885
  934 SOLV  HW2     2825    2.421940066    1.761157367    0.242365383
  935 SOLV  OW      2826    3.207989265    1.630800786    0.921695872
  935 SOLV  HW1     2827    3.262660631    1.633588260    0.838000303
  935 SOLV  HW2     2828    3.155275582    1.545851325    0.924239766
  936 SOLV  OW      2829    2.412084926    1.495999776    0.433804192
  936 SOLV  HW1     2830    2.334242500    1.484370565    0.495491454
  936 SOLV  HW2     2831    2.488550596    1.536512372    0.483940733
  937 SOLV  OW      2832    3.204624695    1.492089832    1.178556040
  937 SOLV  HW1     2833    3.106541265    1.508186729    1.189534685
  937 SOLV  HW2     2834    3.235004667    1.529904452    1.091099445
  938 SOLV  OW      2835    2.306539365    0.771783202    0.334980411
  938 SOLV  HW1     2836    2.244502092    0.695396461    0.352769255
  938 SOLV  HW2     2837    2.260253602    0.857892025    0.356069650
  939 SOLV  OW      2838    2.224640366    2.323108741    3.719920782
  939 SOLV  HW1     2839    2.267036868    2.412498356    3.734482156
  939 SOLV  HW2     2840    2.259709661    2.283004349    3.635282126
  940 SOLV  OW      2841    0.482097760    2.490127049    0.356461974
  940 SOLV  HW1     2842    0.426136432    2.571805057    0.370554040
  940 SOLV  HW2     2843    0.577662105    2.516928678    0.344188966
  941 SOLV  OW      2844    3.632694651    3.075650836    2.776742511
  941 SOLV  HW1     2845    3.623297923    3.103308432    2.872390524
  941 SOLV  HW2     2846    3.724671052    3.039502588    2.761400134
  942 SOLV  OW      2847    1.176910192    3.606688548    3.403587916
  942 SOLV  HW1     2848    1.132401991    3.595040724    3.492387339
  942 SOLV  HW2     2849    1.186637067    3.704220744    3.383757313
  943 SOLV  OW      2850    0.818030549    1.125331719    0.486997791
  943 SOLV  HW1     2851    0.795056548    1.049344753    0.547810424
  943 SOLV  HW2     2852    0.735451886    1.156533304    0.440016241
  944 SOLV  OW      2853    3.175473351    3.467215546    1.766337777
  944 SOLV  HW1     2854    3.261945703    3.439089813    1.724713794
  944 SOLV  HW2     2855    3.102287852    3.406529245    1.735306324
  945 SOLV  OW      2856    0.019339288    2.506182148    3.005745333
  945 SOLV  HW1     2857    0.007186538    2.406919055    3.006520580
  945 SOLV  HW2     2858    0.096777115    2.530722941    3.064076554
  946 SOLV  OW      2859    3.684425344    0.247364944    0.803115923
  946 SOLV  HW1     2860    3.613799647    0.307283903    0.840821750
  946 SOLV  HW2     2861    3.642725674    0.183036781    0.738889918
  947 SOLV  OW      2862    0.512205247    2.963060709    2.063166171
  947 SOLV  HW1     2863    0.501089791    3.030133757    1.989823004
  947 SOLV  HW2     2864    0.514120682    3.010154739    2.151370515
  948 SOLV  OW      2865    0.280957551    3.495141015    1.886408710
  948 SOLV  HW1     2866    0.307797208    3.585462921    1.852894362
  948 SOLV  HW2     2867    0.197006272    3.466144597    1.840441655
  949 SOLV  OW      2868    3.496819257    2.079704359    3.297179952
  949 SOLV  HW1     2869    3.440543372    2.075415754    3.214620529
  949 SOLV  HW2     2870    3.442493888    2.116492821    3.372656708
  950 SOLV  OW      2871    1.298183619    3.155995971    2.423046939
  950 SOLV  HW1     2872    1.329568208    3.101026250    2.345621227
  950 SOLV  HW2     2873    1.279601705    3.249323412    2.392288819
  951 SOLV  OW      2874    0.179458267    1.472930623    1.104724612
  951 SOLV  HW1     2875    0.124457629    1.469166396    1.188165745
  951 SOLV  HW2     2876    0.240400056    1.552133918    1.108539695
  952 SOLV  OW      2877    3.357307386    1.307549374    0.751356801
  952 SOLV  HW1     2878    3.418002416    1.245854669    0.801471604
  952 SOLV  HW2     2879    3.396068466    1.326333953    0.661099754
  953 SOLV  OW      2880    3.189258552    1.132395651    2.497668790
  953 SOLV  HW1     2881    3.161403870    1.167521995    2.408280554
  953 SOLV  HW2     2882    3.264624020    1.187714239    2.533186447
  954 SOLV  OW      2883    1.658423875    1.008572921    2.389067781
  954 SOLV  HW1     2884    1.645973104    0.913183712    2.416414550
  954 SOLV  HW2     2885    1.754468964    1.024376298    2.366101320
  955 SOLV  OW      2886    2.104166283    1.024627274    1.364677167
  955 SOLV  HW1     2887    2.146782505    1.073261238    1.288393507
  955 SOLV  HW2     2888    2.123093223    1.073312883    1.449955492
  956 SOLV  OW      2889    3.456069523    2.512592062    0.926185258
  956 SOLV  HW1     2890    3.463915453    2.567718443    1.009251280
  956 SOLV  HW2     2891    3.406853086    2.428028494    0.946854811
  957 SOLV  OW      2892    3.258198485    3.652454519    2.245182874
  957 SOLV  HW1     2893    3.354218912    3.629066111    2.229898861
  957 SOLV  HW2     2894    3.243857418    3.672632925    2.342075339
  958 SOLV  OW      2895    3.343561693    2.493166900    1.718955731
  958 SOLV  HW1     2896    3.321259135    2.573191438    1.774638184
  958 SOLV  HW2     2897    3.259325548    2.453338454    1.682627006
  959 SOLV  OW      2898    3.022778536    3.036103113    3.026636405
  959 SOLV  HW1     2899    3.003426700    2.952556320    3.078070246
  959 SOLV  HW2     2900    2.940782061    3.093294520    3.023921127
  960 SOLV  OW      2901    2.895690474    0.825126234    2.301531152
  960 SOLV  HW1     2902    2.979282349    0.849586578    2.252397184
  960 SOLV  HW2     2903    2.916028298    0.815099504    2.398926418
  961 SOLV  OW      2904    1.251224489    1.274746752    2.548031652
  961 SOLV  HW1     2905    1.315265114    1.260591232    2.623529023
  961 SOLV  HW2     2906    1.221841308    1.370331066    2.546745398
  962 SOLV  OW      2907    1.960775855    0.206667056    0.473760997
  962 SOLV  HW1     2908    1.958315841    0.106946954    0.466600286
  962 SOLV  HW2     2909    1.943143924    0.246963738    0.383946326
  963 SOLV  OW      2910    1.443305852    2.740314537    2.404062791
  963 SOLV  HW1     2911    1.514053022    2.693326279    2.456868415
  963 SOLV  HW2     2912    1.353223446    2.716157222    2.440160355
  964 SOLV  OW      2913    3.514663752    1.033441779    2.057291706
  964 SOLV  HW1     2914    3.504803582    1.039152654    1.957940079
  964 SOLV  HW2     2915    3.551680457    1.119584450    2.092090749
  965 SOLV  OW      2916    0.971975145    1.808627664    0.233045605
  965 SOLV  HW1     2917    1.048383847    1.770754427    0.285287337
  965 SOLV  HW2     2918    0.928849890    1.735904185    0.179629125
  966 SOLV  OW      2919    0.974642470    2.140442682    2.390624790
  966 SOLV  HW1     2920    0.943858277    2.222823711    2.343010852
  966 SOLV  HW2     2921    0.922048586    2.129081823    2.474926358
  967 SOLV  OW      2922    1.873176738    2.669157398    3.637285806
  967 SOLV  HW1     2923    1.887939513    2.713335652    3.548796584
  967 SOLV  HW2     2924    1.890883997    2.734781694    3.710646345
  968 SOLV  OW      2925    2.780618811    0.562609207    0.544608716
  968 SOLV  HW1     2926    2.718648126    0.580918842    0.620937205
  968 SOLV  HW2     2927    2.858134920    0.508306550    0.576920696
  969 SOLV  OW      2928    2.903663856    0.765373258    1.339603663
  969 SOLV  HW1     2929    2.966332243    0.803789814    1.271803651
  969 SOLV  HW2     2930    2.833158460    0.711748599    1.293180985
  970 SOLV  OW      2931    0.855710094    0.587643518    1.377467142
  970 SOLV  HW1     2932    0.954851864    0.574498418    1.377575806
  970 SOLV  HW2     2933    0.810855677    0.502546582    1.350109383
  971 SOLV  OW      2934    2.105270688    3.584006534    0.612193001
  971 SOLV  HW1     2935    2.037968670    3.616278151    0.545630897
  971 SOLV  HW2     2936    2.100379819    3.484342379    0.618872719
  972 SOLV  OW      2937    1.073338592    3.609522874    1.678212279
  972 SOLV  HW1     2938    1.098958325    3.670026628    1.753604193
  972 SOLV  HW2     2939    0.983208744    3.635686743    1.643676401
  973 SOLV  OW      2940    1.356768964    0.694740418    1.195911762
  973 SOLV  HW1     2941    1.259251384    0.675932097    1.207659025
  973 SOLV  HW2     2942    1.371781588    0.793611570    1.195206792
  974 SOLV  OW      2943    1.707440348    1.109383459    1.996258786
  974 SOLV  HW1     2944    1.611739754    1.080987756    2.002200848
  974 SOLV  HW2     2945    1.766403720    1.028682216    1.999787198
  975 SOLV  OW      2946    2.989414432    0.141008134    0.907666206
  975 SOLV  HW1     2947    2.962510850    0.118253703    1.001254424
  975 SOLV  HW2     2948    2.926709979    0.209608239    0.870736934
  976 SOLV  OW      2949    3.112241590    2.290624902    2.399772180
  976 SOLV  HW1     2950    3.110674825    2.195589454    2.368671983
  976 SOLV  HW2     2951    3.031704110    2.338452444    2.364736731
  977 SOLV  OW      2952    2.524528546    0.281305449    0.640648680
  977 SOLV  HW1     2953    2.460519065    0.209527147    0.613220476
  977 SOLV  HW2     2954    2.482422927    0.338299119    0.711209566
  978 SOLV  OW      2955    1.126095007    3.108399189    0.604357291
  978 SOLV  HW1     2956    1.124279144    3.037140182    0.534215797
  978 SOLV  HW2     2957    1.137736827    3.066289294    0.694318104
  979 SOLV  OW      2958    0.231974513    1.568065523    3.681749920
  979 SOLV  HW1     2959    0.214385270    1.664918887    3.699380797
  979 SOLV  HW2     2960    0.238766428    1.552867426    3.583141877
  980 SOLV  OW      2961    3.360364605    1.730903794    0.142237737
  980 SOLV  HW1     2962    3.272278613    1.722965703    0.188905124
  980 SOLV  HW2     2963    3.415453055    1.801454389    0.186842624
  981 SOLV  OW      2964    1.394106861    3.247909037    1.777775060
  981 SOLV  HW1     2965    1.419841681    3.340614562    1.750480303
  981 SOLV  HW2     2966    1.298199727    3.231760484    1.754505649
  982 SOLV  OW      2967    1.415997694    1.493905450    2.159268073
  982 SOLV  HW1     2968    1.469791016    1.573559508    2.131672606
  982 SOLV  HW2     2969    1.334887897    1.524200121    2.209317070
  983 SOLV  OW      2970    0.473897897    0.709716410    3.061341463
  983 SOLV  HW1     2971    0.386907484    0.714988710    3.110399338
  983 SOLV  HW2     2972    0.459365423    0.666563400    2.972300097
  984 SOLV  OW      2973    0.759563480    0.723415473    2.343780084
  984 SOLV  HW1     2974    0.741937372    0.803374662    2.401203891
  984 SOLV  HW2     2975    0.711689085    0.644117927    2.381483411
  985 SOLV  OW      2976    2.892140822    0.729420711    0.128860915
  985 SOLV  HW1     2977    2.900940694    0.718909969    0.227917098
  985 SOLV  HW2     2978    2.795384304    0.727754231    0.103653791
  986 SOLV  OW      2979    3.590110642    3.719929430    3.067056761
  986 SOLV  HW1     2980    3.522369163    3.759666927    3.128960101
  986 SOLV  HW2     2981    3.566141436    3.624695669    3.048148089
  987 SOLV  OW      2982    3.429848309    3.092383616    1.238851518
  987 SOLV  HW1     2983    3.488494880    3.054020865    1.167505060
  987 SOLV  HW2     2984    3.451125398    3.189355390    1.250899616
  988 SOLV  OW      2985    3.425640281    3.564634788    2.915595113
  988 SOLV  HW1     2986    3.396131666    3.586637933    3.008583012
  988 SOLV  HW2     2987    3.347336647    3.570096258    2.853625009
  989 SOLV  OW      2988    1.954851253    3.184030789    1.336732346
  989 SOLV  HW1     2989    2.010941910    3.101287174    1.339732605
  989 SOLV  HW2     2990    1.917059329    3.195333378    1.244838580
  990 SOLV  OW      2991    3.360797739    2.587967983    0.534050527
  990 SOLV  HW1     2992    3.363461970    2.687934152    0.535112742
  990 SOLV  HW2     2993    3.454153613    2.552134867    0.535491985
  991 SOLV  OW      2994    2.661160438    3.569712028    1.278999622
  991 SOLV  HW1     2995    2.612515792    3.543935994    1.195517321
  991 SOLV  HW2     2996    2.669689264    3.489846054    1.338585928
  992 SOLV  OW      2997    0.120978561    2.312135035    0.103687136
  992 SOLV  HW1     2998    0.057087843    2.365897054    0.048649916
  992 SOLV  HW2     2999    0.204107935    2.294855933    0.050844283
  993 SOLV  OW      3000    3.331708228    1.251045477    2.217725368
  993 SOLV  HW1     3001    3.268055058    1.265300110    2.141919344
  993 SOLV  HW2     3002    3.425439422    1.250449910    2.182860732
  994 SOLV  OW      3003    3.000931907    1.791025804    1.251672634
  994 SOLV  HW1     3004    2.969200063    1.767388559    1.343522274
  994 SOLV  HW2     3005    3.100901562    1.789321023    1.249499692
  995 SOLV  OW      3006    1.740771528    1.054837298    1.668531638
  995 SOLV  HW1     3007    1.834463675    1.087069711    1.654943616
  995 SOLV  HW2     3008    1.696592048    1.042483995    1.579670088
  996 SOLV  OW      3009    2.538004122    2.130698813    1.639801560
  996 SOLV  HW1     3010    2.515662990    2.091175844    1.728910002
  996 SOLV  HW2     3011    2.607568447    2.074564834    1.594954692
  997 SOLV  OW      3012    1.848593219    1.829659065    0.270044726
  997 SOLV  HW1     3013    1.889827567    1.846780955    0.359532626
  997 SOLV  HW2     3014    1.781551364    1.755859807    0.277824778
  998 SOLV  OW      3015    2.701098668    1.923308602    0.590225323
  998 SOLV  HW1     3016    2.700282179    1.911448818    0.689520181
  998 SOLV  HW2     3017    2.705974717    2.020774823    0.568372708
  999 SOLV  OW      3018    0.737351657    2.181270846    0.628163235
  999 SOLV  HW1     3019    0.727020155    2.109869972    0.558905323
  999 SOLV  HW2     3020    0.762033944    2.139526083    0.715625179
 1000 SOLV  OW      3021    0.252805706    1.367009927    0.425524757
 1000 SOLV  HW1     3022    0.229329443    1.450970111    0.474510456
 1000 SOLV  HW2     3023    0.231490720    1.378017629    0.328444883
 1001 SOLV  OW      3024    0.993420621    0.011251329    3.053411850
 1001 SOLV  HW1     3025    0.990599629    0.032827618    2.955797953
 1001 SOLV  HW2     3026    0.945749599   -0.075119249    3.069826907
 1002 SOLV  OW      3027    0.267475198    1.365852051    2.176881757
 1002 SOLV  HW1     3028    0.364878326    1.349979464    2.160692871
 1002 SOLV  HW2     3029    0.256189943    1.444270443    2.237910812
 1003 SOLV  OW      3030    2.642271497    0.533461265    0.824943878
 1003 SOLV  HW1     3031    2.651308037    0.632914357    0.819560102
 1003 SOLV  HW2     3032    2.546007999    0.509381276    0.837393879
 1004 SOLV  OW      3033    2.713585948    0.802927270    2.744365648
 1004 SOLV  HW1     3034    2.670784777    0.772234577    2.829380222
 1004 SOLV  HW2     3035    2.801993227    0.844948522    2.764854346
 1005 SOLV  OW      3036    2.591402881    3.506159966    0.533291110
 1005 SOLV  HW1     3037    2.624028315    3.465089559    0.448142866
 1005 SOLV  HW2     3038    2.655018055    3.484357723    0.607312390
 1006 SOLV  OW      3039    0.655884648    2.468450863    0.716248452
 1006 SOLV  HW1     3040    0.605830459    2.382233279    0.724162056
 1006 SOLV  HW2     3041    0.752539693    2.452852788    0.736646026
 1007 SOLV  OW      3042    0.463722775    1.523813383    1.118225396
 1007 SOLV  HW1     3043    0.392660188    1.461604916    1.151108340
 1007 SOLV  HW2     3044    0.536546444    1.471039621    1.074495498
 1008 SOLV  OW      3045    0.044793734    0.472168132    0.641065973
 1008 SOLV  HW1     3046    0.034676986    0.477512057    0.541717638
 1008 SOLV  HW2     3047   -0.003785638    0.391693081    0.675208282
 1009 SOLV  OW      3048    3.524488667    1.113361540    1.036667792
 1009 SOLV  HW1     3049    3.461810863    1.185498007    1.066151956
 1009 SOLV  HW2     3050    3.472892516    1.041243044    0.990427017
 1010 SOLV  OW      3051    2.240234460    0.261589639    0.506496261
 1010 SOLV  HW1     3052    2.145517004    0.293684500    0.506340889
 1010 SOLV  HW2     3053    2.249160022    0.183818092    0.444259806
 1011 SOLV  OW      3054    2.529613199    0.456630211    3.055068157
 1011 SOLV  HW1     3055    2.455327809    0.391911452    3.037905564
 1011 SOLV  HW2     3056    2.494866691    0.533908001    3.108192268
 1012 SOLV  OW      3057    1.180894349    1.550943842    0.854686258
 1012 SOLV  HW1     3058    1.118104942    1.568444991    0.930531296
 1012 SOLV  HW2     3059    1.259784684    1.499302914    0.888010169
 1013 SOLV  OW      3060    2.599126501    2.249034276    3.246820902
 1013 SOLV  HW1     3061    2.658175111    2.208634460    3.176945379
 1013 SOLV  HW2     3062    2.575910481    2.342738769    3.220707561
 1014 SOLV  OW      3063    1.255915772    3.595859396    2.062083701
 1014 SOLV  HW1     3064    1.317435224    3.674470933    2.055997266
 1014 SOLV  HW2     3065    1.258367669    3.544897478    1.976070377
 1015 SOLV  OW      3066    0.876222056    2.368898062    2.252921329
 1015 SOLV  HW1     3067    0.873457503    2.446985416    2.315329040
 1015 SOLV  HW2     3068    0.789220035    2.319764041    2.257168200
 1016 SOLV  OW      3069    0.900751242    1.594718097    2.277883709
 1016 SOLV  HW1     3070    0.887780334    1.691679300    2.257139400
 1016 SOLV  HW2     3071    0.901946466    1.542307467    2.192726810
 1017 SOLV  OW      3072    3.376733777    0.510043776    2.281141271
 1017 SOLV  HW1     3073    3.414545754    0.506712575    2.373666812
 1017 SOLV  HW2     3074    3.390774685    0.601288292    2.242681290
 1018 SOLV  OW      3075    2.657771134    0.304093280    1.801144033
 1018 SOLV  HW1     3076    2.645638544    0.240928909    1.877724166
 1018 SOLV  HW2     3077    2.751823456    0.338082145    1.800571222
 1019 SOLV  OW      3078    1.606902719    1.935377194    1.227799436
 1019 SOLV  HW1     3079    1.640388200    1.870576016    1.159386031
 1019 SOLV  HW2     3080    1.650484585    2.024264194    1.213609109
 1020 SOLV  OW      3081    2.152848928    2.857055079    1.574455394
 1020 SOLV  HW1     3082    2.128694030    2.782158425    1.512742243
 1020 SOLV  HW2     3083    2.076605700    2.874860601    1.636676404
 1021 SOLV  OW      3084    2.611136302    3.289266887    1.415306294
 1021 SOLV  HW1     3085    2.583753956    3.380861214    1.444643755
 1021 SOLV  HW2     3086    2.555214316    3.221076937    1.462474452
 1022 SOLV  OW      3087    3.491428525    1.615190289    1.315645216
 1022 SOLV  HW1     3088    3.504962356    1.516279554    1.309771131
 1022 SOLV  HW2     3089    3.488453340    1.653922565    1.223495227
 1023 SOLV  OW      3090    1.010091149    2.650540065    0.504113949
 1023 SOLV  HW1     3091    0.939857067    2.688449484    0.564374179
 1023 SOLV  HW2     3092    1.018941700    2.552361054    0.520929712
 1024 SOLV  OW      3093    3.498757516    3.200914859    2.416062423
 1024 SOLV  HW1     3094    3.561277562    3.278355778    2.425815134
 1024 SOLV  HW2     3095    3.539098573    3.133084492    2.354638527
 1025 SOLV  OW      3096    0.759995871    2.783358991    2.162698378
 1025 SOLV  HW1     3097    0.739156913    2.860845984    2.222391426
 1025 SOLV  HW2     3098    0.834318978    2.729627370    2.202581814
 1026 SOLV  OW      3099    0.538152693    2.188799651    1.252894374
 1026 SOLV  HW1     3100    0.478093384    2.193765366    1.332706013
 1026 SOLV  HW2     3101    0.584058892    2.099965772    1.251222819
 1027 SOLV  OW      3102    2.359392001    3.407174208    2.610573657
 1027 SOLV  HW1     3103    2.395721008    3.497739654    2.632465499
 1027 SOLV  HW2     3104    2.381924691    3.343532077    2.684348380
 1028 SOLV  OW      3105    2.883217630    0.551175811    2.915159746
 1028 SOLV  HW1     3106    2.977131113    0.521885315    2.933152013
 1028 SOLV  HW2     3107    2.819893748    0.478875373    2.942801868
 1029 SOLV  OW      3108    3.248992743    2.789871422    1.740131761
 1029 SOLV  HW1     3109    3.264643160    2.882889325    1.773362239
 1029 SOLV  HW2     3110    3.190722563    2.792873313    1.658909512
 1030 SOLV  OW      3111    2.516234875    2.190672102    0.896056635
 1030 SOLV  HW1     3112    2.541289835    2.213487547    0.990140345
 1030 SOLV  HW2     3113    2.438068458    2.246357911    0.867965676
 1031 SOLV  OW      3114    1.636913919    1.664419049    0.135403084
 1031 SOLV  HW1     3115    1.538158564    1.679329927    0.130321147
 1031 SOLV  HW2     3116    1.662815313    1.644875855    0.229998739
 1032 SOLV  OW      3117    1.607066789    2.380864820    1.507575273
 1032 SOLV  HW1     3118    1.646252290    2.310726915    1.567119099
 1032 SOLV  HW2     3119    1.544032892    2.338118216    1.442772064
 1033 SOLV  OW      3120    3.631904341    2.328925588    2.281330506
 1033 SOLV  HW1     3121    3.703503792    2.299767840    2.344772443
 1033 SOLV  HW2     3122    3.549228614    2.351918455    2.332687472
 1034 SOLV  OW      3123    1.832285444    2.160807023    1.714568436
 1034 SOLV  HW1     3124    1.882518821    2.074943813    1.724862916
 1034 SOLV  HW2     3125    1.806749942    2.173162224    1.618676376
 1035 SOLV  OW      3126    1.509495051    1.314533670    2.705162975
 1035 SOLV  HW1     3127    1.528478899    1.229868481    2.754896320
 1035 SOLV  HW2     3128    1.478451574    1.384631302    2.769370643
 1036 SOLV  OW      3129    3.678174261    2.102888666    2.120497398
 1036 SOLV  HW1     3130    3.657291361    2.188224660    2.168276173
 1036 SOLV  HW2     3131    3.635730575    2.026362033    2.168914244
 1037 SOLV  OW      3132    0.600671458    3.077852870    3.726482430
 1037 SOLV  HW1     3133    0.585454588    3.029451089    3.640300942
 1037 SOLV  HW2     3134    0.690259192    3.052959899    3.763304579
 1038 SOLV  OW      3135    0.875464291    2.657790016    2.381102995
 1038 SOLV  HW1     3136    0.960520664    2.628230709    2.337598430
 1038 SOLV  HW2     3137    0.880711735    2.640718682    2.479501739
 1039 SOLV  OW      3138    1.916244929    2.575413355    2.645718419
 1039 SOLV  HW1     3139    1.905892914    2.479826696    2.618195035
 1039 SOLV  HW2     3140    1.994456324    2.615532879    2.598022826
 1040 SOLV  OW      3141    2.964287992    3.054487327    2.375006084
 1040 SOLV  HW1     3142    2.968252768    3.052963357    2.474923734
 1040 SOLV  HW2     3143    3.042216017    3.004044978    2.337799726
 1041 SOLV  OW      3144    0.489134810    2.717157563    2.248728446
 1041 SOLV  HW1     3145    0.587636211    2.709620393    2.233169282
 1041 SOLV  HW2     3146    0.452621187    2.793129244    2.194909918
 1042 SOLV  OW      3147    0.861554000    3.239862392    1.956373804
 1042 SOLV  HW1     3148    0.937484140    3.175721769    1.967429348
 1042 SOLV  HW2     3149    0.893648490    3.332879292    1.974249349
 1043 SOLV  OW      3150    1.301563018    1.024570263    2.592231576
 1043 SOLV  HW1     3151    1.230369922    0.982848022    2.648731917
 1043 SOLV  HW2     3152    1.277806764    1.119941319    2.573753669
 1044 SOLV  OW      3153    2.408796452    2.726259659    1.554537145
 1044 SOLV  HW1     3154    2.321665034    2.766573174    1.526538778
 1044 SOLV  HW2     3155    2.404391621    2.701329949    1.651282093
 1045 SOLV  OW      3156    0.219627964    3.070483413    2.094589036
 1045 SOLV  HW1     3157    0.211510797    3.114788082    2.005298121
 1045 SOLV  HW2     3158    0.135550883    3.085017814    2.146756194
 1046 SOLV  OW      3159    3.166455216    1.629205897    0.524443658
 1046 SOLV  HW1     3160    3.103745000    1.706756563    0.531841191
 1046 SOLV  HW2     3161    3.244300949    1.643355938    0.585608744
 1047 SOLV  OW      3162    3.105528854    0.252157499    3.677346971
 1047 SOLV  HW1     3163    3.034121489    0.320065931    3.660284578
 1047 SOLV  HW2     3164    3.173192737    0.255766454    3.603792730
 1048 SOLV  OW      3165    1.684508516    0.447285296    2.916306806
 1048 SOLV  HW1     3166    1.761871046    0.485120029    2.967154749
 1048 SOLV  HW2     3167    1.600747009    0.458726949    2.969721212
 1049 SOLV  OW      3168    0.952616745    1.599993768    2.767434741
 1049 SOLV  HW1     3169    0.951865008    1.619827841    2.669415256
 1049 SOLV  HW2     3170    1.047153823    1.592984410    2.799271984
 1050 SOLV  OW      3171    0.797896772    2.606747815    3.726913375
 1050 SOLV  HW1     3172    0.718007430    2.652972879    3.688410855
 1050 SOLV  HW2     3173    0.769018966    2.547237512    3.801920409
 1051 SOLV  OW      3174    1.993365810    1.996415625    1.491182124
 1051 SOLV  HW1     3175    2.007264790    1.908269224    1.446048651
 1051 SOLV  HW2     3176    2.026598668    2.069794209    1.431913240
 1052 SOLV  OW      3177    2.189782108    2.713211873    2.229095074
 1052 SOLV  HW1     3178    2.181214700    2.808454453    2.258343162
 1052 SOLV  HW2     3179    2.242454610    2.709050652    2.144182002
 1053 SOLV  OW      3180    0.354828920    0.733220474    0.920662115
 1053 SOLV  HW1     3181    0.413528612    0.707104807    0.844020176
 1053 SOLV  HW2     3182    0.346108554    0.656099076    0.983732434
 1054 SOLV  OW      3183    0.415290982    3.228244344    1.244059886
 1054 SOLV  HW1     3184    0.373683774    3.307668299    1.288339405
 1054 SOLV  HW2     3185    0.343401209    3.167579442    1.210097401
 1055 SOLV  OW      3186    1.177321947    2.846947308    1.646095799
 1055 SOLV  HW1     3187    1.169841864    2.849539592    1.745782572
 1055 SOLV  HW2     3188    1.131468486    2.765131759    1.611377149
 1056 SOLV  OW      3189    1.621506779    0.683987710    2.118733926
 1056 SOLV  HW1     3190    1.606212057    0.617072952    2.191467227
 1056 SOLV  HW2     3191    1.538037107    0.693972379    2.064560892
 1057 SOLV  OW      3192    0.696506832    0.720355436    0.437067925
 1057 SOLV  HW1     3193    0.615381693    0.775742949    0.455840754
 1057 SOLV  HW2     3194    0.767800509    0.742014671    0.503772702
 1058 SOLV  OW      3195    2.061405182    2.277527008    2.137062033
 1058 SOLV  HW1     3196    2.130171208    2.204912606    2.136851359
 1058 SOLV  HW2     3197    1.971292673    2.238019584    2.154964971
 1059 SOLV  OW      3198    1.161476718    0.085737758    0.767925189
 1059 SOLV  HW1     3199    1.246609405    0.078127977    0.819849118
 1059 SOLV  HW2     3200    1.147384046    0.002292150    0.714635910
 1060 SOLV  OW      3201    0.887947954    3.423187888    1.567883486
 1060 SOLV  HW1     3202    0.983842366    3.422584989    1.596266725
 1060 SOLV  HW2     3203    0.864249575    3.513666832    1.532500615
 1061 SOLV  OW      3204    1.889619477    3.070185517    1.990053441
 1061 SOLV  HW1     3205    1.989509176    3.074881028    1.990031350
 1061 SOLV  HW2     3206    1.852434694    3.152096019    2.033755108
 1062 SOLV  OW      3207    0.158923466    3.048338850    2.659157283
 1062 SOLV  HW1     3208    0.237443982    2.988261039    2.644149770
 1062 SOLV  HW2     3209    0.181004856    3.114809871    2.730529656
 1063 SOLV  OW      3210    0.097497287    3.713907526    0.606744456
 1063 SOLV  HW1     3211    0.048059257    3.664688436    0.535084702
 1063 SOLV  HW2     3212    0.077171918    3.672689661    0.695568338
 1064 SOLV  OW      3213    1.278191999    2.285854780    0.123680406
 1064 SOLV  HW1     3214    1.348755969    2.288885941    0.052885968
 1064 SOLV  HW2     3215    1.238634520    2.194077789    0.127359829
 1065 SOLV  OW      3216    1.713743044    3.400319843    3.671708164
 1065 SOLV  HW1     3217    1.684685101    3.494906834    3.657221850
 1065 SOLV  HW2     3218    1.652902598    3.338752896    3.621622279
 1066 SOLV  OW      3219    0.939504364    0.399279580    3.328212672
 1066 SOLV  HW1     3220    0.927004015    0.343958495    3.245848503
 1066 SOLV  HW2     3221    0.851967865    0.408634269    3.375649021
 1067 SOLV  OW      3222    2.332760335    0.034851567    3.550640132
 1067 SOLV  HW1     3223    2.367935778   -0.052018595    3.585538510
 1067 SOLV  HW2     3224    2.407561323    0.100923602    3.544246085
 1068 SOLV  OW      3225    0.028830209    3.327593236    2.991556956
 1068 SOLV  HW1     3226    0.020314279    3.294935555    2.897424309
 1068 SOLV  HW2     3227   -0.061516630    3.352503199    3.026467516
 1069 SOLV  OW      3228    2.744398489    2.208156997    2.999645136
 1069 SOLV  HW1     3229    2.835268390    2.210515855    2.957966128
 1069 SOLV  HW2     3230    2.693978671    2.128985729    2.965152348
 1070 SOLV  OW      3231    1.105494796    2.282629704    3.326480241
 1070 SOLV  HW1     3232    1.181328549    2.337697142    3.361384878
 1070 SOLV  HW2     3233    1.039325389    2.342155066    3.280875293
 1071 SOLV  OW      3234    1.820022775    2.427338409    0.911818251
 1071 SOLV  HW1     3235    1.777520969    2.363696019    0.847441874
 1071 SOLV  HW2     3236    1.830317228    2.516795232    0.868320736
 1072 SOLV  OW      3237    2.012291216    2.823644063    0.140887270
 1072 SOLV  HW1     3238    1.929903738    2.769844831    0.158759862
 1072 SOLV  HW2     3239    2.088388860    2.786779901    0.194287784
 1073 SOLV  OW      3240    0.992569910    1.802759008    1.477850103
 1073 SOLV  HW1     3241    0.917930119    1.769918146    1.419955457
 1073 SOLV  HW2     3242    0.987749487    1.902386006    1.485102104
 1074 SOLV  OW      3243    0.802000091    1.347765953    3.224569043
 1074 SOLV  HW1     3244    0.725673490    1.311045616    3.277737982
 1074 SOLV  HW2     3245    0.821880451    1.286437107    3.148121391
 1075 SOLV  OW      3246    2.874402024    1.438324847    0.427133717
 1075 SOLV  HW1     3247    2.913926677    1.439797987    0.518982346
 1075 SOLV  HW2     3248    2.802271406    1.507311061    0.420813407
 1076 SOLV  OW      3249    3.257877713    1.288548768    3.341253506
 1076 SOLV  HW1     3250    3.209155154    1.373236890    3.362575545
 1076 SOLV  HW2     3251    3.262373566    1.276792701    3.242042480
 1077 SOLV  OW      3252    0.450230351    0.657062527    1.323966495
 1077 SOLV  HW1     3253    0.473684741    0.563064743    1.348781983
 1077 SOLV  HW2     3254    0.478104282    0.718849845    1.397498422
 1078 SOLV  OW      3255    3.274143257    3.251395179    2.833699309
 1078 SOLV  HW1     3256    3.199958731    3.184963013    2.824466102
 1078 SOLV  HW2     3257    3.282354488    3.279056024    2.929446129
 1079 SOLV  OW      3258    2.466965181    3.149789926    1.648327898
 1079 SOLV  HW1     3259    2.420818153    3.077885750    1.700305626
 1079 SOLV  HW2     3260    2.428349705    3.154304249    1.556187437
 1080 SOLV  OW      3261    0.939596958    1.737642328    1.992108776
 1080 SOLV  HW1     3262    0.889582832    1.812832973    2.035083101
 1080 SOLV  HW2     3263    1.037828329    1.751338068    2.004946524
 1081 SOLV  OW      3264    1.291443985    3.689032038    0.493798701
 1081 SOLV  HW1     3265    1.258551652    3.594714019    0.488890811
 1081 SOLV  HW2     3266    1.370348387    3.699982634    0.433333881
 1082 SOLV  OW      3267    2.516568003    0.241023214    2.506321570
 1082 SOLV  HW1     3268    2.516820144    0.333581719    2.544180167
 1082 SOLV  HW2     3269    2.608596560    0.202335283    2.512316071
 1083 SOLV  OW      3270    0.344978667    0.431970172    3.186085613
 1083 SOLV  HW1     3271    0.441194098    0.439709654    3.212241554
 1083 SOLV  HW2     3272    0.338417486    0.391895599    3.094694339
 1084 SOLV  OW      3273    0.591666371    1.422924507    1.846756603
 1084 SOLV  HW1     3274    0.510419530    1.368276562    1.867106962
 1084 SOLV  HW2     3275    0.644721075    1.378195901    1.774742111
 1085 SOLV  OW      3276    1.557065870    1.044947585    0.742306810
 1085 SOLV  HW1     3277    1.517013029    1.055911558    0.833285406
 1085 SOLV  HW2     3278    1.649779481    1.008453198    0.750900109
 1086 SOLV  OW      3279    2.965775562    0.822618610    2.559590525
 1086 SOLV  HW1     3280    3.063054970    0.845664506    2.556942647
 1086 SOLV  HW2     3281    2.940349382    0.796054443    2.652591714
 1087 SOLV  OW      3282    1.016480209    1.670284003    3.209288781
 1087 SOLV  HW1     3283    1.063882506    1.604549964    3.150692155
 1087 SOLV  HW2     3284    0.919526758    1.672801382    3.184893408
 1088 SOLV  OW      3285    0.655988770    3.507164981    2.116508511
 1088 SOLV  HW1     3286    0.602867665    3.451743531    2.052425665
 1088 SOLV  HW2     3287    0.721586574    3.448897999    2.164505604
 1089 SOLV  OW      3288    1.680803137    1.561673161    2.565813147
 1089 SOLV  HW1     3289    1.628416623    1.489102224    2.521197182
 1089 SOLV  HW2     3290    1.652653254    1.650392430    2.529235769
 1090 SOLV  OW      3291    3.195803188    3.611727773    1.473694952
 1090 SOLV  HW1     3292    3.208101275    3.573684411    1.565363128
 1090 SOLV  HW2     3293    3.228908669    3.706083078    1.472066776
 1091 SOLV  OW      3294    3.133475137    2.506964233    0.659072547
 1091 SOLV  HW1     3295    3.126720364    2.575350489    0.731732210
 1091 SOLV  HW2     3296    3.224613100    2.510808252    0.618075377
 1092 SOLV  OW      3297    3.567640446    1.961364150    0.115889762
 1092 SOLV  HW1     3298    3.559603270    1.911800418    0.202380586
 1092 SOLV  HW2     3299    3.609673703    1.902001645    0.047265434
 1093 SOLV  OW      3300    0.236810748    3.506204990    1.195696054
 1093 SOLV  HW1     3301    0.316338545    3.500706556    1.135321416
 1093 SOLV  HW2     3302    0.163295949    3.555844949    1.149512587
 1094 SOLV  OW      3303    3.556013808    1.064864664    1.324198655
 1094 SOLV  HW1     3304    3.576669161    1.089521198    1.229512574
 1094 SOLV  HW2     3305    3.605236698    0.981230952    1.348333886
 1095 SOLV  OW      3306    3.097150300    0.068770418    1.298939718
 1095 SOLV  HW1     3307    3.089129976    0.045328104    1.202049623
 1095 SOLV  HW2     3308    3.131079107   -0.010446444    1.349684422
 1096 SOLV  OW      3309    2.341056491    2.888440209    0.620625267
 1096 SOLV  HW1     3310    2.374028996    2.982852600    0.621506698
 1096 SOLV  HW2     3311    2.406801457    2.830642803    0.572265382
 1097 SOLV  OW      3312    3.184167859    0.937401255    1.745315017
 1097 SOLV  HW1     3313    3.213032756    0.984994513    1.662233143
 1097 SOLV  HW2     3314    3.107564310    0.876740813    1.724032927
 1098 SOLV  OW      3315    2.270438251    1.959399865    1.994676356
 1098 SOLV  HW1     3316    2.197034782    1.991557433    1.934861460
 1098 SOLV  HW2     3317    2.357968348    1.995288725    1.962235590
 1099 SOLV  OW      3318    0.585800557    1.929961386    2.697311584
 1099 SOLV  HW1     3319    0.599611316    1.833349394    2.675507229
 1099 SOLV  HW2     3320    0.494720061    1.958211054    2.667206772
 1100 SOLV  OW      3321    0.559626969    1.618466899    2.057039752
 1100 SOLV  HW1     3322    0.657515157    1.603626337    2.071157549
 1100 SOLV  HW2     3323    0.519345166    1.537196531    2.014919678
 1101 SOLV  OW      3324    1.767033960    3.192012839    2.765167386
 1101 SOLV  HW1     3325    1.836898626    3.247976924    2.720574051
 1101 SOLV  HW2     3326    1.708152626    3.150646873    2.695716611
 1102 SOLV  OW      3327    1.181630091    3.254489273    1.941480361
 1102 SOLV  HW1     3328    1.277373125    3.237470434    1.918129937
 1102 SOLV  HW2     3329    1.129403637    3.169769558    1.931735234
 1103 SOLV  OW      3330    1.010174103    0.007933228    0.062990683
 1103 SOLV  HW1     3331    1.015103234   -0.089780836    0.083708190
 1103 SOLV  HW2     3332    0.996115842    0.059271930    0.147655948
 1104 SOLV  OW      3333    3.654584147    0.888393712    0.289377764
 1104 SOLV  HW1     3334    3.664751850    0.925233115    0.196966258
 1104 SOLV  HW2     3335    3.609656235    0.799160824    0.284898474
 1105 SOLV  OW      3336    2.200979413    2.683565704    0.328493203
 1105 SOLV  HW1     3337    2.197920607    2.624774163    0.247653754
 1105 SOLV  HW2     3338    2.186987977    2.628121995    0.410537403
 1106 SOLV  OW      3339    2.425068086    0.666914478    2.146738504
 1106 SOLV  HW1     3340    2.460009967    0.642267665    2.056337343
 1106 SOLV  HW2     3341    2.328610793    0.692284457    2.139376526
 1107 SOLV  OW      3342    1.063546018    3.650102579    1.228011032
 1107 SOLV  HW1     3343    1.073342031    3.617680644    1.322107838
 1107 SOLV  HW2     3344    1.148580951    3.693928162    1.198852069
 1108 SOLV  OW      3345    0.383071297    3.611589363    0.276470303
 1108 SOLV  HW1     3346    0.290793726    3.573196583    0.279973570
 1108 SOLV  HW2     3347    0.435771263    3.565209063    0.205245550
 1109 SOLV  OW      3348    3.251160388    0.061352000    3.538435644
 1109 SOLV  HW1     3349    3.239032936   -0.029716866    3.577949484
 1109 SOLV  HW2     3350    3.220044203    0.130403444    3.603732515
 1110 SOLV  OW      3351    2.489201012    0.696811176    3.231332208
 1110 SOLV  HW1     3352    2.397692683    0.725909991    3.203384910
 1110 SOLV  HW2     3353    2.481792318    0.619352674    3.294155793
 1111 SOLV  OW      3354    3.232118991    1.219352109    1.594677265
 1111 SOLV  HW1     3355    3.316087432    1.211661997    1.648451657
 1111 SOLV  HW2     3356    3.238995845    1.161132673    1.513654630
 1112 SOLV  OW      3357    2.814824563    0.993708879    0.072361396
 1112 SOLV  HW1     3358    2.871423105    1.074982762    0.058478077
 1112 SOLV  HW2     3359    2.864074905    0.912895234    0.040033540
 1113 SOLV  OW      3360    3.434029224    0.341734010    0.039441503
 1113 SOLV  HW1     3361    3.353640957    0.387090421    0.000963942
 1113 SOLV  HW2     3362    3.428814480    0.243547464    0.021169365
 1114 SOLV  OW      3363    2.474893151    0.563608442    2.436788712
 1114 SOLV  HW1     3364    2.430935303    0.607231692    2.358270538
 1114 SOLV  HW2     3365    2.545803348    0.500840879    2.404636957
 1115 SOLV  OW      3366    2.255606946    3.014971943    2.165354284
 1115 SOLV  HW1     3367    2.168581710    3.000231759    2.212377171
 1115 SOLV  HW2     3368    2.319958356    3.059566023    2.227579800
 1116 SOLV  OW      3369    3.645102216    3.524109700    2.599608228
 1116 SOLV  HW1     3370    3.737625902    3.486409196    2.595355907
 1116 SOLV  HW2     3371    3.627123454    3.557910433    2.691989366
 1117 SOLV  OW      3372    1.993024978    1.546726503    3.632337679
 1117 SOLV  HW1     3373    1.950111916    1.622448580    3.681589252
 1117 SOLV  HW2     3374    1.959819620    1.459914905    3.669249739
 1118 SOLV  OW      3375    0.021433447    2.234495829    3.335985956
 1118 SOLV  HW1     3376   -0.044532817    2.273342952    3.271647794
 1118 SOLV  HW2     3377    0.038277262    2.138724050    3.312661027
 1119 SOLV  OW      3378    2.562049407    1.183912126    3.470809965
 1119 SOLV  HW1     3379    2.515639619    1.109306414    3.423043583
 1119 SOLV  HW2     3380    2.549648641    1.173125766    3.569457518
 1120 SOLV  OW      3381    0.539674339    1.302064305    2.176371660
 1120 SOLV  HW1     3382    0.490438056    1.217745575    2.197997518
 1120 SOLV  HW2     3383    0.604281106    1.284781928    2.102016004
 1121 SOLV  OW      3384    2.197942505    0.019748989    2.389275184
 1121 SOLV  HW1     3385    2.225613030   -0.023825946    2.303624151
 1121 SOLV  HW2     3386    2.099329242    0.036334956    2.387859925
 1122 SOLV  OW      3387    0.972472672    1.221079465    1.496658203
 1122 SOLV  HW1     3388    0.988505670    1.318360116    1.513432612
 1122 SOLV  HW2     3389    0.913603781    1.210360433    1.416525600
 1123 SOLV  OW      3390    2.974556077    3.412417203    2.210503479
 1123 SOLV  HW1     3391    2.924985109    3.499263445    2.212066541
 1123 SOLV  HW2     3392    2.926488398    3.347684493    2.151336604
 1124 SOLV  OW      3393    2.900490774    2.089187108    0.410398888
 1124 SOLV  HW1     3394    2.817318513    2.124833532    0.452971745
 1124 SOLV  HW2     3395    2.931683081    2.152818838    0.339839132
 1125 SOLV  OW      3396    0.025184850    0.104456592    2.468852969
 1125 SOLV  HW1     3397    0.015659389    0.006131158    2.453260404
 1125 SOLV  HW2     3398   -0.054972061    0.138283160    2.518173461
 1126 SOLV  OW      3399    2.181911452    0.957069145    0.831504296
 1126 SOLV  HW1     3400    2.180749717    0.857299845    0.824697556
 1126 SOLV  HW2     3401    2.154290875    0.996757425    0.743962949
 1127 SOLV  OW      3402    1.874731759    2.673707627    0.774688329
 1127 SOLV  HW1     3403    1.892185461    2.628890248    0.687006042
 1127 SOLV  HW2     3404    1.790122023    2.726693064    0.768763167
 1128 SOLV  OW      3405    3.118470627    2.485165371    0.375938170
 1128 SOLV  HW1     3406    3.173728256    2.473213427    0.458430041
 1128 SOLV  HW2     3407    3.162176685    2.552241187    0.316012441
 1129 SOLV  OW      3408    0.890692855    2.564770742    2.631761426
 1129 SOLV  HW1     3409    0.975084287    2.560254076    2.685230885
 1129 SOLV  HW2     3410    0.836487979    2.482329390    2.648068370
 1130 SOLV  OW      3411    0.080962580    0.388501357    3.613835300
 1130 SOLV  HW1     3412    0.010056312    0.442872722    3.658752392
 1130 SOLV  HW2     3413    0.170460962    0.413273712    3.650954286
 1131 SOLV  OW      3414    0.129532591    2.132718038    1.404537170
 1131 SOLV  HW1     3415    0.143755294    2.227908879    1.431674204
 1131 SOLV  HW2     3416    0.182273406    2.072697442    1.464684402
 1132 SOLV  OW      3417    0.028106402    2.596076541    2.693664466
 1132 SOLV  HW1     3418    0.022818030    2.626987763    2.598699751
 1132 SOLV  HW2     3419    0.000717897    2.500041073    2.698998359
 1133 SOLV  OW      3420    3.172506960    1.921626756    1.890681025
 1133 SOLV  HW1     3421    3.134738900    2.013987784    1.883997713
 1133 SOLV  HW2     3422    3.247978742    1.921164409    1.956296558
 1134 SOLV  OW      3423    1.134406179    2.622903157    3.359780793
 1134 SOLV  HW1     3424    1.187066267    2.707500434    3.368249304
 1134 SOLV  HW2     3425    1.065876022    2.633392648    3.287704135
 1135 SOLV  OW      3426    0.131092434    2.836919994    0.027519149
 1135 SOLV  HW1     3427    0.121603024    2.784652808   -0.057204475
 1135 SOLV  HW2     3428    0.151380183    2.774564487    0.103031644
 1136 SOLV  OW      3429    0.108736653    2.933922833    0.415434104
 1136 SOLV  HW1     3430    0.024212038    2.888061500    0.387974018
 1136 SOLV  HW2     3431    0.141150605    2.991681893    0.340512632
 1137 SOLV  OW      3432    0.288592729    3.468322261    0.652583569
 1137 SOLV  HW1     3433    0.203857586    3.440746905    0.607180725
 1137 SOLV  HW2     3434    0.289551044    3.567692989    0.663818765
 1138 SOLV  OW      3435    3.701291014    2.075394540    0.923830053
 1138 SOLV  HW1     3436    3.692704537    2.173840015    0.908451863
 1138 SOLV  HW2     3437    3.758999679    2.035456328    0.852581718
 1139 SOLV  OW      3438    0.504639501    2.435364501    0.076095859
 1139 SOLV  HW1     3439    0.528771689    2.452760716    0.171577207
 1139 SOLV  HW2     3440    0.445567738    2.354840333    0.070803872
 1140 SOLV  OW      3441    2.009080906    1.580818813    2.739537085
 1140 SOLV  HW1     3442    2.056557055    1.649842661    2.684918282
 1140 SOLV  HW2     3443    1.989641653    1.500900633    2.682645621
 1141 SOLV  OW      3444    2.551730417    2.000622571    1.897769487
 1141 SOLV  HW1     3445    2.489461305    1.949953444    1.957411446
 1141 SOLV  HW2     3446    2.646239686    1.980771013    1.923729337
 1142 SOLV  OW      3447    2.152609473    3.213705108    2.778013302
 1142 SOLV  HW1     3448    2.149920110    3.313558501    2.773180055
 1142 SOLV  HW2     3449    2.226399816    3.179519539    2.719804097
 1143 SOLV  OW      3450    2.489010997    2.627962068    0.121006248
 1143 SOLV  HW1     3451    2.432460620    2.549219452    0.145563628
 1143 SOLV  HW2     3452    2.549052768    2.603417061    0.044888637
 1144 SOLV  OW      3453    0.085563888    0.454323249    3.218576951
 1144 SOLV  HW1     3454    0.071688941    0.552792817    3.229196286
 1144 SOLV  HW2     3455    0.182144693    0.436088361    3.200107447
 1145 SOLV  OW      3456    3.524240785    1.579328279    3.442300255
 1145 SOLV  HW1     3457    3.432698256    1.619430369    3.445944043
 1145 SOLV  HW2     3458    3.592118505    1.652095769    3.432352887
 1146 SOLV  OW      3459    0.316447849    1.753392427    0.174477517
 1146 SOLV  HW1     3460    0.387564904    1.820774327    0.194566569
 1146 SOLV  HW2     3461    0.283903390    1.766226861    0.080788591
 1147 SOLV  OW      3462    0.761126975    0.686768722    2.003843562
 1147 SOLV  HW1     3463    0.845702987    0.733908545    1.978848854
 1147 SOLV  HW2     3464    0.740535313    0.704117810    2.100158668
 1148 SOLV  OW      3465    3.239860329    3.168257130    2.360334050
 1148 SOLV  HW1     3466    3.220069285    3.265262999    2.346200982
 1148 SOLV  HW2     3467    3.337744105    3.156308524    2.376992584
 1149 SOLV  OW      3468    2.937505259    3.243122124    2.819976979
 1149 SOLV  HW1     3469    2.929357695    3.303258590    2.740485203
 1149 SOLV  HW2     3470    2.979241768    3.156610953    2.792158259
 1150 SOLV  OW      3471    0.206667823    3.061209456    3.390523626
 1150 SOLV  HW1     3472    0.229525391    3.087804532    3.296865439
 1150 SOLV  HW2     3473    0.180044754    3.142313177    3.442629077
 1151 SOLV  OW      3474    3.477051658    0.909138095    2.320652405
 1151 SOLV  HW1     3475    3.461287584    0.972613801    2.244993858
 1151 SOLV  HW2     3476    3.538980794    0.836492212    2.290833163
 1152 SOLV  OW      3477    3.104250520    2.934194976    3.522048014
 1152 SOLV  HW1     3478    3.104113371    2.946789765    3.422839214
 1152 SOLV  HW2     3479    3.061977673    2.846396276    3.544525437
 1153 SOLV  OW      3480    2.502985145    2.581062565    2.130878883
 1153 SOLV  HW1     3481    2.432435334    2.534055489    2.077829074
 1153 SOLV  HW2     3482    2.460415029    2.629622123    2.207234499
 1154 SOLV  OW      3483    2.754522736    1.668632913    1.730783489
 1154 SOLV  HW1     3484    2.699096307    1.686600421    1.649511847
 1154 SOLV  HW2     3485    2.756110819    1.750146130    1.788705970
 1155 SOLV  OW      3486    0.392229312    0.162522856    0.372015851
 1155 SOLV  HW1     3487    0.414753367    0.066333636    0.356467792
 1155 SOLV  HW2     3488    0.324353284    0.169448520    0.445134073
 1156 SOLV  OW      3489    1.129608351    0.451718983    2.930105222
 1156 SOLV  HW1     3490    1.053865481    0.399216976    2.968938369
 1156 SOLV  HW2     3491    1.215511946    0.403113278    2.946187912
 1157 SOLV  OW      3492    2.692987164    1.175093777    0.819694272
 1157 SOLV  HW1     3493    2.627306454    1.159473878    0.745914375
 1157 SOLV  HW2     3494    2.738754406    1.262877587    0.805526374
 1158 SOLV  OW      3495    0.031333954    1.790958936    1.344273242
 1158 SOLV  HW1     3496    0.072433291    1.700393782    1.333801387
 1158 SOLV  HW2     3497   -0.067751467    1.784110212    1.332618674
 1159 SOLV  OW      3498    1.376564056    2.039470266    3.674771756
 1159 SOLV  HW1     3499    1.416204294    1.947771733    3.670174028
 1159 SOLV  HW2     3500    1.437311026    2.104344368    3.628922556
 1160 SOLV  OW      3501    0.094770104    1.466923639    1.675568495
 1160 SOLV  HW1     3502    0.127466784    1.453547600    1.769120667
 1160 SOLV  HW2     3503    0.157677261    1.422660613    1.611651545
 1161 SOLV  OW      3504    3.132382496    2.467206398    2.667105352
 1161 SOLV  HW1     3505    3.230803409    2.477307431    2.652503015
 1161 SOLV  HW2     3506    3.094018472    2.408332948    2.595943615
 1162 SOLV  OW      3507    1.518804648    0.001418276    2.021596346
 1162 SOLV  HW1     3508    1.543932776   -0.095378618    2.022476073
 1162 SOLV  HW2     3509    1.581002789    0.051434164    1.961333738
 1163 SOLV  OW      3510    0.372182811    2.802868036    0.201299845
 1163 SOLV  HW1     3511    0.376465001    2.745739005    0.119336583
 1163 SOLV  HW2     3512    0.438625399    2.877205047    0.193593265
 1164 SOLV  OW      3513    1.937350784    2.544010525    1.807971833
 1164 SOLV  HW1     3514    1.905722402    2.499100838    1.891544220
 1164 SOLV  HW2     3515    1.988947615    2.478696154    1.752534233
 1165 SOLV  OW      3516    0.825134551    1.142231821    1.712795788
 1165 SOLV  HW1     3517    0.910838532    1.112014567    1.671046546
 1165 SOLV  HW2     3518    0.809446586    1.091145931    1.797325581
 1166 SOLV  OW      3519    2.722648870    0.426521355    2.233275225
 1166 SOLV  HW1     3520    2.662937747    0.379271800    2.168449646
 1166 SOLV  HW2     3521    2.731008516    0.522619664    2.206907984
 1167 SOLV  OW      3522    3.311721561    2.499543391    1.297485828
 1167 SOLV  HW1     3523    3.281323393    2.569905154    1.361725792
 1167 SOLV  HW2     3524    3.410881744    2.488615774    1.304513608
 1168 SOLV  OW      3525    0.052616512    0.257316905    1.874785205
 1168 SOLV  HW1     3526    0.020299822    0.290314218    1.963488055
 1168 SOLV  HW2     3527   -0.022251059    0.260982330    1.808582837
 1169 SOLV  OW      3528    1.024952476    1.413320502    3.394436336
 1169 SOLV  HW1     3529    0.974890844    1.471724231    3.330538931
 1169 SOLV  HW2     3530    1.105353585    1.462219526    3.428267496
 1170 SOLV  OW      3531    0.923372299    3.103474772    0.828879805
 1170 SOLV  HW1     3532    0.971828878    3.089169412    0.742573112
 1170 SOLV  HW2     3533    0.911443191    3.201526403    0.844534081
 1171 SOLV  OW      3534    1.529744400    2.949719990    0.841833640
 1171 SOLV  HW1     3535    1.505697119    3.046022965    0.854034059
 1171 SOLV  HW2     3536    1.446496650    2.896115872    0.827771316
 1172 SOLV  OW      3537    2.065892891    3.028496030    0.752999546
 1172 SOLV  HW1     3538    2.040862841    2.960629258    0.683940869
 1172 SOLV  HW2     3539    2.165322914    3.039071141    0.754814876
 1173 SOLV  OW      3540    3.401720562    0.226410738    2.250293890
 1173 SOLV  HW1     3541    3.400032430    0.311911261    2.302142732
 1173 SOLV  HW2     3542    3.330402289    0.228529519    2.180217787
 1174 SOLV  OW      3543    0.789363274    2.309105690    1.714720183
 1174 SOLV  HW1     3544    0.873098854    2.302554725    1.660434181
 1174 SOLV  HW2     3545    0.812303579    2.305006154    1.811974567
 1175 SOLV  OW      3546    2.120975533    3.723470026    0.351199143
 1175 SOLV  HW1     3547    2.163770495    3.709724207    0.261860956
 1175 SOLV  HW2     3548    2.168778367    3.668636573    0.419827064
 1176 SOLV  OW      3549    1.634813822    3.588113542    1.467429780
 1176 SOLV  HW1     3550    1.542724153    3.560008008    1.440402201
 1176 SOLV  HW2     3551    1.693242215    3.507352314    1.475532443
 1177 SOLV  OW      3552    2.160545042    3.287221624    0.681346226
 1177 SOLV  HW1     3553    2.090027349    3.227278591    0.719236483
 1177 SOLV  HW2     3554    2.201395421    3.341253569    0.754921504
 1178 SOLV  OW      3555    1.281889664    1.751540904    0.066847835
 1178 SOLV  HW1     3556    1.337218908    1.831238147    0.091106539
 1178 SOLV  HW2     3557    1.341983045    1.675762815    0.041394492
 1179 SOLV  OW      3558    3.723839359    0.082708842    1.500269652
 1179 SOLV  HW1     3559    3.658472071    0.007701042    1.510410292
 1179 SOLV  HW2     3560    3.808212009    0.048045162    1.459285687
 1180 SOLV  OW      3561    2.493749831    1.091090519    0.118339803
 1180 SOLV  HW1     3562    2.590751160    1.115158899    0.121869491
 1180 SOLV  HW2     3563    2.482787559    1.003915587    0.070577976
 1181 SOLV  OW      3564    0.092743631    1.132622975    3.700620866
 1181 SOLV  HW1     3565    0.167756096    1.080964682    3.741907075
 1181 SOLV  HW2     3566    0.077045307    1.216274702    3.753132105
 1182 SOLV  OW      3567    2.953307009    2.728633266    1.978273667
 1182 SOLV  HW1     3568    2.985919380    2.729895991    1.883743644
 1182 SOLV  HW2     3569    2.853318679    2.730232729    1.979027952
 1183 SOLV  OW      3570    1.370664691    0.292821363    2.545739841
 1183 SOLV  HW1     3571    1.337381484    0.269652552    2.454324183
 1183 SOLV  HW2     3572    1.459759821    0.249905200    2.560626339
 1184 SOLV  OW      3573    0.434724540    3.535099577    3.094333740
 1184 SOLV  HW1     3574    0.452458447    3.566986575    3.187448003
 1184 SOLV  HW2     3575    0.443626362    3.611678751    3.030632292
 1185 SOLV  OW      3576    3.307690171    1.820223006    1.267011174
 1185 SOLV  HW1     3577    3.362119597    1.902634499    1.282688659
 1185 SOLV  HW2     3578    3.355410295    1.741034657    1.305136374
 1186 SOLV  OW      3579    0.648483744    2.185507185    2.311140698
 1186 SOLV  HW1     3580    0.549583793    2.176337962    2.322823430
 1186 SOLV  HW2     3581    0.671053637    2.181381755    2.213799574
 1187 SOLV  OW      3582    0.254202638    2.117218793    3.165329580
 1187 SOLV  HW1     3583    0.185066860    2.177878161    3.126053946
 1187 SOLV  HW2     3584    0.314655668    2.084240438    3.092808173
 1188 SOLV  OW      3585    1.582085832    0.283460207    1.885560897
 1188 SOLV  HW1     3586    1.640188877    0.360806780    1.910918440
 1188 SOLV  HW2     3587    1.629424871    0.226988140    1.817949245
 1189 SOLV  OW      3588    3.016100822    2.833330827    3.250028923
 1189 SOLV  HW1     3589    3.034296108    2.745977140    3.295176071
 1189 SOLV  HW2     3590    2.976327661    2.816555783    3.159816774
 1190 SOLV  OW      3591    0.504613640    0.424982103    3.639757102
 1190 SOLV  HW1     3592    0.545330491    0.430502069    3.548578850
 1190 SOLV  HW2     3593    0.565748927    0.374274164    3.700526452
 1191 SOLV  OW      3594    3.452047050    1.327351711    3.109892542
 1191 SOLV  HW1     3595    3.502260033    1.389513330    3.049759340
 1191 SOLV  HW2     3596    3.357619627    1.319165738    3.077989340
 1192 SOLV  OW      3597    1.848938912    1.831285946    0.822545934
 1192 SOLV  HW1     3598    1.792969184    1.773542625    0.881986214
 1192 SOLV  HW2     3599    1.808957786    1.833391003    0.730910360
 1193 SOLV  OW      3600    0.686663660    0.805803697    3.627230629
 1193 SOLV  HW1     3601    0.666417799    0.713990330    3.593142769
 1193 SOLV  HW2     3602    0.721324471    0.799693809    3.720840595
 1194 SOLV  OW      3603    1.257016997    0.767325674    2.569845154
 1194 SOLV  HW1     3604    1.283434382    0.737314263    2.478176858
 1194 SOLV  HW2     3605    1.337122956    0.766020806    2.629702549
 1195 SOLV  OW      3606    1.389368416    0.057912911    1.299008517
 1195 SOLV  HW1     3607    1.454631833    0.079771860    1.226462566
 1195 SOLV  HW2     3608    1.427728932   -0.013115951    1.358028612
 1196 SOLV  OW      3609    2.945534762    2.690583495    0.445851815
 1196 SOLV  HW1     3610    2.863080537    2.649315115    0.484578729
 1196 SOLV  HW2     3611    3.022755436    2.628148774    0.457699805
 1197 SOLV  OW      3612    2.180128691    2.335064499    0.462802326
 1197 SOLV  HW1     3613    2.199193033    2.274326566    0.539929684
 1197 SOLV  HW2     3614    2.182771702    2.282635833    0.377686401
 1198 SOLV  OW      3615    2.265553830    0.077552617    0.715064683
 1198 SOLV  HW1     3616    2.241564885    0.147433269    0.647664165
 1198 SOLV  HW2     3617    2.234045764   -0.011805056    0.683064483
 1199 SOLV  OW      3618    0.986237916    0.884438214    3.712487382
 1199 SOLV  HW1     3619    1.036090880    0.963295001    3.676462048
 1199 SOLV  HW2     3620    0.938191529    0.838461994    3.637798859
 1200 SOLV  OW      3621    0.211510667    0.892393458    1.594422242
 1200 SOLV  HW1     3622    0.240230052    0.843149630    1.512253050
 1200 SOLV  HW2     3623    0.292266486    0.922940306    1.644888722
 1201 SOLV  OW      3624    1.321442454    1.720103858    3.250190559
 1201 SOLV  HW1     3625    1.230901180    1.731357132    3.291134675
 1201 SOLV  HW2     3626    1.314055178    1.663500513    3.168079930
 1202 SOLV  OW      3627    2.806170579    2.768909256    2.348248811
 1202 SOLV  HW1     3628    2.858303758    2.735797104    2.269588855
 1202 SOLV  HW2     3629    2.790852942    2.867308143    2.339029797
 1203 SOLV  OW      3630    0.405704319    0.305064739    0.884926162
 1203 SOLV  HW1     3631    0.373739344    0.256693379    0.803449200
 1203 SOLV  HW2     3632    0.494486300    0.347038108    0.866058301
 1204 SOLV  OW      3633    0.205106987    2.275531600    2.098583950
 1204 SOLV  HW1     3634    0.137882585    2.201839947    2.105684667
 1204 SOLV  HW2     3635    0.249310327    2.271774905    2.008952541
 1205 SOLV  OW      3636    1.162263623    2.031841348    0.115226029
 1205 SOLV  HW1     3637    1.122594425    1.997810088    0.200480238
 1205 SOLV  HW2     3638    1.182756879    1.954748514    0.054920793
 1206 SOLV  OW      3639    2.962578747    0.939912952    1.058904690
 1206 SOLV  HW1     3640    2.947807985    1.036201917    1.036282177
 1206 SOLV  HW2     3641    3.049417193    0.930053714    1.107519046
 1207 SOLV  OW      3642    1.623902489    2.216885894    0.279315340
 1207 SOLV  HW1     3643    1.659236755    2.262923688    0.197868413
 1207 SOLV  HW2     3644    1.549646482    2.271106865    0.318655711
 1208 SOLV  OW      3645    1.468359618    3.039921830    2.227608150
 1208 SOLV  HW1     3646    1.467753099    2.954772188    2.175175614
 1208 SOLV  HW2     3647    1.443584493    3.020731509    2.322580913
 1209 SOLV  OW      3648    1.858775309    2.189593654    3.586327832
 1209 SOLV  HW1     3649    1.905738039    2.101383043    3.590248575
 1209 SOLV  HW2     3650    1.926309767    2.262980328    3.579013922
 1210 SOLV  OW      3651    1.418438030    2.448240557    3.441643370
 1210 SOLV  HW1     3652    1.420269671    2.467396528    3.539774374
 1210 SOLV  HW2     3653    1.490101391    2.382170117    3.419260004
 1211 SOLV  OW      3654    0.800121058    0.903914108    3.381158564
 1211 SOLV  HW1     3655    0.865991966    0.831812016    3.359615745
 1211 SOLV  HW2     3656    0.754862990    0.882880420    3.467823567
 1212 SOLV  OW      3657    1.856765398    0.275845336    3.411025636
 1212 SOLV  HW1     3658    1.945916484    0.235023026    3.391341829
 1212 SOLV  HW2     3659    1.866462681    0.343369842    3.484156830
 1213 SOLV  OW      3660    3.122788291    1.143093834    3.523925113
 1213 SOLV  HW1     3661    3.181816105    1.196734339    3.463594226
 1213 SOLV  HW2     3662    3.158383283    1.146838376    3.617307789
 1214 SOLV  OW      3663    3.446993327    1.327933837    3.531909607
 1214 SOLV  HW1     3664    3.476995259    1.422861623    3.522446151
 1214 SOLV  HW2     3665    3.394040512    1.301551425    3.451280049
 1215 SOLV  OW      3666    0.542875827    0.724271907    2.651658560
 1215 SOLV  HW1     3667    0.574826392    0.801380936    2.596568447
 1215 SOLV  HW2     3668    0.558194731    0.743914272    2.748514273
 1216 SOLV  OW      3669    0.545226450    1.614344167    2.626259478
 1216 SOLV  HW1     3670    0.449274244    1.639028406    2.612644770
 1216 SOLV  HW2     3671    0.554708929    1.563406275    2.711798108
 1217 SOLV  OW      3672    2.608198311    3.683298665    2.911875626
 1217 SOLV  HW1     3673    2.610548533    3.645805576    2.819192061
 1217 SOLV  HW2     3674    2.647687077    3.775179222    2.911656930
 1218 SOLV  OW      3675    3.523262630    2.139635620    1.472538469
 1218 SOLV  HW1     3676    3.612089336    2.185160833    1.466433430
 1218 SOLV  HW2     3677    3.495137659    2.134203255    1.568358431
 1219 SOLV  OW      3678    0.559471530    1.171257937    1.015037156
 1219 SOLV  HW1     3679    0.649934285    1.157006215    0.974852250
 1219 SOLV  HW2     3680    0.497243589    1.206724732    0.945253276
 1220 SOLV  OW      3681    0.974088694    1.036992139    1.259892745
 1220 SOLV  HW1     3682    0.876451665    1.043098001    1.280653843
 1220 SOLV  HW2     3683    0.995076608    1.094975931    1.181159967
 1221 SOLV  OW      3684    1.234166168    0.797605182    1.775633660
 1221 SOLV  HW1     3685    1.302175862    0.850325958    1.826576779
 1221 SOLV  HW2     3686    1.156069521    0.777887922    1.834912213
 1222 SOLV  OW      3687    3.330928947    3.074686331    3.641597272
 1222 SOLV  HW1     3688    3.346221159    3.022234574    3.725363298
 1222 SOLV  HW2     3689    3.233769693    3.096960348    3.633508575
 1223 SOLV  OW      3690    2.110440218    2.739095918    0.954089499
 1223 SOLV  HW1     3691    2.020985289    2.783773914    0.952586189
 1223 SOLV  HW2     3692    2.154309640    2.749387681    0.864815014
 1224 SOLV  OW      3693    2.896218848    1.865267824    0.086814404
 1224 SOLV  HW1     3694    2.992810812    1.845622594    0.069906346
 1224 SOLV  HW2     3695    2.840039381    1.815438609    0.020777165
 1225 SOLV  OW      3696    0.231656562    1.498228757    0.683409881
 1225 SOLV  HW1     3697    0.164572857    1.550895091    0.735621317
 1225 SOLV  HW2     3698    0.274259187    1.430158951    0.743020641
 1226 SOLV  OW      3699    1.042524896    0.899363268    2.686296210
 1226 SOLV  HW1     3700    1.022236419    0.847387425    2.769292296
 1226 SOLV  HW2     3701    1.127043025    0.865033848    2.645313496
 1227 SOLV  OW      3702    0.588573478    0.217610085    0.056833415
 1227 SOLV  HW1     3703    0.604959510    0.228208988    0.154910739
 1227 SOLV  HW2     3704    0.576335108    0.120698649    0.035389763
 1228 SOLV  OW      3705    1.480994145    0.358597081    0.657406667
 1228 SOLV  HW1     3706    1.484028591    0.309104721    0.744256091
 1228 SOLV  HW2     3707    1.573141322    0.364040383    0.618926294
 1229 SOLV  OW      3708    0.215365804    0.871122627    3.046123947
 1229 SOLV  HW1     3709    0.233130035    0.923275530    2.962670326
 1229 SOLV  HW2     3710    0.237369318    0.927340432    3.125854854
 1230 SOLV  OW      3711    3.184426261    1.655528028    2.205912931
 1230 SOLV  HW1     3712    3.094922281    1.686929898    2.174217085
 1230 SOLV  HW2     3713    3.223557894    1.592929628    2.138458088
 1231 SOLV  OW      3714    3.512119355    3.181675154    1.975556152
 1231 SOLV  HW1     3715    3.414962900    3.160567448    1.964739325
 1231 SOLV  HW2     3716    3.535405364    3.182444210    2.072810013
 1232 SOLV  OW      3717    1.881801454    2.646552397    0.425842046
 1232 SOLV  HW1     3718    1.783335180    2.653225111    0.441963709
 1232 SOLV  HW2     3719    1.898849883    2.585171668    0.348759251
 1233 SOLV  OW      3720    1.092646944    1.318570866    2.916731429
 1233 SOLV  HW1     3721    1.010501854    1.267691499    2.890941159
 1233 SOLV  HW2     3722    1.098206886    1.402488309    2.862630136
 1234 SOLV  OW      3723    2.391311218    3.146874055    2.359149821
 1234 SOLV  HW1     3724    2.392893335    3.155745413    2.458749943
 1234 SOLV  HW2     3725    2.418665254    3.233600758    2.317537631
 1235 SOLV  OW      3726    3.017310304    1.515656192    3.499990049
 1235 SOLV  HW1     3727    2.968716488    1.602496273    3.490118798
 1235 SOLV  HW2     3728    2.958768898    1.440955358    3.468455098
 1236 SOLV  OW      3729    0.015991915    2.138068073    2.465014177
 1236 SOLV  HW1     3730    0.009890507    2.085546765    2.380127258
 1236 SOLV  HW2     3731    0.105890834    2.123998653    2.506507451
 1237 SOLV  OW      3732    3.012376377    2.964769347    1.681217380
 1237 SOLV  HW1     3733    2.971825514    3.056156206    1.683656533
 1237 SOLV  HW2     3734    2.989401188    2.915874153    1.765379266
 1238 SOLV  OW      3735    0.726619134    3.588918425    3.150889981
 1238 SOLV  HW1     3736    0.803510472    3.652645311    3.156208792
 1238 SOLV  HW2     3737    0.651170865    3.622989667    3.207000041
 1239 SOLV  OW      3738    2.080299937    2.026304692    3.585442825
 1239 SOLV  HW1     3739    2.082733285    1.971249098    3.668896499
 1239 SOLV  HW2     3740    2.086378583    1.966237618    3.505715126
 1240 SOLV  OW      3741    3.136819234    2.066750761    0.191185960
 1240 SOLV  HW1     3742    3.118330427    1.968709223    0.184268399
 1240 SOLV  HW2     3743    3.105453704    2.100379841    0.279995105
 1241 SOLV  OW      3744    1.581030913    1.455025517    1.805997200
 1241 SOLV  HW1     3745    1.645647292    1.487586493    1.736971795
 1241 SOLV  HW2     3746    1.497560567    1.509968026    1.802035326
 1242 SOLV  OW      3747    0.306914502    0.639186196    0.588176566
 1242 SOLV  HW1     3748    0.263070288    0.634566565    0.498410474
 1242 SOLV  HW2     3749    0.272646333    0.718886010    0.637927837
 1243 SOLV  OW      3750    0.986702604    0.353126495    2.027409286
 1243 SOLV  HW1     3751    0.902893378    0.385453316    1.983444968
 1243 SOLV  HW2     3752    1.043342047    0.431518153    2.052846410
 1244 SOLV  OW      3753    1.222838872    0.254628076    3.482430791
 1244 SOLV  HW1     3754    1.123416536    0.258842825    3.492399266
 1244 SOLV  HW2     3755    1.246116661    0.241062488    3.386120846
 1245 SOLV  OW      3756    3.308637478    3.696999988    2.548258482
 1245 SOLV  HW1     3757    3.406079139    3.675220558    2.553806384
 1245 SOLV  HW2     3758    3.264555383    3.674887429    2.635260461
 1246 SOLV  OW      3759    2.904764796    2.337416142    0.206864667
 1246 SOLV  HW1     3760    2.852818942    2.422805010    0.210293200
 1246 SOLV  HW2     3761    3.001456772    2.356538214    0.223786570
 1247 SOLV  OW      3762    2.925343410    2.904356222    2.685744501
 1247 SOLV  HW1     3763    2.866372003    2.956133754    2.747727797
 1247 SOLV  HW2     3764    3.015228638    2.892053619    2.727807452
 1248 SOLV  OW      3765    2.261007491    0.529946111    2.599850503
 1248 SOLV  HW1     3766    2.211238162    0.615374202    2.584791895
 1248 SOLV  HW2     3767    2.246712129    0.499203865    2.693936819
 1249 SOLV  OW      3768    2.698027984    2.430106610    1.862774051
 1249 SOLV  HW1     3769    2.753142093    2.352135514    1.833033456
 1249 SOLV  HW2     3770    2.606692979    2.423616226    1.822558321
 1250 SOLV  OW      3771    1.096945221    3.227036261    3.368327144
 1250 SOLV  HW1     3772    1.089655207    3.261725987    3.274811703
 1250 SOLV  HW2     3773    1.030114884    3.273529648    3.426410474
 1251 SOLV  OW      3774    3.277249306    1.129264741    0.423637293
 1251 SOLV  HW1     3775    3.225897670    1.067425087    0.483138791
 1251 SOLV  HW2     3776    3.352674765    1.079396339    0.380909534
 1252 SOLV  OW      3777    3.318938189    2.107298284    3.095853563
 1252 SOLV  HW1     3778    3.321429318    2.011763451    3.125322993
 1252 SOLV  HW2     3779    3.230841058    2.126535377    3.052606174
 1253 SOLV  OW      3780    0.933408013    1.200677379    0.201123323
 1253 SOLV  HW1     3781    0.913452093    1.209963137    0.298678605
 1253 SOLV  HW2     3782    0.961407752    1.106666118    0.181646369
 1254 SOLV  OW      3783    1.882657426    1.776128907    1.261328500
 1254 SOLV  HW1     3784    1.927978961    1.696621025    1.221012127
 1254 SOLV  HW2     3785    1.938937482    1.857493984    1.246732322
 1255 SOLV  OW      3786    1.374169981    3.485748450    0.078112739
 1255 SOLV  HW1     3787    1.335466582    3.460315769    0.166745848
 1255 SOLV  HW2     3788    1.321141048    3.442733606    0.005044786
 1256 SOLV  OW      3789    1.573233904    2.563069266    2.621112048
 1256 SOLV  HW1     3790    1.617028102    2.527145370    2.538694955
 1256 SOLV  HW2     3791    1.630470567    2.543082378    2.700642087
 1257 SOLV  OW      3792    1.975019335    0.778905262    1.348795434
 1257 SOLV  HW1     3793    1.928566471    0.692901302    1.369918219
 1257 SOLV  HW2     3794    1.939798275    0.851236981    1.408194986
 1258 SOLV  OW      3795    3.165535217    2.865059527    2.279288236
 1258 SOLV  HW1     3796    3.097108603    2.822311857    2.338384509
 1258 SOLV  HW2     3797    3.253484043    2.819028218    2.291453671
 1259 SOLV  OW      3798    3.669245743    0.688328744    0.858349582
 1259 SOLV  HW1     3799    3.661587346    0.606592126    0.801235671
 1259 SOLV  HW2     3800    3.738602659    0.749355010    0.820049615
 1260 SOLV  OW      3801    1.356293746    3.338052906    2.173764614
 1260 SOLV  HW1     3802    1.312785500    3.423749765    2.201388534
 1260 SOLV  HW2     3803    1.307114618    3.299359587    2.095753436
 1261 SOLV  OW      3804    2.741729372    2.003149073    0.878179453
 1261 SOLV  HW1     3805    2.678032755    2.024946837    0.952122966
 1261 SOLV  HW2     3806    2.834047202    2.031284388    0.904367665
 1262 SOLV  OW      3807    0.880003677    0.360270722    0.071836651
 1262 SOLV  HW1     3808    0.935490901    0.318113516    0.143567659
 1262 SOLV  HW2     3809    0.829593485    0.437785399    0.109938188
 1263 SOLV  OW      3810    0.302322583    2.909167949    1.771328397
 1263 SOLV  HW1     3811    0.221936579    2.892794762    1.714131487
 1263 SOLV  HW2     3812    0.273066219    2.939718885    1.861950465
 1264 SOLV  OW      3813    0.924064282    2.666927516    1.168667390
 1264 SOLV  HW1     3814    0.872250091    2.641392518    1.087033544
 1264 SOLV  HW2     3815    0.960632907    2.759318827    1.157347142
 1265 SOLV  OW      3816    0.641899874    0.239703566    0.615869964
 1265 SOLV  HW1     3817    0.565879555    0.186448111    0.653103439
 1265 SOLV  HW2     3818    0.697867595    0.181275768    0.557087982
 1266 SOLV  OW      3819    1.091612215    3.422055641    3.102522728
 1266 SOLV  HW1     3820    1.144968921    3.341697725    3.128929186
 1266 SOLV  HW2     3821    1.151741480    3.501815128    3.097574543
 1267 SOLV  OW      3822    1.333908553    2.584880335    0.417390030
 1267 SOLV  HW1     3823    1.431011381    2.597346362    0.397002804
 1267 SOLV  HW2     3824    1.321015409    2.498876859    0.466776014
 1268 SOLV  OW      3825    1.243722674    1.536886294    2.677089170
 1268 SOLV  HW1     3826    1.292991422    1.595776522    2.741167706
 1268 SOLV  HW2     3827    1.276662300    1.553830606    2.584194895
 1269 SOLV  OW      3828    2.001829871    2.171328626    3.069793761
 1269 SOLV  HW1     3829    1.948772691    2.090303824    3.094724684
 1269 SOLV  HW2     3830    2.099293911    2.148938569    3.070810403
 1270 SOLV  OW      3831    2.482033875    3.420777081    1.106969413
 1270 SOLV  HW1     3832    2.447568758    3.462655847    1.022947466
 1270 SOLV  HW2     3833    2.411400847    3.361864795    1.146234163
 1271 SOLV  OW      3834    0.699026310    1.936908931    1.749752091
 1271 SOLV  HW1     3835    0.706576461    1.838710975    1.732382416
 1271 SOLV  HW2     3836    0.622074819    1.974106269    1.697825932
 1272 SOLV  OW      3837    1.551771385    1.801213009    2.509909201
 1272 SOLV  HW1     3838    1.648121849    1.788486668    2.533472293
 1272 SOLV  HW2     3839    1.532878669    1.898756341    2.498530008
 1273 SOLV  OW      3840    0.591094542    0.150363130    2.777524829
 1273 SOLV  HW1     3841    0.582593971    0.125910857    2.680928934
 1273 SOLV  HW2     3842    0.686799209    0.142716773    2.805511981
 1274 SOLV  OW      3843    1.388632382    2.336837053    0.737856935
 1274 SOLV  HW1     3844    1.304182960    2.289486089    0.762910652
 1274 SOLV  HW2     3845    1.456942430    2.323354591    0.809644287
 1275 SOLV  OW      3846    0.749616275    3.041649682    1.477887913
 1275 SOLV  HW1     3847    0.659127121    3.022059197    1.440079169
 1275 SOLV  HW2     3848    0.741521501    3.060031212    1.575857871
 1276 SOLV  OW      3849    3.486197077    0.178170159    1.896135458
 1276 SOLV  HW1     3850    3.471674008    0.108928985    1.966819701
 1276 SOLV  HW2     3851    3.418092721    0.166730349    1.823800081
 1277 SOLV  OW      3852    1.165375831    0.802517237    0.588780206
 1277 SOLV  HW1     3853    1.140817379    0.899453491    0.587537584
 1277 SOLV  HW2     3854    1.146497255    0.762232572    0.499215756
 1278 SOLV  OW      3855    1.029844857    2.383132672    2.934607684
 1278 SOLV  HW1     3856    1.078209549    2.371475675    2.847851200
 1278 SOLV  HW2     3857    1.028694574    2.296207308    2.984047764
 1279 SOLV  OW      3858    0.813667283    2.711871131    0.698551611
 1279 SOLV  HW1     3859    0.725345437    2.757284340    0.686783615
 1279 SOLV  HW2     3860    0.801682387    2.629601466    0.754135806
 1280 SOLV  OW      3861    1.409869211    2.282769145    0.459017602
 1280 SOLV  HW1     3862    1.314645436    2.257015808    0.442565622
 1280 SOLV  HW2     3863    1.423799779    2.298112923    0.556846575
 1281 SOLV  OW      3864    0.782709739    2.798358102    2.846705809
 1281 SOLV  HW1     3865    0.698845199    2.777219973    2.896920191
 1281 SOLV  HW2     3866    0.861863886    2.768105508    2.899818106
 1282 SOLV  OW      3867    3.129320835    3.101976303    2.084993025
 1282 SOLV  HW1     3868    3.066356503    3.051344189    2.143929385
 1282 SOLV  HW2     3869    3.179470204    3.169045567    2.139658559
 1283 SOLV  OW      3870    1.506247098    0.860583552    1.420399858
 1283 SOLV  HW1     3871    1.563639479    0.778754261    1.423780030
 1283 SOLV  HW2     3872    1.413615121    0.835161378    1.392585476
 1284 SOLV  OW      3873    0.104671084    3.245436411    1.900520047
 1284 SOLV  HW1     3874    0.019147576    3.241842894    1.848802004
 1284 SOLV  HW2     3875    0.167980796    3.308649124    1.855843058
 1285 SOLV  OW      3876    0.926262096    0.233013549    0.814570932
 1285 SOLV  HW1     3877    0.985662892    0.307111991    0.845922321
 1285 SOLV  HW2     3878    0.982177899    0.154453952    0.788043639
 1286 SOLV  OW      3879    1.734984100    0.143142551    1.365089769
 1286 SOLV  HW1     3880    1.670597384    0.207992065    1.405716018
 1286 SOLV  HW2     3881    1.828461103    0.175840133    1.379035252
 1287 SOLV  OW      3882    0.831734458    1.518208207    1.775598750
 1287 SOLV  HW1     3883    0.805476235    1.588562320    1.709562050
 1287 SOLV  HW2     3884    0.752787959    1.494572809    1.832245185
 1288 SOLV  OW      3885    2.987747259    2.166347101    1.087047353
 1288 SOLV  HW1     3886    3.031405032    2.104276730    1.021922335
 1288 SOLV  HW2     3887    2.996963692    2.129449251    1.179542653
 1289 SOLV  OW      3888    2.018762085    0.181414422    1.162933763
 1289 SOLV  HW1     3889    2.038250157    0.102590582    1.104557744
 1289 SOLV  HW2     3890    2.102284053    0.209128951    1.210438946
 1290 SOLV  OW      3891    0.685978380    1.859688843    3.424615208
 1290 SOLV  HW1     3892    0.712478881    1.805888450    3.344592009
 1290 SOLV  HW2     3893    0.760253195    1.858582622    3.491577539
 1291 SOLV  OW      3894    0.674247444    0.308414268    0.890435746
 1291 SOLV  HW1     3895    0.647964372    0.280793794    0.797981008
 1291 SOLV  HW2     3896    0.760713091    0.264570214    0.914989920
 1292 SOLV  OW      3897    3.106828272    3.189018349    3.328013614
 1292 SOLV  HW1     3898    3.071048142    3.163048114    3.238309103
 1292 SOLV  HW2     3899    3.192933233    3.140973002    3.344719994
 1293 SOLV  OW      3900    1.536171156    1.129433441    1.017050897
 1293 SOLV  HW1     3901    1.625230329    1.102105696    1.053427521
 1293 SOLV  HW2     3902    1.465071207    1.070280523    1.055094160
 1294 SOLV  OW      3903    2.353077348    3.283558422    1.903103206
 1294 SOLV  HW1     3904    2.313003236    3.194965281    1.926484851
 1294 SOLV  HW2     3905    2.398256256    3.277243492    1.814106996
 1295 SOLV  OW      3906    1.285601207    3.274398466    2.663684766
 1295 SOLV  HW1     3907    1.325524998    3.363924426    2.643861859
 1295 SOLV  HW2     3908    1.300456343    3.213334072    2.585890560
 1296 SOLV  OW      3909    2.943311025    1.712755356    2.099619357
 1296 SOLV  HW1     3910    2.890251593    1.643467558    2.050777070
 1296 SOLV  HW2     3911    2.881118238    1.778856783    2.141622562
 1297 SOLV  OW      3912    2.896407365    3.257264240    3.530876970
 1297 SOLV  HW1     3913    2.837816902    3.218077182    3.459940192
 1297 SOLV  HW2     3914    2.992279219    3.240460393    3.507917156
 1298 SOLV  OW      3915    3.198208691    2.640193828    2.075394739
 1298 SOLV  HW1     3916    3.101869133    2.654135894    2.052496950
 1298 SOLV  HW2     3917    3.251113443    2.720149296    2.046932128
 1299 SOLV  OW      3918    1.819819235    0.355196563    1.057888933
 1299 SOLV  HW1     3919    1.840128383    0.453112338    1.058088276
 1299 SOLV  HW2     3920    1.882877833    0.307970576    1.119490893
 1300 SOLV  OW      3921    2.103037673    0.152029363    2.855158127
 1300 SOLV  HW1     3922    2.005672390    0.143263447    2.834106747
 1300 SOLV  HW2     3923    2.146413687    0.211911712    2.787818700
 1301 SOLV  OW      3924    0.382816541    3.097363828    0.950632276
 1301 SOLV  HW1     3925    0.433484263    3.011648417    0.941293757
 1301 SOLV  HW2     3926    0.441876111    3.166632546    0.992048663
 1302 SOLV  OW      3927    3.533239574    1.575071986    1.605588102
 1302 SOLV  HW1     3928    3.552728163    1.581699674    1.507720713
 1302 SOLV  HW2     3929    3.612870934    1.605991489    1.657576860
 1303 SOLV  OW      3930    1.075530947    2.097827648    0.765887932
 1303 SOLV  HW1     3931    1.058319897    2.004147288    0.796347250
 1303 SOLV  HW2     3932    1.169523161    2.105274157    0.732541105
 1304 SOLV  OW      3933    1.371833369    0.672159410    0.260788027
 1304 SOLV  HW1     3934    1.308296595    0.663400888    0.184065365
 1304 SOLV  HW2     3935    1.389342724    0.768990197    0.278651964
 1305 SOLV  OW      3936    0.366753028    1.744636604    2.961993531
 1305 SOLV  HW1     3937    0.352627957    1.770980933    3.057421299
 1305 SOLV  HW2     3938    0.439021933    1.801153822    2.922184389
 1306 SOLV  OW      3939    2.027303635    1.483405301    3.175567361
 1306 SOLV  HW1     3940    2.068774265    1.444815576    3.093150606
 1306 SOLV  HW2     3941    1.929655448    1.498265974    3.159900687
 1307 SOLV  OW      3942    1.439705915    0.678541153    3.666437414
 1307 SOLV  HW1     3943    1.388198679    0.757221995    3.700442266
 1307 SOLV  HW2     3944    1.534819230    0.705208470    3.650860936
 1308 SOLV  OW      3945    0.426049846    0.441110882    2.389658693
 1308 SOLV  HW1     3946    0.478415189    0.356397860    2.380626817
 1308 SOLV  HW2     3947    0.357106057    0.445519515    2.317344943
 1309 SOLV  OW      3948    2.179777320    0.919088876    1.105657965
 1309 SOLV  HW1     3949    2.160770779    0.920693779    1.007488748
 1309 SOLV  HW2     3950    2.253508317    0.983402504    1.126355465
 1310 SOLV  OW      3951    2.658565356    0.994030229    1.068098663
 1310 SOLV  HW1     3952    2.738534797    1.053199283    1.078366980
 1310 SOLV  HW2     3953    2.667721761    0.939846109    0.984541953
 1311 SOLV  OW      3954    2.620802029    3.002352910    1.121561606
 1311 SOLV  HW1     3955    2.524187028    3.004798804    1.095866968
 1311 SOLV  HW2     3956    2.654221541    3.095725303    1.134409540
 1312 SOLV  OW      3957    0.003859559    2.301944576    0.372594141
 1312 SOLV  HW1     3958    0.081773084    2.327357405    0.315290817
 1312 SOLV  HW2     3959   -0.062860902    2.376442945    0.373046532
 1313 SOLV  OW      3960    1.081133812    3.444908465    2.610140760
 1313 SOLV  HW1     3961    1.030803081    3.467023969    2.693682631
 1313 SOLV  HW2     3962    1.153728517    3.379464199    2.631319280
 1314 SOLV  OW      3963    1.268507084    3.631077835    1.496901726
 1314 SOLV  HW1     3964    1.202638798    3.612816438    1.569904704
 1314 SOLV  HW2     3965    1.245322045    3.717332049    1.451927682
 1315 SOLV  OW      3966    0.112964583    1.606290428    0.259376556
 1315 SOLV  HW1     3967    0.198065923    1.642728749    0.221538173
 1315 SOLV  HW2     3968    0.051113471    1.681828083    0.281059454
 1316 SOLV  OW      3969    1.954312996    0.427874850    0.648616781
 1316 SOLV  HW1     3970    1.972028953    0.413241283    0.745941001
 1316 SOLV  HW2     3971    1.916005211    0.344505248    0.608834868
 1317 SOLV  OW      3972    1.052367705    1.044061645    0.628479292
 1317 SOLV  HW1     3973    1.010013235    1.119841940    0.578830213
 1317 SOLV  HW2     3974    0.983587514    0.998893137    0.685317921
 1318 SOLV  OW      3975    2.676085727    2.807694158    0.499286098
 1318 SOLV  HW1     3976    2.712979211    2.827642098    0.408497621
 1318 SOLV  HW2     3977    2.596420194    2.747884373    0.490468742
 1319 SOLV  OW      3978    3.670507223    0.769838375    2.119166278
 1319 SOLV  HW1     3979    3.708359127    0.679357321    2.138681839
 1319 SOLV  HW2     3980    3.706898653    0.803106731    2.032164357
 1320 SOLV  OW      3981    1.721186981    1.443792031    3.661676903
 1320 SOLV  HW1     3982    1.712869964    1.431421501    3.760559648
 1320 SOLV  HW2     3983    1.665573583    1.521836534    3.633078223
 1321 SOLV  OW      3984    0.380291048    2.257060369    2.625493551
 1321 SOLV  HW1     3985    0.427543099    2.278247878    2.539934711
 1321 SOLV  HW2     3986    0.365345401    2.341425672    2.677060240
 1322 SOLV  OW      3987    1.675860886    2.992975935    2.585724872
 1322 SOLV  HW1     3988    1.596757227    2.935940696    2.563597165
 1322 SOLV  HW2     3989    1.715896394    3.028604330    2.501298717
 1323 SOLV  OW      3990    1.943589580    1.577508581    2.308460095
 1323 SOLV  HW1     3991    1.955237741    1.610991405    2.214947281
 1323 SOLV  HW2     3992    1.877777399    1.502209797    2.308931434
 1324 SOLV  OW      3993    0.287192573    1.713640803    2.655503269
 1324 SOLV  HW1     3994    0.238894630    1.633672862    2.619808141
 1324 SOLV  HW2     3995    0.225929550    1.765784742    2.714912933
 1325 SOLV  OW      3996    1.330072376    0.594611484    2.305113426
 1325 SOLV  HW1     3997    1.251204985    0.550367664    2.347820550
 1325 SOLV  HW2     3998    1.403115576    0.527483453    2.292482529
 1326 SOLV  OW      3999    2.405187057    0.477468131    0.410581243
 1326 SOLV  HW1     4000    2.359946034    0.559029702    0.446650066
 1326 SOLV  HW2     4001    2.460194175    0.435262492    0.482655904
 1327 SOLV  OW      4002    1.675693235    3.232085214    2.181679026
 1327 SOLV  HW1     4003    1.750099123    3.165266876    2.182551819
 1327 SOLV  HW2     4004    1.587915453    3.184236148    2.184337197
 1328 SOLV  OW      4005    1.675335222    1.752807744    1.446611913
 1328 SOLV  HW1     4006    1.610475693    1.759225698    1.370769632
 1328 SOLV  HW2     4007    1.768231772    1.766654686    1.412253614
 1329 SOLV  OW      4008    2.557477012    0.040366113    0.993668422
 1329 SOLV  HW1     4009    2.592362610   -0.053357361    0.992778565
 1329 SOLV  HW2     4010    2.459573499    0.039664762    0.973267409
 1330 SOLV  OW      4011    1.893995888    2.949049503    1.696451003
 1330 SOLV  HW1     4012    1.887627137    2.927520251    1.793898068
 1330 SOLV  HW2     4013    1.917954124    3.045485945    1.685139074
 1331 SOLV  OW      4014    2.751210116    0.623336340    1.132906678
 1331 SOLV  HW1     4015    2.665135088    0.636064785    1.182199297
 1331 SOLV  HW2     4016    2.732851692    0.580820771    1.044271224
 1332 SOLV  OW      4017    0.887227954    2.098147789    0.052336043
 1332 SOLV  HW1     4018    0.981455402    2.076500655    0.077911870
 1332 SOLV  HW2     4019    0.880556005    2.105439172   -0.047181845
 1333 SOLV  OW      4020    0.704669821    2.786157866    2.570090530
 1333 SOLV  HW1     4021    0.708096771    2.820934078    2.663794490
 1333 SOLV  HW2     4022    0.772031671    2.713045659    2.559204904
 1334 SOLV  OW      4023    1.715774696    1.579917158    2.049192787
 1334 SOLV  HW1     4024    1.791517738    1.514801112    2.044257750
 1334 SOLV  HW2     4025    1.643819291    1.552213278    1.985503497
 1335 SOLV  OW      4026    0.279331794    2.770079788    3.292065785
 1335 SOLV  HW1     4027    0.321376896    2.830768014    3.359513163
 1335 SOLV  HW2     4028    0.211244427    2.820946836    3.239355194
 1336 SOLV  OW      4029    2.149125704    2.044550207    1.726977143
 1336 SOLV  HW1     4030    2.090442085    2.041841042    1.646051910
 1336 SOLV  HW2     4031    2.244592044    2.053663673    1.698604439
 1337 SOLV  OW      4032    2.428071526    3.108935112    0.816856725
 1337 SOLV  HW1     4033    2.374058123    3.166195856    0.755168919
 1337 SOLV  HW2     4034    2.514571470    3.154656325    0.837566749
 1338 SOLV  OW      4035    3.127009918    3.034714655    0.380206906
 1338 SOLV  HW1     4036    3.058036442    2.986071772    0.433847126
 1338 SOLV  HW2     4037    3.109483167    3.133064766    0.384780272
 1339 SOLV  OW      4038    0.546116014    2.475182598    3.200963788
 1339 SOLV  HW1     4039    0.589411973    2.402773498    3.147257747
 1339 SOLV  HW2     4040    0.448680858    2.455221024    3.211352536
 1340 SOLV  OW      4041    1.741175947    2.210175278    0.774865047
 1340 SOLV  HW1     4042    1.663109333    2.169415164    0.822247330
 1340 SOLV  HW2     4043    1.794481118    2.138155145    0.730453544
 1341 SOLV  OW      4044    0.496059332    0.666316550    1.903987671
 1341 SOLV  HW1     4045    0.590075967    0.698297108    1.915800614
 1341 SOLV  HW2     4046    0.455382173    0.648608460    1.993615676
 1342 SOLV  OW      4047    3.473348625    1.581491697    2.246827713
 1342 SOLV  HW1     4048    3.443601142    1.490195010    2.274787007
 1342 SOLV  HW2     4049    3.424889662    1.608267178    2.163542198
 1343 SOLV  OW      4050    0.761888513    2.117171880    0.315889879
 1343 SOLV  HW1     4051    0.809119416    2.203773758    0.332346472
 1343 SOLV  HW2     4052    0.788801859    2.080982512    0.226629537
 1344 SOLV  OW      4053    3.133820739    0.123836860    3.031465081
 1344 SOLV  HW1     4054    3.054584301    0.123485918    2.970447413
 1344 SOLV  HW2     4055    3.102990594    0.134146985    3.126042195
 1345 SOLV  OW      4056    1.301769879    2.373780305    3.086019832
 1345 SOLV  HW1     4057    1.245177343    2.436071354    3.032009182
 1345 SOLV  HW2     4058    1.385428183    2.420754905    3.114209818
 1346 SOLV  OW      4059    2.491717470    3.688114928    2.327814256
 1346 SOLV  HW1     4060    2.554342279    3.645605337    2.393177045
 1346 SOLV  HW2     4061    2.519256718    3.663948459    2.234766691
 1347 SOLV  OW      4062    1.872590360    1.980684860    0.557224737
 1347 SOLV  HW1     4063    1.805831823    2.001349288    0.485692586
 1347 SOLV  HW2     4064    1.937508706    2.056349949    0.565051164
 1348 SOLV  OW      4065    1.211931237    2.581540075    0.923024169
 1348 SOLV  HW1     4066    1.122417204    2.606343527    0.885983288
 1348 SOLV  HW2     4067    1.226336077    2.483159636    0.912268679
 1349 SOLV  OW      4068    1.559184044    1.846841800    3.642458919
 1349 SOLV  HW1     4069    1.536621941    1.825634401    3.547364070
 1349 SOLV  HW2     4070    1.642622170    1.798260363    3.668529979
 1350 SOLV  OW      4071    0.323199246    0.862046133    0.355292521
 1350 SOLV  HW1     4072    0.360889503    0.806749432    0.280971933
 1350 SOLV  HW2     4073    0.235288907    0.900417785    0.326985994
 1351 SOLV  OW      4074    3.643448922    1.132162833    0.780711113
 1351 SOLV  HW1     4075    3.743267207    1.134213372    0.786488127
 1351 SOLV  HW2     4076    3.614204065    1.045439501    0.740400279
 1352 SOLV  OW      4077    3.096841214    1.772014895    0.258579963
 1352 SOLV  HW1     4078    3.145206430    1.726688328    0.333467287
 1352 SOLV  HW2     4079    2.999009713    1.775046889    0.279111666
 1353 SOLV  OW      4080    0.231290168    2.272120835    0.772521932
 1353 SOLV  HW1     4081    0.231394271    2.230874789    0.681424441
 1353 SOLV  HW2     4082    0.246640696    2.201112744    0.841253876
 1354 SOLV  OW      4083    0.129270248    1.749247949    2.008729589
 1354 SOLV  HW1     4084    0.120800560    1.649722670    2.003930498
 1354 SOLV  HW2     4085    0.172118871    1.774890477    2.095369397
 1355 SOLV  OW      4086    0.929612371    3.480896767    0.176006433
 1355 SOLV  HW1     4087    0.846790731    3.482760689    0.232032857
 1355 SOLV  HW2     4088    0.984792581    3.401259551    0.200766452
 1356 SOLV  OW      4089    3.168420221    2.455265405    0.082190566
 1356 SOLV  HW1     4090    3.261111704    2.472407462    0.048779953
 1356 SOLV  HW2     4091    3.170455591    2.443457982    0.181470182
 1357 SOLV  OW      4092    1.182399316    3.346784379    3.657405106
 1357 SOLV  HW1     4093    1.107593785    3.386596873    3.604292030
 1357 SOLV  HW2     4094    1.163120185    3.250225859    3.674905974
 1358 SOLV  OW      4095    1.100425230    2.985127928    1.936785221
 1358 SOLV  HW1     4096    1.088873000    2.886078789    1.929257337
 1358 SOLV  HW2     4097    1.165537384    3.005599157    2.009874028
 1359 SOLV  OW      4098    1.162367201    0.596568393    0.062707633
 1359 SOLV  HW1     4099    1.242165834    0.601585902    0.002636176
 1359 SOLV  HW2     4100    1.096385481    0.666966414    0.036400671
 1360 SOLV  OW      4101    3.482497886    1.412154063    0.082745063
 1360 SOLV  HW1     4102    3.411146430    1.424941949    0.013848329
 1360 SOLV  HW2     4103    3.445002758    1.361753594    0.160554258
 1361 SOLV  OW      4104    2.826254441    1.157284179    1.778720470
 1361 SOLV  HW1     4105    2.791569660    1.076347119    1.826133112
 1361 SOLV  HW2     4106    2.908260106    1.190579289    1.825285513
 1362 SOLV  OW      4107    2.338612526    3.121180068    1.403238553
 1362 SOLV  HW1     4108    2.298672285    3.103413339    1.313291051
 1362 SOLV  HW2     4109    2.341831058    3.219825391    1.419367054
 1363 SOLV  OW      4110    2.003465325    2.205656773    1.152504787
 1363 SOLV  HW1     4111    1.953534444    2.269590428    1.210993355
 1363 SOLV  HW2     4112    2.092252223    2.244893770    1.128446299
 1364 SOLV  OW      4113    1.270782216    2.673351810    2.978767129
 1364 SOLV  HW1     4114    1.329896477    2.621109095    2.917303826
 1364 SOLV  HW2     4115    1.196556604    2.714957440    2.926221795
 1365 SOLV  OW      4116    1.995928330    3.233217301    3.113240467
 1365 SOLV  HW1     4117    2.052158789    3.187491510    3.182155078
 1365 SOLV  HW2     4118    2.010310184    3.189755999    3.024334463
 1366 SOLV  OW      4119    0.336337170    1.314248659    1.513897736
 1366 SOLV  HW1     4120    0.273783274    1.251915856    1.560824856
 1366 SOLV  HW2     4121    0.430569500    1.291850180    1.538796407
 1367 SOLV  OW      4122    0.196484563    3.455896771    1.617375557
 1367 SOLV  HW1     4123    0.265991437    3.394321677    1.654502147
 1367 SOLV  HW2     4124    0.180989609    3.434349145    1.520959159
 1368 SOLV  OW      4125    0.237692347    0.787159756    2.337941968
 1368 SOLV  HW1     4126    0.197957294    0.710157012    2.387858931
 1368 SOLV  HW2     4127    0.193383428    0.795404778    2.248663077
 1369 SOLV  OW      4128    1.295865526    0.253546129    0.447795592
 1369 SOLV  HW1     4129    1.358611568    0.227138112    0.521054950
 1369 SOLV  HW2     4130    1.293900777    0.181813781    0.378139653
 1370 SOLV  OW      4131    1.396340068    1.888360161    1.059412733
 1370 SOLV  HW1     4132    1.467802180    1.916752222    1.123353947
 1370 SOLV  HW2     4133    1.321330773    1.845791840    1.110037988
 1371 SOLV  OW      4134    1.767848430    1.568188991    1.646895489
 1371 SOLV  HW1     4135    1.728201808    1.584100289    1.556472110
 1371 SOLV  HW2     4136    1.811158897    1.652212696    1.679538698
 1372 SOLV  OW      4137    1.991136229    1.355833353    2.550974237
 1372 SOLV  HW1     4138    1.995971695    1.340623690    2.452247301
 1372 SOLV  HW2     4139    1.896807615    1.376610947    2.576898681
 1373 SOLV  OW      4140    0.824012261    0.885007319    0.667902889
 1373 SOLV  HW1     4141    0.904070248    0.825307409    0.662737442
 1373 SOLV  HW2     4142    0.779947477    0.874002272    0.756993763
 1374 SOLV  OW      4143    2.233980164    3.597243563    1.787365959
 1374 SOLV  HW1     4144    2.164748811    3.630427116    1.851455035
 1374 SOLV  HW2     4145    2.321008118    3.585834150    1.835297684
 1375 SOLV  OW      4146    1.490423606    3.491369006    2.379284236
 1375 SOLV  HW1     4147    1.473304440    3.446258797    2.291693979
 1375 SOLV  HW2     4148    1.559274012    3.562851119    2.367039677
 1376 SOLV  OW      4149    2.308731592    1.176051997    3.308490612
 1376 SOLV  HW1     4150    2.307949339    1.200092685    3.211420733
 1376 SOLV  HW2     4151    2.376868670    1.104636405    3.324561007
 1377 SOLV  OW      4152    0.832125791    0.480120751    1.097258438
 1377 SOLV  HW1     4153    0.851561957    0.385884099    1.124518977
 1377 SOLV  HW2     4154    0.733594593    0.496547367    1.102071130
 1378 SOLV  OW      4155    2.142908759    2.940475595    2.925877836
 1378 SOLV  HW1     4156    2.107891552    2.913382894    3.015550206
 1378 SOLV  HW2     4157    2.094760333    2.889543984    2.854548829
 1379 SOLV  OW      4158    1.124028953    3.177182695    2.868226327
 1379 SOLV  HW1     4159    1.210885578    3.215975605    2.899091442
 1379 SOLV  HW2     4160    1.134387133    3.142190412    2.775114440
 1380 SOLV  OW      4161    3.326092159    0.007902264    0.938112859
 1380 SOLV  HW1     4162    3.410379767   -0.013209063    0.987625827
 1380 SOLV  HW2     4163    3.302522079    0.104100694    0.951964872
 1381 SOLV  OW      4164    0.714590330    3.217721868    1.698393808
 1381 SOLV  HW1     4165    0.794965238    3.276039568    1.710249857
 1381 SOLV  HW2     4166    0.633903432    3.264443557    1.734564279
 1382 SOLV  OW      4167    3.655741423    2.590878168    0.562942875
 1382 SOLV  HW1     4168    3.674707096    2.619447348    0.469000851
 1382 SOLV  HW2     4169    3.740968401    2.589727396    0.615247413
 1383 SOLV  OW      4170    0.580501244    1.893857253    2.004068719
 1383 SOLV  HW1     4171    0.582847404    1.890243892    1.904153926
 1383 SOLV  HW2     4172    0.578047480    1.800840912    2.040721241
 1384 SOLV  OW      4173    3.724357429    1.492983849    1.958184708
 1384 SOLV  HW1     4174    3.751619862    1.414000196    2.013138770
 1384 SOLV  HW2     4175    3.714323939    1.465220045    1.862641522
 1385 SOLV  OW      4176    0.981796833    0.700904039    2.930607733
 1385 SOLV  HW1     4177    0.893353506    0.657127978    2.914389255
 1385 SOLV  HW2     4178    1.050488283    0.630936670    2.950295260
 1386 SOLV  OW      4179    1.104618221    2.488317690    2.430994704
 1386 SOLV  HW1     4180    1.179435369    2.465164249    2.368815023
 1386 SOLV  HW2     4181    1.050238016    2.406473865    2.449605473
 1387 SOLV  OW      4182    3.074398632    3.410024673    0.654105043
 1387 SOLV  HW1     4183    3.028487382    3.473830486    0.715926003
 1387 SOLV  HW2     4184    3.054468247    3.435246125    0.559403600
 1388 SOLV  OW      4185    3.601750480    2.723910612    2.919207910
 1388 SOLV  HW1     4186    3.652174725    2.669546795    2.986317335
 1388 SOLV  HW2     4187    3.650389703    2.722452972    2.831836547
 1389 SOLV  OW      4188    0.133553484    0.223524077    3.342135563
 1389 SOLV  HW1     4189    0.123617000    0.269928511    3.430157690
 1389 SOLV  HW2     4190    0.213645874    0.259588881    3.294319442
 1390 SOLV  OW      4191    1.025320541    0.545164287    2.594692743
 1390 SOLV  HW1     4192    0.933891746    0.572558114    2.564853947
 1390 SOLV  HW2     4193    1.075540704    0.625648466    2.626344055
 1391 SOLV  OW      4194    1.948355598    1.766323462    1.708329652
 1391 SOLV  HW1     4195    1.994419538    1.851712651    1.732586008
 1391 SOLV  HW2     4196    2.012211525    1.706675177    1.659687860
 1392 SOLV  OW      4197    3.309634669    2.929017430    0.795620410
 1392 SOLV  HW1     4198    3.237092305    2.957243528    0.858409827
 1392 SOLV  HW2     4199    3.329842786    3.003750839    0.732310731
 1393 SOLV  OW      4200    0.386286394    3.231193889    3.589621554
 1393 SOLV  HW1     4201    0.453892534    3.171028559    3.632182975
 1393 SOLV  HW2     4202    0.360628493    3.194463398    3.500215513
 1394 SOLV  OW      4203    1.385462734    2.085652976    2.847751716
 1394 SOLV  HW1     4204    1.307074922    2.050864461    2.796321081
 1394 SOLV  HW2     4205    1.453645715    2.013158413    2.857627143
 1395 SOLV  OW      4206    1.010037920    0.163193822    2.221948328
 1395 SOLV  HW1     4207    1.015252529    0.063570269    2.215023308
 1395 SOLV  HW2     4208    1.058155767    0.193426766    2.304242844
 1396 SOLV  OW      4209    2.801101023    0.303188771    0.819029154
 1396 SOLV  HW1     4210    2.732236504    0.334494618    0.753613886
 1396 SOLV  HW2     4211    2.769030721    0.320728159    0.912116990
 1397 SOLV  OW      4212    1.837565237    2.376070118    3.376753698
 1397 SOLV  HW1     4213    1.793021826    2.304549186    3.430611296
 1397 SOLV  HW2     4214    1.774522989    2.408949678    3.306422724
 1398 SOLV  OW      4215    2.838286985    2.305655685    2.590068274
 1398 SOLV  HW1     4216    2.840331463    2.341801236    2.683288589
 1398 SOLV  HW2     4217    2.801248014    2.375011630    2.528268821
 1399 SOLV  OW      4218    1.465448851    2.121731058    1.376718202
 1399 SOLV  HW1     4219    1.506119628    2.049041483    1.321367797
 1399 SOLV  HW2     4220    1.424845605    2.190599586    1.316634892
 1400 SOLV  OW      4221    1.812213745    1.336111725    2.271485188
 1400 SOLV  HW1     4222    1.804406449    1.326633912    2.172234230
 1400 SOLV  HW2     4223    1.731686191    1.296054452    2.315214034
 1401 SOLV  OW      4224    1.055029046    0.086942501    2.607109013
 1401 SOLV  HW1     4225    1.094212074    0.168532463    2.564572101
 1401 SOLV  HW2     4226    1.079327129    0.006314013    2.553162597
 1402 SOLV  OW      4227    0.854368730    0.431476254    2.407237653
 1402 SOLV  HW1     4228    0.755579375    0.434441721    2.422466241
 1402 SOLV  HW2     4229    0.901281256    0.420839965    2.494907969
 1403 SOLV  OW      4230    1.938877292    1.975522793    1.897709709
 1403 SOLV  HW1     4231    1.922452204    1.976950236    1.996349195
 1403 SOLV  HW2     4232    1.876924837    2.039836787    1.852686032
 1404 SOLV  OW      4233    0.230651858    2.087174093    0.559577638
 1404 SOLV  HW1     4234    0.250393562    1.998417357    0.517932318
 1404 SOLV  HW2     4235    0.306251485    2.150064353    0.541376827
 1405 SOLV  OW      4236    0.433122366    2.725941083    1.943687681
 1405 SOLV  HW1     4237    0.396737690    2.766530123    1.859841373
 1405 SOLV  HW2     4238    0.482624874    2.795584373    1.995656711
 1406 SOLV  OW      4239    2.973075527    1.089621431    2.025617092
 1406 SOLV  HW1     4240    3.056176510    1.084631492    1.970202148
 1406 SOLV  HW2     4241    2.985165620    1.035372218    2.108757339
 1407 SOLV  OW      4242    0.958204700    2.996332006    2.740971311
 1407 SOLV  HW1     4243    1.002720850    3.050508253    2.812279682
 1407 SOLV  HW2     4244    0.900330961    2.926633840    2.783331381
 1408 SOLV  OW      4245    2.159123828    3.347997019    0.116996335
 1408 SOLV  HW1     4246    2.062980516    3.367405613    0.136533976
 1408 SOLV  HW2     4247    2.211108331    3.433422609    0.117522130
 1409 SOLV  OW      4248    1.722116508    1.140880603    1.398666702
 1409 SOLV  HW1     4249    1.791767873    1.162632931    1.330288901
 1409 SOLV  HW2     4250    1.669833862    1.061056124    1.368724931
 1410 SOLV  OW      4251    3.240111116    2.090502079    1.429171107
 1410 SOLV  HW1     4252    3.250079462    2.003040310    1.476631332
 1410 SOLV  HW2     4253    3.322408474    2.145571552    1.443166086
 1411 SOLV  OW      4254    1.619532623    1.868729473    0.596196236
 1411 SOLV  HW1     4255    1.521791075    1.887772968    0.586952228
 1411 SOLV  HW2     4256    1.654238870    1.830399201    0.510602621
 1412 SOLV  OW      4257    3.206535600    0.359943745    3.411420784
 1412 SOLV  HW1     4258    3.182514155    0.449534482    3.374050659
 1412 SOLV  HW2     4259    3.300894978    0.361854046    3.444476173
 1413 SOLV  OW      4260    1.483385091    3.065365551    0.176099331
 1413 SOLV  HW1     4261    1.557662560    3.062666358    0.109188160
 1413 SOLV  HW2     4262    1.403964296    3.016699991    0.139692265
 1414 SOLV  OW      4263    1.446789244    2.789656590    1.468593578
 1414 SOLV  HW1     4264    1.427430688    2.887767007    1.467351547
 1414 SOLV  HW2     4265    1.410167217    2.749542089    1.552555797
 1415 SOLV  OW      4266    2.958710160    3.403790576    3.111791310
 1415 SOLV  HW1     4267    2.958989732    3.462807705    3.031054048
 1415 SOLV  HW2     4268    2.867291992    3.403238221    3.152337042
 1416 SOLV  OW      4269    3.162951285    2.703329511    2.849032201
 1416 SOLV  HW1     4270    3.260600252    2.723804237    2.855882196
 1416 SOLV  HW2     4271    3.146044684    2.648673851    2.767005818
 1417 SOLV  OW      4272    1.004434373    2.885848466    3.693917872
 1417 SOLV  HW1     4273    0.948092018    2.807155881    3.668758060
 1417 SOLV  HW2     4274    1.004021213    2.896688953    3.793335143
 1418 SOLV  OW      4275    1.451804446    0.905618272    0.534355972
 1418 SOLV  HW1     4276    1.483075242    0.986061369    0.584874217
 1418 SOLV  HW2     4277    1.426383128    0.932452989    0.441430782
 1419 SOLV  OW      4278    2.133236625    1.370802412    0.498426315
 1419 SOLV  HW1     4279    2.036697024    1.368502747    0.524435711
 1419 SOLV  HW2     4280    2.146756573    1.439007916    0.426545566
 1420 SOLV  OW      4281    1.818726495    1.325016175    2.825276735
 1420 SOLV  HW1     4282    1.795872874    1.243162219    2.877994834
 1420 SOLV  HW2     4283    1.817066286    1.303316918    2.727665811
 1421 SOLV  OW      4284    0.064437589    3.615217830    2.272745283
 1421 SOLV  HW1     4285   -0.010018275    3.580536770    2.329799153
 1421 SOLV  HW2     4286    0.147137366    3.561593089    2.289676777
 1422 SOLV  OW      4287    3.674623758    3.386884725    1.000689666
 1422 SOLV  HW1     4288    3.684534833    3.447172444    0.921524259
 1422 SOLV  HW2     4289    3.763563419    3.347479249    1.023892482
 1423 SOLV  OW      4290    0.539750746    1.209475769    2.504299777
 1423 SOLV  HW1     4291    0.557199596    1.269415315    2.582429280
 1423 SOLV  HW2     4292    0.553215333    1.260611935    2.419416429
 1424 SOLV  OW      4293    2.908629461    2.817958673    1.353259666
 1424 SOLV  HW1     4294    2.847667341    2.864330783    1.417550002
 1424 SOLV  HW2     4295    2.987313795    2.876546249    1.333815134
 1425 SOLV  OW      4296    3.252146414    1.099515371    1.944823380
 1425 SOLV  HW1     4297    3.237232523    1.055926097    1.856058500
 1425 SOLV  HW2     4298    3.233211246    1.197437374    1.937452306
 1426 SOLV  OW      4299    2.733480827    3.178660398    0.002274803
 1426 SOLV  HW1     4300    2.782512334    3.193464224   -0.083613543
 1426 SOLV  HW2     4301    2.643606000    3.139296477   -0.017038335
 1427 SOLV  OW      4302    3.389519660    3.412300883    2.553793206
 1427 SOLV  HW1     4303    3.467869733    3.471465742    2.572788728
 1427 SOLV  HW2     4304    3.421921973    3.320735822    2.530003925
 1428 SOLV  OW      4305    2.162780454    1.691297701    1.332937251
 1428 SOLV  HW1     4306    2.184063952    1.753170772    1.257302537
 1428 SOLV  HW2     4307    2.231661068    1.701510930    1.404721461
 1429 SOLV  OW      4308    0.534116044    1.147622880    1.914423127
 1429 SOLV  HW1     4309    0.490402047    1.113691506    1.831121350
 1429 SOLV  HW2     4310    0.545680072    1.072203535    1.979072868
 1430 SOLV  OW      4311    0.474809683    0.204261959    1.999380254
 1430 SOLV  HW1     4312    0.536276959    0.144281889    2.050615238
 1430 SOLV  HW2     4313    0.380230662    0.175107062    2.013720922
 1431 SOLV  OW      4314    1.055078409    0.878904383    2.362725666
 1431 SOLV  HW1     4315    1.062751098    0.881620131    2.462401619
 1431 SOLV  HW2     4316    1.144237408    0.898539909    2.321901562
 1432 SOLV  OW      4317    3.048649892    3.297177208    1.560094635
 1432 SOLV  HW1     4318    2.962363463    3.284436183    1.511173646
 1432 SOLV  HW2     4319    3.106722833    3.360713190    1.509187211
 1433 SOLV  OW      4320    1.538157666    2.963868947    1.697067182
 1433 SOLV  HW1     4321    1.525625391    3.063002035    1.692903213
 1433 SOLV  HW2     4322    1.628185736    2.943254818    1.735430185
 1434 SOLV  OW      4323    0.922404943    2.114981904    3.490742207
 1434 SOLV  HW1     4324    0.970244542    2.138520050    3.406131451
 1434 SOLV  HW2     4325    0.944307754    2.182424284    3.561264507
 1435 SOLV  OW      4326    2.150153623    0.919593505    2.083510421
 1435 SOLV  HW1     4327    2.063411288    0.968238578    2.094029882
 1435 SOLV  HW2     4328    2.158231489    0.850086866    2.154959286
 1436 SOLV  OW      4329    3.102423134    3.387811331    2.544539373
 1436 SOLV  HW1     4330    3.190233537    3.350243454    2.514878936
 1436 SOLV  HW2     4331    3.117132413    3.476855386    2.587626500
 1437 SOLV  OW      4332    1.533337638    2.145648708    1.828958568
 1437 SOLV  HW1     4333    1.554854911    2.048584061    1.839703868
 1437 SOLV  HW2     4334    1.606119751    2.190342364    1.776932657
 1438 SOLV  OW      4335    1.719328625    3.175014657    0.960577569
 1438 SOLV  HW1     4336    1.734067884    3.085739557    0.918001628
 1438 SOLV  HW2     4337    1.699007312    3.162648339    1.057715048
 1439 SOLV  OW      4338    2.073326006    0.476571393    2.355685470
 1439 SOLV  HW1     4339    2.152181201    0.438028377    2.307745841
 1439 SOLV  HW2     4340    2.081477617    0.457899374    2.453597515
 1440 SOLV  OW      4341    0.962534201    1.456760160    2.034035142
 1440 SOLV  HW1     4342    0.988136981    1.552982179    2.043395240
 1440 SOLV  HW2     4343    0.937352134    1.438075234    1.939069514
 1441 SOLV  OW      4344    2.420859821    2.957748133    2.806971047
 1441 SOLV  HW1     4345    2.360456100    3.035437078    2.824794113
 1441 SOLV  HW2     4346    2.390311537    2.878872870    2.860330936
 1442 SOLV  OW      4347    2.057187162    0.692012879    0.919011734
 1442 SOLV  HW1     4348    2.031425121    0.601957772    0.883969796
 1442 SOLV  HW2     4349    1.974660733    0.745032063    0.938505243
 1443 SOLV  OW      4350    3.456468096    3.676956836    3.337569690
 1443 SOLV  HW1     4351    3.420952608    3.757562374    3.290226289
 1443 SOLV  HW2     4352    3.394642757    3.652215563    3.412184614
 1444 SOLV  OW      4353    0.591438998    0.404132380    1.410394282
 1444 SOLV  HW1     4354    0.676131727    0.404316466    1.463569980
 1444 SOLV  HW2     4355    0.515557083    0.375141131    1.468728270
 1445 SOLV  OW      4356    0.807034142    1.227243538    2.026979755
 1445 SOLV  HW1     4357    0.858424225    1.203038438    1.944668405
 1445 SOLV  HW2     4358    0.838743197    1.315679978    2.061236612
 1446 SOLV  OW      4359    0.945444065    2.439620350    0.760227913
 1446 SOLV  HW1     4360    1.000517805    2.381055178    0.819712455
 1446 SOLV  HW2     4361    0.936513046    2.396778902    0.670304560
 1447 SOLV  OW      4362    1.638850319    3.537499565    2.694112869
 1447 SOLV  HW1     4363    1.733634705    3.507339695    2.683731517
 1447 SOLV  HW2     4364    1.633680469    3.636421843    2.680414126
 1448 SOLV  OW      4365    0.306727553    2.625874137    0.884286258
 1448 SOLV  HW1     4366    0.398197543    2.603663305    0.850496029
 1448 SOLV  HW2     4367    0.241030261    2.619632285    0.809143872
 1449 SOLV  OW      4368    0.720119821    2.971282058    0.531675002
 1449 SOLV  HW1     4369    0.641375537    2.950823047    0.589835606
 1449 SOLV  HW2     4370    0.692785323    3.035370917    0.459929543
 1450 SOLV  OW      4371    0.249132753    2.323693781    3.446377730
 1450 SOLV  HW1     4372    0.168017808    2.282523523    3.404822227
 1450 SOLV  HW2     4373    0.239125909    2.423192569    3.447512054
 1451 SOLV  OW      4374    0.999355991    2.948459103    1.140120677
 1451 SOLV  HW1     4375    1.053581952    2.950312971    1.056119735
 1451 SOLV  HW2     4376    0.973545695    3.041766878    1.165170386
 1452 SOLV  OW      4377    1.212522804    1.277109189    0.941963430
 1452 SOLV  HW1     4378    1.230499875    1.197167959    0.999293611
 1452 SOLV  HW2     4379    1.187122983    1.247107378    0.850008949
 1453 SOLV  OW      4380    0.738392515    2.699365959    3.416181093
 1453 SOLV  HW1     4381    0.775006886    2.781389421    3.372226071
 1453 SOLV  HW2     4382    0.809562919    2.629239645    3.420373549
 1454 SOLV  OW      4383    0.892857864    3.393733695    3.505171631
 1454 SOLV  HW1     4384    0.896175887    3.481729805    3.552560670
 1454 SOLV  HW2     4385    0.827981877    3.333372989    3.551514825
 1455 SOLV  OW      4386    2.161477271    0.778608812    2.342244160
 1455 SOLV  HW1     4387    2.180957456    0.690802286    2.385954376
 1455 SOLV  HW2     4388    2.064124187    0.783870119    2.320002401
 1456 SOLV  OW      4389    3.333857755    3.221155945    0.337026267
 1456 SOLV  HW1     4390    3.281327021    3.137167583    0.350736990
 1456 SOLV  HW2     4391    3.425923760    3.209318456    0.374244402
 1457 SOLV  OW      4392    0.230513193    0.783584478    1.155279310
 1457 SOLV  HW1     4393    0.296817066    0.780000265    1.080496928
 1457 SOLV  HW2     4394    0.153981209    0.842422764    1.129158139
 1458 SOLV  OW      4395    1.228586671    2.599092074    3.649786521
 1458 SOLV  HW1     4396    1.197665930    2.679272442    3.598634162
 1458 SOLV  HW2     4397    1.211089097    2.516545680    3.596107594
 1459 SOLV  OW      4398    1.851744331    3.019641176    3.559269963
 1459 SOLV  HW1     4399    1.858986442    3.104844476    3.611132951
 1459 SOLV  HW2     4400    1.802635277    3.036716668    3.473849072
 1460 SOLV  OW      4401    0.920614594    0.624727511    3.552974664
 1460 SOLV  HW1     4402    0.993242247    0.614407070    3.485010174
 1460 SOLV  HW2     4403    0.898747716    0.535369692    3.592179510
 1461 SOLV  OW      4404    2.007136190    1.525139375    0.784866897
 1461 SOLV  HW1     4405    2.029961012    1.558713267    0.876263057
 1461 SOLV  HW2     4406    1.990702131    1.426567445    0.788725718
 1462 SOLV  OW      4407    1.431032631    3.680885822    3.276318504
 1462 SOLV  HW1     4408    1.480162495    3.610393950    3.327491633
 1462 SOLV  HW2     4409    1.441896653    3.769059385    3.322241032
 1463 SOLV  OW      4410    1.143499471    0.437731788    0.300476520
 1463 SOLV  HW1     4411    1.155938109    0.527148215    0.257465093
 1463 SOLV  HW2     4412    1.215336177    0.423215980    0.368523016
 1464 SOLV  OW      4413    0.258672357    0.039200123    1.737791920
 1464 SOLV  HW1     4414    0.306087684    0.123746756    1.713187741
 1464 SOLV  HW2     4415    0.176224175    0.061210685    1.789924757
 1465 SOLV  OW      4416    0.894196123    1.508985885    0.159579206
 1465 SOLV  HW1     4417    0.992951733    1.512121492    0.175045370
 1465 SOLV  HW2     4418    0.859502804    1.418436670    0.184050995
 1466 SOLV  OW      4419    1.132556670    2.342324680    0.338749237
 1466 SOLV  HW1     4420    1.156767123    2.282033678    0.262721228
 1466 SOLV  HW2     4421    1.211522650    2.398683861    0.363026417
 1467 SOLV  OW      4422    3.165560883    0.464490222    0.113819564
 1467 SOLV  HW1     4423    3.237568809    0.531922845    0.097422606
 1467 SOLV  HW2     4424    3.167696664    0.436147507    0.209702489
 1468 SOLV  OW      4425    2.166170863    0.405941995    2.039080463
 1468 SOLV  HW1     4426    2.191338773    0.342837079    2.112458566
 1468 SOLV  HW2     4427    2.160948840    0.498950751    2.075461637
 1469 SOLV  OW      4428    2.027099126    1.571637362    1.103385345
 1469 SOLV  HW1     4429    2.102628522    1.530280734    1.052534941
 1469 SOLV  HW2     4430    2.039181691    1.554086900    1.201091435
 1470 SOLV  OW      4431    3.142515424    0.881970645    0.511166092
 1470 SOLV  HW1     4432    3.060978578    0.865404163    0.455679657
 1470 SOLV  HW2     4433    3.196549128    0.798011620    0.516879614
 1471 SOLV  OW      4434    0.965258638    0.539831440    0.871259765
 1471 SOLV  HW1     4435    0.948576969    0.465834419    0.806094621
 1471 SOLV  HW2     4436    0.923789145    0.516688924    0.959263773
 1472 SOLV  OW      4437    2.450082732    1.175307089    2.117077422
 1472 SOLV  HW1     4438    2.474035749    1.109781456    2.045423873
 1472 SOLV  HW2     4439    2.350555640    1.182471873    2.123752218
 1473 SOLV  OW      4440    2.551344285    3.210544522    3.214610218
 1473 SOLV  HW1     4441    2.459898769    3.205536177    3.174452599
 1473 SOLV  HW2     4442    2.553633259    3.156969195    3.299025650
 1474 SOLV  OW      4443    1.767321200    0.158427493    2.215521881
 1474 SOLV  HW1     4444    1.775816615    0.160278519    2.115896798
 1474 SOLV  HW2     4445    1.817117666    0.079623909    2.251728844
 1475 SOLV  OW      4446    0.494708073    1.667418317    3.320019610
 1475 SOLV  HW1     4447    0.397009270    1.679571627    3.337591016
 1475 SOLV  HW2     4448    0.547339173    1.721580482    3.385577889
 1476 SOLV  OW      4449    2.229915059    1.500754851    2.442505915
 1476 SOLV  HW1     4450    2.179278200    1.424799838    2.483349965
 1476 SOLV  HW2     4451    2.319405265    1.508593211    2.486454775
 1477 SOLV  OW      4452    0.536802572    0.329508054    3.373542194
 1477 SOLV  HW1     4453    0.535390073    0.259482348    3.302167090
 1477 SOLV  HW2     4454    0.492923729    0.293872754    3.456041885
 1478 SOLV  OW      4455    2.043474984    3.095881085    1.065334052
 1478 SOLV  HW1     4456    1.971004954    3.105802316    0.997145607
 1478 SOLV  HW2     4457    2.065545584    2.998993185    1.076627078
 1479 SOLV  OW      4458    0.989748690    0.233559683    0.419762412
 1479 SOLV  HW1     4459    1.080275746    0.272421139    0.402553971
 1479 SOLV  HW2     4460    0.999592773    0.144992074    0.465153132
 1480 SOLV  OW      4461    1.561372386    1.347778306    2.401243627
 1480 SOLV  HW1     4462    1.473420368    1.326907174    2.444026404
 1480 SOLV  HW2     4463    1.547405283    1.412322872    2.326141059
 1481 SOLV  OW      4464    0.575910972    1.206574733    1.617156082
 1481 SOLV  HW1     4465    0.615977257    1.172570647    1.702244152
 1481 SOLV  HW2     4466    0.645064737    1.205289679    1.544922992
 1482 SOLV  OW      4467    0.450347599    0.494648184    0.168392467
 1482 SOLV  HW1     4468    0.466945284    0.472376205    0.072319674
 1482 SOLV  HW2     4469    0.487678486    0.422177478    0.226322226
 1483 SOLV  OW      4470    0.604253747    3.025464176    2.875719841
 1483 SOLV  HW1     4471    0.674920215    2.988694087    2.936184281
 1483 SOLV  HW2     4472    0.516756405    2.981563313    2.896185218
 1484 SOLV  OW      4473    1.046321535    2.349458939    3.631661980
 1484 SOLV  HW1     4474    1.025834902    2.445039287    3.610573129
 1484 SOLV  HW2     4475    1.033333792    2.333417859    3.729508811
 1485 SOLV  OW      4476    2.768514953    3.414402764    1.691534838
 1485 SOLV  HW1     4477    2.810271563    3.500927105    1.719308220
 1485 SOLV  HW2     4478    2.680535413    3.432471760    1.647551959
 1486 SOLV  OW      4479    1.612040321    2.768042325    0.513358756
 1486 SOLV  HW1     4480    1.518107022    2.780025763    0.481190578
 1486 SOLV  HW2     4481    1.636853770    2.844442261    0.572930909
 1487 SOLV  OW      4482    0.127810071    1.522666677    1.372231017
 1487 SOLV  HW1     4483    0.185717365    1.594389743    1.410993721
 1487 SOLV  HW2     4484    0.103243230    1.457344872    1.443861715
 1488 SOLV  OW      4485    3.334503972    1.963392446    2.122885539
 1488 SOLV  HW1     4486    3.419271918    1.937902061    2.076359892
 1488 SOLV  HW2     4487    3.344417178    1.947668998    2.221151703
 1489 SOLV  OW      4488    2.012773680    2.950548932    2.298118860
 1489 SOLV  HW1     4489    1.923171028    2.928807295    2.259384876
 1489 SOLV  HW2     4490    2.008353642    2.944297107    2.397828112
 1490 SOLV  OW      4491    2.814389495    3.458638173    0.040020414
 1490 SOLV  HW1     4492    2.757981157    3.387506565   -0.001930850
 1490 SOLV  HW2     4493    2.910630893    3.431834055    0.035481652
 1491 SOLV  OW      4494    2.642396292    1.226963210    2.718124065
 1491 SOLV  HW1     4495    2.681370057    1.163525227    2.651353730
 1491 SOLV  HW2     4496    2.691791536    1.313837542    2.714315342
 1492 SOLV  OW      4497    3.645747481    2.999243913    1.471641736
 1492 SOLV  HW1     4498    3.584873251    3.024299088    1.546918336
 1492 SOLV  HW2     4499    3.591936680    2.985405122    1.388486900
 1493 SOLV  OW      4500    1.244923185    3.184724400    3.140511153
 1493 SOLV  HW1     4501    1.308505951    3.161825423    3.214225866
 1493 SOLV  HW2     4502    1.296112174    3.200324195    3.056027952
 1494 SOLV  OW      4503    0.192639299    3.542823423    2.984555737
 1494 SOLV  HW1     4504    0.159961388    3.636428662    2.971453568
 1494 SOLV  HW2     4505    0.275474506    3.543992464    3.040564325
 1495 SOLV  OW      4506    2.435184691    2.552222100    1.296067030
 1495 SOLV  HW1     4507    2.501233397    2.562449265    1.221678283
 1495 SOLV  HW2     4508    2.370121551    2.628122920    1.293500328
 1496 SOLV  OW      4509    1.214325882    1.420002837    0.229444055
 1496 SOLV  HW1     4510    1.207878229    1.512871888    0.265984750
 1496 SOLV  HW2     4511    1.250516113    1.358924736    0.299879425
 1497 SOLV  OW      4512    0.897931359    2.696927991    1.537992718
 1497 SOLV  HW1     4513    0.819502809    2.712733002    1.597998120
 1497 SOLV  HW2     4514    0.866941491    2.693036475    1.442987856
 1498 SOLV  OW      4515    1.165022839    3.547282882    0.687263030
 1498 SOLV  HW1     4516    1.243757172    3.485631969    0.686998777
 1498 SOLV  HW2     4517    1.085639761    3.500099037    0.648875097
 1499 SOLV  OW      4518    3.657826891    3.296463114    0.160851863
 1499 SOLV  HW1     4519    3.679082730    3.294966360    0.063141407
 1499 SOLV  HW2     4520    3.609279199    3.212628297    0.185674970
 1500 SOLV  OW      4521    1.341644099    1.245425540    1.247705307
 1500 SOLV  HW1     4522    1.430231436    1.199069889    1.245838850
 1500 SOLV  HW2     4523    1.341422025    1.319555470    1.180588212
 1501 SOLV  OW      4524    0.991597420    1.750653907    3.554066449
 1501 SOLV  HW1     4525    0.925422541    1.676385563    3.564318205
 1501 SOLV  HW2     4526    0.969796408    1.823845440    3.618636177
 1502 SOLV  OW      4527    1.929693568    0.020026780    3.282882362
 1502 SOLV  HW1     4528    2.027818779    0.000724063    3.282180033
 1502 SOLV  HW2     4529    1.879015415   -0.064350045    3.265165832
 1503 SOLV  OW      4530    2.167164204    1.840684710    2.487975896
 1503 SOLV  HW1     4531    2.184502559    1.786757777    2.570396982
 1503 SOLV  HW2     4532    2.171185359    1.781125014    2.407748263
 1504 SOLV  OW      4533    0.735466504    0.321239181    1.860973194
 1504 SOLV  HW1     4534    0.764200308    0.231743302    1.826843204
 1504 SOLV  HW2     4535    0.638616101    0.317941336    1.885685520
 1505 SOLV  OW      4536    1.966794498    1.702719261    0.506129134
 1505 SOLV  HW1     4537    1.976016959    1.637529197    0.581401275
 1505 SOLV  HW2     4538    2.046243076    1.763438698    0.504739767
 1506 SOLV  OW      4539    3.090322052    1.396208833    0.886299481
 1506 SOLV  HW1     4540    3.003634087    1.390400258    0.836771370
 1506 SOLV  HW2     4541    3.085888018    1.338793165    0.968063269
 1507 SOLV  OW      4542    2.271261561    1.186254234    3.712482182
 1507 SOLV  HW1     4543    2.211421541    1.113236691    3.679498161
 1507 SOLV  HW2     4544    2.347120869    1.146409337    3.764035551
 1508 SOLV  OW      4545    1.461082602    3.646553282    0.287486220
 1508 SOLV  HW1     4546    1.404621508    3.594601827    0.223337016
 1508 SOLV  HW2     4547    1.555510661    3.648648165    0.254610340
 1509 SOLV  OW      4548    0.702411758    0.101325400    2.126542567
 1509 SOLV  HW1     4549    0.685499909    0.115131873    2.224138260
 1509 SOLV  HW2     4550    0.737910662    0.185857608    2.086597186
 1510 SOLV  OW      4551    0.469516854    2.019662752    1.526321758
 1510 SOLV  HW1     4552    0.429497168    1.940970250    1.573288927
 1510 SOLV  HW2     4553    0.444627485    2.103546500    1.574737420
 1511 SOLV  OW      4554    3.421842585    2.034807360    2.852826871
 1511 SOLV  HW1     4555    3.355891300    2.045639353    2.927224947
 1511 SOLV  HW2     4556    3.429738143    2.120871716    2.802521930
 1512 SOLV  OW      4557    2.183685719    2.911449847    1.273331290
 1512 SOLV  HW1     4558    2.245819620    2.901092413    1.195655166
 1512 SOLV  HW2     4559    2.234039137    2.947988633    1.351631217
 1513 SOLV  OW      4560    0.721676159    2.405453019    1.412543259
 1513 SOLV  HW1     4561    0.642774280    2.354064389    1.378872764
 1513 SOLV  HW2     4562    0.747181779    2.371735677    1.503175436
 1514 SOLV  OW      4563    1.531798797    3.181200979    0.666210468
 1514 SOLV  HW1     4564    1.626685488    3.151970851    0.654226366
 1514 SOLV  HW2     4565    1.485354920    3.180732316    0.577642997
 1515 SOLV  OW      4566    3.322712577    2.232076816    1.210455794
 1515 SOLV  HW1     4567    3.314180834    2.324613426    1.247412742
 1515 SOLV  HW2     4568    3.403132836    2.187701609    1.249995938
 1516 SOLV  OW      4569    1.717738401    0.919496021    1.150785376
 1516 SOLV  HW1     4570    1.694470687    0.871821438    1.066013515
 1516 SOLV  HW2     4571    1.733352470    0.852559305    1.223425748
 1517 SOLV  OW      4572    0.130337926    2.573207836    3.439672159
 1517 SOLV  HW1     4573    0.046877117    2.624778053    3.459075666
 1517 SOLV  HW2     4574    0.195464517    2.632043351    3.391729070
 1518 SOLV  OW      4575    0.536728646    3.200770642    2.272821446
 1518 SOLV  HW1     4576    0.591724700    3.270917693    2.318170245
 1518 SOLV  HW2     4577    0.571947699    3.110264383    2.296659140
 1519 SOLV  OW      4578    1.546899675    2.524140755    3.094214594
 1519 SOLV  HW1     4579    1.470694296    2.580518200    3.126063047
 1519 SOLV  HW2     4580    1.633290933    2.565966820    3.122303032
 1520 SOLV  OW      4581    3.149874110    3.627574675    0.387950885
 1520 SOLV  HW1     4582    3.237168834    3.580874421    0.373854162
 1520 SOLV  HW2     4583    3.161451249    3.700025000    0.455911841
 1521 SOLV  OW      4584    3.186931322    0.112966386    0.598537879
 1521 SOLV  HW1     4585    3.174826536    0.171830568    0.678476604
 1521 SOLV  HW2     4586    3.275438640    0.132172714    0.556120471
 1522 SOLV  OW      4587    2.699245979    3.420595676    3.161917149
 1522 SOLV  HW1     4588    2.633656441    3.365895887    3.213935855
 1522 SOLV  HW2     4589    2.659889922    3.510530494    3.142832326
 1523 SOLV  OW      4590    3.381893790    2.064993026    3.639580203
 1523 SOLV  HW1     4591    3.390172097    1.973188968    3.678366402
 1523 SOLV  HW2     4592    3.360234408    2.130062985    3.712364683
 1524 SOLV  OW      4593    2.364596532    0.255759582    2.948438220
 1524 SOLV  HW1     4594    2.289953510    0.210464892    2.899679551
 1524 SOLV  HW2     4595    2.337622218    0.271448992    3.043449943
 1525 SOLV  OW      4596    1.735006882    2.444087188    0.585406374
 1525 SOLV  HW1     4597    1.733797364    2.395980936    0.497737649
 1525 SOLV  HW2     4598    1.668582458    2.402184392    0.647320725
 1526 SOLV  OW      4599    1.009323079    1.319017706    0.496645525
 1526 SOLV  HW1     4600    0.914553124    1.324827581    0.528052337
 1526 SOLV  HW2     4601    1.062113127    1.394330712    0.535921521
 1527 SOLV  OW      4602    2.131203453    1.581121541    1.571121468
 1527 SOLV  HW1     4603    2.060868416    1.510055127    1.569078485
 1527 SOLV  HW2     4604    2.131702007    1.630008901    1.483887428
 1528 SOLV  OW      4605    2.727092579    2.467967798    2.834645269
 1528 SOLV  HW1     4606    2.807501228    2.491839086    2.889093510
 1528 SOLV  HW2     4607    2.703222226    2.372188519    2.850714170
 1529 SOLV  OW      4608    3.570097192    0.299030744    3.254084839
 1529 SOLV  HW1     4609    3.600020685    0.369125316    3.189329641
 1529 SOLV  HW2     4610    3.649174366    0.245975735    3.284643126
 1530 SOLV  OW      4611    0.953787107    1.661130748    1.018342924
 1530 SOLV  HW1     4612    0.986040569    1.604016737    1.093836115
 1530 SOLV  HW2     4613    0.889600592    1.729401104    1.053281767
 1531 SOLV  OW      4614    0.375760660    2.067289356    1.005676705
 1531 SOLV  HW1     4615    0.434637495    2.071683846    1.086399482
 1531 SOLV  HW2     4616    0.285293212    2.103342868    1.028429183
 1532 SOLV  OW      4617    1.949221129    1.273588496    0.002308975
 1532 SOLV  HW1     4618    1.881430375    1.255310789   -0.068908573
 1532 SOLV  HW2     4619    2.040693736    1.274111220   -0.038114264
 1533 SOLV  OW      4620    1.495309424    2.622769590    0.005848663
 1533 SOLV  HW1     4621    1.406684940    2.592858195   -0.029540626
 1533 SOLV  HW2     4622    1.488779030    2.717921230    0.035929682
 1534 SOLV  OW      4623    3.367580252    1.904753452    0.378852570
 1534 SOLV  HW1     4624    3.433190197    1.847684003    0.428247227
 1534 SOLV  HW2     4625    3.323071269    1.967354610    0.442888065
 1535 SOLV  OW      4626    0.637798790    1.666877416    1.631264918
 1535 SOLV  HW1     4627    0.622708334    1.589310166    1.569981627
 1535 SOLV  HW2     4628    0.572087948    1.739250925    1.610189804
 1536 SOLV  OW      4629    1.847377083    1.822712440    2.711621329
 1536 SOLV  HW1     4630    1.839771791    1.727679873    2.741830999
 1536 SOLV  HW2     4631    1.861406129    1.881886225    2.791015995
 1537 SOLV  OW      4632    0.157183750    0.677895652    0.131325501
 1537 SOLV  HW1     4633    0.203300644    0.641436072    0.212227928
 1537 SOLV  HW2     4634    0.073992554    0.625217581    0.113848163
 1538 SOLV  OW      4635    2.629563591    1.100641469    3.183731136
 1538 SOLV  HW1     4636    2.646871920    1.079448310    3.279923665
 1538 SOLV  HW2     4637    2.694593343    1.169982635    3.152672867
 1539 SOLV  OW      4638    3.576598280    0.582607271    1.384521068
 1539 SOLV  HW1     4639    3.623112120    0.629188350    1.459809717
 1539 SOLV  HW2     4640    3.641058623    0.568039480    1.309459118
 1540 SOLV  OW      4641    0.929840700    0.242688984    3.552761260
 1540 SOLV  HW1     4642    0.859238974    0.236277788    3.623302020
 1540 SOLV  HW2     4643    1.014035660    0.278587434    3.593062251
 1541 SOLV  OW      4644    3.027941222    2.717672124    0.149736312
 1541 SOLV  HW1     4645    3.021131622    2.687808153    0.244938280
 1541 SOLV  HW2     4646    2.981809761    2.805761810    0.139073791
 1542 SOLV  OW      4647    0.506398241    3.720726688    0.707157890
 1542 SOLV  HW1     4648    0.500151195    3.654694078    0.781995508
 1542 SOLV  HW2     4649    0.499204622    3.672746842    0.619715187
 1543 SOLV  OW      4650    1.667336802    2.041785471    1.533957881
 1543 SOLV  HW1     4651    1.694322193    1.951126918    1.501510764
 1543 SOLV  HW2     4652    1.594420849    2.077683581    1.475681542
 1544 SOLV  OW      4653    3.702680199    0.337929941    2.133236201
 1544 SOLV  HW1     4654    3.606719321    0.360974306    2.149375202
 1544 SOLV  HW2     4655    3.717919303    0.241539733    2.155113649
 1545 SOLV  OW      4656    0.372685612    2.201216310    0.131788944
 1545 SOLV  HW1     4657    0.383985209    2.104379302    0.109521347
 1545 SOLV  HW2     4658    0.276701300    2.219509833    0.153076120
 1546 SOLV  OW      4659    0.472324496    1.629406739    2.358088237
 1546 SOLV  HW1     4660    0.500691479    1.696495629    2.289564864
 1546 SOLV  HW2     4661    0.528372528    1.639971930    2.440237674
 1547 SOLV  OW      4662    2.336954888    2.261503792    2.390343045
 1547 SOLV  HW1     4663    2.346544500    2.228863466    2.484386185
 1547 SOLV  HW2     4664    2.320160611    2.183806360    2.329659616
 1548 SOLV  OW      4665    1.801224699    1.993592449    2.996356635
 1548 SOLV  HW1     4666    1.822448437    1.998103833    3.093983957
 1548 SOLV  HW2     4667    1.748273763    1.910867598    2.977573729
 1549 SOLV  OW      4668    2.266143943    2.361255101    3.437408074
 1549 SOLV  HW1     4669    2.200433151    2.391750182    3.368462914
 1549 SOLV  HW2     4670    2.326864180    2.437024251    3.461345890
 1550 SOLV  OW      4671    1.658081859    1.421809492    1.416495269
 1550 SOLV  HW1     4672    1.567623450    1.395575608    1.382870720
 1550 SOLV  HW2     4673    1.717815104    1.341606552    1.417459327
 1551 SOLV  OW      4674    3.230642386    0.333497759    2.020096794
 1551 SOLV  HW1     4675    3.300163752    0.282894194    1.969047220
 1551 SOLV  HW2     4676    3.237562776    0.430849597    1.998273236
 1552 SOLV  OW      4677    2.216860340    1.320436452    2.140779093
 1552 SOLV  HW1     4678    2.176543932    1.358239285    2.224129316
 1552 SOLV  HW2     4679    2.145071016    1.305867383    2.072705344
 1553 SOLV  OW      4680    2.938587730    1.231216464    1.059143560
 1553 SOLV  HW1     4681    2.971049178    1.217409233    1.152723090
 1553 SOLV  HW2     4682    2.840288573    1.249581865    1.060348041
 1554 SOLV  OW      4683    2.604326278    1.615113426    1.504298052
 1554 SOLV  HW1     4684    2.667297732    1.646126082    1.433063221
 1554 SOLV  HW2     4685    2.528466356    1.565274534    1.462311127
 1555 SOLV  OW      4686    1.648361098    1.777826194    3.059897648
 1555 SOLV  HW1     4687    1.619325065    1.696258341    3.009843319
 1555 SOLV  HW2     4688    1.726621789    1.755210159    3.117911169
 1556 SOLV  OW      4689    1.636671287    2.468388767    1.136863464
 1556 SOLV  HW1     4690    1.649379993    2.557561211    1.093426564
 1556 SOLV  HW2     4691    1.706099036    2.455649232    1.207708968
 1557 SOLV  OW      4692    1.275970041    2.074392535    1.628050349
 1557 SOLV  HW1     4693    1.196727551    2.130190328    1.603408227
 1557 SOLV  HW2     4694    1.357715180    2.131944848    1.630675666
 1558 SOLV  OW      4695    1.653749644    0.789844329    3.177198570
 1558 SOLV  HW1     4696    1.578277895    0.756362539    3.120780233
 1558 SOLV  HW2     4697    1.648910109    0.747668308    3.267740065
 1559 SOLV  OW      4698    2.774931181    3.149316944    3.075675932
 1559 SOLV  HW1     4699    2.815364896    3.238985865    3.057616834
 1559 SOLV  HW2     4700    2.680575678    3.160957356    3.106708404
 1560 SOLV  OW      4701    3.338354290    0.641973919    1.741275073
 1560 SOLV  HW1     4702    3.270999015    0.682459629    1.679422933
 1560 SOLV  HW2     4703    3.326726752    0.542656535    1.742795466
 1561 SOLV  OW      4704    1.724653609    1.428022950    0.726993312
 1561 SOLV  HW1     4705    1.631616007    1.422307515    0.763224964
 1561 SOLV  HW2     4706    1.788211656    1.448432231    0.801459315
 1562 SOLV  OW      4707    1.199638049    2.982923803    0.948332332
 1562 SOLV  HW1     4708    1.171594552    3.053552186    1.013347199
 1562 SOLV  HW2     4709    1.279012991    3.014908663    0.896580248
 1563 SOLV  OW      4710    1.482297921    2.081343914    2.134851683
 1563 SOLV  HW1     4711    1.517576324    2.008415988    2.076210740
 1563 SOLV  HW2     4712    1.397234237    2.116963293    2.096180896
 1564 SOLV  OW      4713    2.651471983    2.723319720    3.630952639
 1564 SOLV  HW1     4714    2.647432077    2.663417005    3.550981466
 1564 SOLV  HW2     4715    2.740892497    2.767930842    3.634670102
 1565 SOLV  OW      4716    0.545393304    3.283056122    3.066284687
 1565 SOLV  HW1     4717    0.497690031    3.370666000    3.059226044
 1565 SOLV  HW2     4718    0.603444401    3.283215475    3.147716012
 1566 SOLV  OW      4719    2.045424941    1.117732120    3.252326529
 1566 SOLV  HW1     4720    1.999690445    1.182790539    3.312967631
 1566 SOLV  HW2     4721    2.117724682    1.164637444    3.201590130
 1567 SOLV  OW      4722    0.222565263    3.388152525    0.172719626
 1567 SOLV  HW1     4723    0.145291987    3.324690742    0.171156333
 1567 SOLV  HW2     4724    0.228460714    3.435611228    0.084890483
 1568 SOLV  OW      4725    2.299646095    0.421469310    0.135430113
 1568 SOLV  HW1     4726    2.344945570    0.423420225    0.224560083
 1568 SOLV  HW2     4727    2.216139012    0.476365289    0.139296877
 1569 SOLV  OW      4728    2.784641253    3.374740979    1.978317771
 1569 SOLV  HW1     4729    2.809852026    3.341885068    1.887296311
 1569 SOLV  HW2     4730    2.684989913    3.377690051    1.986248719
 1570 SOLV  OW      4731    0.751226205    2.467024100    1.112802404
 1570 SOLV  HW1     4732    0.808810217    2.535050843    1.158170694
 1570 SOLV  HW2     4733    0.661068393    2.465548219    1.156038859
 1571 SOLV  OW      4734    0.425037842    2.972621732    1.449943935
 1571 SOLV  HW1     4735    0.344088200    2.940664755    1.400685389
 1571 SOLV  HW2     4736    0.488104959    2.896205596    1.463486760
 1572 SOLV  OW      4737    3.190859750    1.367703960    0.488289351
 1572 SOLV  HW1     4738    3.197767747    1.272474488    0.458563478
 1572 SOLV  HW2     4739    3.187258377    1.371247458    0.588170005
 1573 SOLV  OW      4740    1.758841484    1.602335011    2.870568404
 1573 SOLV  HW1     4741    1.737285941    1.505538994    2.883521901
 1573 SOLV  HW2     4742    1.852052480    1.611295032    2.835450436
 1574 SOLV  OW      4743    0.679621017    0.531736991    2.891555410
 1574 SOLV  HW1     4744    0.589051814    0.569875120    2.873005226
 1574 SOLV  HW2     4745    0.706446839    0.471505103    2.816363268
 1575 SOLV  OW      4746    2.298033101    0.970625668    1.841087266
 1575 SOLV  HW1     4747    2.340246136    0.883694923    1.815396408
 1575 SOLV  HW2     4748    2.236851599    1.000887389    1.768000699
 1576 SOLV  OW      4749    0.717249163    3.084859079    3.214396472
 1576 SOLV  HW1     4750    0.670891628    3.072789622    3.126605632
 1576 SOLV  HW2     4751    0.774695568    3.166631357    3.210762574
 1577 SOLV  OW      4752    3.449791168    2.901177561    2.351203457
 1577 SOLV  HW1     4753    3.435192891    2.996140519    2.378942219
 1577 SOLV  HW2     4754    3.467061038    2.845104609    2.432193810
 1578 SOLV  OW      4755    3.653520387    0.582624556    0.031896796
 1578 SOLV  HW1     4756    3.565909541    0.574609665   -0.015660171
 1578 SOLV  HW2     4757    3.700656532    0.665307545    0.001183422
 1579 SOLV  OW      4758    1.901628095    1.158767931    0.813388159
 1579 SOLV  HW1     4759    1.859251914    1.068183279    0.813024024
 1579 SOLV  HW2     4760    1.861147077    1.214771363    0.741104669
 1580 SOLV  OW      4761    2.195768034    3.329296635    1.099469327
 1580 SOLV  HW1     4762    2.138945623    3.411399028    1.093816693
 1580 SOLV  HW2     4763    2.137536156    3.249480647    1.114959425
 1581 SOLV  OW      4764    1.913143699    3.520830237    2.684020550
 1581 SOLV  HW1     4765    2.004160382    3.543394773    2.718780027
 1581 SOLV  HW2     4766    1.897577684    3.568902084    2.597717773
 1582 SOLV  OW      4767    2.004170952    1.318580927    3.444070228
 1582 SOLV  HW1     4768    2.098874125    1.331705452    3.414738830
 1582 SOLV  HW2     4769    1.966850199    1.405670023    3.476063192
 1583 SOLV  OW      4770    0.766133364    1.910828042    0.503344385
 1583 SOLV  HW1     4771    0.813785448    1.957647262    0.428921312
 1583 SOLV  HW2     4772    0.695196177    1.851455105    0.465340735
 1584 SOLV  OW      4773    1.101053755    1.136671885    2.225349529
 1584 SOLV  HW1     4774    1.021403123    1.085808886    2.192628972
 1584 SOLV  HW2     4775    1.113986945    1.218201276    2.168903725
 1585 SOLV  OW      4776    3.021477947    3.723343404    0.142351689
 1585 SOLV  HW1     4777    3.106809151    3.750477155    0.097812575
 1585 SOLV  HW2     4778    3.041987238    3.680542946    0.230379123
 1586 SOLV  OW      4779    3.657079181    1.573881095    3.204293578
 1586 SOLV  HW1     4780    3.695489164    1.560617621    3.112922064
 1586 SOLV  HW2     4781    3.561187427    1.545481370    3.204561532
 1587 SOLV  OW      4782    2.402688252    1.695301854    1.871889268
 1587 SOLV  HW1     4783    2.460393242    1.631023951    1.922291305
 1587 SOLV  HW2     4784    2.454496436    1.733707083    1.795463157
 1588 SOLV  OW      4785    2.563769735    0.574606334    1.340809974
 1588 SOLV  HW1     4786    2.548256520    0.520060823    1.423186498
 1588 SOLV  HW2     4787    2.656849009    0.559146771    1.307659341
 1589 SOLV  OW      4788    3.640751075    3.067398325    2.218686874
 1589 SOLV  HW1     4789    3.712799574    3.020160377    2.269468413
 1589 SOLV  HW2     4790    3.621621623    3.017713727    2.134034488
 1590 SOLV  OW      4791    3.367123572    2.475615589    3.591195853
 1590 SOLV  HW1     4792    3.275747542    2.486002758    3.630496004
 1590 SOLV  HW2     4793    3.376033310    2.384363192    3.551275723
 1591 SOLV  OW      4794    2.982749932    0.370545973    0.630822458
 1591 SOLV  HW1     4795    2.931101566    0.334090188    0.708315717
 1591 SOLV  HW2     4796    2.979681442    0.305301582    0.555100903
 1592 SOLV  OW      4797    0.899189438    2.382677577    0.186811930
 1592 SOLV  HW1     4798    0.979117904    2.336446608    0.225226129
 1592 SOLV  HW2     4799    0.887123413    2.471210278    0.231732333
 1593 SOLV  OW      4800    1.691750596    2.394917437    3.712559489
 1593 SOLV  HW1     4801    1.664260432    2.489856076    3.727801745
 1593 SOLV  HW2     4802    1.791218694    2.390099850    3.703371050
 1594 SOLV  OW      4803    1.502236518    3.117098164    1.416337126
 1594 SOLV  HW1     4804    1.425744262    3.177513542    1.438674534
 1594 SOLV  HW2     4805    1.540061960    3.078712957    1.500573769
 1595 SOLV  OW      4806    1.753119453    1.064090198    0.206549873
 1595 SOLV  HW1     4807    1.740347555    1.163258930    0.208546517
 1595 SOLV  HW2     4808    1.726802138    1.028912787    0.116708620
 1596 SOLV  OW      4809    1.638268154    0.578028408    3.385778741
 1596 SOLV  HW1     4810    1.709584536    0.567031390    3.455022054
 1596 SOLV  HW2     4811    1.678942958    0.571128856    3.294685620
 1597 SOLV  OW      4812    0.496588166    1.495272341    0.228236183
 1597 SOLV  HW1     4813    0.404659463    1.534609959    0.230037726
 1597 SOLV  HW2     4814    0.564058720    1.568627955    0.219977076
 1598 SOLV  OW      4815    1.488609192    2.271326646    2.336431749
 1598 SOLV  HW1     4816    1.510648687    2.220138321    2.419473157
 1598 SOLV  HW2     4817    1.458068652    2.207948867    2.265352033
 1599 SOLV  OW      4818    2.854849125    0.848977639    0.688620717
 1599 SOLV  HW1     4819    2.816436194    0.928884074    0.642366503
 1599 SOLV  HW2     4820    2.951167403    0.865757443    0.709626136
 1600 SOLV  OW      4821    2.019690708    0.529258377    2.942738739
 1600 SOLV  HW1     4822    2.089244130    0.458024728    2.952126409
 1600 SOLV  HW2     4823    2.058044118    0.606871779    2.892687007
 1601 SOLV  OW      4824    2.397842332    1.821115864    2.678432952
 1601 SOLV  HW1     4825    2.349889692    1.810219265    2.591350634
 1601 SOLV  HW2     4826    2.496526852    1.821979262    2.662243578
 1602 SOLV  OW      4827    1.559662384    0.622475544    1.608218844
 1602 SOLV  HW1     4828    1.561333615    0.685356210    1.685966193
 1602 SOLV  HW2     4829    1.466048723    0.590729595    1.593051412
 1603 SOLV  OW      4830    1.572464153    3.454622341    2.003422313
 1603 SOLV  HW1     4831    1.633353052    3.375460297    2.008656021
 1603 SOLV  HW2     4832    1.478674914    3.423548327    1.987949051
 1604 SOLV  OW      4833    3.424647047    2.858916639    2.717631279
 1604 SOLV  HW1     4834    3.492676830    2.932200984    2.715851543
 1604 SOLV  HW2     4835    3.363443869    2.872165290    2.795608179
 1605 SOLV  OW      4836    1.565921363    1.759622173    2.209656319
 1605 SOLV  HW1     4837    1.542456030    1.754757030    2.112564601
 1605 SOLV  HW2     4838    1.652736843    1.712526479    2.225333048
 1606 SOLV  OW      4839    2.266536993    2.716224703    2.797692729
 1606 SOLV  HW1     4840    2.202410158    2.684723980    2.867671345
 1606 SOLV  HW2     4841    2.235327102    2.685669322    2.707727152
 1607 SOLV  OW      4842    0.925171018    0.542988343    0.577150487
 1607 SOLV  HW1     4843    0.980195820    0.469859865    0.617464459
 1607 SOLV  HW2     4844    0.965298568    0.570564224    0.489800994
 1608 SOLV  OW      4845    2.571857372    3.393271266    0.795415351
 1608 SOLV  HW1     4846    2.606357271    3.486105017    0.809311314
 1608 SOLV  HW2     4847    2.647494752    3.328222779    0.802421467
 1609 SOLV  OW      4848    3.126316271    0.663700530    3.418624665
 1609 SOLV  HW1     4849    3.097164345    0.740371371    3.475824257
 1609 SOLV  HW2     4850    3.203433419    0.617168224    3.462072222
 1610 SOLV  OW      4851    0.755100361    0.556597768    0.208572053
 1610 SOLV  HW1     4852    0.782453094    0.595331540    0.296621559
 1610 SOLV  HW2     4853    0.660436015    0.582151961    0.188919551
 1611 SOLV  OW      4854    0.771500732    3.718670296    1.345422424
 1611 SOLV  HW1     4855    0.752496451    3.649942069    1.275299788
 1611 SOLV  HW2     4856    0.718545162    3.697868066    1.427659733
 1612 SOLV  OW      4857    0.330924109    1.905140273    0.795011031
 1612 SOLV  HW1     4858    0.269910136    1.837756456    0.836703001
 1612 SOLV  HW2     4859    0.346757451    1.980040557    0.859348059
 1613 SOLV  OW      4860    2.289202408    0.695059250    0.668327153
 1613 SOLV  HW1     4861    2.288316261    0.668288816    0.764682428
 1613 SOLV  HW2     4862    2.233172634    0.631251731    0.615513660
 1614 SOLV  OW      4863    0.365361545    0.153229204    2.450849698
 1614 SOLV  HW1     4864    0.376767917    0.059775108    2.417117230
 1614 SOLV  HW2     4865    0.325253483    0.209951393    2.378908458
 1615 SOLV  OW      4866    3.402058683    2.837179530    2.048500978
 1615 SOLV  HW1     4867    3.344031212    2.783124150    2.109430611
 1615 SOLV  HW2     4868    3.424452329    2.924219210    2.092366269
 1616 SOLV  OW      4869    0.835736252    2.045030234    0.877739776
 1616 SOLV  HW1     4870    0.862314264    2.123215735    0.934154580
 1616 SOLV  HW2     4871    0.911641364    2.019985861    0.817646570
 1617 SOLV  OW      4872    0.761568201    2.109265738    2.558129363
 1617 SOLV  HW1     4873    0.735142886    2.113901098    2.461795236
 1617 SOLV  HW2     4874    0.710586590    2.035964909    2.603161172
 1618 SOLV  OW      4875    3.130249091    1.122796615    1.230769828
 1618 SOLV  HW1     4876    3.165172163    1.055041560    1.295508066
 1618 SOLV  HW2     4877    3.072118294    1.188232552    1.279146507
 1619 SOLV  OW      4878    0.689217826    2.817919741    3.136238110
 1619 SOLV  HW1     4879    0.688613826    2.735094851    3.192283281
 1619 SOLV  HW2     4880    0.595145921    2.847044544    3.118815053
 1620 SOLV  OW      4881    1.792006743    0.889857735    0.760816298
 1620 SOLV  HW1     4882    1.846113905    0.892779208    0.676760579
 1620 SOLV  HW2     4883    1.697846473    0.864221169    0.738951983
 1621 SOLV  OW      4884    3.669064364    2.478548511    1.806871057
 1621 SOLV  HW1     4885    3.732702715    2.423279848    1.860698455
 1621 SOLV  HW2     4886    3.583072275    2.488540371    1.856926263
 1622 SOLV  OW      4887    2.197064579    3.042940303    1.849677717
 1622 SOLV  HW1     4888    2.123477748    3.006107099    1.906500121
 1622 SOLV  HW2     4889    2.265079702    2.971571529    1.832896423
 1623 SOLV  OW      4890    2.704120882    0.122350173    2.109719169
 1623 SOLV  HW1     4891    2.605126337    0.119740902    2.123622891
 1623 SOLV  HW2     4892    2.746211069    0.179097300    2.180487664
 1624 SOLV  OW      4893    0.634472504    3.708456725    1.885630387
 1624 SOLV  HW1     4894    0.655174345    3.776566933    1.955861674
 1624 SOLV  HW2     4895    0.621961528    3.619029865    1.928621700
 1625 SOLV  OW      4896    2.495249895    2.667374273    2.629322448
 1625 SOLV  HW1     4897    2.518772107    2.654252631    2.725634880
 1625 SOLV  HW2     4898    2.395944421    2.674615940    2.619969091
 1626 SOLV  OW      4899    1.472175452    1.722009675    1.955429534
 1626 SOLV  HW1     4900    1.545021987    1.779290313    1.917831915
 1626 SOLV  HW2     4901    1.385557115    1.744849327    1.910970218
 1627 SOLV  OW      4902    2.730680743    2.746977258    0.222101508
 1627 SOLV  HW1     4903    2.689192022    2.689723511    0.151381564
 1627 SOLV  HW2     4904    2.765234608    2.831208114    0.180725675
 1628 SOLV  OW      4905    1.855286349    0.284202267    2.725213864
 1628 SOLV  HW1     4906    1.786020874    0.213560072    2.739832241
 1628 SOLV  HW2     4907    1.822820142    0.370985087    2.762848374
 1629 SOLV  OW      4908    3.649219249    1.457076039    2.955750555
 1629 SOLV  HW1     4909    3.747401471    1.470693252    2.942459743
 1629 SOLV  HW2     4910    3.625741772    1.361983793    2.935550700
 1630 SOLV  OW      4911    1.344763355    0.847517010    0.953472194
 1630 SOLV  HW1     4912    1.318807318    0.810711503    1.042767368
 1630 SOLV  HW2     4913    1.273147179    0.826813669    0.886820148
 1631 SOLV  OW      4914    3.725053711    1.219124052    2.071836143
 1631 SOLV  HW1     4915    3.818370944    1.227511485    2.106814328
 1631 SOLV  HW2     4916    3.696367233    1.123411083    2.076077306
 1632 SOLV  OW      4917    0.520962329    2.474605139    1.901648036
 1632 SOLV  HW1     4918    0.596789566    2.412848973    1.922579536
 1632 SOLV  HW2     4919    0.501223912    2.531402449    1.981561253
 1633 SOLV  OW      4920    3.460001362    1.467432228    0.418087403
 1633 SOLV  HW1     4921    3.452205992    1.529145657    0.339779747
 1633 SOLV  HW2     4922    3.369710752    1.453772803    0.458859686
 1634 SOLV  OW      4923    0.165650361    1.251592297    2.440687121
 1634 SOLV  HW1     4924    0.196943769    1.258554752    2.345957090
 1634 SOLV  HW2     4925    0.239191204    1.279955855    2.502227783
 1635 SOLV  OW      4926    1.389004684    2.146406853    3.317973405
 1635 SOLV  HW1     4927    1.374749298    2.065959456    3.375649412
 1635 SOLV  HW2     4928    1.317764959    2.214000763    3.336879316
 1636 SOLV  OW      4929    2.132146038    3.265849034    2.068767890
 1636 SOLV  HW1     4930    2.165151616    3.212684521    2.146778829
 1636 SOLV  HW2     4931    2.209378293    3.290607439    2.010255631
 1637 SOLV  OW      4932    0.624767163    0.757231866    1.554047654
 1637 SOLV  HW1     4933    0.688996223    0.736828930    1.627941734
 1637 SOLV  HW2     4934    0.666893327    0.734819297    1.466166693
 1638 SOLV  OW      4935    2.693735651    1.322893923    1.172670517
 1638 SOLV  HW1     4936    2.719747903    1.384474519    1.098288516
 1638 SOLV  HW2     4937    2.603359434    1.348457924    1.207022563
 1639 SOLV  OW      4938    2.746274195    2.417806974    2.275089190
 1639 SOLV  HW1     4939    2.653875839    2.443310312    2.303614470
 1639 SOLV  HW2     4940    2.754669994    2.428415207    2.176000842
 1640 SOLV  OW      4941    1.836261369    3.198032059    0.711378583
 1640 SOLV  HW1     4942    1.809807768    3.245959870    0.795072351
 1640 SOLV  HW2     4943    1.908635910    3.132210858    0.732138066
 1641 SOLV  OW      4944    1.625316076    2.456388644    1.842013550
 1641 SOLV  HW1     4945    1.722946479    2.434742300    1.842466587
 1641 SOLV  HW2     4946    1.611834452    2.548662978    1.805892421
 1642 SOLV  OW      4947    0.962486911    2.523392191    3.155639999
 1642 SOLV  HW1     4948    1.013127923    2.606761852    3.133595220
 1642 SOLV  HW2     4949    0.959223905    2.464149096    3.075135879
 1643 SOLV  OW      4950    0.262833424    3.219881602    3.152283957
 1643 SOLV  HW1     4951    0.168507823    3.236308047    3.123408344
 1643 SOLV  HW2     4952    0.314202429    3.305603708    3.148569359
 1644 SOLV  OW      4953    1.821866177    2.437238708    3.064351449
 1644 SOLV  HW1     4954    1.807883983    2.343079059    3.033717173
 1644 SOLV  HW2     4955    1.736100678    2.488020727    3.056137784
 1645 SOLV  OW      4956    1.366931096    3.195119502    0.895253237
 1645 SOLV  HW1     4957    1.413325792    3.275652575    0.932178523
 1645 SOLV  HW2     4958    1.390458222    3.184494418    0.798635165
 1646 SOLV  OW      4959    1.849015431    0.487760299    2.512239059
 1646 SOLV  HW1     4960    1.911951540    0.476164766    2.435387936
 1646 SOLV  HW2     4961    1.897147918    0.468919922    2.597853098
 1647 SOLV  OW      4962    2.508905734    0.333306842    0.976640122
 1647 SOLV  HW1     4963    2.453788360    0.373481092    1.049781011
 1647 SOLV  HW2     4964    2.484001822    0.237134743    0.965144235
 1648 SOLV  OW      4965    3.353397976    2.978028266    0.518241542
 1648 SOLV  HW1     4966    3.326211356    2.946276400    0.609096932
 1648 SOLV  HW2     4967    3.452087525    2.966348113    0.507024015
 1649 SOLV  OW      4968    1.557970934    2.715250858    3.373225225
 1649 SOLV  HW1     4969    1.523113890    2.785352084    3.435441334
 1649 SOLV  HW2     4970    1.524936911    2.625467840    3.402341595
 1650 SOLV  OW      4971    2.326303850    2.303217814    1.141112180
 1650 SOLV  HW1     4972    2.355046000    2.397233357    1.122767434
 1650 SOLV  HW2     4973    2.389715585    2.261041459    1.205932033
 1651 SOLV  OW      4974    1.448263111    1.557442881    3.693307307
 1651 SOLV  HW1     4975    1.515104469    1.529612394    3.624331245
 1651 SOLV  HW2     4976    1.357673999    1.563489423    3.651367250
 1652 SOLV  OW      4977    2.841074098    3.236671397    1.199194135
 1652 SOLV  HW1     4978    2.893410190    3.152360916    1.186837905
 1652 SOLV  HW2     4979    2.771375110    3.222607381    1.269522711
 1653 SOLV  OW      4980    0.160735791    2.833842181    1.355069979
 1653 SOLV  HW1     4981    0.142423112    2.735561893    1.352598435
 1653 SOLV  HW2     4982    0.208203862    2.860986118    1.271336960
 1654 SOLV  OW      4983    2.823846627    1.293060920    3.037248399
 1654 SOLV  HW1     4984    2.818419602    1.225257668    2.963936916
 1654 SOLV  HW2     4985    2.785200072    1.379639686    3.005459070
 1655 SOLV  OW      4986    1.961608476    1.305296992    1.620220188
 1655 SOLV  HW1     4987    1.922396577    1.382023164    1.670984440
 1655 SOLV  HW2     4988    1.887944402    1.247863643    1.584492625
 1656 SOLV  OW      4989    0.306263196    1.734980966    1.040576599
 1656 SOLV  HW1     4990    0.381711167    1.673745215    1.064222143
 1656 SOLV  HW2     4991    0.245745324    1.689554094    0.975200865
 1657 SOLV  OW      4992    3.097911142    2.233913625    3.671228626
 1657 SOLV  HW1     4993    3.130729597    2.282910041    3.751989387
 1657 SOLV  HW2     4994    3.026110744    2.169700552    3.698122698
 1658 SOLV  OW      4995    2.798988711    1.479050330    0.060359517
 1658 SOLV  HW1     4996    2.713685667    1.437777796    0.092296469
 1658 SOLV  HW2     4997    2.872396083    1.458004622    0.124938219
 1659 SOLV  OW      4998    2.247344957    1.761234542    2.205358188
 1659 SOLV  HW1     4999    2.253036753    1.797937021    2.112506300
 1659 SOLV  HW2     5000    2.189108215    1.679936063    2.205519103
 1660 SOLV  OW      5001    0.908492352    0.325189094    3.039203835
 1660 SOLV  HW1     5002    0.848937510    0.400380343    3.067504693
 1660 SOLV  HW2     5003    0.852905396    0.244740337    3.018240018
 1661 SOLV  OW      5004    1.251399381    2.465668797    2.194786581
 1661 SOLV  HW1     5005    1.330685375    2.424012661    2.239267483
 1661 SOLV  HW2     5006    1.275770312    2.492487505    2.101583498
 1662 SOLV  OW      5007    0.965358048    0.952870405    3.045221983
 1662 SOLV  HW1     5008    0.880834891    0.911985838    3.010808493
 1662 SOLV  HW2     5009    1.042591887    0.893325511    3.023066906
 1663 SOLV  OW      5010    2.404229991    3.150782260    2.635979079
 1663 SOLV  HW1     5011    2.477629911    3.215426267    2.656838195
 1663 SOLV  HW2     5012    2.412704808    3.070549683    2.695075218
 1664 SOLV  OW      5013    0.404727523    1.833570622    1.737975620
 1664 SOLV  HW1     5014    0.324770232    1.858774039    1.792496788
 1664 SOLV  HW2     5015    0.406616822    1.734363165    1.725528150
 1665 SOLV  OW      5016    3.435985658    0.333500507    1.173281698
 1665 SOLV  HW1     5017    3.512795623    0.275537652    1.146044716
 1665 SOLV  HW2     5018    3.438534501    0.418813503    1.121167276
 1666 SOLV  OW      5019    0.206982475    0.908567879    0.694605453
 1666 SOLV  HW1     5020    0.298994573    0.909864001    0.655450140
 1666 SOLV  HW2     5021    0.146829069    0.967106040    0.640236104
 1667 SOLV  OW      5022    1.192741252    0.429108820    0.679095888
 1667 SOLV  HW1     5023    1.194839750    0.364945840    0.602412451
 1667 SOLV  HW2     5024    1.284986309    0.439623037    0.716269720
 1668 SOLV  OW      5025    3.646871400    2.003774991    3.570545462
 1668 SOLV  HW1     5026    3.640512149    2.015285502    3.471406231
 1668 SOLV  HW2     5027    3.555088610    2.005399357    3.610228588
 1669 SOLV  OW      5028    2.157996388    1.253949367    0.759571569
 1669 SOLV  HW1     5029    2.213646397    1.228362915    0.838628405
 1669 SOLV  HW2     5030    2.071098992    1.204548498    0.762630368
 1670 SOLV  OW      5031    0.090108868    0.722291873    3.250650980
 1670 SOLV  HW1     5032    0.054973038    0.792273247    3.312856897
 1670 SOLV  HW2     5033    0.123969619    0.765834165    3.167230627
 1671 SOLV  OW      5034    1.311274465    0.114541217    1.849788849
 1671 SOLV  HW1     5035    1.346086405    0.152625949    1.935454512
 1671 SOLV  HW2     5036    1.386238187    0.106320035    1.784110440
 1672 SOLV  OW      5037    3.544503812    1.826918707    2.026623441
 1672 SOLV  HW1     5038    3.536570341    1.734495268    1.989249569
 1672 SOLV  HW2     5039    3.633899962    1.837692153    2.070144016
 1673 SOLV  OW      5040    3.015853240    0.813820221    2.922939411
 1673 SOLV  HW1     5041    3.056427221    0.826510199    3.013463692
 1673 SOLV  HW2     5042    2.968970048    0.725557367    2.919528392
 1674 SOLV  OW      5043    2.533022229    2.408205494    2.514062868
 1674 SOLV  HW1     5044    2.447284684    2.446688660    2.548241211
 1674 SOLV  HW2     5045    2.602892674    2.479696438    2.511385978
 1675 SOLV  OW      5046    2.513384937    0.455171116    2.748567969
 1675 SOLV  HW1     5047    2.486244095    0.465720177    2.844241974
 1675 SOLV  HW2     5048    2.475517716    0.530442562    2.694700938
 1676 SOLV  OW      5049    1.255667412    2.630624247    1.937355978
 1676 SOLV  HW1     5050    1.241863654    2.589888923    1.847070390
 1676 SOLV  HW2     5051    1.343829280    2.677771680    1.939501864
 1677 SOLV  OW      5052    2.052976464    0.193216135    3.117585234
 1677 SOLV  HW1     5053    2.003333251    0.128438815    3.175386173
 1677 SOLV  HW2     5054    2.008243336    0.199306296    3.028347896
 1678 SOLV  OW      5055    2.013333530    3.604325026    1.200695058
 1678 SOLV  HW1     5056    1.968835436    3.656211322    1.127693422
 1678 SOLV  HW2     5057    1.944511789    3.552402657    1.251381275
 1679 SOLV  OW      5058    0.119805785    0.315324060    1.559873064
 1679 SOLV  HW1     5059    0.073584685    0.226841704    1.553862217
 1679 SOLV  HW2     5060    0.075181222    0.380450768    1.498495866
 1680 SOLV  OW      5061    0.974658341    1.861588346    2.491569964
 1680 SOLV  HW1     5062    0.998056092    1.812461383    2.407659502
 1680 SOLV  HW2     5063    0.892971337    1.820804818    2.532361355
 1681 SOLV  OW      5064    3.617910199    0.296817381    2.661321295
 1681 SOLV  HW1     5065    3.636045363    0.204655941    2.695654891
 1681 SOLV  HW2     5066    3.671140548    0.363077887    2.714022762
 1682 SOLV  OW      5067    1.215080245    3.408822749    0.319654555
 1682 SOLV  HW1     5068    1.306509172    3.386707953    0.353591664
 1682 SOLV  HW2     5069    1.152896879    3.333117064    0.339701457
 1683 SOLV  OW      5070    2.021580518    3.216346137    2.419373582
 1683 SOLV  HW1     5071    2.084139176    3.282764139    2.460318557
 1683 SOLV  HW2     5072    2.010091318    3.138755707    2.481414765
 1684 SOLV  OW      5073    0.190531885    2.567239903    0.302363680
 1684 SOLV  HW1     5074    0.220750315    2.493496494    0.241944663
 1684 SOLV  HW2     5075    0.235911822    2.652431375    0.276213775
 1685 SOLV  OW      5076    3.213485244    1.999162275    1.051113486
 1685 SOLV  HW1     5077    3.200903814    2.055320699    1.132902478
 1685 SOLV  HW2     5078    3.274963322    1.923112932    1.072051352
 1686 SOLV  OW      5079    2.190900065    1.172700446    2.397415520
 1686 SOLV  HW1     5080    2.257933009    1.189970312    2.325246415
 1686 SOLV  HW2     5081    2.194792156    1.076417364    2.424144154
 1687 SOLV  OW      5082    2.619417082    3.311623973    2.748236887
 1687 SOLV  HW1     5083    2.609794107    3.271642641    2.839390295
 1687 SOLV  HW2     5084    2.716251207    3.327265106    2.728781621
 1688 SOLV  OW      5085    1.103865138    2.681727801    0.220068949
 1688 SOLV  HW1     5086    1.107343276    2.615059646    0.145604900
 1688 SOLV  HW2     5087    1.179696308    2.665208483    0.283142883
 1689 SOLV  OW      5088    3.352285144    1.851418968    3.204161493
 1689 SOLV  HW1     5089    3.308880840    1.772041834    3.246783894
 1689 SOLV  HW2     5090    3.408441710    1.899010856    3.271851403
 1690 SOLV  OW      5091    3.136296897    0.936163669    2.226363390
 1690 SOLV  HW1     5092    3.167286419    0.940264745    2.321359937
 1690 SOLV  HW2     5093    3.215619903    0.932347479    2.165578825
END
LATTICESHIFTS
         0         0         0
         0         0         0
         0         0         0
         0         0         0
         0         0         0
         0         0         0
         0         0         0
         0         0         0
         0         0         0
         0         0         0
         0         0         0
         0         0         0
         0         0         0
         0         0         0
         0         0         0
         0         0         0
         0         0         0
         0         0         0
         0         0         0
         0         0         0
         0         0         0
         0         0         0
         0         0         0
         0         0         0
         0         0         0
         0         0         0
         0         0         0
         0         0         0
         0         0         0
         0         0         0
         0         0         0
         0         0         0
         0         0         0
         0         0         0
         0         0         0
         0         0         0
         0         0         0
         0         0         0
         0         0         0
         0         0         0
         0         0         0
         0         0         0
         0         0         0
         0         0         0
         0         0         0
         0         0         0
         0         0         0
         0         0         0
         0         0         0
         0         0         0
         0         0         0
         0         0         0
         0         0         0
         0         0         0
         0         0         0
         0         0         0
         0         0         0
         0         0         0
         0         0         0
         0         0         0
         0         0         0
         0         0         0
         0        -1         0
         0        -1         0
         0        -1         0
         0         0         0
         0         0         0
         0         0         0
         0         0         0
         0         0         0
         0         0         0
        -1         0         0
        -1         0         0
        -1         0         0
         0         0         0
         0         0         0
         0         0         0
         0         0         0
         0         0         0
         0         0         0
         0         0         0
         0         0         0
         0         0         0
         0         0         0
         0         0         0
         0         0         0
         0         0         0
         0         0         0
         0         0         0
         0         0         0
         0         0         0
         0         0         0
         0         0         0
         0         0         0
         0         0         0
         0         0         0
         0         0         0
         0         0         0
         0         0         0
         0         0         0
         0         0         0
         0         0         0
         0         0         0
         0         0         0
         1         0         0
         1         0         0
         1         0         0
         0         0         0
         0         0         0
         0         0         0
         0         0         0
         0         0         0
         0         0         0
         0         0         0
         0         0         0
         0         0         0
         0         0         0
         0         0         0
         0         0         0
         0         0         0
         0         0         0
         0         0         0
         0         0         0
         0         0         0
         0         0         0
         0         0         0
         0         0         0
         0         0         0
         0         0         0
         0         0         0
         0         0         0
         0        -1         0
         0        -1         0
         0        -1         0
         0         0         0
         0         0         0
         0         0         0
         0         0         0
         0         0         0
         0         0         0
         0         0         0
         0         0         0
         0         0         0
         0         0         0
         0         0         0
         0         0         0
         0         0         0
         0         0         0
         0         0         0
         0         0         0
         0         0         0
         0         0         0
         0         0         0
         0         0         0
         0         0         0
         0         0         0
         0         0         0
         0         0         0
         0         0         0
         0         0         0
         0         0         0
         0         0         0
         0         0         0
         0         0         0
         0         0         0
         0         0         0
         0         0         0
         0         0         0
         0         0         0
         0         0         0
         0         0         0
         0         0         0
         0         0         0
         0         0         0
         0         0         0
         0         0         0
         0         0         0
         0         0         0
         0         0         0
         1         0         0
         1         0         0
         1         0         0
         0         0         0
         0         0         0
         0         0         0
         0         0         1
         0         0         1
         0         0         1
         0         0         0
         0         0         0
         0         0         0
         0         0         0
         0         0         0
         0         0         0
         0         0         0
         0         0         0
         0         0         0
         0         0         0
         0         0         0
         0         0         0
         0         0         0
         0         0         0
         0         0         0
         0         0         0
         0         0         0
         0         0         0
         0         0         0
         0         0         0
         0         0         0
         0         0         0
         0         0         0
         0         0         0
         0         0         0
         0         0         0
         0         0         0
         0         0         0
         0         0         0
         0         0         0
         0         0         0
         0         0         0
         0         0         0
         0         0         0
         0         0         0
         0         0         0
         0         0         0
         0         0         0
         0         0         0
         0         0         0
         0         0         0
         0         0         0
         0         0         0
         0         0         0
         0         0         0
         0         0         0
         0         0         0
         0         0         0
         0         0         0
         0         0         0
         0         0         0
         0         0         0
         0         0         0
         0         0         0
         0         0         0
         0         0         0
         0         0         0
         0         0         0
         0         0         0
         0         0         0
         0         0         0
         0         0         0
         0         0         0
         0         0         0
         0         0         0
         0         0         0
         0         0         0
         0         0         0
         0         0         0
         0         0         0
         0         0         0
         0         0         0
         0         0         0
         0         0         0
         0         0         0
         0         0         0
         0         0         0
         0         0         0
         0         0         0
         0         0         0
         0         0         0
         0         0         0
         0         0         0
         0         0         0
         0         0         0
         0         0         0
         0         0         0
         0        -1         1
         0        -1         1
         0        -1         1
         0         0         0
         0         0         0
         0         0         0
         0         0         0
         0         0         0
         0         0         0
         0         0         0
         0         0         0
         0         0         0
         0        -1         0
         0        -1         0
         0        -1         0
         0         0         0
         0         0         0
         0         0         0
         0         0         0
         0         0         0
         0         0         0
         0         0         0
         0         0         0
         0         0         0
         0         0         0
         0         0         0
         0         0         0
         0         0         0
         0         0         0
         0         0         0
         0         0         0
         0         0         0
         0         0         0
         0         0         0
         0         0         0
         0         0         0
         0         0         0
         0         0         0
         0         0         0
         0         0         0
         0         0         0
         0         0         0
         0         0         0
         0         0         0
         0         0         0
         0         0         0
         0         0         0
         0         0         0
         0         0         0
         0         0         0
         0         0         0
         0         0         0
         0         0         0
         0         0         0
         0         0         0
         0         0         0
         0         0         0
         0         0         0
         0         0         0
         0         0         0
         0         0         0
         0         0         0
         0         0         0
         0         0         0
         0         0         0
         0         0         0
         0         0         0
         0         0         0
         0         0         0
         0         0         0
         0         0         0
         0         0         0
         0         0         0
         0         0         0
         0         0         0
         0         0         0
         0         0         0
         0         0         0
         0         0         0
         0         0         0
         0         0         0
         0         0         0
         0         0         0
         0         0         0
         0         1         0
         0         1         0
         0         1         0
         0         0         0
         0         0         0
         0         0         0
         0         0         0
         0         0         0
         0         0         0
         0         0         0
         0         0         0
         0         0         0
         0         0         0
         0         0         0
         0         0         0
         0         0         0
         0         0         0
         0         0         0
         0         0         0
         0         0         0
         0         0         0
         0         0         0
         0         0         0
         0         0         0
         0         0         0
         0         0         0
         0         0         0
         0         0         0
         0         0         0
         0         0         0
         0         0         1
         0         0         1
         0         0         1
         0         0         0
         0         0         0
         0         0         0
         0         0         0
         0         0         0
         0         0         0
         0         0         0
         0         0         0
         0         0         0
         0         0         0
         0         0         0
         0         0         0
         0         0         0
         0         0         0
         0         0         0
         0         0         0
         0         0         0
         0         0         0
         0         0         0
         0         0         0
         0         0         0
         0         0         0
         0         0         0
         0         0         0
         0         0         0
         0         0         0
         0         0         0
         0         0         0
         0         0         0
         0         0         0
         0         0         0
         0         0         0
         0         0         0
         0         0         0
         0         0         0
         0         0         0
         0         0         0
         0         0         0
         0         0         0
         0         0         0
         0         0         0
         0         0         0
         0         0         0
         0         0         0
         0         0         0
         0         0         0
         0         0         0
         0         0         0
         0         0         0
         0         0         0
         0         0         0
         0         0         0
         0         0         0
         0         0         0
         0         0         0
         0         0         0
         0         0         0
         0         0         0
         0         0         0
         0         0         0
         0         0         0
         0         0         0
         0         0         0
         0         0         0
         0         0         0
         0         0         0
         0         0         0
         0         0         0
         0         0         0
         0         0         0
         0         0         0
         0         0         0
         0         0         0
         0         0         0
         0         0         0
         0         0         0
         0         0         0
         0         0         0
         0         0         0
         0         0         0
         0         0         0
         0         0         0
         0         0         0
         0         0         0
         0         1         0
         0         1         0
         0         1         0
         0         0         0
         0         0         0
         0         0         0
         0         0         0
         0         0         0
         0         0         0
         0         0         0
         0         0         0
         0         0         0
         0         0         0
         0         0         0
         0         0         0
         0         0         0
         0         0         0
         0         0         0
         0         0         0
         0         0         0
         0         0         0
         0         0         0
         0         0         0
         0         0         0
         0         0         0
         0         0         0
         0         0         0
         0         0         0
         0         0         0
         0         0         0
         0         0         0
         0         0         0
         0         0         0
         0         0         0
         0         0         0
         0         0         0
         0         0         0
         0         0         0
         0         0         0
         0         0         0
         0         0         0
         0         0         0
         0         0         0
         0         0         0
         0         0         0
         0         0         0
         0         0         0
         0         0         0
         0         0         0
         0         0         0
         0         0         0
         0         0         0
         0         0         0
         0         0         0
         0         0         0
         0         0         0
         0         0         0
         0         0         0
         0         0         0
         0         0         0
         0         0         0
         0         0         0
         0         0         0
         0         0         0
         0         0         0
         0         0         0
         0         0         0
         0         0         0
         0         0         0
         0         0         0
         0         0         0
         0         0         0
         0         0         0
         0         0         0
         0         0         0
         0         0         0
         0         0         0
         0         0         0
         0         0         0
         0         0         0
         0         0         0
         0         0         0
         0         0         0
         0         0         0
         0         0         0
         0         0         0
         0         0         0
         0         0         0
         0         0         0
         0         0         0
         0         0         0
         0         0         0
         0         0         0
         0         0         0
         0         0         0
         0         0         0
         0         0         0
         0         0         0
         0         0         0
         0         0         0
         0         0         0
         0         0         0
         0         0         0
         0         0         0
         0         0         0
         0         0         0
         0         0         0
         0         0         0
         0         0         0
         0         0         0
         0         0         0
         0         0         0
         0         0         0
         0         0         0
         0         0         0
         0         0         0
         0         0         0
         0         0         0
         0         0         0
         0         0         0
         0         0         0
         0         0         0
         0         0         0
         0         0         0
         0         0         0
         0         0         0
         0         0         0
         0         0         0
         0         0         0
         0         0         0
         0         0         0
         0         0         0
         0         0         0
         0         0         0
         0         0         0
        -1         0         0
        -1         0         0
        -1         0         0
         0         0         0
         0         0         0
         0         0         0
         0         0         0
         0         0         0
         0         0         0
         0         1         0
         0         1         0
         0         1         0
         0         0         1
         0         0         1
         0         0         1
         0         0         0
         0         0         0
         0         0         0
         0         1         0
         0         1         0
         0         1         0
        -1         0         0
        -1         0         0
        -1         0         0
         0         0         0
         0         0         0
         0         0         0
         0         0         0
         0         0         0
         0         0         0
         0         1         0
         0         1         0
         0         1         0
         0         0         0
         0         0         0
         0         0         0
         0         0         0
         0         0         0
         0         0         0
         0         0         0
         0         0         0
         0         0         0
         0         0         0
         0         0         0
         0         0         0
         0         0         0
         0         0         0
         0         0         0
         0         0         1
         0         0         1
         0         0         1
         0         0         0
         0         0         0
         0         0         0
         0         0         0
         0         0         0
         0         0         0
         0         0         0
         0         0         0
         0         0         0
         0         0         0
         0         0         0
         0         0         0
         0         0         0
         0         0         0
         0         0         0
         0        -1         0
         0        -1         0
         0        -1         0
         0         0         0
         0         0         0
         0         0         0
         0         0         0
         0         0         0
         0         0         0
         0         0         0
         0         0         0
         0         0         0
         0        -1         0
         0        -1         0
         0        -1         0
         0         0         0
         0         0         0
         0         0         0
         0         0         0
         0         0         0
         0         0         0
         0         0         0
         0         0         0
         0         0         0
         0         0         0
         0         0         0
         0         0         0
         0         0         0
         0         0         0
         0         0         0
         0         0         0
         0         0         0
         0         0         0
         0         0         0
         0         0         0
         0         0         0
         0         0         0
         0         0         0
         0         0         0
         0         0         0
         0         0         0
         0         0         0
         0         0         0
         0         0         0
         0         0         0
         0         0         0
         0         0         0
         0         0         0
         0         0         0
         0         0         0
         0         0         0
         0         0         0
         0         0         0
         0         0         0
         0         0         0
         0         0         0
         0         0         0
         0         0         0
         0         0         0
         0         0         0
         0         0         0
         0         0         0
         0         0         0
         0         0         0
         0         0         0
         0         0         0
         0         0         0
         0         0         0
         0         0         0
         0         0         0
         0         0         0
         0         0         0
         0         0         0
         0         0         0
         0         0         0
         0         0         0
         0         0         0
         0         0         0
         0         0         0
         0         0         0
         0         0         0
         0         0         0
         0         0         0
         0         0         0
         0         0         0
         0         0         0
         0         0         0
         0         0         0
         0         0         0
         0         0         0
         0         0         0
         0         0         0
         0         0         0
         0         0         0
         0         0         0
         0         0         0
         0         0         0
         0         0         0
         0         0         0
         0         0         0
         0         0         0
         0         0         0
         0         0         0
         0         0         0
         0         0         0
         0         0         0
         0         0         0
         0         0         0
         0         0         0
         0         0         0
         0         0         0
         0         0         0
         0         0         0
         0         0         0
         0         0         0
         0         0         0
         0         0         0
         0         0         0
         0         0         0
         0         0         0
         0         0         0
         0         0         0
         0         0         0
         0         0         0
         0         0         0
         0         0         0
         0         0         0
         0         0         0
         0         0         0
         0         0         0
         0         0         0
         0         0         0
         0         0         0
         0         0         0
         0         0         0
         0         0         0
         0         0         0
         0         0         0
         0         0         0
         0         0         0
         0         0         0
         0         0         0
         0         0         0
         0         0         0
         0         0         0
         0         0         0
         0         0         0
         0         0         0
         0         0         0
         0         0         0
         0         0         0
         0         0         0
         0         0         0
         0         0        -1
         0         0        -1
         0         0        -1
         0         0         0
         0         0         0
         0         0         0
         0         0         0
         0         0         0
         0         0         0
         0         0         0
         0         0         0
         0         0         0
         0         0         0
         0         0         0
         0         0         0
         0         0         0
         0         0         0
         0         0         0
        -1         0         0
        -1         0         0
        -1         0         0
         0         0         0
         0         0         0
         0         0         0
         0         0         0
         0         0         0
         0         0         0
         0         0         0
         0         0         0
         0         0         0
         0         0         0
         0         0         0
         0         0         0
         0         0         0
         0         0         0
         0         0         0
         0         0         0
         0         0         0
         0         0         0
         0         0         0
         0         0         0
         0         0         0
         0        -1         0
         0        -1         0
         0        -1         0
         0         0         0
         0         0         0
         0         0         0
         0         0         0
         0         0         0
         0         0         0
         0         0         0
         0         0         0
         0         0         0
         0         0         0
         0         0         0
         0         0         0
         0         0         0
         0         0         0
         0         0         0
         0         0         0
         0         0         0
         0         0         0
         0         0         0
         0         0         0
         0         0         0
         0         0         0
         0         0         0
         0         0         0
         0         0        -1
         0         0        -1
         0         0        -1
         1         0         1
         1         0         1
         1         0         1
         0         0         0
         0         0         0
         0         0         0
         0         0         0
         0         0         0
         0         0         0
         0         0         0
         0         0         0
         0         0         0
         0         0         0
         0         0         0
         0         0         0
         0         0         0
         0         0         0
         0         0         0
         0         0         0
         0         0         0
         0         0         0
        -1         0         0
        -1         0         0
        -1         0         0
         0         0         0
         0         0         0
         0         0         0
         0         0         0
         0         0         0
         0         0         0
         0         0         0
         0         0         0
         0         0         0
         0         0         0
         0         0         0
         0         0         0
         1         0         0
         1         0         0
         1         0         0
         0         0         0
         0         0         0
         0         0         0
         0         0         0
         0         0         0
         0         0         0
         0         0         0
         0         0         0
         0         0         0
         0         0         0
         0         0         0
         0         0         0
         0         0         0
         0         0         0
         0         0         0
         0         0         0
         0         0         0
         0         0         0
         0         0         0
         0         0         0
         0         0         0
         0         0         0
         0         0         0
         0         0         0
         0         0         0
         0         0         0
         0         0         0
         0         0         0
         0         0         0
         0         0         0
         0         0         0
         0         0         0
         0         0         0
         0         0         0
         0         0         0
         0         0         0
         0         0         0
         0         0         0
         0         0         0
         0         0         0
         0         0         0
         0         0         0
         0         0         0
         0         0         0
         0         0         0
         0         0         0
         0         0         0
         0         0         0
         0         0         0
         0         0         0
         0         0         0
         0         0         0
         0         0         0
         0         0         0
         0         0         0
         0         0         0
         0         0         0
         0         0         0
         0         0         0
         0         0         0
         0         0         0
         0         0         0
         0         0         0
         0         0         0
         0         0         0
         0         0         0
         0         0         0
         0         0         0
         0         0         0
        -1         0         0
        -1         0         0
        -1         0         0
         0         0         0
         0         0         0
         0         0         0
         0         0         0
         0         0         0
         0         0         0
         0         0         0
         0         0         0
         0         0         0
         0         0         0
         0         0         0
         0         0         0
         0         0         0
         0         0         0
         0         0         0
         0         0         0
         0         0         0
         0         0         0
         0         0         0
         0         0         0
         0         0         0
         0         0         0
         0         0         0
         0         0         0
         0         0         0
         0         0         0
         0         0         0
         0         0         0
         0         0         0
         0         0         0
         0         0         0
         0         0         0
         0         0         0
         0         0         0
         0         0         0
         0         0         0
         0         0         0
         0         0         0
         0         0         0
         0         0         0
         0         0         0
         0         0         0
         0         0         0
         0         0         0
         0         0         0
         0         1         0
         0         1         0
         0         1         0
         0         0         0
         0         0         0
         0         0         0
         0         0         0
         0         0         0
         0         0         0
         0         0         0
         0         0         0
         0         0         0
         0         0         0
         0         0         0
         0         0         0
         0         0         0
         0         0         0
         0         0         0
         0         0         0
         0         0         0
         0         0         0
         0         0         0
         0         0         0
         0         0         0
         0         0         0
         0         0         0
         0         0         0
         0         0         0
         0         0         0
         0         0         0
         0         0         0
         0         0         0
         0         0         0
         0         0         0
         0         0         0
         0         0         0
         0         0         0
         0         0         0
         0         0         0
         0         0         0
         0         0         0
         0         0         0
         0         0         0
         0         0         0
         0         0         0
         0         1         0
         0         1         0
         0         1         0
         0         0         1
         0         0         1
         0         0         1
         0         0         0
         0         0         0
         0         0         0
         0         0        -1
         0         0        -1
         0         0        -1
         0         0         0
         0         0         0
         0         0         0
         0         0         0
         0         0         0
         0         0         0
         0         0         0
         0         0         0
         0         0         0
         0         0         0
         0         0         0
         0         0         0
         0         0         0
         0         0         0
         0         0         0
         0         0         0
         0         0         0
         0         0         0
         0         0         0
         0         0         0
         0         0         0
         0         0         0
         0         0         0
         0         0         0
         0         0         0
         0         0         0
         0         0         0
         0         0         0
         0         0         0
         0         0         0
         0         0         0
         0         0         0
         0         0         0
         0         0         0
         0         0         0
         0         0         0
         0         0         0
         0         0         0
         0         0         0
         0         0         0
         0         0         0
         0         0         0
         0         0         0
         0         0         0
         0         0         0
         0        -1         0
         0        -1         0
         0        -1         0
         0         0         0
         0         0         0
         0         0         0
         0         0         0
         0         0         0
         0         0         0
         0         0         0
         0         0         0
         0         0         0
         0         0         0
         0         0         0
         0         0         0
         0         0         0
         0         0         0
         0         0         0
         0         0         0
         0         0         0
         0         0         0
         0         0         0
         0         0         0
         0         0         0
         0         0         0
         0         0         0
         0         0         0
         0         0         0
         0         0         0
         0         0         0
         0         0         0
         0         0         0
         0         0         0
         0         0         0
         0         0         0
         0         0         0
         0         0         0
         0         0         0
         0         0         0
         0         0         0
         0         0         0
         0         0         0
         0         1         0
         0         1         0
         0         1         0
         0         0         0
         0         0         0
         0         0         0
         0         0         0
         0         0         0
         0         0         0
         0         0         0
         0         0         0
         0         0         0
         0         0         0
         0         0         0
         0         0         0
         0         0         0
         0         0         0
         0         0         0
         0         0         0
         0         0         0
         0         0         0
         0         0         0
         0         0         0
         0         0         0
         0         0         0
         0         0         0
         0         0         0
         1         0         0
         1         0         0
         1         0         0
         0         0         0
         0         0         0
         0         0         0
         0         0         0
         0         0         0
         0         0         0
         0         0         0
         0         0         0
         0         0         0
         0         0         0
         0         0         0
         0         0         0
         0         0         0
         0         0         0
         0         0         0
         0         0         0
         0         0         0
         0         0         0
         0         0        -1
         0         0        -1
         0         0        -1
         0         0         0
         0         0         0
         0         0         0
         0         0         0
         0         0         0
         0         0         0
         0         0         0
         0         0         0
         0         0         0
         0         0         0
         0         0         0
         0         0         0
         0         0         0
         0         0         0
         0         0         0
         0         0         0
         0         0         0
         0         0         0
         0         0         0
         0         0         0
         0         0         0
         0         0         0
         0         0         0
         0         0         0
         0         0         0
         0         0         0
         0         0         0
         0         0         0
         0         0         0
         0         0         0
         0         0         0
         0         0         0
         0         0         0
         0         0        -1
         0         0        -1
         0         0        -1
         0         0         0
         0         0         0
         0         0         0
         0         0         0
         0         0         0
         0         0         0
         0         0         0
         0         0         0
         0         0         0
         0         0         0
         0         0         0
         0         0         0
         0         0         0
         0         0         0
         0         0         0
         0         0         0
         0         0         0
         0         0         0
         1         0         0
         1         0         0
         1         0         0
         0         0         0
         0         0         0
         0         0         0
         0         0         0
         0         0         0
         0         0         0
         0         0         0
         0         0         0
         0         0         0
         0         0         0
         0         0         0
         0         0         0
         0         0         0
         0         0         0
         0         0         0
         0         0         0
         0         0         0
         0         0         0
         0         0         0
         0         0         0
         0         0         0
         0         0         0
         0         0         0
         0         0         0
         0         0         0
         0         0         0
         0         0         0
         0         0         0
         0         0         0
         0         0         0
         0         0         0
         0         0         0
         0         0         0
         0         0         0
         0         0         0
         0         0         0
         0         0         0
         0         0         0
         0         0         0
         0         0         0
         0         0         0
         0         0         0
         0         0         0
         0         0         0
         0         0         0
         0         0         0
         0         0         0
         0         0         0
         0         0         0
         0         0         0
         0         0         0
         0         0         0
         0         0         0
         0         0         0
         0         0         0
         0         0         0
         0         0         0
         0         0         0
         0         0         0
         0         0         0
         0         0         0
         0         0         0
         0         0         0
         0         0         0
         0         0         0
         0         0         0
         0         0         0
         0         0         0
         0         0         0
         0         0         0
         0         0         0
         0         0         0
         0         0         0
         0         0         0
         0         0         0
         0        -1         0
         0        -1         0
         0        -1         0
         0         0         0
         0         0         0
         0         0         0
         0         0         0
         0         0         0
         0         0         0
         0         0         1
         0         0         1
         0         0         1
[truncated: 114,782 more chars]
