# Supplementary material for: Understanding the riddle of amine oxidase flavoenzyme reactivity on the stereoisomers of N‐methyl‐dopa and N‐methyl‐tyrosine
Source: J Mol Recognit. 2023 Nov 15;37(2):e3068. doi: 10.1002/jmr.3068 (PMC11475575; doi:10.1002/jmr.3068)
Supplement: Supplementary file 1 — Data S1. Supporting Information. [file JMR-37-e3068-s002.zip › coordinates/prot/DOP_EDSR_FADO_LJE_54a8.top]

TITLE
COM_TOP: Combined topology using:
           1 : fsqB_FADO_54a8_linked.top
           2 : LOP_EDS_LJE.top
Parameters from 2, solvent from 2
END
PHYSICALCONSTANTS
# FPEPSI: 1.0/(4.0*PI*EPS0) (EPS0 is the permittivity of vacuum)
138.9354
# HBAR: Planck's constant HBAR = H/(2* PI)
0.0635078
# SPDL: Speed of light (nm/ps)
299792.458
# BOLTZ: Boltzmann's constant kB
0.00831441
END
TOPVERSION
2.0
END
ATOMTYPENAME
# NRATT: number of van der Waals atom types
54
# TYPE: atom type names
O
OM
OA
OE
OW
N
NT
NL
NR
NZ
# 10
NE
C
CH0
CH1
CH2
CH3
CH4
CH2r
CR1
HC
# 20
H
DUM
S
CU1+
CU2+
FE
ZN2+
MG2+
CA2+
P,SI
# 30
AR
F
CL
BR
CMet
OMet
NA+
CL-
CChl
CLChl
# 40
HChl
SDmso
CDmso
ODmso
CCl4
CLCl4
FTFE
CTFE
CHTFE
OTFE
# 50
CUrea
OUrea
NUrea
CH3p
END
RESNAME
# NRAA2: number of residues in a solute molecule
497
# AANM: residue names
SER
ILE
PRO
ASN
SER
PHE
ILE
ILE
VAL
GLY
# 10
SER
GLY
VAL
PHE
GLY
LEU
SER
LEU
ALA
TYR
# 20
ALA
LEU
SER
LEU
ASP
ASP
ARG
PHE
ALA
ASP
# 30
LYSH
LYSH
ILE
ILE
LEU
VAL
ASP
ARG
TRP
ASN
# 40
PHE
GLU
PRO
PRO
ASN
ALA
THR
GLY
SER
VAL
# 50
HISA
ASN
PRO
ALA
ALA
ALA
ASN
ALA
ASP
THR
# 60
SER
ARG
VAL
ILE
ARG
ARG
ASP
TYR
PRO
HISB
# 70
GLY
PRO
TYR
ALA
SER
LEU
ALA
LEU
GLU
ALA
# 80
MET
LYSH
HISB
TRP
ARG
GLY
LYSH
PHE
GLY
GLU
# 90
ASN
ASN
ARG
TYR
VAL
ASN
GLN
ARG
LEU
LEU
# 100
PHE
SER
GLY
GLU
GLY
SER
SER
LEU
THR
THR
# 110
PRO
PRO
LYSH
ALA
LEU
GLU
THR
VAL
ASN
TYR
# 120
ILE
LYSH
LYSH
ALA
TYR
ALA
ILE
SER
CYSH
GLU
# 130
LEU
THR
PRO
GLY
GLY
ARG
ASP
ALA
VAL
GLN
# 140
VAL
LEU
ASP
SER
LEU
ASP
GLU
VAL
ARG
ALA
# 150
PHE
LEU
GLY
ASN
THR
PRO
SER
HISB
PRO
PRO
# 160
HISB
LEU
PRO
VAL
ASN
LYSH
ASP
PRO
ALA
ALA
# 170
ARG
ASP
LEU
ARG
GLY
TYR
VAL
SER
ASN
ASP
# 180
CYSH
GLY
TRP
ALA
ASP
ALA
GLY
ALA
SER
ILE
# 190
GLU
TRP
LEU
ARG
GLN
GLU
VAL
LEU
ARG
LEU
# 200
GLY
ARG
VAL
GLU
CYSH
VAL
VAL
GLY
GLU
VAL
# 210
GLU
SER
LEU
VAL
TYR
SER
ASP
ASP
GLN
ARG
# 220
ALA
VAL
LYSH
GLY
VAL
LYSH
LEU
VAL
ASP
GLY
# 230
LYSH
VAL
LEU
THR
ALA
GLU
LEU
THR
VAL
ILE
# 240
ALA
ALA
GLY
ALA
ARG
SER
SER
HISB
ILE
LEU
# 250
GLY
ILE
PRO
LYSH
LEU
CYSH
ASP
VAL
TYR
SER
# 260
GLU
PHE
VAL
ALA
TYR
ILE
GLN
LEU
THR
LYSH
# 270
GLU
GLU
ALA
ASP
GLU
LEU
ARG
ARG
ARG
GLN
# 280
TRP
PRO
ILE
LEU
VAL
ASN
CYSH
HISB
ARG
GLY
# 290
VAL
PHE
ALA
VAL
GLY
PRO
ASP
HISB
ASP
ASN
# 300
CYSH
LEU
LYSH
PHE
GLY
HISB
PHE
SER
TYR
SER
# 310
GLY
ILE
VAL
ASP
VAL
LEU
ARG
GLU
ALA
SER
# 320
ILE
GLN
VAL
PRO
THR
ARG
PRO
ASP
GLY
TRP
# 330
GLU
ALA
GLN
GLN
LYSH
TYR
TRP
SER
ASP
PRO
# 340
ARG
PHE
ALA
PHE
GLY
GLY
GLU
VAL
LYSH
VAL
# 350
SER
ALA
LEU
GLY
ASP
VAL
ASP
ASP
TYR
GLU
# 360
ASN
PRO
ALA
ALA
GLN
ARG
ALA
LEU
ALA
ASP
# 370
TYR
ARG
LEU
PHE
LEU
LEU
GLU
LEU
LEU
GLY
# 380
PRO
THR
GLY
LEU
GLN
GLY
VAL
ASP
THR
LEU
# 390
GLY
LEU
ASP
GLN
SER
ASP
ASN
LEU
LEU
ASN
# 400
ASN
ILE
ALA
ASN
ARG
PRO
PHE
THR
ARG
VAL
# 410
ARG
LYSH
CYSH
TRP
TYR
ASN
ASP
THR
PRO
ALA
# 420
LEU
ASP
PHE
VAL
VAL
ASP
TYR
HISB
PRO
SER
# 430
TYR
GLY
LYSH
THR
LEU
PHE
VAL
ALA
THR
GLY
# 440
GLY
CYSH
ASP
HISB
ALA
PHE
LYSH
PHE
LEU
PRO
# 450
ILE
ILE
GLY
GLU
LYSH
THR
LEU
ALA
LEU
ILE
# 460
LEU
ARG
ASN
ARG
GLY
ASP
SER
ALA
VAL
SER
# 470
LEU
PRO
ALA
GLY
VAL
GLU
PRO
SER
LEU
GLU
# 480
GLU
LEU
SER
GLU
LEU
TRP
ARG
PHE
PRO
VAL
# 490
GLU
LEU
LEU
GLN
ASP
FADO
EDSR
END
SOLUTEATOM
#   NRP: number of solute atoms
 5038
#  ATNM: atom number
#  MRES: residue number
#  PANM: atom name of solute atom
#   IAC: integer (van der Waals) atom type code
#  MASS: mass of solute atom
#    CG: charge of solute atom
#   CGC: charge group code (0 or 1)
#   INE: number of excluded atoms
# INE14: number of 1-4 interactions
# ATNM MRES PANM IAC     MASS       CG  CGC INE
#                                           INE14
     1    1   H1  21  1.00800  0.25000  0     4     2     3     4     5
                                              2     6     9
     2    1   H2  21  1.00800  0.25000  0     3     3     4     5
                                              2     6     9
     3    1    N   8 14.00670  0.05000  0     4     4     5     6     9
                                              3     7    10    11
     4    1   H3  21  1.00800  0.25000  0     1     5
                                              2     6     9
     5    1   CA  14 13.01900  0.20000  1     5     6     7     9    10    11
                                              3     8    12    13
     6    1   CB  15 14.02700  0.26600  0     3     7     8     9
                                              2    10    11
     7    1   OG   3 15.99940 -0.67400  0     1     8
                                              1     9
     8    1   HG  21  1.00800  0.40800  1     0
                                              0
     9    1    C  12 12.01100  0.45000  0     4    10    11    12    13
                                              2    14    18
    10    1    O   1 15.99940 -0.45000  1     1    11
                                              2    12    13
    11    2    N   6 14.00670 -0.31000  0     4    12    13    14    18
                                              4    15    16    19    20
    12    2    H  21  1.00800  0.31000  1     1    13
                                              2    14    18
    13    2   CA  14 13.01900  0.00000  1     6    14    15    16    18    19    20
                                              3    17    21    24
    14    2   CB  14 13.01900  0.00000  0     4    15    16    17    18
                                              2    19    20
    15    2  CG1  15 14.02700  0.00000  0     2    16    17
                                              1    18
    16    2  CG2  16 15.03500  0.00000  0     0
                                              2    17    18
    17    2   CD  16 15.03500  0.00000  1     0
                                              0
    18    2    C  12 12.01100  0.45000  0     4    19    20    21    24
                                              3    22    23    25
    19    2    O   1 15.99940 -0.45000  1     1    20
                                              2    21    24
    20    3    N   6 14.00670  0.00000  1     5    21    22    23    24    25
                                              2    26    27
    21    3   CA  14 13.01900  0.00000  0     6    22    23    24    25    26    27
                                              2    28    29
    22    3   CB  18 14.02700  0.00000  1     3    23    24    25
                                              2    26    27
    23    3   CG  18 14.02700  0.00000  0     1    24
                                              1    25
    24    3   CD  18 14.02700  0.00000  1     0
                                              1    25
    25    3    C  12 12.01100  0.45000  0     4    26    27    28    29
                                              2    30    36
    26    3    O   1 15.99940 -0.45000  1     1    27
                                              2    28    29
    27    4    N   6 14.00670 -0.31000  0     4    28    29    30    36
                                              3    31    37    38
    28    4    H  21  1.00800  0.31000  1     1    29
                                              2    30    36
    29    4   CA  14 13.01900  0.00000  0     5    30    31    36    37    38
                                              4    32    33    39    40
    30    4   CB  15 14.02700  0.00000  1     4    31    32    33    36
                                              4    34    35    37    38
    31    4   CG  12 12.01100  0.29000  0     4    32    33    34    35
                                              1    36
    32    4  OD1   1 15.99940 -0.45000  0     1    33
                                              2    34    35
    33    4  ND2   7 14.00670 -0.72000  0     2    34    35
                                              0
    34    4 HD21  21  1.00800  0.44000  0     1    35
                                              0
    35    4 HD22  21  1.00800  0.44000  1     0
                                              0
    36    4    C  12 12.01100  0.45000  0     4    37    38    39    40
                                              2    41    44
    37    4    O   1 15.99940 -0.45000  1     1    38
                                              2    39    40
    38    5    N   6 14.00670 -0.31000  0     4    39    40    41    44
                                              3    42    45    46
    39    5    H  21  1.00800  0.31000  1     1    40
                                              2    41    44
    40    5   CA  14 13.01900  0.00000  1     5    41    42    44    45    46
                                              3    43    47    48
    41    5   CB  15 14.02700  0.26600  0     3    42    43    44
                                              2    45    46
    42    5   OG   3 15.99940 -0.67400  0     1    43
                                              1    44
    43    5   HG  21  1.00800  0.40800  1     0
                                              0
    44    5    C  12 12.01100  0.45000  0     4    45    46    47    48
                                              2    49    61
    45    5    O   1 15.99940 -0.45000  1     1    46
                                              2    47    48
    46    6    N   6 14.00670 -0.31000  0     4    47    48    49    61
                                              3    50    62    63
    47    6    H  21  1.00800  0.31000  1     1    48
                                              2    49    61
    48    6   CA  14 13.01900  0.00000  0     5    49    50    61    62    63
                                              4    51    53    64    65
    49    6   CB  15 14.02700  0.00000  0     8    50    51    52    53    54    55
                                                   57    61
                                              2    62    63
    50    6   CG  12 12.01100  0.00000  1     9    51    52    53    54    55    56
                                                   57    58    59
                                              1    61
    51    6  CD1  12 12.01100 -0.14000  0     8    52    53    54    55    56    57
                                                   59    60
                                              0
    52    6  HD1  20  1.00800  0.14000  1     4    53    55    56    59
                                              0
    53    6  CD2  12 12.01100 -0.14000  0     6    54    55    57    58    59    60
                                              0
    54    6  HD2  20  1.00800  0.14000  1     3    57    58    59
                                              0
    55    6  CE1  12 12.01100 -0.14000  0     5    56    57    58    59    60
                                              0
    56    6  HE1  20  1.00800  0.14000  1     3    57    59    60
                                              0
    57    6  CE2  12 12.01100 -0.14000  0     3    58    59    60
                                              0
    58    6  HE2  20  1.00800  0.14000  1     2    59    60
                                              0
    59    6   CZ  12 12.01100 -0.14000  0     1    60
                                              0
    60    6   HZ  20  1.00800  0.14000  1     0
                                              0
    61    6    C  12 12.01100  0.45000  0     4    62    63    64    65
                                              2    66    70
    62    6    O   1 15.99940 -0.45000  1     1    63
                                              2    64    65
    63    7    N   6 14.00670 -0.31000  0     4    64    65    66    70
                                              4    67    68    71    72
    64    7    H  21  1.00800  0.31000  1     1    65
                                              2    66    70
    65    7   CA  14 13.01900  0.00000  1     6    66    67    68    70    71    72
                                              3    69    73    74
    66    7   CB  14 13.01900  0.00000  0     4    67    68    69    70
                                              2    71    72
    67    7  CG1  15 14.02700  0.00000  0     2    68    69
                                              1    70
    68    7  CG2  16 15.03500  0.00000  0     0
                                              2    69    70
    69    7   CD  16 15.03500  0.00000  1     0
                                              0
    70    7    C  12 12.01100  0.45000  0     4    71    72    73    74
                                              2    75    79
    71    7    O   1 15.99940 -0.45000  1     1    72
                                              2    73    74
    72    8    N   6 14.00670 -0.31000  0     4    73    74    75    79
                                              4    76    77    80    81
    73    8    H  21  1.00800  0.31000  1     1    74
                                              2    75    79
    74    8   CA  14 13.01900  0.00000  1     6    75    76    77    79    80    81
                                              3    78    82    83
    75    8   CB  14 13.01900  0.00000  0     4    76    77    78    79
                                              2    80    81
    76    8  CG1  15 14.02700  0.00000  0     2    77    78
                                              1    79
    77    8  CG2  16 15.03500  0.00000  0     0
                                              2    78    79
    78    8   CD  16 15.03500  0.00000  1     0
                                              0
    79    8    C  12 12.01100  0.45000  0     4    80    81    82    83
                                              2    84    87
    80    8    O   1 15.99940 -0.45000  1     1    81
                                              2    82    83
    81    9    N   6 14.00670 -0.31000  0     4    82    83    84    87
                                              4    85    86    88    89
    82    9    H  21  1.00800  0.31000  1     1    83
                                              2    84    87
    83    9   CA  14 13.01900  0.00000  0     6    84    85    86    87    88    89
                                              2    90    91
    84    9   CB  14 13.01900  0.00000  0     3    85    86    87
                                              2    88    89
    85    9  CG1  16 15.03500  0.00000  0     1    86
                                              1    87
    86    9  CG2  16 15.03500  0.00000  1     0
                                              1    87
    87    9    C  12 12.01100  0.45000  0     4    88    89    90    91
                                              1    92
    88    9    O   1 15.99940 -0.45000  1     1    89
                                              2    90    91
    89   10    N   6 14.00670 -0.31000  0     3    90    91    92
                                              2    93    94
    90   10    H  21  1.00800  0.31000  1     1    91
                                              1    92
    91   10   CA  15 14.02700  0.00000  1     3    92    93    94
                                              2    95    96
    92   10    C  12 12.01100  0.45000  0     4    93    94    95    96
                                              2    97   100
    93   10    O   1 15.99940 -0.45000  1     1    94
                                              2    95    96
    94   11    N   6 14.00670 -0.31000  0     4    95    96    97   100
                                              3    98   101   102
    95   11    H  21  1.00800  0.31000  1     1    96
                                              2    97   100
    96   11   CA  14 13.01900  0.00000  1     5    97    98   100   101   102
                                              3    99   103   104
    97   11   CB  15 14.02700  0.26600  0     3    98    99   100
                                              2   101   102
    98   11   OG   3 15.99940 -0.67400  0     1    99
                                              1   100
    99   11   HG  21  1.00800  0.40800  1     0
                                              0
   100   11    C  12 12.01100  0.45000  0     4   101   102   103   104
                                              1   105
   101   11    O   1 15.99940 -0.45000  1     1   102
                                              2   103   104
   102   12    N   6 14.00670 -0.31000  0     3   103   104   105
                                              2   106   107
   103   12    H  21  1.00800  0.31000  1     1   104
                                              1   105
   104   12   CA  15 14.02700  0.00000  1     3   105   106   107
                                              2   108   109
   105   12    C  12 12.01100  0.45000  0     4   106   107   108   109
                                              2   110   113
   106   12    O   1 15.99940 -0.45000  1     1   107
                                              2   108   109
   107   13    N   6 14.00670 -0.31000  0     4   108   109   110   113
                                              4   111   112   114   115
   108   13    H  21  1.00800  0.31000  1     1   109
                                              2   110   113
   109   13   CA  14 13.01900  0.00000  0     6   110   111   112   113   114   115
                                              2   116   117
   110   13   CB  14 13.01900  0.00000  0     3   111   112   113
                                              2   114   115
   111   13  CG1  16 15.03500  0.00000  0     1   112
                                              1   113
   112   13  CG2  16 15.03500  0.00000  1     0
                                              1   113
   113   13    C  12 12.01100  0.45000  0     4   114   115   116   117
                                              2   118   130
   114   13    O   1 15.99940 -0.45000  1     1   115
                                              2   116   117
   115   14    N   6 14.00670 -0.31000  0     4   116   117   118   130
                                              3   119   131   132
   116   14    H  21  1.00800  0.31000  1     1   117
                                              2   118   130
   117   14   CA  14 13.01900  0.00000  0     5   118   119   130   131   132
                                              4   120   122   133   134
   118   14   CB  15 14.02700  0.00000  0     8   119   120   121   122   123   124
                                                  126   130
                                              2   131   132
   119   14   CG  12 12.01100  0.00000  1     9   120   121   122   123   124   125
                                                  126   127   128
                                              1   130
   120   14  CD1  12 12.01100 -0.14000  0     8   121   122   123   124   125   126
                                                  128   129
                                              0
   121   14  HD1  20  1.00800  0.14000  1     4   122   124   125   128
                                              0
   122   14  CD2  12 12.01100 -0.14000  0     6   123   124   126   127   128   129
                                              0
   123   14  HD2  20  1.00800  0.14000  1     3   126   127   128
                                              0
   124   14  CE1  12 12.01100 -0.14000  0     5   125   126   127   128   129
                                              0
   125   14  HE1  20  1.00800  0.14000  1     3   126   128   129
                                              0
   126   14  CE2  12 12.01100 -0.14000  0     3   127   128   129
                                              0
   127   14  HE2  20  1.00800  0.14000  1     2   128   129
                                              0
   128   14   CZ  12 12.01100 -0.14000  0     1   129
                                              0
   129   14   HZ  20  1.00800  0.14000  1     0
                                              0
   130   14    C  12 12.01100  0.45000  0     4   131   132   133   134
                                              1   135
   131   14    O   1 15.99940 -0.45000  1     1   132
                                              2   133   134
   132   15    N   6 14.00670 -0.31000  0     3   133   134   135
                                              2   136   137
   133   15    H  21  1.00800  0.31000  1     1   134
                                              1   135
   134   15   CA  15 14.02700  0.00000  1     3   135   136   137
                                              2   138   139
   135   15    C  12 12.01100  0.45000  0     4   136   137   138   139
                                              2   140   144
   136   15    O   1 15.99940 -0.45000  1     1   137
                                              2   138   139
   137   16    N   6 14.00670 -0.31000  0     4   138   139   140   144
                                              3   141   145   146
   138   16    H  21  1.00800  0.31000  1     1   139
                                              2   140   144
   139   16   CA  14 13.01900  0.00000  0     5   140   141   144   145   146
                                              4   142   143   147   148
   140   16   CB  15 14.02700  0.00000  1     4   141   142   143   144
                                              2   145   146
   141   16   CG  14 13.01900  0.00000  0     2   142   143
                                              1   144
   142   16  CD1  16 15.03500  0.00000  0     1   143
                                              0
   143   16  CD2  16 15.03500  0.00000  1     0
                                              0
   144   16    C  12 12.01100  0.45000  0     4   145   146   147   148
                                              2   149   152
   145   16    O   1 15.99940 -0.45000  1     1   146
                                              2   147   148
   146   17    N   6 14.00670 -0.31000  0     4   147   148   149   152
                                              3   150   153   154
   147   17    H  21  1.00800  0.31000  1     1   148
                                              2   149   152
   148   17   CA  14 13.01900  0.00000  1     5   149   150   152   153   154
                                              3   151   155   156
   149   17   CB  15 14.02700  0.26600  0     3   150   151   152
                                              2   153   154
   150   17   OG   3 15.99940 -0.67400  0     1   151
                                              1   152
   151   17   HG  21  1.00800  0.40800  1     0
                                              0
   152   17    C  12 12.01100  0.45000  0     4   153   154   155   156
                                              2   157   161
   153   17    O   1 15.99940 -0.45000  1     1   154
                                              2   155   156
   154   18    N   6 14.00670 -0.31000  0     4   155   156   157   161
                                              3   158   162   163
   155   18    H  21  1.00800  0.31000  1     1   156
                                              2   157   161
   156   18   CA  14 13.01900  0.00000  0     5   157   158   161   162   163
                                              4   159   160   164   165
   157   18   CB  15 14.02700  0.00000  1     4   158   159   160   161
                                              2   162   163
   158   18   CG  14 13.01900  0.00000  0     2   159   160
                                              1   161
   159   18  CD1  16 15.03500  0.00000  0     1   160
                                              0
   160   18  CD2  16 15.03500  0.00000  1     0
                                              0
   161   18    C  12 12.01100  0.45000  0     4   162   163   164   165
                                              2   166   167
   162   18    O   1 15.99940 -0.45000  1     1   163
                                              2   164   165
   163   19    N   6 14.00670 -0.31000  0     4   164   165   166   167
                                              2   168   169
   164   19    H  21  1.00800  0.31000  1     1   165
                                              2   166   167
   165   19   CA  14 13.01900  0.00000  0     4   166   167   168   169
                                              2   170   171
   166   19   CB  16 15.03500  0.00000  1     1   167
                                              2   168   169
   167   19    C  12 12.01100  0.45000  0     4   168   169   170   171
                                              2   172   185
   168   19    O   1 15.99940 -0.45000  1     1   169
                                              2   170   171
   169   20    N   6 14.00670 -0.31000  0     4   170   171   172   185
                                              3   173   186   187
   170   20    H  21  1.00800  0.31000  1     1   171
                                              2   172   185
   171   20   CA  14 13.01900  0.00000  0     5   172   173   185   186   187
                                              4   174   176   188   189
   172   20   CB  15 14.02700  0.00000  0     8   173   174   175   176   177   178
                                                  180   185
                                              2   186   187
   173   20   CG  12 12.01100  0.00000  1     9   174   175   176   177   178   179
                                                  180   181   182
                                              1   185
   174   20  CD1  12 12.01100 -0.14000  0     8   175   176   177   178   179   180
                                                  182   183
                                              0
   175   20  HD1  20  1.00800  0.14000  1     4   176   178   179   182
                                              0
   176   20  CD2  12 12.01100 -0.14000  0     6   177   178   180   181   182   183
                                              0
   177   20  HD2  20  1.00800  0.14000  1     3   180   181   182
                                              0
   178   20  CE1  12 12.01100 -0.14000  0     5   179   180   181   182   183
                                              1   184
   179   20  HE1  20  1.00800  0.14000  1     3   180   182   183
                                              0
   180   20  CE2  12 12.01100 -0.14000  0     3   181   182   183
                                              1   184
   181   20  HE2  20  1.00800  0.14000  1     2   182   183
                                              0
   182   20   CZ  12 12.01100  0.20300  0     2   183   184
                                              0
   183   20   OH   3 15.99940 -0.61100  0     1   184
                                              0
   184   20   HH  21  1.00800  0.40800  1     0
                                              0
   185   20    C  12 12.01100  0.45000  0     4   186   187   188   189
                                              2   190   191
   186   20    O   1 15.99940 -0.45000  1     1   187
                                              2   188   189
   187   21    N   6 14.00670 -0.31000  0     4   188   189   190   191
                                              2   192   193
   188   21    H  21  1.00800  0.31000  1     1   189
                                              2   190   191
   189   21   CA  14 13.01900  0.00000  0     4   190   191   192   193
                                              2   194   195
   190   21   CB  16 15.03500  0.00000  1     1   191
                                              2   192   193
   191   21    C  12 12.01100  0.45000  0     4   192   193   194   195
                                              2   196   200
   192   21    O   1 15.99940 -0.45000  1     1   193
                                              2   194   195
   193   22    N   6 14.00670 -0.31000  0     4   194   195   196   200
                                              3   197   201   202
   194   22    H  21  1.00800  0.31000  1     1   195
                                              2   196   200
   195   22   CA  14 13.01900  0.00000  0     5   196   197   200   201   202
                                              4   198   199   203   204
   196   22   CB  15 14.02700  0.00000  1     4   197   198   199   200
                                              2   201   202
   197   22   CG  14 13.01900  0.00000  0     2   198   199
                                              1   200
   198   22  CD1  16 15.03500  0.00000  0     1   199
                                              0
   199   22  CD2  16 15.03500  0.00000  1     0
                                              0
   200   22    C  12 12.01100  0.45000  0     4   201   202   203   204
                                              2   205   208
   201   22    O   1 15.99940 -0.45000  1     1   202
                                              2   203   204
   202   23    N   6 14.00670 -0.31000  0     4   203   204   205   208
                                              3   206   209   210
   203   23    H  21  1.00800  0.31000  1     1   204
                                              2   205   208
   204   23   CA  14 13.01900  0.00000  1     5   205   206   208   209   210
                                              3   207   211   212
   205   23   CB  15 14.02700  0.26600  0     3   206   207   208
                                              2   209   210
   206   23   OG   3 15.99940 -0.67400  0     1   207
                                              1   208
   207   23   HG  21  1.00800  0.40800  1     0
                                              0
   208   23    C  12 12.01100  0.45000  0     4   209   210   211   212
                                              2   213   217
   209   23    O   1 15.99940 -0.45000  1     1   210
                                              2   211   212
   210   24    N   6 14.00670 -0.31000  0     4   211   212   213   217
                                              3   214   218   219
   211   24    H  21  1.00800  0.31000  1     1   212
                                              2   213   217
   212   24   CA  14 13.01900  0.00000  0     5   213   214   217   218   219
                                              4   215   216   220   221
   213   24   CB  15 14.02700  0.00000  1     4   214   215   216   217
                                              2   218   219
   214   24   CG  14 13.01900  0.00000  0     2   215   216
                                              1   217
   215   24  CD1  16 15.03500  0.00000  0     1   216
                                              0
   216   24  CD2  16 15.03500  0.00000  1     0
                                              0
   217   24    C  12 12.01100  0.45000  0     4   218   219   220   221
                                              2   222   226
   218   24    O   1 15.99940 -0.45000  1     1   219
                                              2   220   221
   219   25    N   6 14.00670 -0.31000  0     4   220   221   222   226
                                              3   223   227   228
   220   25    H  21  1.00800  0.31000  1     1   221
                                              2   222   226
   221   25   CA  14 13.01900  0.00000  1     5   222   223   226   227   228
                                              4   224   225   229   230
   222   25   CB  15 14.02700  0.16000  0     4   223   224   225   226
                                              2   227   228
   223   25   CG  12 12.01100  0.27000  0     2   224   225
                                              1   226
   224   25  OD1   2 15.99940 -0.71500  0     1   225
                                              0
   225   25  OD2   2 15.99940 -0.71500  1     0
                                              0
   226   25    C  12 12.01100  0.45000  0     4   227   228   229   230
                                              2   231   235
   227   25    O   1 15.99940 -0.45000  1     1   228
                                              2   229   230
   228   26    N   6 14.00670 -0.31000  0     4   229   230   231   235
                                              3   232   236   237
   229   26    H  21  1.00800  0.31000  1     1   230
                                              2   231   235
   230   26   CA  14 13.01900  0.00000  1     5   231   232   235   236   237
                                              4   233   234   238   239
   231   26   CB  15 14.02700  0.16000  0     4   232   233   234   235
                                              2   236   237
   232   26   CG  12 12.01100  0.27000  0     2   233   234
                                              1   235
   233   26  OD1   2 15.99940 -0.71500  0     1   234
                                              0
   234   26  OD2   2 15.99940 -0.71500  1     0
                                              0
   235   26    C  12 12.01100  0.45000  0     4   236   237   238   239
                                              2   240   252
   236   26    O   1 15.99940 -0.45000  1     1   237
                                              2   238   239
   237   27    N   6 14.00670 -0.31000  0     4   238   239   240   252
                                              3   241   253   254
   238   27    H  21  1.00800  0.31000  1     1   239
                                              2   240   252
   239   27   CA  14 13.01900  0.00000  0     5   240   241   252   253   254
                                              3   242   255   256
   240   27   CB  15 14.02700  0.00000  0     3   241   242   252
                                              3   243   253   254
   241   27   CG  15 14.02700  0.00000  1     2   242   243
                                              3   244   245   252
   242   27   CD  15 14.02700  0.09000  0     3   243   244   245
                                              2   246   249
   243   27   NE  11 14.00670 -0.10500  0     4   244   245   246   249
                                              4   247   248   250   251
   244   27   HE  21  1.00800  0.34500  0     1   245
                                              2   246   249
   245   27   CZ  12 12.01100  0.01000  0     6   246   247   248   249   250   251
                                              0
   246   27  NH1  10 14.00670 -0.36000  0     3   247   248   249
                                              2   250   251
   247   27 HH11  21  1.00800  0.34500  0     1   248
                                              1   249
   248   27 HH12  21  1.00800  0.34500  0     0
                                              1   249
   249   27  NH2  10 14.00670 -0.36000  0     2   250   251
                                              0
   250   27 HH21  21  1.00800  0.34500  0     1   251
                                              0
   251   27 HH22  21  1.00800  0.34500  1     0
                                              0
   252   27    C  12 12.01100  0.45000  0     4   253   254   255   256
                                              2   257   269
   253   27    O   1 15.99940 -0.45000  1     1   254
                                              2   255   256
   254   28    N   6 14.00670 -0.31000  0     4   255   256   257   269
                                              3   258   270   271
   255   28    H  21  1.00800  0.31000  1     1   256
                                              2   257   269
   256   28   CA  14 13.01900  0.00000  0     5   257   258   269   270   271
                                              4   259   261   272   273
   257   28   CB  15 14.02700  0.00000  0     8   258   259   260   261   262   263
                                                  265   269
                                              2   270   271
   258   28   CG  12 12.01100  0.00000  1     9   259   260   261   262   263   264
                                                  265   266   267
                                              1   269
   259   28  CD1  12 12.01100 -0.14000  0     8   260   261   262   263   264   265
                                                  267   268
                                              0
   260   28  HD1  20  1.00800  0.14000  1     4   261   263   264   267
                                              0
   261   28  CD2  12 12.01100 -0.14000  0     6   262   263   265   266   267   268
                                              0
   262   28  HD2  20  1.00800  0.14000  1     3   265   266   267
                                              0
   263   28  CE1  12 12.01100 -0.14000  0     5   264   265   266   267   268
                                              0
   264   28  HE1  20  1.00800  0.14000  1     3   265   267   268
                                              0
   265   28  CE2  12 12.01100 -0.14000  0     3   266   267   268
                                              0
   266   28  HE2  20  1.00800  0.14000  1     2   267   268
                                              0
   267   28   CZ  12 12.01100 -0.14000  0     1   268
                                              0
   268   28   HZ  20  1.00800  0.14000  1     0
                                              0
   269   28    C  12 12.01100  0.45000  0     4   270   271   272   273
                                              2   274   275
   270   28    O   1 15.99940 -0.45000  1     1   271
                                              2   272   273
   271   29    N   6 14.00670 -0.31000  0     4   272   273   274   275
                                              2   276   277
   272   29    H  21  1.00800  0.31000  1     1   273
                                              2   274   275
   273   29   CA  14 13.01900  0.00000  0     4   274   275   276   277
                                              2   278   279
   274   29   CB  16 15.03500  0.00000  1     1   275
                                              2   276   277
   275   29    C  12 12.01100  0.45000  0     4   276   277   278   279
                                              2   280   284
   276   29    O   1 15.99940 -0.45000  1     1   277
                                              2   278   279
   277   30    N   6 14.00670 -0.31000  0     4   278   279   280   284
                                              3   281   285   286
   278   30    H  21  1.00800  0.31000  1     1   279
                                              2   280   284
   279   30   CA  14 13.01900  0.00000  1     5   280   281   284   285   286
                                              4   282   283   287   288
   280   30   CB  15 14.02700  0.16000  0     4   281   282   283   284
                                              2   285   286
   281   30   CG  12 12.01100  0.27000  0     2   282   283
                                              1   284
   282   30  OD1   2 15.99940 -0.71500  0     1   283
                                              0
   283   30  OD2   2 15.99940 -0.71500  1     0
                                              0
   284   30    C  12 12.01100  0.45000  0     4   285   286   287   288
                                              2   289   297
   285   30    O   1 15.99940 -0.45000  1     1   286
                                              2   287   288
   286   31    N   6 14.00670 -0.31000  0     4   287   288   289   297
                                              3   290   298   299
   287   31    H  21  1.00800  0.31000  1     1   288
                                              2   289   297
   288   31   CA  14 13.01900  0.00000  0     5   289   290   297   298   299
                                              3   291   300   301
   289   31   CB  15 14.02700  0.00000  1     3   290   291   297
                                              3   292   298   299
   290   31   CG  15 14.02700  0.00000  0     2   291   292
                                              2   293   297
   291   31   CD  15 14.02700  0.00000  1     2   292   293
                                              3   294   295   296
   292   31   CE  15 14.02700  0.20000  0     4   293   294   295   296
                                              0
   293   31   NZ   8 14.00670  0.05000  0     3   294   295   296
                                              0
   294   31  HZ1  21  1.00800  0.25000  0     2   295   296
                                              0
   295   31  HZ2  21  1.00800  0.25000  0     1   296
                                              0
   296   31  HZ3  21  1.00800  0.25000  1     0
                                              0
   297   31    C  12 12.01100  0.45000  0     4   298   299   300   301
                                              2   302   310
   298   31    O   1 15.99940 -0.45000  1     1   299
                                              2   300   301
   299   32    N   6 14.00670 -0.31000  0     4   300   301   302   310
                                              3   303   311   312
   300   32    H  21  1.00800  0.31000  1     1   301
                                              2   302   310
   301   32   CA  14 13.01900  0.00000  0     5   302   303   310   311   312
                                              3   304   313   314
   302   32   CB  15 14.02700  0.00000  1     3   303   304   310
                                              3   305   311   312
   303   32   CG  15 14.02700  0.00000  0     2   304   305
                                              2   306   310
   304   32   CD  15 14.02700  0.00000  1     2   305   306
                                              3   307   308   309
   305   32   CE  15 14.02700  0.20000  0     4   306   307   308   309
                                              0
   306   32   NZ   8 14.00670  0.05000  0     3   307   308   309
                                              0
   307   32  HZ1  21  1.00800  0.25000  0     2   308   309
                                              0
   308   32  HZ2  21  1.00800  0.25000  0     1   309
                                              0
   309   32  HZ3  21  1.00800  0.25000  1     0
                                              0
   310   32    C  12 12.01100  0.45000  0     4   311   312   313   314
                                              2   315   319
   311   32    O   1 15.99940 -0.45000  1     1   312
                                              2   313   314
   312   33    N   6 14.00670 -0.31000  0     4   313   314   315   319
                                              4   316   317   320   321
   313   33    H  21  1.00800  0.31000  1     1   314
                                              2   315   319
   314   33   CA  14 13.01900  0.00000  1     6   315   316   317   319   320   321
                                              3   318   322   323
   315   33   CB  14 13.01900  0.00000  0     4   316   317   318   319
                                              2   320   321
   316   33  CG1  15 14.02700  0.00000  0     2   317   318
                                              1   319
   317   33  CG2  16 15.03500  0.00000  0     0
                                              2   318   319
   318   33   CD  16 15.03500  0.00000  1     0
                                              0
   319   33    C  12 12.01100  0.45000  0     4   320   321   322   323
                                              2   324   328
   320   33    O   1 15.99940 -0.45000  1     1   321
                                              2   322   323
   321   34    N   6 14.00670 -0.31000  0     4   322   323   324   328
                                              4   325   326   329   330
   322   34    H  21  1.00800  0.31000  1     1   323
                                              2   324   328
   323   34   CA  14 13.01900  0.00000  1     6   324   325   326   328   329   330
                                              3   327   331   332
   324   34   CB  14 13.01900  0.00000  0     4   325   326   327   328
                                              2   329   330
   325   34  CG1  15 14.02700  0.00000  0     2   326   327
                                              1   328
   326   34  CG2  16 15.03500  0.00000  0     0
                                              2   327   328
   327   34   CD  16 15.03500  0.00000  1     0
                                              0
   328   34    C  12 12.01100  0.45000  0     4   329   330   331   332
                                              2   333   337
   329   34    O   1 15.99940 -0.45000  1     1   330
                                              2   331   332
   330   35    N   6 14.00670 -0.31000  0     4   331   332   333   337
                                              3   334   338   339
   331   35    H  21  1.00800  0.31000  1     1   332
                                              2   333   337
   332   35   CA  14 13.01900  0.00000  0     5   333   334   337   338   339
                                              4   335   336   340   341
   333   35   CB  15 14.02700  0.00000  1     4   334   335   336   337
                                              2   338   339
   334   35   CG  14 13.01900  0.00000  0     2   335   336
                                              1   337
   335   35  CD1  16 15.03500  0.00000  0     1   336
                                              0
   336   35  CD2  16 15.03500  0.00000  1     0
                                              0
   337   35    C  12 12.01100  0.45000  0     4   338   339   340   341
                                              2   342   345
   338   35    O   1 15.99940 -0.45000  1     1   339
                                              2   340   341
   339   36    N   6 14.00670 -0.31000  0     4   340   341   342   345
                                              4   343   344   346   347
   340   36    H  21  1.00800  0.31000  1     1   341
                                              2   342   345
   341   36   CA  14 13.01900  0.00000  0     6   342   343   344   345   346   347
                                              2   348   349
   342   36   CB  14 13.01900  0.00000  0     3   343   344   345
                                              2   346   347
   343   36  CG1  16 15.03500  0.00000  0     1   344
                                              1   345
   344   36  CG2  16 15.03500  0.00000  1     0
                                              1   345
   345   36    C  12 12.01100  0.45000  0     4   346   347   348   349
                                              2   350   354
   346   36    O   1 15.99940 -0.45000  1     1   347
                                              2   348   349
   347   37    N   6 14.00670 -0.31000  0     4   348   349   350   354
                                              3   351   355   356
   348   37    H  21  1.00800  0.31000  1     1   349
                                              2   350   354
   349   37   CA  14 13.01900  0.00000  1     5   350   351   354   355   356
                                              4   352   353   357   358
   350   37   CB  15 14.02700  0.16000  0     4   351   352   353   354
                                              2   355   356
   351   37   CG  12 12.01100  0.27000  0     2   352   353
                                              1   354
   352   37  OD1   2 15.99940 -0.71500  0     1   353
                                              0
   353   37  OD2   2 15.99940 -0.71500  1     0
                                              0
   354   37    C  12 12.01100  0.45000  0     4   355   356   357   358
                                              2   359   371
   355   37    O   1 15.99940 -0.45000  1     1   356
                                              2   357   358
   356   38    N   6 14.00670 -0.31000  0     4   357   358   359   371
                                              3   360   372   373
   357   38    H  21  1.00800  0.31000  1     1   358
                                              2   359   371
   358   38   CA  14 13.01900  0.00000  0     5   359   360   371   372   373
                                              3   361   374   375
   359   38   CB  15 14.02700  0.00000  0     3   360   361   371
                                              3   362   372   373
   360   38   CG  15 14.02700  0.00000  1     2   361   362
                                              3   363   364   371
   361   38   CD  15 14.02700  0.09000  0     3   362   363   364
                                              2   365   368
   362   38   NE  11 14.00670 -0.10500  0     4   363   364   365   368
                                              4   366   367   369   370
   363   38   HE  21  1.00800  0.34500  0     1   364
                                              2   365   368
   364   38   CZ  12 12.01100  0.01000  0     6   365   366   367   368   369   370
                                              0
   365   38  NH1  10 14.00670 -0.36000  0     3   366   367   368
                                              2   369   370
   366   38 HH11  21  1.00800  0.34500  0     1   367
                                              1   368
   367   38 HH12  21  1.00800  0.34500  0     0
                                              1   368
   368   38  NH2  10 14.00670 -0.36000  0     2   369   370
                                              0
   369   38 HH21  21  1.00800  0.34500  0     1   370
                                              0
   370   38 HH22  21  1.00800  0.34500  1     0
                                              0
   371   38    C  12 12.01100  0.45000  0     4   372   373   374   375
                                              2   376   392
   372   38    O   1 15.99940 -0.45000  1     1   373
                                              2   374   375
   373   39    N   6 14.00670 -0.31000  0     4   374   375   376   392
                                              3   377   393   394
   374   39    H  21  1.00800  0.31000  1     1   375
                                              2   376   392
   375   39   CA  14 13.01900  0.00000  0     5   376   377   392   393   394
                                              4   378   380   395   396
   376   39   CB  15 14.02700  0.00000  1     8   377   378   379   380   381   383
                                                  384   392
                                              2   393   394
   377   39   CG  12 12.01100 -0.21000  0    10   378   379   380   381   382   383
                                                  384   385   386   388
                                              1   392
   378   39  CD1  12 12.01100 -0.14000  0     7   379   380   381   382   383   384
                                                  386
                                              0
   379   39  HD1  20  1.00800  0.14000  0     4   380   381   382   383
                                              0
   380   39  CD2  12 12.01100  0.00000  0    10   381   382   383   384   385   386
                                                  387   388   389   390
                                              0
   381   39  NE1   9 14.00670 -0.10000  0     6   382   383   384   386   387   390
                                              0
   382   39  HE1  21  1.00800  0.31000  0     2   383   386
                                              0
   383   39  CE2  12 12.01100  0.00000  1     7   384   385   386   387   388   390
                                                  391
                                              0
   384   39  CE3  12 12.01100 -0.14000  0     6   385   386   388   389   390   391
                                              0
   385   39  HE3  20  1.00800  0.14000  1     3   388   389   390
                                              0
   386   39  CZ2  12 12.01100 -0.14000  0     5   387   388   389   390   391
                                              0
   387   39  HZ2  20  1.00800  0.14000  1     3   388   390   391
                                              0
   388   39  CZ3  12 12.01100 -0.14000  0     3   389   390   391
                                              0
   389   39  HZ3  20  1.00800  0.14000  1     2   390   391
                                              0
   390   39  CH2  12 12.01100 -0.14000  0     1   391
                                              0
   391   39  HH2  20  1.00800  0.14000  1     0
                                              0
   392   39    C  12 12.01100  0.45000  0     4   393   394   395   396
                                              2   397   403
   393   39    O   1 15.99940 -0.45000  1     1   394
                                              2   395   396
   394   40    N   6 14.00670 -0.31000  0     4   395   396   397   403
                                              3   398   404   405
   395   40    H  21  1.00800  0.31000  1     1   396
                                              2   397   403
   396   40   CA  14 13.01900  0.00000  0     5   397   398   403   404   405
                                              4   399   400   406   407
   397   40   CB  15 14.02700  0.00000  1     4   398   399   400   403
                                              4   401   402   404   405
   398   40   CG  12 12.01100  0.29000  0     4   399   400   401   402
                                              1   403
   399   40  OD1   1 15.99940 -0.45000  0     1   400
                                              2   401   402
   400   40  ND2   7 14.00670 -0.72000  0     2   401   402
                                              0
   401   40 HD21  21  1.00800  0.44000  0     1   402
                                              0
   402   40 HD22  21  1.00800  0.44000  1     0
                                              0
   403   40    C  12 12.01100  0.45000  0     4   404   405   406   407
                                              2   408   420
   404   40    O   1 15.99940 -0.45000  1     1   405
                                              2   406   407
   405   41    N   6 14.00670 -0.31000  0     4   406   407   408   420
                                              3   409   421   422
   406   41    H  21  1.00800  0.31000  1     1   407
                                              2   408   420
   407   41   CA  14 13.01900  0.00000  0     5   408   409   420   421   422
                                              4   410   412   423   424
   408   41   CB  15 14.02700  0.00000  0     8   409   410   411   412   413   414
                                                  416   420
                                              2   421   422
   409   41   CG  12 12.01100  0.00000  1     9   410   411   412   413   414   415
                                                  416   417   418
                                              1   420
   410   41  CD1  12 12.01100 -0.14000  0     8   411   412   413   414   415   416
                                                  418   419
                                              0
   411   41  HD1  20  1.00800  0.14000  1     4   412   414   415   418
                                              0
   412   41  CD2  12 12.01100 -0.14000  0     6   413   414   416   417   418   419
                                              0
   413   41  HD2  20  1.00800  0.14000  1     3   416   417   418
                                              0
   414   41  CE1  12 12.01100 -0.14000  0     5   415   416   417   418   419
                                              0
   415   41  HE1  20  1.00800  0.14000  1     3   416   418   419
                                              0
   416   41  CE2  12 12.01100 -0.14000  0     3   417   418   419
                                              0
   417   41  HE2  20  1.00800  0.14000  1     2   418   419
                                              0
   418   41   CZ  12 12.01100 -0.14000  0     1   419
                                              0
   419   41   HZ  20  1.00800  0.14000  1     0
                                              0
   420   41    C  12 12.01100  0.45000  0     4   421   422   423   424
                                              2   425   430
   421   41    O   1 15.99940 -0.45000  1     1   422
                                              2   423   424
   422   42    N   6 14.00670 -0.31000  0     4   423   424   425   430
                                              3   426   431   432
   423   42    H  21  1.00800  0.31000  1     1   424
                                              2   425   430
   424   42   CA  14 13.01900  0.00000  0     5   425   426   430   431   432
                                              3   427   433   436
   425   42   CB  15 14.02700  0.00000  1     3   426   427   430
                                              4   428   429   431   432
   426   42   CG  15 14.02700  0.16000  0     3   427   428   429
                                              1   430
   427   42   CD  12 12.01100  0.27000  0     2   428   429
                                              0
   428   42  OE1   2 15.99940 -0.71500  0     1   429
                                              0
   429   42  OE2   2 15.99940 -0.71500  1     0
                                              0
   430   42    C  12 12.01100  0.45000  0     4   431   432   433   436
                                              3   434   435   437
   431   42    O   1 15.99940 -0.45000  1     1   432
                                              2   433   436
   432   43    N   6 14.00670  0.00000  1     5   433   434   435   436   437
                                              2   438   439
   433   43   CA  14 13.01900  0.00000  0     6   434   435   436   437   438   439
                                              2   440   443
   434   43   CB  18 14.02700  0.00000  1     3   435   436   437
                                              2   438   439
   435   43   CG  18 14.02700  0.00000  0     1   436
                                              1   437
   436   43   CD  18 14.02700  0.00000  1     0
                                              1   437
   437   43    C  12 12.01100  0.45000  0     4   438   439   440   443
                                              3   441   442   444
   438   43    O   1 15.99940 -0.45000  1     1   439
                                              2   440   443
   439   44    N   6 14.00670  0.00000  1     5   440   441   442   443   444
                                              2   445   446
   440   44   CA  14 13.01900  0.00000  0     6   441   442   443   444   445   446
                                              2   447   448
   441   44   CB  18 14.02700  0.00000  1     3   442   443   444
                                              2   445   446
   442   44   CG  18 14.02700  0.00000  0     1   443
                                              1   444
   443   44   CD  18 14.02700  0.00000  1     0
                                              1   444
   444   44    C  12 12.01100  0.45000  0     4   445   446   447   448
                                              2   449   455
   445   44    O   1 15.99940 -0.45000  1     1   446
                                              2   447   448
   446   45    N   6 14.00670 -0.31000  0     4   447   448   449   455
                                              3   450   456   457
   447   45    H  21  1.00800  0.31000  1     1   448
                                              2   449   455
   448   45   CA  14 13.01900  0.00000  0     5   449   450   455   456   457
                                              4   451   452   458   459
   449   45   CB  15 14.02700  0.00000  1     4   450   451   452   455
                                              4   453   454   456   457
   450   45   CG  12 12.01100  0.29000  0     4   451   452   453   454
                                              1   455
   451   45  OD1   1 15.99940 -0.45000  0     1   452
                                              2   453   454
   452   45  ND2   7 14.00670 -0.72000  0     2   453   454
                                              0
   453   45 HD21  21  1.00800  0.44000  0     1   454
                                              0
   454   45 HD22  21  1.00800  0.44000  1     0
                                              0
   455   45    C  12 12.01100  0.45000  0     4   456   457   458   459
                                              2   460   461
   456   45    O   1 15.99940 -0.45000  1     1   457
                                              2   458   459
   457   46    N   6 14.00670 -0.31000  0     4   458   459   460   461
                                              2   462   463
   458   46    H  21  1.00800  0.31000  1     1   459
                                              2   460   461
   459   46   CA  14 13.01900  0.00000  0     4   460   461   462   463
                                              2   464   465
   460   46   CB  16 15.03500  0.00000  1     1   461
                                              2   462   463
   461   46    C  12 12.01100  0.45000  0     4   462   463   464   465
                                              2   466   470
   462   46    O   1 15.99940 -0.45000  1     1   463
                                              2   464   465
   463   47    N   6 14.00670 -0.31000  0     4   464   465   466   470
                                              4   467   469   471   472
   464   47    H  21  1.00800  0.31000  1     1   465
                                              2   466   470
   465   47   CA  14 13.01900  0.00000  1     6   466   467   469   470   471   472
                                              3   468   473   474
   466   47   CB  14 13.01900  0.26600  0     4   467   468   469   470
                                              2   471   472
   467   47  OG1   3 15.99940 -0.67400  0     2   468   469
                                              1   470
   468   47  HG1  21  1.00800  0.40800  1     0
                                              1   469
   469   47  CG2  16 15.03500  0.00000  1     0
                                              1   470
   470   47    C  12 12.01100  0.45000  0     4   471   472   473   474
                                              1   475
   471   47    O   1 15.99940 -0.45000  1     1   472
                                              2   473   474
   472   48    N   6 14.00670 -0.31000  0     3   473   474   475
                                              2   476   477
   473   48    H  21  1.00800  0.31000  1     1   474
                                              1   475
   474   48   CA  15 14.02700  0.00000  1     3   475   476   477
                                              2   478   479
   475   48    C  12 12.01100  0.45000  0     4   476   477   478   479
                                              2   480   483
   476   48    O   1 15.99940 -0.45000  1     1   477
                                              2   478   479
   477   49    N   6 14.00670 -0.31000  0     4   478   479   480   483
                                              3   481   484   485
   478   49    H  21  1.00800  0.31000  1     1   479
                                              2   480   483
   479   49   CA  14 13.01900  0.00000  1     5   480   481   483   484   485
                                              3   482   486   487
   480   49   CB  15 14.02700  0.26600  0     3   481   482   483
                                              2   484   485
   481   49   OG   3 15.99940 -0.67400  0     1   482
                                              1   483
   482   49   HG  21  1.00800  0.40800  1     0
                                              0
   483   49    C  12 12.01100  0.45000  0     4   484   485   486   487
                                              2   488   491
   484   49    O   1 15.99940 -0.45000  1     1   485
                                              2   486   487
   485   50    N   6 14.00670 -0.31000  0     4   486   487   488   491
                                              4   489   490   492   493
   486   50    H  21  1.00800  0.31000  1     1   487
                                              2   488   491
   487   50   CA  14 13.01900  0.00000  0     6   488   489   490   491   492   493
                                              2   494   495
   488   50   CB  14 13.01900  0.00000  0     3   489   490   491
                                              2   492   493
   489   50  CG1  16 15.03500  0.00000  0     1   490
                                              1   491
   490   50  CG2  16 15.03500  0.00000  1     0
                                              1   491
   491   50    C  12 12.01100  0.45000  0     4   492   493   494   495
                                              2   496   505
   492   50    O   1 15.99940 -0.45000  1     1   493
                                              2   494   495
   493   51    N   6 14.00670 -0.31000  0     4   494   495   496   505
                                              3   497   506   507
   494   51    H  21  1.00800  0.31000  1     1   495
                                              2   496   505
   495   51   CA  14 13.01900  0.00000  0     5   496   497   505   506   507
                                              4   498   500   508   509
   496   51   CB  15 14.02700  0.00000  1     8   497   498   499   500   501   502
                                                  504   505
                                              2   506   507
   497   51   CG  12 12.01100  0.00000  0     7   498   499   500   501   502   503
                                                  504
                                              1   505
   498   51  ND1   9 14.00670 -0.05000  0     6   499   500   501   502   503   504
                                              0
   499   51  HD1  21  1.00800  0.31000  0     4   500   502   503   504
                                              0
   500   51  CD2  12 12.01100  0.00000  0     4   501   502   503   504
                                              0
   501   51  HD2  20  1.00800  0.14000  0     2   502   504
                                              0
   502   51  CE1  12 12.01100  0.00000  0     2   503   504
                                              0
   503   51  HE1  20  1.00800  0.14000  0     1   504
                                              0
   504   51  NE2   9 14.00670 -0.54000  1     0
                                              0
   505   51    C  12 12.01100  0.45000  0     4   506   507   508   509
                                              2   510   516
   506   51    O   1 15.99940 -0.45000  1     1   507
                                              2   508   509
   507   52    N   6 14.00670 -0.31000  0     4   508   509   510   516
                                              3   511   517   518
   508   52    H  21  1.00800  0.31000  1     1   509
                                              2   510   516
   509   52   CA  14 13.01900  0.00000  0     5   510   511   516   517   518
                                              4   512   513   519   522
   510   52   CB  15 14.02700  0.00000  1     4   511   512   513   516
                                              4   514   515   517   518
   511   52   CG  12 12.01100  0.29000  0     4   512   513   514   515
                                              1   516
   512   52  OD1   1 15.99940 -0.45000  0     1   513
                                              2   514   515
   513   52  ND2   7 14.00670 -0.72000  0     2   514   515
                                              0
   514   52 HD21  21  1.00800  0.44000  0     1   515
                                              0
   515   52 HD22  21  1.00800  0.44000  1     0
                                              0
   516   52    C  12 12.01100  0.45000  0     4   517   518   519   522
                                              3   520   521   523
   517   52    O   1 15.99940 -0.45000  1     1   518
                                              2   519   522
   518   53    N   6 14.00670  0.00000  1     5   519   520   521   522   523
                                              2   524   525
   519   53   CA  14 13.01900  0.00000  0     6   520   521   522   523   524   525
                                              2   526   527
   520   53   CB  18 14.02700  0.00000  1     3   521   522   523
                                              2   524   525
   521   53   CG  18 14.02700  0.00000  0     1   522
                                              1   523
   522   53   CD  18 14.02700  0.00000  1     0
                                              1   523
   523   53    C  12 12.01100  0.45000  0     4   524   525   526   527
                                              2   528   529
   524   53    O   1 15.99940 -0.45000  1     1   525
                                              2   526   527
   525   54    N   6 14.00670 -0.31000  0     4   526   527   528   529
                                              2   530   531
   526   54    H  21  1.00800  0.31000  1     1   527
                                              2   528   529
   527   54   CA  14 13.01900  0.00000  0     4   528   529   530   531
                                              2   532   533
   528   54   CB  16 15.03500  0.00000  1     1   529
                                              2   530   531
   529   54    C  12 12.01100  0.45000  0     4   530   531   532   533
                                              2   534   535
   530   54    O   1 15.99940 -0.45000  1     1   531
                                              2   532   533
   531   55    N   6 14.00670 -0.31000  0     4   532   533   534   535
                                              2   536   537
   532   55    H  21  1.00800  0.31000  1     1   533
                                              2   534   535
   533   55   CA  14 13.01900  0.00000  0     4   534   535   536   537
                                              2   538   539
   534   55   CB  16 15.03500  0.00000  1     1   535
                                              2   536   537
   535   55    C  12 12.01100  0.45000  0     4   536   537   538   539
                                              2   540   541
   536   55    O   1 15.99940 -0.45000  1     1   537
                                              2   538   539
   537   56    N   6 14.00670 -0.31000  0     4   538   539   540   541
                                              2   542   543
   538   56    H  21  1.00800  0.31000  1     1   539
                                              2   540   541
   539   56   CA  14 13.01900  0.00000  0     4   540   541   542   543
                                              2   544   545
   540   56   CB  16 15.03500  0.00000  1     1   541
                                              2   542   543
   541   56    C  12 12.01100  0.45000  0     4   542   543   544   545
                                              2   546   552
   542   56    O   1 15.99940 -0.45000  1     1   543
                                              2   544   545
   543   57    N   6 14.00670 -0.31000  0     4   544   545   546   552
                                              3   547   553   554
   544   57    H  21  1.00800  0.31000  1     1   545
                                              2   546   552
   545   57   CA  14 13.01900  0.00000  0     5   546   547   552   553   554
                                              4   548   549   555   556
   546   57   CB  15 14.02700  0.00000  1     4   547   548   549   552
                                              4   550   551   553   554
   547   57   CG  12 12.01100  0.29000  0     4   548   549   550   551
                                              1   552
   548   57  OD1   1 15.99940 -0.45000  0     1   549
                                              2   550   551
   549   57  ND2   7 14.00670 -0.72000  0     2   550   551
                                              0
   550   57 HD21  21  1.00800  0.44000  0     1   551
                                              0
   551   57 HD22  21  1.00800  0.44000  1     0
                                              0
   552   57    C  12 12.01100  0.45000  0     4   553   554   555   556
                                              2   557   558
   553   57    O   1 15.99940 -0.45000  1     1   554
                                              2   555   556
   554   58    N   6 14.00670 -0.31000  0     4   555   556   557   558
                                              2   559   560
   555   58    H  21  1.00800  0.31000  1     1   556
                                              2   557   558
   556   58   CA  14 13.01900  0.00000  0     4   557   558   559   560
                                              2   561   562
   557   58   CB  16 15.03500  0.00000  1     1   558
                                              2   559   560
   558   58    C  12 12.01100  0.45000  0     4   559   560   561   562
                                              2   563   567
   559   58    O   1 15.99940 -0.45000  1     1   560
                                              2   561   562
   560   59    N   6 14.00670 -0.31000  0     4   561   562   563   567
                                              3   564   568   569
   561   59    H  21  1.00800  0.31000  1     1   562
                                              2   563   567
   562   59   CA  14 13.01900  0.00000  1     5   563   564   567   568   569
                                              4   565   566   570   571
   563   59   CB  15 14.02700  0.16000  0     4   564   565   566   567
                                              2   568   569
   564   59   CG  12 12.01100  0.27000  0     2   565   566
                                              1   567
   565   59  OD1   2 15.99940 -0.71500  0     1   566
                                              0
   566   59  OD2   2 15.99940 -0.71500  1     0
                                              0
   567   59    C  12 12.01100  0.45000  0     4   568   569   570   571
                                              2   572   576
   568   59    O   1 15.99940 -0.45000  1     1   569
                                              2   570   571
   569   60    N   6 14.00670 -0.31000  0     4   570   571   572   576
                                              4   573   575   577   578
   570   60    H  21  1.00800  0.31000  1     1   571
                                              2   572   576
   571   60   CA  14 13.01900  0.00000  1     6   572   573   575   576   577   578
                                              3   574   579   580
   572   60   CB  14 13.01900  0.26600  0     4   573   574   575   576
                                              2   577   578
   573   60  OG1   3 15.99940 -0.67400  0     2   574   575
                                              1   576
   574   60  HG1  21  1.00800  0.40800  1     0
                                              1   575
   575   60  CG2  16 15.03500  0.00000  1     0
                                              1   576
   576   60    C  12 12.01100  0.45000  0     4   577   578   579   580
                                              2   581   584
   577   60    O   1 15.99940 -0.45000  1     1   578
                                              2   579   580
   578   61    N   6 14.00670 -0.31000  0     4   579   580   581   584
                                              3   582   585   586
   579   61    H  21  1.00800  0.31000  1     1   580
                                              2   581   584
   580   61   CA  14 13.01900  0.00000  1     5   581   582   584   585   586
                                              3   583   587   588
   581   61   CB  15 14.02700  0.26600  0     3   582   583   584
                                              2   585   586
   582   61   OG   3 15.99940 -0.67400  0     1   583
                                              1   584
   583   61   HG  21  1.00800  0.40800  1     0
                                              0
   584   61    C  12 12.01100  0.45000  0     4   585   586   587   588
                                              2   589   601
   585   61    O   1 15.99940 -0.45000  1     1   586
                                              2   587   588
   586   62    N   6 14.00670 -0.31000  0     4   587   588   589   601
                                              3   590   602   603
   587   62    H  21  1.00800  0.31000  1     1   588
                                              2   589   601
   588   62   CA  14 13.01900  0.00000  0     5   589   590   601   602   603
                                              3   591   604   605
   589   62   CB  15 14.02700  0.00000  0     3   590   591   601
                                              3   592   602   603
   590   62   CG  15 14.02700  0.00000  1     2   591   592
                                              3   593   594   601
   591   62   CD  15 14.02700  0.09000  0     3   592   593   594
                                              2   595   598
   592   62   NE  11 14.00670 -0.10500  0     4   593   594   595   598
                                              4   596   597   599   600
   593   62   HE  21  1.00800  0.34500  0     1   594
                                              2   595   598
   594   62   CZ  12 12.01100  0.01000  0     6   595   596   597   598   599   600
                                              0
   595   62  NH1  10 14.00670 -0.36000  0     3   596   597   598
                                              2   599   600
   596   62 HH11  21  1.00800  0.34500  0     1   597
                                              1   598
   597   62 HH12  21  1.00800  0.34500  0     0
                                              1   598
   598   62  NH2  10 14.00670 -0.36000  0     2   599   600
                                              0
   599   62 HH21  21  1.00800  0.34500  0     1   600
                                              0
   600   62 HH22  21  1.00800  0.34500  1     0
                                              0
   601   62    C  12 12.01100  0.45000  0     4   602   603   604   605
                                              2   606   609
   602   62    O   1 15.99940 -0.45000  1     1   603
                                              2   604   605
   603   63    N   6 14.00670 -0.31000  0     4   604   605   606   609
                                              4   607   608   610   611
   604   63    H  21  1.00800  0.31000  1     1   605
                                              2   606   609
   605   63   CA  14 13.01900  0.00000  0     6   606   607   608   609   610   611
                                              2   612   613
   606   63   CB  14 13.01900  0.00000  0     3   607   608   609
                                              2   610   611
   607   63  CG1  16 15.03500  0.00000  0     1   608
                                              1   609
   608   63  CG2  16 15.03500  0.00000  1     0
                                              1   609
   609   63    C  12 12.01100  0.45000  0     4   610   611   612   613
                                              2   614   618
   610   63    O   1 15.99940 -0.45000  1     1   611
                                              2   612   613
   611   64    N   6 14.00670 -0.31000  0     4   612   613   614   618
                                              4   615   616   619   620
   612   64    H  21  1.00800  0.31000  1     1   613
                                              2   614   618
   613   64   CA  14 13.01900  0.00000  1     6   614   615   616   618   619   620
                                              3   617   621   622
   614   64   CB  14 13.01900  0.00000  0     4   615   616   617   618
                                              2   619   620
   615   64  CG1  15 14.02700  0.00000  0     2   616   617
                                              1   618
   616   64  CG2  16 15.03500  0.00000  0     0
                                              2   617   618
   617   64   CD  16 15.03500  0.00000  1     0
                                              0
   618   64    C  12 12.01100  0.45000  0     4   619   620   621   622
                                              2   623   635
   619   64    O   1 15.99940 -0.45000  1     1   620
                                              2   621   622
   620   65    N   6 14.00670 -0.31000  0     4   621   622   623   635
                                              3   624   636   637
   621   65    H  21  1.00800  0.31000  1     1   622
                                              2   623   635
   622   65   CA  14 13.01900  0.00000  0     5   623   624   635   636   637
                                              3   625   638   639
   623   65   CB  15 14.02700  0.00000  0     3   624   625   635
                                              3   626   636   637
   624   65   CG  15 14.02700  0.00000  1     2   625   626
                                              3   627   628   635
   625   65   CD  15 14.02700  0.09000  0     3   626   627   628
                                              2   629   632
   626   65   NE  11 14.00670 -0.10500  0     4   627   628   629   632
                                              4   630   631   633   634
   627   65   HE  21  1.00800  0.34500  0     1   628
                                              2   629   632
   628   65   CZ  12 12.01100  0.01000  0     6   629   630   631   632   633   634
                                              0
   629   65  NH1  10 14.00670 -0.36000  0     3   630   631   632
                                              2   633   634
   630   65 HH11  21  1.00800  0.34500  0     1   631
                                              1   632
   631   65 HH12  21  1.00800  0.34500  0     0
                                              1   632
   632   65  NH2  10 14.00670 -0.36000  0     2   633   634
                                              0
   633   65 HH21  21  1.00800  0.34500  0     1   634
                                              0
   634   65 HH22  21  1.00800  0.34500  1     0
                                              0
   635   65    C  12 12.01100  0.45000  0     4   636   637   638   639
                                              2   640   652
   636   65    O   1 15.99940 -0.45000  1     1   637
                                              2   638   639
   637   66    N   6 14.00670 -0.31000  0     4   638   639   640   652
                                              3   641   653   654
   638   66    H  21  1.00800  0.31000  1     1   639
                                              2   640   652
   639   66   CA  14 13.01900  0.00000  0     5   640   641   652   653   654
                                              3   642   655   656
   640   66   CB  15 14.02700  0.00000  0     3   641   642   652
                                              3   643   653   654
   641   66   CG  15 14.02700  0.00000  1     2   642   643
                                              3   644   645   652
   642   66   CD  15 14.02700  0.09000  0     3   643   644   645
                                              2   646   649
   643   66   NE  11 14.00670 -0.10500  0     4   644   645   646   649
                                              4   647   648   650   651
   644   66   HE  21  1.00800  0.34500  0     1   645
                                              2   646   649
   645   66   CZ  12 12.01100  0.01000  0     6   646   647   648   649   650   651
                                              0
   646   66  NH1  10 14.00670 -0.36000  0     3   647   648   649
                                              2   650   651
   647   66 HH11  21  1.00800  0.34500  0     1   648
                                              1   649
   648   66 HH12  21  1.00800  0.34500  0     0
                                              1   649
   649   66  NH2  10 14.00670 -0.36000  0     2   650   651
                                              0
   650   66 HH21  21  1.00800  0.34500  0     1   651
                                              0
   651   66 HH22  21  1.00800  0.34500  1     0
                                              0
   652   66    C  12 12.01100  0.45000  0     4   653   654   655   656
                                              2   657   661
   653   66    O   1 15.99940 -0.45000  1     1   654
                                              2   655   656
   654   67    N   6 14.00670 -0.31000  0     4   655   656   657   661
                                              3   658   662   663
   655   67    H  21  1.00800  0.31000  1     1   656
                                              2   657   661
   656   67   CA  14 13.01900  0.00000  1     5   657   658   661   662   663
                                              4   659   660   664   665
   657   67   CB  15 14.02700  0.16000  0     4   658   659   660   661
                                              2   662   663
   658   67   CG  12 12.01100  0.27000  0     2   659   660
                                              1   661
   659   67  OD1   2 15.99940 -0.71500  0     1   660
                                              0
   660   67  OD2   2 15.99940 -0.71500  1     0
                                              0
   661   67    C  12 12.01100  0.45000  0     4   662   663   664   665
                                              2   666   679
   662   67    O   1 15.99940 -0.45000  1     1   663
                                              2   664   665
   663   68    N   6 14.00670 -0.31000  0     4   664   665   666   679
                                              3   667   680   681
   664   68    H  21  1.00800  0.31000  1     1   665
                                              2   666   679
   665   68   CA  14 13.01900  0.00000  0     5   666   667   679   680   681
                                              4   668   670   682   685
   666   68   CB  15 14.02700  0.00000  0     8   667   668   669   670   671   672
                                                  674   679
                                              2   680   681
   667   68   CG  12 12.01100  0.00000  1     9   668   669   670   671   672   673
                                                  674   675   676
                                              1   679
   668   68  CD1  12 12.01100 -0.14000  0     8   669   670   671   672   673   674
                                                  676   677
                                              0
   669   68  HD1  20  1.00800  0.14000  1     4   670   672   673   676
                                              0
   670   68  CD2  12 12.01100 -0.14000  0     6   671   672   674   675   676   677
                                              0
   671   68  HD2  20  1.00800  0.14000  1     3   674   675   676
                                              0
   672   68  CE1  12 12.01100 -0.14000  0     5   673   674   675   676   677
                                              1   678
   673   68  HE1  20  1.00800  0.14000  1     3   674   676   677
                                              0
   674   68  CE2  12 12.01100 -0.14000  0     3   675   676   677
                                              1   678
   675   68  HE2  20  1.00800  0.14000  1     2   676   677
                                              0
   676   68   CZ  12 12.01100  0.20300  0     2   677   678
                                              0
   677   68   OH   3 15.99940 -0.61100  0     1   678
                                              0
   678   68   HH  21  1.00800  0.40800  1     0
                                              0
   679   68    C  12 12.01100  0.45000  0     4   680   681   682   685
                                              3   683   684   686
   680   68    O   1 15.99940 -0.45000  1     1   681
                                              2   682   685
   681   69    N   6 14.00670  0.00000  1     5   682   683   684   685   686
                                              2   687   688
   682   69   CA  14 13.01900  0.00000  0     6   683   684   685   686   687   688
                                              2   689   690
   683   69   CB  18 14.02700  0.00000  1     3   684   685   686
                                              2   687   688
   684   69   CG  18 14.02700  0.00000  0     1   685
                                              1   686
   685   69   CD  18 14.02700  0.00000  1     0
                                              1   686
   686   69    C  12 12.01100  0.45000  0     4   687   688   689   690
                                              2   691   700
   687   69    O   1 15.99940 -0.45000  1     1   688
                                              2   689   690
   688   70    N   6 14.00670 -0.31000  0     4   689   690   691   700
                                              3   692   701   702
   689   70    H  21  1.00800  0.31000  1     1   690
                                              2   691   700
   690   70   CA  14 13.01900  0.00000  0     5   691   692   700   701   702
                                              4   693   694   703   704
   691   70   CB  15 14.02700  0.00000  1     7   692   693   694   695   696   698
                                                  700
                                              2   701   702
   692   70   CG  12 12.01100  0.00000  0     7   693   694   695   696   697   698
                                                  699
                                              1   700
   693   70  ND1   9 14.00670 -0.54000  0     6   694   695   696   697   698   699
                                              0
   694   70  CD2  12 12.01100  0.00000  0     5   695   696   697   698   699
                                              0
   695   70  HD2  20  1.00800  0.14000  0     3   696   698   699
                                              0
   696   70  CE1  12 12.01100  0.00000  0     3   697   698   699
                                              0
   697   70  HE1  20  1.00800  0.14000  0     2   698   699
                                              0
   698   70  NE2   9 14.00670 -0.05000  0     1   699
                                              0
   699   70  HE2  21  1.00800  0.31000  1     0
                                              0
   700   70    C  12 12.01100  0.45000  0     4   701   702   703   704
                                              1   705
   701   70    O   1 15.99940 -0.45000  1     1   702
                                              2   703   704
   702   71    N   6 14.00670 -0.31000  0     3   703   704   705
                                              2   706   707
   703   71    H  21  1.00800  0.31000  1     1   704
                                              1   705
   704   71   CA  15 14.02700  0.00000  1     3   705   706   707
                                              2   708   711
   705   71    C  12 12.01100  0.45000  0     4   706   707   708   711
                                              3   709   710   712
   706   71    O   1 15.99940 -0.45000  1     1   707
                                              2   708   711
   707   72    N   6 14.00670  0.00000  1     5   708   709   710   711   712
                                              2   713   714
   708   72   CA  14 13.01900  0.00000  0     6   709   710   711   712   713   714
                                              2   715   716
   709   72   CB  18 14.02700  0.00000  1     3   710   711   712
                                              2   713   714
   710   72   CG  18 14.02700  0.00000  0     1   711
                                              1   712
   711   72   CD  18 14.02700  0.00000  1     0
                                              1   712
   712   72    C  12 12.01100  0.45000  0     4   713   714   715   716
                                              2   717   730
   713   72    O   1 15.99940 -0.45000  1     1   714
                                              2   715   716
   714   73    N   6 14.00670 -0.31000  0     4   715   716   717   730
                                              3   718   731   732
   715   73    H  21  1.00800  0.31000  1     1   716
                                              2   717   730
   716   73   CA  14 13.01900  0.00000  0     5   717   718   730   731   732
                                              4   719   721   733   734
   717   73   CB  15 14.02700  0.00000  0     8   718   719   720   721   722   723
                                                  725   730
                                              2   731   732
   718   73   CG  12 12.01100  0.00000  1     9   719   720   721   722   723   724
                                                  725   726   727
                                              1   730
   719   73  CD1  12 12.01100 -0.14000  0     8   720   721   722   723   724   725
                                                  727   728
                                              0
   720   73  HD1  20  1.00800  0.14000  1     4   721   723   724   727
                                              0
   721   73  CD2  12 12.01100 -0.14000  0     6   722   723   725   726   727   728
                                              0
   722   73  HD2  20  1.00800  0.14000  1     3   725   726   727
                                              0
   723   73  CE1  12 12.01100 -0.14000  0     5   724   725   726   727   728
                                              1   729
   724   73  HE1  20  1.00800  0.14000  1     3   725   727   728
                                              0
   725   73  CE2  12 12.01100 -0.14000  0     3   726   727   728
                                              1   729
   726   73  HE2  20  1.00800  0.14000  1     2   727   728
                                              0
   727   73   CZ  12 12.01100  0.20300  0     2   728   729
                                              0
   728   73   OH   3 15.99940 -0.61100  0     1   729
                                              0
   729   73   HH  21  1.00800  0.40800  1     0
                                              0
   730   73    C  12 12.01100  0.45000  0     4   731   732   733   734
                                              2   735   736
   731   73    O   1 15.99940 -0.45000  1     1   732
                                              2   733   734
   732   74    N   6 14.00670 -0.31000  0     4   733   734   735   736
                                              2   737   738
   733   74    H  21  1.00800  0.31000  1     1   734
                                              2   735   736
   734   74   CA  14 13.01900  0.00000  0     4   735   736   737   738
                                              2   739   740
   735   74   CB  16 15.03500  0.00000  1     1   736
                                              2   737   738
   736   74    C  12 12.01100  0.45000  0     4   737   738   739   740
                                              2   741   744
   737   74    O   1 15.99940 -0.45000  1     1   738
                                              2   739   740
   738   75    N   6 14.00670 -0.31000  0     4   739   740   741   744
                                              3   742   745   746
   739   75    H  21  1.00800  0.31000  1     1   740
                                              2   741   744
   740   75   CA  14 13.01900  0.00000  1     5   741   742   744   745   746
                                              3   743   747   748
   741   75   CB  15 14.02700  0.26600  0     3   742   743   744
                                              2   745   746
   742   75   OG   3 15.99940 -0.67400  0     1   743
                                              1   744
   743   75   HG  21  1.00800  0.40800  1     0
                                              0
   744   75    C  12 12.01100  0.45000  0     4   745   746   747   748
                                              2   749   753
   745   75    O   1 15.99940 -0.45000  1     1   746
                                              2   747   748
   746   76    N   6 14.00670 -0.31000  0     4   747   748   749   753
                                              3   750   754   755
   747   76    H  21  1.00800  0.31000  1     1   748
                                              2   749   753
   748   76   CA  14 13.01900  0.00000  0     5   749   750   753   754   755
                                              4   751   752   756   757
   749   76   CB  15 14.02700  0.00000  1     4   750   751   752   753
                                              2   754   755
   750   76   CG  14 13.01900  0.00000  0     2   751   752
                                              1   753
   751   76  CD1  16 15.03500  0.00000  0     1   752
                                              0
   752   76  CD2  16 15.03500  0.00000  1     0
                                              0
   753   76    C  12 12.01100  0.45000  0     4   754   755   756   757
                                              2   758   759
   754   76    O   1 15.99940 -0.45000  1     1   755
                                              2   756   757
   755   77    N   6 14.00670 -0.31000  0     4   756   757   758   759
                                              2   760   761
   756   77    H  21  1.00800  0.31000  1     1   757
                                              2   758   759
   757   77   CA  14 13.01900  0.00000  0     4   758   759   760   761
                                              2   762   763
   758   77   CB  16 15.03500  0.00000  1     1   759
                                              2   760   761
   759   77    C  12 12.01100  0.45000  0     4   760   761   762   763
                                              2   764   768
   760   77    O   1 15.99940 -0.45000  1     1   761
                                              2   762   763
   761   78    N   6 14.00670 -0.31000  0     4   762   763   764   768
                                              3   765   769   770
   762   78    H  21  1.00800  0.31000  1     1   763
                                              2   764   768
   763   78   CA  14 13.01900  0.00000  0     5   764   765   768   769   770
                                              4   766   767   771   772
   764   78   CB  15 14.02700  0.00000  1     4   765   766   767   768
                                              2   769   770
   765   78   CG  14 13.01900  0.00000  0     2   766   767
                                              1   768
   766   78  CD1  16 15.03500  0.00000  0     1   767
                                              0
   767   78  CD2  16 15.03500  0.00000  1     0
                                              0
   768   78    C  12 12.01100  0.45000  0     4   769   770   771   772
                                              2   773   778
   769   78    O   1 15.99940 -0.45000  1     1   770
                                              2   771   772
   770   79    N   6 14.00670 -0.31000  0     4   771   772   773   778
                                              3   774   779   780
   771   79    H  21  1.00800  0.31000  1     1   772
                                              2   773   778
   772   79   CA  14 13.01900  0.00000  0     5   773   774   778   779   780
                                              3   775   781   782
   773   79   CB  15 14.02700  0.00000  1     3   774   775   778
                                              4   776   777   779   780
   774   79   CG  15 14.02700  0.16000  0     3   775   776   777
                                              1   778
   775   79   CD  12 12.01100  0.27000  0     2   776   777
                                              0
   776   79  OE1   2 15.99940 -0.71500  0     1   777
                                              0
   777   79  OE2   2 15.99940 -0.71500  1     0
                                              0
   778   79    C  12 12.01100  0.45000  0     4   779   780   781   782
                                              2   783   784
   779   79    O   1 15.99940 -0.45000  1     1   780
                                              2   781   782
   780   80    N   6 14.00670 -0.31000  0     4   781   782   783   784
                                              2   785   786
   781   80    H  21  1.00800  0.31000  1     1   782
                                              2   783   784
   782   80   CA  14 13.01900  0.00000  0     4   783   784   785   786
                                              2   787   788
   783   80   CB  16 15.03500  0.00000  1     1   784
                                              2   785   786
   784   80    C  12 12.01100  0.45000  0     4   785   786   787   788
                                              2   789   793
   785   80    O   1 15.99940 -0.45000  1     1   786
                                              2   787   788
   786   81    N   6 14.00670 -0.31000  0     4   787   788   789   793
                                              3   790   794   795
   787   81    H  21  1.00800  0.31000  1     1   788
                                              2   789   793
   788   81   CA  14 13.01900  0.00000  0     5   789   790   793   794   795
                                              3   791   796   797
   789   81   CB  15 14.02700  0.00000  1     3   790   791   793
                                              3   792   794   795
   790   81   CG  15 14.02700  0.24100  0     2   791   792
                                              1   793
   791   81   SD  23 32.06000 -0.48200  0     1   792
                                              0
   792   81   CE  16 15.03500  0.24100  1     0
                                              0
   793   81    C  12 12.01100  0.45000  0     4   794   795   796   797
                                              2   798   806
   794   81    O   1 15.99940 -0.45000  1     1   795
                                              2   796   797
   795   82    N   6 14.00670 -0.31000  0     4   796   797   798   806
                                              3   799   807   808
   796   82    H  21  1.00800  0.31000  1     1   797
                                              2   798   806
   797   82   CA  14 13.01900  0.00000  0     5   798   799   806   807   808
                                              3   800   809   810
   798   82   CB  15 14.02700  0.00000  1     3   799   800   806
                                              3   801   807   808
   799   82   CG  15 14.02700  0.00000  0     2   800   801
                                              2   802   806
   800   82   CD  15 14.02700  0.00000  1     2   801   802
                                              3   803   804   805
   801   82   CE  15 14.02700  0.20000  0     4   802   803   804   805
                                              0
   802   82   NZ   8 14.00670  0.05000  0     3   803   804   805
                                              0
   803   82  HZ1  21  1.00800  0.25000  0     2   804   805
                                              0
   804   82  HZ2  21  1.00800  0.25000  0     1   805
                                              0
   805   82  HZ3  21  1.00800  0.25000  1     0
                                              0
   806   82    C  12 12.01100  0.45000  0     4   807   808   809   810
                                              2   811   820
   807   82    O   1 15.99940 -0.45000  1     1   808
                                              2   809   810
   808   83    N   6 14.00670 -0.31000  0     4   809   810   811   820
                                              3   812   821   822
   809   83    H  21  1.00800  0.31000  1     1   810
                                              2   811   820
   810   83   CA  14 13.01900  0.00000  0     5   811   812   820   821   822
                                              4   813   814   823   824
   811   83   CB  15 14.02700  0.00000  1     7   812   813   814   815   816   818
                                                  820
                                              2   821   822
   812   83   CG  12 12.01100  0.00000  0     7   813   814   815   816   817   818
                                                  819
                                              1   820
   813   83  ND1   9 14.00670 -0.54000  0     6   814   815   816   817   818   819
                                              0
   814   83  CD2  12 12.01100  0.00000  0     5   815   816   817   818   819
                                              0
   815   83  HD2  20  1.00800  0.14000  0     3   816   818   819
                                              0
   816   83  CE1  12 12.01100  0.00000  0     3   817   818   819
                                              0
   817   83  HE1  20  1.00800  0.14000  0     2   818   819
                                              0
   818   83  NE2   9 14.00670 -0.05000  0     1   819
                                              0
   819   83  HE2  21  1.00800  0.31000  1     0
                                              0
   820   83    C  12 12.01100  0.45000  0     4   821   822   823   824
                                              2   825   841
   821   83    O   1 15.99940 -0.45000  1     1   822
                                              2   823   824
   822   84    N   6 14.00670 -0.31000  0     4   823   824   825   841
                                              3   826   842   843
   823   84    H  21  1.00800  0.31000  1     1   824
                                              2   825   841
   824   84   CA  14 13.01900  0.00000  0     5   825   826   841   842   843
                                              4   827   829   844   845
   825   84   CB  15 14.02700  0.00000  1     8   826   827   828   829   830   832
                                                  833   841
                                              2   842   843
   826   84   CG  12 12.01100 -0.21000  0    10   827   828   829   830   831   832
                                                  833   834   835   837
                                              1   841
   827   84  CD1  12 12.01100 -0.14000  0     7   828   829   830   831   832   833
                                                  835
                                              0
   828   84  HD1  20  1.00800  0.14000  0     4   829   830   831   832
                                              0
   829   84  CD2  12 12.01100  0.00000  0    10   830   831   832   833   834   835
                                                  836   837   838   839
                                              0
   830   84  NE1   9 14.00670 -0.10000  0     6   831   832   833   835   836   839
                                              0
   831   84  HE1  21  1.00800  0.31000  0     2   832   835
                                              0
   832   84  CE2  12 12.01100  0.00000  1     7   833   834   835   836   837   839
                                                  840
                                              0
   833   84  CE3  12 12.01100 -0.14000  0     6   834   835   837   838   839   840
                                              0
   834   84  HE3  20  1.00800  0.14000  1     3   837   838   839
                                              0
   835   84  CZ2  12 12.01100 -0.14000  0     5   836   837   838   839   840
                                              0
   836   84  HZ2  20  1.00800  0.14000  1     3   837   839   840
                                              0
   837   84  CZ3  12 12.01100 -0.14000  0     3   838   839   840
                                              0
   838   84  HZ3  20  1.00800  0.14000  1     2   839   840
                                              0
   839   84  CH2  12 12.01100 -0.14000  0     1   840
                                              0
   840   84  HH2  20  1.00800  0.14000  1     0
                                              0
   841   84    C  12 12.01100  0.45000  0     4   842   843   844   845
                                              2   846   858
   842   84    O   1 15.99940 -0.45000  1     1   843
                                              2   844   845
   843   85    N   6 14.00670 -0.31000  0     4   844   845   846   858
                                              3   847   859   860
   844   85    H  21  1.00800  0.31000  1     1   845
                                              2   846   858
   845   85   CA  14 13.01900  0.00000  0     5   846   847   858   859   860
                                              3   848   861   862
   846   85   CB  15 14.02700  0.00000  0     3   847   848   858
                                              3   849   859   860
   847   85   CG  15 14.02700  0.00000  1     2   848   849
                                              3   850   851   858
   848   85   CD  15 14.02700  0.09000  0     3   849   850   851
                                              2   852   855
   849   85   NE  11 14.00670 -0.10500  0     4   850   851   852   855
                                              4   853   854   856   857
   850   85   HE  21  1.00800  0.34500  0     1   851
                                              2   852   855
   851   85   CZ  12 12.01100  0.01000  0     6   852   853   854   855   856   857
                                              0
   852   85  NH1  10 14.00670 -0.36000  0     3   853   854   855
                                              2   856   857
   853   85 HH11  21  1.00800  0.34500  0     1   854
                                              1   855
   854   85 HH12  21  1.00800  0.34500  0     0
                                              1   855
   855   85  NH2  10 14.00670 -0.36000  0     2   856   857
                                              0
   856   85 HH21  21  1.00800  0.34500  0     1   857
                                              0
   857   85 HH22  21  1.00800  0.34500  1     0
                                              0
   858   85    C  12 12.01100  0.45000  0     4   859   860   861   862
                                              1   863
   859   85    O   1 15.99940 -0.45000  1     1   860
                                              2   861   862
   860   86    N   6 14.00670 -0.31000  0     3   861   862   863
                                              2   864   865
   861   86    H  21  1.00800  0.31000  1     1   862
                                              1   863
   862   86   CA  15 14.02700  0.00000  1     3   863   864   865
                                              2   866   867
   863   86    C  12 12.01100  0.45000  0     4   864   865   866   867
                                              2   868   876
   864   86    O   1 15.99940 -0.45000  1     1   865
                                              2   866   867
   865   87    N   6 14.00670 -0.31000  0     4   866   867   868   876
                                              3   869   877   878
   866   87    H  21  1.00800  0.31000  1     1   867
                                              2   868   876
   867   87   CA  14 13.01900  0.00000  0     5   868   869   876   877   878
                                              3   870   879   880
   868   87   CB  15 14.02700  0.00000  1     3   869   870   876
                                              3   871   877   878
   869   87   CG  15 14.02700  0.00000  0     2   870   871
                                              2   872   876
   870   87   CD  15 14.02700  0.00000  1     2   871   872
                                              3   873   874   875
   871   87   CE  15 14.02700  0.20000  0     4   872   873   874   875
                                              0
   872   87   NZ   8 14.00670  0.05000  0     3   873   874   875
                                              0
   873   87  HZ1  21  1.00800  0.25000  0     2   874   875
                                              0
   874   87  HZ2  21  1.00800  0.25000  0     1   875
                                              0
   875   87  HZ3  21  1.00800  0.25000  1     0
                                              0
   876   87    C  12 12.01100  0.45000  0     4   877   878   879   880
                                              2   881   893
   877   87    O   1 15.99940 -0.45000  1     1   878
                                              2   879   880
   878   88    N   6 14.00670 -0.31000  0     4   879   880   881   893
                                              3   882   894   895
   879   88    H  21  1.00800  0.31000  1     1   880
                                              2   881   893
   880   88   CA  14 13.01900  0.00000  0     5   881   882   893   894   895
                                              4   883   885   896   897
   881   88   CB  15 14.02700  0.00000  0     8   882   883   884   885   886   887
                                                  889   893
                                              2   894   895
   882   88   CG  12 12.01100  0.00000  1     9   883   884   885   886   887   888
                                                  889   890   891
                                              1   893
   883   88  CD1  12 12.01100 -0.14000  0     8   884   885   886   887   888   889
                                                  891   892
                                              0
   884   88  HD1  20  1.00800  0.14000  1     4   885   887   888   891
                                              0
   885   88  CD2  12 12.01100 -0.14000  0     6   886   887   889   890   891   892
                                              0
   886   88  HD2  20  1.00800  0.14000  1     3   889   890   891
                                              0
   887   88  CE1  12 12.01100 -0.14000  0     5   888   889   890   891   892
                                              0
   888   88  HE1  20  1.00800  0.14000  1     3   889   891   892
                                              0
   889   88  CE2  12 12.01100 -0.14000  0     3   890   891   892
                                              0
   890   88  HE2  20  1.00800  0.14000  1     2   891   892
                                              0
   891   88   CZ  12 12.01100 -0.14000  0     1   892
                                              0
   892   88   HZ  20  1.00800  0.14000  1     0
                                              0
   893   88    C  12 12.01100  0.45000  0     4   894   895   896   897
                                              1   898
   894   88    O   1 15.99940 -0.45000  1     1   895
                                              2   896   897
   895   89    N   6 14.00670 -0.31000  0     3   896   897   898
                                              2   899   900
   896   89    H  21  1.00800  0.31000  1     1   897
                                              1   898
   897   89   CA  15 14.02700  0.00000  1     3   898   899   900
                                              2   901   902
   898   89    C  12 12.01100  0.45000  0     4   899   900   901   902
                                              2   903   908
   899   89    O   1 15.99940 -0.45000  1     1   900
                                              2   901   902
   900   90    N   6 14.00670 -0.31000  0     4   901   902   903   908
                                              3   904   909   910
   901   90    H  21  1.00800  0.31000  1     1   902
                                              2   903   908
   902   90   CA  14 13.01900  0.00000  0     5   903   904   908   909   910
                                              3   905   911   912
   903   90   CB  15 14.02700  0.00000  1     3   904   905   908
                                              4   906   907   909   910
   904   90   CG  15 14.02700  0.16000  0     3   905   906   907
                                              1   908
   905   90   CD  12 12.01100  0.27000  0     2   906   907
                                              0
   906   90  OE1   2 15.99940 -0.71500  0     1   907
                                              0
   907   90  OE2   2 15.99940 -0.71500  1     0
                                              0
   908   90    C  12 12.01100  0.45000  0     4   909   910   911   912
                                              2   913   919
   909   90    O   1 15.99940 -0.45000  1     1   910
                                              2   911   912
   910   91    N   6 14.00670 -0.31000  0     4   911   912   913   919
                                              3   914   920   921
   911   91    H  21  1.00800  0.31000  1     1   912
                                              2   913   919
   912   91   CA  14 13.01900  0.00000  0     5   913   914   919   920   921
                                              4   915   916   922   923
   913   91   CB  15 14.02700  0.00000  1     4   914   915   916   919
                                              4   917   918   920   921
   914   91   CG  12 12.01100  0.29000  0     4   915   916   917   918
                                              1   919
   915   91  OD1   1 15.99940 -0.45000  0     1   916
                                              2   917   918
   916   91  ND2   7 14.00670 -0.72000  0     2   917   918
                                              0
   917   91 HD21  21  1.00800  0.44000  0     1   918
                                              0
   918   91 HD22  21  1.00800  0.44000  1     0
                                              0
   919   91    C  12 12.01100  0.45000  0     4   920   921   922   923
                                              2   924   930
   920   91    O   1 15.99940 -0.45000  1     1   921
                                              2   922   923
   921   92    N   6 14.00670 -0.31000  0     4   922   923   924   930
                                              3   925   931   932
   922   92    H  21  1.00800  0.31000  1     1   923
                                              2   924   930
   923   92   CA  14 13.01900  0.00000  0     5   924   925   930   931   932
                                              4   926   927   933   934
   924   92   CB  15 14.02700  0.00000  1     4   925   926   927   930
                                              4   928   929   931   932
   925   92   CG  12 12.01100  0.29000  0     4   926   927   928   929
                                              1   930
   926   92  OD1   1 15.99940 -0.45000  0     1   927
                                              2   928   929
   927   92  ND2   7 14.00670 -0.72000  0     2   928   929
                                              0
   928   92 HD21  21  1.00800  0.44000  0     1   929
                                              0
   929   92 HD22  21  1.00800  0.44000  1     0
                                              0
   930   92    C  12 12.01100  0.45000  0     4   931   932   933   934
                                              2   935   947
   931   92    O   1 15.99940 -0.45000  1     1   932
                                              2   933   934
   932   93    N   6 14.00670 -0.31000  0     4   933   934   935   947
                                              3   936   948   949
   933   93    H  21  1.00800  0.31000  1     1   934
                                              2   935   947
   934   93   CA  14 13.01900  0.00000  0     5   935   936   947   948   949
                                              3   937   950   951
   935   93   CB  15 14.02700  0.00000  0     3   936   937   947
                                              3   938   948   949
   936   93   CG  15 14.02700  0.00000  1     2   937   938
                                              3   939   940   947
   937   93   CD  15 14.02700  0.09000  0     3   938   939   940
                                              2   941   944
   938   93   NE  11 14.00670 -0.10500  0     4   939   940   941   944
                                              4   942   943   945   946
   939   93   HE  21  1.00800  0.34500  0     1   940
                                              2   941   944
   940   93   CZ  12 12.01100  0.01000  0     6   941   942   943   944   945   946
                                              0
   941   93  NH1  10 14.00670 -0.36000  0     3   942   943   944
                                              2   945   946
   942   93 HH11  21  1.00800  0.34500  0     1   943
                                              1   944
   943   93 HH12  21  1.00800  0.34500  0     0
                                              1   944
   944   93  NH2  10 14.00670 -0.36000  0     2   945   946
                                              0
   945   93 HH21  21  1.00800  0.34500  0     1   946
                                              0
   946   93 HH22  21  1.00800  0.34500  1     0
                                              0
   947   93    C  12 12.01100  0.45000  0     4   948   949   950   951
                                              2   952   965
   948   93    O   1 15.99940 -0.45000  1     1   949
                                              2   950   951
   949   94    N   6 14.00670 -0.31000  0     4   950   951   952   965
                                              3   953   966   967
   950   94    H  21  1.00800  0.31000  1     1   951
                                              2   952   965
   951   94   CA  14 13.01900  0.00000  0     5   952   953   965   966   967
                                              4   954   956   968   969
   952   94   CB  15 14.02700  0.00000  0     8   953   954   955   956   957   958
                                                  960   965
                                              2   966   967
   953   94   CG  12 12.01100  0.00000  1     9   954   955   956   957   958   959
                                                  960   961   962
                                              1   965
   954   94  CD1  12 12.01100 -0.14000  0     8   955   956   957   958   959   960
                                                  962   963
                                              0
   955   94  HD1  20  1.00800  0.14000  1     4   956   958   959   962
                                              0
   956   94  CD2  12 12.01100 -0.14000  0     6   957   958   960   961   962   963
                                              0
   957   94  HD2  20  1.00800  0.14000  1     3   960   961   962
                                              0
   958   94  CE1  12 12.01100 -0.14000  0     5   959   960   961   962   963
                                              1   964
   959   94  HE1  20  1.00800  0.14000  1     3   960   962   963
                                              0
   960   94  CE2  12 12.01100 -0.14000  0     3   961   962   963
                                              1   964
   961   94  HE2  20  1.00800  0.14000  1     2   962   963
                                              0
   962   94   CZ  12 12.01100  0.20300  0     2   963   964
                                              0
   963   94   OH   3 15.99940 -0.61100  0     1   964
                                              0
   964   94   HH  21  1.00800  0.40800  1     0
                                              0
   965   94    C  12 12.01100  0.45000  0     4   966   967   968   969
                                              2   970   973
   966   94    O   1 15.99940 -0.45000  1     1   967
                                              2   968   969
   967   95    N   6 14.00670 -0.31000  0     4   968   969   970   973
                                              4   971   972   974   975
   968   95    H  21  1.00800  0.31000  1     1   969
                                              2   970   973
   969   95   CA  14 13.01900  0.00000  0     6   970   971   972   973   974   975
                                              2   976   977
   970   95   CB  14 13.01900  0.00000  0     3   971   972   973
                                              2   974   975
   971   95  CG1  16 15.03500  0.00000  0     1   972
                                              1   973
   972   95  CG2  16 15.03500  0.00000  1     0
                                              1   973
   973   95    C  12 12.01100  0.45000  0     4   974   975   976   977
                                              2   978   984
   974   95    O   1 15.99940 -0.45000  1     1   975
                                              2   976   977
   975   96    N   6 14.00670 -0.31000  0     4   976   977   978   984
                                              3   979   985   986
   976   96    H  21  1.00800  0.31000  1     1   977
                                              2   978   984
   977   96   CA  14 13.01900  0.00000  0     5   978   979   984   985   986
                                              4   980   981   987   988
   978   96   CB  15 14.02700  0.00000  1     4   979   980   981   984
                                              4   982   983   985   986
   979   96   CG  12 12.01100  0.29000  0     4   980   981   982   983
                                              1   984
   980   96  OD1   1 15.99940 -0.45000  0     1   981
                                              2   982   983
   981   96  ND2   7 14.00670 -0.72000  0     2   982   983
                                              0
   982   96 HD21  21  1.00800  0.44000  0     1   983
                                              0
   983   96 HD22  21  1.00800  0.44000  1     0
                                              0
   984   96    C  12 12.01100  0.45000  0     4   985   986   987   988
                                              2   989   996
   985   96    O   1 15.99940 -0.45000  1     1   986
                                              2   987   988
   986   97    N   6 14.00670 -0.31000  0     4   987   988   989   996
                                              3   990   997   998
   987   97    H  21  1.00800  0.31000  1     1   988
                                              2   989   996
   988   97   CA  14 13.01900  0.00000  0     5   989   990   996   997   998
                                              3   991   999  1000
   989   97   CB  15 14.02700  0.00000  0     3   990   991   996
                                              4   992   993   997   998
   990   97   CG  15 14.02700  0.00000  1     3   991   992   993
                                              3   994   995   996
   991   97   CD  12 12.01100  0.29000  0     4   992   993   994   995
                                              0
   992   97  OE1   1 15.99940 -0.45000  0     1   993
                                              2   994   995
   993   97  NE2   7 14.00670 -0.72000  0     2   994   995
                                              0
   994   97 HE21  21  1.00800  0.44000  0     1   995
                                              0
   995   97 HE22  21  1.00800  0.44000  1     0
                                              0
   996   97    C  12 12.01100  0.45000  0     4   997   998   999  1000
                                              2  1001  1013
   997   97    O   1 15.99940 -0.45000  1     1   998
                                              2   999  1000
   998   98    N   6 14.00670 -0.31000  0     4   999  1000  1001  1013
                                              3  1002  1014  1015
   999   98    H  21  1.00800  0.31000  1     1  1000
                                              2  1001  1013
  1000   98   CA  14 13.01900  0.00000  0     5  1001  1002  1013  1014  1015
                                              3  1003  1016  1017
  1001   98   CB  15 14.02700  0.00000  0     3  1002  1003  1013
                                              3  1004  1014  1015
  1002   98   CG  15 14.02700  0.00000  1     2  1003  1004
                                              3  1005  1006  1013
  1003   98   CD  15 14.02700  0.09000  0     3  1004  1005  1006
                                              2  1007  1010
  1004   98   NE  11 14.00670 -0.10500  0     4  1005  1006  1007  1010
                                              4  1008  1009  1011  1012
  1005   98   HE  21  1.00800  0.34500  0     1  1006
                                              2  1007  1010
  1006   98   CZ  12 12.01100  0.01000  0     6  1007  1008  1009  1010  1011  1012
                                              0
  1007   98  NH1  10 14.00670 -0.36000  0     3  1008  1009  1010
                                              2  1011  1012
  1008   98 HH11  21  1.00800  0.34500  0     1  1009
                                              1  1010
  1009   98 HH12  21  1.00800  0.34500  0     0
                                              1  1010
  1010   98  NH2  10 14.00670 -0.36000  0     2  1011  1012
                                              0
  1011   98 HH21  21  1.00800  0.34500  0     1  1012
                                              0
  1012   98 HH22  21  1.00800  0.34500  1     0
                                              0
  1013   98    C  12 12.01100  0.45000  0     4  1014  1015  1016  1017
                                              2  1018  1022
  1014   98    O   1 15.99940 -0.45000  1     1  1015
                                              2  1016  1017
  1015   99    N   6 14.00670 -0.31000  0     4  1016  1017  1018  1022
                                              3  1019  1023  1024
  1016   99    H  21  1.00800  0.31000  1     1  1017
                                              2  1018  1022
  1017   99   CA  14 13.01900  0.00000  0     5  1018  1019  1022  1023  1024
                                              4  1020  1021  1025  1026
  1018   99   CB  15 14.02700  0.00000  1     4  1019  1020  1021  1022
                                              2  1023  1024
  1019   99   CG  14 13.01900  0.00000  0     2  1020  1021
                                              1  1022
  1020   99  CD1  16 15.03500  0.00000  0     1  1021
                                              0
  1021   99  CD2  16 15.03500  0.00000  1     0
                                              0
  1022   99    C  12 12.01100  0.45000  0     4  1023  1024  1025  1026
                                              2  1027  1031
  1023   99    O   1 15.99940 -0.45000  1     1  1024
                                              2  1025  1026
  1024  100    N   6 14.00670 -0.31000  0     4  1025  1026  1027  1031
                                              3  1028  1032  1033
  1025  100    H  21  1.00800  0.31000  1     1  1026
                                              2  1027  1031
  1026  100   CA  14 13.01900  0.00000  0     5  1027  1028  1031  1032  1033
                                              4  1029  1030  1034  1035
  1027  100   CB  15 14.02700  0.00000  1     4  1028  1029  1030  1031
                                              2  1032  1033
  1028  100   CG  14 13.01900  0.00000  0     2  1029  1030
                                              1  1031
  1029  100  CD1  16 15.03500  0.00000  0     1  1030
                                              0
  1030  100  CD2  16 15.03500  0.00000  1     0
                                              0
  1031  100    C  12 12.01100  0.45000  0     4  1032  1033  1034  1035
                                              2  1036  1048
  1032  100    O   1 15.99940 -0.45000  1     1  1033
                                              2  1034  1035
  1033  101    N   6 14.00670 -0.31000  0     4  1034  1035  1036  1048
                                              3  1037  1049  1050
  1034  101    H  21  1.00800  0.31000  1     1  1035
                                              2  1036  1048
  1035  101   CA  14 13.01900  0.00000  0     5  1036  1037  1048  1049  1050
                                              4  1038  1040  1051  1052
  1036  101   CB  15 14.02700  0.00000  0     8  1037  1038  1039  1040  1041  1042
                                                 1044  1048
                                              2  1049  1050
  1037  101   CG  12 12.01100  0.00000  1     9  1038  1039  1040  1041  1042  1043
                                                 1044  1045  1046
                                              1  1048
  1038  101  CD1  12 12.01100 -0.14000  0     8  1039  1040  1041  1042  1043  1044
                                                 1046  1047
                                              0
  1039  101  HD1  20  1.00800  0.14000  1     4  1040  1042  1043  1046
                                              0
  1040  101  CD2  12 12.01100 -0.14000  0     6  1041  1042  1044  1045  1046  1047
                                              0
  1041  101  HD2  20  1.00800  0.14000  1     3  1044  1045  1046
                                              0
  1042  101  CE1  12 12.01100 -0.14000  0     5  1043  1044  1045  1046  1047
                                              0
  1043  101  HE1  20  1.00800  0.14000  1     3  1044  1046  1047
                                              0
  1044  101  CE2  12 12.01100 -0.14000  0     3  1045  1046  1047
                                              0
  1045  101  HE2  20  1.00800  0.14000  1     2  1046  1047
                                              0
  1046  101   CZ  12 12.01100 -0.14000  0     1  1047
                                              0
  1047  101   HZ  20  1.00800  0.14000  1     0
                                              0
  1048  101    C  12 12.01100  0.45000  0     4  1049  1050  1051  1052
                                              2  1053  1056
  1049  101    O   1 15.99940 -0.45000  1     1  1050
                                              2  1051  1052
  1050  102    N   6 14.00670 -0.31000  0     4  1051  1052  1053  1056
                                              3  1054  1057  1058
  1051  102    H  21  1.00800  0.31000  1     1  1052
                                              2  1053  1056
  1052  102   CA  14 13.01900  0.00000  1     5  1053  1054  1056  1057  1058
                                              3  1055  1059  1060
  1053  102   CB  15 14.02700  0.26600  0     3  1054  1055  1056
                                              2  1057  1058
  1054  102   OG   3 15.99940 -0.67400  0     1  1055
                                              1  1056
  1055  102   HG  21  1.00800  0.40800  1     0
                                              0
  1056  102    C  12 12.01100  0.45000  0     4  1057  1058  1059  1060
                                              1  1061
  1057  102    O   1 15.99940 -0.45000  1     1  1058
                                              2  1059  1060
  1058  103    N   6 14.00670 -0.31000  0     3  1059  1060  1061
                                              2  1062  1063
  1059  103    H  21  1.00800  0.31000  1     1  1060
                                              1  1061
  1060  103   CA  15 14.02700  0.00000  1     3  1061  1062  1063
                                              2  1064  1065
  1061  103    C  12 12.01100  0.45000  0     4  1062  1063  1064  1065
                                              2  1066  1071
  1062  103    O   1 15.99940 -0.45000  1     1  1063
                                              2  1064  1065
  1063  104    N   6 14.00670 -0.31000  0     4  1064  1065  1066  1071
                                              3  1067  1072  1073
  1064  104    H  21  1.00800  0.31000  1     1  1065
                                              2  1066  1071
  1065  104   CA  14 13.01900  0.00000  0     5  1066  1067  1071  1072  1073
                                              3  1068  1074  1075
  1066  104   CB  15 14.02700  0.00000  1     3  1067  1068  1071
                                              4  1069  1070  1072  1073
  1067  104   CG  15 14.02700  0.16000  0     3  1068  1069  1070
                                              1  1071
  1068  104   CD  12 12.01100  0.27000  0     2  1069  1070
                                              0
  1069  104  OE1   2 15.99940 -0.71500  0     1  1070
                                              0
  1070  104  OE2   2 15.99940 -0.71500  1     0
                                              0
  1071  104    C  12 12.01100  0.45000  0     4  1072  1073  1074  1075
                                              1  1076
  1072  104    O   1 15.99940 -0.45000  1     1  1073
                                              2  1074  1075
  1073  105    N   6 14.00670 -0.31000  0     3  1074  1075  1076
                                              2  1077  1078
  1074  105    H  21  1.00800  0.31000  1     1  1075
                                              1  1076
  1075  105   CA  15 14.02700  0.00000  1     3  1076  1077  1078
                                              2  1079  1080
  1076  105    C  12 12.01100  0.45000  0     4  1077  1078  1079  1080
                                              2  1081  1084
  1077  105    O   1 15.99940 -0.45000  1     1  1078
                                              2  1079  1080
  1078  106    N   6 14.00670 -0.31000  0     4  1079  1080  1081  1084
                                              3  1082  1085  1086
  1079  106    H  21  1.00800  0.31000  1     1  1080
                                              2  1081  1084
  1080  106   CA  14 13.01900  0.00000  1     5  1081  1082  1084  1085  1086
                                              3  1083  1087  1088
  1081  106   CB  15 14.02700  0.26600  0     3  1082  1083  1084
                                              2  1085  1086
  1082  106   OG   3 15.99940 -0.67400  0     1  1083
                                              1  1084
  1083  106   HG  21  1.00800  0.40800  1     0
                                              0
  1084  106    C  12 12.01100  0.45000  0     4  1085  1086  1087  1088
                                              2  1089  1092
  1085  106    O   1 15.99940 -0.45000  1     1  1086
                                              2  1087  1088
  1086  107    N   6 14.00670 -0.31000  0     4  1087  1088  1089  1092
                                              3  1090  1093  1094
  1087  107    H  21  1.00800  0.31000  1     1  1088
                                              2  1089  1092
  1088  107   CA  14 13.01900  0.00000  1     5  1089  1090  1092  1093  1094
                                              3  1091  1095  1096
  1089  107   CB  15 14.02700  0.26600  0     3  1090  1091  1092
                                              2  1093  1094
  1090  107   OG   3 15.99940 -0.67400  0     1  1091
                                              1  1092
  1091  107   HG  21  1.00800  0.40800  1     0
                                              0
  1092  107    C  12 12.01100  0.45000  0     4  1093  1094  1095  1096
                                              2  1097  1101
  1093  107    O   1 15.99940 -0.45000  1     1  1094
                                              2  1095  1096
  1094  108    N   6 14.00670 -0.31000  0     4  1095  1096  1097  1101
                                              3  1098  1102  1103
  1095  108    H  21  1.00800  0.31000  1     1  1096
                                              2  1097  1101
  1096  108   CA  14 13.01900  0.00000  0     5  1097  1098  1101  1102  1103
                                              4  1099  1100  1104  1105
  1097  108   CB  15 14.02700  0.00000  1     4  1098  1099  1100  1101
                                              2  1102  1103
  1098  108   CG  14 13.01900  0.00000  0     2  1099  1100
                                              1  1101
  1099  108  CD1  16 15.03500  0.00000  0     1  1100
                                              0
  1100  108  CD2  16 15.03500  0.00000  1     0
                                              0
  1101  108    C  12 12.01100  0.45000  0     4  1102  1103  1104  1105
                                              2  1106  1110
  1102  108    O   1 15.99940 -0.45000  1     1  1103
                                              2  1104  1105
  1103  109    N   6 14.00670 -0.31000  0     4  1104  1105  1106  1110
                                              4  1107  1109  1111  1112
  1104  109    H  21  1.00800  0.31000  1     1  1105
                                              2  1106  1110
  1105  109   CA  14 13.01900  0.00000  1     6  1106  1107  1109  1110  1111  1112
                                              3  1108  1113  1114
  1106  109   CB  14 13.01900  0.26600  0     4  1107  1108  1109  1110
                                              2  1111  1112
  1107  109  OG1   3 15.99940 -0.67400  0     2  1108  1109
                                              1  1110
  1108  109  HG1  21  1.00800  0.40800  1     0
                                              1  1109
  1109  109  CG2  16 15.03500  0.00000  1     0
                                              1  1110
  1110  109    C  12 12.01100  0.45000  0     4  1111  1112  1113  1114
                                              2  1115  1119
  1111  109    O   1 15.99940 -0.45000  1     1  1112
                                              2  1113  1114
  1112  110    N   6 14.00670 -0.31000  0     4  1113  1114  1115  1119
                                              4  1116  1118  1120  1121
  1113  110    H  21  1.00800  0.31000  1     1  1114
                                              2  1115  1119
  1114  110   CA  14 13.01900  0.00000  1     6  1115  1116  1118  1119  1120  1121
                                              3  1117  1122  1125
  1115  110   CB  14 13.01900  0.26600  0     4  1116  1117  1118  1119
                                              2  1120  1121
  1116  110  OG1   3 15.99940 -0.67400  0     2  1117  1118
                                              1  1119
  1117  110  HG1  21  1.00800  0.40800  1     0
                                              1  1118
  1118  110  CG2  16 15.03500  0.00000  1     0
                                              1  1119
  1119  110    C  12 12.01100  0.45000  0     4  1120  1121  1122  1125
                                              3  1123  1124  1126
  1120  110    O   1 15.99940 -0.45000  1     1  1121
                                              2  1122  1125
  1121  111    N   6 14.00670  0.00000  1     5  1122  1123  1124  1125  1126
                                              2  1127  1128
  1122  111   CA  14 13.01900  0.00000  0     6  1123  1124  1125  1126  1127  1128
                                              2  1129  1132
  1123  111   CB  18 14.02700  0.00000  1     3  1124  1125  1126
                                              2  1127  1128
  1124  111   CG  18 14.02700  0.00000  0     1  1125
                                              1  1126
  1125  111   CD  18 14.02700  0.00000  1     0
                                              1  1126
  1126  111    C  12 12.01100  0.45000  0     4  1127  1128  1129  1132
                                              3  1130  1131  1133
  1127  111    O   1 15.99940 -0.45000  1     1  1128
                                              2  1129  1132
  1128  112    N   6 14.00670  0.00000  1     5  1129  1130  1131  1132  1133
                                              2  1134  1135
  1129  112   CA  14 13.01900  0.00000  0     6  1130  1131  1132  1133  1134  1135
                                              2  1136  1137
  1130  112   CB  18 14.02700  0.00000  1     3  1131  1132  1133
                                              2  1134  1135
  1131  112   CG  18 14.02700  0.00000  0     1  1132
                                              1  1133
  1132  112   CD  18 14.02700  0.00000  1     0
                                              1  1133
  1133  112    C  12 12.01100  0.45000  0     4  1134  1135  1136  1137
                                              2  1138  1146
  1134  112    O   1 15.99940 -0.45000  1     1  1135
                                              2  1136  1137
  1135  113    N   6 14.00670 -0.31000  0     4  1136  1137  1138  1146
                                              3  1139  1147  1148
  1136  113    H  21  1.00800  0.31000  1     1  1137
                                              2  1138  1146
  1137  113   CA  14 13.01900  0.00000  0     5  1138  1139  1146  1147  1148
                                              3  1140  1149  1150
  1138  113   CB  15 14.02700  0.00000  1     3  1139  1140  1146
                                              3  1141  1147  1148
  1139  113   CG  15 14.02700  0.00000  0     2  1140  1141
                                              2  1142  1146
  1140  113   CD  15 14.02700  0.00000  1     2  1141  1142
                                              3  1143  1144  1145
  1141  113   CE  15 14.02700  0.20000  0     4  1142  1143  1144  1145
                                              0
  1142  113   NZ   8 14.00670  0.05000  0     3  1143  1144  1145
                                              0
  1143  113  HZ1  21  1.00800  0.25000  0     2  1144  1145
                                              0
  1144  113  HZ2  21  1.00800  0.25000  0     1  1145
                                              0
  1145  113  HZ3  21  1.00800  0.25000  1     0
                                              0
  1146  113    C  12 12.01100  0.45000  0     4  1147  1148  1149  1150
                                              2  1151  1152
  1147  113    O   1 15.99940 -0.45000  1     1  1148
                                              2  1149  1150
  1148  114    N   6 14.00670 -0.31000  0     4  1149  1150  1151  1152
                                              2  1153  1154
  1149  114    H  21  1.00800  0.31000  1     1  1150
                                              2  1151  1152
  1150  114   CA  14 13.01900  0.00000  0     4  1151  1152  1153  1154
                                              2  1155  1156
  1151  114   CB  16 15.03500  0.00000  1     1  1152
                                              2  1153  1154
  1152  114    C  12 12.01100  0.45000  0     4  1153  1154  1155  1156
                                              2  1157  1161
  1153  114    O   1 15.99940 -0.45000  1     1  1154
                                              2  1155  1156
  1154  115    N   6 14.00670 -0.31000  0     4  1155  1156  1157  1161
                                              3  1158  1162  1163
  1155  115    H  21  1.00800  0.31000  1     1  1156
                                              2  1157  1161
  1156  115   CA  14 13.01900  0.00000  0     5  1157  1158  1161  1162  1163
                                              4  1159  1160  1164  1165
  1157  115   CB  15 14.02700  0.00000  1     4  1158  1159  1160  1161
                                              2  1162  1163
  1158  115   CG  14 13.01900  0.00000  0     2  1159  1160
                                              1  1161
  1159  115  CD1  16 15.03500  0.00000  0     1  1160
                                              0
  1160  115  CD2  16 15.03500  0.00000  1     0
                                              0
  1161  115    C  12 12.01100  0.45000  0     4  1162  1163  1164  1165
                                              2  1166  1171
  1162  115    O   1 15.99940 -0.45000  1     1  1163
                                              2  1164  1165
  1163  116    N   6 14.00670 -0.31000  0     4  1164  1165  1166  1171
                                              3  1167  1172  1173
  1164  116    H  21  1.00800  0.31000  1     1  1165
                                              2  1166  1171
  1165  116   CA  14 13.01900  0.00000  0     5  1166  1167  1171  1172  1173
                                              3  1168  1174  1175
  1166  116   CB  15 14.02700  0.00000  1     3  1167  1168  1171
                                              4  1169  1170  1172  1173
  1167  116   CG  15 14.02700  0.16000  0     3  1168  1169  1170
                                              1  1171
  1168  116   CD  12 12.01100  0.27000  0     2  1169  1170
                                              0
  1169  116  OE1   2 15.99940 -0.71500  0     1  1170
                                              0
  1170  116  OE2   2 15.99940 -0.71500  1     0
                                              0
  1171  116    C  12 12.01100  0.45000  0     4  1172  1173  1174  1175
                                              2  1176  1180
  1172  116    O   1 15.99940 -0.45000  1     1  1173
                                              2  1174  1175
  1173  117    N   6 14.00670 -0.31000  0     4  1174  1175  1176  1180
                                              4  1177  1179  1181  1182
  1174  117    H  21  1.00800  0.31000  1     1  1175
                                              2  1176  1180
  1175  117   CA  14 13.01900  0.00000  1     6  1176  1177  1179  1180  1181  1182
                                              3  1178  1183  1184
  1176  117   CB  14 13.01900  0.26600  0     4  1177  1178  1179  1180
                                              2  1181  1182
  1177  117  OG1   3 15.99940 -0.67400  0     2  1178  1179
                                              1  1180
  1178  117  HG1  21  1.00800  0.40800  1     0
                                              1  1179
  1179  117  CG2  16 15.03500  0.00000  1     0
                                              1  1180
  1180  117    C  12 12.01100  0.45000  0     4  1181  1182  1183  1184
                                              2  1185  1188
  1181  117    O   1 15.99940 -0.45000  1     1  1182
                                              2  1183  1184
  1182  118    N   6 14.00670 -0.31000  0     4  1183  1184  1185  1188
                                              4  1186  1187  1189  1190
  1183  118    H  21  1.00800  0.31000  1     1  1184
                                              2  1185  1188
  1184  118   CA  14 13.01900  0.00000  0     6  1185  1186  1187  1188  1189  1190
                                              2  1191  1192
  1185  118   CB  14 13.01900  0.00000  0     3  1186  1187  1188
                                              2  1189  1190
  1186  118  CG1  16 15.03500  0.00000  0     1  1187
                                              1  1188
  1187  118  CG2  16 15.03500  0.00000  1     0
                                              1  1188
  1188  118    C  12 12.01100  0.45000  0     4  1189  1190  1191  1192
                                              2  1193  1199
  1189  118    O   1 15.99940 -0.45000  1     1  1190
                                              2  1191  1192
  1190  119    N   6 14.00670 -0.31000  0     4  1191  1192  1193  1199
                                              3  1194  1200  1201
  1191  119    H  21  1.00800  0.31000  1     1  1192
                                              2  1193  1199
  1192  119   CA  14 13.01900  0.00000  0     5  1193  1194  1199  1200  1201
                                              4  1195  1196  1202  1203
  1193  119   CB  15 14.02700  0.00000  1     4  1194  1195  1196  1199
                                              4  1197  1198  1200  1201
  1194  119   CG  12 12.01100  0.29000  0     4  1195  1196  1197  1198
                                              1  1199
  1195  119  OD1   1 15.99940 -0.45000  0     1  1196
                                              2  1197  1198
  1196  119  ND2   7 14.00670 -0.72000  0     2  1197  1198
                                              0
  1197  119 HD21  21  1.00800  0.44000  0     1  1198
                                              0
  1198  119 HD22  21  1.00800  0.44000  1     0
                                              0
  1199  119    C  12 12.01100  0.45000  0     4  1200  1201  1202  1203
                                              2  1204  1217
  1200  119    O   1 15.99940 -0.45000  1     1  1201
                                              2  1202  1203
  1201  120    N   6 14.00670 -0.31000  0     4  1202  1203  1204  1217
                                              3  1205  1218  1219
  1202  120    H  21  1.00800  0.31000  1     1  1203
                                              2  1204  1217
  1203  120   CA  14 13.01900  0.00000  0     5  1204  1205  1217  1218  1219
                                              4  1206  1208  1220  1221
  1204  120   CB  15 14.02700  0.00000  0     8  1205  1206  1207  1208  1209  1210
                                                 1212  1217
                                              2  1218  1219
  1205  120   CG  12 12.01100  0.00000  1     9  1206  1207  1208  1209  1210  1211
                                                 1212  1213  1214
                                              1  1217
  1206  120  CD1  12 12.01100 -0.14000  0     8  1207  1208  1209  1210  1211  1212
                                                 1214  1215
                                              0
  1207  120  HD1  20  1.00800  0.14000  1     4  1208  1210  1211  1214
                                              0
  1208  120  CD2  12 12.01100 -0.14000  0     6  1209  1210  1212  1213  1214  1215
                                              0
  1209  120  HD2  20  1.00800  0.14000  1     3  1212  1213  1214
                                              0
  1210  120  CE1  12 12.01100 -0.14000  0     5  1211  1212  1213  1214  1215
                                              1  1216
  1211  120  HE1  20  1.00800  0.14000  1     3  1212  1214  1215
                                              0
  1212  120  CE2  12 12.01100 -0.14000  0     3  1213  1214  1215
                                              1  1216
  1213  120  HE2  20  1.00800  0.14000  1     2  1214  1215
                                              0
  1214  120   CZ  12 12.01100  0.20300  0     2  1215  1216
                                              0
  1215  120   OH   3 15.99940 -0.61100  0     1  1216
                                              0
  1216  120   HH  21  1.00800  0.40800  1     0
                                              0
  1217  120    C  12 12.01100  0.45000  0     4  1218  1219  1220  1221
                                              2  1222  1226
  1218  120    O   1 15.99940 -0.45000  1     1  1219
                                              2  1220  1221
  1219  121    N   6 14.00670 -0.31000  0     4  1220  1221  1222  1226
                                              4  1223  1224  1227  1228
  1220  121    H  21  1.00800  0.31000  1     1  1221
                                              2  1222  1226
  1221  121   CA  14 13.01900  0.00000  1     6  1222  1223  1224  1226  1227  1228
                                              3  1225  1229  1230
  1222  121   CB  14 13.01900  0.00000  0     4  1223  1224  1225  1226
                                              2  1227  1228
  1223  121  CG1  15 14.02700  0.00000  0     2  1224  1225
                                              1  1226
  1224  121  CG2  16 15.03500  0.00000  0     0
                                              2  1225  1226
  1225  121   CD  16 15.03500  0.00000  1     0
                                              0
  1226  121    C  12 12.01100  0.45000  0     4  1227  1228  1229  1230
                                              2  1231  1239
  1227  121    O   1 15.99940 -0.45000  1     1  1228
                                              2  1229  1230
  1228  122    N   6 14.00670 -0.31000  0     4  1229  1230  1231  1239
                                              3  1232  1240  1241
  1229  122    H  21  1.00800  0.31000  1     1  1230
                                              2  1231  1239
  1230  122   CA  14 13.01900  0.00000  0     5  1231  1232  1239  1240  1241
                                              3  1233  1242  1243
  1231  122   CB  15 14.02700  0.00000  1     3  1232  1233  1239
                                              3  1234  1240  1241
  1232  122   CG  15 14.02700  0.00000  0     2  1233  1234
                                              2  1235  1239
  1233  122   CD  15 14.02700  0.00000  1     2  1234  1235
                                              3  1236  1237  1238
  1234  122   CE  15 14.02700  0.20000  0     4  1235  1236  1237  1238
                                              0
  1235  122   NZ   8 14.00670  0.05000  0     3  1236  1237  1238
                                              0
  1236  122  HZ1  21  1.00800  0.25000  0     2  1237  1238
                                              0
  1237  122  HZ2  21  1.00800  0.25000  0     1  1238
                                              0
  1238  122  HZ3  21  1.00800  0.25000  1     0
                                              0
  1239  122    C  12 12.01100  0.45000  0     4  1240  1241  1242  1243
                                              2  1244  1252
  1240  122    O   1 15.99940 -0.45000  1     1  1241
                                              2  1242  1243
  1241  123    N   6 14.00670 -0.31000  0     4  1242  1243  1244  1252
                                              3  1245  1253  1254
  1242  123    H  21  1.00800  0.31000  1     1  1243
                                              2  1244  1252
  1243  123   CA  14 13.01900  0.00000  0     5  1244  1245  1252  1253  1254
                                              3  1246  1255  1256
  1244  123   CB  15 14.02700  0.00000  1     3  1245  1246  1252
                                              3  1247  1253  1254
  1245  123   CG  15 14.02700  0.00000  0     2  1246  1247
                                              2  1248  1252
  1246  123   CD  15 14.02700  0.00000  1     2  1247  1248
                                              3  1249  1250  1251
  1247  123   CE  15 14.02700  0.20000  0     4  1248  1249  1250  1251
                                              0
  1248  123   NZ   8 14.00670  0.05000  0     3  1249  1250  1251
                                              0
  1249  123  HZ1  21  1.00800  0.25000  0     2  1250  1251
                                              0
  1250  123  HZ2  21  1.00800  0.25000  0     1  1251
                                              0
  1251  123  HZ3  21  1.00800  0.25000  1     0
                                              0
  1252  123    C  12 12.01100  0.45000  0     4  1253  1254  1255  1256
                                              2  1257  1258
  1253  123    O   1 15.99940 -0.45000  1     1  1254
                                              2  1255  1256
  1254  124    N   6 14.00670 -0.31000  0     4  1255  1256  1257  1258
                                              2  1259  1260
  1255  124    H  21  1.00800  0.31000  1     1  1256
                                              2  1257  1258
  1256  124   CA  14 13.01900  0.00000  0     4  1257  1258  1259  1260
                                              2  1261  1262
  1257  124   CB  16 15.03500  0.00000  1     1  1258
                                              2  1259  1260
  1258  124    C  12 12.01100  0.45000  0     4  1259  1260  1261  1262
                                              2  1263  1276
  1259  124    O   1 15.99940 -0.45000  1     1  1260
                                              2  1261  1262
  1260  125    N   6 14.00670 -0.31000  0     4  1261  1262  1263  1276
                                              3  1264  1277  1278
  1261  125    H  21  1.00800  0.31000  1     1  1262
                                              2  1263  1276
  1262  125   CA  14 13.01900  0.00000  0     5  1263  1264  1276  1277  1278
                                              4  1265  1267  1279  1280
  1263  125   CB  15 14.02700  0.00000  0     8  1264  1265  1266  1267  1268  1269
                                                 1271  1276
                                              2  1277  1278
  1264  125   CG  12 12.01100  0.00000  1     9  1265  1266  1267  1268  1269  1270
                                                 1271  1272  1273
                                              1  1276
  1265  125  CD1  12 12.01100 -0.14000  0     8  1266  1267  1268  1269  1270  1271
                                                 1273  1274
                                              0
  1266  125  HD1  20  1.00800  0.14000  1     4  1267  1269  1270  1273
                                              0
  1267  125  CD2  12 12.01100 -0.14000  0     6  1268  1269  1271  1272  1273  1274
                                              0
  1268  125  HD2  20  1.00800  0.14000  1     3  1271  1272  1273
                                              0
  1269  125  CE1  12 12.01100 -0.14000  0     5  1270  1271  1272  1273  1274
                                              1  1275
  1270  125  HE1  20  1.00800  0.14000  1     3  1271  1273  1274
                                              0
  1271  125  CE2  12 12.01100 -0.14000  0     3  1272  1273  1274
                                              1  1275
  1272  125  HE2  20  1.00800  0.14000  1     2  1273  1274
                                              0
  1273  125   CZ  12 12.01100  0.20300  0     2  1274  1275
                                              0
  1274  125   OH   3 15.99940 -0.61100  0     1  1275
                                              0
  1275  125   HH  21  1.00800  0.40800  1     0
                                              0
  1276  125    C  12 12.01100  0.45000  0     4  1277  1278  1279  1280
                                              2  1281  1282
  1277  125    O   1 15.99940 -0.45000  1     1  1278
                                              2  1279  1280
  1278  126    N   6 14.00670 -0.31000  0     4  1279  1280  1281  1282
                                              2  1283  1284
  1279  126    H  21  1.00800  0.31000  1     1  1280
                                              2  1281  1282
  1280  126   CA  14 13.01900  0.00000  0     4  1281  1282  1283  1284
                                              2  1285  1286
  1281  126   CB  16 15.03500  0.00000  1     1  1282
                                              2  1283  1284
  1282  126    C  12 12.01100  0.45000  0     4  1283  1284  1285  1286
                                              2  1287  1291
  1283  126    O   1 15.99940 -0.45000  1     1  1284
                                              2  1285  1286
  1284  127    N   6 14.00670 -0.31000  0     4  1285  1286  1287  1291
                                              4  1288  1289  1292  1293
  1285  127    H  21  1.00800  0.31000  1     1  1286
                                              2  1287  1291
  1286  127   CA  14 13.01900  0.00000  1     6  1287  1288  1289  1291  1292  1293
                                              3  1290  1294  1295
  1287  127   CB  14 13.01900  0.00000  0     4  1288  1289  1290  1291
                                              2  1292  1293
  1288  127  CG1  15 14.02700  0.00000  0     2  1289  1290
                                              1  1291
  1289  127  CG2  16 15.03500  0.00000  0     0
                                              2  1290  1291
  1290  127   CD  16 15.03500  0.00000  1     0
                                              0
  1291  127    C  12 12.01100  0.45000  0     4  1292  1293  1294  1295
                                              2  1296  1299
  1292  127    O   1 15.99940 -0.45000  1     1  1293
                                              2  1294  1295
  1293  128    N   6 14.00670 -0.31000  0     4  1294  1295  1296  1299
                                              3  1297  1300  1301
  1294  128    H  21  1.00800  0.31000  1     1  1295
                                              2  1296  1299
  1295  128   CA  14 13.01900  0.00000  1     5  1296  1297  1299  1300  1301
                                              3  1298  1302  1303
  1296  128   CB  15 14.02700  0.26600  0     3  1297  1298  1299
                                              2  1300  1301
  1297  128   OG   3 15.99940 -0.67400  0     1  1298
                                              1  1299
  1298  128   HG  21  1.00800  0.40800  1     0
                                              0
  1299  128    C  12 12.01100  0.45000  0     4  1300  1301  1302  1303
                                              2  1304  1307
  1300  128    O   1 15.99940 -0.45000  1     1  1301
                                              2  1302  1303
  1301  129    N   6 14.00670 -0.31000  0     4  1302  1303  1304  1307
                                              3  1305  1308  1309
  1302  129    H  21  1.00800  0.31000  1     1  1303
                                              2  1304  1307
  1303  129   CA  14 13.01900  0.00000  1     5  1304  1305  1307  1308  1309
                                              3  1306  1310  1311
  1304  129   CB  15 14.02700  0.15000  0     3  1305  1306  1307
                                              2  1308  1309
  1305  129   SG  23 32.06000 -0.37000  0     1  1306
                                              1  1307
  1306  129   HG  21  1.00800  0.22000  1     0
                                              0
  1307  129    C  12 12.01100  0.45000  0     4  1308  1309  1310  1311
                                              2  1312  1317
  1308  129    O   1 15.99940 -0.45000  1     1  1309
                                              2  1310  1311
  1309  130    N   6 14.00670 -0.31000  0     4  1310  1311  1312  1317
                                              3  1313  1318  1319
  1310  130    H  21  1.00800  0.31000  1     1  1311
                                              2  1312  1317
  1311  130   CA  14 13.01900  0.00000  0     5  1312  1313  1317  1318  1319
                                              3  1314  1320  1321
  1312  130   CB  15 14.02700  0.00000  1     3  1313  1314  1317
                                              4  1315  1316  1318  1319
  1313  130   CG  15 14.02700  0.16000  0     3  1314  1315  1316
                                              1  1317
  1314  130   CD  12 12.01100  0.27000  0     2  1315  1316
                                              0
  1315  130  OE1   2 15.99940 -0.71500  0     1  1316
                                              0
  1316  130  OE2   2 15.99940 -0.71500  1     0
                                              0
  1317  130    C  12 12.01100  0.45000  0     4  1318  1319  1320  1321
                                              2  1322  1326
  1318  130    O   1 15.99940 -0.45000  1     1  1319
                                              2  1320  1321
  1319  131    N   6 14.00670 -0.31000  0     4  1320  1321  1322  1326
                                              3  1323  1327  1328
  1320  131    H  21  1.00800  0.31000  1     1  1321
                                              2  1322  1326
  1321  131   CA  14 13.01900  0.00000  0     5  1322  1323  1326  1327  1328
                                              4  1324  1325  1329  1330
  1322  131   CB  15 14.02700  0.00000  1     4  1323  1324  1325  1326
                                              2  1327  1328
  1323  131   CG  14 13.01900  0.00000  0     2  1324  1325
                                              1  1326
  1324  131  CD1  16 15.03500  0.00000  0     1  1325
                                              0
  1325  131  CD2  16 15.03500  0.00000  1     0
                                              0
  1326  131    C  12 12.01100  0.45000  0     4  1327  1328  1329  1330
                                              2  1331  1335
  1327  131    O   1 15.99940 -0.45000  1     1  1328
                                              2  1329  1330
  1328  132    N   6 14.00670 -0.31000  0     4  1329  1330  1331  1335
                                              4  1332  1334  1336  1337
  1329  132    H  21  1.00800  0.31000  1     1  1330
                                              2  1331  1335
  1330  132   CA  14 13.01900  0.00000  1     6  1331  1332  1334  1335  1336  1337
                                              3  1333  1338  1341
  1331  132   CB  14 13.01900  0.26600  0     4  1332  1333  1334  1335
                                              2  1336  1337
  1332  132  OG1   3 15.99940 -0.67400  0     2  1333  1334
                                              1  1335
  1333  132  HG1  21  1.00800  0.40800  1     0
                                              1  1334
  1334  132  CG2  16 15.03500  0.00000  1     0
                                              1  1335
  1335  132    C  12 12.01100  0.45000  0     4  1336  1337  1338  1341
                                              3  1339  1340  1342
  1336  132    O   1 15.99940 -0.45000  1     1  1337
                                              2  1338  1341
  1337  133    N   6 14.00670  0.00000  1     5  1338  1339  1340  1341  1342
                                              2  1343  1344
  1338  133   CA  14 13.01900  0.00000  0     6  1339  1340  1341  1342  1343  1344
                                              2  1345  1346
  1339  133   CB  18 14.02700  0.00000  1     3  1340  1341  1342
                                              2  1343  1344
  1340  133   CG  18 14.02700  0.00000  0     1  1341
                                              1  1342
  1341  133   CD  18 14.02700  0.00000  1     0
                                              1  1342
  1342  133    C  12 12.01100  0.45000  0     4  1343  1344  1345  1346
                                              1  1347
  1343  133    O   1 15.99940 -0.45000  1     1  1344
                                              2  1345  1346
  1344  134    N   6 14.00670 -0.31000  0     3  1345  1346  1347
                                              2  1348  1349
  1345  134    H  21  1.00800  0.31000  1     1  1346
                                              1  1347
  1346  134   CA  15 14.02700  0.00000  1     3  1347  1348  1349
                                              2  1350  1351
  1347  134    C  12 12.01100  0.45000  0     4  1348  1349  1350  1351
                                              1  1352
  1348  134    O   1 15.99940 -0.45000  1     1  1349
                                              2  1350  1351
  1349  135    N   6 14.00670 -0.31000  0     3  1350  1351  1352
                                              2  1353  1354
  1350  135    H  21  1.00800  0.31000  1     1  1351
                                              1  1352
  1351  135   CA  15 14.02700  0.00000  1     3  1352  1353  1354
                                              2  1355  1356
  1352  135    C  12 12.01100  0.45000  0     4  1353  1354  1355  1356
                                              2  1357  1369
  1353  135    O   1 15.99940 -0.45000  1     1  1354
                                              2  1355  1356
  1354  136    N   6 14.00670 -0.31000  0     4  1355  1356  1357  1369
                                              3  1358  1370  1371
  1355  136    H  21  1.00800  0.31000  1     1  1356
                                              2  1357  1369
  1356  136   CA  14 13.01900  0.00000  0     5  1357  1358  1369  1370  1371
                                              3  1359  1372  1373
  1357  136   CB  15 14.02700  0.00000  0     3  1358  1359  1369
                                              3  1360  1370  1371
  1358  136   CG  15 14.02700  0.00000  1     2  1359  1360
                                              3  1361  1362  1369
  1359  136   CD  15 14.02700  0.09000  0     3  1360  1361  1362
                                              2  1363  1366
  1360  136   NE  11 14.00670 -0.10500  0     4  1361  1362  1363  1366
                                              4  1364  1365  1367  1368
  1361  136   HE  21  1.00800  0.34500  0     1  1362
                                              2  1363  1366
  1362  136   CZ  12 12.01100  0.01000  0     6  1363  1364  1365  1366  1367  1368
                                              0
  1363  136  NH1  10 14.00670 -0.36000  0     3  1364  1365  1366
                                              2  1367  1368
  1364  136 HH11  21  1.00800  0.34500  0     1  1365
                                              1  1366
  1365  136 HH12  21  1.00800  0.34500  0     0
                                              1  1366
  1366  136  NH2  10 14.00670 -0.36000  0     2  1367  1368
                                              0
  1367  136 HH21  21  1.00800  0.34500  0     1  1368
                                              0
  1368  136 HH22  21  1.00800  0.34500  1     0
                                              0
  1369  136    C  12 12.01100  0.45000  0     4  1370  1371  1372  1373
                                              2  1374  1378
  1370  136    O   1 15.99940 -0.45000  1     1  1371
                                              2  1372  1373
  1371  137    N   6 14.00670 -0.31000  0     4  1372  1373  1374  1378
                                              3  1375  1379  1380
  1372  137    H  21  1.00800  0.31000  1     1  1373
                                              2  1374  1378
  1373  137   CA  14 13.01900  0.00000  1     5  1374  1375  1378  1379  1380
                                              4  1376  1377  1381  1382
  1374  137   CB  15 14.02700  0.16000  0     4  1375  1376  1377  1378
                                              2  1379  1380
  1375  137   CG  12 12.01100  0.27000  0     2  1376  1377
                                              1  1378
  1376  137  OD1   2 15.99940 -0.71500  0     1  1377
                                              0
  1377  137  OD2   2 15.99940 -0.71500  1     0
                                              0
  1378  137    C  12 12.01100  0.45000  0     4  1379  1380  1381  1382
                                              2  1383  1384
  1379  137    O   1 15.99940 -0.45000  1     1  1380
                                              2  1381  1382
  1380  138    N   6 14.00670 -0.31000  0     4  1381  1382  1383  1384
                                              2  1385  1386
  1381  138    H  21  1.00800  0.31000  1     1  1382
                                              2  1383  1384
  1382  138   CA  14 13.01900  0.00000  0     4  1383  1384  1385  1386
                                              2  1387  1388
  1383  138   CB  16 15.03500  0.00000  1     1  1384
                                              2  1385  1386
  1384  138    C  12 12.01100  0.45000  0     4  1385  1386  1387  1388
                                              2  1389  1392
  1385  138    O   1 15.99940 -0.45000  1     1  1386
                                              2  1387  1388
  1386  139    N   6 14.00670 -0.31000  0     4  1387  1388  1389  1392
                                              4  1390  1391  1393  1394
  1387  139    H  21  1.00800  0.31000  1     1  1388
                                              2  1389  1392
  1388  139   CA  14 13.01900  0.00000  0     6  1389  1390  1391  1392  1393  1394
                                              2  1395  1396
  1389  139   CB  14 13.01900  0.00000  0     3  1390  1391  1392
                                              2  1393  1394
  1390  139  CG1  16 15.03500  0.00000  0     1  1391
                                              1  1392
  1391  139  CG2  16 15.03500  0.00000  1     0
                                              1  1392
  1392  139    C  12 12.01100  0.45000  0     4  1393  1394  1395  1396
                                              2  1397  1404
  1393  139    O   1 15.99940 -0.45000  1     1  1394
                                              2  1395  1396
  1394  140    N   6 14.00670 -0.31000  0     4  1395  1396  1397  1404
                                              3  1398  1405  1406
  1395  140    H  21  1.00800  0.31000  1     1  1396
                                              2  1397  1404
  1396  140   CA  14 13.01900  0.00000  0     5  1397  1398  1404  1405  1406
                                              3  1399  1407  1408
  1397  140   CB  15 14.02700  0.00000  0     3  1398  1399  1404
                                              4  1400  1401  1405  1406
  1398  140   CG  15 14.02700  0.00000  1     3  1399  1400  1401
                                              3  1402  1403  1404
  1399  140   CD  12 12.01100  0.29000  0     4  1400  1401  1402  1403
                                              0
  1400  140  OE1   1 15.99940 -0.45000  0     1  1401
                                              2  1402  1403
  1401  140  NE2   7 14.00670 -0.72000  0     2  1402  1403
                                              0
  1402  140 HE21  21  1.00800  0.44000  0     1  1403
                                              0
  1403  140 HE22  21  1.00800  0.44000  1     0
                                              0
  1404  140    C  12 12.01100  0.45000  0     4  1405  1406  1407  1408
                                              2  1409  1412
  1405  140    O   1 15.99940 -0.45000  1     1  1406
                                              2  1407  1408
  1406  141    N   6 14.00670 -0.31000  0     4  1407  1408  1409  1412
                                              4  1410  1411  1413  1414
  1407  141    H  21  1.00800  0.31000  1     1  1408
                                              2  1409  1412
  1408  141   CA  14 13.01900  0.00000  0     6  1409  1410  1411  1412  1413  1414
                                              2  1415  1416
  1409  141   CB  14 13.01900  0.00000  0     3  1410  1411  1412
                                              2  1413  1414
  1410  141  CG1  16 15.03500  0.00000  0     1  1411
                                              1  1412
  1411  141  CG2  16 15.03500  0.00000  1     0
                                              1  1412
  1412  141    C  12 12.01100  0.45000  0     4  1413  1414  1415  1416
                                              2  1417  1421
  1413  141    O   1 15.99940 -0.45000  1     1  1414
                                              2  1415  1416
  1414  142    N   6 14.00670 -0.31000  0     4  1415  1416  1417  1421
                                              3  1418  1422  1423
  1415  142    H  21  1.00800  0.31000  1     1  1416
                                              2  1417  1421
  1416  142   CA  14 13.01900  0.00000  0     5  1417  1418  1421  1422  1423
                                              4  1419  1420  1424  1425
  1417  142   CB  15 14.02700  0.00000  1     4  1418  1419  1420  1421
                                              2  1422  1423
  1418  142   CG  14 13.01900  0.00000  0     2  1419  1420
                                              1  1421
  1419  142  CD1  16 15.03500  0.00000  0     1  1420
                                              0
  1420  142  CD2  16 15.03500  0.00000  1     0
                                              0
  1421  142    C  12 12.01100  0.45000  0     4  1422  1423  1424  1425
                                              2  1426  1430
  1422  142    O   1 15.99940 -0.45000  1     1  1423
                                              2  1424  1425
  1423  143    N   6 14.00670 -0.31000  0     4  1424  1425  1426  1430
                                              3  1427  1431  1432
  1424  143    H  21  1.00800  0.31000  1     1  1425
                                              2  1426  1430
  1425  143   CA  14 13.01900  0.00000  1     5  1426  1427  1430  1431  1432
                                              4  1428  1429  1433  1434
  1426  143   CB  15 14.02700  0.16000  0     4  1427  1428  1429  1430
                                              2  1431  1432
  1427  143   CG  12 12.01100  0.27000  0     2  1428  1429
                                              1  1430
  1428  143  OD1   2 15.99940 -0.71500  0     1  1429
                                              0
  1429  143  OD2   2 15.99940 -0.71500  1     0
                                              0
  1430  143    C  12 12.01100  0.45000  0     4  1431  1432  1433  1434
                                              2  1435  1438
  1431  143    O   1 15.99940 -0.45000  1     1  1432
                                              2  1433  1434
  1432  144    N   6 14.00670 -0.31000  0     4  1433  1434  1435  1438
                                              3  1436  1439  1440
  1433  144    H  21  1.00800  0.31000  1     1  1434
                                              2  1435  1438
  1434  144   CA  14 13.01900  0.00000  1     5  1435  1436  1438  1439  1440
                                              3  1437  1441  1442
  1435  144   CB  15 14.02700  0.26600  0     3  1436  1437  1438
                                              2  1439  1440
  1436  144   OG   3 15.99940 -0.67400  0     1  1437
                                              1  1438
  1437  144   HG  21  1.00800  0.40800  1     0
                                              0
  1438  144    C  12 12.01100  0.45000  0     4  1439  1440  1441  1442
                                              2  1443  1447
  1439  144    O   1 15.99940 -0.45000  1     1  1440
                                              2  1441  1442
  1440  145    N   6 14.00670 -0.31000  0     4  1441  1442  1443  1447
                                              3  1444  1448  1449
  1441  145    H  21  1.00800  0.31000  1     1  1442
                                              2  1443  1447
  1442  145   CA  14 13.01900  0.00000  0     5  1443  1444  1447  1448  1449
                                              4  1445  1446  1450  1451
  1443  145   CB  15 14.02700  0.00000  1     4  1444  1445  1446  1447
                                              2  1448  1449
  1444  145   CG  14 13.01900  0.00000  0     2  1445  1446
                                              1  1447
  1445  145  CD1  16 15.03500  0.00000  0     1  1446
                                              0
  1446  145  CD2  16 15.03500  0.00000  1     0
                                              0
  1447  145    C  12 12.01100  0.45000  0     4  1448  1449  1450  1451
                                              2  1452  1456
  1448  145    O   1 15.99940 -0.45000  1     1  1449
                                              2  1450  1451
  1449  146    N   6 14.00670 -0.31000  0     4  1450  1451  1452  1456
                                              3  1453  1457  1458
  1450  146    H  21  1.00800  0.31000  1     1  1451
                                              2  1452  1456
  1451  146   CA  14 13.01900  0.00000  1     5  1452  1453  1456  1457  1458
                                              4  1454  1455  1459  1460
  1452  146   CB  15 14.02700  0.16000  0     4  1453  1454  1455  1456
                                              2  1457  1458
  1453  146   CG  12 12.01100  0.27000  0     2  1454  1455
                                              1  1456
  1454  146  OD1   2 15.99940 -0.71500  0     1  1455
                                              0
  1455  146  OD2   2 15.99940 -0.71500  1     0
                                              0
  1456  146    C  12 12.01100  0.45000  0     4  1457  1458  1459  1460
                                              2  1461  1466
  1457  146    O   1 15.99940 -0.45000  1     1  1458
                                              2  1459  1460
  1458  147    N   6 14.00670 -0.31000  0     4  1459  1460  1461  1466
                                              3  1462  1467  1468
  1459  147    H  21  1.00800  0.31000  1     1  1460
                                              2  1461  1466
  1460  147   CA  14 13.01900  0.00000  0     5  1461  1462  1466  1467  1468
                                              3  1463  1469  1470
  1461  147   CB  15 14.02700  0.00000  1     3  1462  1463  1466
                                              4  1464  1465  1467  1468
  1462  147   CG  15 14.02700  0.16000  0     3  1463  1464  1465
                                              1  1466
  1463  147   CD  12 12.01100  0.27000  0     2  1464  1465
                                              0
  1464  147  OE1   2 15.99940 -0.71500  0     1  1465
                                              0
  1465  147  OE2   2 15.99940 -0.71500  1     0
                                              0
  1466  147    C  12 12.01100  0.45000  0     4  1467  1468  1469  1470
                                              2  1471  1474
  1467  147    O   1 15.99940 -0.45000  1     1  1468
                                              2  1469  1470
  1468  148    N   6 14.00670 -0.31000  0     4  1469  1470  1471  1474
                                              4  1472  1473  1475  1476
  1469  148    H  21  1.00800  0.31000  1     1  1470
                                              2  1471  1474
  1470  148   CA  14 13.01900  0.00000  0     6  1471  1472  1473  1474  1475  1476
                                              2  1477  1478
  1471  148   CB  14 13.01900  0.00000  0     3  1472  1473  1474
                                              2  1475  1476
  1472  148  CG1  16 15.03500  0.00000  0     1  1473
                                              1  1474
  1473  148  CG2  16 15.03500  0.00000  1     0
                                              1  1474
  1474  148    C  12 12.01100  0.45000  0     4  1475  1476  1477  1478
                                              2  1479  1491
  1475  148    O   1 15.99940 -0.45000  1     1  1476
                                              2  1477  1478
  1476  149    N   6 14.00670 -0.31000  0     4  1477  1478  1479  1491
                                              3  1480  1492  1493
  1477  149    H  21  1.00800  0.31000  1     1  1478
                                              2  1479  1491
  1478  149   CA  14 13.01900  0.00000  0     5  1479  1480  1491  1492  1493
                                              3  1481  1494  1495
  1479  149   CB  15 14.02700  0.00000  0     3  1480  1481  1491
                                              3  1482  1492  1493
  1480  149   CG  15 14.02700  0.00000  1     2  1481  1482
                                              3  1483  1484  1491
  1481  149   CD  15 14.02700  0.09000  0     3  1482  1483  1484
                                              2  1485  1488
  1482  149   NE  11 14.00670 -0.10500  0     4  1483  1484  1485  1488
                                              4  1486  1487  1489  1490
  1483  149   HE  21  1.00800  0.34500  0     1  1484
                                              2  1485  1488
  1484  149   CZ  12 12.01100  0.01000  0     6  1485  1486  1487  1488  1489  1490
                                              0
  1485  149  NH1  10 14.00670 -0.36000  0     3  1486  1487  1488
                                              2  1489  1490
  1486  149 HH11  21  1.00800  0.34500  0     1  1487
                                              1  1488
  1487  149 HH12  21  1.00800  0.34500  0     0
                                              1  1488
  1488  149  NH2  10 14.00670 -0.36000  0     2  1489  1490
                                              0
  1489  149 HH21  21  1.00800  0.34500  0     1  1490
                                              0
  1490  149 HH22  21  1.00800  0.34500  1     0
                                              0
  1491  149    C  12 12.01100  0.45000  0     4  1492  1493  1494  1495
                                              2  1496  1497
  1492  149    O   1 15.99940 -0.45000  1     1  1493
                                              2  1494  1495
  1493  150    N   6 14.00670 -0.31000  0     4  1494  1495  1496  1497
                                              2  1498  1499
  1494  150    H  21  1.00800  0.31000  1     1  1495
                                              2  1496  1497
  1495  150   CA  14 13.01900  0.00000  0     4  1496  1497  1498  1499
                                              2  1500  1501
  1496  150   CB  16 15.03500  0.00000  1     1  1497
                                              2  1498  1499
  1497  150    C  12 12.01100  0.45000  0     4  1498  1499  1500  1501
                                              2  1502  1514
  1498  150    O   1 15.99940 -0.45000  1     1  1499
                                              2  1500  1501
  1499  151    N   6 14.00670 -0.31000  0     4  1500  1501  1502  1514
                                              3  1503  1515  1516
  1500  151    H  21  1.00800  0.31000  1     1  1501
                                              2  1502  1514
  1501  151   CA  14 13.01900  0.00000  0     5  1502  1503  1514  1515  1516
                                              4  1504  1506  1517  1518
  1502  151   CB  15 14.02700  0.00000  0     8  1503  1504  1505  1506  1507  1508
                                                 1510  1514
                                              2  1515  1516
  1503  151   CG  12 12.01100  0.00000  1     9  1504  1505  1506  1507  1508  1509
                                                 1510  1511  1512
                                              1  1514
  1504  151  CD1  12 12.01100 -0.14000  0     8  1505  1506  1507  1508  1509  1510
                                                 1512  1513
                                              0
  1505  151  HD1  20  1.00800  0.14000  1     4  1506  1508  1509  1512
                                              0
  1506  151  CD2  12 12.01100 -0.14000  0     6  1507  1508  1510  1511  1512  1513
                                              0
  1507  151  HD2  20  1.00800  0.14000  1     3  1510  1511  1512
                                              0
  1508  151  CE1  12 12.01100 -0.14000  0     5  1509  1510  1511  1512  1513
                                              0
  1509  151  HE1  20  1.00800  0.14000  1     3  1510  1512  1513
                                              0
  1510  151  CE2  12 12.01100 -0.14000  0     3  1511  1512  1513
                                              0
  1511  151  HE2  20  1.00800  0.14000  1     2  1512  1513
                                              0
  1512  151   CZ  12 12.01100 -0.14000  0     1  1513
                                              0
  1513  151   HZ  20  1.00800  0.14000  1     0
                                              0
  1514  151    C  12 12.01100  0.45000  0     4  1515  1516  1517  1518
                                              2  1519  1523
  1515  151    O   1 15.99940 -0.45000  1     1  1516
                                              2  1517  1518
  1516  152    N   6 14.00670 -0.31000  0     4  1517  1518  1519  1523
                                              3  1520  1524  1525
  1517  152    H  21  1.00800  0.31000  1     1  1518
                                              2  1519  1523
  1518  152   CA  14 13.01900  0.00000  0     5  1519  1520  1523  1524  1525
                                              4  1521  1522  1526  1527
  1519  152   CB  15 14.02700  0.00000  1     4  1520  1521  1522  1523
                                              2  1524  1525
  1520  152   CG  14 13.01900  0.00000  0     2  1521  1522
                                              1  1523
  1521  152  CD1  16 15.03500  0.00000  0     1  1522
                                              0
  1522  152  CD2  16 15.03500  0.00000  1     0
                                              0
  1523  152    C  12 12.01100  0.45000  0     4  1524  1525  1526  1527
                                              1  1528
  1524  152    O   1 15.99940 -0.45000  1     1  1525
                                              2  1526  1527
  1525  153    N   6 14.00670 -0.31000  0     3  1526  1527  1528
                                              2  1529  1530
  1526  153    H  21  1.00800  0.31000  1     1  1527
                                              1  1528
  1527  153   CA  15 14.02700  0.00000  1     3  1528  1529  1530
                                              2  1531  1532
  1528  153    C  12 12.01100  0.45000  0     4  1529  1530  1531  1532
                                              2  1533  1539
  1529  153    O   1 15.99940 -0.45000  1     1  1530
                                              2  1531  1532
  1530  154    N   6 14.00670 -0.31000  0     4  1531  1532  1533  1539
                                              3  1534  1540  1541
  1531  154    H  21  1.00800  0.31000  1     1  1532
                                              2  1533  1539
  1532  154   CA  14 13.01900  0.00000  0     5  1533  1534  1539  1540  1541
                                              4  1535  1536  1542  1543
  1533  154   CB  15 14.02700  0.00000  1     4  1534  1535  1536  1539
                                              4  1537  1538  1540  1541
  1534  154   CG  12 12.01100  0.29000  0     4  1535  1536  1537  1538
                                              1  1539
  1535  154  OD1   1 15.99940 -0.45000  0     1  1536
                                              2  1537  1538
  1536  154  ND2   7 14.00670 -0.72000  0     2  1537  1538
                                              0
  1537  154 HD21  21  1.00800  0.44000  0     1  1538
                                              0
  1538  154 HD22  21  1.00800  0.44000  1     0
                                              0
  1539  154    C  12 12.01100  0.45000  0     4  1540  1541  1542  1543
                                              2  1544  1548
  1540  154    O   1 15.99940 -0.45000  1     1  1541
                                              2  1542  1543
  1541  155    N   6 14.00670 -0.31000  0     4  1542  1543  1544  1548
                                              4  1545  1547  1549  1550
  1542  155    H  21  1.00800  0.31000  1     1  1543
                                              2  1544  1548
  1543  155   CA  14 13.01900  0.00000  1     6  1544  1545  1547  1548  1549  1550
                                              3  1546  1551  1554
  1544  155   CB  14 13.01900  0.26600  0     4  1545  1546  1547  1548
                                              2  1549  1550
  1545  155  OG1   3 15.99940 -0.67400  0     2  1546  1547
                                              1  1548
  1546  155  HG1  21  1.00800  0.40800  1     0
                                              1  1547
  1547  155  CG2  16 15.03500  0.00000  1     0
                                              1  1548
  1548  155    C  12 12.01100  0.45000  0     4  1549  1550  1551  1554
                                              3  1552  1553  1555
  1549  155    O   1 15.99940 -0.45000  1     1  1550
                                              2  1551  1554
  1550  156    N   6 14.00670  0.00000  1     5  1551  1552  1553  1554  1555
                                              2  1556  1557
  1551  156   CA  14 13.01900  0.00000  0     6  1552  1553  1554  1555  1556  1557
                                              2  1558  1559
  1552  156   CB  18 14.02700  0.00000  1     3  1553  1554  1555
                                              2  1556  1557
  1553  156   CG  18 14.02700  0.00000  0     1  1554
                                              1  1555
  1554  156   CD  18 14.02700  0.00000  1     0
                                              1  1555
  1555  156    C  12 12.01100  0.45000  0     4  1556  1557  1558  1559
                                              2  1560  1563
  1556  156    O   1 15.99940 -0.45000  1     1  1557
                                              2  1558  1559
  1557  157    N   6 14.00670 -0.31000  0     4  1558  1559  1560  1563
                                              3  1561  1564  1565
  1558  157    H  21  1.00800  0.31000  1     1  1559
                                              2  1560  1563
  1559  157   CA  14 13.01900  0.00000  1     5  1560  1561  1563  1564  1565
                                              3  1562  1566  1567
  1560  157   CB  15 14.02700  0.26600  0     3  1561  1562  1563
                                              2  1564  1565
  1561  157   OG   3 15.99940 -0.67400  0     1  1562
                                              1  1563
  1562  157   HG  21  1.00800  0.40800  1     0
                                              0
  1563  157    C  12 12.01100  0.45000  0     4  1564  1565  1566  1567
                                              2  1568  1577
  1564  157    O   1 15.99940 -0.45000  1     1  1565
                                              2  1566  1567
  1565  158    N   6 14.00670 -0.31000  0     4  1566  1567  1568  1577
                                              3  1569  1578  1579
  1566  158    H  21  1.00800  0.31000  1     1  1567
                                              2  1568  1577
  1567  158   CA  14 13.01900  0.00000  0     5  1568  1569  1577  1578  1579
                                              4  1570  1571  1580  1583
  1568  158   CB  15 14.02700  0.00000  1     7  1569  1570  1571  1572  1573  1575
                                                 1577
                                              2  1578  1579
  1569  158   CG  12 12.01100  0.00000  0     7  1570  1571  1572  1573  1574  1575
                                                 1576
                                              1  1577
  1570  158  ND1   9 14.00670 -0.54000  0     6  1571  1572  1573  1574  1575  1576
                                              0
  1571  158  CD2  12 12.01100  0.00000  0     5  1572  1573  1574  1575  1576
                                              0
  1572  158  HD2  20  1.00800  0.14000  0     3  1573  1575  1576
                                              0
  1573  158  CE1  12 12.01100  0.00000  0     3  1574  1575  1576
                                              0
  1574  158  HE1  20  1.00800  0.14000  0     2  1575  1576
                                              0
  1575  158  NE2   9 14.00670 -0.05000  0     1  1576
                                              0
  1576  158  HE2  21  1.00800  0.31000  1     0
                                              0
  1577  158    C  12 12.01100  0.45000  0     4  1578  1579  1580  1583
                                              3  1581  1582  1584
  1578  158    O   1 15.99940 -0.45000  1     1  1579
                                              2  1580  1583
  1579  159    N   6 14.00670  0.00000  1     5  1580  1581  1582  1583  1584
                                              2  1585  1586
  1580  159   CA  14 13.01900  0.00000  0     6  1581  1582  1583  1584  1585  1586
                                              2  1587  1590
  1581  159   CB  18 14.02700  0.00000  1     3  1582  1583  1584
                                              2  1585  1586
  1582  159   CG  18 14.02700  0.00000  0     1  1583
                                              1  1584
  1583  159   CD  18 14.02700  0.00000  1     0
                                              1  1584
  1584  159    C  12 12.01100  0.45000  0     4  1585  1586  1587  1590
                                              3  1588  1589  1591
  1585  159    O   1 15.99940 -0.45000  1     1  1586
                                              2  1587  1590
  1586  160    N   6 14.00670  0.00000  1     5  1587  1588  1589  1590  1591
                                              2  1592  1593
  1587  160   CA  14 13.01900  0.00000  0     6  1588  1589  1590  1591  1592  1593
                                              2  1594  1595
  1588  160   CB  18 14.02700  0.00000  1     3  1589  1590  1591
                                              2  1592  1593
  1589  160   CG  18 14.02700  0.00000  0     1  1590
                                              1  1591
  1590  160   CD  18 14.02700  0.00000  1     0
                                              1  1591
  1591  160    C  12 12.01100  0.45000  0     4  1592  1593  1594  1595
                                              2  1596  1605
  1592  160    O   1 15.99940 -0.45000  1     1  1593
                                              2  1594  1595
  1593  161    N   6 14.00670 -0.31000  0     4  1594  1595  1596  1605
                                              3  1597  1606  1607
  1594  161    H  21  1.00800  0.31000  1     1  1595
                                              2  1596  1605
  1595  161   CA  14 13.01900  0.00000  0     5  1596  1597  1605  1606  1607
                                              4  1598  1599  1608  1609
  1596  161   CB  15 14.02700  0.00000  1     7  1597  1598  1599  1600  1601  1603
                                                 1605
                                              2  1606  1607
  1597  161   CG  12 12.01100  0.00000  0     7  1598  1599  1600  1601  1602  1603
                                                 1604
                                              1  1605
  1598  161  ND1   9 14.00670 -0.54000  0     6  1599  1600  1601  1602  1603  1604
                                              0
  1599  161  CD2  12 12.01100  0.00000  0     5  1600  1601  1602  1603  1604
                                              0
  1600  161  HD2  20  1.00800  0.14000  0     3  1601  1603  1604
                                              0
  1601  161  CE1  12 12.01100  0.00000  0     3  1602  1603  1604
                                              0
  1602  161  HE1  20  1.00800  0.14000  0     2  1603  1604
                                              0
  1603  161  NE2   9 14.00670 -0.05000  0     1  1604
                                              0
  1604  161  HE2  21  1.00800  0.31000  1     0
                                              0
  1605  161    C  12 12.01100  0.45000  0     4  1606  1607  1608  1609
                                              2  1610  1614
  1606  161    O   1 15.99940 -0.45000  1     1  1607
                                              2  1608  1609
  1607  162    N   6 14.00670 -0.31000  0     4  1608  1609  1610  1614
                                              3  1611  1615  1616
  1608  162    H  21  1.00800  0.31000  1     1  1609
                                              2  1610  1614
  1609  162   CA  14 13.01900  0.00000  0     5  1610  1611  1614  1615  1616
                                              4  1612  1613  1617  1620
  1610  162   CB  15 14.02700  0.00000  1     4  1611  1612  1613  1614
                                              2  1615  1616
  1611  162   CG  14 13.01900  0.00000  0     2  1612  1613
                                              1  1614
  1612  162  CD1  16 15.03500  0.00000  0     1  1613
                                              0
  1613  162  CD2  16 15.03500  0.00000  1     0
                                              0
  1614  162    C  12 12.01100  0.45000  0     4  1615  1616  1617  1620
                                              3  1618  1619  1621
  1615  162    O   1 15.99940 -0.45000  1     1  1616
                                              2  1617  1620
  1616  163    N   6 14.00670  0.00000  1     5  1617  1618  1619  1620  1621
                                              2  1622  1623
  1617  163   CA  14 13.01900  0.00000  0     6  1618  1619  1620  1621  1622  1623
                                              2  1624  1625
  1618  163   CB  18 14.02700  0.00000  1     3  1619  1620  1621
                                              2  1622  1623
  1619  163   CG  18 14.02700  0.00000  0     1  1620
                                              1  1621
  1620  163   CD  18 14.02700  0.00000  1     0
                                              1  1621
  1621  163    C  12 12.01100  0.45000  0     4  1622  1623  1624  1625
                                              2  1626  1629
  1622  163    O   1 15.99940 -0.45000  1     1  1623
                                              2  1624  1625
  1623  164    N   6 14.00670 -0.31000  0     4  1624  1625  1626  1629
                                              4  1627  1628  1630  1631
  1624  164    H  21  1.00800  0.31000  1     1  1625
                                              2  1626  1629
  1625  164   CA  14 13.01900  0.00000  0     6  1626  1627  1628  1629  1630  1631
                                              2  1632  1633
  1626  164   CB  14 13.01900  0.00000  0     3  1627  1628  1629
                                              2  1630  1631
  1627  164  CG1  16 15.03500  0.00000  0     1  1628
                                              1  1629
  1628  164  CG2  16 15.03500  0.00000  1     0
                                              1  1629
  1629  164    C  12 12.01100  0.45000  0     4  1630  1631  1632  1633
                                              2  1634  1640
  1630  164    O   1 15.99940 -0.45000  1     1  1631
                                              2  1632  1633
  1631  165    N   6 14.00670 -0.31000  0     4  1632  1633  1634  1640
                                              3  1635  1641  1642
  1632  165    H  21  1.00800  0.31000  1     1  1633
                                              2  1634  1640
  1633  165   CA  14 13.01900  0.00000  0     5  1634  1635  1640  1641  1642
                                              4  1636  1637  1643  1644
  1634  165   CB  15 14.02700  0.00000  1     4  1635  1636  1637  1640
                                              4  1638  1639  1641  1642
  1635  165   CG  12 12.01100  0.29000  0     4  1636  1637  1638  1639
                                              1  1640
  1636  165  OD1   1 15.99940 -0.45000  0     1  1637
                                              2  1638  1639
  1637  165  ND2   7 14.00670 -0.72000  0     2  1638  1639
                                              0
  1638  165 HD21  21  1.00800  0.44000  0     1  1639
                                              0
  1639  165 HD22  21  1.00800  0.44000  1     0
                                              0
  1640  165    C  12 12.01100  0.45000  0     4  1641  1642  1643  1644
                                              2  1645  1653
  1641  165    O   1 15.99940 -0.45000  1     1  1642
                                              2  1643  1644
  1642  166    N   6 14.00670 -0.31000  0     4  1643  1644  1645  1653
                                              3  1646  1654  1655
  1643  166    H  21  1.00800  0.31000  1     1  1644
                                              2  1645  1653
  1644  166   CA  14 13.01900  0.00000  0     5  1645  1646  1653  1654  1655
                                              3  1647  1656  1657
  1645  166   CB  15 14.02700  0.00000  1     3  1646  1647  1653
                                              3  1648  1654  1655
  1646  166   CG  15 14.02700  0.00000  0     2  1647  1648
                                              2  1649  1653
  1647  166   CD  15 14.02700  0.00000  1     2  1648  1649
                                              3  1650  1651  1652
  1648  166   CE  15 14.02700  0.20000  0     4  1649  1650  1651  1652
                                              0
  1649  166   NZ   8 14.00670  0.05000  0     3  1650  1651  1652
                                              0
  1650  166  HZ1  21  1.00800  0.25000  0     2  1651  1652
                                              0
  1651  166  HZ2  21  1.00800  0.25000  0     1  1652
                                              0
  1652  166  HZ3  21  1.00800  0.25000  1     0
                                              0
  1653  166    C  12 12.01100  0.45000  0     4  1654  1655  1656  1657
                                              2  1658  1662
  1654  166    O   1 15.99940 -0.45000  1     1  1655
                                              2  1656  1657
  1655  167    N   6 14.00670 -0.31000  0     4  1656  1657  1658  1662
                                              3  1659  1663  1664
  1656  167    H  21  1.00800  0.31000  1     1  1657
                                              2  1658  1662
  1657  167   CA  14 13.01900  0.00000  1     5  1658  1659  1662  1663  1664
                                              4  1660  1661  1665  1668
  1658  167   CB  15 14.02700  0.16000  0     4  1659  1660  1661  1662
                                              2  1663  1664
  1659  167   CG  12 12.01100  0.27000  0     2  1660  1661
                                              1  1662
  1660  167  OD1   2 15.99940 -0.71500  0     1  1661
                                              0
  1661  167  OD2   2 15.99940 -0.71500  1     0
                                              0
  1662  167    C  12 12.01100  0.45000  0     4  1663  1664  1665  1668
                                              3  1666  1667  1669
  1663  167    O   1 15.99940 -0.45000  1     1  1664
                                              2  1665  1668
  1664  168    N   6 14.00670  0.00000  1     5  1665  1666  1667  1668  1669
                                              2  1670  1671
  1665  168   CA  14 13.01900  0.00000  0     6  1666  1667  1668  1669  1670  1671
                                              2  1672  1673
  1666  168   CB  18 14.02700  0.00000  1     3  1667  1668  1669
                                              2  1670  1671
  1667  168   CG  18 14.02700  0.00000  0     1  1668
                                              1  1669
  1668  168   CD  18 14.02700  0.00000  1     0
                                              1  1669
  1669  168    C  12 12.01100  0.45000  0     4  1670  1671  1672  1673
                                              2  1674  1675
  1670  168    O   1 15.99940 -0.45000  1     1  1671
                                              2  1672  1673
  1671  169    N   6 14.00670 -0.31000  0     4  1672  1673  1674  1675
                                              2  1676  1677
  1672  169    H  21  1.00800  0.31000  1     1  1673
                                              2  1674  1675
  1673  169   CA  14 13.01900  0.00000  0     4  1674  1675  1676  1677
                                              2  1678  1679
  1674  169   CB  16 15.03500  0.00000  1     1  1675
                                              2  1676  1677
  1675  169    C  12 12.01100  0.45000  0     4  1676  1677  1678  1679
                                              2  1680  1681
  1676  169    O   1 15.99940 -0.45000  1     1  1677
                                              2  1678  1679
  1677  170    N   6 14.00670 -0.31000  0     4  1678  1679  1680  1681
                                              2  1682  1683
  1678  170    H  21  1.00800  0.31000  1     1  1679
                                              2  1680  1681
  1679  170   CA  14 13.01900  0.00000  0     4  1680  1681  1682  1683
                                              2  1684  1685
  1680  170   CB  16 15.03500  0.00000  1     1  1681
                                              2  1682  1683
  1681  170    C  12 12.01100  0.45000  0     4  1682  1683  1684  1685
                                              2  1686  1698
  1682  170    O   1 15.99940 -0.45000  1     1  1683
                                              2  1684  1685
  1683  171    N   6 14.00670 -0.31000  0     4  1684  1685  1686  1698
                                              3  1687  1699  1700
  1684  171    H  21  1.00800  0.31000  1     1  1685
                                              2  1686  1698
  1685  171   CA  14 13.01900  0.00000  0     5  1686  1687  1698  1699  1700
                                              3  1688  1701  1702
  1686  171   CB  15 14.02700  0.00000  0     3  1687  1688  1698
                                              3  1689  1699  1700
  1687  171   CG  15 14.02700  0.00000  1     2  1688  1689
                                              3  1690  1691  1698
  1688  171   CD  15 14.02700  0.09000  0     3  1689  1690  1691
                                              2  1692  1695
  1689  171   NE  11 14.00670 -0.10500  0     4  1690  1691  1692  1695
                                              4  1693  1694  1696  1697
  1690  171   HE  21  1.00800  0.34500  0     1  1691
                                              2  1692  1695
  1691  171   CZ  12 12.01100  0.01000  0     6  1692  1693  1694  1695  1696  1697
                                              0
  1692  171  NH1  10 14.00670 -0.36000  0     3  1693  1694  1695
                                              2  1696  1697
  1693  171 HH11  21  1.00800  0.34500  0     1  1694
                                              1  1695
  1694  171 HH12  21  1.00800  0.34500  0     0
                                              1  1695
  1695  171  NH2  10 14.00670 -0.36000  0     2  1696  1697
                                              0
  1696  171 HH21  21  1.00800  0.34500  0     1  1697
                                              0
  1697  171 HH22  21  1.00800  0.34500  1     0
                                              0
  1698  171    C  12 12.01100  0.45000  0     4  1699  1700  1701  1702
                                              2  1703  1707
  1699  171    O   1 15.99940 -0.45000  1     1  1700
                                              2  1701  1702
  1700  172    N   6 14.00670 -0.31000  0     4  1701  1702  1703  1707
                                              3  1704  1708  1709
  1701  172    H  21  1.00800  0.31000  1     1  1702
                                              2  1703  1707
  1702  172   CA  14 13.01900  0.00000  1     5  1703  1704  1707  1708  1709
                                              4  1705  1706  1710  1711
  1703  172   CB  15 14.02700  0.16000  0     4  1704  1705  1706  1707
                                              2  1708  1709
  1704  172   CG  12 12.01100  0.27000  0     2  1705  1706
                                              1  1707
  1705  172  OD1   2 15.99940 -0.71500  0     1  1706
                                              0
  1706  172  OD2   2 15.99940 -0.71500  1     0
                                              0
  1707  172    C  12 12.01100  0.45000  0     4  1708  1709  1710  1711
                                              2  1712  1716
  1708  172    O   1 15.99940 -0.45000  1     1  1709
                                              2  1710  1711
  1709  173    N   6 14.00670 -0.31000  0     4  1710  1711  1712  1716
                                              3  1713  1717  1718
  1710  173    H  21  1.00800  0.31000  1     1  1711
                                              2  1712  1716
  1711  173   CA  14 13.01900  0.00000  0     5  1712  1713  1716  1717  1718
                                              4  1714  1715  1719  1720
  1712  173   CB  15 14.02700  0.00000  1     4  1713  1714  1715  1716
                                              2  1717  1718
  1713  173   CG  14 13.01900  0.00000  0     2  1714  1715
                                              1  1716
  1714  173  CD1  16 15.03500  0.00000  0     1  1715
                                              0
  1715  173  CD2  16 15.03500  0.00000  1     0
                                              0
  1716  173    C  12 12.01100  0.45000  0     4  1717  1718  1719  1720
                                              2  1721  1733
  1717  173    O   1 15.99940 -0.45000  1     1  1718
                                              2  1719  1720
  1718  174    N   6 14.00670 -0.31000  0     4  1719  1720  1721  1733
                                              3  1722  1734  1735
  1719  174    H  21  1.00800  0.31000  1     1  1720
                                              2  1721  1733
  1720  174   CA  14 13.01900  0.00000  0     5  1721  1722  1733  1734  1735
                                              3  1723  1736  1737
  1721  174   CB  15 14.02700  0.00000  0     3  1722  1723  1733
                                              3  1724  1734  1735
  1722  174   CG  15 14.02700  0.00000  1     2  1723  1724
                                              3  1725  1726  1733
  1723  174   CD  15 14.02700  0.09000  0     3  1724  1725  1726
                                              2  1727  1730
  1724  174   NE  11 14.00670 -0.10500  0     4  1725  1726  1727  1730
                                              4  1728  1729  1731  1732
  1725  174   HE  21  1.00800  0.34500  0     1  1726
                                              2  1727  1730
  1726  174   CZ  12 12.01100  0.01000  0     6  1727  1728  1729  1730  1731  1732
                                              0
  1727  174  NH1  10 14.00670 -0.36000  0     3  1728  1729  1730
                                              2  1731  1732
  1728  174 HH11  21  1.00800  0.34500  0     1  1729
                                              1  1730
  1729  174 HH12  21  1.00800  0.34500  0     0
                                              1  1730
  1730  174  NH2  10 14.00670 -0.36000  0     2  1731  1732
                                              0
  1731  174 HH21  21  1.00800  0.34500  0     1  1732
                                              0
  1732  174 HH22  21  1.00800  0.34500  1     0
                                              0
  1733  174    C  12 12.01100  0.45000  0     4  1734  1735  1736  1737
                                              1  1738
  1734  174    O   1 15.99940 -0.45000  1     1  1735
                                              2  1736  1737
  1735  175    N   6 14.00670 -0.31000  0     3  1736  1737  1738
                                              2  1739  1740
  1736  175    H  21  1.00800  0.31000  1     1  1737
                                              1  1738
  1737  175   CA  15 14.02700  0.00000  1     3  1738  1739  1740
                                              2  1741  1742
  1738  175    C  12 12.01100  0.45000  0     4  1739  1740  1741  1742
                                              2  1743  1756
  1739  175    O   1 15.99940 -0.45000  1     1  1740
                                              2  1741  1742
  1740  176    N   6 14.00670 -0.31000  0     4  1741  1742  1743  1756
                                              3  1744  1757  1758
  1741  176    H  21  1.00800  0.31000  1     1  1742
                                              2  1743  1756
  1742  176   CA  14 13.01900  0.00000  0     5  1743  1744  1756  1757  1758
                                              4  1745  1747  1759  1760
  1743  176   CB  15 14.02700  0.00000  0     8  1744  1745  1746  1747  1748  1749
                                                 1751  1756
                                              2  1757  1758
  1744  176   CG  12 12.01100  0.00000  1     9  1745  1746  1747  1748  1749  1750
                                                 1751  1752  1753
                                              1  1756
  1745  176  CD1  12 12.01100 -0.14000  0     8  1746  1747  1748  1749  1750  1751
                                                 1753  1754
                                              0
  1746  176  HD1  20  1.00800  0.14000  1     4  1747  1749  1750  1753
                                              0
  1747  176  CD2  12 12.01100 -0.14000  0     6  1748  1749  1751  1752  1753  1754
                                              0
  1748  176  HD2  20  1.00800  0.14000  1     3  1751  1752  1753
                                              0
  1749  176  CE1  12 12.01100 -0.14000  0     5  1750  1751  1752  1753  1754
                                              1  1755
  1750  176  HE1  20  1.00800  0.14000  1     3  1751  1753  1754
                                              0
  1751  176  CE2  12 12.01100 -0.14000  0     3  1752  1753  1754
                                              1  1755
  1752  176  HE2  20  1.00800  0.14000  1     2  1753  1754
                                              0
  1753  176   CZ  12 12.01100  0.20300  0     2  1754  1755
                                              0
  1754  176   OH   3 15.99940 -0.61100  0     1  1755
                                              0
  1755  176   HH  21  1.00800  0.40800  1     0
                                              0
  1756  176    C  12 12.01100  0.45000  0     4  1757  1758  1759  1760
                                              2  1761  1764
  1757  176    O   1 15.99940 -0.45000  1     1  1758
                                              2  1759  1760
  1758  177    N   6 14.00670 -0.31000  0     4  1759  1760  1761  1764
                                              4  1762  1763  1765  1766
  1759  177    H  21  1.00800  0.31000  1     1  1760
                                              2  1761  1764
  1760  177   CA  14 13.01900  0.00000  0     6  1761  1762  1763  1764  1765  1766
                                              2  1767  1768
  1761  177   CB  14 13.01900  0.00000  0     3  1762  1763  1764
                                              2  1765  1766
  1762  177  CG1  16 15.03500  0.00000  0     1  1763
                                              1  1764
  1763  177  CG2  16 15.03500  0.00000  1     0
                                              1  1764
  1764  177    C  12 12.01100  0.45000  0     4  1765  1766  1767  1768
                                              2  1769  1772
  1765  177    O   1 15.99940 -0.45000  1     1  1766
                                              2  1767  1768
  1766  178    N   6 14.00670 -0.31000  0     4  1767  1768  1769  1772
                                              3  1770  1773  1774
  1767  178    H  21  1.00800  0.31000  1     1  1768
                                              2  1769  1772
  1768  178   CA  14 13.01900  0.00000  1     5  1769  1770  1772  1773  1774
                                              3  1771  1775  1776
  1769  178   CB  15 14.02700  0.26600  0     3  1770  1771  1772
                                              2  1773  1774
  1770  178   OG   3 15.99940 -0.67400  0     1  1771
                                              1  1772
  1771  178   HG  21  1.00800  0.40800  1     0
                                              0
  1772  178    C  12 12.01100  0.45000  0     4  1773  1774  1775  1776
                                              2  1777  1783
  1773  178    O   1 15.99940 -0.45000  1     1  1774
                                              2  1775  1776
  1774  179    N   6 14.00670 -0.31000  0     4  1775  1776  1777  1783
                                              3  1778  1784  1785
  1775  179    H  21  1.00800  0.31000  1     1  1776
                                              2  1777  1783
  1776  179   CA  14 13.01900  0.00000  0     5  1777  1778  1783  1784  1785
                                              4  1779  1780  1786  1787
  1777  179   CB  15 14.02700  0.00000  1     4  1778  1779  1780  1783
                                              4  1781  1782  1784  1785
  1778  179   CG  12 12.01100  0.29000  0     4  1779  1780  1781  1782
                                              1  1783
  1779  179  OD1   1 15.99940 -0.45000  0     1  1780
                                              2  1781  1782
  1780  179  ND2   7 14.00670 -0.72000  0     2  1781  1782
                                              0
  1781  179 HD21  21  1.00800  0.44000  0     1  1782
                                              0
  1782  179 HD22  21  1.00800  0.44000  1     0
                                              0
  1783  179    C  12 12.01100  0.45000  0     4  1784  1785  1786  1787
                                              2  1788  1792
  1784  179    O   1 15.99940 -0.45000  1     1  1785
                                              2  1786  1787
  1785  180    N   6 14.00670 -0.31000  0     4  1786  1787  1788  1792
                                              3  1789  1793  1794
  1786  180    H  21  1.00800  0.31000  1     1  1787
                                              2  1788  1792
  1787  180   CA  14 13.01900  0.00000  1     5  1788  1789  1792  1793  1794
                                              4  1790  1791  1795  1796
  1788  180   CB  15 14.02700  0.16000  0     4  1789  1790  1791  1792
                                              2  1793  1794
  1789  180   CG  12 12.01100  0.27000  0     2  1790  1791
                                              1  1792
  1790  180  OD1   2 15.99940 -0.71500  0     1  1791
                                              0
  1791  180  OD2   2 15.99940 -0.71500  1     0
                                              0
  1792  180    C  12 12.01100  0.45000  0     4  1793  1794  1795  1796
                                              2  1797  1800
  1793  180    O   1 15.99940 -0.45000  1     1  1794
                                              2  1795  1796
  1794  181    N   6 14.00670 -0.31000  0     4  1795  1796  1797  1800
                                              3  1798  1801  1802
  1795  181    H  21  1.00800  0.31000  1     1  1796
                                              2  1797  1800
  1796  181   CA  14 13.01900  0.00000  1     5  1797  1798  1800  1801  1802
                                              3  1799  1803  1804
  1797  181   CB  15 14.02700  0.15000  0     3  1798  1799  1800
                                              2  1801  1802
  1798  181   SG  23 32.06000 -0.37000  0     1  1799
                                              1  1800
  1799  181   HG  21  1.00800  0.22000  1     0
                                              0
  1800  181    C  12 12.01100  0.45000  0     4  1801  1802  1803  1804
                                              1  1805
  1801  181    O   1 15.99940 -0.45000  1     1  1802
                                              2  1803  1804
  1802  182    N   6 14.00670 -0.31000  0     3  1803  1804  1805
                                              2  1806  1807
  1803  182    H  21  1.00800  0.31000  1     1  1804
                                              1  1805
  1804  182   CA  15 14.02700  0.00000  1     3  1805  1806  1807
                                              2  1808  1809
  1805  182    C  12 12.01100  0.45000  0     4  1806  1807  1808  1809
                                              2  1810  1826
  1806  182    O   1 15.99940 -0.45000  1     1  1807
                                              2  1808  1809
  1807  183    N   6 14.00670 -0.31000  0     4  1808  1809  1810  1826
                                              3  1811  1827  1828
  1808  183    H  21  1.00800  0.31000  1     1  1809
                                              2  1810  1826
  1809  183   CA  14 13.01900  0.00000  0     5  1810  1811  1826  1827  1828
                                              4  1812  1814  1829  1830
  1810  183   CB  15 14.02700  0.00000  1     8  1811  1812  1813  1814  1815  1817
                                                 1818  1826
                                              2  1827  1828
  1811  183   CG  12 12.01100 -0.21000  0    10  1812  1813  1814  1815  1816  1817
                                                 1818  1819  1820  1822
                                              1  1826
  1812  183  CD1  12 12.01100 -0.14000  0     7  1813  1814  1815  1816  1817  1818
                                                 1820
                                              0
  1813  183  HD1  20  1.00800  0.14000  0     4  1814  1815  1816  1817
                                              0
  1814  183  CD2  12 12.01100  0.00000  0    10  1815  1816  1817  1818  1819  1820
                                                 1821  1822  1823  1824
                                              0
  1815  183  NE1   9 14.00670 -0.10000  0     6  1816  1817  1818  1820  1821  1824
                                              0
  1816  183  HE1  21  1.00800  0.31000  0     2  1817  1820
                                              0
  1817  183  CE2  12 12.01100  0.00000  1     7  1818  1819  1820  1821  1822  1824
                                                 1825
                                              0
  1818  183  CE3  12 12.01100 -0.14000  0     6  1819  1820  1822  1823  1824  1825
                                              0
  1819  183  HE3  20  1.00800  0.14000  1     3  1822  1823  1824
                                              0
  1820  183  CZ2  12 12.01100 -0.14000  0     5  1821  1822  1823  1824  1825
                                              0
  1821  183  HZ2  20  1.00800  0.14000  1     3  1822  1824  1825
                                              0
  1822  183  CZ3  12 12.01100 -0.14000  0     3  1823  1824  1825
                                              0
  1823  183  HZ3  20  1.00800  0.14000  1     2  1824  1825
                                              0
  1824  183  CH2  12 12.01100 -0.14000  0     1  1825
                                              0
  1825  183  HH2  20  1.00800  0.14000  1     0
                                              0
  1826  183    C  12 12.01100  0.45000  0     4  1827  1828  1829  1830
                                              2  1831  1832
  1827  183    O   1 15.99940 -0.45000  1     1  1828
                                              2  1829  1830
  1828  184    N   6 14.00670 -0.31000  0     4  1829  1830  1831  1832
                                              2  1833  1834
  1829  184    H  21  1.00800  0.31000  1     1  1830
                                              2  1831  1832
  1830  184   CA  14 13.01900  0.00000  0     4  1831  1832  1833  1834
                                              2  1835  1836
  1831  184   CB  16 15.03500  0.00000  1     1  1832
                                              2  1833  1834
  1832  184    C  12 12.01100  0.45000  0     4  1833  1834  1835  1836
                                              2  1837  1841
  1833  184    O   1 15.99940 -0.45000  1     1  1834
                                              2  1835  1836
  1834  185    N   6 14.00670 -0.31000  0     4  1835  1836  1837  1841
                                              3  1838  1842  1843
  1835  185    H  21  1.00800  0.31000  1     1  1836
                                              2  1837  1841
  1836  185   CA  14 13.01900  0.00000  1     5  1837  1838  1841  1842  1843
                                              4  1839  1840  1844  1845
  1837  185   CB  15 14.02700  0.16000  0     4  1838  1839  1840  1841
                                              2  1842  1843
  1838  185   CG  12 12.01100  0.27000  0     2  1839  1840
                                              1  1841
  1839  185  OD1   2 15.99940 -0.71500  0     1  1840
                                              0
  1840  185  OD2   2 15.99940 -0.71500  1     0
                                              0
  1841  185    C  12 12.01100  0.45000  0     4  1842  1843  1844  1845
                                              2  1846  1847
  1842  185    O   1 15.99940 -0.45000  1     1  1843
                                              2  1844  1845
  1843  186    N   6 14.00670 -0.31000  0     4  1844  1845  1846  1847
                                              2  1848  1849
  1844  186    H  21  1.00800  0.31000  1     1  1845
                                              2  1846  1847
  1845  186   CA  14 13.01900  0.00000  0     4  1846  1847  1848  1849
                                              2  1850  1851
  1846  186   CB  16 15.03500  0.00000  1     1  1847
                                              2  1848  1849
  1847  186    C  12 12.01100  0.45000  0     4  1848  1849  1850  1851
                                              1  1852
  1848  186    O   1 15.99940 -0.45000  1     1  1849
                                              2  1850  1851
  1849  187    N   6 14.00670 -0.31000  0     3  1850  1851  1852
                                              2  1853  1854
  1850  187    H  21  1.00800  0.31000  1     1  1851
                                              1  1852
  1851  187   CA  15 14.02700  0.00000  1     3  1852  1853  1854
                                              2  1855  1856
  1852  187    C  12 12.01100  0.45000  0     4  1853  1854  1855  1856
                                              2  1857  1858
  1853  187    O   1 15.99940 -0.45000  1     1  1854
                                              2  1855  1856
  1854  188    N   6 14.00670 -0.31000  0     4  1855  1856  1857  1858
                                              2  1859  1860
  1855  188    H  21  1.00800  0.31000  1     1  1856
                                              2  1857  1858
  1856  188   CA  14 13.01900  0.00000  0     4  1857  1858  1859  1860
                                              2  1861  1862
  1857  188   CB  16 15.03500  0.00000  1     1  1858
                                              2  1859  1860
  1858  188    C  12 12.01100  0.45000  0     4  1859  1860  1861  1862
                                              2  1863  1866
  1859  188    O   1 15.99940 -0.45000  1     1  1860
                                              2  1861  1862
  1860  189    N   6 14.00670 -0.31000  0     4  1861  1862  1863  1866
                                              3  1864  1867  1868
  1861  189    H  21  1.00800  0.31000  1     1  1862
                                              2  1863  1866
  1862  189   CA  14 13.01900  0.00000  1     5  1863  1864  1866  1867  1868
                                              3  1865  1869  1870
  1863  189   CB  15 14.02700  0.26600  0     3  1864  1865  1866
                                              2  1867  1868
  1864  189   OG   3 15.99940 -0.67400  0     1  1865
                                              1  1866
  1865  189   HG  21  1.00800  0.40800  1     0
                                              0
  1866  189    C  12 12.01100  0.45000  0     4  1867  1868  1869  1870
                                              2  1871  1875
  1867  189    O   1 15.99940 -0.45000  1     1  1868
                                              2  1869  1870
  1868  190    N   6 14.00670 -0.31000  0     4  1869  1870  1871  1875
                                              4  1872  1873  1876  1877
  1869  190    H  21  1.00800  0.31000  1     1  1870
                                              2  1871  1875
  1870  190   CA  14 13.01900  0.00000  1     6  1871  1872  1873  1875  1876  1877
                                              3  1874  1878  1879
  1871  190   CB  14 13.01900  0.00000  0     4  1872  1873  1874  1875
                                              2  1876  1877
  1872  190  CG1  15 14.02700  0.00000  0     2  1873  1874
                                              1  1875
  1873  190  CG2  16 15.03500  0.00000  0     0
                                              2  1874  1875
  1874  190   CD  16 15.03500  0.00000  1     0
                                              0
  1875  190    C  12 12.01100  0.45000  0     4  1876  1877  1878  1879
                                              2  1880  1885
  1876  190    O   1 15.99940 -0.45000  1     1  1877
                                              2  1878  1879
  1877  191    N   6 14.00670 -0.31000  0     4  1878  1879  1880  1885
                                              3  1881  1886  1887
  1878  191    H  21  1.00800  0.31000  1     1  1879
                                              2  1880  1885
  1879  191   CA  14 13.01900  0.00000  0     5  1880  1881  1885  1886  1887
                                              3  1882  1888  1889
  1880  191   CB  15 14.02700  0.00000  1     3  1881  1882  1885
                                              4  1883  1884  1886  1887
  1881  191   CG  15 14.02700  0.16000  0     3  1882  1883  1884
                                              1  1885
  1882  191   CD  12 12.01100  0.27000  0     2  1883  1884
                                              0
  1883  191  OE1   2 15.99940 -0.71500  0     1  1884
                                              0
  1884  191  OE2   2 15.99940 -0.71500  1     0
                                              0
  1885  191    C  12 12.01100  0.45000  0     4  1886  1887  1888  1889
                                              2  1890  1906
  1886  191    O   1 15.99940 -0.45000  1     1  1887
                                              2  1888  1889
  1887  192    N   6 14.00670 -0.31000  0     4  1888  1889  1890  1906
                                              3  1891  1907  1908
  1888  192    H  21  1.00800  0.31000  1     1  1889
                                              2  1890  1906
  1889  192   CA  14 13.01900  0.00000  0     5  1890  1891  1906  1907  1908
                                              4  1892  1894  1909  1910
  1890  192   CB  15 14.02700  0.00000  1     8  1891  1892  1893  1894  1895  1897
                                                 1898  1906
                                              2  1907  1908
  1891  192   CG  12 12.01100 -0.21000  0    10  1892  1893  1894  1895  1896  1897
                                                 1898  1899  1900  1902
                                              1  1906
  1892  192  CD1  12 12.01100 -0.14000  0     7  1893  1894  1895  1896  1897  1898
                                                 1900
                                              0
  1893  192  HD1  20  1.00800  0.14000  0     4  1894  1895  1896  1897
                                              0
  1894  192  CD2  12 12.01100  0.00000  0    10  1895  1896  1897  1898  1899  1900
                                                 1901  1902  1903  1904
                                              0
  1895  192  NE1   9 14.00670 -0.10000  0     6  1896  1897  1898  1900  1901  1904
                                              0
  1896  192  HE1  21  1.00800  0.31000  0     2  1897  1900
                                              0
  1897  192  CE2  12 12.01100  0.00000  1     7  1898  1899  1900  1901  1902  1904
                                                 1905
                                              0
  1898  192  CE3  12 12.01100 -0.14000  0     6  1899  1900  1902  1903  1904  1905
                                              0
  1899  192  HE3  20  1.00800  0.14000  1     3  1902  1903  1904
                                              0
  1900  192  CZ2  12 12.01100 -0.14000  0     5  1901  1902  1903  1904  1905
                                              0
  1901  192  HZ2  20  1.00800  0.14000  1     3  1902  1904  1905
                                              0
  1902  192  CZ3  12 12.01100 -0.14000  0     3  1903  1904  1905
                                              0
  1903  192  HZ3  20  1.00800  0.14000  1     2  1904  1905
                                              0
  1904  192  CH2  12 12.01100 -0.14000  0     1  1905
                                              0
  1905  192  HH2  20  1.00800  0.14000  1     0
                                              0
  1906  192    C  12 12.01100  0.45000  0     4  1907  1908  1909  1910
                                              2  1911  1915
  1907  192    O   1 15.99940 -0.45000  1     1  1908
                                              2  1909  1910
  1908  193    N   6 14.00670 -0.31000  0     4  1909  1910  1911  1915
                                              3  1912  1916  1917
  1909  193    H  21  1.00800  0.31000  1     1  1910
                                              2  1911  1915
  1910  193   CA  14 13.01900  0.00000  0     5  1911  1912  1915  1916  1917
                                              4  1913  1914  1918  1919
  1911  193   CB  15 14.02700  0.00000  1     4  1912  1913  1914  1915
                                              2  1916  1917
  1912  193   CG  14 13.01900  0.00000  0     2  1913  1914
                                              1  1915
  1913  193  CD1  16 15.03500  0.00000  0     1  1914
                                              0
  1914  193  CD2  16 15.03500  0.00000  1     0
                                              0
  1915  193    C  12 12.01100  0.45000  0     4  1916  1917  1918  1919
                                              2  1920  1932
  1916  193    O   1 15.99940 -0.45000  1     1  1917
                                              2  1918  1919
  1917  194    N   6 14.00670 -0.31000  0     4  1918  1919  1920  1932
                                              3  1921  1933  1934
  1918  194    H  21  1.00800  0.31000  1     1  1919
                                              2  1920  1932
  1919  194   CA  14 13.01900  0.00000  0     5  1920  1921  1932  1933  1934
                                              3  1922  1935  1936
  1920  194   CB  15 14.02700  0.00000  0     3  1921  1922  1932
                                              3  1923  1933  1934
  1921  194   CG  15 14.02700  0.00000  1     2  1922  1923
                                              3  1924  1925  1932
  1922  194   CD  15 14.02700  0.09000  0     3  1923  1924  1925
                                              2  1926  1929
  1923  194   NE  11 14.00670 -0.10500  0     4  1924  1925  1926  1929
                                              4  1927  1928  1930  1931
  1924  194   HE  21  1.00800  0.34500  0     1  1925
                                              2  1926  1929
  1925  194   CZ  12 12.01100  0.01000  0     6  1926  1927  1928  1929  1930  1931
                                              0
  1926  194  NH1  10 14.00670 -0.36000  0     3  1927  1928  1929
                                              2  1930  1931
  1927  194 HH11  21  1.00800  0.34500  0     1  1928
                                              1  1929
  1928  194 HH12  21  1.00800  0.34500  0     0
                                              1  1929
  1929  194  NH2  10 14.00670 -0.36000  0     2  1930  1931
                                              0
  1930  194 HH21  21  1.00800  0.34500  0     1  1931
                                              0
  1931  194 HH22  21  1.00800  0.34500  1     0
                                              0
  1932  194    C  12 12.01100  0.45000  0     4  1933  1934  1935  1936
                                              2  1937  1944
  1933  194    O   1 15.99940 -0.45000  1     1  1934
                                              2  1935  1936
  1934  195    N   6 14.00670 -0.31000  0     4  1935  1936  1937  1944
                                              3  1938  1945  1946
  1935  195    H  21  1.00800  0.31000  1     1  1936
                                              2  1937  1944
  1936  195   CA  14 13.01900  0.00000  0     5  1937  1938  1944  1945  1946
                                              3  1939  1947  1948
  1937  195   CB  15 14.02700  0.00000  0     3  1938  1939  1944
                                              4  1940  1941  1945  1946
  1938  195   CG  15 14.02700  0.00000  1     3  1939  1940  1941
                                              3  1942  1943  1944
  1939  195   CD  12 12.01100  0.29000  0     4  1940  1941  1942  1943
                                              0
  1940  195  OE1   1 15.99940 -0.45000  0     1  1941
                                              2  1942  1943
  1941  195  NE2   7 14.00670 -0.72000  0     2  1942  1943
                                              0
  1942  195 HE21  21  1.00800  0.44000  0     1  1943
                                              0
  1943  195 HE22  21  1.00800  0.44000  1     0
                                              0
  1944  195    C  12 12.01100  0.45000  0     4  1945  1946  1947  1948
                                              2  1949  1954
  1945  195    O   1 15.99940 -0.45000  1     1  1946
                                              2  1947  1948
  1946  196    N   6 14.00670 -0.31000  0     4  1947  1948  1949  1954
                                              3  1950  1955  1956
  1947  196    H  21  1.00800  0.31000  1     1  1948
                                              2  1949  1954
  1948  196   CA  14 13.01900  0.00000  0     5  1949  1950  1954  1955  1956
                                              3  1951  1957  1958
  1949  196   CB  15 14.02700  0.00000  1     3  1950  1951  1954
                                              4  1952  1953  1955  1956
  1950  196   CG  15 14.02700  0.16000  0     3  1951  1952  1953
                                              1  1954
  1951  196   CD  12 12.01100  0.27000  0     2  1952  1953
                                              0
  1952  196  OE1   2 15.99940 -0.71500  0     1  1953
                                              0
  1953  196  OE2   2 15.99940 -0.71500  1     0
                                              0
  1954  196    C  12 12.01100  0.45000  0     4  1955  1956  1957  1958
                                              2  1959  1962
  1955  196    O   1 15.99940 -0.45000  1     1  1956
                                              2  1957  1958
  1956  197    N   6 14.00670 -0.31000  0     4  1957  1958  1959  1962
                                              4  1960  1961  1963  1964
  1957  197    H  21  1.00800  0.31000  1     1  1958
                                              2  1959  1962
  1958  197   CA  14 13.01900  0.00000  0     6  1959  1960  1961  1962  1963  1964
                                              2  1965  1966
  1959  197   CB  14 13.01900  0.00000  0     3  1960  1961  1962
                                              2  1963  1964
  1960  197  CG1  16 15.03500  0.00000  0     1  1961
                                              1  1962
  1961  197  CG2  16 15.03500  0.00000  1     0
                                              1  1962
  1962  197    C  12 12.01100  0.45000  0     4  1963  1964  1965  1966
                                              2  1967  1971
  1963  197    O   1 15.99940 -0.45000  1     1  1964
                                              2  1965  1966
  1964  198    N   6 14.00670 -0.31000  0     4  1965  1966  1967  1971
                                              3  1968  1972  1973
  1965  198    H  21  1.00800  0.31000  1     1  1966
                                              2  1967  1971
  1966  198   CA  14 13.01900  0.00000  0     5  1967  1968  1971  1972  1973
                                              4  1969  1970  1974  1975
  1967  198   CB  15 14.02700  0.00000  1     4  1968  1969  1970  1971
                                              2  1972  1973
  1968  198   CG  14 13.01900  0.00000  0     2  1969  1970
                                              1  1971
  1969  198  CD1  16 15.03500  0.00000  0     1  1970
                                              0
  1970  198  CD2  16 15.03500  0.00000  1     0
                                              0
  1971  198    C  12 12.01100  0.45000  0     4  1972  1973  1974  1975
                                              2  1976  1988
  1972  198    O   1 15.99940 -0.45000  1     1  1973
                                              2  1974  1975
  1973  199    N   6 14.00670 -0.31000  0     4  1974  1975  1976  1988
                                              3  1977  1989  1990
  1974  199    H  21  1.00800  0.31000  1     1  1975
                                              2  1976  1988
  1975  199   CA  14 13.01900  0.00000  0     5  1976  1977  1988  1989  1990
                                              3  1978  1991  1992
  1976  199   CB  15 14.02700  0.00000  0     3  1977  1978  1988
                                              3  1979  1989  1990
  1977  199   CG  15 14.02700  0.00000  1     2  1978  1979
                                              3  1980  1981  1988
  1978  199   CD  15 14.02700  0.09000  0     3  1979  1980  1981
                                              2  1982  1985
  1979  199   NE  11 14.00670 -0.10500  0     4  1980  1981  1982  1985
                                              4  1983  1984  1986  1987
  1980  199   HE  21  1.00800  0.34500  0     1  1981
                                              2  1982  1985
  1981  199   CZ  12 12.01100  0.01000  0     6  1982  1983  1984  1985  1986  1987
                                              0
  1982  199  NH1  10 14.00670 -0.36000  0     3  1983  1984  1985
                                              2  1986  1987
  1983  199 HH11  21  1.00800  0.34500  0     1  1984
                                              1  1985
  1984  199 HH12  21  1.00800  0.34500  0     0
                                              1  1985
  1985  199  NH2  10 14.00670 -0.36000  0     2  1986  1987
                                              0
  1986  199 HH21  21  1.00800  0.34500  0     1  1987
                                              0
  1987  199 HH22  21  1.00800  0.34500  1     0
                                              0
  1988  199    C  12 12.01100  0.45000  0     4  1989  1990  1991  1992
                                              2  1993  1997
  1989  199    O   1 15.99940 -0.45000  1     1  1990
                                              2  1991  1992
  1990  200    N   6 14.00670 -0.31000  0     4  1991  1992  1993  1997
                                              3  1994  1998  1999
  1991  200    H  21  1.00800  0.31000  1     1  1992
                                              2  1993  1997
  1992  200   CA  14 13.01900  0.00000  0     5  1993  1994  1997  1998  1999
                                              4  1995  1996  2000  2001
  1993  200   CB  15 14.02700  0.00000  1     4  1994  1995  1996  1997
                                              2  1998  1999
  1994  200   CG  14 13.01900  0.00000  0     2  1995  1996
                                              1  1997
  1995  200  CD1  16 15.03500  0.00000  0     1  1996
                                              0
  1996  200  CD2  16 15.03500  0.00000  1     0
                                              0
  1997  200    C  12 12.01100  0.45000  0     4  1998  1999  2000  2001
                                              1  2002
  1998  200    O   1 15.99940 -0.45000  1     1  1999
                                              2  2000  2001
  1999  201    N   6 14.00670 -0.31000  0     3  2000  2001  2002
                                              2  2003  2004
  2000  201    H  21  1.00800  0.31000  1     1  2001
                                              1  2002
  2001  201   CA  15 14.02700  0.00000  1     3  2002  2003  2004
                                              2  2005  2006
  2002  201    C  12 12.01100  0.45000  0     4  2003  2004  2005  2006
                                              2  2007  2019
  2003  201    O   1 15.99940 -0.45000  1     1  2004
                                              2  2005  2006
  2004  202    N   6 14.00670 -0.31000  0     4  2005  2006  2007  2019
                                              3  2008  2020  2021
  2005  202    H  21  1.00800  0.31000  1     1  2006
                                              2  2007  2019
  2006  202   CA  14 13.01900  0.00000  0     5  2007  2008  2019  2020  2021
                                              3  2009  2022  2023
  2007  202   CB  15 14.02700  0.00000  0     3  2008  2009  2019
                                              3  2010  2020  2021
  2008  202   CG  15 14.02700  0.00000  1     2  2009  2010
                                              3  2011  2012  2019
  2009  202   CD  15 14.02700  0.09000  0     3  2010  2011  2012
                                              2  2013  2016
  2010  202   NE  11 14.00670 -0.10500  0     4  2011  2012  2013  2016
                                              4  2014  2015  2017  2018
  2011  202   HE  21  1.00800  0.34500  0     1  2012
                                              2  2013  2016
  2012  202   CZ  12 12.01100  0.01000  0     6  2013  2014  2015  2016  2017  2018
                                              0
  2013  202  NH1  10 14.00670 -0.36000  0     3  2014  2015  2016
                                              2  2017  2018
  2014  202 HH11  21  1.00800  0.34500  0     1  2015
                                              1  2016
  2015  202 HH12  21  1.00800  0.34500  0     0
                                              1  2016
  2016  202  NH2  10 14.00670 -0.36000  0     2  2017  2018
                                              0
  2017  202 HH21  21  1.00800  0.34500  0     1  2018
                                              0
  2018  202 HH22  21  1.00800  0.34500  1     0
                                              0
  2019  202    C  12 12.01100  0.45000  0     4  2020  2021  2022  2023
                                              2  2024  2027
  2020  202    O   1 15.99940 -0.45000  1     1  2021
                                              2  2022  2023
  2021  203    N   6 14.00670 -0.31000  0     4  2022  2023  2024  2027
                                              4  2025  2026  2028  2029
  2022  203    H  21  1.00800  0.31000  1     1  2023
                                              2  2024  2027
  2023  203   CA  14 13.01900  0.00000  0     6  2024  2025  2026  2027  2028  2029
                                              2  2030  2031
  2024  203   CB  14 13.01900  0.00000  0     3  2025  2026  2027
                                              2  2028  2029
  2025  203  CG1  16 15.03500  0.00000  0     1  2026
                                              1  2027
  2026  203  CG2  16 15.03500  0.00000  1     0
                                              1  2027
  2027  203    C  12 12.01100  0.45000  0     4  2028  2029  2030  2031
                                              2  2032  2037
  2028  203    O   1 15.99940 -0.45000  1     1  2029
                                              2  2030  2031
  2029  204    N   6 14.00670 -0.31000  0     4  2030  2031  2032  2037
                                              3  2033  2038  2039
  2030  204    H  21  1.00800  0.31000  1     1  2031
                                              2  2032  2037
  2031  204   CA  14 13.01900  0.00000  0     5  2032  2033  2037  2038  2039
                                              3  2034  2040  2041
  2032  204   CB  15 14.02700  0.00000  1     3  2033  2034  2037
                                              4  2035  2036  2038  2039
  2033  204   CG  15 14.02700  0.16000  0     3  2034  2035  2036
                                              1  2037
  2034  204   CD  12 12.01100  0.27000  0     2  2035  2036
                                              0
  2035  204  OE1   2 15.99940 -0.71500  0     1  2036
                                              0
  2036  204  OE2   2 15.99940 -0.71500  1     0
                                              0
  2037  204    C  12 12.01100  0.45000  0     4  2038  2039  2040  2041
                                              2  2042  2045
  2038  204    O   1 15.99940 -0.45000  1     1  2039
                                              2  2040  2041
  2039  205    N   6 14.00670 -0.31000  0     4  2040  2041  2042  2045
                                              3  2043  2046  2047
  2040  205    H  21  1.00800  0.31000  1     1  2041
                                              2  2042  2045
  2041  205   CA  14 13.01900  0.00000  1     5  2042  2043  2045  2046  2047
                                              3  2044  2048  2049
  2042  205   CB  15 14.02700  0.15000  0     3  2043  2044  2045
                                              2  2046  2047
  2043  205   SG  23 32.06000 -0.37000  0     1  2044
                                              1  2045
  2044  205   HG  21  1.00800  0.22000  1     0
                                              0
  2045  205    C  12 12.01100  0.45000  0     4  2046  2047  2048  2049
                                              2  2050  2053
  2046  205    O   1 15.99940 -0.45000  1     1  2047
                                              2  2048  2049
  2047  206    N   6 14.00670 -0.31000  0     4  2048  2049  2050  2053
                                              4  2051  2052  2054  2055
  2048  206    H  21  1.00800  0.31000  1     1  2049
                                              2  2050  2053
  2049  206   CA  14 13.01900  0.00000  0     6  2050  2051  2052  2053  2054  2055
                                              2  2056  2057
  2050  206   CB  14 13.01900  0.00000  0     3  2051  2052  2053
                                              2  2054  2055
  2051  206  CG1  16 15.03500  0.00000  0     1  2052
                                              1  2053
  2052  206  CG2  16 15.03500  0.00000  1     0
                                              1  2053
  2053  206    C  12 12.01100  0.45000  0     4  2054  2055  2056  2057
                                              2  2058  2061
  2054  206    O   1 15.99940 -0.45000  1     1  2055
                                              2  2056  2057
  2055  207    N   6 14.00670 -0.31000  0     4  2056  2057  2058  2061
                                              4  2059  2060  2062  2063
  2056  207    H  21  1.00800  0.31000  1     1  2057
                                              2  2058  2061
  2057  207   CA  14 13.01900  0.00000  0     6  2058  2059  2060  2061  2062  2063
                                              2  2064  2065
  2058  207   CB  14 13.01900  0.00000  0     3  2059  2060  2061
                                              2  2062  2063
  2059  207  CG1  16 15.03500  0.00000  0     1  2060
                                              1  2061
  2060  207  CG2  16 15.03500  0.00000  1     0
                                              1  2061
  2061  207    C  12 12.01100  0.45000  0     4  2062  2063  2064  2065
                                              1  2066
  2062  207    O   1 15.99940 -0.45000  1     1  2063
                                              2  2064  2065
  2063  208    N   6 14.00670 -0.31000  0     3  2064  2065  2066
                                              2  2067  2068
  2064  208    H  21  1.00800  0.31000  1     1  2065
                                              1  2066
  2065  208   CA  15 14.02700  0.00000  1     3  2066  2067  2068
                                              2  2069  2070
  2066  208    C  12 12.01100  0.45000  0     4  2067  2068  2069  2070
                                              2  2071  2076
  2067  208    O   1 15.99940 -0.45000  1     1  2068
                                              2  2069  2070
  2068  209    N   6 14.00670 -0.31000  0     4  2069  2070  2071  2076
                                              3  2072  2077  2078
  2069  209    H  21  1.00800  0.31000  1     1  2070
                                              2  2071  2076
  2070  209   CA  14 13.01900  0.00000  0     5  2071  2072  2076  2077  2078
                                              3  2073  2079  2080
  2071  209   CB  15 14.02700  0.00000  1     3  2072  2073  2076
                                              4  2074  2075  2077  2078
  2072  209   CG  15 14.02700  0.16000  0     3  2073  2074  2075
                                              1  2076
  2073  209   CD  12 12.01100  0.27000  0     2  2074  2075
                                              0
  2074  209  OE1   2 15.99940 -0.71500  0     1  2075
                                              0
  2075  209  OE2   2 15.99940 -0.71500  1     0
                                              0
  2076  209    C  12 12.01100  0.45000  0     4  2077  2078  2079  2080
                                              2  2081  2084
  2077  209    O   1 15.99940 -0.45000  1     1  2078
                                              2  2079  2080
  2078  210    N   6 14.00670 -0.31000  0     4  2079  2080  2081  2084
                                              4  2082  2083  2085  2086
  2079  210    H  21  1.00800  0.31000  1     1  2080
                                              2  2081  2084
  2080  210   CA  14 13.01900  0.00000  0     6  2081  2082  2083  2084  2085  2086
                                              2  2087  2088
  2081  210   CB  14 13.01900  0.00000  0     3  2082  2083  2084
                                              2  2085  2086
  2082  210  CG1  16 15.03500  0.00000  0     1  2083
                                              1  2084
  2083  210  CG2  16 15.03500  0.00000  1     0
                                              1  2084
  2084  210    C  12 12.01100  0.45000  0     4  2085  2086  2087  2088
                                              2  2089  2094
  2085  210    O   1 15.99940 -0.45000  1     1  2086
                                              2  2087  2088
  2086  211    N   6 14.00670 -0.31000  0     4  2087  2088  2089  2094
                                              3  2090  2095  2096
  2087  211    H  21  1.00800  0.31000  1     1  2088
                                              2  2089  2094
  2088  211   CA  14 13.01900  0.00000  0     5  2089  2090  2094  2095  2096
                                              3  2091  2097  2098
  2089  211   CB  15 14.02700  0.00000  1     3  2090  2091  2094
                                              4  2092  2093  2095  2096
  2090  211   CG  15 14.02700  0.16000  0     3  2091  2092  2093
                                              1  2094
  2091  211   CD  12 12.01100  0.27000  0     2  2092  2093
                                              0
  2092  211  OE1   2 15.99940 -0.71500  0     1  2093
                                              0
  2093  211  OE2   2 15.99940 -0.71500  1     0
                                              0
  2094  211    C  12 12.01100  0.45000  0     4  2095  2096  2097  2098
                                              2  2099  2102
  2095  211    O   1 15.99940 -0.45000  1     1  2096
                                              2  2097  2098
  2096  212    N   6 14.00670 -0.31000  0     4  2097  2098  2099  2102
                                              3  2100  2103  2104
  2097  212    H  21  1.00800  0.31000  1     1  2098
                                              2  2099  2102
  2098  212   CA  14 13.01900  0.00000  1     5  2099  2100  2102  2103  2104
                                              3  2101  2105  2106
  2099  212   CB  15 14.02700  0.26600  0     3  2100  2101  2102
                                              2  2103  2104
  2100  212   OG   3 15.99940 -0.67400  0     1  2101
                                              1  2102
  2101  212   HG  21  1.00800  0.40800  1     0
                                              0
  2102  212    C  12 12.01100  0.45000  0     4  2103  2104  2105  2106
                                              2  2107  2111
  2103  212    O   1 15.99940 -0.45000  1     1  2104
                                              2  2105  2106
  2104  213    N   6 14.00670 -0.31000  0     4  2105  2106  2107  2111
                                              3  2108  2112  2113
  2105  213    H  21  1.00800  0.31000  1     1  2106
                                              2  2107  2111
  2106  213   CA  14 13.01900  0.00000  0     5  2107  2108  2111  2112  2113
                                              4  2109  2110  2114  2115
  2107  213   CB  15 14.02700  0.00000  1     4  2108  2109  2110  2111
                                              2  2112  2113
  2108  213   CG  14 13.01900  0.00000  0     2  2109  2110
                                              1  2111
  2109  213  CD1  16 15.03500  0.00000  0     1  2110
                                              0
  2110  213  CD2  16 15.03500  0.00000  1     0
                                              0
  2111  213    C  12 12.01100  0.45000  0     4  2112  2113  2114  2115
                                              2  2116  2119
  2112  213    O   1 15.99940 -0.45000  1     1  2113
                                              2  2114  2115
  2113  214    N   6 14.00670 -0.31000  0     4  2114  2115  2116  2119
                                              4  2117  2118  2120  2121
  2114  214    H  21  1.00800  0.31000  1     1  2115
                                              2  2116  2119
  2115  214   CA  14 13.01900  0.00000  0     6  2116  2117  2118  2119  2120  2121
                                              2  2122  2123
  2116  214   CB  14 13.01900  0.00000  0     3  2117  2118  2119
                                              2  2120  2121
  2117  214  CG1  16 15.03500  0.00000  0     1  2118
                                              1  2119
  2118  214  CG2  16 15.03500  0.00000  1     0
                                              1  2119
  2119  214    C  12 12.01100  0.45000  0     4  2120  2121  2122  2123
                                              2  2124  2137
  2120  214    O   1 15.99940 -0.45000  1     1  2121
                                              2  2122  2123
  2121  215    N   6 14.00670 -0.31000  0     4  2122  2123  2124  2137
                                              3  2125  2138  2139
  2122  215    H  21  1.00800  0.31000  1     1  2123
                                              2  2124  2137
  2123  215   CA  14 13.01900  0.00000  0     5  2124  2125  2137  2138  2139
                                              4  2126  2128  2140  2141
  2124  215   CB  15 14.02700  0.00000  0     8  2125  2126  2127  2128  2129  2130
                                                 2132  2137
                                              2  2138  2139
  2125  215   CG  12 12.01100  0.00000  1     9  2126  2127  2128  2129  2130  2131
                                                 2132  2133  2134
                                              1  2137
  2126  215  CD1  12 12.01100 -0.14000  0     8  2127  2128  2129  2130  2131  2132
                                                 2134  2135
                                              0
  2127  215  HD1  20  1.00800  0.14000  1     4  2128  2130  2131  2134
                                              0
  2128  215  CD2  12 12.01100 -0.14000  0     6  2129  2130  2132  2133  2134  2135
                                              0
  2129  215  HD2  20  1.00800  0.14000  1     3  2132  2133  2134
                                              0
  2130  215  CE1  12 12.01100 -0.14000  0     5  2131  2132  2133  2134  2135
                                              1  2136
  2131  215  HE1  20  1.00800  0.14000  1     3  2132  2134  2135
                                              0
  2132  215  CE2  12 12.01100 -0.14000  0     3  2133  2134  2135
                                              1  2136
  2133  215  HE2  20  1.00800  0.14000  1     2  2134  2135
                                              0
  2134  215   CZ  12 12.01100  0.20300  0     2  2135  2136
                                              0
  2135  215   OH   3 15.99940 -0.61100  0     1  2136
                                              0
  2136  215   HH  21  1.00800  0.40800  1     0
                                              0
  2137  215    C  12 12.01100  0.45000  0     4  2138  2139  2140  2141
                                              2  2142  2145
  2138  215    O   1 15.99940 -0.45000  1     1  2139
                                              2  2140  2141
  2139  216    N   6 14.00670 -0.31000  0     4  2140  2141  2142  2145
                                              3  2143  2146  2147
  2140  216    H  21  1.00800  0.31000  1     1  2141
                                              2  2142  2145
  2141  216   CA  14 13.01900  0.00000  1     5  2142  2143  2145  2146  2147
                                              3  2144  2148  2149
  2142  216   CB  15 14.02700  0.26600  0     3  2143  2144  2145
                                              2  2146  2147
  2143  216   OG   3 15.99940 -0.67400  0     1  2144
                                              1  2145
  2144  216   HG  21  1.00800  0.40800  1     0
                                              0
  2145  216    C  12 12.01100  0.45000  0     4  2146  2147  2148  2149
                                              2  2150  2154
  2146  216    O   1 15.99940 -0.45000  1     1  2147
                                              2  2148  2149
  2147  217    N   6 14.00670 -0.31000  0     4  2148  2149  2150  2154
                                              3  2151  2155  2156
  2148  217    H  21  1.00800  0.31000  1     1  2149
                                              2  2150  2154
  2149  217   CA  14 13.01900  0.00000  1     5  2150  2151  2154  2155  2156
                                              4  2152  2153  2157  2158
  2150  217   CB  15 14.02700  0.16000  0     4  2151  2152  2153  2154
                                              2  2155  2156
  2151  217   CG  12 12.01100  0.27000  0     2  2152  2153
                                              1  2154
  2152  217  OD1   2 15.99940 -0.71500  0     1  2153
                                              0
  2153  217  OD2   2 15.99940 -0.71500  1     0
                                              0
  2154  217    C  12 12.01100  0.45000  0     4  2155  2156  2157  2158
                                              2  2159  2163
  2155  217    O   1 15.99940 -0.45000  1     1  2156
                                              2  2157  2158
  2156  218    N   6 14.00670 -0.31000  0     4  2157  2158  2159  2163
                                              3  2160  2164  2165
  2157  218    H  21  1.00800  0.31000  1     1  2158
                                              2  2159  2163
  2158  218   CA  14 13.01900  0.00000  1     5  2159  2160  2163  2164  2165
                                              4  2161  2162  2166  2167
  2159  218   CB  15 14.02700  0.16000  0     4  2160  2161  2162  2163
                                              2  2164  2165
  2160  218   CG  12 12.01100  0.27000  0     2  2161  2162
                                              1  2163
  2161  218  OD1   2 15.99940 -0.71500  0     1  2162
                                              0
  2162  218  OD2   2 15.99940 -0.71500  1     0
                                              0
  2163  218    C  12 12.01100  0.45000  0     4  2164  2165  2166  2167
                                              2  2168  2175
  2164  218    O   1 15.99940 -0.45000  1     1  2165
                                              2  2166  2167
  2165  219    N   6 14.00670 -0.31000  0     4  2166  2167  2168  2175
                                              3  2169  2176  2177
  2166  219    H  21  1.00800  0.31000  1     1  2167
                                              2  2168  2175
  2167  219   CA  14 13.01900  0.00000  0     5  2168  2169  2175  2176  2177
                                              3  2170  2178  2179
  2168  219   CB  15 14.02700  0.00000  0     3  2169  2170  2175
                                              4  2171  2172  2176  2177
  2169  219   CG  15 14.02700  0.00000  1     3  2170  2171  2172
                                              3  2173  2174  2175
  2170  219   CD  12 12.01100  0.29000  0     4  2171  2172  2173  2174
                                              0
  2171  219  OE1   1 15.99940 -0.45000  0     1  2172
                                              2  2173  2174
  2172  219  NE2   7 14.00670 -0.72000  0     2  2173  2174
                                              0
  2173  219 HE21  21  1.00800  0.44000  0     1  2174
                                              0
  2174  219 HE22  21  1.00800  0.44000  1     0
                                              0
  2175  219    C  12 12.01100  0.45000  0     4  2176  2177  2178  2179
                                              2  2180  2192
  2176  219    O   1 15.99940 -0.45000  1     1  2177
                                              2  2178  2179
  2177  220    N   6 14.00670 -0.31000  0     4  2178  2179  2180  2192
                                              3  2181  2193  2194
  2178  220    H  21  1.00800  0.31000  1     1  2179
                                              2  2180  2192
  2179  220   CA  14 13.01900  0.00000  0     5  2180  2181  2192  2193  2194
                                              3  2182  2195  2196
  2180  220   CB  15 14.02700  0.00000  0     3  2181  2182  2192
                                              3  2183  2193  2194
  2181  220   CG  15 14.02700  0.00000  1     2  2182  2183
                                              3  2184  2185  2192
  2182  220   CD  15 14.02700  0.09000  0     3  2183  2184  2185
                                              2  2186  2189
  2183  220   NE  11 14.00670 -0.10500  0     4  2184  2185  2186  2189
                                              4  2187  2188  2190  2191
  2184  220   HE  21  1.00800  0.34500  0     1  2185
                                              2  2186  2189
  2185  220   CZ  12 12.01100  0.01000  0     6  2186  2187  2188  2189  2190  2191
                                              0
  2186  220  NH1  10 14.00670 -0.36000  0     3  2187  2188  2189
                                              2  2190  2191
  2187  220 HH11  21  1.00800  0.34500  0     1  2188
                                              1  2189
  2188  220 HH12  21  1.00800  0.34500  0     0
                                              1  2189
  2189  220  NH2  10 14.00670 -0.36000  0     2  2190  2191
                                              0
  2190  220 HH21  21  1.00800  0.34500  0     1  2191
                                              0
  2191  220 HH22  21  1.00800  0.34500  1     0
                                              0
  2192  220    C  12 12.01100  0.45000  0     4  2193  2194  2195  2196
                                              2  2197  2198
  2193  220    O   1 15.99940 -0.45000  1     1  2194
                                              2  2195  2196
  2194  221    N   6 14.00670 -0.31000  0     4  2195  2196  2197  2198
                                              2  2199  2200
  2195  221    H  21  1.00800  0.31000  1     1  2196
                                              2  2197  2198
  2196  221   CA  14 13.01900  0.00000  0     4  2197  2198  2199  2200
                                              2  2201  2202
  2197  221   CB  16 15.03500  0.00000  1     1  2198
                                              2  2199  2200
  2198  221    C  12 12.01100  0.45000  0     4  2199  2200  2201  2202
                                              2  2203  2206
  2199  221    O   1 15.99940 -0.45000  1     1  2200
                                              2  2201  2202
  2200  222    N   6 14.00670 -0.31000  0     4  2201  2202  2203  2206
                                              4  2204  2205  2207  2208
  2201  222    H  21  1.00800  0.31000  1     1  2202
                                              2  2203  2206
  2202  222   CA  14 13.01900  0.00000  0     6  2203  2204  2205  2206  2207  2208
                                              2  2209  2210
  2203  222   CB  14 13.01900  0.00000  0     3  2204  2205  2206
                                              2  2207  2208
  2204  222  CG1  16 15.03500  0.00000  0     1  2205
                                              1  2206
  2205  222  CG2  16 15.03500  0.00000  1     0
                                              1  2206
  2206  222    C  12 12.01100  0.45000  0     4  2207  2208  2209  2210
                                              2  2211  2219
  2207  222    O   1 15.99940 -0.45000  1     1  2208
                                              2  2209  2210
  2208  223    N   6 14.00670 -0.31000  0     4  2209  2210  2211  2219
                                              3  2212  2220  2221
  2209  223    H  21  1.00800  0.31000  1     1  2210
                                              2  2211  2219
  2210  223   CA  14 13.01900  0.00000  0     5  2211  2212  2219  2220  2221
                                              3  2213  2222  2223
  2211  223   CB  15 14.02700  0.00000  1     3  2212  2213  2219
                                              3  2214  2220  2221
  2212  223   CG  15 14.02700  0.00000  0     2  2213  2214
                                              2  2215  2219
  2213  223   CD  15 14.02700  0.00000  1     2  2214  2215
                                              3  2216  2217  2218
  2214  223   CE  15 14.02700  0.20000  0     4  2215  2216  2217  2218
                                              0
  2215  223   NZ   8 14.00670  0.05000  0     3  2216  2217  2218
                                              0
  2216  223  HZ1  21  1.00800  0.25000  0     2  2217  2218
                                              0
  2217  223  HZ2  21  1.00800  0.25000  0     1  2218
                                              0
  2218  223  HZ3  21  1.00800  0.25000  1     0
                                              0
  2219  223    C  12 12.01100  0.45000  0     4  2220  2221  2222  2223
                                              1  2224
  2220  223    O   1 15.99940 -0.45000  1     1  2221
                                              2  2222  2223
  2221  224    N   6 14.00670 -0.31000  0     3  2222  2223  2224
                                              2  2225  2226
  2222  224    H  21  1.00800  0.31000  1     1  2223
                                              1  2224
  2223  224   CA  15 14.02700  0.00000  1     3  2224  2225  2226
                                              2  2227  2228
  2224  224    C  12 12.01100  0.45000  0     4  2225  2226  2227  2228
                                              2  2229  2232
  2225  224    O   1 15.99940 -0.45000  1     1  2226
                                              2  2227  2228
  2226  225    N   6 14.00670 -0.31000  0     4  2227  2228  2229  2232
                                              4  2230  2231  2233  2234
  2227  225    H  21  1.00800  0.31000  1     1  2228
                                              2  2229  2232
  2228  225   CA  14 13.01900  0.00000  0     6  2229  2230  2231  2232  2233  2234
                                              2  2235  2236
  2229  225   CB  14 13.01900  0.00000  0     3  2230  2231  2232
                                              2  2233  2234
  2230  225  CG1  16 15.03500  0.00000  0     1  2231
                                              1  2232
  2231  225  CG2  16 15.03500  0.00000  1     0
                                              1  2232
  2232  225    C  12 12.01100  0.45000  0     4  2233  2234  2235  2236
                                              2  2237  2245
  2233  225    O   1 15.99940 -0.45000  1     1  2234
                                              2  2235  2236
  2234  226    N   6 14.00670 -0.31000  0     4  2235  2236  2237  2245
                                              3  2238  2246  2247
  2235  226    H  21  1.00800  0.31000  1     1  2236
                                              2  2237  2245
  2236  226   CA  14 13.01900  0.00000  0     5  2237  2238  2245  2246  2247
                                              3  2239  2248  2249
  2237  226   CB  15 14.02700  0.00000  1     3  2238  2239  2245
                                              3  2240  2246  2247
  2238  226   CG  15 14.02700  0.00000  0     2  2239  2240
                                              2  2241  2245
  2239  226   CD  15 14.02700  0.00000  1     2  2240  2241
                                              3  2242  2243  2244
  2240  226   CE  15 14.02700  0.20000  0     4  2241  2242  2243  2244
                                              0
  2241  226   NZ   8 14.00670  0.05000  0     3  2242  2243  2244
                                              0
  2242  226  HZ1  21  1.00800  0.25000  0     2  2243  2244
                                              0
  2243  226  HZ2  21  1.00800  0.25000  0     1  2244
                                              0
  2244  226  HZ3  21  1.00800  0.25000  1     0
                                              0
  2245  226    C  12 12.01100  0.45000  0     4  2246  2247  2248  2249
                                              2  2250  2254
  2246  226    O   1 15.99940 -0.45000  1     1  2247
                                              2  2248  2249
  2247  227    N   6 14.00670 -0.31000  0     4  2248  2249  2250  2254
                                              3  2251  2255  2256
  2248  227    H  21  1.00800  0.31000  1     1  2249
                                              2  2250  2254
  2249  227   CA  14 13.01900  0.00000  0     5  2250  2251  2254  2255  2256
                                              4  2252  2253  2257  2258
  2250  227   CB  15 14.02700  0.00000  1     4  2251  2252  2253  2254
                                              2  2255  2256
  2251  227   CG  14 13.01900  0.00000  0     2  2252  2253
                                              1  2254
  2252  227  CD1  16 15.03500  0.00000  0     1  2253
                                              0
  2253  227  CD2  16 15.03500  0.00000  1     0
                                              0
  2254  227    C  12 12.01100  0.45000  0     4  2255  2256  2257  2258
                                              2  2259  2262
  2255  227    O   1 15.99940 -0.45000  1     1  2256
                                              2  2257  2258
  2256  228    N   6 14.00670 -0.31000  0     4  2257  2258  2259  2262
                                              4  2260  2261  2263  2264
  2257  228    H  21  1.00800  0.31000  1     1  2258
                                              2  2259  2262
  2258  228   CA  14 13.01900  0.00000  0     6  2259  2260  2261  2262  2263  2264
                                              2  2265  2266
  2259  228   CB  14 13.01900  0.00000  0     3  2260  2261  2262
                                              2  2263  2264
  2260  228  CG1  16 15.03500  0.00000  0     1  2261
                                              1  2262
  2261  228  CG2  16 15.03500  0.00000  1     0
                                              1  2262
  2262  228    C  12 12.01100  0.45000  0     4  2263  2264  2265  2266
                                              2  2267  2271
  2263  228    O   1 15.99940 -0.45000  1     1  2264
                                              2  2265  2266
  2264  229    N   6 14.00670 -0.31000  0     4  2265  2266  2267  2271
                                              3  2268  2272  2273
  2265  229    H  21  1.00800  0.31000  1     1  2266
                                              2  2267  2271
  2266  229   CA  14 13.01900  0.00000  1     5  2267  2268  2271  2272  2273
                                              4  2269  2270  2274  2275
  2267  229   CB  15 14.02700  0.16000  0     4  2268  2269  2270  2271
                                              2  2272  2273
  2268  229   CG  12 12.01100  0.27000  0     2  2269  2270
                                              1  2271
  2269  229  OD1   2 15.99940 -0.71500  0     1  2270
                                              0
  2270  229  OD2   2 15.99940 -0.71500  1     0
                                              0
  2271  229    C  12 12.01100  0.45000  0     4  2272  2273  2274  2275
                                              1  2276
  2272  229    O   1 15.99940 -0.45000  1     1  2273
                                              2  2274  2275
  2273  230    N   6 14.00670 -0.31000  0     3  2274  2275  2276
                                              2  2277  2278
  2274  230    H  21  1.00800  0.31000  1     1  2275
                                              1  2276
  2275  230   CA  15 14.02700  0.00000  1     3  2276  2277  2278
                                              2  2279  2280
  2276  230    C  12 12.01100  0.45000  0     4  2277  2278  2279  2280
                                              2  2281  2289
  2277  230    O   1 15.99940 -0.45000  1     1  2278
                                              2  2279  2280
  2278  231    N   6 14.00670 -0.31000  0     4  2279  2280  2281  2289
                                              3  2282  2290  2291
  2279  231    H  21  1.00800  0.31000  1     1  2280
                                              2  2281  2289
  2280  231   CA  14 13.01900  0.00000  0     5  2281  2282  2289  2290  2291
                                              3  2283  2292  2293
  2281  231   CB  15 14.02700  0.00000  1     3  2282  2283  2289
                                              3  2284  2290  2291
  2282  231   CG  15 14.02700  0.00000  0     2  2283  2284
                                              2  2285  2289
  2283  231   CD  15 14.02700  0.00000  1     2  2284  2285
                                              3  2286  2287  2288
  2284  231   CE  15 14.02700  0.20000  0     4  2285  2286  2287  2288
                                              0
  2285  231   NZ   8 14.00670  0.05000  0     3  2286  2287  2288
                                              0
  2286  231  HZ1  21  1.00800  0.25000  0     2  2287  2288
                                              0
  2287  231  HZ2  21  1.00800  0.25000  0     1  2288
                                              0
  2288  231  HZ3  21  1.00800  0.25000  1     0
                                              0
  2289  231    C  12 12.01100  0.45000  0     4  2290  2291  2292  2293
                                              2  2294  2297
  2290  231    O   1 15.99940 -0.45000  1     1  2291
                                              2  2292  2293
  2291  232    N   6 14.00670 -0.31000  0     4  2292  2293  2294  2297
                                              4  2295  2296  2298  2299
  2292  232    H  21  1.00800  0.31000  1     1  2293
                                              2  2294  2297
  2293  232   CA  14 13.01900  0.00000  0     6  2294  2295  2296  2297  2298  2299
                                              2  2300  2301
  2294  232   CB  14 13.01900  0.00000  0     3  2295  2296  2297
                                              2  2298  2299
  2295  232  CG1  16 15.03500  0.00000  0     1  2296
                                              1  2297
  2296  232  CG2  16 15.03500  0.00000  1     0
                                              1  2297
  2297  232    C  12 12.01100  0.45000  0     4  2298  2299  2300  2301
                                              2  2302  2306
  2298  232    O   1 15.99940 -0.45000  1     1  2299
                                              2  2300  2301
  2299  233    N   6 14.00670 -0.31000  0     4  2300  2301  2302  2306
                                              3  2303  2307  2308
  2300  233    H  21  1.00800  0.31000  1     1  2301
                                              2  2302  2306
  2301  233   CA  14 13.01900  0.00000  0     5  2302  2303  2306  2307  2308
                                              4  2304  2305  2309  2310
  2302  233   CB  15 14.02700  0.00000  1     4  2303  2304  2305  2306
                                              2  2307  2308
  2303  233   CG  14 13.01900  0.00000  0     2  2304  2305
                                              1  2306
  2304  233  CD1  16 15.03500  0.00000  0     1  2305
                                              0
  2305  233  CD2  16 15.03500  0.00000  1     0
                                              0
  2306  233    C  12 12.01100  0.45000  0     4  2307  2308  2309  2310
                                              2  2311  2315
  2307  233    O   1 15.99940 -0.45000  1     1  2308
                                              2  2309  2310
  2308  234    N   6 14.00670 -0.31000  0     4  2309  2310  2311  2315
                                              4  2312  2314  2316  2317
  2309  234    H  21  1.00800  0.31000  1     1  2310
                                              2  2311  2315
  2310  234   CA  14 13.01900  0.00000  1     6  2311  2312  2314  2315  2316  2317
                                              3  2313  2318  2319
  2311  234   CB  14 13.01900  0.26600  0     4  2312  2313  2314  2315
                                              2  2316  2317
  2312  234  OG1   3 15.99940 -0.67400  0     2  2313  2314
                                              1  2315
  2313  234  HG1  21  1.00800  0.40800  1     0
                                              1  2314
  2314  234  CG2  16 15.03500  0.00000  1     0
                                              1  2315
  2315  234    C  12 12.01100  0.45000  0     4  2316  2317  2318  2319
                                              2  2320  2321
  2316  234    O   1 15.99940 -0.45000  1     1  2317
                                              2  2318  2319
  2317  235    N   6 14.00670 -0.31000  0     4  2318  2319  2320  2321
                                              2  2322  2323
  2318  235    H  21  1.00800  0.31000  1     1  2319
                                              2  2320  2321
  2319  235   CA  14 13.01900  0.00000  0     4  2320  2321  2322  2323
                                              2  2324  2325
  2320  235   CB  16 15.03500  0.00000  1     1  2321
                                              2  2322  2323
  2321  235    C  12 12.01100  0.45000  0     4  2322  2323  2324  2325
                                              2  2326  2331
  2322  235    O   1 15.99940 -0.45000  1     1  2323
                                              2  2324  2325
  2323  236    N   6 14.00670 -0.31000  0     4  2324  2325  2326  2331
                                              3  2327  2332  2333
  2324  236    H  21  1.00800  0.31000  1     1  2325
                                              2  2326  2331
  2325  236   CA  14 13.01900  0.00000  0     5  2326  2327  2331  2332  2333
                                              3  2328  2334  2335
  2326  236   CB  15 14.02700  0.00000  1     3  2327  2328  2331
                                              4  2329  2330  2332  2333
  2327  236   CG  15 14.02700  0.16000  0     3  2328  2329  2330
                                              1  2331
  2328  236   CD  12 12.01100  0.27000  0     2  2329  2330
                                              0
  2329  236  OE1   2 15.99940 -0.71500  0     1  2330
                                              0
  2330  236  OE2   2 15.99940 -0.71500  1     0
                                              0
  2331  236    C  12 12.01100  0.45000  0     4  2332  2333  2334  2335
                                              2  2336  2340
  2332  236    O   1 15.99940 -0.45000  1     1  2333
                                              2  2334  2335
  2333  237    N   6 14.00670 -0.31000  0     4  2334  2335  2336  2340
                                              3  2337  2341  2342
  2334  237    H  21  1.00800  0.31000  1     1  2335
                                              2  2336  2340
  2335  237   CA  14 13.01900  0.00000  0     5  2336  2337  2340  2341  2342
                                              4  2338  2339  2343  2344
  2336  237   CB  15 14.02700  0.00000  1     4  2337  2338  2339  2340
                                              2  2341  2342
  2337  237   CG  14 13.01900  0.00000  0     2  2338  2339
                                              1  2340
  2338  237  CD1  16 15.03500  0.00000  0     1  2339
                                              0
  2339  237  CD2  16 15.03500  0.00000  1     0
                                              0
  2340  237    C  12 12.01100  0.45000  0     4  2341  2342  2343  2344
                                              2  2345  2349
  2341  237    O   1 15.99940 -0.45000  1     1  2342
                                              2  2343  2344
  2342  238    N   6 14.00670 -0.31000  0     4  2343  2344  2345  2349
                                              4  2346  2348  2350  2351
  2343  238    H  21  1.00800  0.31000  1     1  2344
                                              2  2345  2349
  2344  238   CA  14 13.01900  0.00000  1     6  2345  2346  2348  2349  2350  2351
                                              3  2347  2352  2353
  2345  238   CB  14 13.01900  0.26600  0     4  2346  2347  2348  2349
                                              2  2350  2351
  2346  238  OG1   3 15.99940 -0.67400  0     2  2347  2348
                                              1  2349
  2347  238  HG1  21  1.00800  0.40800  1     0
                                              1  2348
  2348  238  CG2  16 15.03500  0.00000  1     0
                                              1  2349
  2349  238    C  12 12.01100  0.45000  0     4  2350  2351  2352  2353
                                              2  2354  2357
  2350  238    O   1 15.99940 -0.45000  1     1  2351
                                              2  2352  2353
  2351  239    N   6 14.00670 -0.31000  0     4  2352  2353  2354  2357
                                              4  2355  2356  2358  2359
  2352  239    H  21  1.00800  0.31000  1     1  2353
                                              2  2354  2357
  2353  239   CA  14 13.01900  0.00000  0     6  2354  2355  2356  2357  2358  2359
                                              2  2360  2361
  2354  239   CB  14 13.01900  0.00000  0     3  2355  2356  2357
                                              2  2358  2359
  2355  239  CG1  16 15.03500  0.00000  0     1  2356
                                              1  2357
  2356  239  CG2  16 15.03500  0.00000  1     0
                                              1  2357
  2357  239    C  12 12.01100  0.45000  0     4  2358  2359  2360  2361
                                              2  2362  2366
  2358  239    O   1 15.99940 -0.45000  1     1  2359
                                              2  2360  2361
  2359  240    N   6 14.00670 -0.31000  0     4  2360  2361  2362  2366
                                              4  2363  2364  2367  2368
  2360  240    H  21  1.00800  0.31000  1     1  2361
                                              2  2362  2366
  2361  240   CA  14 13.01900  0.00000  1     6  2362  2363  2364  2366  2367  2368
                                              3  2365  2369  2370
  2362  240   CB  14 13.01900  0.00000  0     4  2363  2364  2365  2366
                                              2  2367  2368
  2363  240  CG1  15 14.02700  0.00000  0     2  2364  2365
                                              1  2366
  2364  240  CG2  16 15.03500  0.00000  0     0
                                              2  2365  2366
  2365  240   CD  16 15.03500  0.00000  1     0
                                              0
  2366  240    C  12 12.01100  0.45000  0     4  2367  2368  2369  2370
                                              2  2371  2372
  2367  240    O   1 15.99940 -0.45000  1     1  2368
                                              2  2369  2370
  2368  241    N   6 14.00670 -0.31000  0     4  2369  2370  2371  2372
                                              2  2373  2374
  2369  241    H  21  1.00800  0.31000  1     1  2370
                                              2  2371  2372
  2370  241   CA  14 13.01900  0.00000  0     4  2371  2372  2373  2374
                                              2  2375  2376
  2371  241   CB  16 15.03500  0.00000  1     1  2372
                                              2  2373  2374
  2372  241    C  12 12.01100  0.45000  0     4  2373  2374  2375  2376
                                              2  2377  2378
  2373  241    O   1 15.99940 -0.45000  1     1  2374
                                              2  2375  2376
  2374  242    N   6 14.00670 -0.31000  0     4  2375  2376  2377  2378
                                              2  2379  2380
  2375  242    H  21  1.00800  0.31000  1     1  2376
                                              2  2377  2378
  2376  242   CA  14 13.01900  0.00000  0     4  2377  2378  2379  2380
                                              2  2381  2382
  2377  242   CB  16 15.03500  0.00000  1     1  2378
                                              2  2379  2380
  2378  242    C  12 12.01100  0.45000  0     4  2379  2380  2381  2382
                                              1  2383
  2379  242    O   1 15.99940 -0.45000  1     1  2380
                                              2  2381  2382
  2380  243    N   6 14.00670 -0.31000  0     3  2381  2382  2383
                                              2  2384  2385
  2381  243    H  21  1.00800  0.31000  1     1  2382
                                              1  2383
  2382  243   CA  15 14.02700  0.00000  1     3  2383  2384  2385
                                              2  2386  2387
  2383  243    C  12 12.01100  0.45000  0     4  2384  2385  2386  2387
                                              2  2388  2389
  2384  243    O   1 15.99940 -0.45000  1     1  2385
                                              2  2386  2387
  2385  244    N   6 14.00670 -0.31000  0     4  2386  2387  2388  2389
                                              2  2390  2391
  2386  244    H  21  1.00800  0.31000  1     1  2387
                                              2  2388  2389
  2387  244   CA  14 13.01900  0.00000  0     4  2388  2389  2390  2391
                                              2  2392  2393
  2388  244   CB  16 15.03500  0.00000  1     1  2389
                                              2  2390  2391
  2389  244    C  12 12.01100  0.45000  0     4  2390  2391  2392  2393
                                              2  2394  2406
  2390  244    O   1 15.99940 -0.45000  1     1  2391
                                              2  2392  2393
  2391  245    N   6 14.00670 -0.31000  0     4  2392  2393  2394  2406
                                              3  2395  2407  2408
  2392  245    H  21  1.00800  0.31000  1     1  2393
                                              2  2394  2406
  2393  245   CA  14 13.01900  0.00000  0     5  2394  2395  2406  2407  2408
                                              3  2396  2409  2410
  2394  245   CB  15 14.02700  0.00000  0     3  2395  2396  2406
                                              3  2397  2407  2408
  2395  245   CG  15 14.02700  0.00000  1     2  2396  2397
                                              3  2398  2399  2406
  2396  245   CD  15 14.02700  0.09000  0     3  2397  2398  2399
                                              2  2400  2403
  2397  245   NE  11 14.00670 -0.10500  0     4  2398  2399  2400  2403
                                              4  2401  2402  2404  2405
  2398  245   HE  21  1.00800  0.34500  0     1  2399
                                              2  2400  2403
  2399  245   CZ  12 12.01100  0.01000  0     6  2400  2401  2402  2403  2404  2405
                                              0
  2400  245  NH1  10 14.00670 -0.36000  0     3  2401  2402  2403
                                              2  2404  2405
  2401  245 HH11  21  1.00800  0.34500  0     1  2402
                                              1  2403
  2402  245 HH12  21  1.00800  0.34500  0     0
                                              1  2403
  2403  245  NH2  10 14.00670 -0.36000  0     2  2404  2405
                                              0
  2404  245 HH21  21  1.00800  0.34500  0     1  2405
                                              0
  2405  245 HH22  21  1.00800  0.34500  1     0
                                              0
  2406  245    C  12 12.01100  0.45000  0     4  2407  2408  2409  2410
                                              2  2411  2414
  2407  245    O   1 15.99940 -0.45000  1     1  2408
                                              2  2409  2410
  2408  246    N   6 14.00670 -0.31000  0     4  2409  2410  2411  2414
                                              3  2412  2415  2416
  2409  246    H  21  1.00800  0.31000  1     1  2410
                                              2  2411  2414
  2410  246   CA  14 13.01900  0.00000  1     5  2411  2412  2414  2415  2416
                                              3  2413  2417  2418
  2411  246   CB  15 14.02700  0.26600  0     3  2412  2413  2414
                                              2  2415  2416
  2412  246   OG   3 15.99940 -0.67400  0     1  2413
                                              1  2414
  2413  246   HG  21  1.00800  0.40800  1     0
                                              0
  2414  246    C  12 12.01100  0.45000  0     4  2415  2416  2417  2418
                                              2  2419  2422
  2415  246    O   1 15.99940 -0.45000  1     1  2416
                                              2  2417  2418
  2416  247    N   6 14.00670 -0.31000  0     4  2417  2418  2419  2422
                                              3  2420  2423  2424
  2417  247    H  21  1.00800  0.31000  1     1  2418
                                              2  2419  2422
  2418  247   CA  14 13.01900  0.00000  1     5  2419  2420  2422  2423  2424
                                              3  2421  2425  2426
  2419  247   CB  15 14.02700  0.26600  0     3  2420  2421  2422
                                              2  2423  2424
  2420  247   OG   3 15.99940 -0.67400  0     1  2421
                                              1  2422
  2421  247   HG  21  1.00800  0.40800  1     0
                                              0
  2422  247    C  12 12.01100  0.45000  0     4  2423  2424  2425  2426
                                              2  2427  2436
  2423  247    O   1 15.99940 -0.45000  1     1  2424
                                              2  2425  2426
  2424  248    N   6 14.00670 -0.31000  0     4  2425  2426  2427  2436
                                              3  2428  2437  2438
  2425  248    H  21  1.00800  0.31000  1     1  2426
                                              2  2427  2436
  2426  248   CA  14 13.01900  0.00000  0     5  2427  2428  2436  2437  2438
                                              4  2429  2430  2439  2440
  2427  248   CB  15 14.02700  0.00000  1     7  2428  2429  2430  2431  2432  2434
                                                 2436
                                              2  2437  2438
  2428  248   CG  12 12.01100  0.00000  0     7  2429  2430  2431  2432  2433  2434
                                                 2435
                                              1  2436
  2429  248  ND1   9 14.00670 -0.54000  0     6  2430  2431  2432  2433  2434  2435
                                              0
  2430  248  CD2  12 12.01100  0.00000  0     5  2431  2432  2433  2434  2435
                                              0
  2431  248  HD2  20  1.00800  0.14000  0     3  2432  2434  2435
                                              0
  2432  248  CE1  12 12.01100  0.00000  0     3  2433  2434  2435
                                              0
  2433  248  HE1  20  1.00800  0.14000  0     2  2434  2435
                                              0
  2434  248  NE2   9 14.00670 -0.05000  0     1  2435
                                              0
  2435  248  HE2  21  1.00800  0.31000  1     0
                                              0
  2436  248    C  12 12.01100  0.45000  0     4  2437  2438  2439  2440
                                              2  2441  2445
  2437  248    O   1 15.99940 -0.45000  1     1  2438
                                              2  2439  2440
  2438  249    N   6 14.00670 -0.31000  0     4  2439  2440  2441  2445
                                              4  2442  2443  2446  2447
  2439  249    H  21  1.00800  0.31000  1     1  2440
                                              2  2441  2445
  2440  249   CA  14 13.01900  0.00000  1     6  2441  2442  2443  2445  2446  2447
                                              3  2444  2448  2449
  2441  249   CB  14 13.01900  0.00000  0     4  2442  2443  2444  2445
                                              2  2446  2447
  2442  249  CG1  15 14.02700  0.00000  0     2  2443  2444
                                              1  2445
  2443  249  CG2  16 15.03500  0.00000  0     0
                                              2  2444  2445
  2444  249   CD  16 15.03500  0.00000  1     0
                                              0
  2445  249    C  12 12.01100  0.45000  0     4  2446  2447  2448  2449
                                              2  2450  2454
  2446  249    O   1 15.99940 -0.45000  1     1  2447
                                              2  2448  2449
  2447  250    N   6 14.00670 -0.31000  0     4  2448  2449  2450  2454
                                              3  2451  2455  2456
  2448  250    H  21  1.00800  0.31000  1     1  2449
                                              2  2450  2454
  2449  250   CA  14 13.01900  0.00000  0     5  2450  2451  2454  2455  2456
                                              4  2452  2453  2457  2458
  2450  250   CB  15 14.02700  0.00000  1     4  2451  2452  2453  2454
                                              2  2455  2456
  2451  250   CG  14 13.01900  0.00000  0     2  2452  2453
                                              1  2454
  2452  250  CD1  16 15.03500  0.00000  0     1  2453
                                              0
  2453  250  CD2  16 15.03500  0.00000  1     0
                                              0
  2454  250    C  12 12.01100  0.45000  0     4  2455  2456  2457  2458
                                              1  2459
  2455  250    O   1 15.99940 -0.45000  1     1  2456
                                              2  2457  2458
  2456  251    N   6 14.00670 -0.31000  0     3  2457  2458  2459
                                              2  2460  2461
  2457  251    H  21  1.00800  0.31000  1     1  2458
                                              1  2459
  2458  251   CA  15 14.02700  0.00000  1     3  2459  2460  2461
                                              2  2462  2463
  2459  251    C  12 12.01100  0.45000  0     4  2460  2461  2462  2463
                                              2  2464  2468
  2460  251    O   1 15.99940 -0.45000  1     1  2461
                                              2  2462  2463
  2461  252    N   6 14.00670 -0.31000  0     4  2462  2463  2464  2468
                                              4  2465  2466  2469  2470
  2462  252    H  21  1.00800  0.31000  1     1  2463
                                              2  2464  2468
  2463  252   CA  14 13.01900  0.00000  1     6  2464  2465  2466  2468  2469  2470
                                              3  2467  2471  2474
  2464  252   CB  14 13.01900  0.00000  0     4  2465  2466  2467  2468
                                              2  2469  2470
  2465  252  CG1  15 14.02700  0.00000  0     2  2466  2467
                                              1  2468
  2466  252  CG2  16 15.03500  0.00000  0     0
                                              2  2467  2468
  2467  252   CD  16 15.03500  0.00000  1     0
                                              0
  2468  252    C  12 12.01100  0.45000  0     4  2469  2470  2471  2474
                                              3  2472  2473  2475
  2469  252    O   1 15.99940 -0.45000  1     1  2470
                                              2  2471  2474
  2470  253    N   6 14.00670  0.00000  1     5  2471  2472  2473  2474  2475
                                              2  2476  2477
  2471  253   CA  14 13.01900  0.00000  0     6  2472  2473  2474  2475  2476  2477
                                              2  2478  2479
  2472  253   CB  18 14.02700  0.00000  1     3  2473  2474  2475
                                              2  2476  2477
  2473  253   CG  18 14.02700  0.00000  0     1  2474
                                              1  2475
  2474  253   CD  18 14.02700  0.00000  1     0
                                              1  2475
  2475  253    C  12 12.01100  0.45000  0     4  2476  2477  2478  2479
                                              2  2480  2488
  2476  253    O   1 15.99940 -0.45000  1     1  2477
                                              2  2478  2479
  2477  254    N   6 14.00670 -0.31000  0     4  2478  2479  2480  2488
                                              3  2481  2489  2490
  2478  254    H  21  1.00800  0.31000  1     1  2479
                                              2  2480  2488
  2479  254   CA  14 13.01900  0.00000  0     5  2480  2481  2488  2489  2490
                                              3  2482  2491  2492
  2480  254   CB  15 14.02700  0.00000  1     3  2481  2482  2488
                                              3  2483  2489  2490
  2481  254   CG  15 14.02700  0.00000  0     2  2482  2483
                                              2  2484  2488
  2482  254   CD  15 14.02700  0.00000  1     2  2483  2484
                                              3  2485  2486  2487
  2483  254   CE  15 14.02700  0.20000  0     4  2484  2485  2486  2487
                                              0
  2484  254   NZ   8 14.00670  0.05000  0     3  2485  2486  2487
                                              0
  2485  254  HZ1  21  1.00800  0.25000  0     2  2486  2487
                                              0
  2486  254  HZ2  21  1.00800  0.25000  0     1  2487
                                              0
  2487  254  HZ3  21  1.00800  0.25000  1     0
                                              0
  2488  254    C  12 12.01100  0.45000  0     4  2489  2490  2491  2492
                                              2  2493  2497
  2489  254    O   1 15.99940 -0.45000  1     1  2490
                                              2  2491  2492
  2490  255    N   6 14.00670 -0.31000  0     4  2491  2492  2493  2497
                                              3  2494  2498  2499
  2491  255    H  21  1.00800  0.31000  1     1  2492
                                              2  2493  2497
  2492  255   CA  14 13.01900  0.00000  0     5  2493  2494  2497  2498  2499
                                              4  2495  2496  2500  2501
  2493  255   CB  15 14.02700  0.00000  1     4  2494  2495  2496  2497
                                              2  2498  2499
  2494  255   CG  14 13.01900  0.00000  0     2  2495  2496
                                              1  2497
  2495  255  CD1  16 15.03500  0.00000  0     1  2496
                                              0
  2496  255  CD2  16 15.03500  0.00000  1     0
                                              0
  2497  255    C  12 12.01100  0.45000  0     4  2498  2499  2500  2501
                                              2  2502  2505
  2498  255    O   1 15.99940 -0.45000  1     1  2499
                                              2  2500  2501
  2499  256    N   6 14.00670 -0.31000  0     4  2500  2501  2502  2505
                                              3  2503  2506  2507
  2500  256    H  21  1.00800  0.31000  1     1  2501
                                              2  2502  2505
  2501  256   CA  14 13.01900  0.00000  1     5  2502  2503  2505  2506  2507
                                              3  2504  2508  2509
  2502  256   CB  15 14.02700  0.15000  0     3  2503  2504  2505
                                              2  2506  2507
  2503  256   SG  23 32.06000 -0.37000  0     1  2504
                                              1  2505
  2504  256   HG  21  1.00800  0.22000  1     0
                                              0
  2505  256    C  12 12.01100  0.45000  0     4  2506  2507  2508  2509
                                              2  2510  2514
  2506  256    O   1 15.99940 -0.45000  1     1  2507
                                              2  2508  2509
  2507  257    N   6 14.00670 -0.31000  0     4  2508  2509  2510  2514
                                              3  2511  2515  2516
  2508  257    H  21  1.00800  0.31000  1     1  2509
                                              2  2510  2514
  2509  257   CA  14 13.01900  0.00000  1     5  2510  2511  2514  2515  2516
                                              4  2512  2513  2517  2518
  2510  257   CB  15 14.02700  0.16000  0     4  2511  2512  2513  2514
                                              2  2515  2516
  2511  257   CG  12 12.01100  0.27000  0     2  2512  2513
                                              1  2514
  2512  257  OD1   2 15.99940 -0.71500  0     1  2513
                                              0
  2513  257  OD2   2 15.99940 -0.71500  1     0
                                              0
  2514  257    C  12 12.01100  0.45000  0     4  2515  2516  2517  2518
                                              2  2519  2522
  2515  257    O   1 15.99940 -0.45000  1     1  2516
                                              2  2517  2518
  2516  258    N   6 14.00670 -0.31000  0     4  2517  2518  2519  2522
                                              4  2520  2521  2523  2524
  2517  258    H  21  1.00800  0.31000  1     1  2518
                                              2  2519  2522
  2518  258   CA  14 13.01900  0.00000  0     6  2519  2520  2521  2522  2523  2524
                                              2  2525  2526
  2519  258   CB  14 13.01900  0.00000  0     3  2520  2521  2522
                                              2  2523  2524
  2520  258  CG1  16 15.03500  0.00000  0     1  2521
                                              1  2522
  2521  258  CG2  16 15.03500  0.00000  1     0
                                              1  2522
  2522  258    C  12 12.01100  0.45000  0     4  2523  2524  2525  2526
                                              2  2527  2540
  2523  258    O   1 15.99940 -0.45000  1     1  2524
                                              2  2525  2526
  2524  259    N   6 14.00670 -0.31000  0     4  2525  2526  2527  2540
                                              3  2528  2541  2542
  2525  259    H  21  1.00800  0.31000  1     1  2526
                                              2  2527  2540
  2526  259   CA  14 13.01900  0.00000  0     5  2527  2528  2540  2541  2542
                                              4  2529  2531  2543  2544
  2527  259   CB  15 14.02700  0.00000  0     8  2528  2529  2530  2531  2532  2533
                                                 2535  2540
                                              2  2541  2542
  2528  259   CG  12 12.01100  0.00000  1     9  2529  2530  2531  2532  2533  2534
                                                 2535  2536  2537
                                              1  2540
  2529  259  CD1  12 12.01100 -0.14000  0     8  2530  2531  2532  2533  2534  2535
                                                 2537  2538
                                              0
  2530  259  HD1  20  1.00800  0.14000  1     4  2531  2533  2534  2537
                                              0
  2531  259  CD2  12 12.01100 -0.14000  0     6  2532  2533  2535  2536  2537  2538
                                              0
  2532  259  HD2  20  1.00800  0.14000  1     3  2535  2536  2537
                                              0
  2533  259  CE1  12 12.01100 -0.14000  0     5  2534  2535  2536  2537  2538
                                              1  2539
  2534  259  HE1  20  1.00800  0.14000  1     3  2535  2537  2538
                                              0
  2535  259  CE2  12 12.01100 -0.14000  0     3  2536  2537  2538
                                              1  2539
  2536  259  HE2  20  1.00800  0.14000  1     2  2537  2538
                                              0
  2537  259   CZ  12 12.01100  0.20300  0     2  2538  2539
                                              0
  2538  259   OH   3 15.99940 -0.61100  0     1  2539
                                              0
  2539  259   HH  21  1.00800  0.40800  1     0
                                              0
  2540  259    C  12 12.01100  0.45000  0     4  2541  2542  2543  2544
                                              2  2545  2548
  2541  259    O   1 15.99940 -0.45000  1     1  2542
                                              2  2543  2544
  2542  260    N   6 14.00670 -0.31000  0     4  2543  2544  2545  2548
                                              3  2546  2549  2550
  2543  260    H  21  1.00800  0.31000  1     1  2544
                                              2  2545  2548
  2544  260   CA  14 13.01900  0.00000  1     5  2545  2546  2548  2549  2550
                                              3  2547  2551  2552
  2545  260   CB  15 14.02700  0.26600  0     3  2546  2547  2548
                                              2  2549  2550
  2546  260   OG   3 15.99940 -0.67400  0     1  2547
                                              1  2548
  2547  260   HG  21  1.00800  0.40800  1     0
                                              0
  2548  260    C  12 12.01100  0.45000  0     4  2549  2550  2551  2552
                                              2  2553  2558
  2549  260    O   1 15.99940 -0.45000  1     1  2550
                                              2  2551  2552
  2550  261    N   6 14.00670 -0.31000  0     4  2551  2552  2553  2558
                                              3  2554  2559  2560
  2551  261    H  21  1.00800  0.31000  1     1  2552
                                              2  2553  2558
  2552  261   CA  14 13.01900  0.00000  0     5  2553  2554  2558  2559  2560
                                              3  2555  2561  2562
  2553  261   CB  15 14.02700  0.00000  1     3  2554  2555  2558
                                              4  2556  2557  2559  2560
  2554  261   CG  15 14.02700  0.16000  0     3  2555  2556  2557
                                              1  2558
  2555  261   CD  12 12.01100  0.27000  0     2  2556  2557
                                              0
  2556  261  OE1   2 15.99940 -0.71500  0     1  2557
                                              0
  2557  261  OE2   2 15.99940 -0.71500  1     0
                                              0
  2558  261    C  12 12.01100  0.45000  0     4  2559  2560  2561  2562
                                              2  2563  2575
  2559  261    O   1 15.99940 -0.45000  1     1  2560
                                              2  2561  2562
  2560  262    N   6 14.00670 -0.31000  0     4  2561  2562  2563  2575
                                              3  2564  2576  2577
  2561  262    H  21  1.00800  0.31000  1     1  2562
                                              2  2563  2575
  2562  262   CA  14 13.01900  0.00000  0     5  2563  2564  2575  2576  2577
                                              4  2565  2567  2578  2579
  2563  262   CB  15 14.02700  0.00000  0     8  2564  2565  2566  2567  2568  2569
                                                 2571  2575
                                              2  2576  2577
  2564  262   CG  12 12.01100  0.00000  1     9  2565  2566  2567  2568  2569  2570
                                                 2571  2572  2573
                                              1  2575
  2565  262  CD1  12 12.01100 -0.14000  0     8  2566  2567  2568  2569  2570  2571
                                                 2573  2574
                                              0
  2566  262  HD1  20  1.00800  0.14000  1     4  2567  2569  2570  2573
                                              0
  2567  262  CD2  12 12.01100 -0.14000  0     6  2568  2569  2571  2572  2573  2574
                                              0
  2568  262  HD2  20  1.00800  0.14000  1     3  2571  2572  2573
                                              0
  2569  262  CE1  12 12.01100 -0.14000  0     5  2570  2571  2572  2573  2574
                                              0
  2570  262  HE1  20  1.00800  0.14000  1     3  2571  2573  2574
                                              0
  2571  262  CE2  12 12.01100 -0.14000  0     3  2572  2573  2574
                                              0
  2572  262  HE2  20  1.00800  0.14000  1     2  2573  2574
                                              0
  2573  262   CZ  12 12.01100 -0.14000  0     1  2574
                                              0
  2574  262   HZ  20  1.00800  0.14000  1     0
                                              0
  2575  262    C  12 12.01100  0.45000  0     4  2576  2577  2578  2579
                                              2  2580  2583
  2576  262    O   1 15.99940 -0.45000  1     1  2577
                                              2  2578  2579
  2577  263    N   6 14.00670 -0.31000  0     4  2578  2579  2580  2583
                                              4  2581  2582  2584  2585
  2578  263    H  21  1.00800  0.31000  1     1  2579
                                              2  2580  2583
  2579  263   CA  14 13.01900  0.00000  0     6  2580  2581  2582  2583  2584  2585
                                              2  2586  2587
  2580  263   CB  14 13.01900  0.00000  0     3  2581  2582  2583
                                              2  2584  2585
  2581  263  CG1  16 15.03500  0.00000  0     1  2582
                                              1  2583
  2582  263  CG2  16 15.03500  0.00000  1     0
                                              1  2583
  2583  263    C  12 12.01100  0.45000  0     4  2584  2585  2586  2587
                                              2  2588  2589
  2584  263    O   1 15.99940 -0.45000  1     1  2585
                                              2  2586  2587
  2585  264    N   6 14.00670 -0.31000  0     4  2586  2587  2588  2589
                                              2  2590  2591
  2586  264    H  21  1.00800  0.31000  1     1  2587
                                              2  2588  2589
  2587  264   CA  14 13.01900  0.00000  0     4  2588  2589  2590  2591
                                              2  2592  2593
  2588  264   CB  16 15.03500  0.00000  1     1  2589
                                              2  2590  2591
  2589  264    C  12 12.01100  0.45000  0     4  2590  2591  2592  2593
                                              2  2594  2607
  2590  264    O   1 15.99940 -0.45000  1     1  2591
                                              2  2592  2593
  2591  265    N   6 14.00670 -0.31000  0     4  2592  2593  2594  2607
                                              3  2595  2608  2609
  2592  265    H  21  1.00800  0.31000  1     1  2593
                                              2  2594  2607
  2593  265   CA  14 13.01900  0.00000  0     5  2594  2595  2607  2608  2609
                                              4  2596  2598  2610  2611
  2594  265   CB  15 14.02700  0.00000  0     8  2595  2596  2597  2598  2599  2600
                                                 2602  2607
                                              2  2608  2609
  2595  265   CG  12 12.01100  0.00000  1     9  2596  2597  2598  2599  2600  2601
                                                 2602  2603  2604
                                              1  2607
  2596  265  CD1  12 12.01100 -0.14000  0     8  2597  2598  2599  2600  2601  2602
                                                 2604  2605
                                              0
  2597  265  HD1  20  1.00800  0.14000  1     4  2598  2600  2601  2604
                                              0
  2598  265  CD2  12 12.01100 -0.14000  0     6  2599  2600  2602  2603  2604  2605
                                              0
  2599  265  HD2  20  1.00800  0.14000  1     3  2602  2603  2604
                                              0
  2600  265  CE1  12 12.01100 -0.14000  0     5  2601  2602  2603  2604  2605
                                              1  2606
  2601  265  HE1  20  1.00800  0.14000  1     3  2602  2604  2605
                                              0
  2602  265  CE2  12 12.01100 -0.14000  0     3  2603  2604  2605
                                              1  2606
  2603  265  HE2  20  1.00800  0.14000  1     2  2604  2605
                                              0
  2604  265   CZ  12 12.01100  0.20300  0     2  2605  2606
                                              0
  2605  265   OH   3 15.99940 -0.61100  0     1  2606
                                              0
  2606  265   HH  21  1.00800  0.40800  1     0
                                              0
  2607  265    C  12 12.01100  0.45000  0     4  2608  2609  2610  2611
                                              2  2612  2616
  2608  265    O   1 15.99940 -0.45000  1     1  2609
                                              2  2610  2611
  2609  266    N   6 14.00670 -0.31000  0     4  2610  2611  2612  2616
                                              4  2613  2614  2617  2618
  2610  266    H  21  1.00800  0.31000  1     1  2611
                                              2  2612  2616
  2611  266   CA  14 13.01900  0.00000  1     6  2612  2613  2614  2616  2617  2618
                                              3  2615  2619  2620
  2612  266   CB  14 13.01900  0.00000  0     4  2613  2614  2615  2616
                                              2  2617  2618
  2613  266  CG1  15 14.02700  0.00000  0     2  2614  2615
                                              1  2616
  2614  266  CG2  16 15.03500  0.00000  0     0
                                              2  2615  2616
  2615  266   CD  16 15.03500  0.00000  1     0
                                              0
  2616  266    C  12 12.01100  0.45000  0     4  2617  2618  2619  2620
                                              2  2621  2628
  2617  266    O   1 15.99940 -0.45000  1     1  2618
                                              2  2619  2620
  2618  267    N   6 14.00670 -0.31000  0     4  2619  2620  2621  2628
                                              3  2622  2629  2630
  2619  267    H  21  1.00800  0.31000  1     1  2620
                                              2  2621  2628
  2620  267   CA  14 13.01900  0.00000  0     5  2621  2622  2628  2629  2630
                                              3  2623  2631  2632
  2621  267   CB  15 14.02700  0.00000  0     3  2622  2623  2628
                                              4  2624  2625  2629  2630
  2622  267   CG  15 14.02700  0.00000  1     3  2623  2624  2625
                                              3  2626  2627  2628
  2623  267   CD  12 12.01100  0.29000  0     4  2624  2625  2626  2627
                                              0
  2624  267  OE1   1 15.99940 -0.45000  0     1  2625
                                              2  2626  2627
  2625  267  NE2   7 14.00670 -0.72000  0     2  2626  2627
                                              0
  2626  267 HE21  21  1.00800  0.44000  0     1  2627
                                              0
  2627  267 HE22  21  1.00800  0.44000  1     0
                                              0
  2628  267    C  12 12.01100  0.45000  0     4  2629  2630  2631  2632
                                              2  2633  2637
  2629  267    O   1 15.99940 -0.45000  1     1  2630
                                              2  2631  2632
  2630  268    N   6 14.00670 -0.31000  0     4  2631  2632  2633  2637
                                              3  2634  2638  2639
  2631  268    H  21  1.00800  0.31000  1     1  2632
                                              2  2633  2637
  2632  268   CA  14 13.01900  0.00000  0     5  2633  2634  2637  2638  2639
                                              4  2635  2636  2640  2641
  2633  268   CB  15 14.02700  0.00000  1     4  2634  2635  2636  2637
                                              2  2638  2639
  2634  268   CG  14 13.01900  0.00000  0     2  2635  2636
                                              1  2637
  2635  268  CD1  16 15.03500  0.00000  0     1  2636
                                              0
  2636  268  CD2  16 15.03500  0.00000  1     0
                                              0
  2637  268    C  12 12.01100  0.45000  0     4  2638  2639  2640  2641
                                              2  2642  2646
  2638  268    O   1 15.99940 -0.45000  1     1  2639
                                              2  2640  2641
  2639  269    N   6 14.00670 -0.31000  0     4  2640  2641  2642  2646
                                              4  2643  2645  2647  2648
  2640  269    H  21  1.00800  0.31000  1     1  2641
                                              2  2642  2646
  2641  269   CA  14 13.01900  0.00000  1     6  2642  2643  2645  2646  2647  2648
                                              3  2644  2649  2650
  2642  269   CB  14 13.01900  0.26600  0     4  2643  2644  2645  2646
                                              2  2647  2648
  2643  269  OG1   3 15.99940 -0.67400  0     2  2644  2645
                                              1  2646
  2644  269  HG1  21  1.00800  0.40800  1     0
                                              1  2645
  2645  269  CG2  16 15.03500  0.00000  1     0
                                              1  2646
  2646  269    C  12 12.01100  0.45000  0     4  2647  2648  2649  2650
                                              2  2651  2659
  2647  269    O   1 15.99940 -0.45000  1     1  2648
                                              2  2649  2650
  2648  270    N   6 14.00670 -0.31000  0     4  2649  2650  2651  2659
                                              3  2652  2660  2661
  2649  270    H  21  1.00800  0.31000  1     1  2650
                                              2  2651  2659
  2650  270   CA  14 13.01900  0.00000  0     5  2651  2652  2659  2660  2661
                                              3  2653  2662  2663
  2651  270   CB  15 14.02700  0.00000  1     3  2652  2653  2659
                                              3  2654  2660  2661
  2652  270   CG  15 14.02700  0.00000  0     2  2653  2654
                                              2  2655  2659
  2653  270   CD  15 14.02700  0.00000  1     2  2654  2655
                                              3  2656  2657  2658
  2654  270   CE  15 14.02700  0.20000  0     4  2655  2656  2657  2658
                                              0
  2655  270   NZ   8 14.00670  0.05000  0     3  2656  2657  2658
                                              0
  2656  270  HZ1  21  1.00800  0.25000  0     2  2657  2658
                                              0
  2657  270  HZ2  21  1.00800  0.25000  0     1  2658
                                              0
  2658  270  HZ3  21  1.00800  0.25000  1     0
                                              0
  2659  270    C  12 12.01100  0.45000  0     4  2660  2661  2662  2663
                                              2  2664  2669
  2660  270    O   1 15.99940 -0.45000  1     1  2661
                                              2  2662  2663
  2661  271    N   6 14.00670 -0.31000  0     4  2662  2663  2664  2669
                                              3  2665  2670  2671
  2662  271    H  21  1.00800  0.31000  1     1  2663
                                              2  2664  2669
  2663  271   CA  14 13.01900  0.00000  0     5  2664  2665  2669  2670  2671
                                              3  2666  2672  2673
  2664  271   CB  15 14.02700  0.00000  1     3  2665  2666  2669
                                              4  2667  2668  2670  2671
  2665  271   CG  15 14.02700  0.16000  0     3  2666  2667  2668
                                              1  2669
  2666  271   CD  12 12.01100  0.27000  0     2  2667  2668
                                              0
  2667  271  OE1   2 15.99940 -0.71500  0     1  2668
                                              0
  2668  271  OE2   2 15.99940 -0.71500  1     0
                                              0
  2669  271    C  12 12.01100  0.45000  0     4  2670  2671  2672  2673
                                              2  2674  2679
  2670  271    O   1 15.99940 -0.45000  1     1  2671
                                              2  2672  2673
  2671  272    N   6 14.00670 -0.31000  0     4  2672  2673  2674  2679
                                              3  2675  2680  2681
  2672  272    H  21  1.00800  0.31000  1     1  2673
                                              2  2674  2679
  2673  272   CA  14 13.01900  0.00000  0     5  2674  2675  2679  2680  2681
                                              3  2676  2682  2683
  2674  272   CB  15 14.02700  0.00000  1     3  2675  2676  2679
                                              4  2677  2678  2680  2681
  2675  272   CG  15 14.02700  0.16000  0     3  2676  2677  2678
                                              1  2679
  2676  272   CD  12 12.01100  0.27000  0     2  2677  2678
                                              0
  2677  272  OE1   2 15.99940 -0.71500  0     1  2678
                                              0
  2678  272  OE2   2 15.99940 -0.71500  1     0
                                              0
  2679  272    C  12 12.01100  0.45000  0     4  2680  2681  2682  2683
                                              2  2684  2685
  2680  272    O   1 15.99940 -0.45000  1     1  2681
                                              2  2682  2683
  2681  273    N   6 14.00670 -0.31000  0     4  2682  2683  2684  2685
                                              2  2686  2687
  2682  273    H  21  1.00800  0.31000  1     1  2683
                                              2  2684  2685
  2683  273   CA  14 13.01900  0.00000  0     4  2684  2685  2686  2687
                                              2  2688  2689
  2684  273   CB  16 15.03500  0.00000  1     1  2685
                                              2  2686  2687
  2685  273    C  12 12.01100  0.45000  0     4  2686  2687  2688  2689
                                              2  2690  2694
  2686  273    O   1 15.99940 -0.45000  1     1  2687
                                              2  2688  2689
  2687  274    N   6 14.00670 -0.31000  0     4  2688  2689  2690  2694
                                              3  2691  2695  2696
  2688  274    H  21  1.00800  0.31000  1     1  2689
                                              2  2690  2694
  2689  274   CA  14 13.01900  0.00000  1     5  2690  2691  2694  2695  2696
                                              4  2692  2693  2697  2698
  2690  274   CB  15 14.02700  0.16000  0     4  2691  2692  2693  2694
                                              2  2695  2696
  2691  274   CG  12 12.01100  0.27000  0     2  2692  2693
                                              1  2694
  2692  274  OD1   2 15.99940 -0.71500  0     1  2693
                                              0
  2693  274  OD2   2 15.99940 -0.71500  1     0
                                              0
  2694  274    C  12 12.01100  0.45000  0     4  2695  2696  2697  2698
                                              2  2699  2704
  2695  274    O   1 15.99940 -0.45000  1     1  2696
                                              2  2697  2698
  2696  275    N   6 14.00670 -0.31000  0     4  2697  2698  2699  2704
                                              3  2700  2705  2706
  2697  275    H  21  1.00800  0.31000  1     1  2698
                                              2  2699  2704
  2698  275   CA  14 13.01900  0.00000  0     5  2699  2700  2704  2705  2706
                                              3  2701  2707  2708
  2699  275   CB  15 14.02700  0.00000  1     3  2700  2701  2704
                                              4  2702  2703  2705  2706
  2700  275   CG  15 14.02700  0.16000  0     3  2701  2702  2703
                                              1  2704
  2701  275   CD  12 12.01100  0.27000  0     2  2702  2703
                                              0
  2702  275  OE1   2 15.99940 -0.71500  0     1  2703
                                              0
  2703  275  OE2   2 15.99940 -0.71500  1     0
                                              0
  2704  275    C  12 12.01100  0.45000  0     4  2705  2706  2707  2708
                                              2  2709  2713
  2705  275    O   1 15.99940 -0.45000  1     1  2706
                                              2  2707  2708
  2706  276    N   6 14.00670 -0.31000  0     4  2707  2708  2709  2713
                                              3  2710  2714  2715
  2707  276    H  21  1.00800  0.31000  1     1  2708
                                              2  2709  2713
  2708  276   CA  14 13.01900  0.00000  0     5  2709  2710  2713  2714  2715
                                              4  2711  2712  2716  2717
  2709  276   CB  15 14.02700  0.00000  1     4  2710  2711  2712  2713
                                              2  2714  2715
  2710  276   CG  14 13.01900  0.00000  0     2  2711  2712
                                              1  2713
  2711  276  CD1  16 15.03500  0.00000  0     1  2712
                                              0
  2712  276  CD2  16 15.03500  0.00000  1     0
                                              0
  2713  276    C  12 12.01100  0.45000  0     4  2714  2715  2716  2717
                                              2  2718  2730
  2714  276    O   1 15.99940 -0.45000  1     1  2715
                                              2  2716  2717
  2715  277    N   6 14.00670 -0.31000  0     4  2716  2717  2718  2730
                                              3  2719  2731  2732
  2716  277    H  21  1.00800  0.31000  1     1  2717
                                              2  2718  2730
  2717  277   CA  14 13.01900  0.00000  0     5  2718  2719  2730  2731  2732
                                              3  2720  2733  2734
  2718  277   CB  15 14.02700  0.00000  0     3  2719  2720  2730
                                              3  2721  2731  2732
  2719  277   CG  15 14.02700  0.00000  1     2  2720  2721
                                              3  2722  2723  2730
  2720  277   CD  15 14.02700  0.09000  0     3  2721  2722  2723
                                              2  2724  2727
  2721  277   NE  11 14.00670 -0.10500  0     4  2722  2723  2724  2727
                                              4  2725  2726  2728  2729
  2722  277   HE  21  1.00800  0.34500  0     1  2723
                                              2  2724  2727
  2723  277   CZ  12 12.01100  0.01000  0     6  2724  2725  2726  2727  2728  2729
                                              0
  2724  277  NH1  10 14.00670 -0.36000  0     3  2725  2726  2727
                                              2  2728  2729
  2725  277 HH11  21  1.00800  0.34500  0     1  2726
                                              1  2727
  2726  277 HH12  21  1.00800  0.34500  0     0
                                              1  2727
  2727  277  NH2  10 14.00670 -0.36000  0     2  2728  2729
                                              0
  2728  277 HH21  21  1.00800  0.34500  0     1  2729
                                              0
  2729  277 HH22  21  1.00800  0.34500  1     0
                                              0
  2730  277    C  12 12.01100  0.45000  0     4  2731  2732  2733  2734
                                              2  2735  2747
  2731  277    O   1 15.99940 -0.45000  1     1  2732
                                              2  2733  2734
  2732  278    N   6 14.00670 -0.31000  0     4  2733  2734  2735  2747
                                              3  2736  2748  2749
  2733  278    H  21  1.00800  0.31000  1     1  2734
                                              2  2735  2747
  2734  278   CA  14 13.01900  0.00000  0     5  2735  2736  2747  2748  2749
                                              3  2737  2750  2751
  2735  278   CB  15 14.02700  0.00000  0     3  2736  2737  2747
                                              3  2738  2748  2749
  2736  278   CG  15 14.02700  0.00000  1     2  2737  2738
                                              3  2739  2740  2747
  2737  278   CD  15 14.02700  0.09000  0     3  2738  2739  2740
                                              2  2741  2744
  2738  278   NE  11 14.00670 -0.10500  0     4  2739  2740  2741  2744
                                              4  2742  2743  2745  2746
  2739  278   HE  21  1.00800  0.34500  0     1  2740
                                              2  2741  2744
  2740  278   CZ  12 12.01100  0.01000  0     6  2741  2742  2743  2744  2745  2746
                                              0
  2741  278  NH1  10 14.00670 -0.36000  0     3  2742  2743  2744
                                              2  2745  2746
  2742  278 HH11  21  1.00800  0.34500  0     1  2743
                                              1  2744
  2743  278 HH12  21  1.00800  0.34500  0     0
                                              1  2744
  2744  278  NH2  10 14.00670 -0.36000  0     2  2745  2746
                                              0
  2745  278 HH21  21  1.00800  0.34500  0     1  2746
                                              0
  2746  278 HH22  21  1.00800  0.34500  1     0
                                              0
  2747  278    C  12 12.01100  0.45000  0     4  2748  2749  2750  2751
                                              2  2752  2764
  2748  278    O   1 15.99940 -0.45000  1     1  2749
                                              2  2750  2751
  2749  279    N   6 14.00670 -0.31000  0     4  2750  2751  2752  2764
                                              3  2753  2765  2766
  2750  279    H  21  1.00800  0.31000  1     1  2751
                                              2  2752  2764
  2751  279   CA  14 13.01900  0.00000  0     5  2752  2753  2764  2765  2766
                                              3  2754  2767  2768
  2752  279   CB  15 14.02700  0.00000  0     3  2753  2754  2764
                                              3  2755  2765  2766
  2753  279   CG  15 14.02700  0.00000  1     2  2754  2755
                                              3  2756  2757  2764
  2754  279   CD  15 14.02700  0.09000  0     3  2755  2756  2757
                                              2  2758  2761
  2755  279   NE  11 14.00670 -0.10500  0     4  2756  2757  2758  2761
                                              4  2759  2760  2762  2763
  2756  279   HE  21  1.00800  0.34500  0     1  2757
                                              2  2758  2761
  2757  279   CZ  12 12.01100  0.01000  0     6  2758  2759  2760  2761  2762  2763
                                              0
  2758  279  NH1  10 14.00670 -0.36000  0     3  2759  2760  2761
                                              2  2762  2763
  2759  279 HH11  21  1.00800  0.34500  0     1  2760
                                              1  2761
  2760  279 HH12  21  1.00800  0.34500  0     0
                                              1  2761
  2761  279  NH2  10 14.00670 -0.36000  0     2  2762  2763
                                              0
  2762  279 HH21  21  1.00800  0.34500  0     1  2763
                                              0
  2763  279 HH22  21  1.00800  0.34500  1     0
                                              0
  2764  279    C  12 12.01100  0.45000  0     4  2765  2766  2767  2768
                                              2  2769  2776
  2765  279    O   1 15.99940 -0.45000  1     1  2766
                                              2  2767  2768
  2766  280    N   6 14.00670 -0.31000  0     4  2767  2768  2769  2776
                                              3  2770  2777  2778
  2767  280    H  21  1.00800  0.31000  1     1  2768
                                              2  2769  2776
  2768  280   CA  14 13.01900  0.00000  0     5  2769  2770  2776  2777  2778
                                              3  2771  2779  2780
  2769  280   CB  15 14.02700  0.00000  0     3  2770  2771  2776
                                              4  2772  2773  2777  2778
  2770  280   CG  15 14.02700  0.00000  1     3  2771  2772  2773
                                              3  2774  2775  2776
  2771  280   CD  12 12.01100  0.29000  0     4  2772  2773  2774  2775
                                              0
  2772  280  OE1   1 15.99940 -0.45000  0     1  2773
                                              2  2774  2775
  2773  280  NE2   7 14.00670 -0.72000  0     2  2774  2775
                                              0
  2774  280 HE21  21  1.00800  0.44000  0     1  2775
                                              0
  2775  280 HE22  21  1.00800  0.44000  1     0
                                              0
  2776  280    C  12 12.01100  0.45000  0     4  2777  2778  2779  2780
                                              2  2781  2797
  2777  280    O   1 15.99940 -0.45000  1     1  2778
                                              2  2779  2780
  2778  281    N   6 14.00670 -0.31000  0     4  2779  2780  2781  2797
                                              3  2782  2798  2799
  2779  281    H  21  1.00800  0.31000  1     1  2780
                                              2  2781  2797
  2780  281   CA  14 13.01900  0.00000  0     5  2781  2782  2797  2798  2799
                                              4  2783  2785  2800  2803
  2781  281   CB  15 14.02700  0.00000  1     8  2782  2783  2784  2785  2786  2788
                                                 2789  2797
                                              2  2798  2799
  2782  281   CG  12 12.01100 -0.21000  0    10  2783  2784  2785  2786  2787  2788
                                                 2789  2790  2791  2793
                                              1  2797
  2783  281  CD1  12 12.01100 -0.14000  0     7  2784  2785  2786  2787  2788  2789
                                                 2791
                                              0
  2784  281  HD1  20  1.00800  0.14000  0     4  2785  2786  2787  2788
                                              0
  2785  281  CD2  12 12.01100  0.00000  0    10  2786  2787  2788  2789  2790  2791
                                                 2792  2793  2794  2795
                                              0
  2786  281  NE1   9 14.00670 -0.10000  0     6  2787  2788  2789  2791  2792  2795
                                              0
  2787  281  HE1  21  1.00800  0.31000  0     2  2788  2791
                                              0
  2788  281  CE2  12 12.01100  0.00000  1     7  2789  2790  2791  2792  2793  2795
                                                 2796
                                              0
  2789  281  CE3  12 12.01100 -0.14000  0     6  2790  2791  2793  2794  2795  2796
                                              0
  2790  281  HE3  20  1.00800  0.14000  1     3  2793  2794  2795
                                              0
  2791  281  CZ2  12 12.01100 -0.14000  0     5  2792  2793  2794  2795  2796
                                              0
  2792  281  HZ2  20  1.00800  0.14000  1     3  2793  2795  2796
                                              0
  2793  281  CZ3  12 12.01100 -0.14000  0     3  2794  2795  2796
                                              0
  2794  281  HZ3  20  1.00800  0.14000  1     2  2795  2796
                                              0
  2795  281  CH2  12 12.01100 -0.14000  0     1  2796
                                              0
  2796  281  HH2  20  1.00800  0.14000  1     0
                                              0
  2797  281    C  12 12.01100  0.45000  0     4  2798  2799  2800  2803
                                              3  2801  2802  2804
  2798  281    O   1 15.99940 -0.45000  1     1  2799
                                              2  2800  2803
  2799  282    N   6 14.00670  0.00000  1     5  2800  2801  2802  2803  2804
                                              2  2805  2806
  2800  282   CA  14 13.01900  0.00000  0     6  2801  2802  2803  2804  2805  2806
                                              2  2807  2808
  2801  282   CB  18 14.02700  0.00000  1     3  2802  2803  2804
                                              2  2805  2806
  2802  282   CG  18 14.02700  0.00000  0     1  2803
                                              1  2804
  2803  282   CD  18 14.02700  0.00000  1     0
                                              1  2804
  2804  282    C  12 12.01100  0.45000  0     4  2805  2806  2807  2808
                                              2  2809  2813
  2805  282    O   1 15.99940 -0.45000  1     1  2806
                                              2  2807  2808
  2806  283    N   6 14.00670 -0.31000  0     4  2807  2808  2809  2813
                                              4  2810  2811  2814  2815
  2807  283    H  21  1.00800  0.31000  1     1  2808
                                              2  2809  2813
  2808  283   CA  14 13.01900  0.00000  1     6  2809  2810  2811  2813  2814  2815
                                              3  2812  2816  2817
  2809  283   CB  14 13.01900  0.00000  0     4  2810  2811  2812  2813
                                              2  2814  2815
  2810  283  CG1  15 14.02700  0.00000  0     2  2811  2812
                                              1  2813
  2811  283  CG2  16 15.03500  0.00000  0     0
                                              2  2812  2813
  2812  283   CD  16 15.03500  0.00000  1     0
                                              0
  2813  283    C  12 12.01100  0.45000  0     4  2814  2815  2816  2817
                                              2  2818  2822
  2814  283    O   1 15.99940 -0.45000  1     1  2815
                                              2  2816  2817
  2815  284    N   6 14.00670 -0.31000  0     4  2816  2817  2818  2822
                                              3  2819  2823  2824
  2816  284    H  21  1.00800  0.31000  1     1  2817
                                              2  2818  2822
  2817  284   CA  14 13.01900  0.00000  0     5  2818  2819  2822  2823  2824
                                              4  2820  2821  2825  2826
  2818  284   CB  15 14.02700  0.00000  1     4  2819  2820  2821  2822
                                              2  2823  2824
  2819  284   CG  14 13.01900  0.00000  0     2  2820  2821
                                              1  2822
  2820  284  CD1  16 15.03500  0.00000  0     1  2821
                                              0
  2821  284  CD2  16 15.03500  0.00000  1     0
                                              0
  2822  284    C  12 12.01100  0.45000  0     4  2823  2824  2825  2826
                                              2  2827  2830
  2823  284    O   1 15.99940 -0.45000  1     1  2824
                                              2  2825  2826
  2824  285    N   6 14.00670 -0.31000  0     4  2825  2826  2827  2830
                                              4  2828  2829  2831  2832
  2825  285    H  21  1.00800  0.31000  1     1  2826
                                              2  2827  2830
  2826  285   CA  14 13.01900  0.00000  0     6  2827  2828  2829  2830  2831  2832
                                              2  2833  2834
  2827  285   CB  14 13.01900  0.00000  0     3  2828  2829  2830
                                              2  2831  2832
  2828  285  CG1  16 15.03500  0.00000  0     1  2829
                                              1  2830
  2829  285  CG2  16 15.03500  0.00000  1     0
                                              1  2830
  2830  285    C  12 12.01100  0.45000  0     4  2831  2832  2833  2834
                                              2  2835  2841
  2831  285    O   1 15.99940 -0.45000  1     1  2832
                                              2  2833  2834
  2832  286    N   6 14.00670 -0.31000  0     4  2833  2834  2835  2841
                                              3  2836  2842  2843
  2833  286    H  21  1.00800  0.31000  1     1  2834
                                              2  2835  2841
  2834  286   CA  14 13.01900  0.00000  0     5  2835  2836  2841  2842  2843
                                              4  2837  2838  2844  2845
  2835  286   CB  15 14.02700  0.00000  1     4  2836  2837  2838  2841
                                              4  2839  2840  2842  2843
  2836  286   CG  12 12.01100  0.29000  0     4  2837  2838  2839  2840
                                              1  2841
  2837  286  OD1   1 15.99940 -0.45000  0     1  2838
                                              2  2839  2840
  2838  286  ND2   7 14.00670 -0.72000  0     2  2839  2840
                                              0
  2839  286 HD21  21  1.00800  0.44000  0     1  2840
                                              0
  2840  286 HD22  21  1.00800  0.44000  1     0
                                              0
  2841  286    C  12 12.01100  0.45000  0     4  2842  2843  2844  2845
                                              2  2846  2849
  2842  286    O   1 15.99940 -0.45000  1     1  2843
                                              2  2844  2845
  2843  287    N   6 14.00670 -0.31000  0     4  2844  2845  2846  2849
                                              3  2847  2850  2851
  2844  287    H  21  1.00800  0.31000  1     1  2845
                                              2  2846  2849
  2845  287   CA  14 13.01900  0.00000  1     5  2846  2847  2849  2850  2851
                                              3  2848  2852  2853
  2846  287   CB  15 14.02700  0.15000  0     3  2847  2848  2849
                                              2  2850  2851
  2847  287   SG  23 32.06000 -0.37000  0     1  2848
                                              1  2849
  2848  287   HG  21  1.00800  0.22000  1     0
                                              0
  2849  287    C  12 12.01100  0.45000  0     4  2850  2851  2852  2853
                                              2  2854  2863
  2850  287    O   1 15.99940 -0.45000  1     1  2851
                                              2  2852  2853
  2851  288    N   6 14.00670 -0.31000  0     4  2852  2853  2854  2863
                                              3  2855  2864  2865
  2852  288    H  21  1.00800  0.31000  1     1  2853
                                              2  2854  2863
  2853  288   CA  14 13.01900  0.00000  0     5  2854  2855  2863  2864  2865
                                              4  2856  2857  2866  2867
  2854  288   CB  15 14.02700  0.00000  1     7  2855  2856  2857  2858  2859  2861
                                                 2863
                                              2  2864  2865
  2855  288   CG  12 12.01100  0.00000  0     7  2856  2857  2858  2859  2860  2861
                                                 2862
                                              1  2863
  2856  288  ND1   9 14.00670 -0.54000  0     6  2857  2858  2859  2860  2861  2862
                                              0
  2857  288  CD2  12 12.01100  0.00000  0     5  2858  2859  2860  2861  2862
                                              0
  2858  288  HD2  20  1.00800  0.14000  0     3  2859  2861  2862
                                              0
  2859  288  CE1  12 12.01100  0.00000  0     3  2860  2861  2862
                                              0
  2860  288  HE1  20  1.00800  0.14000  0     2  2861  2862
                                              0
  2861  288  NE2   9 14.00670 -0.05000  0     1  2862
                                              0
  2862  288  HE2  21  1.00800  0.31000  1     0
                                              0
  2863  288    C  12 12.01100  0.45000  0     4  2864  2865  2866  2867
                                              2  2868  2880
  2864  288    O   1 15.99940 -0.45000  1     1  2865
                                              2  2866  2867
  2865  289    N   6 14.00670 -0.31000  0     4  2866  2867  2868  2880
                                              3  2869  2881  2882
  2866  289    H  21  1.00800  0.31000  1     1  2867
                                              2  2868  2880
  2867  289   CA  14 13.01900  0.00000  0     5  2868  2869  2880  2881  2882
                                              3  2870  2883  2884
  2868  289   CB  15 14.02700  0.00000  0     3  2869  2870  2880
                                              3  2871  2881  2882
  2869  289   CG  15 14.02700  0.00000  1     2  2870  2871
                                              3  2872  2873  2880
  2870  289   CD  15 14.02700  0.09000  0     3  2871  2872  2873
                                              2  2874  2877
  2871  289   NE  11 14.00670 -0.10500  0     4  2872  2873  2874  2877
                                              4  2875  2876  2878  2879
  2872  289   HE  21  1.00800  0.34500  0     1  2873
                                              2  2874  2877
  2873  289   CZ  12 12.01100  0.01000  0     6  2874  2875  2876  2877  2878  2879
                                              0
  2874  289  NH1  10 14.00670 -0.36000  0     3  2875  2876  2877
                                              2  2878  2879
  2875  289 HH11  21  1.00800  0.34500  0     1  2876
                                              1  2877
  2876  289 HH12  21  1.00800  0.34500  0     0
                                              1  2877
  2877  289  NH2  10 14.00670 -0.36000  0     2  2878  2879
                                              0
  2878  289 HH21  21  1.00800  0.34500  0     1  2879
                                              0
  2879  289 HH22  21  1.00800  0.34500  1     0
                                              0
  2880  289    C  12 12.01100  0.45000  0     4  2881  2882  2883  2884
                                              1  2885
  2881  289    O   1 15.99940 -0.45000  1     1  2882
                                              2  2883  2884
  2882  290    N   6 14.00670 -0.31000  0     3  2883  2884  2885
                                              2  2886  2887
  2883  290    H  21  1.00800  0.31000  1     1  2884
                                              1  2885
  2884  290   CA  15 14.02700  0.00000  1     3  2885  2886  2887
                                              2  2888  2889
  2885  290    C  12 12.01100  0.45000  0     4  2886  2887  2888  2889
                                              2  2890  2893
  2886  290    O   1 15.99940 -0.45000  1     1  2887
                                              2  2888  2889
  2887  291    N   6 14.00670 -0.31000  0     4  2888  2889  2890  2893
                                              4  2891  2892  2894  2895
  2888  291    H  21  1.00800  0.31000  1     1  2889
                                              2  2890  2893
  2889  291   CA  14 13.01900  0.00000  0     6  2890  2891  2892  2893  2894  2895
                                              2  2896  2897
  2890  291   CB  14 13.01900  0.00000  0     3  2891  2892  2893
                                              2  2894  2895
  2891  291  CG1  16 15.03500  0.00000  0     1  2892
                                              1  2893
  2892  291  CG2  16 15.03500  0.00000  1     0
                                              1  2893
  2893  291    C  12 12.01100  0.45000  0     4  2894  2895  2896  2897
                                              2  2898  2910
  2894  291    O   1 15.99940 -0.45000  1     1  2895
                                              2  2896  2897
  2895  292    N   6 14.00670 -0.31000  0     4  2896  2897  2898  2910
                                              3  2899  2911  2912
  2896  292    H  21  1.00800  0.31000  1     1  2897
                                              2  2898  2910
  2897  292   CA  14 13.01900  0.00000  0     5  2898  2899  2910  2911  2912
                                              4  2900  2902  2913  2914
  2898  292   CB  15 14.02700  0.00000  0     8  2899  2900  2901  2902  2903  2904
                                                 2906  2910
                                              2  2911  2912
  2899  292   CG  12 12.01100  0.00000  1     9  2900  2901  2902  2903  2904  2905
                                                 2906  2907  2908
                                              1  2910
  2900  292  CD1  12 12.01100 -0.14000  0     8  2901  2902  2903  2904  2905  2906
                                                 2908  2909
                                              0
  2901  292  HD1  20  1.00800  0.14000  1     4  2902  2904  2905  2908
                                              0
  2902  292  CD2  12 12.01100 -0.14000  0     6  2903  2904  2906  2907  2908  2909
                                              0
  2903  292  HD2  20  1.00800  0.14000  1     3  2906  2907  2908
                                              0
  2904  292  CE1  12 12.01100 -0.14000  0     5  2905  2906  2907  2908  2909
                                              0
  2905  292  HE1  20  1.00800  0.14000  1     3  2906  2908  2909
                                              0
  2906  292  CE2  12 12.01100 -0.14000  0     3  2907  2908  2909
                                              0
  2907  292  HE2  20  1.00800  0.14000  1     2  2908  2909
                                              0
  2908  292   CZ  12 12.01100 -0.14000  0     1  2909
                                              0
  2909  292   HZ  20  1.00800  0.14000  1     0
                                              0
  2910  292    C  12 12.01100  0.45000  0     4  2911  2912  2913  2914
                                              2  2915  2916
  2911  292    O   1 15.99940 -0.45000  1     1  2912
                                              2  2913  2914
  2912  293    N   6 14.00670 -0.31000  0     4  2913  2914  2915  2916
                                              2  2917  2918
  2913  293    H  21  1.00800  0.31000  1     1  2914
                                              2  2915  2916
  2914  293   CA  14 13.01900  0.00000  0     4  2915  2916  2917  2918
                                              2  2919  2920
  2915  293   CB  16 15.03500  0.00000  1     1  2916
                                              2  2917  2918
  2916  293    C  12 12.01100  0.45000  0     4  2917  2918  2919  2920
                                              2  2921  2924
  2917  293    O   1 15.99940 -0.45000  1     1  2918
                                              2  2919  2920
  2918  294    N   6 14.00670 -0.31000  0     4  2919  2920  2921  2924
                                              4  2922  2923  2925  2926
  2919  294    H  21  1.00800  0.31000  1     1  2920
                                              2  2921  2924
  2920  294   CA  14 13.01900  0.00000  0     6  2921  2922  2923  2924  2925  2926
                                              2  2927  2928
  2921  294   CB  14 13.01900  0.00000  0     3  2922  2923  2924
                                              2  2925  2926
  2922  294  CG1  16 15.03500  0.00000  0     1  2923
                                              1  2924
  2923  294  CG2  16 15.03500  0.00000  1     0
                                              1  2924
  2924  294    C  12 12.01100  0.45000  0     4  2925  2926  2927  2928
                                              1  2929
  2925  294    O   1 15.99940 -0.45000  1     1  2926
                                              2  2927  2928
  2926  295    N   6 14.00670 -0.31000  0     3  2927  2928  2929
                                              2  2930  2931
  2927  295    H  21  1.00800  0.31000  1     1  2928
                                              1  2929
  2928  295   CA  15 14.02700  0.00000  1     3  2929  2930  2931
                                              2  2932  2935
  2929  295    C  12 12.01100  0.45000  0     4  2930  2931  2932  2935
                                              3  2933  2934  2936
  2930  295    O   1 15.99940 -0.45000  1     1  2931
                                              2  2932  2935
  2931  296    N   6 14.00670  0.00000  1     5  2932  2933  2934  2935  2936
                                              2  2937  2938
  2932  296   CA  14 13.01900  0.00000  0     6  2933  2934  2935  2936  2937  2938
                                              2  2939  2940
  2933  296   CB  18 14.02700  0.00000  1     3  2934  2935  2936
                                              2  2937  2938
  2934  296   CG  18 14.02700  0.00000  0     1  2935
                                              1  2936
  2935  296   CD  18 14.02700  0.00000  1     0
                                              1  2936
  2936  296    C  12 12.01100  0.45000  0     4  2937  2938  2939  2940
                                              2  2941  2945
  2937  296    O   1 15.99940 -0.45000  1     1  2938
                                              2  2939  2940
  2938  297    N   6 14.00670 -0.31000  0     4  2939  2940  2941  2945
                                              3  2942  2946  2947
  2939  297    H  21  1.00800  0.31000  1     1  2940
                                              2  2941  2945
  2940  297   CA  14 13.01900  0.00000  1     5  2941  2942  2945  2946  2947
                                              4  2943  2944  2948  2949
  2941  297   CB  15 14.02700  0.16000  0     4  2942  2943  2944  2945
                                              2  2946  2947
  2942  297   CG  12 12.01100  0.27000  0     2  2943  2944
                                              1  2945
  2943  297  OD1   2 15.99940 -0.71500  0     1  2944
                                              0
  2944  297  OD2   2 15.99940 -0.71500  1     0
                                              0
  2945  297    C  12 12.01100  0.45000  0     4  2946  2947  2948  2949
                                              2  2950  2959
  2946  297    O   1 15.99940 -0.45000  1     1  2947
                                              2  2948  2949
  2947  298    N   6 14.00670 -0.31000  0     4  2948  2949  2950  2959
                                              3  2951  2960  2961
  2948  298    H  21  1.00800  0.31000  1     1  2949
                                              2  2950  2959
  2949  298   CA  14 13.01900  0.00000  0     5  2950  2951  2959  2960  2961
                                              4  2952  2953  2962  2963
  2950  298   CB  15 14.02700  0.00000  1     7  2951  2952  2953  2954  2955  2957
                                                 2959
                                              2  2960  2961
  2951  298   CG  12 12.01100  0.00000  0     7  2952  2953  2954  2955  2956  2957
                                                 2958
                                              1  2959
  2952  298  ND1   9 14.00670 -0.54000  0     6  2953  2954  2955  2956  2957  2958
                                              0
  2953  298  CD2  12 12.01100  0.00000  0     5  2954  2955  2956  2957  2958
                                              0
  2954  298  HD2  20  1.00800  0.14000  0     3  2955  2957  2958
                                              0
  2955  298  CE1  12 12.01100  0.00000  0     3  2956  2957  2958
                                              0
  2956  298  HE1  20  1.00800  0.14000  0     2  2957  2958
                                              0
  2957  298  NE2   9 14.00670 -0.05000  0     1  2958
                                              0
  2958  298  HE2  21  1.00800  0.31000  1     0
                                              0
  2959  298    C  12 12.01100  0.45000  0     4  2960  2961  2962  2963
                                              2  2964  2968
  2960  298    O   1 15.99940 -0.45000  1     1  2961
                                              2  2962  2963
  2961  299    N   6 14.00670 -0.31000  0     4  2962  2963  2964  2968
                                              3  2965  2969  2970
  2962  299    H  21  1.00800  0.31000  1     1  2963
                                              2  2964  2968
  2963  299   CA  14 13.01900  0.00000  1     5  2964  2965  2968  2969  2970
                                              4  2966  2967  2971  2972
  2964  299   CB  15 14.02700  0.16000  0     4  2965  2966  2967  2968
                                              2  2969  2970
  2965  299   CG  12 12.01100  0.27000  0     2  2966  2967
                                              1  2968
  2966  299  OD1   2 15.99940 -0.71500  0     1  2967
                                              0
  2967  299  OD2   2 15.99940 -0.71500  1     0
                                              0
  2968  299    C  12 12.01100  0.45000  0     4  2969  2970  2971  2972
                                              2  2973  2979
  2969  299    O   1 15.99940 -0.45000  1     1  2970
                                              2  2971  2972
  2970  300    N   6 14.00670 -0.31000  0     4  2971  2972  2973  2979
                                              3  2974  2980  2981
  2971  300    H  21  1.00800  0.31000  1     1  2972
                                              2  2973  2979
  2972  300   CA  14 13.01900  0.00000  0     5  2973  2974  2979  2980  2981
                                              4  2975  2976  2982  2983
  2973  300   CB  15 14.02700  0.00000  1     4  2974  2975  2976  2979
                                              4  2977  2978  2980  2981
  2974  300   CG  12 12.01100  0.29000  0     4  2975  2976  2977  2978
                                              1  2979
  2975  300  OD1   1 15.99940 -0.45000  0     1  2976
                                              2  2977  2978
  2976  300  ND2   7 14.00670 -0.72000  0     2  2977  2978
                                              0
  2977  300 HD21  21  1.00800  0.44000  0     1  2978
                                              0
  2978  300 HD22  21  1.00800  0.44000  1     0
                                              0
  2979  300    C  12 12.01100  0.45000  0     4  2980  2981  2982  2983
                                              2  2984  2987
  2980  300    O   1 15.99940 -0.45000  1     1  2981
                                              2  2982  2983
  2981  301    N   6 14.00670 -0.31000  0     4  2982  2983  2984  2987
                                              3  2985  2988  2989
  2982  301    H  21  1.00800  0.31000  1     1  2983
                                              2  2984  2987
  2983  301   CA  14 13.01900  0.00000  1     5  2984  2985  2987  2988  2989
                                              3  2986  2990  2991
  2984  301   CB  15 14.02700  0.15000  0     3  2985  2986  2987
                                              2  2988  2989
  2985  301   SG  23 32.06000 -0.37000  0     1  2986
                                              1  2987
  2986  301   HG  21  1.00800  0.22000  1     0
                                              0
  2987  301    C  12 12.01100  0.45000  0     4  2988  2989  2990  2991
                                              2  2992  2996
  2988  301    O   1 15.99940 -0.45000  1     1  2989
                                              2  2990  2991
  2989  302    N   6 14.00670 -0.31000  0     4  2990  2991  2992  2996
                                              3  2993  2997  2998
  2990  302    H  21  1.00800  0.31000  1     1  2991
                                              2  2992  2996
  2991  302   CA  14 13.01900  0.00000  0     5  2992  2993  2996  2997  2998
                                              4  2994  2995  2999  3000
  2992  302   CB  15 14.02700  0.00000  1     4  2993  2994  2995  2996
                                              2  2997  2998
  2993  302   CG  14 13.01900  0.00000  0     2  2994  2995
                                              1  2996
  2994  302  CD1  16 15.03500  0.00000  0     1  2995
                                              0
  2995  302  CD2  16 15.03500  0.00000  1     0
                                              0
  2996  302    C  12 12.01100  0.45000  0     4  2997  2998  2999  3000
                                              2  3001  3009
  2997  302    O   1 15.99940 -0.45000  1     1  2998
                                              2  2999  3000
  2998  303    N   6 14.00670 -0.31000  0     4  2999  3000  3001  3009
                                              3  3002  3010  3011
  2999  303    H  21  1.00800  0.31000  1     1  3000
                                              2  3001  3009
  3000  303   CA  14 13.01900  0.00000  0     5  3001  3002  3009  3010  3011
                                              3  3003  3012  3013
  3001  303   CB  15 14.02700  0.00000  1     3  3002  3003  3009
                                              3  3004  3010  3011
  3002  303   CG  15 14.02700  0.00000  0     2  3003  3004
                                              2  3005  3009
  3003  303   CD  15 14.02700  0.00000  1     2  3004  3005
                                              3  3006  3007  3008
  3004  303   CE  15 14.02700  0.20000  0     4  3005  3006  3007  3008
                                              0
  3005  303   NZ   8 14.00670  0.05000  0     3  3006  3007  3008
                                              0
  3006  303  HZ1  21  1.00800  0.25000  0     2  3007  3008
                                              0
  3007  303  HZ2  21  1.00800  0.25000  0     1  3008
                                              0
  3008  303  HZ3  21  1.00800  0.25000  1     0
                                              0
  3009  303    C  12 12.01100  0.45000  0     4  3010  3011  3012  3013
                                              2  3014  3026
  3010  303    O   1 15.99940 -0.45000  1     1  3011
                                              2  3012  3013
  3011  304    N   6 14.00670 -0.31000  0     4  3012  3013  3014  3026
                                              3  3015  3027  3028
  3012  304    H  21  1.00800  0.31000  1     1  3013
                                              2  3014  3026
  3013  304   CA  14 13.01900  0.00000  0     5  3014  3015  3026  3027  3028
                                              4  3016  3018  3029  3030
  3014  304   CB  15 14.02700  0.00000  0     8  3015  3016  3017  3018  3019  3020
                                                 3022  3026
                                              2  3027  3028
  3015  304   CG  12 12.01100  0.00000  1     9  3016  3017  3018  3019  3020  3021
                                                 3022  3023  3024
                                              1  3026
  3016  304  CD1  12 12.01100 -0.14000  0     8  3017  3018  3019  3020  3021  3022
                                                 3024  3025
                                              0
  3017  304  HD1  20  1.00800  0.14000  1     4  3018  3020  3021  3024
                                              0
  3018  304  CD2  12 12.01100 -0.14000  0     6  3019  3020  3022  3023  3024  3025
                                              0
  3019  304  HD2  20  1.00800  0.14000  1     3  3022  3023  3024
                                              0
  3020  304  CE1  12 12.01100 -0.14000  0     5  3021  3022  3023  3024  3025
                                              0
  3021  304  HE1  20  1.00800  0.14000  1     3  3022  3024  3025
                                              0
  3022  304  CE2  12 12.01100 -0.14000  0     3  3023  3024  3025
                                              0
  3023  304  HE2  20  1.00800  0.14000  1     2  3024  3025
                                              0
  3024  304   CZ  12 12.01100 -0.14000  0     1  3025
                                              0
  3025  304   HZ  20  1.00800  0.14000  1     0
                                              0
  3026  304    C  12 12.01100  0.45000  0     4  3027  3028  3029  3030
                                              1  3031
  3027  304    O   1 15.99940 -0.45000  1     1  3028
                                              2  3029  3030
  3028  305    N   6 14.00670 -0.31000  0     3  3029  3030  3031
                                              2  3032  3033
  3029  305    H  21  1.00800  0.31000  1     1  3030
                                              1  3031
  3030  305   CA  15 14.02700  0.00000  1     3  3031  3032  3033
                                              2  3034  3035
  3031  305    C  12 12.01100  0.45000  0     4  3032  3033  3034  3035
                                              2  3036  3045
  3032  305    O   1 15.99940 -0.45000  1     1  3033
                                              2  3034  3035
  3033  306    N   6 14.00670 -0.31000  0     4  3034  3035  3036  3045
                                              3  3037  3046  3047
  3034  306    H  21  1.00800  0.31000  1     1  3035
                                              2  3036  3045
  3035  306   CA  14 13.01900  0.00000  0     5  3036  3037  3045  3046  3047
                                              4  3038  3039  3048  3049
  3036  306   CB  15 14.02700  0.00000  1     7  3037  3038  3039  3040  3041  3043
                                                 3045
                                              2  3046  3047
  3037  306   CG  12 12.01100  0.00000  0     7  3038  3039  3040  3041  3042  3043
                                                 3044
                                              1  3045
  3038  306  ND1   9 14.00670 -0.54000  0     6  3039  3040  3041  3042  3043  3044
                                              0
  3039  306  CD2  12 12.01100  0.00000  0     5  3040  3041  3042  3043  3044
                                              0
  3040  306  HD2  20  1.00800  0.14000  0     3  3041  3043  3044
                                              0
  3041  306  CE1  12 12.01100  0.00000  0     3  3042  3043  3044
                                              0
  3042  306  HE1  20  1.00800  0.14000  0     2  3043  3044
                                              0
  3043  306  NE2   9 14.00670 -0.05000  0     1  3044
                                              0
  3044  306  HE2  21  1.00800  0.31000  1     0
                                              0
  3045  306    C  12 12.01100  0.45000  0     4  3046  3047  3048  3049
                                              2  3050  3062
  3046  306    O   1 15.99940 -0.45000  1     1  3047
                                              2  3048  3049
  3047  307    N   6 14.00670 -0.31000  0     4  3048  3049  3050  3062
                                              3  3051  3063  3064
  3048  307    H  21  1.00800  0.31000  1     1  3049
                                              2  3050  3062
  3049  307   CA  14 13.01900  0.00000  0     5  3050  3051  3062  3063  3064
                                              4  3052  3054  3065  3066
  3050  307   CB  15 14.02700  0.00000  0     8  3051  3052  3053  3054  3055  3056
                                                 3058  3062
                                              2  3063  3064
  3051  307   CG  12 12.01100  0.00000  1     9  3052  3053  3054  3055  3056  3057
                                                 3058  3059  3060
                                              1  3062
  3052  307  CD1  12 12.01100 -0.14000  0     8  3053  3054  3055  3056  3057  3058
                                                 3060  3061
                                              0
  3053  307  HD1  20  1.00800  0.14000  1     4  3054  3056  3057  3060
                                              0
  3054  307  CD2  12 12.01100 -0.14000  0     6  3055  3056  3058  3059  3060  3061
                                              0
  3055  307  HD2  20  1.00800  0.14000  1     3  3058  3059  3060
                                              0
  3056  307  CE1  12 12.01100 -0.14000  0     5  3057  3058  3059  3060  3061
                                              0
  3057  307  HE1  20  1.00800  0.14000  1     3  3058  3060  3061
                                              0
  3058  307  CE2  12 12.01100 -0.14000  0     3  3059  3060  3061
                                              0
  3059  307  HE2  20  1.00800  0.14000  1     2  3060  3061
                                              0
  3060  307   CZ  12 12.01100 -0.14000  0     1  3061
                                              0
  3061  307   HZ  20  1.00800  0.14000  1     0
                                              0
  3062  307    C  12 12.01100  0.45000  0     4  3063  3064  3065  3066
                                              2  3067  3070
  3063  307    O   1 15.99940 -0.45000  1     1  3064
                                              2  3065  3066
  3064  308    N   6 14.00670 -0.31000  0     4  3065  3066  3067  3070
                                              3  3068  3071  3072
  3065  308    H  21  1.00800  0.31000  1     1  3066
                                              2  3067  3070
  3066  308   CA  14 13.01900  0.00000  1     5  3067  3068  3070  3071  3072
                                              3  3069  3073  3074
  3067  308   CB  15 14.02700  0.26600  0     3  3068  3069  3070
                                              2  3071  3072
  3068  308   OG   3 15.99940 -0.67400  0     1  3069
                                              1  3070
  3069  308   HG  21  1.00800  0.40800  1     0
                                              0
  3070  308    C  12 12.01100  0.45000  0     4  3071  3072  3073  3074
                                              2  3075  3088
  3071  308    O   1 15.99940 -0.45000  1     1  3072
                                              2  3073  3074
  3072  309    N   6 14.00670 -0.31000  0     4  3073  3074  3075  3088
                                              3  3076  3089  3090
  3073  309    H  21  1.00800  0.31000  1     1  3074
                                              2  3075  3088
  3074  309   CA  14 13.01900  0.00000  0     5  3075  3076  3088  3089  3090
                                              4  3077  3079  3091  3092
  3075  309   CB  15 14.02700  0.00000  0     8  3076  3077  3078  3079  3080  3081
                                                 3083  3088
                                              2  3089  3090
  3076  309   CG  12 12.01100  0.00000  1     9  3077  3078  3079  3080  3081  3082
                                                 3083  3084  3085
                                              1  3088
  3077  309  CD1  12 12.01100 -0.14000  0     8  3078  3079  3080  3081  3082  3083
                                                 3085  3086
                                              0
  3078  309  HD1  20  1.00800  0.14000  1     4  3079  3081  3082  3085
                                              0
  3079  309  CD2  12 12.01100 -0.14000  0     6  3080  3081  3083  3084  3085  3086
                                              0
  3080  309  HD2  20  1.00800  0.14000  1     3  3083  3084  3085
                                              0
  3081  309  CE1  12 12.01100 -0.14000  0     5  3082  3083  3084  3085  3086
                                              1  3087
  3082  309  HE1  20  1.00800  0.14000  1     3  3083  3085  3086
                                              0
  3083  309  CE2  12 12.01100 -0.14000  0     3  3084  3085  3086
                                              1  3087
  3084  309  HE2  20  1.00800  0.14000  1     2  3085  3086
                                              0
  3085  309   CZ  12 12.01100  0.20300  0     2  3086  3087
                                              0
  3086  309   OH   3 15.99940 -0.61100  0     1  3087
                                              0
  3087  309   HH  21  1.00800  0.40800  1     0
                                              0
  3088  309    C  12 12.01100  0.45000  0     4  3089  3090  3091  3092
                                              2  3093  3096
  3089  309    O   1 15.99940 -0.45000  1     1  3090
                                              2  3091  3092
  3090  310    N   6 14.00670 -0.31000  0     4  3091  3092  3093  3096
                                              3  3094  3097  3098
  3091  310    H  21  1.00800  0.31000  1     1  3092
                                              2  3093  3096
  3092  310   CA  14 13.01900  0.00000  1     5  3093  3094  3096  3097  3098
                                              3  3095  3099  3100
  3093  310   CB  15 14.02700  0.26600  0     3  3094  3095  3096
                                              2  3097  3098
  3094  310   OG   3 15.99940 -0.67400  0     1  3095
                                              1  3096
  3095  310   HG  21  1.00800  0.40800  1     0
                                              0
  3096  310    C  12 12.01100  0.45000  0     4  3097  3098  3099  3100
                                              1  3101
  3097  310    O   1 15.99940 -0.45000  1     1  3098
                                              2  3099  3100
  3098  311    N   6 14.00670 -0.31000  0     3  3099  3100  3101
                                              2  3102  3103
  3099  311    H  21  1.00800  0.31000  1     1  3100
                                              1  3101
  3100  311   CA  15 14.02700  0.00000  1     3  3101  3102  3103
                                              2  3104  3105
  3101  311    C  12 12.01100  0.45000  0     4  3102  3103  3104  3105
                                              2  3106  3110
  3102  311    O   1 15.99940 -0.45000  1     1  3103
                                              2  3104  3105
  3103  312    N   6 14.00670 -0.31000  0     4  3104  3105  3106  3110
                                              4  3107  3108  3111  3112
  3104  312    H  21  1.00800  0.31000  1     1  3105
                                              2  3106  3110
  3105  312   CA  14 13.01900  0.00000  1     6  3106  3107  3108  3110  3111  3112
                                              3  3109  3113  3114
  3106  312   CB  14 13.01900  0.00000  0     4  3107  3108  3109  3110
                                              2  3111  3112
  3107  312  CG1  15 14.02700  0.00000  0     2  3108  3109
                                              1  3110
  3108  312  CG2  16 15.03500  0.00000  0     0
                                              2  3109  3110
  3109  312   CD  16 15.03500  0.00000  1     0
                                              0
  3110  312    C  12 12.01100  0.45000  0     4  3111  3112  3113  3114
                                              2  3115  3118
  3111  312    O   1 15.99940 -0.45000  1     1  3112
                                              2  3113  3114
  3112  313    N   6 14.00670 -0.31000  0     4  3113  3114  3115  3118
                                              4  3116  3117  3119  3120
  3113  313    H  21  1.00800  0.31000  1     1  3114
                                              2  3115  3118
  3114  313   CA  14 13.01900  0.00000  0     6  3115  3116  3117  3118  3119  3120
                                              2  3121  3122
  3115  313   CB  14 13.01900  0.00000  0     3  3116  3117  3118
                                              2  3119  3120
  3116  313  CG1  16 15.03500  0.00000  0     1  3117
                                              1  3118
  3117  313  CG2  16 15.03500  0.00000  1     0
                                              1  3118
  3118  313    C  12 12.01100  0.45000  0     4  3119  3120  3121  3122
                                              2  3123  3127
  3119  313    O   1 15.99940 -0.45000  1     1  3120
                                              2  3121  3122
  3120  314    N   6 14.00670 -0.31000  0     4  3121  3122  3123  3127
                                              3  3124  3128  3129
  3121  314    H  21  1.00800  0.31000  1     1  3122
                                              2  3123  3127
  3122  314   CA  14 13.01900  0.00000  1     5  3123  3124  3127  3128  3129
                                              4  3125  3126  3130  3131
  3123  314   CB  15 14.02700  0.16000  0     4  3124  3125  3126  3127
                                              2  3128  3129
  3124  314   CG  12 12.01100  0.27000  0     2  3125  3126
                                              1  3127
  3125  314  OD1   2 15.99940 -0.71500  0     1  3126
                                              0
  3126  314  OD2   2 15.99940 -0.71500  1     0
                                              0
  3127  314    C  12 12.01100  0.45000  0     4  3128  3129  3130  3131
                                              2  3132  3135
  3128  314    O   1 15.99940 -0.45000  1     1  3129
                                              2  3130  3131
  3129  315    N   6 14.00670 -0.31000  0     4  3130  3131  3132  3135
                                              4  3133  3134  3136  3137
  3130  315    H  21  1.00800  0.31000  1     1  3131
                                              2  3132  3135
  3131  315   CA  14 13.01900  0.00000  0     6  3132  3133  3134  3135  3136  3137
                                              2  3138  3139
  3132  315   CB  14 13.01900  0.00000  0     3  3133  3134  3135
                                              2  3136  3137
  3133  315  CG1  16 15.03500  0.00000  0     1  3134
                                              1  3135
  3134  315  CG2  16 15.03500  0.00000  1     0
                                              1  3135
  3135  315    C  12 12.01100  0.45000  0     4  3136  3137  3138  3139
                                              2  3140  3144
  3136  315    O   1 15.99940 -0.45000  1     1  3137
                                              2  3138  3139
  3137  316    N   6 14.00670 -0.31000  0     4  3138  3139  3140  3144
                                              3  3141  3145  3146
  3138  316    H  21  1.00800  0.31000  1     1  3139
                                              2  3140  3144
  3139  316   CA  14 13.01900  0.00000  0     5  3140  3141  3144  3145  3146
                                              4  3142  3143  3147  3148
  3140  316   CB  15 14.02700  0.00000  1     4  3141  3142  3143  3144
                                              2  3145  3146
  3141  316   CG  14 13.01900  0.00000  0     2  3142  3143
                                              1  3144
  3142  316  CD1  16 15.03500  0.00000  0     1  3143
                                              0
  3143  316  CD2  16 15.03500  0.00000  1     0
                                              0
  3144  316    C  12 12.01100  0.45000  0     4  3145  3146  3147  3148
                                              2  3149  3161
  3145  316    O   1 15.99940 -0.45000  1     1  3146
                                              2  3147  3148
  3146  317    N   6 14.00670 -0.31000  0     4  3147  3148  3149  3161
                                              3  3150  3162  3163
  3147  317    H  21  1.00800  0.31000  1     1  3148
                                              2  3149  3161
  3148  317   CA  14 13.01900  0.00000  0     5  3149  3150  3161  3162  3163
                                              3  3151  3164  3165
  3149  317   CB  15 14.02700  0.00000  0     3  3150  3151  3161
                                              3  3152  3162  3163
  3150  317   CG  15 14.02700  0.00000  1     2  3151  3152
                                              3  3153  3154  3161
  3151  317   CD  15 14.02700  0.09000  0     3  3152  3153  3154
                                              2  3155  3158
  3152  317   NE  11 14.00670 -0.10500  0     4  3153  3154  3155  3158
                                              4  3156  3157  3159  3160
  3153  317   HE  21  1.00800  0.34500  0     1  3154
                                              2  3155  3158
  3154  317   CZ  12 12.01100  0.01000  0     6  3155  3156  3157  3158  3159  3160
                                              0
  3155  317  NH1  10 14.00670 -0.36000  0     3  3156  3157  3158
                                              2  3159  3160
  3156  317 HH11  21  1.00800  0.34500  0     1  3157
                                              1  3158
  3157  317 HH12  21  1.00800  0.34500  0     0
                                              1  3158
  3158  317  NH2  10 14.00670 -0.36000  0     2  3159  3160
                                              0
  3159  317 HH21  21  1.00800  0.34500  0     1  3160
                                              0
  3160  317 HH22  21  1.00800  0.34500  1     0
                                              0
  3161  317    C  12 12.01100  0.45000  0     4  3162  3163  3164  3165
                                              2  3166  3171
  3162  317    O   1 15.99940 -0.45000  1     1  3163
                                              2  3164  3165
  3163  318    N   6 14.00670 -0.31000  0     4  3164  3165  3166  3171
                                              3  3167  3172  3173
  3164  318    H  21  1.00800  0.31000  1     1  3165
                                              2  3166  3171
  3165  318   CA  14 13.01900  0.00000  0     5  3166  3167  3171  3172  3173
                                              3  3168  3174  3175
  3166  318   CB  15 14.02700  0.00000  1     3  3167  3168  3171
                                              4  3169  3170  3172  3173
  3167  318   CG  15 14.02700  0.16000  0     3  3168  3169  3170
                                              1  3171
  3168  318   CD  12 12.01100  0.27000  0     2  3169  3170
                                              0
  3169  318  OE1   2 15.99940 -0.71500  0     1  3170
                                              0
  3170  318  OE2   2 15.99940 -0.71500  1     0
                                              0
  3171  318    C  12 12.01100  0.45000  0     4  3172  3173  3174  3175
                                              2  3176  3177
  3172  318    O   1 15.99940 -0.45000  1     1  3173
                                              2  3174  3175
  3173  319    N   6 14.00670 -0.31000  0     4  3174  3175  3176  3177
                                              2  3178  3179
  3174  319    H  21  1.00800  0.31000  1     1  3175
                                              2  3176  3177
  3175  319   CA  14 13.01900  0.00000  0     4  3176  3177  3178  3179
                                              2  3180  3181
  3176  319   CB  16 15.03500  0.00000  1     1  3177
                                              2  3178  3179
  3177  319    C  12 12.01100  0.45000  0     4  3178  3179  3180  3181
                                              2  3182  3185
  3178  319    O   1 15.99940 -0.45000  1     1  3179
                                              2  3180  3181
  3179  320    N   6 14.00670 -0.31000  0     4  3180  3181  3182  3185
                                              3  3183  3186  3187
  3180  320    H  21  1.00800  0.31000  1     1  3181
                                              2  3182  3185
  3181  320   CA  14 13.01900  0.00000  1     5  3182  3183  3185  3186  3187
                                              3  3184  3188  3189
  3182  320   CB  15 14.02700  0.26600  0     3  3183  3184  3185
                                              2  3186  3187
  3183  320   OG   3 15.99940 -0.67400  0     1  3184
                                              1  3185
  3184  320   HG  21  1.00800  0.40800  1     0
                                              0
  3185  320    C  12 12.01100  0.45000  0     4  3186  3187  3188  3189
                                              2  3190  3194
  3186  320    O   1 15.99940 -0.45000  1     1  3187
                                              2  3188  3189
  3187  321    N   6 14.00670 -0.31000  0     4  3188  3189  3190  3194
                                              4  3191  3192  3195  3196
  3188  321    H  21  1.00800  0.31000  1     1  3189
                                              2  3190  3194
  3189  321   CA  14 13.01900  0.00000  1     6  3190  3191  3192  3194  3195  3196
                                              3  3193  3197  3198
  3190  321   CB  14 13.01900  0.00000  0     4  3191  3192  3193  3194
                                              2  3195  3196
  3191  321  CG1  15 14.02700  0.00000  0     2  3192  3193
                                              1  3194
  3192  321  CG2  16 15.03500  0.00000  0     0
                                              2  3193  3194
  3193  321   CD  16 15.03500  0.00000  1     0
                                              0
  3194  321    C  12 12.01100  0.45000  0     4  3195  3196  3197  3198
                                              2  3199  3206
  3195  321    O   1 15.99940 -0.45000  1     1  3196
                                              2  3197  3198
  3196  322    N   6 14.00670 -0.31000  0     4  3197  3198  3199  3206
                                              3  3200  3207  3208
  3197  322    H  21  1.00800  0.31000  1     1  3198
                                              2  3199  3206
  3198  322   CA  14 13.01900  0.00000  0     5  3199  3200  3206  3207  3208
[truncated: 873,933 more chars]
