# Supplementary material for: Understanding the riddle of amine oxidase flavoenzyme reactivity on the stereoisomers of N‐methyl‐dopa and N‐methyl‐tyrosine
Source: J Mol Recognit. 2023 Nov 15;37(2):e3068. doi: 10.1002/jmr.3068 (PMC11475575; doi:10.1002/jmr.3068)
Supplement: Supplementary file 1 — Data S1. Supporting Information. [file JMR-37-e3068-s002.zip › coordinates/prot/DOP_EDSR_FADO_LJE_min.cnf]

TITLE
	MD++
steepest descent energy minimization of the apo protein in water

	final configuration
END
TIMESTEP
           2175    4.350000000
END
POSITION
# first 24 chars ignored
    1 SER   H1         1    6.519728959    0.018680125    3.255155952
    1 SER   H2         2    6.672464094    0.068440257    3.287930587
    1 SER   N          3    6.604913559    0.053221766    3.215789008
    1 SER   H3         4    6.641344163   -0.012893149    3.150198362
    1 SER   CA         5    6.582997960    0.183046669    3.150411632
    1 SER   CB         6    6.565715783    0.289937303    3.258517448
    1 SER   OG         7    6.664303309    0.261562217    3.358150740
    1 SER   HG         8    6.685770929    0.346391977    3.406555838
    1 SER   C          9    6.703354004    0.221082743    3.063927691
    1 SER   O         10    6.814030973    0.171354402    3.084094523
    2 ILE   N         11    6.672953181    0.296391030    2.958588313
    2 ILE   H         12    6.577830714    0.311770683    2.931815920
    2 ILE   CA        13    6.769126985    0.355227501    2.864237882
    2 ILE   CB        14    6.691892093    0.409842445    2.743973291
    2 ILE   CG1       15    6.581319112    0.508320124    2.782505910
    2 ILE   CG2       16    6.641810908    0.291814891    2.660473561
    2 ILE   CD        17    6.520232449    0.577954502    2.660729941
    2 ILE   C         18    6.861376402    0.463029742    2.921521753
    2 ILE   O         19    6.831976890    0.513645139    3.029709314
    3 PRO   N         20    6.976984533    0.485920193    2.859879332
    3 PRO   CA        21    7.057818207    0.605964746    2.885703415
    3 PRO   CB        22    7.196141358    0.577109149    2.827003895
    3 PRO   CG        23    7.169063566    0.470422204    2.720720800
    3 PRO   CD        24    7.053924811    0.389159494    2.780327051
    3 PRO   C         25    6.995120826    0.734833746    2.832096620
    3 PRO   O         26    6.893050879    0.733822145    2.763469346
    4 ASN   N         27    7.050580232    0.844243319    2.883497452
    4 ASN   H         28    7.123042810    0.833820590    2.951615880
    4 ASN   CA        29    7.012505121    0.984792986    2.863370919
    4 ASN   CB        30    6.998340335    1.047014579    3.002417500
    4 ASN   CG        31    6.898840310    1.163219877    3.003490586
    4 ASN   OD1       32    6.924300647    1.274227872    2.957049280
    4 ASN   ND2       33    6.777657193    1.138872725    3.052591183
    4 ASN   HD21      34    6.715092546    1.216744026    3.048016719
    4 ASN   HD22      35    6.755477547    1.051241483    3.095345654
    4 ASN   C         36    7.113668548    1.062983271    2.779351199
    4 ASN   O         37    7.074823725    1.134093486    2.686812465
    5 SER   N         38    7.243112341    1.052801647    2.808215342
    5 SER   H         39    7.273146187    1.019237330    2.897498067
    5 SER   CA        40    7.349690981    1.112984257    2.726827890
    5 SER   CB        41    7.437101672    1.217370488    2.796621092
    5 SER   OG        42    7.531462137    1.158367381    2.886430137
    5 SER   HG        43    7.477118510    1.111041540    2.955756908
    5 SER   C         44    7.437473615    1.011590794    2.653189755
    5 SER   O         45    7.499807618    0.919697588    2.706098032
    6 PHE   N         46    7.444323039    1.045921926    2.524877631
    6 PHE   H         47    7.408774674    1.134995393    2.496528656
    6 PHE   CA        48    7.502525210    0.965978295    2.416107793
    6 PHE   CB        49    7.391686443    0.927767309    2.317799688
    6 PHE   CG        50    7.282224997    0.837565266    2.375129160
    6 PHE   CD1       51    7.177088213    0.890560738    2.448989810
    6 PHE   HD1       52    7.175975871    0.996181623    2.475896903
    6 PHE   CD2       53    7.279309735    0.703598123    2.338180772
    6 PHE   HD2       54    7.361266477    0.662053420    2.279545201
    6 PHE   CE1       55    7.070538156    0.809844592    2.487087389
    6 PHE   HE1       56    6.989466670    0.851647957    2.546760608
    6 PHE   CE2       57    7.171945132    0.623097170    2.374374506
    6 PHE   HE2       58    7.165461839    0.521042979    2.336639783
    6 PHE   CZ        59    7.068035038    0.675876202    2.450113423
    6 PHE   HZ        60    6.987268684    0.611703049    2.485307607
    6 PHE   C         61    7.604524916    1.051372420    2.340505327
    6 PHE   O         62    7.570852623    1.159095898    2.291597223
    7 ILE   N         63    7.728539562    1.003588880    2.335396399
    7 ILE   H         64    7.754611978    0.924533577    2.390821691
    7 ILE   CA        65    7.835235286    1.065254454    2.255240906
    7 ILE   CB        66    7.967575947    1.085436498    2.329330710
    7 ILE   CG1       67    7.949614559    1.140164106    2.471074417
    7 ILE   CG2       68    8.053280671    1.184287903    2.249980304
    7 ILE   CD        69    8.079019996    1.125480542    2.551380369
    7 ILE   C         70    7.862697624    0.978831656    2.131991015
    7 ILE   O         71    7.922663812    0.871792863    2.140826094
    8 ILE   N         72    7.808870778    1.025026695    2.019475026
    8 ILE   H         73    7.756090095    1.109957715    2.020435025
    8 ILE   CA        74    7.831991483    0.968704854    1.885664075
    8 ILE   CB        75    7.712950200    0.994577768    1.793084427
    8 ILE   CG1       76    7.577702227    0.955298122    1.852889154
    8 ILE   CG2       77    7.733685029    0.925796579    1.657982336
    8 ILE   CD        78    7.560411403    0.805836039    1.880658087
    8 ILE   C         79    7.960347654    1.030486788    1.829800845
    8 ILE   O         80    7.963601667    1.145850284    1.787244794
    9 VAL   N         81    8.069775531    0.961370874    1.860441835
    9 VAL   H         82    8.062416026    0.876317171    1.912531376
    9 VAL   CA        83    8.204484320    0.992373030    1.810427750
    9 VAL   CB        84    8.313863377    0.942712497    1.905174948
    9 VAL   CG1       85    8.452501104    0.984947603    1.856136420
    9 VAL   CG2       86    8.293285179    0.993004494    2.048215139
    9 VAL   C         87    8.218847538    0.927823384    1.672468203
    9 VAL   O         88    8.236783901    0.806799480    1.659840152
   10 GLY   N         89    8.199321301    1.012854406    1.572094647
   10 GLY   H         90    8.190734650    1.110916176    1.589705980
   10 GLY   CA        91    8.192128208    0.975717264    1.430049045
   10 GLY   C         92    8.063230916    1.027458885    1.365876047
   10 GLY   O         93    7.953217199    1.013211786    1.419015021
   11 SER   N         94    8.083696076    1.096471829    1.254024491
   11 SER   H         95    8.175390411    1.131695873    1.235278405
   11 SER   CA        96    7.977324769    1.160806715    1.175544808
   11 SER   CB        97    8.001929276    1.311698942    1.181541563
   11 SER   OG        98    7.883026639    1.382955655    1.146366871
   11 SER   HG        99    7.858477311    1.348513772    1.055747185
   11 SER   C        100    7.964622542    1.114927249    1.030131026
   11 SER   O        101    7.901280881    1.183459421    0.950005028
   12 GLY   N        102    8.041127287    1.013155714    0.991662874
   12 GLY   H        103    8.133861569    1.002403957    1.027516309
   12 GLY   CA       104    8.018146498    0.933172204    0.870478455
   12 GLY   C        105    7.893919234    0.844225261    0.878681806
   12 GLY   O        106    7.811126535    0.857323351    0.968703900
   13 VAL   N        107    7.900180702    0.736548131    0.800858193
   13 VAL   H        108    7.988471644    0.705610428    0.765518076
   13 VAL   CA       109    7.786729347    0.647538684    0.772291347
   13 VAL   CB       110    7.826289654    0.542815482    0.667979646
   13 VAL   CG1      111    7.710190438    0.450024136    0.631590088
   13 VAL   CG2      112    7.877504031    0.609006925    0.539885151
   13 VAL   C        113    7.727907285    0.584216220    0.898550860
   13 VAL   O        114    7.613233002    0.612173412    0.933167318
   14 PHE   N        115    7.814464104    0.519999825    0.976481418
   14 PHE   H        116    7.907468293    0.501393910    0.944783692
   14 PHE   CA       117    7.779105087    0.459726686    1.105823626
   14 PHE   CB       118    7.899759740    0.388120607    1.166856611
   14 PHE   CG       119    7.936947386    0.257688108    1.096050944
   14 PHE   CD1      120    8.031419131    0.256106177    0.994095527
   14 PHE   HD1      121    8.086421557    0.346220792    0.966982995
   14 PHE   CD2      122    7.876064298    0.139067025    1.135329289
   14 PHE   HD2      123    7.804797959    0.138928642    1.217796332
   14 PHE   CE1      124    8.063161007    0.136703319    0.930415028
   14 PHE   HE1      125    8.136633414    0.137270400    0.849913232
   14 PHE   CE2      126    7.908077053    0.019585725    1.071943605
   14 PHE   HE2      127    7.859805323   -0.073240073    1.102508486
   14 PHE   CZ       128    8.001283778    0.018315330    0.968840185
   14 PHE   HZ       129    8.022242379   -0.074545797    0.915758205
   14 PHE   C        130    7.722244700    0.559874234    1.206570806
   14 PHE   O        131    7.605395187    0.549836698    1.243661252
   15 GLY   N        132    7.794996922    0.669511440    1.225956303
   15 GLY   H        133    7.885024794    0.679365161    1.183545030
   15 GLY   CA       134    7.757763807    0.777981610    1.317940546
   15 GLY   C        135    7.623720917    0.845844167    1.288997329
   15 GLY   O        136    7.532076756    0.842423891    1.370964698
   16 LEU   N        137    7.607383274    0.890090507    1.164631889
   16 LEU   H        138    7.681626262    0.885254137    1.097802135
   16 LEU   CA       139    7.482735860    0.951699765    1.116877286
   16 LEU   CB       140    7.499149956    1.022258990    0.982108180
   16 LEU   CG       141    7.560961784    1.161313506    0.998055987
   16 LEU   CD1      142    7.582050750    1.225217302    0.860649430
   16 LEU   CD2      143    7.473522921    1.253378606    1.083434532
   16 LEU   C        144    7.360078866    0.860234256    1.115322005
   16 LEU   O        145    7.254663101    0.903740581    1.161427706
   17 SER   N        146    7.379127607    0.731784494    1.086534369
   17 SER   H        147    7.466316937    0.700203011    1.049109367
   17 SER   CA       148    7.273130855    0.630253419    1.094835041
   17 SER   CB       149    7.323407842    0.492310237    1.051780764
   17 SER   OG       150    7.212845329    0.403614840    1.032796269
   17 SER   HG       151    7.159947872    0.439640844    0.955946348
   17 SER   C        152    7.215006212    0.618653495    1.235895932
   17 SER   O        153    7.095262075    0.639146680    1.255170181
   18 LEU   N        154    7.304626056    0.614086973    1.334067755
   18 LEU   H        155    7.401995710    0.603469738    1.313872137
   18 LEU   CA       156    7.271627663    0.615608860    1.477310820
   18 LEU   CB       157    7.398022855    0.588898266    1.559285205
   18 LEU   CG       158    7.456348553    0.449323833    1.536329086
   18 LEU   CD1      159    7.600970534    0.444187558    1.586020061
   18 LEU   CD2      160    7.374062967    0.342277453    1.608301025
   18 LEU   C        161    7.204841826    0.745455898    1.523057004
   18 LEU   O        162    7.092227025    0.742716612    1.572458943
   19 ALA   N        163    7.263896379    0.858912550    1.486584320
   19 ALA   H        164    7.354340920    0.856687624    1.443967546
   19 ALA   CA       165    7.213534808    0.993653437    1.516893370
   19 ALA   CB       166    7.316603292    1.097443669    1.471983711
   19 ALA   C        167    7.076375472    1.028399530    1.458678030
   19 ALA   O        168    6.994838947    1.092810692    1.524518869
   20 TYR   N        169    7.050656082    0.981284136    1.336980670
   20 TYR   H        170    7.125115934    0.946427144    1.280053343
   20 TYR   CA       171    6.921294442    0.989475688    1.267630251
   20 TYR   CB       172    6.938301815    0.934613077    1.125821072
   20 TYR   CG       173    6.819938286    0.958189850    1.031783493
   20 TYR   CD1      174    6.813214720    1.074777383    0.956385785
   20 TYR   HD1      175    6.888987561    1.152079456    0.969218749
   20 TYR   CD2      176    6.725986218    0.858077273    1.010027752
   20 TYR   HD2      177    6.730276822    0.765897678    1.068042827
   20 TYR   CE1      178    6.713614366    1.091355639    0.860848776
   20 TYR   HE1      179    6.711865092    1.184975538    0.805035030
   20 TYR   CE2      180    6.626529030    0.874039025    0.914229936
   20 TYR   HE2      181    6.554193738    0.793769705    0.899896673
   20 TYR   CZ       182    6.619893659    0.990978258    0.839358986
   20 TYR   OH       183    6.526702202    1.005577632    0.741381692
   20 TYR   HH       184    6.554624913    1.090256652    0.696090904
   20 TYR   C        185    6.811962991    0.913668650    1.343213579
   20 TYR   O        186    6.713455986    0.974478748    1.384795349
   21 ALA   N        187    6.842199342    0.789935220    1.381506356
   21 ALA   H        188    6.927835970    0.746664730    1.353294319
   21 ALA   CA       189    6.753708525    0.704959160    1.462498741
   21 ALA   CB       190    6.818182827    0.567064891    1.477901181
   21 ALA   C        191    6.721991755    0.763796980    1.600141521
   21 ALA   O        192    6.605269767    0.788224835    1.630308592
   22 LEU   N        193    6.826356584    0.811207144    1.667604107
   22 LEU   H        194    6.919325863    0.786720254    1.640088558
   22 LEU   CA       195    6.817705816    0.885699592    1.794047162
   22 LEU   CB       196    6.958274713    0.923501040    1.841179963
   22 LEU   CG       197    7.032012923    0.809786189    1.912177212
   22 LEU   CD1      198    7.182688656    0.836289207    1.911662524
   22 LEU   CD2      199    6.984992346    0.797504187    2.057257284
   22 LEU   C        200    6.730214744    1.011010793    1.786562706
   22 LEU   O        201    6.637733380    1.025479964    1.866365463
   23 SER   N        202    6.746341539    1.089628377    1.680498935
   23 SER   H        203    6.825589466    1.077747267    1.620662092
   23 SER   CA       204    6.661939746    1.206568783    1.652012633
   23 SER   CB       205    6.709458926    1.287674496    1.531276128
   23 SER   OG       206    6.827784533    1.361938176    1.561820471
   23 SER   HG       207    6.906016386    1.299672095    1.559884791
   23 SER   C        208    6.513916144    1.177662793    1.626227248
   23 SER   O        209    6.428454505    1.262739158    1.650487024
   24 LEU   N        210    6.486409043    1.065528210    1.560199525
   24 LEU   H        211    6.558962419    1.005175482    1.527104897
   24 LEU   CA       212    6.349290860    1.023023483    1.528519148
   24 LEU   CB       213    6.347006319    0.920476889    1.414993921
   24 LEU   CG       214    6.388667592    0.977442779    1.279229974
   24 LEU   CD1      215    6.387543217    0.865161663    1.175293782
   24 LEU   CD2      216    6.298031891    1.092181936    1.234173093
   24 LEU   C        217    6.267439399    0.970911264    1.646831945
   24 LEU   O        218    6.157653417    1.021736564    1.669068982
   25 ASP   N        219    6.328558103    0.886465553    1.729440476
   25 ASP   H        220    6.425552734    0.864570084    1.718827746
   25 ASP   CA       221    6.260608748    0.814903523    1.838412804
   25 ASP   CB       222    6.354390400    0.708624180    1.896045353
   25 ASP   CG       223    6.290292866    0.632939104    2.012540567
   25 ASP   OD1      224    6.316612819    0.673842681    2.127684299
   25 ASP   OD2      225    6.188381682    0.564976949    1.987635623
   25 ASP   C        226    6.198117573    0.900260526    1.948955853
   25 ASP   O        227    6.265808284    0.980700509    2.012802364
   26 ASP   N        228    6.087317133    0.844731128    1.997238619
   26 ASP   H        229    6.079269395    0.746131792    1.982587723
   26 ASP   CA       230    5.989253739    0.899331983    2.092181728
   26 ASP   CB       231    5.867703832    0.806409003    2.090123781
   26 ASP   CG       232    5.733535165    0.879916509    2.092545058
   26 ASP   OD1      233    5.701319953    0.942190872    1.989049038
   26 ASP   OD2      234    5.660735149    0.868177145    2.193483028
   26 ASP   C        235    6.036173868    0.917337965    2.236702495
   26 ASP   O        236    5.968864428    0.981042742    2.317581852
   27 ARG   N        237    6.141907452    0.846606581    2.275530993
   27 ARG   H        238    6.183126703    0.780859491    2.212445574
   27 ARG   CA       239    6.205695037    0.849626556    2.407940249
   27 ARG   CB       240    6.173034257    0.721107035    2.484273210
   27 ARG   CG       241    6.026051492    0.706269882    2.524107460
   27 ARG   CD       242    5.978633128    0.815708162    2.619932828
   27 ARG   NE       243    5.838075131    0.792594742    2.656205946
   27 ARG   HE       244    5.825323632    0.726224325    2.729910540
   27 ARG   CZ       245    5.731806667    0.834788919    2.586340279
   27 ARG   NH1      246    5.606385680    0.814895743    2.629116882
   27 ARG   HH11     247    5.531743088    0.847934482    2.571357994
   27 ARG   HH12     248    5.584559268    0.769435381    2.715465414
   27 ARG   NH2      249    5.746982079    0.898718270    2.469569838
   27 ARG   HH21     250    5.672422055    0.919156912    2.406157071
   27 ARG   HH22     251    5.836651967    0.920310182    2.430951078
   27 ARG   C        252    6.357056938    0.871773998    2.410780334
   27 ARG   O        253    6.418796228    0.853691968    2.515629264
   28 PHE   N        254    6.419455590    0.870208427    2.293322707
   28 PHE   H        255    6.384967979    0.807452762    2.223520620
   28 PHE   CA       256    6.558019987    0.912843824    2.268949063
   28 PHE   CB       257    6.628578420    0.818558666    2.171263680
   28 PHE   CG       258    6.655893203    0.676789085    2.221935119
   28 PHE   CD1      259    6.726981113    0.652902460    2.338983455
   28 PHE   HD1      260    6.766097526    0.736551031    2.396895656
   28 PHE   CD2      261    6.613677356    0.568315879    2.145945065
   28 PHE   HD2      262    6.554024869    0.585110336    2.056277086
   28 PHE   CE1      263    6.753804293    0.522751835    2.379741813
   28 PHE   HE1      264    6.802950801    0.505252195    2.475436416
   28 PHE   CE2      265    6.640671790    0.437983563    2.185985666
   28 PHE   HE2      266    6.601331914    0.354672339    2.127739507
   28 PHE   CZ       267    6.711149033    0.414655329    2.303497682
   28 PHE   HZ       268    6.729544792    0.312459038    2.336641537
   28 PHE   C        269    6.574233503    1.057321986    2.221240499
   28 PHE   O        270    6.671755458    1.122733675    2.257868568
   29 ALA   N        271    6.476159116    1.112460991    2.150302206
   29 ALA   H        272    6.403748043    1.055402905    2.111559316
   29 ALA   CA       273    6.477283060    1.250998091    2.101121191
   29 ALA   CB       274    6.360029712    1.273483861    2.005429357
   29 ALA   C        275    6.479164288    1.363421220    2.204903836
   29 ALA   O        276    6.504561234    1.478574080    2.169892867
   30 ASP   N        277    6.432649224    1.333600202    2.325888350
   30 ASP   H        278    6.394762493    1.243466223    2.346920999
   30 ASP   CA       279    6.442670295    1.419174742    2.445003324
   30 ASP   CB       280    6.341696517    1.378953030    2.552696715
   30 ASP   CG       281    6.355183270    1.237452305    2.609306366
   30 ASP   OD1      282    6.347857904    1.220135530    2.732894302
   30 ASP   OD2      283    6.373540438    1.142129036    2.530548813
   30 ASP   C        284    6.581953576    1.419722754    2.508340278
   30 ASP   O        285    6.622343488    1.516982955    2.571896662
   31 LYSH  N        286    6.654597866    1.310566376    2.486022709
   31 LYSH  H        287    6.628004631    1.245475122    2.414906793
   31 LYSH  CA       288    6.783935386    1.279574061    2.548634869
   31 LYSH  CB       289    6.806906809    1.128495118    2.540995571
   31 LYSH  CG       290    6.697069544    1.038602372    2.598149975
   31 LYSH  CD       291    6.661654178    1.066254526    2.744394017
   31 LYSH  CE       292    6.578157081    0.956017803    2.809843690
   31 LYSH  NZ       293    6.440086377    0.949795686    2.759776070
   31 LYSH  HZ1      294    6.380075131    0.892456631    2.815535272
   31 LYSH  HZ2      295    6.440119882    0.916683842    2.665423061
   31 LYSH  HZ3      296    6.403714333    1.042663596    2.752575067
   31 LYSH  C        297    6.900242606    1.356014915    2.485077319
   31 LYSH  O        298    6.899196623    1.393674955    2.367976805
   32 LYSH  N        299    7.009612487    1.364448860    2.560298824
   32 LYSH  H        300    7.022018813    1.299690035    2.635492288
   32 LYSH  CA       301    7.129209298    1.442649715    2.525771062
   32 LYSH  CB       302    7.198490918    1.487563603    2.654592284
   32 LYSH  CG       303    7.259780704    1.626531238    2.636179052
   32 LYSH  CD       304    7.147269928    1.727706918    2.613511719
   32 LYSH  CE       305    7.201973897    1.858517419    2.556050617
   32 LYSH  NZ       306    7.091134015    1.942141237    2.507774548
   32 LYSH  HZ1      307    7.134372278    2.005259466    2.443395595
   32 LYSH  HZ2      308    7.049343910    1.994597731    2.581936915
   32 LYSH  HZ3      309    7.024737161    1.887683292    2.456543104
   32 LYSH  C        310    7.225446385    1.373094306    2.429263502
   32 LYSH  O        311    7.326519669    1.313038433    2.465432645
   33 ILE   N        312    7.180816137    1.371074528    2.303984268
   33 ILE   H        313    7.085063770    1.393493957    2.285849952
   33 ILE   CA       314    7.255410810    1.320455270    2.187866234
   33 ILE   CB       315    7.159468770    1.289309836    2.072809015
   33 ILE   CG1      316    7.037918823    1.208712989    2.119078906
   33 ILE   CG2      317    7.233244564    1.210304660    1.964525685
   33 ILE   CD       318    6.915692922    1.240540790    2.032714633
   33 ILE   C        319    7.360656385    1.421961365    2.142798412
   33 ILE   O        320    7.329456192    1.526747421    2.086438425
   34 ILE   N        321    7.486071674    1.390192475    2.173632535
   34 ILE   H        322    7.506491012    1.307417268    2.225900850
   34 ILE   CA       323    7.604886733    1.467240832    2.134177407
   34 ILE   CB       324    7.703903281    1.480081477    2.250116862
   34 ILE   CG1      325    7.635455936    1.525702979    2.379133408
   34 ILE   CG2      326    7.814818979    1.579102115    2.214025320
   34 ILE   CD       327    7.722772128    1.500894654    2.502309540
   34 ILE   C        328    7.670930519    1.397637609    2.014986742
   34 ILE   O        329    7.699630124    1.278043579    2.016955100
   35 LEU   N        330    7.695317901    1.477559360    1.911500330
   35 LEU   H        331    7.667112851    1.573387958    1.916121479
   35 LEU   CA       332    7.756202125    1.437349301    1.783879818
   35 LEU   CB       333    7.653517275    1.468560695    1.674824969
   35 LEU   CG       334    7.690911557    1.428766646    1.531901557
   35 LEU   CD1      335    7.721761333    1.279609149    1.517375732
   35 LEU   CD2      336    7.576550121    1.467473476    1.437898451
   35 LEU   C        337    7.890107341    1.508651162    1.763954249
   35 LEU   O        338    7.898018541    1.631176865    1.756614946
   36 VAL   N        339    7.995759611    1.427861449    1.764966345
   36 VAL   H        340    7.983816431    1.328762273    1.771135358
   36 VAL   CA       341    8.135684809    1.472513522    1.758856069
   36 VAL   CB       342    8.209792829    1.434951596    1.887347497
   36 VAL   CG1      343    8.349560803    1.496800995    1.894487063
   36 VAL   CG2      344    8.132746282    1.475101693    2.013293137
   36 VAL   C        345    8.207133951    1.413385863    1.637154784
   36 VAL   O        346    8.192044027    1.295518511    1.605377792
   37 ASP   N        347    8.289881949    1.497929653    1.576375538
   37 ASP   H        348    8.297042250    1.592092252    1.609282357
   37 ASP   CA       349    8.380433163    1.466987063    1.464770018
   37 ASP   CB       350    8.303360228    1.450916749    1.333575752
   37 ASP   CG       351    8.368845502    1.361969885    1.227690553
   37 ASP   OD1      352    8.458970914    1.412261837    1.157170132
   37 ASP   OD2      353    8.323700865    1.247025650    1.208254981
   37 ASP   C        354    8.484602154    1.578357056    1.452224055
   37 ASP   O        355    8.475820345    1.683515343    1.515429106
   38 ARG   N        356    8.582315132    1.551307641    1.366145583
   38 ARG   H        357    8.565358039    1.475579178    1.303071447
   38 ARG   CA       358    8.700635238    1.630086800    1.328647802
   38 ARG   CB       359    8.780152034    1.538325343    1.235533714
   38 ARG   CG       360    8.909751271    1.597565383    1.179812452
   38 ARG   CD       361    8.958614292    1.521532394    1.056365567
   38 ARG   NE       362    9.105086178    1.533810427    1.057324272
   38 ARG   HE       363    9.141177214    1.521716096    1.149796778
   38 ARG   CZ       364    9.192158396    1.573202221    0.963409273
   38 ARG   NH1      365    9.322349020    1.572747731    0.995112174
   38 ARG   HH11     366    9.395449118    1.597003273    0.931339826
   38 ARG   HH12     367    9.347277273    1.551038104    1.089485849
   38 ARG   NH2      368    9.152260211    1.634516875    0.851139350
   38 ARG   HH21     369    9.218493145    1.660876320    0.781014173
   38 ARG   HH22     370    9.055305885    1.656236077    0.839819677
   38 ARG   C        371    8.665834886    1.759029071    1.253973347
   38 ARG   O        372    8.722688985    1.865237114    1.278859559
   39 TRP   N        373    8.578282946    1.743789083    1.155021840
   39 TRP   H        374    8.527167041    1.658398047    1.145178764
   39 TRP   CA       375    8.549064226    1.844817193    1.052310252
   39 TRP   CB       376    8.539197456    1.763639976    0.922981660
   39 TRP   CG       377    8.485626514    1.838475639    0.800771977
   39 TRP   CD1      378    8.357294081    1.841412966    0.765983679
   39 TRP   HD1      379    8.275497152    1.791401975    0.817830857
   39 TRP   CD2      380    8.556136427    1.914695533    0.708364918
   39 TRP   NE1      381    8.342797358    1.917147683    0.657628772
   39 TRP   HE1      382    8.254517066    1.943265503    0.618584570
   39 TRP   CE2      383    8.461519762    1.962485329    0.618449277
   39 TRP   CE3      384    8.690611366    1.945094044    0.690770459
   39 TRP   HE3      385    8.762930280    1.919341906    0.768151350
   39 TRP   CZ2      386    8.500944657    2.039819292    0.509892223
   39 TRP   HZ2      387    8.426292392    2.076808492    0.439618831
   39 TRP   CZ3      388    8.729998835    2.021886408    0.581823308
   39 TRP   HZ3      389    8.834826424    2.048902524    0.569083362
   39 TRP   CH2      390    8.635540815    2.069228426    0.491510711
   39 TRP   HH2      391    8.665793446    2.131493845    0.407316180
   39 TRP   C        392    8.426368644    1.931628067    1.080962561
   39 TRP   O        393    8.321650707    1.882885941    1.123239729
   40 ASN   N        394    8.443924975    2.062157171    1.062417596
   40 ASN   H        395    8.535542540    2.101785189    1.056381673
   40 ASN   CA       396    8.333991924    2.159720559    1.064374897
   40 ASN   CB       397    8.383572891    2.304238780    1.072310646
   40 ASN   CG       398    8.430896548    2.342031334    1.212799985
   40 ASN   OD1      399    8.547691320    2.328210525    1.248796160
   40 ASN   ND2      400    8.341173653    2.392384841    1.297081221
   40 ASN   HD21     401    8.375994221    2.416174718    1.387749416
   40 ASN   HD22     402    8.245172768    2.402772313    1.271100046
   40 ASN   C        403    8.239128797    2.147870396    0.944903199
   40 ASN   O        404    8.269292849    2.191361809    0.833860062
   41 PHE   N        405    8.125999094    2.083007234    0.971045925
   41 PHE   H        406    8.114391316    2.032719261    1.056709616
   41 PHE   CA       407    8.016361732    2.071594599    0.873798441
   41 PHE   CB       408    7.921570895    1.958123132    0.913139851
   41 PHE   CG       409    7.977736125    1.818160967    0.887414072
   41 PHE   CD1      410    8.057997457    1.754458245    0.981327918
   41 PHE   HD1      411    8.091814069    1.807705510    1.070214637
   41 PHE   CD2      412    7.934621139    1.748618684    0.775048734
   41 PHE   HD2      413    7.878181267    1.800564937    0.697614056
   41 PHE   CE1      414    8.095712640    1.622048339    0.962284032
   41 PHE   HE1      415    8.167645598    1.575906936    1.029942147
   41 PHE   CE2      416    7.969657041    1.615256575    0.757567906
   41 PHE   HE2      417    7.930738236    1.559831861    0.672172943
   41 PHE   CZ       418    8.050961232    1.551992963    0.850886415
   41 PHE   HZ       419    8.080941400    1.448270424    0.835992392
   41 PHE   C        420    7.938919993    2.201919606    0.853027014
   41 PHE   O        421    7.923242943    2.250148823    0.740955164
   42 GLU   N        422    7.869942725    2.242103608    0.959405502
   42 GLU   H        423    7.852155887    2.176581053    1.032834040
   42 GLU   CA       424    7.788270770    2.363507603    0.973653395
   42 GLU   CB       425    7.700167464    2.350913223    1.098114561
   42 GLU   CG       426    7.762790904    2.302874051    1.229185317
   42 GLU   CD       427    7.795950477    2.153972530    1.241099995
   42 GLU   OE1      428    7.753585629    2.072637496    1.156159826
   42 GLU   OE2      429    7.872893630    2.117784929    1.332740852
   42 GLU   C        430    7.862078770    2.497328585    0.966351055
   42 GLU   O        431    7.952971586    2.522268117    1.045398309
   43 PRO   N        432    7.824386117    2.580938148    0.870018713
   43 PRO   CA       433    7.869641280    2.720483740    0.860533927
   43 PRO   CB       434    7.798005280    2.775852524    0.737194113
   43 PRO   CG       435    7.786358886    2.652931868    0.646818619
   43 PRO   CD       436    7.754103277    2.541837777    0.746961432
   43 PRO   C        437    7.829541856    2.799904332    0.985018220
   43 PRO   O        438    7.731057156    2.763916186    1.049330601
   44 PRO   N        439    7.901966913    2.906014278    1.019431745
   44 PRO   CA       440    7.871537673    2.989874946    1.136280828
   44 PRO   CB       441    7.972995966    3.104205526    1.129364214
   44 PRO   CG       442    8.095140785    3.035306941    1.068152423
   44 PRO   CD       443    8.033277998    2.941913191    0.963940237
   44 PRO   C        444    7.728114852    3.043156074    1.136407177
   44 PRO   O        445    7.682717003    3.101989656    1.038379277
   45 ASN   N        446    7.653067759    2.988606475    1.231707757
   45 ASN   H        447    7.691583029    2.913187975    1.284901946
   45 ASN   CA       448    7.513698101    3.019368094    1.266961228
   45 ASN   CB       449    7.497324554    3.163415521    1.315827580
   45 ASN   CG       450    7.575927511    3.188319281    1.444694742
   45 ASN   OD1      451    7.690719562    3.232485444    1.444867017
   45 ASN   ND2      452    7.518999684    3.153656351    1.559789069
   45 ASN   HD21     453    7.573303550    3.173089404    1.641475570
   45 ASN   HD22     454    7.429994529    3.108170374    1.562667633
   45 ASN   C        455    7.401199454    2.988345463    1.167991460
   45 ASN   O        456    7.290768041    2.953589632    1.209565936
   46 ALA   N        457    7.426196529    3.009120297    1.039018902
   46 ALA   H        458    7.515779023    3.044498461    1.012123507
   46 ALA   CA       459    7.332043703    2.984948125    0.928746327
   46 ALA   CB       460    7.388179808    3.048592224    0.801432081
   46 ALA   C        461    7.302779808    2.836931747    0.903306403
   46 ALA   O        462    7.391546996    2.751892346    0.907642216
   47 THR   N        463    7.179110652    2.810431385    0.862164321
   47 THR   H        464    7.111903465    2.884029540    0.853965338
   47 THR   CA       465    7.131879542    2.674872916    0.830451473
   47 THR   CB       466    6.979384908    2.663746070    0.824921551
   47 THR   OG1      467    6.940353746    2.530149649    0.792039583
   47 THR   HG1      468    6.927105678    2.479884868    0.877467568
   47 THR   CG2      469    6.912518105    2.766758015    0.733654010
   47 THR   C        470    7.196676202    2.610613368    0.707632401
   47 THR   O        471    7.161333216    2.637748658    0.592982097
   48 GLY   N        472    7.291755581    2.521679253    0.734828635
   48 GLY   H        473    7.333028472    2.517445809    0.825819696
   48 GLY   CA       474    7.361571004    2.443234077    0.631949167
   48 GLY   C        475    7.455554240    2.335823877    0.687103141
   48 GLY   O        476    7.472324779    2.321669894    0.808133710
   49 SER   N        477    7.509603182    2.256134361    0.595348031
   49 SER   H        478    7.483781808    2.262359250    0.498935774
   49 SER   CA       479    7.612325808    2.154225837    0.621309922
   49 SER   CB       480    7.555560464    2.015837696    0.653487842
   49 SER   OG       481    7.493408433    2.012445280    0.782232714
   49 SER   HG       482    7.504576783    2.101614622    0.826097258
   49 SER   C        483    7.697616836    2.132614630    0.496125498
   49 SER   O        484    7.645726003    2.151247334    0.386167585
   50 VAL   N        485    7.828181185    2.119374633    0.517758736
   50 VAL   H        486    7.868680430    2.157655972    0.600800813
   50 VAL   CA       487    7.927916939    2.081381894    0.416661957
   50 VAL   CB       488    8.022990039    2.197667453    0.387527639
   50 VAL   CG1      489    8.121281190    2.163035895    0.275498756
   50 VAL   CG2      490    7.948888862    2.326384580    0.350786424
   50 VAL   C        491    8.006693776    1.959041077    0.463988238
   50 VAL   O        492    8.080861405    1.963384047    0.562021363
   51 HISA  N        493    7.988747179    1.848681667    0.391953105
   51 HISA  H        494    7.931116192    1.854009030    0.310395114
   51 HISA  CA       495    8.051338124    1.717443516    0.413584601
   51 HISA  CB       496    7.987841561    1.607745668    0.327869164
   51 HISA  CG       497    8.038202753    1.589649510    0.184531544
   51 HISA  ND1      498    7.994844358    1.655358172    0.077322677
   51 HISA  HD1      499    7.928462344    1.730094621    0.080132195
   51 HISA  CD2      500    8.125218868    1.499129713    0.140643034
   51 HISA  HD2      501    8.171466581    1.421434668    0.201516930
   51 HISA  CE1      502    8.054804625    1.607346567   -0.031250771
   51 HISA  HE1      503    8.033459346    1.638048944   -0.133626240
   51 HISA  NE2      504    8.137061100    1.510774840    0.008682033
   51 HISA  C        505    8.203271212    1.719785422    0.395596039
   51 HISA  O        506    8.261169923    1.811189824    0.337086338
   52 ASN   N        507    8.266683070    1.616886057    0.451121085
   52 ASN   H        508    8.216351875    1.541172161    0.492774219
   52 ASN   CA       509    8.412550207    1.601225867    0.441706088
   52 ASN   CB       510    8.463042171    1.515246370    0.557759077
   52 ASN   CG       511    8.615843194    1.507572319    0.556822198
   52 ASN   OD1      512    8.677052455    1.433818458    0.479738412
   52 ASN   ND2      513    8.683459527    1.602421901    0.621014008
   52 ASN   HD21     514    8.783258634    1.596168685    0.620418195
   52 ASN   HD22     515    8.633413316    1.677348849    0.664381012
   52 ASN   C        516    8.456205224    1.546970814    0.305463448
   52 ASN   O        517    8.427510741    1.430932615    0.276447911
   53 PRO   N        518    8.541594833    1.619985348    0.234275315
   53 PRO   CA       519    8.593107617    1.580384072    0.102402602
   53 PRO   CB       520    8.680652599    1.697418866    0.057109755
   53 PRO   CG       521    8.619951760    1.817538958    0.129888346
   53 PRO   CD       522    8.581390365    1.758016556    0.265463480
   53 PRO   C        523    8.675729581    1.451687712    0.097699145
   53 PRO   O        524    8.674232582    1.381564705   -0.003348418
   54 ALA   N        525    8.744686187    1.420624416    0.207102337
   54 ALA   H        526    8.719173945    1.458321387    0.296145984
   54 ALA   CA       527    8.845270825    1.313719516    0.215196432
   54 ALA   CB       528    8.957966536    1.359711706    0.307920252
   54 ALA   C        529    8.795543985    1.176439176    0.260916776
   54 ALA   O        530    8.863923515    1.076290168    0.240273314
   55 ALA   N        531    8.688467225    1.175074093    0.339813716
   55 ALA   H        532    8.652195317    1.259230879    0.379838510
   55 ALA   CA       533    8.621986920    1.052072241    0.385239930
   55 ALA   CB       534    8.519216439    1.088608635    0.492539975
   55 ALA   C        535    8.555028469    0.973875349    0.272041517
   55 ALA   O        536    8.497402232    1.031250723    0.179748982
   56 ALA   N        537    8.546302790    0.842467735    0.290676106
   56 ALA   H        538    8.564874230    0.804903787    0.381472866
   56 ALA   CA       539    8.494057651    0.744160492    0.194662150
   56 ALA   CB       540    8.524553197    0.603517593    0.246629593
   56 ALA   C        541    8.345038085    0.755719707    0.161919410
   56 ALA   O        542    8.300448214    0.701821843    0.060740828
   57 ASN   N        543    8.270142902    0.814429020    0.254832965
   57 ASN   H        544    8.298389105    0.811267594    0.350713001
   57 ASN   CA       545    8.132183095    0.861140931    0.234900517
   57 ASN   CB       546    8.070142064    0.910671701    0.365685029
   57 ASN   CG       547    8.126028609    1.040144968    0.424997650
   57 ASN   OD1      548    8.113381084    1.149730876    0.370604040
   57 ASN   ND2      549    8.194486866    1.033575147    0.538836593
   57 ASN   HD21     550    8.226253069    1.119368735    0.579202120
   57 ASN   HD22     551    8.224805501    0.945018320    0.574014863
   57 ASN   C        552    8.117094884    0.965354338    0.123886676
   57 ASN   O        553    8.014443965    0.969287214    0.056229611
   58 ALA   N        554    8.221739346    1.042857514    0.096834974
   58 ALA   H        555    8.301120701    1.046608227    0.157541928
   58 ALA   CA       556    8.228019193    1.135674784   -0.016999190
   58 ALA   CB       557    8.333273623    1.243161725    0.010876660
   58 ALA   C        558    8.257973625    1.065551800   -0.149657830
   58 ALA   O        559    8.372756482    1.035866607   -0.182429882
   59 ASP   N        560    8.150074820    1.039490952   -0.222922286
   59 ASP   H        561    8.059363435    1.052887074   -0.183012506
   59 ASP   CA       562    8.151539002    0.983735760   -0.358945837
   59 ASP   CB       563    8.192868474    0.836419799   -0.359464037
   59 ASP   CG       564    8.212269537    0.778348208   -0.499669050
   59 ASP   OD1      565    8.117721070    0.716184602   -0.552775279
   59 ASP   OD2      566    8.320931413    0.795275259   -0.559091872
   59 ASP   C        567    8.015754155    0.997184756   -0.428178762
   59 ASP   O        568    7.911113645    0.963835533   -0.372782899
   60 THR   N        569    8.027252179    1.025970647   -0.557523621
   60 THR   H        570    8.117502542    1.027237618   -0.600594489
   60 THR   CA       571    7.919002059    1.054840483   -0.652709957
   60 THR   CB       572    7.978561225    1.121942272   -0.776644892
   60 THR   OG1      573    8.089747207    1.043891387   -0.821307371
   60 THR   HG1      574    8.108842907    1.079422919   -0.912812523
   60 THR   CG2      575    8.019443297    1.266874299   -0.749520881
   60 THR   C        576    7.831611344    0.940034985   -0.703662249
   60 THR   O        577    7.726417759    0.963698361   -0.762865949
   61 SER   N        578    7.877674420    0.816121481   -0.689034937
   61 SER   H        579    7.958044289    0.797047788   -0.632653946
   61 SER   CA       580    7.814994994    0.698054336   -0.750202835
   61 SER   CB       581    7.850756166    0.684962826   -0.898400907
   61 SER   OG       582    7.991859484    0.678085928   -0.920635869
   61 SER   HG       583    8.001079653    0.647216489   -1.015304060
   61 SER   C        584    7.837120159    0.564975144   -0.678009569
   61 SER   O        585    7.876505833    0.462547698   -0.733564833
   62 ARG   N        586    7.796104661    0.565368416   -0.551487452
   62 ARG   H        587    7.750867645    0.645918279   -0.513199262
   62 ARG   CA       588    7.796736150    0.446319452   -0.465234877
   62 ARG   CB       589    7.794463654    0.483794449   -0.316912726
   62 ARG   CG       590    7.930939151    0.530285121   -0.265686858
   62 ARG   CD       591    8.038825712    0.425526353   -0.293848941
   62 ARG   NE       592    8.159843153    0.453553007   -0.215271227
   62 ARG   HE       593    8.151195177    0.434037061   -0.117576085
   62 ARG   CZ       594    8.281441240    0.487009161   -0.260517542
   62 ARG   NH1      595    8.308374374    0.502941296   -0.390807935
   62 ARG   HH11     596    8.400869309    0.521041931   -0.424210119
   62 ARG   HH12     597    8.234221252    0.529209038   -0.452534580
   62 ARG   NH2      598    8.367663758    0.541618676   -0.173687372
   62 ARG   HH21     599    8.463887159    0.555813156   -0.196895502
   62 ARG   HH22     600    8.336012935    0.581466969   -0.087609087
   62 ARG   C        601    7.683288231    0.348724244   -0.497138249
   62 ARG   O        602    7.566281040    0.378398506   -0.473489046
   63 VAL   N        603    7.721597232    0.243143533   -0.568380380
   63 VAL   H        604    7.807225281    0.247014812   -0.619902509
   63 VAL   CA       605    7.630861763    0.133897786   -0.606380148
   63 VAL   CB       606    7.692881378    0.045904597   -0.715106608
   63 VAL   CG1      607    7.822736366   -0.022484273   -0.671855695
   63 VAL   CG2      608    7.593778039   -0.056729474   -0.770409564
   63 VAL   C        609    7.565542413    0.057561893   -0.490975365
   63 VAL   O        610    7.629442736    0.000256311   -0.402865815
   64 ILE   N        611    7.432959388    0.055157079   -0.501220293
   64 ILE   H        612    7.390149844    0.095066063   -0.582309706
   64 ILE   CA       613    7.335754371   -0.003082874   -0.407558112
   64 ILE   CB       614    7.231551339    0.102211445   -0.369271269
   64 ILE   CG1      615    7.297798607    0.228332367   -0.313434563
   64 ILE   CG2      616    7.133396871    0.047146049   -0.265613250
   64 ILE   CD       617    7.201473554    0.347213570   -0.313591792
   64 ILE   C        618    7.270145323   -0.124592167   -0.473469842
   64 ILE   O        619    7.178737956   -0.114250242   -0.555131155
   65 ARG   N        620    7.338611915   -0.237313883   -0.456240035
   65 ARG   H        621    7.433986896   -0.234582781   -0.426304201
   65 ARG   CA       622    7.289252382   -0.370041371   -0.495738408
   65 ARG   CB       623    7.404543684   -0.467518478   -0.470915769
   65 ARG   CG       624    7.372951766   -0.613190497   -0.505436790
   65 ARG   CD       625    7.496574870   -0.697644355   -0.473911015
   65 ARG   NE       626    7.462102471   -0.840489929   -0.470470053
   65 ARG   HE       627    7.381592367   -0.867818904   -0.523112722
   65 ARG   CZ       628    7.529650260   -0.931344721   -0.398807184
   65 ARG   NH1      629    7.628927137   -0.891939312   -0.317899331
   65 ARG   HH11     630    7.685785342   -0.956103564   -0.266432626
   65 ARG   HH12     631    7.660212723   -0.796990992   -0.320123233
   65 ARG   NH2      632    7.494739510   -1.060702889   -0.400731823
   65 ARG   HH21     633    7.552710193   -1.130187694   -0.358183560
   65 ARG   HH22     634    7.404356350   -1.087239547   -0.434285985
   65 ARG   C        635    7.162427183   -0.410196999   -0.420144099
   65 ARG   O        636    7.144892365   -0.376463112   -0.303167369
   66 ARG   N        637    7.073855178   -0.481749251   -0.488896759
   66 ARG   H        638    7.081336298   -0.493613370   -0.587908252
   66 ARG   CA       639    6.948527617   -0.529712648   -0.428883397
   66 ARG   CB       640    6.834503921   -0.487493329   -0.521765004
   66 ARG   CG       641    6.697762362   -0.511965422   -0.457632451
   66 ARG   CD       642    6.585246591   -0.472316754   -0.553421385
   66 ARG   NE       643    6.464650756   -0.540914537   -0.504858637
   66 ARG   HE       644    6.437858371   -0.516981169   -0.411543437
   66 ARG   CZ       645    6.407190559   -0.645032043   -0.566615184
   66 ARG   NH1      646    6.458653924   -0.696415043   -0.679149387
   66 ARG   HH11     647    6.415055062   -0.772521009   -0.727161845
   66 ARG   HH12     648    6.543480481   -0.660281707   -0.717843005
   66 ARG   NH2      649    6.298490943   -0.703041230   -0.513948687
   66 ARG   HH21     650    6.263583199   -0.786116910   -0.557292224
   66 ARG   HH22     651    6.248989452   -0.669044892   -0.433995455
   66 ARG   C        652    6.945187165   -0.679108170   -0.395982640
   66 ARG   O        653    6.909490480   -0.717728795   -0.284787335
   67 ASP   N        654    6.980118594   -0.762900048   -0.493182006
   67 ASP   H        655    6.988414747   -0.732076073   -0.587954707
   67 ASP   CA       656    6.987958985   -0.909595139   -0.487493358
   67 ASP   CB       657    6.985661864   -0.975129129   -0.625733908
   67 ASP   CG       658    7.033106911   -0.896409573   -0.748066081
   67 ASP   OD1      659    7.101756450   -0.958535339   -0.832052173
   67 ASP   OD2      660    6.988756573   -0.781277761   -0.768133804
   67 ASP   C        661    7.095755742   -0.969030060   -0.396610239
   67 ASP   O        662    7.208343862   -0.999094885   -0.435992592
   68 TYR   N        663    7.064747590   -0.950182804   -0.268646455
   68 TYR   H        664    6.990041411   -0.887299325   -0.247090597
   68 TYR   CA       665    7.133673391   -1.002767208   -0.149921947
   68 TYR   CB       666    7.113091338   -0.904434443   -0.034509814
   68 TYR   CG       667    7.222138513   -0.797141766   -0.035744092
   68 TYR   CD1      668    7.345422886   -0.828066292    0.020486997
   68 TYR   HD1      669    7.356740281   -0.915751310    0.084238502
   68 TYR   CD2      670    7.202440381   -0.678070283   -0.104690532
   68 TYR   HD2      671    7.103379163   -0.649838041   -0.140339034
   68 TYR   CE1      672    7.452932403   -0.741664708    0.003294013
   68 TYR   HE1      673    7.543808628   -0.758988683    0.060934206
   68 TYR   CE2      674    7.309527623   -0.591263759   -0.122484494
   68 TYR   HE2      675    7.293149568   -0.491839628   -0.164025255
   68 TYR   CZ       676    7.434157336   -0.626244584   -0.071840869
   68 TYR   OH       677    7.542911291   -0.556069441   -0.113569643
   68 TYR   HH       678    7.616945293   -0.587978680   -0.054416314
   68 TYR   C        679    7.084303754   -1.139892216   -0.103312258
   68 TYR   O        680    6.966045629   -1.168871112   -0.120804778
   69 PRO   N        681    7.170841019   -1.216253842   -0.037202784
   69 PRO   CA       682    7.133522945   -1.342223869    0.028735929
   69 PRO   CB       683    7.262527378   -1.391394216    0.094666499
   69 PRO   CG       684    7.368318800   -1.345171155   -0.005739319
   69 PRO   CD       685    7.317184488   -1.207269118   -0.047906050
   69 PRO   C        686    7.020183241   -1.329644369    0.130738185
   69 PRO   O        687    6.989371045   -1.224157808    0.185984852
   70 HISB  N        688    6.951724729   -1.443303252    0.139779188
   70 HISB  H        689    6.959783604   -1.509437211    0.065215062
   70 HISB  CA       690    6.828517204   -1.471024184    0.215026566
   70 HISB  CB       691    6.796258954   -1.618769875    0.191822302
   70 HISB  CG       692    6.766375379   -1.644846876    0.044052337
   70 HISB  ND1      693    6.815649344   -1.576936372   -0.059129885
   70 HISB  CD2      694    6.667216059   -1.722274891    0.000925619
   70 HISB  HD2      695    6.611090422   -1.797149546    0.056808179
   70 HISB  CE1      696    6.743360696   -1.606692277   -0.166718968
   70 HISB  HE1      697    6.745936408   -1.560622188   -0.265470743
   70 HISB  NE2      698    6.653790476   -1.697502044   -0.129044970
   70 HISB  HE2      699    6.595114490   -1.748423829   -0.192006075
   70 HISB  C        700    6.822698086   -1.437433357    0.364191944
   70 HISB  O        701    6.923372491   -1.413616464    0.430735601
   71 GLY   N        702    6.697831215   -1.431529432    0.409622339
   71 GLY   H        703    6.620245288   -1.452892067    0.350242540
   71 GLY   CA       704    6.662474359   -1.386852333    0.545143643
   71 GLY   C        705    6.702692388   -1.240707332    0.566037388
   71 GLY   O        706    6.685683213   -1.162283266    0.472811152
   72 PRO   N        707    6.782958250   -1.214742783    0.668863983
   72 PRO   CA       708    6.815305738   -1.079571241    0.716749646
   72 PRO   CB       709    6.926543934   -1.098368605    0.820105864
   72 PRO   CG       710    6.904686555   -1.240955325    0.871144331
   72 PRO   CD       711    6.855122545   -1.315969624    0.747331176
   72 PRO   C        712    6.865287041   -0.982677620    0.609406757
   72 PRO   O        713    6.819875477   -0.868575077    0.602327769
   73 TYR   N        714    6.952721024   -1.030566195    0.521351969
   73 TYR   H        715    6.980187191   -1.126720252    0.521267877
   73 TYR   CA       716    7.016734190   -0.945379472    0.420079435
   73 TYR   CB       717    7.140484346   -1.015017290    0.363079139
   73 TYR   CG       718    7.263121673   -0.925078882    0.379735359
   73 TYR   CD1      719    7.256646575   -0.792944404    0.337105059
   73 TYR   HD1      720    7.188293177   -0.763275367    0.257565121
   73 TYR   CD2      721    7.361902534   -0.963940141    0.469474673
   73 TYR   HD2      722    7.368541469   -1.067406203    0.503101898
   73 TYR   CE1      723    7.342826330   -0.697718201    0.390255376
   73 TYR   HE1      724    7.320556570   -0.591767150    0.377695074
   73 TYR   CE2      725    7.451187418   -0.870234742    0.520122089
   73 TYR   HE2      726    7.528297000   -0.902630761    0.590019231
   73 TYR   CZ       727    7.440206922   -0.737250680    0.481223523
   73 TYR   OH       728    7.517511974   -0.639781481    0.536166305
   73 TYR   HH       729    7.583467681   -0.685103542    0.596119929
   73 TYR   C        730    6.928053101   -0.890632572    0.308058164
   73 TYR   O        731    6.929942424   -0.771017310    0.279464114
   74 ALA   N        732    6.846635732   -0.978012037    0.249511664
   74 ALA   H        733    6.858786656   -1.076133111    0.264544670
   74 ALA   CA       734    6.751099397   -0.943490478    0.143238949
   74 ALA   CB       735    6.675913622   -1.069958529    0.101226120
   74 ALA   C        736    6.652105390   -0.834073191    0.183699353
   74 ALA   O        737    6.645118120   -0.728177165    0.121516148
   75 SER   N        738    6.593869581   -0.850963163    0.302079282
   75 SER   H        739    6.611551468   -0.931257685    0.359016551
   75 SER   CA       740    6.501434378   -0.757032899    0.367228600
   75 SER   CB       741    6.429413223   -0.827295180    0.482489892
   75 SER   OG       742    6.526347128   -0.909176791    0.548444616
   75 SER   HG       743    6.471515862   -0.972438801    0.603135333
   75 SER   C        744    6.562719915   -0.626865495    0.419325487
   75 SER   O        745    6.503859421   -0.521289715    0.396521398
   76 LEU   N        746    6.685928628   -0.632217085    0.469140070
   76 LEU   H        747    6.721094444   -0.718517612    0.505438540
   76 LEU   CA       748    6.767173859   -0.514389931    0.502713091
   76 LEU   CB       749    6.904665463   -0.564139590    0.547785345
   76 LEU   CG       750    6.985056133   -0.469163137    0.636818438
   76 LEU   CD1      751    6.920618972   -0.453866069    0.774755248
   76 LEU   CD2      752    7.128195190   -0.521233234    0.651354151
   76 LEU   C        753    6.779668369   -0.421025121    0.382133300
   76 LEU   O        754    6.739493488   -0.304932629    0.388410220
   77 ALA   N        755    6.807371548   -0.481394634    0.266892674
   77 ALA   H        756    6.839043588   -0.576248726    0.266440824
   77 ALA   CA       757    6.803142341   -0.415940472    0.135337109
   77 ALA   CB       758    6.864686684   -0.507819434    0.029585538
   77 ALA   C        759    6.662912439   -0.371435092    0.093298889
   77 ALA   O        760    6.642097869   -0.252082339    0.072043665
   78 LEU   N        761    6.563890745   -0.460184759    0.095982347
   78 LEU   H        762    6.583804183   -0.555730137    0.117782891
   78 LEU   CA       763    6.424385368   -0.432545694    0.058733675
   78 LEU   CB       764    6.338149607   -0.558707847    0.066183843
   78 LEU   CG       765    6.366121354   -0.659934746   -0.045092862
   78 LEU   CD1      766    6.297230881   -0.792660688   -0.012719187
   78 LEU   CD2      767    6.318119347   -0.607610119   -0.180628798
   78 LEU   C        768    6.354592108   -0.320583024    0.136237736
   78 LEU   O        769    6.293574620   -0.233141497    0.074905138
   79 GLU   N        770    6.373115018   -0.318235519    0.267927323
   79 GLU   H        771    6.414679688   -0.396046295    0.315021498
   79 GLU   CA       772    6.327608800   -0.210510430    0.357010700
   79 GLU   CB       773    6.344550228   -0.247134594    0.504593419
   79 GLU   CG       774    6.238532978   -0.343714642    0.557936580
   79 GLU   CD       775    6.096261776   -0.287645745    0.553018819
   79 GLU   OE1      776    6.005808403   -0.363560936    0.511992218
   79 GLU   OE2      777    6.075052587   -0.166043926    0.572753976
   79 GLU   C        778    6.396024810   -0.076546956    0.328974425
   79 GLU   O        779    6.328021793    0.022303002    0.301866412
   80 ALA   N        780    6.527407069   -0.080863257    0.308710397
   80 ALA   H        781    6.581077634   -0.162121592    0.331481328
   80 ALA   CA       782    6.606050329    0.035031507    0.264045794
   80 ALA   CB       783    6.754634341   -0.001017459    0.258365664
   80 ALA   C        784    6.560317414    0.090032517    0.128782658
   80 ALA   O        785    6.530362570    0.208919677    0.118840286
   81 MET   N        786    6.528586238   -0.000201727    0.036362796
   81 MET   H        787    6.557371093   -0.095070304    0.049517430
   81 MET   CA       788    6.472628220    0.030704400   -0.096014674
   81 MET   CB       789    6.445190149   -0.094725422   -0.179248147
   81 MET   CG       790    6.569948642   -0.177021041   -0.212014807
   81 MET   SD       791    6.698587859   -0.083690545   -0.302728956
   81 MET   CE       792    6.842505202   -0.174458133   -0.250456464
   81 MET   C        793    6.343332874    0.112421964   -0.091908051
   81 MET   O        794    6.327306396    0.204416752   -0.171974166
   82 LYSH  N        795    6.257883808    0.085743785    0.006465003
   82 LYSH  H        796    6.274158354    0.011131789    0.071041135
   82 LYSH  CA       797    6.136029062    0.164524339    0.030091895
   82 LYSH  CB       798    6.044505010    0.098300906    0.133279892
   82 LYSH  CG       799    5.974770036   -0.025913863    0.077429935
   82 LYSH  CD       800    5.864867076   -0.076872817    0.170883264
   82 LYSH  CE       801    5.924049834   -0.126898542    0.302797589
   82 LYSH  NZ       802    5.824335819   -0.175313111    0.399348847
   82 LYSH  HZ1      803    5.767822499   -0.101681778    0.436539336
   82 LYSH  HZ2      804    5.879792798   -0.213957061    0.473039451
   82 LYSH  HZ3      805    5.770968605   -0.251210357    0.362056940
   82 LYSH  C        806    6.159022955    0.310744207    0.068859516
   82 LYSH  O        807    6.069601293    0.392700546    0.048428688
   83 HISB  N        808    6.274966566    0.341591026    0.126269773
   83 HISB  H        809    6.340854564    0.270686575    0.151431413
   83 HISB  CA       810    6.317027350    0.479258363    0.156082067
   83 HISB  CB       811    6.386084070    0.488898073    0.292285734
   83 HISB  CG       812    6.299455876    0.449612961    0.412130924
   83 HISB  ND1      813    6.231049718    0.531992218    0.491040143
   83 HISB  CD2      814    6.283816688    0.325224136    0.456558125
   83 HISB  HD2      815    6.330408198    0.235208436    0.416449525
   83 HISB  CE1      816    6.171128216    0.457096064    0.583175804
   83 HISB  HE1      817    6.101655960    0.491473972    0.659816445
   83 HISB  NE2      818    6.203982841    0.329829679    0.562832773
   83 HISB  HE2      819    6.176400689    0.251376419    0.618378561
   83 HISB  C        820    6.409174834    0.540569926    0.050435445
   83 HISB  O        821    6.409721655    0.662449101    0.033842809
   84 TRP   N        822    6.492494725    0.458803908   -0.013291427
   84 TRP   H        823    6.517882025    0.370364190    0.025883336
   84 TRP   CA       824    6.574181739    0.499526677   -0.128536799
   84 TRP   CB       825    6.662161505    0.388158878   -0.185683753
   84 TRP   CG       826    6.784954836    0.352476159   -0.101682039
   84 TRP   CD1      827    6.807479057    0.233823994   -0.045980140
   84 TRP   HD1      828    6.751240519    0.142887286   -0.067122698
   84 TRP   CD2      829    6.896050735    0.431906210   -0.075848444
   84 TRP   NE1      830    6.923333277    0.236735598    0.019256329
   84 TRP   HE1      831    6.966034332    0.159199700    0.065783791
   84 TRP   CE2      832    6.980283016    0.356009007    0.004553876
   84 TRP   CE3      833    6.937979369    0.557112622   -0.119280509
   84 TRP   HE3      834    6.878302260    0.612563353   -0.191696350
   84 TRP   CZ2      835    7.103045365    0.406145375    0.046211481
   84 TRP   HZ2      836    7.169274511    0.345834621    0.108306267
   84 TRP   CZ3      837    7.061044899    0.607370448   -0.078674961
   84 TRP   HZ3      838    7.095375979    0.703732092   -0.116292952
   84 TRP   CH2      839    7.142912653    0.532886404    0.005406813
   84 TRP   HH2      840    7.236693225    0.574295439    0.042413664
   84 TRP   C        841    6.490148068    0.556222011   -0.243151534
   84 TRP   O        842    6.499693842    0.675020150   -0.273585506
   85 ARG   N        843    6.392896492    0.476370972   -0.286232894
   85 ARG   H        844    6.378795912    0.386277088   -0.245175099
   85 ARG   CA       845    6.293260620    0.515994840   -0.386789556
   85 ARG   CB       846    6.203569453    0.397506222   -0.423226860
   85 ARG   CG       847    6.279286047    0.276252378   -0.477759978
   85 ARG   CD       848    6.181885197    0.162051038   -0.507405482
   85 ARG   NE       849    6.248970950    0.032279864   -0.523710890
   85 ARG   HE       850    6.322149662    0.030628976   -0.591844222
   85 ARG   CZ       851    6.217268336   -0.080330109   -0.458374829
   85 ARG   NH1      852    6.285353509   -0.193725060   -0.479866560
   85 ARG   HH11     853    6.268897803   -0.278530400   -0.429503188
   85 ARG   HH12     854    6.346380106   -0.198386726   -0.558948944
   85 ARG   NH2      855    6.103932183   -0.091016793   -0.387707398
   85 ARG   HH21     856    6.080666355   -0.175403474   -0.339373993
   85 ARG   HH22     857    6.040413230   -0.013816110   -0.385675575
   85 ARG   C        858    6.209369982    0.631265941   -0.331215484
   85 ARG   O        859    6.168157956    0.631586942   -0.215318285
   86 GLY   N        860    6.198968646    0.736646849   -0.411707293
   86 GLY   H        861    6.239482639    0.736437819   -0.503136512
   86 GLY   CA       862    6.133733710    0.862256938   -0.372002912
   86 GLY   C        863    6.217916517    0.948768887   -0.277980794
   86 GLY   O        864    6.306740074    1.019733466   -0.324933150
   87 LYSH  N        865    6.211587262    0.917442476   -0.148877747
   87 LYSH  H        866    6.179813891    0.826262612   -0.122851191
   87 LYSH  CA       867    6.262154753    1.000859271   -0.038887666
   87 LYSH  CB       868    6.230676749    0.930922769    0.093508928
   87 LYSH  CG       869    6.274866300    1.007615858    0.218315085
   87 LYSH  CD       870    6.253473033    0.923037843    0.344004733
   87 LYSH  CE       871    6.315345099    0.990062897    0.466847292
   87 LYSH  NZ       872    6.298015505    0.907707754    0.587373265
   87 LYSH  HZ1      873    6.326917898    0.813754540    0.569001442
   87 LYSH  HZ2      874    6.202454824    0.909037464    0.616807743
   87 LYSH  HZ3      875    6.356034463    0.944811177    0.659886235
   87 LYSH  C        876    6.409767393    1.039691928   -0.049626900
   87 LYSH  O        877    6.442476294    1.157582762   -0.062380482
   88 PHE   N        878    6.498031632    0.940468520   -0.042253909
   88 PHE   H        879    6.469479188    0.846435581   -0.023694096
   88 PHE   CA       880    6.642372799    0.959346576   -0.062704991
   88 PHE   CB       881    6.719167366    0.832509906   -0.024932533
   88 PHE   CG       882    6.748127243    0.812380536    0.123952068
   88 PHE   CD1      883    6.647861559    0.793820945    0.218423161
   88 PHE   HD1      884    6.543290310    0.791143939    0.187756164
   88 PHE   CD2      885    6.881173688    0.805200497    0.163518538
   88 PHE   HD2      886    6.960473842    0.815969193    0.089515016
   88 PHE   CE1      887    6.680488806    0.770072829    0.351429907
   88 PHE   HE1      888    6.602640004    0.741671893    0.422240116
   88 PHE   CE2      889    6.914312608    0.782172595    0.296517485
   88 PHE   HE2      890    7.019086413    0.773645291    0.325339978
   88 PHE   CZ       891    6.813666632    0.765581366    0.390939164
   88 PHE   HZ       892    6.839705446    0.746603630    0.495068057
   88 PHE   C        893    6.676260004    0.998596272   -0.206663970
   88 PHE   O        894    6.730600671    1.106800750   -0.228320850
   89 GLY   N        895    6.613410876    0.926964084   -0.299442292
   89 GLY   H        896    6.559132101    0.847447353   -0.272394060
   89 GLY   CA       897    6.630203898    0.936427813   -0.445187480
   89 GLY   C        898    6.617072870    1.074120988   -0.510610219
   89 GLY   O        899    6.702156839    1.111672148   -0.591113310
   90 GLU   N        900    6.516668556    1.148099739   -0.464402879
   90 GLU   H        901    6.449028515    1.108745077   -0.402139577
   90 GLU   CA       902    6.485735598    1.284269202   -0.510384621
   90 GLU   CB       903    6.363018912    1.335565915   -0.434796359
   90 GLU   CG       904    6.253889677    1.391305391   -0.526409461
   90 GLU   CD       905    6.302247529    1.512873980   -0.605719817
   90 GLU   OE1      906    6.325654941    1.617977522   -0.542234868
   90 GLU   OE2      907    6.346946644    1.492813257   -0.720704377
   90 GLU   C        908    6.603168727    1.381584532   -0.498353726
   90 GLU   O        909    6.697998245    1.362235825   -0.422445944
   91 ASN   N        910    6.595570200    1.482685813   -0.584436332
   91 ASN   H        911    6.505666501    1.498876928   -0.625111879
   91 ASN   CA       912    6.690486545    1.589734820   -0.618261848
   91 ASN   CB       913    6.693150221    1.697730958   -0.509914347
   91 ASN   CG       914    6.717711007    1.834061045   -0.574846255
   91 ASN   OD1      915    6.827054191    1.890378902   -0.574335924
   91 ASN   ND2      916    6.615313843    1.892019419   -0.636851481
   91 ASN   HD21     917    6.631850441    1.981109912   -0.679143383
   91 ASN   HD22     918    6.527173650    1.844958253   -0.640822981
   91 ASN   C        919    6.827241540    1.535124146   -0.659826769
   91 ASN   O        920    6.927381455    1.550118542   -0.589986666
   92 ASN   N        921    6.818219126    1.445679133   -0.757850410
   92 ASN   H        922    6.727871589    1.421259732   -0.793101953
   92 ASN   CA       923    6.929616336    1.372757421   -0.820179115
   92 ASN   CB       924    7.025699966    1.468726571   -0.890655059
   92 ASN   CG       925    6.971309664    1.518030261   -1.024885294
   92 ASN   OD1      926    6.951008392    1.442026729   -1.119433584
   92 ASN   ND2      927    6.968168801    1.649377234   -1.045551880
   92 ASN   HD21     928    6.929808741    1.679321558   -1.132908425
   92 ASN   HD22     929    7.005604852    1.712687036   -0.977804401
   92 ASN   C        930    7.009759769    1.275771197   -0.733092357
   92 ASN   O        931    7.088036682    1.198268671   -0.787835364
   93 ARG   N        932    6.977578940    1.267326965   -0.604313667
   93 ARG   H        933    6.904059257    1.323752028   -0.566749477
   93 ARG   CA       934    7.054346432    1.191176092   -0.504716120
   93 ARG   CB       935    7.000304817    1.212797671   -0.363220496
   93 ARG   CG       936    7.020103002    1.356079912   -0.313321586
   93 ARG   CD       937    6.969696903    1.380333382   -0.170928243
   93 ARG   NE       938    6.823757087    1.365132087   -0.162231843
   93 ARG   HE       939    6.790315303    1.278879026   -0.200206264
   93 ARG   CZ       940    6.733236736    1.455897895   -0.123243924
   93 ARG   NH1      941    6.769301864    1.578908635   -0.084226961
   93 ARG   HH11     942    6.701283030    1.646818424   -0.056653264
   93 ARG   HH12     943    6.866570507    1.601283653   -0.078146244
   93 ARG   NH2      944    6.603810109    1.422206541   -0.114898779
   93 ARG   HH21     945    6.574912269    1.327613387   -0.129597389
   93 ARG   HH22     946    6.532046859    1.491191163   -0.105401241
   93 ARG   C        947    7.070857296    1.041704830   -0.532978207
   93 ARG   O        948    7.182304448    0.991589543   -0.518896840
   94 TYR   N        949    6.965810101    0.974484087   -0.579201610
   94 TYR   H        950    6.878192861    1.020383967   -0.593963313
   94 TYR   CA       951    6.970611555    0.834336975   -0.623312038
   94 TYR   CB       952    6.905684526    0.743127558   -0.519011614
   94 TYR   CG       953    6.855853624    0.606021021   -0.565146412
   94 TYR   CD1      954    6.937326190    0.493615184   -0.558464373
   94 TYR   HD1      955    7.041013211    0.503739674   -0.526438757
   94 TYR   CD2      956    6.724857846    0.592967179   -0.609742208
   94 TYR   HD2      957    6.662492232    0.681456584   -0.622436918
   94 TYR   CE1      958    6.888627645    0.369018915   -0.596177834
   94 TYR   HE1      959    6.952811966    0.281827613   -0.583566324
   94 TYR   CE2      960    6.675636681    0.468823309   -0.648268992
   94 TYR   HE2      961    6.571902739    0.459460928   -0.680403323
   94 TYR   CZ       962    6.758300751    0.357205632   -0.643003994
   94 TYR   OH       963    6.710668953    0.240496362   -0.694054540
   94 TYR   HH       964    6.770863401    0.165676503   -0.666180813
   94 TYR   C        965    6.913186538    0.817560388   -0.764139121
   94 TYR   O        966    6.797190957    0.848228187   -0.791243373
   95 VAL   N        967    6.995833983    0.754103599   -0.846792832
   95 VAL   H        968    7.079547661    0.712677278   -0.811063754
   95 VAL   CA       969    6.971212935    0.726848203   -0.989141562
   95 VAL   CB       970    7.080516612    0.790958536   -1.074882867
   95 VAL   CG1      971    7.057957794    0.767710107   -1.224427840
   95 VAL   CG2      972    7.092050484    0.941385770   -1.049385996
   95 VAL   C        973    6.967996205    0.575244245   -1.009611726
   95 VAL   O        974    7.055420270    0.500920830   -0.965301103
   96 ASN   N        975    6.861847342    0.532715232   -1.077537471
   96 ASN   H        976    6.796290525    0.596837786   -1.117439832
   96 ASN   CA       977    6.836367020    0.390878201   -1.106621303
   96 ASN   CB       978    6.685224223    0.375604332   -1.124906016
   96 ASN   CG       979    6.642403069    0.229761517   -1.107538201
   96 ASN   OD1      980    6.626099000    0.154372575   -1.203342819
   96 ASN   ND2      981    6.630337566    0.185623369   -0.982657267
   96 ASN   HD21     982    6.600292063    0.090926484   -0.971300505
   96 ASN   HD22     983    6.664899238    0.234420610   -0.902510882
   96 ASN   C        984    6.914957426    0.342174201   -1.228536759
   96 ASN   O        985    6.918499469    0.409902778   -1.331155852
   97 GLN   N        986    6.971281472    0.222325961   -1.216121520
   97 GLN   H        987    6.952197983    0.165794277   -1.135862654
   97 GLN   CA       988    7.057532241    0.159372109   -1.317149327
   97 GLN   CB       989    7.189872494    0.235676810   -1.325875670
   97 GLN   CG       990    7.266194592    0.203206621   -1.454428390
   97 GLN   CD       991    7.387483800    0.294100391   -1.475315007
   97 GLN   OE1      992    7.469067845    0.322974663   -1.387927387
   97 GLN   NE2      993    7.412284661    0.330676846   -1.600754387
   97 GLN   HE21     994    7.488767688    0.393372252   -1.615537638
   97 GLN   HE22     995    7.367578293    0.283675592   -1.676853938
   97 GLN   C        996    7.083933258    0.012440350   -1.283586025
   97 GLN   O        997    7.116221692   -0.022347292   -1.170106678
   98 ARG   N        998    7.080817825   -0.071606985   -1.386623990
   98 ARG   H        999    7.079167988   -0.036907854   -1.480405413
   98 ARG   CA      1000    7.088604907   -0.217780421   -1.373049148
   98 ARG   CB      1001    7.036481993   -0.285126628   -1.500158119
   98 ARG   CG      1002    6.883584845   -0.280893322   -1.504342593
   98 ARG   CD      1003    6.830097319   -0.367734568   -1.618385935
   98 ARG   NE      1004    6.690123567   -0.400010513   -1.587194785
   98 ARG   HE      1005    6.659712743   -0.363039827   -1.499406909
   98 ARG   CZ      1006    6.610287204   -0.484810228   -1.653460642
   98 ARG   NH1     1007    6.654251320   -0.556547245   -1.757737835
   98 ARG   HH11    1008    6.595300084   -0.620583642   -1.806955600
   98 ARG   HH12    1009    6.749490258   -0.548150070   -1.787022008
   98 ARG   NH2     1010    6.484317760   -0.502544935   -1.611369192
   98 ARG   HH21    1011    6.421941491   -0.564854676   -1.658544273
   98 ARG   HH22    1012    6.452507115   -0.455845059   -1.528869856
   98 ARG   C       1013    7.223665329   -0.279215894   -1.335667752
   98 ARG   O       1014    7.327138800   -0.242828636   -1.391343059
   99 LEU   N       1015    7.215043596   -0.388596478   -1.260489442
   99 LEU   H       1016    7.126453708   -0.422007590   -1.228283735
   99 LEU   CA      1017    7.330468442   -0.469176829   -1.218134036
   99 LEU   CB      1018    7.301293005   -0.528047268   -1.079945026
   99 LEU   CG      1019    7.424170541   -0.583641564   -1.007671728
   99 LEU   CD1     1020    7.509413383   -0.470453529   -0.949944289
   99 LEU   CD2     1021    7.381657884   -0.682434436   -0.898852416
   99 LEU   C       1022    7.358104003   -0.582615511   -1.317019113
   99 LEU   O       1023    7.273142874   -0.669115384   -1.337716428
  100 LEU   N       1024    7.475258132   -0.577308206   -1.379774692
  100 LEU   H       1025    7.537245756   -0.499601289   -1.368788759
  100 LEU   CA      1026    7.526175729   -0.685579413   -1.465198213
  100 LEU   CB      1027    7.571488497   -0.633941781   -1.601919867
  100 LEU   CG      1028    7.559139150   -0.736189418   -1.715065414
  100 LEU   CD1     1029    7.582277866   -0.667761326   -1.849948248
  100 LEU   CD2     1030    7.655508875   -0.854442884   -1.703254569
  100 LEU   C       1031    7.642661599   -0.754200134   -1.393548367
  100 LEU   O       1032    7.752762983   -0.700256167   -1.383713024
  101 PHE   N       1033    7.612647472   -0.875071524   -1.346849235
  101 PHE   H       1034    7.523677869   -0.916311515   -1.366474870
  101 PHE   CA      1035    7.707885914   -0.961336318   -1.275448065
  101 PHE   CB      1036    7.638475647   -1.028601412   -1.156826546
  101 PHE   CG      1037    7.715822771   -1.024369491   -1.024879473
  101 PHE   CD1     1038    7.640954100   -1.015487577   -0.908108371
  101 PHE   HD1     1039    7.532272041   -1.021867454   -0.913558993
  101 PHE   CD2     1040    7.854560819   -1.022050524   -1.016895839
  101 PHE   HD2     1041    7.917318070   -1.040651390   -1.104043912
  101 PHE   CE1     1042    7.702861094   -1.002733087   -0.784323768
  101 PHE   HE1     1043    7.643140554   -1.004694247   -0.693161213
  101 PHE   CE2     1044    7.916967877   -1.006655576   -0.893658694
  101 PHE   HE2     1045    8.024882470   -0.992152061   -0.888649824
  101 PHE   CZ      1046    7.841594537   -0.998171760   -0.777178872
  101 PHE   HZ      1047    7.892649918   -1.003488111   -0.681022308
  101 PHE   C       1048    7.765986069   -1.068060485   -1.368433112
  101 PHE   O       1049    7.691786498   -1.146951037   -1.426753288
  102 SER   N       1050    7.898506508   -1.066623864   -1.379693442
  102 SER   H       1051    7.949529163   -0.992344145   -1.336323043
  102 SER   CA      1052    7.976699718   -1.156269777   -1.466062515
  102 SER   CB      1053    8.046772253   -1.080560557   -1.579071335
  102 SER   OG      1054    7.954712045   -1.008287686   -1.661254706
  102 SER   HG      1055    7.882864680   -1.070740327   -1.691883742
  102 SER   C       1056    8.088096245   -1.233722117   -1.395328506
  102 SER   O       1057    8.156698442   -1.179769110   -1.308657797
  103 GLY   N       1058    8.118837896   -1.349903057   -1.452313650
  103 GLY   H       1059    8.059872465   -1.386781410   -1.524172369
  103 GLY   CA      1060    8.226269680   -1.441986662   -1.412415550
  103 GLY   C       1061    8.251692440   -1.550548838   -1.517199630
  103 GLY   O       1062    8.170519343   -1.574413653   -1.606484328
  104 GLU   N       1063    8.358074136   -1.627925344   -1.497547332
  104 GLU   H       1064    8.401670357   -1.633876609   -1.407738299
  104 GLU   CA      1065    8.408785342   -1.724670219   -1.595928253
  104 GLU   CB      1066    8.561118409   -1.710793136   -1.591971869
  104 GLU   CG      1067    8.637509465   -1.778594668   -1.705901276
  104 GLU   CD      1068    8.785238641   -1.788405358   -1.667277419
  104 GLU   OE1     1069    8.817695782   -1.885162464   -1.595091043
  104 GLU   OE2     1070    8.860154939   -1.694326144   -1.701360406
  104 GLU   C       1071    8.366237209   -1.867789312   -1.562490640
  104 GLU   O       1072    8.368964870   -1.909162387   -1.446684501
  105 GLY   N       1073    8.314940774   -1.938985913   -1.662440731
  105 GLY   H       1074    8.302304609   -1.899703929   -1.753538755
  105 GLY   CA      1075    8.273866085   -2.079469197   -1.648687396
  105 GLY   C       1076    8.170968594   -2.126732539   -1.751593581
  105 GLY   O       1077    8.180503833   -2.082943178   -1.866143827
  106 SER   N       1078    8.090813762   -2.227915733   -1.719542179
  106 SER   H       1079    8.105587441   -2.280622101   -1.635845137
  106 SER   CA      1080    7.978301935   -2.273747825   -1.802309748
  106 SER   CB      1081    7.956354113   -2.425123602   -1.798286703
  106 SER   OG      1082    7.886420374   -2.467035309   -1.680801677
  106 SER   HG      1083    7.950382450   -2.449420939   -1.605972211
  106 SER   C       1084    7.846315125   -2.203508588   -1.769794654
  106 SER   O       1085    7.832969327   -2.141993519   -1.664116146
  107 SER   N       1086    7.743183849   -2.239439725   -1.845701792
  107 SER   H       1087    7.751563211   -2.315653863   -1.909904208
  107 SER   CA      1088    7.608485177   -2.180638803   -1.842271536
  107 SER   CB      1089    7.516078152   -2.255931849   -1.938192854
  107 SER   OG      1090    7.507672247   -2.393278606   -1.899250625
  107 SER   HG      1091    7.473450568   -2.445066725   -1.977664027
  107 SER   C       1092    7.540083250   -2.173204683   -1.705601315
  107 SER   O       1093    7.541846578   -2.265818693   -1.624669797
  108 LEU   N       1094    7.465985394   -2.063829243   -1.690205593
  108 LEU   H       1095    7.463301476   -1.995790390   -1.763453104
  108 LEU   CA      1096    7.400884762   -2.022933086   -1.564912287
  108 LEU   CB      1097    7.336015788   -1.884847752   -1.576547761
  108 LEU   CG      1098    7.438768186   -1.771733179   -1.584043438
  108 LEU   CD1     1099    7.467592298   -1.733620049   -1.729382872
  108 LEU   CD2     1100    7.389879552   -1.652117097   -1.502123388
  108 LEU   C       1101    7.298072715   -2.116694506   -1.501258531
  108 LEU   O       1102    7.288723377   -2.124743163   -1.378878756
  109 THR   N       1103    7.226027256   -2.191362832   -1.584479111
  109 THR   H       1104    7.247585806   -2.196437654   -1.681995649
  109 THR   CA      1105    7.117412080   -2.281410321   -1.543184086
  109 THR   CB      1106    7.040088701   -2.331611245   -1.665297821
  109 THR   OG1     1107    7.135112407   -2.377314225   -1.761908660
  109 THR   HG1     1108    7.086939537   -2.422397881   -1.837062832
  109 THR   CG2     1109    6.947941606   -2.223370576   -1.721882897
  109 THR   C       1110    7.158112088   -2.404750543   -1.462301834
  109 THR   O       1111    7.076362936   -2.457520825   -1.387059734
  110 THR   N       1112    7.276106023   -2.458319443   -1.492268477
  110 THR   H       1113    7.334445508   -2.416281418   -1.561766404
  110 THR   CA      1114    7.332809291   -2.576205614   -1.425203106
  110 THR   CB      1115    7.451342329   -2.634850490   -1.502166267
  110 THR   OG1     1116    7.559122764   -2.541043410   -1.508060017
  110 THR   HG1     1117    7.576640940   -2.523492734   -1.604942437
  110 THR   CG2     1118    7.409868887   -2.681682274   -1.641797742
  110 THR   C       1119    7.378455338   -2.544663916   -1.282603505
  110 THR   O       1120    7.438375204   -2.439183490   -1.262254134
  111 PRO   N       1121    7.362070705   -2.636809882   -1.188100889
  111 PRO   CA      1122    7.409723648   -2.618238780   -1.050281521
  111 PRO   CB      1123    7.371030977   -2.745644526   -0.974907572
  111 PRO   CG      1124    7.349166566   -2.848811239   -1.085775169
  111 PRO   CD      1125    7.291194039   -2.765058734   -1.199947830
  111 PRO   C       1126    7.559476065   -2.587854859   -1.042533551
  111 PRO   O       1127    7.636099604   -2.630495061   -1.128799625
  112 PRO   N       1128    7.596862908   -2.498466158   -0.951411496
  112 PRO   CA      1129    7.736142988   -2.454845994   -0.933759570
  112 PRO   CB      1130    7.729515124   -2.359543109   -0.814245664
  112 PRO   CG      1131    7.592590850   -2.293612849   -0.831976040
  112 PRO   CD      1132    7.505774375   -2.412048979   -0.874965759
  112 PRO   C       1133    7.832687859   -2.569687915   -0.903727430
  112 PRO   O       1134    7.803956032   -2.656539663   -0.821498915
  113 LYSH  N       1135    7.952296692   -2.557676189   -0.960644599
  113 LYSH  H       1136    7.978173466   -2.475657454   -1.011681785
  113 LYSH  CA      1137    8.060676857   -2.655186483   -0.941738810
  113 LYSH  CB      1138    8.074787372   -2.750121415   -1.060894671
  113 LYSH  CG      1139    8.081026311   -2.681600426   -1.197554976
  113 LYSH  CD      1140    8.114537102   -2.781656984   -1.308337738
  113 LYSH  CE      1141    8.086921478   -2.717266942   -1.444353557
  113 LYSH  NZ      1142    8.165344567   -2.775384131   -1.554249364
  113 LYSH  HZ1     1143    8.121353337   -2.858470391   -1.588323779
  113 LYSH  HZ2     1144    8.257689204   -2.795724449   -1.521713689
  113 LYSH  HZ3     1145    8.172785742   -2.706180829   -1.626051408
  113 LYSH  C       1146    8.194069211   -2.589242885   -0.906126109
  113 LYSH  O       1147    8.207433669   -2.467145779   -0.912659722
  114 ALA   N       1148    8.285734127   -2.670834961   -0.854828052
  114 ALA   H       1149    8.265035602   -2.766960076   -0.836583864
  114 ALA   CA      1150    8.419070314   -2.627187425   -0.810937550
  114 ALA   CB      1151    8.493428205   -2.747434139   -0.752418357
  114 ALA   C       1152    8.505698432   -2.561263587   -0.918463994
  114 ALA   O       1153    8.487503157   -2.583849512   -1.038000110
  115 LEU   N       1154    8.589132063   -2.468205239   -0.872974554
  115 LEU   H       1155    8.577686090   -2.435935019   -0.779012425
  115 LEU   CA      1156    8.691900261   -2.393389420   -0.946800639
  115 LEU   CB      1157    8.798124416   -2.488191152   -1.002843114
  115 LEU   CG      1158    8.883367908   -2.551601496   -0.892744633
  115 LEU   CD1     1159    8.935581962   -2.687891671   -0.938683143
  115 LEU   CD2     1160    9.002006254   -2.461331114   -0.858252541
  115 LEU   C       1161    8.645750499   -2.294096165   -1.053682724
  115 LEU   O       1162    8.718771766   -2.202843226   -1.092037905
  116 GLU   N       1163    8.529397826   -2.322058994   -1.111739819
  116 GLU   H       1164    8.487865624   -2.410787049   -1.091641773
  116 GLU   CA      1165    8.454432583   -2.241888535   -1.209534245
  116 GLU   CB      1166    8.356288260   -2.342545545   -1.269906909
  116 GLU   CG      1167    8.260205683   -2.289158181   -1.376356691
  116 GLU   CD      1168    8.189192253   -2.397801649   -1.457374348
  116 GLU   OE1     1169    8.259868545   -2.483335204   -1.514940595
  116 GLU   OE2     1170    8.065222392   -2.392773590   -1.472666235
  116 GLU   C       1171    8.389647480   -2.120204698   -1.143131666
  116 GLU   O       1172    8.278549214   -2.129855278   -1.091222761
  117 THR   N       1173    8.450580322   -2.003002771   -1.158666861
  117 THR   H       1174    8.523571608   -1.991669675   -1.226088325
  117 THR   CA      1175    8.415778139   -1.881373041   -1.083798252
  117 THR   CB      1176    8.502719719   -1.759295476   -1.114636349
  117 THR   OG1     1177    8.480243488   -1.716054042   -1.249084369
  117 THR   HG1     1178    8.569888850   -1.708155794   -1.292694129
  117 THR   CG2     1179    8.651003674   -1.786849643   -1.088886170
  117 THR   C       1180    8.271046978   -1.832727925   -1.093705798
  117 THR   O       1181    8.214715804   -1.784425921   -0.995603762
  118 VAL   N       1182    8.207350039   -1.859998264   -1.207237190
  118 VAL   H       1183    8.261032227   -1.881008942   -1.288958258
  118 VAL   CA      1184    8.064282177   -1.835992075   -1.231014360
  118 VAL   CB      1185    8.029651836   -1.867757751   -1.376633647
  118 VAL   CG1     1186    8.023573785   -2.018065090   -1.404607710
  118 VAL   CG2     1187    7.902123430   -1.796884906   -1.422722022
  118 VAL   C       1188    7.969103744   -1.904567150   -1.132792544
  118 VAL   O       1189    7.852856663   -1.865454974   -1.123374535
  119 ASN   N       1190    8.019751854   -1.997324212   -1.052032199
  119 ASN   H       1191    8.112272229   -2.031853807   -1.067825547
  119 ASN   CA      1192    7.951809058   -2.059050380   -0.937216447
  119 ASN   CB      1193    8.059919846   -2.136873676   -0.861955370
  119 ASN   CG      1194    8.022977603   -2.206104609   -0.730610979
  119 ASN   OD1     1195    7.938303148   -2.165012872   -0.651438983
  119 ASN   ND2     1196    8.086117088   -2.319683928   -0.702306466
  119 ASN   HD21    1197    8.073017100   -2.358544559   -0.611107697
  119 ASN   HD22    1198    8.147645765   -2.361846272   -0.768906383
  119 ASN   C       1199    7.882013880   -1.956007951   -0.848202730
  119 ASN   O       1200    7.759604399   -1.959708970   -0.836688719
  120 TYR   N       1201    7.954932707   -1.848121739   -0.821111312
  120 TYR   H       1202    8.052048910   -1.844822973   -0.844759945
  120 TYR   CA      1203    7.906448986   -1.729396159   -0.749236203
  120 TYR   CB      1204    8.024932622   -1.633393679   -0.736817647
  120 TYR   CG      1205    7.990903858   -1.506845893   -0.657851743
  120 TYR   CD1     1206    8.001518392   -1.510020436   -0.519301558
  120 TYR   HD1     1207    8.055077470   -1.590549224   -0.469035216
  120 TYR   CD2     1208    7.924799729   -1.401372739   -0.719711731
  120 TYR   HD2     1209    7.929072386   -1.388315550   -0.827838809
  120 TYR   CE1     1210    7.943084671   -1.410061429   -0.442417574
  120 TYR   HE1     1211    7.967174723   -1.406854267   -0.336161357
  120 TYR   CE2     1212    7.860337698   -1.304944439   -0.643132522
  120 TYR   HE2     1213    7.792192046   -1.234967254   -0.691509830
  120 TYR   CZ      1214    7.869799726   -1.309620425   -0.504538135
  120 TYR   OH      1215    7.811150039   -1.211372255   -0.431029554
  120 TYR   HH      1216    7.864863093   -1.210934062   -0.346682395
  120 TYR   C       1217    7.788916887   -1.661798928   -0.820146983
  120 TYR   O       1218    7.678511382   -1.652438222   -0.766731038
  121 ILE   N       1219    7.809804511   -1.630460716   -0.947707998
  121 ILE   H       1220    7.896392564   -1.653453227   -0.992153051
  121 ILE   CA      1221    7.711354377   -1.562572549   -1.033206049
  121 ILE   CB      1222    7.779753988   -1.516272232   -1.162001168
  121 ILE   CG1     1223    7.868272257   -1.393909787   -1.137445862
  121 ILE   CG2     1224    7.685110924   -1.486786336   -1.278549332
  121 ILE   CD      1225    8.010596644   -1.429537611   -1.094020892
  121 ILE   C       1226    7.582840995   -1.643255687   -1.052854378
  121 ILE   O       1227    7.474236231   -1.587821080   -1.036661536
  122 LYSH  N       1228    7.594696344   -1.775200313   -1.064647039
  122 LYSH  H       1229    7.685019750   -1.816300012   -1.077027399
  122 LYSH  CA      1230    7.481843947   -1.869209964   -1.070929458
  122 LYSH  CB      1231    7.528385215   -2.013330770   -1.092686540
  122 LYSH  CG      1232    7.604259880   -2.036737397   -1.223473300
  122 LYSH  CD      1233    7.634044109   -2.185668225   -1.241886668
  122 LYSH  CE      1234    7.721239808   -2.209634517   -1.365299007
  122 LYSH  NZ      1235    7.729150081   -2.351152997   -1.404272687
  122 LYSH  HZ1     1236    7.639538762   -2.382068365   -1.436102521
  122 LYSH  HZ2     1237    7.756205353   -2.409052286   -1.327364343
  122 LYSH  HZ3     1238    7.793648235   -2.361412347   -1.479997349
  122 LYSH  C       1239    7.394400713   -1.867459822   -0.945378776
  122 LYSH  O       1240    7.271940630   -1.860035887   -0.954269163
  123 LYSH  N       1241    7.458787686   -1.865996587   -0.829005632
  123 LYSH  H       1242    7.558194591   -1.876099013   -0.824746084
  123 LYSH  CA      1243    7.392650133   -1.853093248   -0.698346794
  123 LYSH  CB      1244    7.495465109   -1.878006512   -0.587810554
  123 LYSH  CG      1245    7.523379011   -2.027586923   -0.571708199
  123 LYSH  CD      1246    7.657950337   -2.051342631   -0.502875323
  123 LYSH  CE      1247    7.678452414   -2.196053599   -0.457627103
  123 LYSH  NZ      1248    7.815050987   -2.216179894   -0.407167093
  123 LYSH  HZ1     1249    7.831393915   -2.145394613   -0.338447715
  123 LYSH  HZ2     1250    7.880565594   -2.200406729   -0.481041167
  123 LYSH  HZ3     1251    7.828110984   -2.305665387   -0.364468626
  123 LYSH  C       1252    7.320611079   -1.719485915   -0.679085246
  123 LYSH  O       1253    7.200612909   -1.717784850   -0.652130730
  124 ALA   N       1254    7.386777390   -1.610647985   -0.717382004
  124 ALA   H       1255    7.484920087   -1.614998809   -0.736101346
  124 ALA   CA      1256    7.329263228   -1.475376097   -0.719339298
  124 ALA   CB      1257    7.441635676   -1.376303913   -0.750483655
  124 ALA   C       1258    7.210150488   -1.457893198   -0.813779116
  124 ALA   O       1259    7.106470876   -1.404348133   -0.774873897
  125 TYR   N       1260    7.217814917   -1.522613313   -0.929716873
  125 TYR   H       1261    7.307623275   -1.549010213   -0.964907669
  125 TYR   CA      1262    7.108627837   -1.539846859   -1.026641795
  125 TYR   CB      1263    7.169374747   -1.609781704   -1.148420366
  125 TYR   CG      1264    7.076573395   -1.689535313   -1.240273041
  125 TYR   CD1     1265    6.980024007   -1.626021090   -1.317506537
  125 TYR   HD1     1266    6.973503060   -1.517219222   -1.318300909
  125 TYR   CD2     1267    7.087849323   -1.828000897   -1.244464900
  125 TYR   HD2     1268    7.166651675   -1.878156812   -1.188290407
  125 TYR   CE1     1269    6.892694537   -1.701079292   -1.395334993
  125 TYR   HE1     1270    6.816656025   -1.647798141   -1.452421114
  125 TYR   CE2     1271    7.001560870   -1.903334605   -1.323191223
  125 TYR   HE2     1272    7.018189476   -2.010705693   -1.331905528
  125 TYR   CZ      1273    6.902564538   -1.839704923   -1.397154700
  125 TYR   OH      1274    6.812226246   -1.913774948   -1.466786765
  125 TYR   HH      1275    6.758786963   -1.847247146   -1.518913269
  125 TYR   C       1276    6.984028785   -1.609613551   -0.971678319
  125 TYR   O       1277    6.872252914   -1.562763345   -0.992710000
  126 ALA   N       1278    7.004495072   -1.716012152   -0.894523802
  126 ALA   H       1279    7.095318335   -1.757252524   -0.887382520
  126 ALA   CA      1280    6.897351957   -1.787728494   -0.823911343
  126 ALA   CB      1281    6.954812584   -1.913115919   -0.757660441
  126 ALA   C       1282    6.824151818   -1.701621000   -0.720762168
  126 ALA   O       1283    6.704346470   -1.678344109   -0.736096843
  127 ILE   N       1284    6.902716862   -1.629554278   -0.641238422
  127 ILE   H       1285    7.000512311   -1.649809510   -0.636023153
  127 ILE   CA      1286    6.855213488   -1.531305617   -0.542742063
  127 ILE   CB      1287    6.975247958   -1.476188390   -0.465515116
  127 ILE   CG1     1288    7.046536679   -1.587646865   -0.388666813
  127 ILE   CG2     1289    6.935997877   -1.363415500   -0.369850956
  127 ILE   CD      1290    7.183618009   -1.544930820   -0.335807671
  127 ILE   C       1291    6.771881584   -1.420267271   -0.607068964
  127 ILE   O       1292    6.660693542   -1.390659316   -0.563584694
  128 SER   N       1293    6.821251568   -1.367804063   -0.718873823
  128 SER   H       1294    6.915947694   -1.386990405   -0.744680493
  128 SER   CA      1295    6.752221431   -1.268078119   -0.801937318
  128 SER   CB      1296    6.840806823   -1.225426266   -0.919179795
  128 SER   OG      1297    6.778408515   -1.118560880   -0.990857605
  128 SER   HG      1298    6.836289884   -1.037843733   -0.979216813
  128 SER   C       1299    6.617446928   -1.315556686   -0.856644057
  128 SER   O       1300    6.515651884   -1.251338451   -0.831268979
  129 CYSH  N       1301    6.615391971   -1.437623811   -0.909421715
  129 CYSH  H       1302    6.700793637   -1.486353075   -0.927679368
  129 CYSH  CA      1303    6.493806328   -1.505154018   -0.957030314
  129 CYSH  CB      1304    6.521795342   -1.642336671   -1.018752339
  129 CYSH  SG      1305    6.613954315   -1.642810081   -1.176857077
  129 CYSH  HG      1306    6.734690398   -1.653772315   -1.122146500
  129 CYSH  C       1307    6.385661705   -1.524763114   -0.850580714
  129 CYSH  O       1308    6.267447376   -1.527267807   -0.884481522
  130 GLU   N       1309    6.426036284   -1.550048951   -0.726400657
  130 GLU   H       1310    6.518643507   -1.583323015   -0.708563514
  130 GLU   CA      1311    6.336690239   -1.550113287   -0.609663758
  130 GLU   CB      1312    6.407007835   -1.612323082   -0.488839973
  130 GLU   CG      1313    6.420920372   -1.764513456   -0.496151796
  130 GLU   CD      1314    6.500818917   -1.813599775   -0.375271023
  130 GLU   OE1     1315    6.624339543   -1.827094062   -0.388844551
  130 GLU   OE2     1316    6.442478118   -1.824534144   -0.265262882
  130 GLU   C       1317    6.283660609   -1.411878703   -0.571051706
  130 GLU   O       1318    6.162739717   -1.390276417   -0.564584157
  131 LEU   N       1319    6.374111407   -1.315720811   -0.554845064
  131 LEU   H       1320    6.471280304   -1.338375665   -0.561668303
  131 LEU   CA      1321    6.345283810   -1.177056065   -0.515443366
  131 LEU   CB      1322    6.474785818   -1.106582530   -0.474556802
  131 LEU   CG      1323    6.527057120   -1.150993414   -0.337789328
  131 LEU   CD1     1324    6.665199663   -1.089922297   -0.313301303
  131 LEU   CD2     1325    6.431685476   -1.108710203   -0.225859339
  131 LEU   C       1326    6.268336549   -1.087206057   -0.612496178
  131 LEU   O       1327    6.233620148   -0.974141586   -0.578704563
  132 THR   N       1328    6.260937134   -1.130014423   -0.738208085
  132 THR   H       1329    6.318157448   -1.206089388   -0.768841982
  132 THR   CA      1330    6.186203838   -1.061385023   -0.844591707
  132 THR   CB      1331    6.283539826   -1.001146707   -0.946114964
  132 THR   OG1     1332    6.366487258   -0.905374616   -0.879783776
  132 THR   HG1     1333    6.459062860   -0.931017589   -0.907603781
  132 THR   CG2     1334    6.214497533   -0.935422705   -1.065805928
  132 THR   C       1335    6.086697411   -1.155750686   -0.912442173
  132 THR   O       1336    6.128326860   -1.254607405   -0.972636345
  133 PRO   N       1337    5.958624643   -1.119858788   -0.913594722
  133 PRO   CA      1338    5.853042241   -1.198312193   -0.979230032
  133 PRO   CB      1339    5.722991885   -1.123041398   -0.950402125
  133 PRO   CG      1340    5.769214669   -0.978811722   -0.928721218
  133 PRO   CD      1341    5.902613886   -0.996766233   -0.855949043
  133 PRO   C       1342    5.877432180   -1.213645822   -1.129493171
  133 PRO   O       1343    5.939714924   -1.128571492   -1.192854036
  134 GLY   N       1344    5.823142589   -1.321879819   -1.184531687
  134 GLY   H       1345    5.755802877   -1.377543343   -1.135863576
  134 GLY   CA      1346    5.848459000   -1.362685052   -1.323466969
  134 GLY   C       1347    5.980924257   -1.434040046   -1.351289557
  134 GLY   O       1348    6.023020882   -1.437876120   -1.466803178
  135 GLY   N       1349    6.059872789   -1.458413328   -1.247062074
  135 GLY   H       1350    6.065266503   -1.394584555   -1.170261362
  135 GLY   CA      1351    6.165499318   -1.560655000   -1.246749233
  135 GLY   C       1352    6.272012615   -1.552465175   -1.356285444
  135 GLY   O       1353    6.319399949   -1.444991987   -1.392795096
  136 ARG   N       1354    6.288525305   -1.666738549   -1.422310120
  136 ARG   H       1355    6.212654574   -1.731794675   -1.425756361
  136 ARG   CA      1356    6.394344465   -1.691004217   -1.521423910
  136 ARG   CB      1357    6.385841611   -1.835929145   -1.569718760
  136 ARG   CG      1358    6.454458748   -1.935172830   -1.475623895
  136 ARG   CD      1359    6.438935538   -2.077627161   -1.529226669
  136 ARG   NE      1360    6.540744694   -2.163695427   -1.467308935
  136 ARG   HE      1361    6.620547439   -2.112894645   -1.434892850
  136 ARG   CZ      1362    6.534799070   -2.296824909   -1.453311494
  136 ARG   NH1     1363    6.427215612   -2.366638689   -1.492140939
  136 ARG   HH11    1364    6.421475292   -2.465934217   -1.481815327
  136 ARG   HH12    1365    6.348833721   -2.318632789   -1.531532725
  136 ARG   NH2     1366    6.639852402   -2.364548265   -1.405038479
  136 ARG   HH21    1367    6.636225266   -2.463842135   -1.393806913
  136 ARG   HH22    1368    6.724271449   -2.318055901   -1.378382380
  136 ARG   C       1369    6.389773121   -1.599768443   -1.644166202
  136 ARG   O       1370    6.492077577   -1.564169620   -1.702437314
  137 ASP   N       1371    6.266215654   -1.579964387   -1.689252218
  137 ASP   H       1372    6.193810621   -1.638972483   -1.653528376
  137 ASP   CA      1373    6.209226745   -1.502006539   -1.800091330
  137 ASP   CB      1374    6.059392403   -1.532978294   -1.801966765
  137 ASP   CG      1375    6.025409771   -1.677830936   -1.766241173
  137 ASP   OD1     1376    6.029751171   -1.711399042   -1.645911065
  137 ASP   OD2     1377    6.012354920   -1.758766207   -1.860611217
  137 ASP   C       1378    6.229376939   -1.351604484   -1.780432027
  137 ASP   O       1379    6.257594939   -1.278595039   -1.875322046
  138 ALA   N       1380    6.206390260   -1.305210885   -1.657914580
  138 ALA   H       1381    6.157700942   -1.362257630   -1.591770652
  138 ALA   CA      1382    6.232100909   -1.167119045   -1.614530101
  138 ALA   CB      1383    6.152130165   -1.137342032   -1.487530151
  138 ALA   C       1384    6.378796522   -1.130483095   -1.591040172
  138 ALA   O       1385    6.412713255   -1.012606308   -1.600309163
  139 VAL   N       1386    6.456782666   -1.226303464   -1.541773090
  139 VAL   H       1387    6.416911606   -1.312145770   -1.509502402
  139 VAL   CA      1388    6.601018235   -1.213080984   -1.516623520
  139 VAL   CB      1389    6.641573151   -1.289244390   -1.390267550
  139 VAL   CG1     1390    6.789831670   -1.271134603   -1.357067912
  139 VAL   CG2     1391    6.559030146   -1.244898830   -1.269316634
  139 VAL   C       1392    6.683569001   -1.254935965   -1.638465756
  139 VAL   O       1393    6.716801758   -1.371410670   -1.659905525
  140 GLN   N       1394    6.734957158   -1.152517115   -1.705996234
  140 GLN   H       1395    6.739171773   -1.061881524   -1.663932462
  140 GLN   CA      1396    6.803338946   -1.165389709   -1.835500595
  140 GLN   CB      1397    6.794618417   -1.029608704   -1.905498595
  140 GLN   CG      1398    6.850444940   -1.029413532   -2.047933915
  140 GLN   CD      1399    6.819537209   -0.898949443   -2.121620194
  140 GLN   OE1     1400    6.798539358   -0.791446689   -2.065671036
  140 GLN   NE2     1401    6.814593494   -0.905875036   -2.254347720
  140 GLN   HE21    1402    6.792012522   -0.821284311   -2.302657511
  140 GLN   HE22    1403    6.835401427   -0.991540355   -2.301547381
  140 GLN   C       1404    6.946731279   -1.218062615   -1.826766982
  140 GLN   O       1405    7.036133098   -1.150835294   -1.775596319
  141 VAL   N       1406    6.963820101   -1.343329677   -1.868082922
  141 VAL   H       1407    6.884373900   -1.402009002   -1.883736614
  141 VAL   CA      1408    7.094329233   -1.410331829   -1.877592282
  141 VAL   CB      1409    7.081543809   -1.560928400   -1.853762199
  141 VAL   CG1     1410    7.041282712   -1.588818893   -1.708805353
  141 VAL   CG2     1411    6.984212166   -1.628520404   -1.950551662
  141 VAL   C       1412    7.177852237   -1.382522715   -2.002745308
  141 VAL   O       1413    7.123088977   -1.355275088   -2.109466348
  142 LEU   N       1414    7.309712287   -1.388545444   -1.986402282
  142 LEU   H       1415    7.347821730   -1.401182927   -1.894806496
  142 LEU   CA      1416    7.413266779   -1.375466711   -2.089917334
  142 LEU   CB      1417    7.483653897   -1.239979870   -2.079834085
  142 LEU   CG      1418    7.395853522   -1.116348140   -2.100248063
  142 LEU   CD1     1419    7.476903850   -0.989763276   -2.071610630
  142 LEU   CD2     1420    7.338296355   -1.110333496   -2.241891944
  142 LEU   C       1421    7.520183863   -1.483597949   -2.072947782
  142 LEU   O       1422    7.567318491   -1.505855549   -1.961533202
  143 ASP   N       1423    7.574755131   -1.532355964   -2.184010824
  143 ASP   H       1424    7.562367484   -1.488845427   -2.273201728
  143 ASP   CA      1425    7.663277602   -1.649678041   -2.187164736
  143 ASP   CB      1426    7.598588789   -1.759601498   -2.271697999
  143 ASP   CG      1427    7.628468694   -1.901451652   -2.222755409
  143 ASP   OD1     1428    7.613382743   -1.929660923   -2.101913724
  143 ASP   OD2     1429    7.674658369   -1.983251820   -2.305219016
  143 ASP   C       1430    7.808347764   -1.628328329   -2.230883262
  143 ASP   O       1431    7.895676669   -1.706387553   -2.193320464
  144 SER   N       1432    7.839498526   -1.528128614   -2.312615999
  144 SER   H       1433    7.768413148   -1.486078198   -2.369012378
  144 SER   CA      1434    7.976268654   -1.491525085   -2.352184368
  144 SER   CB      1435    8.022776729   -1.576220068   -2.470819814
  144 SER   OG      1436    8.059876937   -1.501294275   -2.586835744
  144 SER   HG      1437    7.972221152   -1.465454367   -2.618980204
  144 SER   C       1438    8.001400340   -1.341486846   -2.368583144
  144 SER   O       1439    7.912789176   -1.256299208   -2.363950100
  145 LEU   N       1440    8.128362907   -1.310224870   -2.392947932
  145 LEU   H       1441    8.189992082   -1.383717450   -2.421272731
  145 LEU   CA      1442    8.183842983   -1.174430727   -2.402482716
  145 LEU   CB      1443    8.333174812   -1.187004149   -2.433349810
  145 LEU   CG      1444    8.412722593   -1.060759664   -2.399475346
  145 LEU   CD1     1445    8.452111424   -1.059872870   -2.251638787
  145 LEU   CD2     1446    8.535967437   -1.046921182   -2.489075597
  145 LEU   C       1447    8.117268786   -1.087778928   -2.509591364
  145 LEU   O       1448    8.078802593   -0.973811391   -2.483860142
  146 ASP   N       1449    8.091359278   -1.148634303   -2.624984358
  146 ASP   H       1450    8.125515132   -1.240921100   -2.642819262
  146 ASP   CA      1451    8.030016305   -1.082599643   -2.741115950
  146 ASP   CB      1452    8.033811700   -1.175393503   -2.862720682
  146 ASP   CG      1453    8.168174365   -1.179262132   -2.935810219
  146 ASP   OD1     1454    8.168956452   -1.228697058   -3.050625423
  146 ASP   OD2     1455    8.267648768   -1.116818104   -2.893011195
  146 ASP   C       1456    7.890596263   -1.023184285   -2.720065395
  146 ASP   O       1457    7.868266721   -0.907653137   -2.755898843
  147 GLU   N       1458    7.804458628   -1.091636309   -2.645334223
  147 GLU   H       1459    7.818360365   -1.188202753   -2.623356143
  147 GLU   CA      1460    7.672850494   -1.040162033   -2.604840259
  147 GLU   CB      1461    7.584006945   -1.144401391   -2.536623897
  147 GLU   CG      1462    7.564978532   -1.274388051   -2.615061106
  147 GLU   CD      1463    7.660218445   -1.379633383   -2.557949117
  147 GLU   OE1     1464    7.776287313   -1.385742113   -2.603975645
  147 GLU   OE2     1465    7.618483778   -1.442708084   -2.458421158
  147 GLU   C       1466    7.682426078   -0.920972255   -2.509374285
  147 GLU   O       1467    7.615825109   -0.820089627   -2.532119060
  148 VAL   N       1468    7.774149850   -0.927378615   -2.413270973
  148 VAL   H       1469    7.824740614   -1.012016561   -2.396581895
  148 VAL   CA      1470    7.800636936   -0.817601702   -2.319156882
  148 VAL   CB      1471    7.898164423   -0.859274082   -2.208861670
  148 VAL   CG1     1472    7.909644593   -0.751216010   -2.101134445
  148 VAL   CG2     1473    7.859072551   -0.991800398   -2.143124449
  148 VAL   C       1474    7.848876417   -0.692063063   -2.392126437
  148 VAL   O       1475    7.788933504   -0.585757493   -2.376757476
  149 ARG   N       1476    7.938596974   -0.710358880   -2.488586196
  149 ARG   H       1477    7.985861265   -0.798052498   -2.497345114
  149 ARG   CA      1478    7.985457831   -0.605536104   -2.580397191
  149 ARG   CB      1479    8.094275860   -0.661030381   -2.672535963
  149 ARG   CG      1480    8.223838419   -0.690378751   -2.596636401
  149 ARG   CD      1481    8.341876486   -0.735182899   -2.683039353
  149 ARG   NE      1482    8.359129050   -0.644907654   -2.797756209
  149 ARG   HE      1483    8.296729095   -0.664049491   -2.873508148
  149 ARG   CZ      1484    8.444101209   -0.542612578   -2.814231944
  149 ARG   NH1     1485    8.538279608   -0.509264100   -2.724950076
  149 ARG   HH11    1486    8.596909935   -0.429698658   -2.740125746
  149 ARG   HH12    1487    8.558474680   -0.567947345   -2.646547253
  149 ARG   NH2     1488    8.437257572   -0.467898098   -2.925251996
  149 ARG   HH21    1489    8.496140159   -0.387354321   -2.931921819
  149 ARG   HH22    1490    8.379418891   -0.491391652   -3.003364938
  149 ARG   C       1491    7.873939147   -0.541938353   -2.663651840
  149 ARG   O       1492    7.859817443   -0.419786335   -2.666830253
  150 ALA   N       1493    7.786081468   -0.625841903   -2.717798284
  150 ALA   H       1494    7.807385447   -0.723284992   -2.725074583
  150 ALA   CA      1495    7.664699215   -0.584216619   -2.789535583
  150 ALA   CB      1496    7.600800132   -0.706093860   -2.856413399
  150 ALA   C       1497    7.561202197   -0.511007402   -2.703874751
  150 ALA   O       1498    7.512656860   -0.405543968   -2.744528830
  151 PHE   N       1499    7.539559263   -0.558410252   -2.581495634
  151 PHE   H       1500    7.574677479   -0.648693245   -2.556682489
  151 PHE   CA      1501    7.451296929   -0.498853198   -2.480130795
  151 PHE   CB      1502    7.446528589   -0.595462793   -2.361577659
  151 PHE   CG      1503    7.329348093   -0.575286032   -2.265286649
  151 PHE   CD1     1504    7.343889851   -0.495371607   -2.152481987
  151 PHE   HD1     1505    7.436950441   -0.441208263   -2.135539172
  151 PHE   CD2     1506    7.210704364   -0.644730729   -2.285899991
  151 PHE   HD2     1507    7.199576410   -0.708272027   -2.373766996
  151 PHE   CE1     1508    7.239775874   -0.484251855   -2.061058851
  151 PHE   HE1     1509    7.249515785   -0.416838151   -1.975971543
  151 PHE   CE2     1510    7.106854408   -0.634380205   -2.194097213
  151 PHE   HE2     1511    7.015076212   -0.691423242   -2.208374979
  151 PHE   CZ      1512    7.121215213   -0.553780730   -2.081766252
  151 PHE   HZ      1513    7.039380163   -0.545064777   -2.010295581
  151 PHE   C       1514    7.496334954   -0.359367834   -2.436215610
  151 PHE   O       1515    7.413520818   -0.271423234   -2.413011755
  152 LEU   N       1516    7.627265845   -0.340686195   -2.422133762
  152 LEU   H       1517    7.687677016   -0.419382763   -2.409516204
  152 LEU   CA      1518    7.691276830   -0.209418489   -2.405361969
  152 LEU   CB      1519    7.840042395   -0.226909735   -2.374161613
  152 LEU   CG      1520    7.870317486   -0.291516136   -2.238805853
  152 LEU   CD1     1521    8.019437178   -0.325020272   -2.231811403
  152 LEU   CD2     1522    7.832315729   -0.198347743   -2.123547373
  152 LEU   C       1523    7.681426536   -0.120077325   -2.529176865
  152 LEU   O       1524    7.672080687    0.002289481   -2.520781049
  153 GLY   N       1525    7.696956184   -0.183872796   -2.644849512
  153 GLY   H       1526    7.711468820   -0.282816598   -2.645893800
  153 GLY   CA      1527    7.689125015   -0.120984548   -2.777501488
  153 GLY   C       1528    7.823496987   -0.101756862   -2.848102978
  153 GLY   O       1529    7.865914067    0.012474544   -2.864865355
  154 ASN   N       1530    7.895726955   -0.212381249   -2.863476636
  154 ASN   H       1531    7.877092950   -0.293426546   -2.807927669
  154 ASN   CA      1532    8.009399182   -0.228885511   -2.955215497
  154 ASN   CB      1533    8.143430292   -0.202365907   -2.886356258
  154 ASN   CG      1534    8.251717321   -0.152068280   -2.982006911
  154 ASN   OD1     1535    8.257965333   -0.181424979   -3.101283856
  154 ASN   ND2     1536    8.351120360   -0.080805712   -2.929760547
  154 ASN   HD21    1537    8.418472564   -0.035096874   -2.987841609
  154 ASN   HD22    1538    8.366186196   -0.084201520   -2.830964484
  154 ASN   C       1539    8.006615636   -0.371245383   -3.011205846
  154 ASN   O       1540    7.941077112   -0.461068883   -2.958606551
  155 THR   N       1541    8.092451138   -0.393798042   -3.110275079
  155 THR   H       1542    8.161690487   -0.324127956   -3.129072169
  155 THR   CA      1543    8.106343476   -0.514270089   -3.193364309
  155 THR   CB      1544    8.224485071   -0.497259387   -3.289101818
  155 THR   OG1     1545    8.343043319   -0.469155945   -3.214223281
  155 THR   HG1     1546    8.416945371   -0.468272828   -3.281585785
  155 THR   CG2     1547    8.197759156   -0.390435948   -3.395340942
  155 THR   C       1548    8.130399387   -0.646199020   -3.119684398
  155 THR   O       1549    8.201823845   -0.650879435   -3.019650741
  156 PRO   N       1550    8.067126011   -0.751698206   -3.170247904
  156 PRO   CA      1551    8.113941801   -0.889648436   -3.150493010
  156 PRO   CB      1552    8.006815750   -0.975645236   -3.217888012
  156 PRO   CG      1553    7.879502953   -0.895063460   -3.191260511
  156 PRO   CD      1554    7.926169838   -0.750825870   -3.211956376
  156 PRO   C       1555    8.251653213   -0.911697728   -3.213445606
  156 PRO   O       1556    8.290729566   -0.842671851   -3.307469063
  157 SER   N       1557    8.323812108   -1.009666333   -3.159740424
  157 SER   H       1558    8.281565473   -1.068389908   -3.090688858
  157 SER   CA      1559    8.463599794   -1.042071597   -3.191701599
  157 SER   CB      1560    8.558955433   -0.962886180   -3.101997584
  157 SER   OG      1561    8.564688804   -1.012802794   -2.968111971
  157 SER   HG      1562    8.473254602   -1.043299312   -2.941452268
  157 SER   C       1563    8.506792451   -1.188848229   -3.191823576
  157 SER   O       1564    8.626246902   -1.217937836   -3.195840750
  158 HISB  N       1565    8.411395807   -1.281511366   -3.194030366
  158 HISB  H       1566    8.321460158   -1.260854600   -3.155471827
  158 HISB  CA      1567    8.433470521   -1.425423496   -3.214395790
  158 HISB  CB      1568    8.298460581   -1.496510340   -3.225856058
  158 HISB  CG      1569    8.308081135   -1.645162285   -3.260813444
  158 HISB  ND1     1570    8.323156488   -1.746928642   -3.176501872
  158 HISB  CD2     1571    8.327582255   -1.690260108   -3.384413334
  158 HISB  HD2     1572    8.323640269   -1.630983153   -3.475808220
  158 HISB  CE1     1573    8.358101241   -1.853185854   -3.248477253
  158 HISB  HE1     1574    8.388504630   -1.950709361   -3.210453578
  158 HISB  NE2     1575    8.361341321   -1.818693123   -3.376890048
  158 HISB  HE2     1576    8.397807912   -1.873405520   -3.452234202
  158 HISB  C       1577    8.523852199   -1.449603193   -3.335469919
  158 HISB  O       1578    8.482027368   -1.423158367   -3.448085259
  159 PRO   N       1579    8.640799556   -1.508356963   -3.311770052
  159 PRO   CA      1580    8.753002937   -1.511029200   -3.406708378
  159 PRO   CB      1581    8.855199681   -1.605727312   -3.343457258
  159 PRO   CG      1582    8.829283852   -1.590214898   -3.193454254
  159 PRO   CD      1583    8.676979746   -1.577094300   -3.186957859
  159 PRO   C       1584    8.713878338   -1.559466930   -3.546469464
  159 PRO   O       1585    8.668775699   -1.673207322   -3.559034310
  160 PRO   N       1586    8.722590006   -1.472334249   -3.646591047
  160 PRO   CA      1587    8.687374515   -1.504428471   -3.785655170
  160 PRO   CB      1588    8.701622356   -1.372692892   -3.862173818
  160 PRO   CG      1589    8.680112435   -1.266347054   -3.754310364
  160 PRO   CD      1590    8.747362476   -1.328206455   -3.631573458
  160 PRO   C       1591    8.778137970   -1.610755438   -3.847862003
  160 PRO   O       1592    8.731797514   -1.709337591   -3.905001054
  161 HISB  N       1593    8.908244227   -1.589102478   -3.830701819
  161 HISB  H       1594    8.938070747   -1.510353269   -3.776750075
  161 HISB  CA      1595    9.024580365   -1.668398501   -3.873023205
  161 HISB  CB      1596    9.148233019   -1.579899282   -3.856054605
  161 HISB  CG      1597    9.163277616   -1.517070618   -3.717353567
  161 HISB  ND1     1598    9.065405135   -1.469243893   -3.641043477
  161 HISB  CD2     1599    9.275284993   -1.514463655   -3.645686297
  161 HISB  HD2     1600    9.375347361   -1.541392009   -3.679480009
  161 HISB  CE1     1601    9.115631716   -1.436798098   -3.522245480
  161 HISB  HE1     1602    9.064367547   -1.388570141   -3.439030366
  161 HISB  NE2     1603    9.245313555   -1.466146355   -3.525454898
  161 HISB  HE2     1604    9.309330367   -1.449954939   -3.450369391
  161 HISB  C       1605    9.044447374   -1.801617917   -3.800427716
  161 HISB  O       1606    9.071505664   -1.903414132   -3.863957720
  162 LEU   N       1607    9.044922256   -1.798459496   -3.667454093
  162 LEU   H       1608    9.039286744   -1.710982171   -3.619322528
  162 LEU   CA      1609    9.063180288   -1.918189475   -3.584145170
  162 LEU   CB      1610    9.096068426   -1.881810954   -3.439204261
  162 LEU   CG      1611    9.237683037   -1.827361635   -3.419387447
  162 LEU   CD1     1612    9.255195334   -1.781619801   -3.274436020
  162 LEU   CD2     1613    9.343661499   -1.932039059   -3.454318850
  162 LEU   C       1614    8.945251581   -2.015607113   -3.588042452
  162 LEU   O       1615    8.836877758   -1.979804191   -3.542179694
  163 PRO   N       1616    8.969251951   -2.140997026   -3.625348880
  163 PRO   CA      1617    8.866768503   -2.246089989   -3.633412517
  163 PRO   CB      1618    8.929745492   -2.352821834   -3.723165244
  163 PRO   CG      1619    9.078496517   -2.342954246   -3.688726756
  163 PRO   CD      1620    9.099251990   -2.192429077   -3.670777223
  163 PRO   C       1621    8.817693315   -2.301435946   -3.499471992
  163 PRO   O       1622    8.813176634   -2.422083093   -3.475932588
  164 VAL   N       1623    8.783357192   -2.210679444   -3.408507219
  164 VAL   H       1624    8.782521580   -2.113863240   -3.433555800
  164 VAL   CA      1625    8.737225870   -2.239463779   -3.271933563
  164 VAL   CB      1626    8.767133058   -2.123816047   -3.176313936
  164 VAL   CG1     1627    8.917934055   -2.112518118   -3.153013897
  164 VAL   CG2     1628    8.712045273   -1.989342540   -3.224197117
  164 VAL   C       1629    8.591855815   -2.285601875   -3.259603903
  164 VAL   O       1630    8.497650053   -2.212792864   -3.290493993
  165 ASN   N       1631    8.578240261   -2.412970884   -3.223789034
  165 ASN   H       1632    8.650852145   -2.478459229   -3.244736380
  165 ASN   CA      1633    8.450287135   -2.474398068   -3.185512498
  165 ASN   CB      1634    8.470214990   -2.619909039   -3.142669814
  165 ASN   CG      1635    8.532831731   -2.711686344   -3.247842209
  165 ASN   OD1     1636    8.537635132   -2.684051155   -3.367596477
  165 ASN   ND2     1637    8.588540445   -2.824646236   -3.205115140
  165 ASN   HD21    1638    8.629589073   -2.881719103   -3.276227012
  165 ASN   HD22    1639    8.585024966   -2.851681039   -3.108907518
  165 ASN   C       1640    8.383486428   -2.404255434   -3.067066463
  165 ASN   O       1641    8.448803147   -2.370045621   -2.968609532
  166 LYSH  N       1642    8.251941655   -2.386744013   -3.075992924
  166 LYSH  H       1643    8.201885819   -2.407347252   -3.160086249
  166 LYSH  CA      1644    8.171278897   -2.342953522   -2.961150498
  166 LYSH  CB      1645    8.043627672   -2.270243662   -3.003932974
  166 LYSH  CG      1646    8.063559797   -2.128888477   -3.058992530
  166 LYSH  CD      1647    8.127589176   -2.031857294   -2.959517765
  166 LYSH  CE      1648    8.084893783   -1.887630036   -2.987578535
  166 LYSH  NZ      1649    8.171487988   -1.787914966   -2.923023527
  166 LYSH  HZ1     1650    8.128912062   -1.697541652   -2.927633248
  166 LYSH  HZ2     1651    8.257053259   -1.783049389   -2.974558993
  166 LYSH  HZ3     1652    8.189901291   -1.812445684   -2.827839427
  166 LYSH  C       1653    8.138355019   -2.460481658   -2.868865958
  166 LYSH  O       1654    8.050459485   -2.541080469   -2.899033239
  167 ASP   N       1655    8.221049890   -2.475729652   -2.765822001
  167 ASP   H       1656    8.291224089   -2.407129748   -2.746562003
  167 ASP   CA      1657    8.216536420   -2.587873270   -2.670872897
  167 ASP   CB      1658    8.359992178   -2.619326353   -2.627964962
  167 ASP   CG      1659    8.368278104   -2.737403513   -2.531016008
  167 ASP   OD1     1660    8.353010745   -2.712755159   -2.409421088
  167 ASP   OD2     1661    8.375052790   -2.852227318   -2.579930212
  167 ASP   C       1662    8.126793711   -2.565265768   -2.549036337
  167 ASP   O       1663    8.123518266   -2.453444433   -2.497879313
  168 PRO   N       1664    8.052902126   -2.666266682   -2.503979570
  168 PRO   CA      1665    7.966112075   -2.658445643   -2.385585784
  168 PRO   CB      1666    7.888892008   -2.790524666   -2.384002414
  168 PRO   CG      1667    7.882021993   -2.828642429   -2.532018762
  168 PRO   CD      1668    8.019493596   -2.785374282   -2.583407289
  168 PRO   C       1669    8.027915038   -2.635498652   -2.247517577
  168 PRO   O       1670    7.963448460   -2.577505933   -2.160270130
  169 ALA   N       1671    8.146423793   -2.690571087   -2.222764724
  169 ALA   H       1672    8.202823921   -2.723265448   -2.298599421
  169 ALA   CA      1673    8.217552614   -2.691553748   -2.094113324
  169 ALA   CB      1674    8.278487076   -2.830567242   -2.074748066
  169 ALA   C       1675    8.327537174   -2.586523703   -2.077347690
  169 ALA   O       1676    8.372650851   -2.562018060   -1.965564705
  170 ALA   N       1677    8.381870099   -2.540634288   -2.189740509
  170 ALA   H       1678    8.368328573   -2.592643018   -2.274071519
  170 ALA   CA      1679    8.480853375   -2.432943045   -2.204428416
  170 ALA   CB      1680    8.502218650   -2.404585197   -2.353254564
  170 ALA   C       1681    8.436458978   -2.303473708   -2.136022746
  170 ALA   O       1682    8.318325965   -2.269351273   -2.132623918
  171 ARG   N       1683    8.536235654   -2.228053051   -2.090781699
  171 ARG   H       1684    8.630251911   -2.242216443   -2.121771082
  171 ARG   CA      1685    8.514446403   -2.115743097   -1.998473496
  171 ARG   CB      1686    8.623189955   -2.116343188   -1.890837617
  171 ARG   CG      1687    8.608932016   -2.233838342   -1.793866971
  171 ARG   CD      1688    8.713696401   -2.222119346   -1.682986814
  171 ARG   NE      1689    8.704659860   -2.339722615   -1.595272800
  171 ARG   HE      1690    8.620450221   -2.392259705   -1.607462597
  171 ARG   CZ      1691    8.789063059   -2.368658759   -1.495313935
  171 ARG   NH1     1692    8.885229153   -2.282712222   -1.458979979
  171 ARG   HH11    1693    8.950513626   -2.300675823   -1.385400037
  171 ARG   HH12    1694    8.889801931   -2.193503319   -1.503922745
  171 ARG   NH2     1695    8.792828322   -2.492199413   -1.443549761
  171 ARG   HH21    1696    8.854306465   -2.512768446   -1.367414929
  171 ARG   HH22    1697    8.739199799   -2.566770875   -1.483075455
  171 ARG   C       1698    8.491331366   -1.975381149   -2.054839465
  171 ARG   O       1699    8.565604764   -1.882379778   -2.023785592
  172 ASP   N       1700    8.390482002   -1.958858644   -2.139965493
  172 ASP   H       1701    8.360641478   -2.031182751   -2.202256040
  172 ASP   CA      1702    8.340453223   -1.826559960   -2.180005220
  172 ASP   CB      1703    8.228276902   -1.836924993   -2.283544959
  172 ASP   CG      1704    8.260577147   -1.918073202   -2.409175968
  172 ASP   OD1     1705    8.271045602   -2.041754460   -2.394399027
  172 ASP   OD2     1706    8.263660576   -1.858442693   -2.519005160
  172 ASP   C       1707    8.287105248   -1.746957205   -2.060712284
  172 ASP   O       1708    8.262260000   -1.799022467   -1.952073344
  173 LEU   N       1709    8.284570360   -1.615282199   -2.079298254
  173 LEU   H       1710    8.322514443   -1.575124196   -2.162660509
  173 LEU   CA      1711    8.234577340   -1.520308361   -1.978845681
  173 LEU   CB      1712    8.285586318   -1.379517140   -2.010290509
  173 LEU   CG      1713    8.260298712   -1.281114218   -1.895891951
  173 LEU   CD1     1714    8.359024376   -1.302407392   -1.780962200
  173 LEU   CD2     1715    8.260611084   -1.136706648   -1.946432746
  173 LEU   C       1716    8.082327099   -1.522109511   -1.963748991
  173 LEU   O       1717    8.009947900   -1.449917615   -2.032157003
  174 ARG   N       1718    8.037557256   -1.587109051   -1.856698904
  174 ARG   H       1719    8.099723270   -1.612670527   -1.782653564
  174 ARG   CA      1720    7.894759081   -1.599139449   -1.823880365
  174 ARG   CB      1721    7.861201056   -1.741030270   -1.777508726
  174 ARG   CG      1722    7.830433208   -1.839128673   -1.890818228
  174 ARG   CD      1723    7.952386493   -1.901570597   -1.958907882
  174 ARG   NE      1724    7.912366100   -1.972399247   -2.081327616
  174 ARG   HE      1725    7.819060361   -1.952707979   -2.111432321
  174 ARG   CZ      1726    7.987821295   -2.049324974   -2.160965001
  174 ARG   NH1     1727    7.944377279   -2.094884910   -2.279252790
  174 ARG   HH11    1728    8.003401476   -2.147443880   -2.340511519
  174 ARG   HH12    1729    7.852748245   -2.068269606   -2.309167085
  174 ARG   NH2     1730    8.101067603   -2.106289975   -2.117535260
  174 ARG   HH21    1731    8.158263656   -2.162092422   -2.177650814
  174 ARG   HH22    1732    8.132959659   -2.090570292   -2.024069820
  174 ARG   C       1733    7.849158699   -1.497107001   -1.719371836
  174 ARG   O       1734    7.926691554   -1.449099668   -1.636823425
  175 GLY   N       1735    7.721239174   -1.461533038   -1.727123522
  175 GLY   H       1736    7.664923610   -1.488537037   -1.805227272
  175 GLY   CA      1737    7.657099472   -1.369040071   -1.632557753
  175 GLY   C       1738    7.508568463   -1.339681422   -1.654642649
  175 GLY   O       1739    7.440648188   -1.401521277   -1.736451262
  176 TYR   N       1740    7.459359814   -1.243441241   -1.577140935
  176 TYR   H       1741    7.517310741   -1.197038131   -1.510135117
  176 TYR   CA      1742    7.319425028   -1.198712690   -1.582414389
  176 TYR   CB      1743    7.229480919   -1.285983896   -1.494635606
  176 TYR   CG      1744    7.249920621   -1.267641703   -1.344129575
  176 TYR   CD1     1745    7.361976100   -1.322214597   -1.282613506
  176 TYR   HD1     1746    7.423655582   -1.394817610   -1.335562055
  176 TYR   CD2     1747    7.163732998   -1.185401470   -1.272510877
  176 TYR   HD2     1748    7.071596904   -1.149207164   -1.318129239
  176 TYR   CE1     1749    7.391052380   -1.289849916   -1.150601919
  176 TYR   HE1     1750    7.480354562   -1.330120380   -1.102823623
  176 TYR   CE2     1751    7.191747858   -1.153324726   -1.140207911
  176 TYR   HE2     1752    7.122130788   -1.091079994   -1.083993526
  176 TYR   CZ      1753    7.306376833   -1.204643552   -1.080666752
  176 TYR   OH      1754    7.342314596   -1.165563882   -0.955461835
  176 TYR   HH      1755    7.269587104   -1.107190523   -0.919379529
  176 TYR   C       1756    7.299412675   -1.050685179   -1.549268167
  176 TYR   O       1757    7.375746711   -0.990123693   -1.474198242
  177 VAL   N       1758    7.192523873   -0.998101769   -1.608418562
  177 VAL   H       1759    7.137893582   -1.054703550   -1.670163246
  177 VAL   CA      1760    7.142039136   -0.860854419   -1.593351790
  177 VAL   CB      1761    7.106308851   -0.795342792   -1.726924428
  177 VAL   CG1     1762    7.093727189   -0.643839263   -1.709614086
  177 VAL   CG2     1763    7.202733278   -0.828521416   -1.840994000
  177 VAL   C       1764    7.015235289   -0.864427722   -1.507796888
  177 VAL   O       1765    6.910132618   -0.913618970   -1.548586855
  178 SER   N       1766    7.031473185   -0.814797574   -1.385476900
  178 SER   H       1767    7.120800641   -0.779680759   -1.357403004
  178 SER   CA      1768    6.922581162   -0.799784916   -1.287854721
  178 SER   CB      1769    6.976993092   -0.779683967   -1.146272164
  178 SER   OG      1770    6.866118931   -0.764219128   -1.057291423
  178 SER   HG      1771    6.904884411   -0.767644643   -0.965171608
  178 SER   C       1772    6.827504830   -0.684322694   -1.320121819
  178 SER   O       1773    6.868897570   -0.575982870   -1.361102789
  179 ASN   N       1774    6.703106448   -0.704295062   -1.277481100
  179 ASN   H       1775    6.681092258   -0.792729938   -1.236314995
  179 ASN   CA      1776    6.588597372   -0.613288505   -1.292166141
  179 ASN   CB      1777    6.463029029   -0.677288375   -1.232602132
  179 ASN   CG      1778    6.424764972   -0.801427052   -1.313410846
  179 ASN   OD1     1779    6.490700796   -0.905076663   -1.307342878
  179 ASN   ND2     1780    6.313825953   -0.796581279   -1.386609569
  179 ASN   HD21    1781    6.303435762   -0.876538682   -1.445753401
  179 ASN   HD22    1782    6.237309518   -0.735119458   -1.367462702
  179 ASN   C       1783    6.600516593   -0.472157201   -1.234296569
  179 ASN   O       1784    6.581499249   -0.377654051   -1.310711967
  180 ASP   N       1785    6.649711729   -0.464378924   -1.110963901
  180 ASP   H       1786    6.706860845   -0.538660749   -1.076062062
  180 ASP   CA      1787    6.648208322   -0.344802331   -1.025461850
  180 ASP   CB      1788    6.520420539   -0.337556839   -0.941627504
  180 ASP   CG      1789    6.503571870   -0.217306348   -0.848521439
  180 ASP   OD1     1790    6.440683881   -0.234226089   -0.741821591
  180 ASP   OD2     1791    6.553803283   -0.108284600   -0.883393545
  180 ASP   C       1792    6.770156831   -0.345595425   -0.933049100
  180 ASP   O       1793    6.800232622   -0.444733691   -0.866734571
  181 CYSH  N       1794    6.826978706   -0.225702750   -0.923774321
  181 CYSH  H       1795    6.767948952   -0.147784599   -0.944870838
  181 CYSH  CA      1796    6.954943562   -0.184392106   -0.864360934
  181 CYSH  CB      1797    7.071440678   -0.262229611   -0.925864874
  181 CYSH  SG      1798    7.235334574   -0.235235578   -0.849049253
  181 CYSH  HG      1799    7.206445429   -0.293358530   -0.732961767
  181 CYSH  C       1800    6.973237858   -0.035789127   -0.895848608
  181 CYSH  O       1801    6.894716285    0.023510010   -0.969667592
  182 GLY   N       1802    7.075992059    0.026153871   -0.838449946
  182 GLY   H       1803    7.142580339   -0.023132258   -0.782434301
  182 GLY   CA      1804    7.108267982    0.166828404   -0.866282067
  182 GLY   C       1805    7.232222727    0.217251398   -0.792124759
  182 GLY   O       1806    7.302154250    0.142128769   -0.724337054
  183 TRP   N       1807    7.257234763    0.346425739   -0.811467790
  183 TRP   H       1808    7.203426189    0.401058045   -0.875654616
  183 TRP   CA      1809    7.361029020    0.421491311   -0.739371878
  183 TRP   CB      1810    7.490514206    0.440913453   -0.818509496
  183 TRP   CG      1811    7.471755510    0.494395338   -0.960613491
  183 TRP   CD1     1812    7.467475060    0.413894806   -1.066393833
  183 TRP   HD1     1813    7.464570115    0.304959300   -1.064228185
  183 TRP   CD2     1814    7.473945787    0.625317470   -1.007232817
  183 TRP   NE1     1815    7.468573349    0.487910356   -1.176882136
  183 TRP   HE1     1816    7.463666765    0.448386723   -1.268608947
  183 TRP   CE2     1817    7.473244512    0.617177770   -1.145988556
  183 TRP   CE3     1818    7.477966667    0.750252942   -0.946439647
  183 TRP   HE3     1819    7.475140326    0.759399213   -0.837860838
  183 TRP   CZ2     1820    7.477667268    0.731980334   -1.224222764
  183 TRP   HZ2     1821    7.476894636    0.725204518   -1.333003678
  183 TRP   CZ3     1822    7.482784935    0.865315614   -1.024266135
  183 TRP   HZ3     1823    7.489814541    0.962803816   -0.976020560
  183 TRP   CH2     1824    7.482494770    0.856664438   -1.162986218
  183 TRP   HH2     1825    7.484971699    0.947278976   -1.223508067
  183 TRP   C       1826    7.313625972    0.557172789   -0.686921933
  183 TRP   O       1827    7.216542148    0.616347598   -0.733848187
  184 ALA   N       1828    7.382056779    0.596227620   -0.579780284
  184 ALA   H       1829    7.450319630    0.536656102   -0.537461088
  184 ALA   CA      1830    7.357897538    0.725023171   -0.513160832
  184 ALA   CB      1831    7.287134690    0.701887514   -0.379485745
  184 ALA   C       1832    7.482551062    0.810767683   -0.490370498
  184 ALA   O       1833    7.592968105    0.760387867   -0.470333896
  185 ASP   N       1834    7.456132372    0.941015951   -0.495512650
  185 ASP   H       1835    7.367013417    0.973576626   -0.527109767
  185 ASP   CA      1836    7.546833648    1.044404857   -0.443643919
  185 ASP   CB      1837    7.521856093    1.186215663   -0.495324267
  185 ASP   CG      1838    7.636581203    1.278938797   -0.454755627
  185 ASP   OD1     1839    7.679691905    1.275905553   -0.337470239
  185 ASP   OD2     1840    7.689070372    1.347258579   -0.545322148
  185 ASP   C       1841    7.540326812    1.043390439   -0.290796420
  185 ASP   O       1842    7.440220660    1.072262886   -0.225428488
  186 ALA   N       1843    7.650173330    0.986358663   -0.242095717
  186 ALA   H       1844    7.726336321    0.967328216   -0.304047444
  186 ALA   CA      1845    7.678239130    0.964805397   -0.099406217
  186 ALA   CB      1846    7.784664014    0.855324057   -0.089469469
  186 ALA   C       1847    7.713854843    1.091051301   -0.020631619
  186 ALA   O       1848    7.648415956    1.114765947    0.080785785
  187 GLY   N       1849    7.779980207    1.185741575   -0.086600826
  187 GLY   H       1850    7.774169936    1.189862014   -0.186354831
  187 GLY   CA      1851    7.821536615    1.314074877   -0.028174995
  187 GLY   C       1852    7.701536774    1.405016631   -0.000954061
  187 GLY   O       1853    7.667065527    1.428354561    0.114791953
  188 ALA   N       1854    7.619394226    1.420892093   -0.104344956
  188 ALA   H       1855    7.646249157    1.387623411   -0.194744114
  188 ALA   CA      1856    7.488925835    1.488619493   -0.102466718
  188 ALA   CB      1857    7.427171586    1.488049045   -0.242449173
  188 ALA   C       1858    7.392624363    1.423028221   -0.003286852
  188 ALA   O       1859    7.343777657    1.493312911    0.085055915
  189 SER   N       1860    7.385265208    1.290241646   -0.001272139
  189 SER   H       1861    7.426088310    1.236164131   -0.074831194
  189 SER   CA      1862    7.308476945    1.216443512    0.100070338
  189 SER   CB      1863    7.303367475    1.064741631    0.080832985
  189 SER   OG      1864    7.209101618    1.029278992   -0.020695192
  189 SER   HG      1865    7.254357336    1.039802122   -0.109249144
  189 SER   C       1866    7.353777987    1.238519821    0.244540868
  189 SER   O       1867    7.271385257    1.269889804    0.330316607
  190 ILE   N       1868    7.483961304    1.229774631    0.270325089
  190 ILE   H       1869    7.548745152    1.204643434    0.198406970
  190 ILE   CA      1870    7.544256644    1.248592554    0.403077934
  190 ILE   CB      1871    7.684233731    1.186811957    0.402275967
  190 ILE   CG1     1872    7.720408807    1.124040781    0.537052329
  190 ILE   CG2     1873    7.797334946    1.279042951    0.356290984
  190 ILE   CD      1874    7.645326612    0.992479703    0.558663653
  190 ILE   C       1875    7.534427898    1.392569239    0.453936663
  190 ILE   O       1876    7.492756989    1.415061075    0.567463339
  191 GLU   N       1877    7.547572867    1.488061018    0.362290593
  191 GLU   H       1878    7.585040874    1.465326790    0.272395798
  191 GLU   CA      1879    7.527428093    1.632463425    0.381079715
  191 GLU   CB      1880    7.574854676    1.697415816    0.250922478
  191 GLU   CG      1881    7.608204015    1.846546401    0.258631988
  191 GLU   CD      1882    7.706702522    1.878578952    0.146026937
  191 GLU   OE1     1883    7.659844439    1.913206146    0.035436351
  191 GLU   OE2     1884    7.828045687    1.858253670    0.168060006
  191 GLU   C       1885    7.381388190    1.666069193    0.412000628
  191 GLU   O       1886    7.352772844    1.724567089    0.516354603
  192 TRP   N       1887    7.290968902    1.607295322    0.334152712
  192 TRP   H       1888    7.319069330    1.567961714    0.246603383
  192 TRP   CA      1889    7.145132776    1.608482901    0.352649789
  192 TRP   CB      1890    7.085527015    1.531135114    0.234856342
  192 TRP   CG      1891    6.933570729    1.513555608    0.232453423
  192 TRP   CD1     1892    6.846511990    1.607380976    0.268581520
  192 TRP   HD1     1893    6.868859768    1.712751920    0.285226099
  192 TRP   CD2     1894    6.866250082    1.391968361    0.231002662
  192 TRP   NE1     1895    6.730350467    1.549553228    0.297700561
  192 TRP   HE1     1896    6.666546583    1.588552619    0.364088485
  192 TRP   CE2     1897    6.736890525    1.418813175    0.274178942
  192 TRP   CE3     1898    6.903452229    1.260273589    0.206641053
  192 TRP   HE3     1899    7.003723566    1.237000456    0.170812100
  192 TRP   CZ2     1900    6.645293399    1.316401599    0.295139255
  192 TRP   HZ2     1901    6.548685252    1.339309206    0.340098730
  192 TRP   CZ3     1902    6.812046398    1.157611656    0.227225006
  192 TRP   HZ3     1903    6.843748971    1.054344013    0.212735840
  192 TRP   CH2     1904    6.682945901    1.184812202    0.270974796
  192 TRP   HH2     1905    6.611023345    1.103783159    0.282909632
  192 TRP   C       1906    7.102276595    1.551565285    0.488062935
  192 TRP   O       1907    7.041008679    1.623634503    0.566696511
  193 LEU   N       1908    7.156183071    1.435638618    0.524754261
  193 LEU   H       1909    7.201461252    1.378683651    0.456153836
  193 LEU   CA      1910    7.138950042    1.372612109    0.656449920
  193 LEU   CB      1911    7.209824093    1.237098492    0.661391872
  193 LEU   CG      1912    7.116461744    1.116410796    0.649958175
  193 LEU   CD1     1913    7.057319012    1.100843637    0.509717338
  193 LEU   CD2     1914    7.191963730    0.989949579    0.691382938
  193 LEU   C       1915    7.187756254    1.457603180    0.773948065
  193 LEU   O       1916    7.112864420    1.479003311    0.869149995
  194 ARG   N       1917    7.307998475    1.513135160    0.761823386
  194 ARG   H       1918    7.368223907    1.487362536    0.686262715
  194 ARG   CA      1919    7.368204821    1.605239098    0.859317269
  194 ARG   CB      1920    7.513306936    1.632764033    0.819334558
  194 ARG   CG      1921    7.593787260    1.714410314    0.920639142
  194 ARG   CD      1922    7.653160982    1.636381165    1.038089182
  194 ARG   NE      1923    7.716529411    1.735844402    1.125832404
  194 ARG   HE      1924    7.696889343    1.830683310    1.100964130
  194 ARG   CZ      1925    7.794943229    1.718811974    1.233150482
  194 ARG   NH1     1926    7.840861017    1.603866470    1.284458154
  194 ARG   HH11    1927    7.891899010    1.602517260    1.370435020
  194 ARG   HH12    1928    7.843375287    1.521292567    1.228119236
  194 ARG   NH2     1929    7.854314891    1.825394424    1.288556873
  194 ARG   HH21    1930    7.910801456    1.820075741    1.370897756
  194 ARG   HH22    1931    7.833018888    1.918060990    1.257596467
  194 ARG   C       1932    7.287049464    1.733946102    0.875468461
  194 ARG   O       1933    7.241945086    1.763018095    0.986152568
  195 GLN   N       1934    7.246267639    1.793925998    0.763986376
  195 GLN   H       1935    7.284604949    1.768254924    0.675260496
  195 GLN   CA      1936    7.158652908    1.911939831    0.761022259
  195 GLN   CB      1937    7.152845992    1.972060983    0.620436339
  195 GLN   CG      1938    7.100018193    2.115641834    0.621381675
  195 GLN   CD      1939    7.094123235    2.178875894    0.482196013
  195 GLN   OE1     1940    7.053050551    2.119211221    0.382791339
  195 GLN   NE2     1941    7.107069171    2.310984591    0.473914149
  195 GLN   HE21    1942    7.110291377    2.349780167    0.381802690
  195 GLN   HE22    1943    7.110985042    2.369690693    0.554768734
  195 GLN   C       1944    7.018334457    1.883247157    0.814884472
  195 GLN   O       1945    6.964889646    1.964610375    0.890086825
  196 GLU   N       1946    6.964404334    1.764644125    0.788142003
  196 GLU   H       1947    6.999219494    1.708544475    0.713037183
  196 GLU   CA      1948    6.836231465    1.719063265    0.843848252
  196 GLU   CB      1949    6.787496171    1.591618385    0.774612447
  196 GLU   CG      1950    6.637738503    1.599245937    0.744155020
  196 GLU   CD      1951    6.607034104    1.686545942    0.622303414
  196 GLU   OE1     1952    6.582068904    1.628201292    0.514605853
  196 GLU   OE2     1953    6.607520693    1.810941047    0.634576198
  196 GLU   C       1954    6.839742040    1.699595395    0.995575867
  196 GLU   O       1955    6.759380854    1.761601005    1.065057196
  197 VAL   N       1956    6.941936771    1.632174472    1.047545423
  197 VAL   H       1957    7.007109154    1.582981080    0.989803157
  197 VAL   CA      1958    6.960513770    1.617912845    1.192676046
  197 VAL   CB      1959    7.054947115    1.504387589    1.232734399
  197 VAL   CG1     1960    7.004229766    1.369852544    1.180398115
  197 VAL   CG2     1961    7.200953139    1.526333624    1.192600008
  197 VAL   C       1962    6.990176181    1.749483950    1.264931877
  197 VAL   O       1963    6.936337288    1.773497354    1.372890668
  198 LEU   N       1964    7.058683544    1.840337072    1.196064483
  198 LEU   H       1965    7.115890977    1.812132019    1.119036385
  198 LEU   CA      1966    7.076692920    1.980853516    1.235318865
  198 LEU   CB      1967    7.174275561    2.045564106    1.136812879
  198 LEU   CG      1968    7.227073270    2.183037880    1.178331613
  198 LEU   CD1     1969    7.336290387    2.169738612    1.284654971
  198 LEU   CD2     1970    7.277688751    2.258581113    1.055274133
  198 LEU   C       1971    6.944049523    2.057051103    1.238712866
  198 LEU   O       1972    6.904973560    2.105571751    1.344775034
  199 ARG   N       1973    6.866080066    2.051455878    1.131103665
  199 ARG   H       1974    6.900113653    2.010493088    1.046455127
  199 ARG   CA      1975    6.731990234    2.110852469    1.120995380
  199 ARG   CB      1976    6.677073142    2.104421747    0.978321389
  199 ARG   CG      1977    6.749429638    2.199431564    0.882677335
  199 ARG   CD      1978    6.677888478    2.221324034    0.749225409
  199 ARG   NE      1979    6.688626773    2.110129408    0.653695482
  199 ARG   HE      1980    6.654898911    2.021466215    0.685338328
  199 ARG   CZ      1981    6.736734306    2.116047585    0.528782082
  199 ARG   NH1     1982    6.736595958    2.006700157    0.451335930
  199 ARG   HH11    1983    6.773597219    2.002497840    0.358535495
  199 ARG   HH12    1984    6.695284598    1.923903997    0.489245950
  199 ARG   NH2     1985    6.783340305    2.229321838    0.474442181
  199 ARG   HH21    1986    6.823070576    2.225423159    0.382761141
  199 ARG   HH22    1987    6.786447285    2.314300886    0.527054235
  199 ARG   C       1988    6.629156162    2.054214530    1.219123157
  199 ARG   O       1989    6.535339044    2.123863604    1.257563763
  200 LEU   N       1990    6.642470316    1.926513137    1.253839319
  200 LEU   H       1991    6.693883888    1.864906828    1.194150615
  200 LEU   CA      1992    6.569732313    1.859122651    1.362359849
  200 LEU   CB      1993    6.591388224    1.707835279    1.354988143
  200 LEU   CG      1994    6.498731393    1.637216927    1.255802162
  200 LEU   CD1     1995    6.548850830    1.494838240    1.230733536
  200 LEU   CD2     1996    6.355917337    1.632117710    1.310477728
  200 LEU   C       1997    6.601689129    1.905289337    1.504698952
  200 LEU   O       1998    6.531915415    1.865184294    1.597723871
  201 GLY   N       1999    6.719330943    1.964746612    1.522425667
  201 GLY   H       2000    6.783669401    1.974713895    1.446516874
  201 GLY   CA      2001    6.767762700    2.026592344    1.646692165
  201 GLY   C       2002    6.804784542    1.934860381    1.763429827
  201 GLY   O       2003    6.858495574    1.981062724    1.863984987
  202 ARG   N       2004    6.764072591    1.808516971    1.754922958
  202 ARG   H       2005    6.699650665    1.782988702    1.682820283
  202 ARG   CA      2006    6.785881602    1.707389143    1.859368519
  202 ARG   CB      2007    6.697707910    1.585827115    1.830092695
  202 ARG   CG      2008    6.550503134    1.625828134    1.842076132
  202 ARG   CD      2009    6.466090759    1.558596663    1.733634217
  202 ARG   NE      2010    6.333977005    1.622892849    1.729388978
  202 ARG   HE      2011    6.339497724    1.721259302    1.712255306
  202 ARG   CZ      2012    6.215437935    1.561439641    1.740576983
  202 ARG   NH1     2013    6.102161745    1.632838180    1.745648890
  202 ARG   HH11    2014    6.014506576    1.585312133    1.753186700
  202 ARG   HH12    2015    6.102819364    1.732827527    1.746478938
  202 ARG   NH2     2016    6.203774053    1.428236892    1.731809742
  202 ARG   HH21    2017    6.117531647    1.378800054    1.742643202
  202 ARG   HH22    2018    6.284776493    1.372887252    1.712444251
  202 ARG   C       2019    6.930950964    1.666010218    1.884966039
  202 ARG   O       2020    6.965277091    1.628965859    1.997124562
  203 VAL   N       2021    7.013057534    1.665373533    1.780337620
  203 VAL   H       2022    6.980788252    1.679570733    1.686754016
  203 VAL   CA      2023    7.157586035    1.643546795    1.796086848
  203 VAL   CB      2024    7.220783476    1.567961542    1.679025531
  203 VAL   CG1     2025    7.159550208    1.428593332    1.663591913
  203 VAL   CG2     2026    7.213063192    1.645161913    1.547151361
  203 VAL   C       2027    7.235562363    1.770960586    1.829217341
  203 VAL   O       2028    7.234288265    1.869562858    1.755688626
  204 GLU   N       2029    7.307725227    1.763786186    1.940714042
  204 GLU   H       2030    7.302756108    1.682605605    1.998910099
  204 GLU   CA      2031    7.400382236    1.867559213    1.988199176
  204 GLU   CB      2032    7.410878803    1.855697019    2.140383704
  204 GLU   CG      2033    7.475702180    1.977186726    2.207056599
  204 GLU   CD      2034    7.372461567    2.079573518    2.254673000
  204 GLU   OE1     2035    7.398001020    2.200276541    2.234541680
  204 GLU   OE2     2036    7.271923792    2.039116127    2.316960942
  204 GLU   C       2037    7.537716222    1.841856451    1.925819815
  204 GLU   O       2038    7.595826467    1.734857190    1.943267803
  205 CYSH  N       2039    7.585339722    1.935939527    1.844768120
  205 CYSH  H       2040    7.533242143    2.018307465    1.822360207
  205 CYSH  CA      2041    7.717903580    1.920124776    1.783219206
  205 CYSH  CB      2042    7.723887403    1.965092529    1.637089547
  205 CYSH  SG      2043    7.880500788    1.908553169    1.561164919
  205 CYSH  HG      2044    7.881072714    2.005347381    1.469938827
  205 CYSH  C       2045    7.833932566    1.985643698    1.858428560
  205 CYSH  O       2046    7.827855055    2.101779112    1.898505366
  206 VAL   N       2047    7.944482273    1.911690922    1.858927582
  206 VAL   H       2048    7.942596884    1.821743943    1.815250609
  206 VAL   CA      2049    8.076829013    1.952712577    1.908048614
  206 VAL   CB      2050    8.107279278    1.882822940    2.040713547
  206 VAL   CG1     2051    8.247216271    1.915160061    2.093466918
  206 VAL   CG2     2052    8.005090623    1.919381237    2.148555886
  206 VAL   C       2053    8.180565062    1.915142881    1.802028104
  206 VAL   O       2054    8.183434081    1.802170329    1.753449972
  207 VAL   N       2055    8.266179163    2.010592932    1.766671581
  207 VAL   H       2056    8.256580293    2.104700429    1.799100594
  207 VAL   CA      2057    8.376821667    1.985940442    1.673065456
  207 VAL   CB      2058    8.379757491    2.092362800    1.563173813
  207 VAL   CG1     2059    8.492260642    2.068277544    1.462307355
  207 VAL   CG2     2060    8.247238498    2.096585718    1.486812540
  207 VAL   C       2061    8.510860768    1.975649757    1.746139734
  207 VAL   O       2062    8.539406247    2.054610835    1.836033840
  208 GLY   N       2063    8.585320411    1.870733473    1.712393767
  208 GLY   H       2064    8.548438979    1.800871546    1.651067715
  208 GLY   CA      2065    8.722579196    1.845610781    1.758661377
  208 GLY   C       2066    8.770703001    1.702979908    1.731238521
  208 GLY   O       2067    8.692253316    1.608371720    1.736252969
  209 GLU   N       2068    8.899599922    1.689039102    1.701552203
  209 GLU   H       2069    8.959602695    1.768181101    1.689820349
  209 GLU   CA      2070    8.964174469    1.557960330    1.685505906
  209 GLU   CB      2071    9.088900323    1.570826575    1.597813697
  209 GLU   CG      2072    9.136896706    1.439588037    1.535489201
  209 GLU   CD      2073    9.219537741    1.452420600    1.407369004
  209 GLU   OE1     2074    9.294919337    1.358343513    1.374282938
  209 GLU   OE2     2075    9.198839285    1.548065065    1.329588174
  209 GLU   C       2076    8.990258813    1.495068193    1.822538161
  209 GLU   O       2077    9.034116952    1.561855748    1.916061867
  210 VAL   N       2078    8.932778766    1.376344592    1.839608560
  210 VAL   H       2079    8.877334201    1.334735143    1.767535305
  210 VAL   CA      2080    8.940967199    1.299388146    1.964597795
  210 VAL   CB      2081    8.821795312    1.205147092    1.982644544
  210 VAL   CG1     2082    8.693532404    1.284105185    2.009623370
  210 VAL   CG2     2083    8.803807398    1.109968956    1.864194857
  210 VAL   C       2084    9.071576046    1.224010299    1.990524762
  210 VAL   O       2085    9.136325565    1.175168455    1.898046234
  211 GLU   N       2086    9.097603286    1.206044246    2.119709916
  211 GLU   H       2087    9.040533830    1.250410374    2.188815022
  211 GLU   CA      2088    9.206408201    1.126228643    2.178031958
  211 GLU   CB      2089    9.339919893    1.200315662    2.168173998
  211 GLU   CG      2090    9.465947961    1.113545156    2.167553470
  211 GLU   CD      2091    9.484943406    1.025498203    2.291244720
  211 GLU   OE1     2092    9.510868174    1.080921889    2.400251813
  211 GLU   OE2     2093    9.451749892    0.905417736    2.281052939
  211 GLU   C       2094    9.170630912    1.108093248    2.325689336
  211 GLU   O       2095    9.134745967    1.204572477    2.393017112
  212 SER   N       2096    9.202682739    0.989460422    2.376580230
  212 SER   H       2097    9.281195568    0.944724880    2.333737488
  212 SER   CA      2098    9.178875689    0.936289421    2.511542338
  212 SER   CB      2099    9.241563689    1.027478470    2.617187261
  212 SER   OG      2100    9.285925796    0.951680428    2.730039647
  212 SER   HG      2101    9.363680522    0.898966721    2.695764590
  212 SER   C       2102    9.033196941    0.909413220    2.549861319
  212 SER   O       2103    8.946349549    0.996424175    2.545660698
  213 LEU   N       2104    9.007665774    0.781692315    2.576778426
  213 LEU   H       2105    9.070247289    0.708490304    2.549827147
  213 LEU   CA      2106    8.889584430    0.740057226    2.653816313
  213 LEU   CB      2107    8.856969964    0.592359625    2.630718304
  213 LEU   CG      2108    8.809178924    0.560994240    2.488785638
  213 LEU   CD1     2109    8.802117422    0.409225009    2.470724772
  213 LEU   CD2     2110    8.671745003    0.622406411    2.461409319
  213 LEU   C       2111    8.917422946    0.765167212    2.802156117
  213 LEU   O       2112    9.015854084    0.716471324    2.857554869
  214 VAL   N       2113    8.837243405    0.852824653    2.861976197
  214 VAL   H       2114    8.748930866    0.876124078    2.821239710
  214 VAL   CA      2115    8.854410022    0.889536450    3.003288333
  214 VAL   CB      2116    8.826334292    1.036367961    3.035834191
  214 VAL   CG1     2117    8.932689831    1.124411885    2.969883792
  214 VAL   CG2     2118    8.686215460    1.083116523    2.995955810
  214 VAL   C       2119    8.780486994    0.793888480    3.097074924
  214 VAL   O       2120    8.659292128    0.774359953    3.089242390
  215 TYR   N       2121    8.863832164    0.727882931    3.176996200
  215 TYR   H       2122    8.962301371    0.745236236    3.175675627
  215 TYR   CA      2123    8.819242458    0.623099383    3.269931279
  215 TYR   CB      2124    8.925489199    0.513983118    3.284417583
  215 TYR   CG      2125    8.957492031    0.448880133    3.149721199
  215 TYR   CD1     2126    9.077142729    0.480938815    3.086679231
  215 TYR   HD1     2127    9.153506476    0.537519988    3.140025379
  215 TYR   CD2     2128    8.861226519    0.374933417    3.082009923
  215 TYR   HD2     2129    8.770250401    0.343079075    3.132880295
  215 TYR   CE1     2130    9.099752137    0.441207711    2.955416539
  215 TYR   HE1     2131    9.187069610    0.479691758    2.902752069
  215 TYR   CE2     2132    8.883532878    0.334489608    2.950911825
  215 TYR   HE2     2133    8.811196649    0.268062340    2.903643520
  215 TYR   CZ      2134    9.002803539    0.367996050    2.887881451
  215 TYR   OH      2135    9.027607721    0.320016328    2.763076125
  215 TYR   HH      2136    8.940027235    0.299726693    2.719301842
  215 TYR   C       2137    8.774794197    0.674645481    3.406941908
  215 TYR   O       2138    8.778392136    0.793889894    3.436870562
  216 SER   N       2139    8.711389511    0.580753211    3.476606014
  216 SER   H       2140    8.675460166    0.498425545    3.432668155
  216 SER   CA      2141    8.657659666    0.600551857    3.611995026
  216 SER   CB      2142    8.505024638    0.590224558    3.610681868
  216 SER   OG      2143    8.458127906    0.515171086    3.498375631
  216 SER   HG      2144    8.431298027    0.427375396    3.538039898
  216 SER   C       2145    8.716483650    0.510475215    3.720795026
  216 SER   O       2146    8.771002574    0.402443372    3.698717222
  217 ASP   N       2147    8.683496681    0.556271304    3.841235968
  217 ASP   H       2148    8.621044914    0.634351350    3.843456925
  217 ASP   CA      2149    8.718310704    0.522952509    3.980128520
  217 ASP   CB      2150    8.618456790    0.602796616    4.064189827
  217 ASP   CG      2151    8.589302370    0.744431064    4.014158744
  217 ASP   OD1     2152    8.656155256    0.838459430    4.062278308
  217 ASP   OD2     2153    8.512183769    0.761849699    3.917337710
  217 ASP   C       2154    8.711396544    0.373542150    4.012392573
  217 ASP   O       2155    8.795217584    0.319112071    4.084101175
  218 ASP   N       2156    8.614477454    0.306927423    3.950262030
  218 ASP   H       2157    8.548676760    0.358177646    3.895075546
  218 ASP   CA      2158    8.583172571    0.163337143    3.946605904
  218 ASP   CB      2159    8.440454919    0.147232077    3.893867882
  218 ASP   CG      2160    8.420123262    0.221162536    3.761456673
  218 ASP   OD1     2161    8.447119890    0.161473138    3.654998427
  218 ASP   OD2     2162    8.399910716    0.344424216    3.766016728
  218 ASP   C       2163    8.673446938    0.072449391    3.862922081
  218 ASP   O       2164    8.673922576   -0.048562208    3.884980174
  219 GLN   N       2165    8.738769060    0.128181089    3.761347744
  219 GLN   H       2166    8.730550814    0.226811393    3.746990006
  219 GLN   CA      2167    8.823867856    0.062367338    3.661169177
  219 GLN   CB      2168    8.947931282    0.001479337    3.726831577
  219 GLN   CG      2169    9.040477126    0.108095607    3.785799688
  219 GLN   CD      2170    9.157390062    0.041539465    3.858641859
  219 GLN   OE1     2171    9.256580606   -0.002347643    3.800650092
  219 GLN   NE2     2172    9.147660982    0.026764722    3.990460114
  219 GLN   HE21    2173    9.225168308   -0.018730294    4.034301137
  219 GLN   HE22    2174    9.068035701    0.061706535    4.039836961
  219 GLN   C       2175    8.758347914   -0.038036655    3.566091646
  219 GLN   O       2176    8.824916056   -0.112728386    3.494535951
  220 ARG   N       2177    8.626266262   -0.028754752    3.553501331
  220 ARG   H       2178    8.576600058    0.041938553    3.603872613
  220 ARG   CA      2179    8.539216668   -0.118912287    3.476663404
  220 ARG   CB      2180    8.454251303   -0.194588436    3.578969119
  220 ARG   CG      2181    8.419720263   -0.336439003    3.533154035
  220 ARG   CD      2182    8.547631186   -0.417324537    3.510757031
  220 ARG   NE      2183    8.513167506   -0.552652753    3.464885474
  220 ARG   HE      2184    8.414753703   -0.568782281    3.457498869
  220 ARG   CZ      2185    8.600563881   -0.641859833    3.416340494
  220 ARG   NH1     2186    8.727905188   -0.607884368    3.392161939
  220 ARG   HH11    2187    8.795096625   -0.673283772    3.357421556
  220 ARG   HH12    2188    8.755706339   -0.512461879    3.403140098
  220 ARG   NH2     2189    8.565648275   -0.770497753    3.402585999
  220 ARG   HH21    2190    8.630055819   -0.836362603    3.363694439
  220 ARG   HH22    2191    8.476076220   -0.804312018    3.431439815
  220 ARG   C       2192    8.449552333   -0.051239130    3.372779873
  220 ARG   O       2193    8.386047663   -0.119270855    3.292350848
  221 ALA   N       2194    8.429681905    0.079613087    3.385944565
  221 ALA   H       2195    8.444669544    0.121797319    3.475364147
  221 ALA   CA      2196    8.356353981    0.166722147    3.292964747
  221 ALA   CB      2197    8.240036100    0.229649244    3.369927647
  221 ALA   C       2198    8.442355621    0.277371872    3.231559356
  221 ALA   O       2199    8.557656964    0.299372695    3.268309381
  222 VAL   N       2200    8.387952688    0.336060166    3.125312358
  222 VAL   H       2201    8.305372440    0.299377776    3.082453601
  222 VAL   CA      2202    8.442615729    0.454221407    3.057035336
  222 VAL   CB      2203    8.454901445    0.428824708    2.906653135
  222 VAL   CG1     2204    8.520630953    0.546653747    2.834497615
  222 VAL   CG2     2205    8.532919171    0.300837062    2.875906621
  222 VAL   C       2206    8.346270958    0.570632297    3.081108812
  222 VAL   O       2207    8.234753715    0.572162398    3.029218986
  223 LYSH  N       2208    8.392969376    0.669743201    3.156521646
  223 LYSH  H       2209    8.484989505    0.666232479    3.195508449
  223 LYSH  CA      2210    8.315198704    0.791205184    3.184993774
  223 LYSH  CB      2211    8.375926697    0.868601735    3.302180056
  223 LYSH  CG      2212    8.285096380    0.849383097    3.423787990
  223 LYSH  CD      2213    8.342561735    0.898154916    3.556940753
  223 LYSH  CE      2214    8.359798935    1.049521209    3.571087300
  223 LYSH  NZ      2215    8.398221046    1.080766131    3.709501481
  223 LYSH  HZ1     2216    8.482945130    1.033196034    3.733150289
  223 LYSH  HZ2     2217    8.326790099    1.049407894    3.772067240
  223 LYSH  HZ3     2218    8.410845498    1.179487658    3.719232105
  223 LYSH  C       2219    8.288753236    0.882813692    3.065326328
  223 LYSH  O       2220    8.203980684    0.971495773    3.074220731
  224 GLY   N       2221    8.374398549    0.873850751    2.963967228
  224 GLY   H       2222    8.458130550    0.819701570    2.971505029
  224 GLY   CA      2223    8.355983624    0.942827364    2.835456274
  224 GLY   C       2224    8.480578167    0.940242958    2.746670119
  224 GLY   O       2225    8.575520588    0.866089316    2.771530318
  225 VAL   N       2226    8.487806152    1.042611517    2.662068494
  225 VAL   H       2227    8.420992174    1.116777057    2.668112513
  225 VAL   CA      2228    8.598055223    1.066376020    2.567769274
  225 VAL   CB      2229    8.549495219    1.036269969    2.425821382
  225 VAL   CG1     2230    8.451986602    1.140601079    2.370885085
  225 VAL   CG2     2231    8.665757390    1.009516753    2.330027989
  225 VAL   C       2232    8.656170347    1.206896251    2.584801681
  225 VAL   O       2233    8.593035392    1.297281087    2.639353788
  226 LYSH  N       2234    8.783602323    1.221629837    2.549669760
  226 LYSH  H       2235    8.839383987    1.142485318    2.524678737
  226 LYSH  CA      2236    8.858672725    1.347754137    2.557959331
  226 LYSH  CB      2237    8.979492840    1.316348435    2.646438372
  226 LYSH  CG      2238    9.074619659    1.431069237    2.681031795
  226 LYSH  CD      2239    9.185716318    1.374272592    2.769555916
  226 LYSH  CE      2240    9.289544150    1.479673961    2.808524980
  226 LYSH  NZ      2241    9.391101047    1.418199710    2.895220501
  226 LYSH  HZ1     2242    9.440001803    1.347871412    2.843628838
  226 LYSH  HZ2     2243    9.345826699    1.375757298    2.973630638
  226 LYSH  HZ3     2244    9.455117219    1.488217424    2.926826737
  226 LYSH  C       2245    8.898117656    1.400686386    2.419923223
  226 LYSH  O       2246    8.900799790    1.329287326    2.319796925
  227 LEU   N       2247    8.904347642    1.533426072    2.414122827
  227 LEU   H       2248    8.877903350    1.588597677    2.493222723
  227 LEU   CA      2249    8.952171157    1.610472525    2.298417734
  227 LEU   CB      2250    8.872886495    1.740643949    2.285029554
  227 LEU   CG      2251    8.724948756    1.719673004    2.252046951
  227 LEU   CD1     2252    8.651152416    1.853446300    2.260386967
  227 LEU   CD2     2253    8.706857570    1.658585433    2.112942609
  227 LEU   C       2254    9.100574604    1.644852314    2.312770256
  227 LEU   O       2255    9.146439525    1.680762338    2.421109006
  228 VAL   N       2256    9.164197207    1.659978828    2.196952427
  228 VAL   H       2257    9.119400545    1.635064398    2.111079238
  228 VAL   CA      2258    9.307387752    1.690780047    2.184379521
  228 VAL   CB      2259    9.354050270    1.691971073    2.038658448
  228 VAL   CG1     2260    9.351452576    1.550632116    1.980091681
  228 VAL   CG2     2261    9.273454785    1.788389893    1.951361754
  228 VAL   C       2262    9.360984559    1.813945476    2.257652081
  228 VAL   O       2263    9.478578391    1.815304463    2.293704949
  229 ASP   N       2264    9.277089266    1.913470896    2.284951730
  229 ASP   H       2265    9.183985784    1.916435899    2.248570089
  229 ASP   CA      2266    9.315418560    2.028847665    2.367607913
  229 ASP   CB      2267    9.223327748    2.149442363    2.347953431
  229 ASP   CG      2268    9.078281314    2.127693106    2.391486700
  229 ASP   OD1     2269    9.047794611    2.143990931    2.511605752
  229 ASP   OD2     2270    8.990957171    2.110626162    2.303690265
  229 ASP   C       2271    9.329973699    2.002220699    2.517577580
  229 ASP   O       2272    9.408954672    2.068332434    2.584820533
  230 GLY   N       2273    9.261067884    1.899631685    2.566747281
  230 GLY   H       2274    9.219632542    1.832473136    2.505311122
  230 GLY   CA      2275    9.253611211    1.866629642    2.709805749
  230 GLY   C       2276    9.112562882    1.840622781    2.763109793
  230 GLY   O       2277    9.095952313    1.754689857    2.849540448
  231 LYSH  N       2278    9.013500791    1.909583478    2.707238670
  231 LYSH  H       2279    9.033219593    1.978325678    2.637328088
  231 LYSH  CA      2280    8.871882182    1.901403078    2.745807520
  231 LYSH  CB      2281    8.784780216    1.995607113    2.662427680
  231 LYSH  CG      2282    8.803494413    2.143055011    2.698781605
  231 LYSH  CD      2283    8.698037236    2.234075563    2.635511998
  231 LYSH  CE      2284    8.700031759    2.244887488    2.482903997
  231 LYSH  NZ      2285    8.818455346    2.314619325    2.430725810
  231 LYSH  HZ1     2286    8.896123623    2.252362734    2.440288235
  231 LYSH  HZ2     2287    8.838629498    2.397660311    2.482658586
  231 LYSH  HZ3     2288    8.809004444    2.333044564    2.332893339
  231 LYSH  C       2289    8.810865015    1.761363587    2.737017421
  231 LYSH  O       2290    8.831521147    1.687521657    2.640836358
  232 VAL   N       2291    8.720802346    1.736659757    2.831713972
  232 VAL   H       2292    8.693389012    1.806672611    2.897649030
  232 VAL   CA      2293    8.651915341    1.607504126    2.845316831
  232 VAL   CB      2294    8.678503575    1.542478152    2.981250442
  232 VAL   CG1     2295    8.824554722    1.498068455    2.991636807
  232 VAL   CG2     2296    8.643077507    1.632784709    3.099570990
  232 VAL   C       2297    8.501948227    1.613184901    2.815491420
  232 VAL   O       2298    8.428015451    1.695461470    2.869294734
  233 LEU   N       2299    8.460133828    1.521492050    2.728698693
  233 LEU   H       2300    8.524626484    1.456340459    2.688738931
  233 LEU   CA      2301    8.320289343    1.493662239    2.692916381
  233 LEU   CB      2302    8.308019976    1.466948567    2.542753390
  233 LEU   CG      2303    8.333487954    1.588822686    2.453831618
  233 LEU   CD1     2304    8.357484454    1.541775828    2.310220044
  233 LEU   CD2     2305    8.213475070    1.683674499    2.457005135
  233 LEU   C       2306    8.277433466    1.367900901    2.768802201
  233 LEU   O       2307    8.311616701    1.255805850    2.731435830
  234 THR   N       2308    8.236890879    1.392477607    2.893076032
  234 THR   H       2309    8.244442557    1.483554571    2.933671092
  234 THR   CA      2310    8.188625713    1.287710084    2.984198654
  234 THR   CB      2311    8.237211730    1.309459619    3.127654322
  234 THR   OG1     2312    8.221766631    1.446445832    3.165688078
  234 THR   HG1     2313    8.124883466    1.469596463    3.156899114
  234 THR   CG2     2314    8.382609506    1.264454958    3.143381817
  234 THR   C       2315    8.036870275    1.268210029    2.982461757
  234 THR   O       2316    7.963742067    1.362345148    3.012818660
  235 ALA   N       2317    7.998150747    1.141030092    2.978328911
  235 ALA   H       2318    8.063744246    1.067944143    2.997195206
  235 ALA   CA      2319    7.861384737    1.092741973    2.954326216
  235 ALA   CB      2320    7.823880372    1.123122773    2.809136141
  235 ALA   C       2321    7.845338278    0.942183868    2.976320952
  235 ALA   O       2322    7.942991136    0.867659813    2.969844274
  236 GLU   N       2323    7.720610449    0.897021489    2.986040890
  236 GLU   H       2324    7.643829420    0.959381162    2.971284331
  236 GLU   CA      2325    7.683741301    0.757474948    3.013951850
  236 GLU   CB      2326    7.532922489    0.742642987    3.035010554
  236 GLU   CG      2327    7.473560032    0.822107299    3.151519146
  236 GLU   CD      2328    7.346124980    0.887083061    3.097264339
  236 GLU   OE1     2329    7.245963733    0.814800646    3.078123841
  236 GLU   OE2     2330    7.358662007    1.002956993    3.052086300
  236 GLU   C       2331    7.717561412    0.654934277    2.905546497
  236 GLU   O       2332    7.731119451    0.536417909    2.935530664
  237 LEU   N       2333    7.694022155    0.694856988    2.780868603
  237 LEU   H       2334    7.644064070    0.779486288    2.762321153
  237 LEU   CA      2335    7.718369758    0.609369971    2.663773990
  237 LEU   CB      2336    7.584126356    0.562940667    2.606904553
  237 LEU   CG      2337    7.596240425    0.445229348    2.509920426
  237 LEU   CD1     2338    7.654027896    0.321460599    2.578847257
  237 LEU   CD2     2339    7.459874016    0.411661184    2.449229885
  237 LEU   C       2340    7.805912072    0.676263227    2.557590326
  237 LEU   O       2341    7.767343671    0.770508836    2.488590067
  238 THR   N       2342    7.926945865    0.622195573    2.546742621
  238 THR   H       2343    7.952627023    0.544657950    2.604450710
  238 THR   CA      2344    8.024060291    0.660184594    2.443124405
  238 THR   CB      2345    8.166555451    0.674530444    2.496969233
  238 THR   OG1     2346    8.169742210    0.776871212    2.596804165
  238 THR   HG1     2347    8.124267662    0.745260423    2.680071603
  238 THR   CG2     2348    8.266527843    0.713406532    2.387861615
  238 THR   C       2349    8.018274125    0.558833474    2.328654012
  238 THR   O       2350    8.049659715    0.440941657    2.344401498
  239 VAL   N       2351    7.967240353    0.607826946    2.216025485
  239 VAL   H       2352    7.943038550    0.704555007    2.208357421
  239 VAL   CA      2353    7.950504652    0.532401722    2.090950954
  239 VAL   CB      2354    7.810069712    0.549775159    2.032751196
  239 VAL   CG1     2355    7.790433514    0.462784489    1.908425262
  239 VAL   CG2     2356    7.700524037    0.517689420    2.134629803
  239 VAL   C       2357    8.057112753    0.576389208    1.990389647
  239 VAL   O       2358    8.053463280    0.684549001    1.931919093
  240 ILE   N       2359    8.158089457    0.490383740    1.980541981
  240 ILE   H       2360    8.154157548    0.403996794    2.030776542
  240 ILE   CA      2361    8.270936133    0.501362576    1.886964580
  240 ILE   CB      2362    8.392420949    0.428165933    1.944354378
  240 ILE   CG1     2363    8.431958266    0.477931809    2.083541349
  240 ILE   CG2     2364    8.512454171    0.436803621    1.849864049
  240 ILE   CD      2365    8.478962550    0.623448789    2.088827570
  240 ILE   C       2366    8.225912398    0.445567767    1.751792650
  240 ILE   O       2367    8.223482662    0.324852721    1.728319810
  241 ALA   N       2368    8.169399372    0.537286202    1.673781374
  241 ALA   H       2369    8.165990618    0.632628297    1.703752448
  241 ALA   CA      2370    8.107228053    0.512383925    1.542923864
  241 ALA   CB      2371    7.965259466    0.569199483    1.548171231
  241 ALA   C       2372    8.182703429    0.568046231    1.422020364
  241 ALA   O       2373    8.132504249    0.566240296    1.309739676
  242 ALA   N       2374    8.301499780    0.622776075    1.446150288
  242 ALA   H       2375    8.324345004    0.651971579    1.539032327
  242 ALA   CA      2376    8.397223575    0.669408544    1.344797065
  242 ALA   CB      2377    8.503004172    0.753617218    1.416436003
  242 ALA   C       2378    8.460867249    0.561088926    1.257460802
  242 ALA   O       2379    8.582475542    0.557106653    1.239414400
  243 GLY   N       2380    8.375177609    0.476387509    1.201140685
  243 GLY   H       2381    8.277779861    0.496444404    1.211725284
  243 GLY   CA      2382    8.400843878    0.357564214    1.118472507
  243 GLY   C       2383    8.546054349    0.314232333    1.097314809
  243 GLY   O       2384    8.596755146    0.224650743    1.164656368
  244 ALA   N       2385    8.610748941    0.386749511    1.006513548
  244 ALA   H       2386    8.558642979    0.450125754    0.949336650
  244 ALA   CA      2387    8.752388075    0.371234224    0.970307893
  244 ALA   CB      2388    8.784350843    0.465509660    0.854101969
  244 ALA   C       2389    8.854207881    0.389969866    1.082967381
  244 ALA   O       2390    8.935621959    0.301654632    1.109446951
  245 ARG   N       2391    8.838206460    0.496808736    1.160560594
  245 ARG   H       2392    8.753829571    0.550228008    1.155240074
  245 ARG   CA      2393    8.926651843    0.532213858    1.272520826
  245 ARG   CB      2394    8.935876428    0.684553474    1.283499004
  245 ARG   CG      2395    9.035116038    0.744354770    1.183575055
  245 ARG   CD      2396    9.180208562    0.734172246    1.231028690
  245 ARG   NE      2397    9.264244958    0.813785381    1.140446743
  245 ARG   HE      2398    9.214818761    0.847220532    1.060202478
  245 ARG   CZ      2399    9.392173606    0.848932867    1.159196262
  245 ARG   NH1     2400    9.463503978    0.813550263    1.266969017
  245 ARG   HH11    2401    9.560041693    0.837463795    1.277330386
  245 ARG   HH12    2402    9.421335959    0.762550162    1.341933862
  245 ARG   NH2     2403    9.461457982    0.913889372    1.064664108
  245 ARG   HH21    2404    9.553420636    0.948785199    1.082670579
  245 ARG   HH22    2405    9.434776074    0.906330153    0.968590680
  245 ARG   C       2406    8.891065275    0.473212067    1.409127506
  245 ARG   O       2407    8.970531939    0.483119688    1.502499167
  246 SER   N       2408    8.776922289    0.405951054    1.420909141
  246 SER   H       2409    8.707146308    0.411750573    1.349499179
  246 SER   CA      2410    8.728477731    0.348924964    1.547445110
  246 SER   CB      2411    8.598024382    0.271336712    1.528081404
  246 SER   OG      2412    8.497358362    0.366888686    1.493679543
  246 SER   HG      2413    8.413435505    0.316166504    1.474088098
  246 SER   C       2414    8.823190081    0.257335111    1.625233100
  246 SER   O       2415    8.848215030    0.279598767    1.743584617
  247 SER   N       2416    8.891275795    0.170219346    1.551290027
  247 SER   H       2417    8.885263910    0.172389954    1.451485122
  247 SER   CA      2418    8.994549240    0.078414835    1.601487291
  247 SER   CB      2419    9.048653405   -0.002817635    1.483650764
  247 SER   OG      2420    9.082556010    0.090444923    1.380671182
  247 SER   HG      2421    9.099958935    0.041129298    1.295426821
  247 SER   C       2422    9.112789542    0.150717423    1.666329014
  247 SER   O       2423    9.160935667    0.111409703    1.772483083
  248 HISB  N       2424    9.154213447    0.258194495    1.599832854
  248 HISB  H       2425    9.121538900    0.271753002    1.506292084
  248 HISB  CA      2426    9.258466324    0.352875071    1.642008086
  248 HISB  CB      2427    9.288777938    0.444070873    1.522947442
  248 HISB  CG      2428    9.406727851    0.539231188    1.543955366
  248 HISB  ND1     2429    9.407734682    0.668620978    1.513137384
  248 HISB  CD2     2430    9.517228255    0.511711578    1.612688643
  248 HISB  HD2     2431    9.550291668    0.413035021    1.645117403
  248 HISB  CE1     2432    9.515524081    0.722239966    1.569670397
  248 HISB  HE1     2433    9.536925001    0.828692674    1.579281083
  248 HISB  NE2     2434    9.583892807    0.625475233    1.630090134
  248 HISB  HE2     2435    9.666192022    0.636859191    1.685743030
  248 HISB  C       2436    9.220744394    0.430629985    1.768262709
  248 HISB  O       2437    9.287167514    0.411754066    1.870062080
  249 ILE   N       2438    9.102084003    0.490696760    1.769987022
  249 ILE   H       2439    9.049559471    0.500015882    1.685394116
  249 ILE   CA      2440    9.046782936    0.562518588    1.885721474
  249 ILE   CB      2441    8.916364082    0.632396666    1.846757272
  249 ILE   CG1     2442    8.938930002    0.728066850    1.729502283
  249 ILE   CG2     2443    8.854988692    0.710047234    1.963433788
  249 ILE   CD      2444    8.808306725    0.775064113    1.665157916
  249 ILE   C       2445    9.029922359    0.472884433    2.008575594
  249 ILE   O       2446    9.049671396    0.515961598    2.122085907
  250 LEU   N       2447    8.992710773    0.347124355    1.986469012
  250 LEU   H       2448    8.950108574    0.322710760    1.899349275
  250 LEU   CA      2449    8.989582414    0.240547960    2.087686565
  250 LEU   CB      2450    8.895828174    0.129757279    2.039265826
  250 LEU   CG      2451    8.747821521    0.164301543    2.056886714
  250 LEU   CD1     2452    8.665080503    0.070170381    1.969133773
  250 LEU   CD2     2453    8.706002419    0.147850986    2.203138356
  250 LEU   C       2454    9.121723465    0.175988305    2.129924197
  250 LEU   O       2455    9.121435937    0.085393966    2.213129736
  251 GLY   N       2456    9.231183368    0.211459928    2.063209841
  251 GLY   H       2457    9.229952199    0.290356567    2.001763782
  251 GLY   CA      2458    9.365732360    0.155953145    2.083902502
  251 GLY   C       2459    9.391012144    0.010660406    2.043118224
  251 GLY   O       2460    9.502750105   -0.038128716    2.059395924
  252 ILE   N       2461    9.299562066   -0.048794272    1.966997052
  252 ILE   H       2462    9.231383809    0.005988520    1.918506983
  252 ILE   CA      2463    9.302143093   -0.192039885    1.934087584
  252 ILE   CB      2464    9.191983983   -0.270476671    2.005684437
  252 ILE   CG1     2465    9.052894197   -0.208690729    1.989866648
  252 ILE   CG2     2466    9.230791244   -0.289641653    2.152445163
  252 ILE   CD      2467    8.941065667   -0.296876462    2.045795679
  252 ILE   C       2468    9.308344259   -0.225634422    1.784934888
  252 ILE   O       2469    9.207608966   -0.216917734    1.714884159
  253 PRO   N       2470    9.422468439   -0.275208759    1.737944114
  253 PRO   CA      2471    9.444656079   -0.306742210    1.596083598
  253 PRO   CB      2472    9.595762460   -0.327773984    1.584456009
  253 PRO   CG      2473    9.633582184   -0.383114932    1.721991634
  253 PRO   CD      2474    9.543194816   -0.303972484    1.816744322
  253 PRO   C       2475    9.363551556   -0.423106224    1.538720953
  253 PRO   O       2476    9.279677536   -0.398245816    1.452240478
  254 LYSH  N       2477    9.367264797   -0.538721116    1.604378792
  254 LYSH  H       2478    9.435106970   -0.553750570    1.676304839
  254 LYSH  CA      2479    9.294647549   -0.659473412    1.562474156
  254 LYSH  CB      2480    9.325787232   -0.781612681    1.649221662
  254 LYSH  CG      2481    9.457609328   -0.851440972    1.615177389
  254 LYSH  CD      2482    9.458321416   -1.001919041    1.642894974
  254 LYSH  CE      2483    9.442018177   -1.042564695    1.789493528
  254 LYSH  NZ      2484    9.460482496   -1.186542104    1.812742340
  254 LYSH  HZ1     2485    9.452148666   -1.208632183    1.909915846
  254 LYSH  HZ2     2486    9.547649907   -1.219508502    1.776477928
  254 LYSH  HZ3     2487    9.387471253   -1.239005130    1.768958901
  254 LYSH  C       2488    9.142708241   -0.651273486    1.546383727
  254 LYSH  O       2489    9.081545685   -0.747004926    1.499214736
  255 LEU   N       2490    9.081233943   -0.539810824    1.584932216
  255 LEU   H       2491    9.133407451   -0.460253802    1.615745637
  255 LEU   CA      2492    8.937459398   -0.515765500    1.565852888
  255 LEU   CB      2493    8.898404271   -0.392216389    1.647223670
  255 LEU   CG      2494    8.748295478   -0.363128473    1.653052024
  255 LEU   CD1     2495    8.671660143   -0.472949625    1.727055967
  255 LEU   CD2     2496    8.724507005   -0.226516251    1.717731436
  255 LEU   C       2497    8.897053624   -0.500889690    1.419021592
  255 LEU   O       2498    8.794039194   -0.554677821    1.378697287
  256 CYSH  N       2499    8.984402610   -0.441692695    1.338045619
  256 CYSH  H       2500    9.078202580   -0.422831995    1.367128943
  256 CYSH  CA      2501    8.953887750   -0.405140953    1.198958680
  256 CYSH  CB      2502    8.852398116   -0.290697917    1.202646875
  256 CYSH  SG      2503    8.776286597   -0.257435116    1.039579816
  256 CYSH  HG      2504    8.676991874   -0.184641862    1.089885887
  256 CYSH  C       2505    9.075390198   -0.359080507    1.118154916
  256 CYSH  O       2506    9.154099548   -0.279968739    1.169898029
  257 ASP   N       2507    9.080230664   -0.398043391    0.991077287
  257 ASP   H       2508    8.999732084   -0.438594104    0.947746088
  257 ASP   CA      2509    9.185080575   -0.362966634    0.894200471
  257 ASP   CB      2510    9.216446997   -0.474109402    0.793827415
  257 ASP   CG      2511    9.346568212   -0.453764722    0.715942712
  257 ASP   OD1     2512    9.349716999   -0.470461275    0.592102854
  257 ASP   OD2     2513    9.448458176   -0.427556477    0.783465672
  257 ASP   C       2514    9.138118727   -0.243110849    0.811481116
  257 ASP   O       2515    9.032277197   -0.246022213    0.748874222
  258 VAL   N       2516    9.216393913   -0.135940986    0.820301028
  258 VAL   H       2517    9.299540526   -0.136494955    0.875871113
  258 VAL   CA      2518    9.190674690   -0.012111574    0.745370606
  258 VAL   CB      2519    9.197808410    0.112344276    0.834094367
  258 VAL   CG1     2520    9.144037069    0.235131494    0.760318259
  258 VAL   CG2     2521    9.122689874    0.093857420    0.966096041
  258 VAL   C       2522    9.289841418   -0.003330026    0.629190381
  258 VAL   O       2523    9.406182421    0.032599477    0.646657165
  259 TYR   N       2524    9.238037124   -0.034974108    0.510847963
  259 TYR   H       2525    9.139218852   -0.044865735    0.499108681
  259 TYR   CA      2526    9.317468051   -0.034342060    0.387172081
  259 TYR   CB      2527    9.365693428   -0.174587462    0.349582369
  259 TYR   CG      2528    9.268423715   -0.261170079    0.269289305
  259 TYR   CD1     2529    9.168517070   -0.334070750    0.332704582
  259 TYR   HD1     2530    9.164439542   -0.336958317    0.441590007
  259 TYR   CD2     2531    9.283734064   -0.270952269    0.131487602
  259 TYR   HD2     2532    9.356716417   -0.208770933    0.079641119
  259 TYR   CE1     2533    9.083429513   -0.414932722    0.258271829
  259 TYR   HE1     2534    9.001011705   -0.464853954    0.309224511
  259 TYR   CE2     2535    9.199740867   -0.352759671    0.056841050
  259 TYR   HE2     2536    9.203150174   -0.346337336   -0.051905686
  259 TYR   CZ      2537    9.100352416   -0.425959325    0.120753075
  259 TYR   OH      2538    9.022305328   -0.512016540    0.050074773
  259 TYR   HH      2539    8.941286937   -0.528922187    0.106201590
  259 TYR   C       2540    9.247632662    0.038478679    0.272170285
  259 TYR   O       2541    9.128651306    0.069544045    0.274886942
  260 SER   N       2542    9.334167393    0.082386763    0.181215096
  260 SER   H       2543    9.429913987    0.053733278    0.184616533
  260 SER   CA      2544    9.310732435    0.163679919    0.060989964
  260 SER   CB      2545    9.447689328    0.220213805    0.022835940
  260 SER   OG      2546    9.539329740    0.110539871    0.027573652
  260 SER   HG      2547    9.625337538    0.143164673   -0.011655380
  260 SER   C       2548    9.256064709    0.090493072   -0.061760365
  260 SER   O       2549    9.254423148   -0.032351802   -0.067838165
  261 GLU   N       2550    9.210080699    0.171856444   -0.156396782
  261 GLU   H       2551    9.174879541    0.261586287   -0.129729853
  261 GLU   CA      2552    9.171806567    0.131931845   -0.292606928
  261 GLU   CB      2553    9.024638269    0.090131262   -0.290622849
  261 GLU   CG      2554    8.978459491    0.017129603   -0.416919912
  261 GLU   CD      2555    9.017553474   -0.130784058   -0.415433410
  261 GLU   OE1     2556    9.133617709   -0.157465600   -0.453448494
  261 GLU   OE2     2557    8.929412368   -0.209660125   -0.374989951
  261 GLU   C       2558    9.189186801    0.248621073   -0.390026391
  261 GLU   O       2559    9.156943003    0.363136420   -0.358746798
  262 PHE   N       2560    9.227959670    0.213775805   -0.512394984
  262 PHE   H       2561    9.238682606    0.116898779   -0.534752546
  262 PHE   CA      2562    9.249144711    0.307799270   -0.623400264
  262 PHE   CB      2563    9.388716368    0.294068987   -0.684566216
  262 PHE   CG      2564    9.501249199    0.350290585   -0.597477215
  262 PHE   CD1     2565    9.567961028    0.266292229   -0.509078744
  262 PHE   HD1     2566    9.525933521    0.168953266   -0.483805117
  262 PHE   CD2     2567    9.552616625    0.476631776   -0.624316328
  262 PHE   HD2     2568    9.499182379    0.544694082   -0.690590693
  262 PHE   CE1     2569    9.687317089    0.306833155   -0.450514144
  262 PHE   HE1     2570    9.732482269    0.246383573   -0.371856946
  262 PHE   CE2     2571    9.672515383    0.517011570   -0.566742372
  262 PHE   HE2     2572    9.713904284    0.615399988   -0.588807358
  262 PHE   CZ      2573    9.740762078    0.431456789   -0.481066580
  262 PHE   HZ      2574    9.838162022    0.460196127   -0.441480851
  262 PHE   C       2575    9.144752365    0.297771316   -0.734814093
  262 PHE   O       2576    9.143132398    0.205741550   -0.816403909
  263 VAL   N       2577    9.069981924    0.407207561   -0.745980540
  263 VAL   H       2578    9.092175736    0.489789805   -0.694124100
  263 VAL   CA      2579    8.962181082    0.424579441   -0.844412248
  263 VAL   CB      2580    8.825160199    0.445367652   -0.779576420
  263 VAL   CG1     2581    8.781001923    0.316580892   -0.709763281
  263 VAL   CG2     2582    8.818861923    0.562218344   -0.681010464
  263 VAL   C       2583    8.991728332    0.536364967   -0.944627033
  263 VAL   O       2584    9.049399562    0.639848393   -0.911510989
  264 ALA   N       2585    8.938020406    0.519073571   -1.065070276
  264 ALA   H       2586    8.876549231    0.442496238   -1.083953292
  264 ALA   CA      2587    8.963682491    0.609631271   -1.177985114
  264 ALA   CB      2588    9.076111206    0.550757560   -1.263416187
  264 ALA   C       2589    8.841376402    0.638750465   -1.265190917
  264 ALA   O       2590    8.754871829    0.554099033   -1.287101967
  265 TYR   N       2591    8.842789275    0.760570978   -1.318571406
  265 TYR   H       2592    8.918492466    0.823132561   -1.299691662
  265 TYR   CA      2593    8.739632319    0.816937923   -1.406840116
  265 TYR   CB      2594    8.693817627    0.953856065   -1.356231465
  265 TYR   CG      2595    8.638604852    0.961427636   -1.213753317
  265 TYR   CD1     2596    8.726778602    0.972485589   -1.106882019
  265 TYR   HD1     2597    8.831261911    0.943695676   -1.118416729
  265 TYR   CD2     2598    8.506311343    1.000185547   -1.195971578
  265 TYR   HD2     2599    8.433420393    0.987849982   -1.276058422
  265 TYR   CE1     2600    8.684895562    1.024962961   -0.985179275
  265 TYR   HE1     2601    8.757197512    1.036753732   -0.904480602
  265 TYR   CE2     2602    8.463865491    1.054270894   -1.075169828
  265 TYR   HE2     2603    8.360589087    1.088271441   -1.067600310
  265 TYR   CZ      2604    8.553364566    1.067113675   -0.969595310
  265 TYR   OH      2605    8.519899824    1.136392469   -0.857460622
  265 TYR   HH      2606    8.535988906    1.232558898   -0.879631978
  265 TYR   C       2607    8.796489172    0.841356553   -1.546778258
  265 TYR   O       2608    8.908832180    0.888661656   -1.563260325
  266 ILE   N       2609    8.712050224    0.811554218   -1.645125038
  266 ILE   H       2610    8.631343084    0.755542755   -1.626400808
  266 ILE   CA      2611    8.732884735    0.845543883   -1.786622062
  266 ILE   CB      2612    8.735812722    0.719519430   -1.873335577
  266 ILE   CG1     2613    8.843367058    0.619120610   -1.831369617
  266 ILE   CG2     2614    8.750287764    0.755289833   -2.021395534
  266 ILE   CD      2615    8.986894033    0.670924690   -1.842607348
  266 ILE   C       2616    8.619999353    0.938766026   -1.831104520
  266 ILE   O       2617    8.502282396    0.904266245   -1.822022247
  267 GLN   N       2618    8.659376358    1.061483424   -1.863951009
  267 GLN   H       2619    8.752576089    1.091849413   -1.844143168
  267 GLN   CA      2620    8.570567516    1.168109579   -1.912472134
  267 GLN   CB      2621    8.641668229    1.303401350   -1.919500781
  267 GLN   CG      2622    8.688806904    1.356746100   -1.784078758
  267 GLN   CD      2623    8.833944238    1.319268992   -1.753486609
  267 GLN   OE1     2624    8.885927602    1.213084703   -1.787405373
  267 GLN   NE2     2625    8.906424382    1.410484159   -1.689335051
  267 GLN   HE21    2626    9.001156285    1.384640865   -1.670435172
  267 GLN   HE22    2627    8.868385581    1.498658261   -1.661451014
  267 GLN   C       2628    8.504787393    1.142009959   -2.048129142
  267 GLN   O       2629    8.564112069    1.086751760   -2.140628411
  268 LEU   N       2630    8.381753017    1.192036049   -2.055352732
  268 LEU   H       2631    8.337716246    1.230874775   -1.974406353
  268 LEU   CA      2632    8.293059188    1.193827691   -2.172578530
  268 LEU   CB      2633    8.175626098    1.098634735   -2.148969739
  268 LEU   CG      2634    8.213193880    0.952215999   -2.125321984
  268 LEU   CD1     2635    8.089809334    0.873181383   -2.081322012
  268 LEU   CD2     2636    8.274057813    0.890464096   -2.251388583
  268 LEU   C       2637    8.234011919    1.334039431   -2.188877556
  268 LEU   O       2638    8.231227794    1.415453379   -2.096713174
  269 THR   N       2639    8.202489913    1.367425838   -2.313705390
  269 THR   H       2640    8.233502069    1.310855559   -2.390122561
  269 THR   CA      2641    8.119564753    1.482770322   -2.351520401
  269 THR   CB      2642    8.137849203    1.523785794   -2.497784995
  269 THR   OG1     2643    8.081637009    1.422784799   -2.581985298
  269 THR   HG1     2644    8.151261718    1.351740173   -2.592305532
  269 THR   CG2     2645    8.284229664    1.550737937   -2.533230303
  269 THR   C       2646    7.972096692    1.451041131   -2.325919036
  269 THR   O       2647    7.934545752    1.336311207   -2.302289355
  270 LYSH  N       2648    7.887006387    1.546724078   -2.361898521
  270 LYSH  H       2649    7.906034929    1.598512901   -2.445304408
  270 LYSH  CA      2650    7.744244319    1.545383047   -2.326866525
  270 LYSH  CB      2651    7.684534909    1.682651216   -2.358510857
  270 LYSH  CG      2652    7.747571882    1.792231661   -2.272328108
  270 LYSH  CD      2653    7.696953086    1.930519724   -2.313784453
  270 LYSH  CE      2654    7.742630251    2.035371978   -2.212158826
  270 LYSH  NZ      2655    7.692064633    2.168493417   -2.248638970
  270 LYSH  HZ1     2656    7.700694560    2.229892201   -2.170187214
  270 LYSH  HZ2     2657    7.596298018    2.161108515   -2.276449873
  270 LYSH  HZ3     2658    7.746144576    2.204356219   -2.324722570
  270 LYSH  C       2659    7.668140186    1.434913079   -2.400443338
  270 LYSH  O       2660    7.622797867    1.339964257   -2.336733253
  271 GLU   N       2661    7.693642202    1.428683480   -2.530835093
  271 GLU   H       2662    7.748129394    1.502897474   -2.569882616
  271 GLU   CA      2663    7.647523714    1.338082963   -2.637019726
  271 GLU   CB      2664    7.707393964    1.388413703   -2.768533665
  271 GLU   CG      2665    7.678501740    1.533572007   -2.807328845
  271 GLU   CD      2666    7.740768003    1.642374753   -2.719613832
  271 GLU   OE1     2667    7.846561066    1.619440241   -2.657133759
  271 GLU   OE2     2668    7.672711084    1.744828449   -2.697331638
  271 GLU   C       2669    7.690885283    1.193680538   -2.610928077
  271 GLU   O       2670    7.605405049    1.106061667   -2.598821479
  272 GLU   N       2671    7.819144336    1.176386614   -2.580257269
  272 GLU   H       2672    7.882980949    1.252931196   -2.588467874
  272 GLU   CA      2673    7.878749035    1.048692604   -2.538418052
  272 GLU   CB      2674    8.028645262    1.063851128   -2.511692427
  272 GLU   CG      2675    8.119199120    1.077761735   -2.634230152
  272 GLU   CD      2676    8.263769284    1.112931124   -2.598539760
  272 GLU   OE1     2677    8.357467265    1.037846500   -2.633295879
  272 GLU   OE2     2678    8.285019451    1.221330516   -2.540012782
  272 GLU   C       2679    7.809085414    0.990496619   -2.415235979
  272 GLU   O       2680    7.746449843    0.884855191   -2.422110987
  273 ALA   N       2681    7.797572328    1.073234130   -2.311736327
  273 ALA   H       2682    7.839735962    1.163865041   -2.314894441
  273 ALA   CA      2683    7.729953755    1.041714819   -2.185074329
  273 ALA   CB      2684    7.765708036    1.148921819   -2.081926940
  273 ALA   C       2685    7.577891491    1.026064746   -2.191772580
  273 ALA   O       2686    7.518915062    0.949209783   -2.115974077
  274 ASP   N       2687    7.513525642    1.105978605   -2.276406250
  274 ASP   H       2688    7.560097659    1.185958546   -2.314277829
  274 ASP   CA      2689    7.368407674    1.105717573   -2.299854095
  274 ASP   CB      2690    7.324950249    1.232582843   -2.373538781
  274 ASP   CG      2691    7.191642507    1.277995923   -2.313745811
  274 ASP   OD1     2692    7.196373926    1.327029489   -2.198861855
  274 ASP   OD2     2693    7.089435059    1.252034439   -2.380854197
  274 ASP   C       2694    7.316908397    0.982207420   -2.374056827
  274 ASP   O       2695    7.232432826    0.911044282   -2.319924680
  275 GLU   N       2696    7.388391634    0.940980850   -2.478371402
  275 GLU   H       2697    7.455001670    1.000426999   -2.523418696
  275 GLU   CA      2698    7.363480123    0.811176581   -2.542733749
  275 GLU   CB      2699    7.439867044    0.794728896   -2.674283506
  275 GLU   CG      2700    7.344630172    0.780394994   -2.793177955
  275 GLU   CD      2701    7.269940956    0.647036530   -2.800045887
  275 GLU   OE1     2702    7.144992419    0.648033401   -2.803491125
  275 GLU   OE2     2703    7.338230479    0.542706685   -2.808943593
  275 GLU   C       2704    7.389406972    0.693372024   -2.448592183
  275 GLU   O       2705    7.300592159    0.609653226   -2.433297872
  276 LEU   N       2706    7.492764539    0.704043322   -2.365561925
  276 LEU   H       2707    7.566285352    0.769641903   -2.382635774
  276 LEU   CA      2708    7.516186705    0.611127043   -2.254068915
  276 LEU   CB      2709    7.644251257    0.646206531   -2.178051128
  276 LEU   CG      2710    7.758463107    0.547251266   -2.202042117
  276 LEU   CD1     2711    7.818939217    0.561932625   -2.341813710
  276 LEU   CD2     2712    7.865492740    0.562816549   -2.093819581
  276 LEU   C       2713    7.400193021    0.603132050   -2.154604834
  276 LEU   O       2714    7.360821677    0.493184623   -2.115981354
  277 ARG   N       2715    7.341503016    0.716846630   -2.118341929
  277 ARG   H       2716    7.383447699    0.805064425   -2.139789865
  277 ARG   CA      2717    7.220700029    0.723341482   -2.034819499
  277 ARG   CB      2718    7.208985272    0.859915606   -1.966854261
  277 ARG   CG      2719    7.307546218    0.870249516   -1.850282457
  277 ARG   CD      2720    7.297493116    1.003048239   -1.774975704
  277 ARG   NE      2721    7.343438002    1.113855862   -1.859929871
  277 ARG   HE      2722    7.291014226    1.127575864   -1.943974559
  277 ARG   CZ      2723    7.449408010    1.192399361   -1.836355557
  277 ARG   NH1     2724    7.529417855    1.177193600   -1.729944985
  277 ARG   HH11    2725    7.607084929    1.238539074   -1.715674810
  277 ARG   HH12    2726    7.516231118    1.103263410   -1.663918082
  277 ARG   NH2     2727    7.476104578    1.292398940   -1.921443912
  277 ARG   HH21    2728    7.557574906    1.348424782   -1.906541962
  277 ARG   HH22    2729    7.416956807    1.314114804   -1.999086205
  277 ARG   C       2730    7.087580191    0.683232713   -2.098721111
  277 ARG   O       2731    6.995883794    0.645696993   -2.025828972
  278 ARG   N       2732    7.069728980    0.705841497   -2.228564007
  278 ARG   H       2733    7.125120240    0.775031356   -2.274883536
  278 ARG   CA      2734    6.954752338    0.655064029   -2.304821417
  278 ARG   CB      2735    6.940515050    0.722998712   -2.441175979
  278 ARG   CG      2736    6.800638686    0.698740108   -2.498241659
  278 ARG   CD      2737    6.777542587    0.739380102   -2.643921188
  278 ARG   NE      2738    6.851467716    0.652542348   -2.736660982
  278 ARG   HE      2739    6.950282171    0.667886338   -2.737176411
  278 ARG   CZ      2740    6.804246944    0.561366532   -2.822752345
  278 ARG   NH1     2741    6.673768863    0.533183155   -2.834464211
  278 ARG   HH11    2742    6.642318852    0.464274525   -2.899745268
  278 ARG   HH12    2743    6.607818742    0.580852330   -2.776348405
  278 ARG   NH2     2744    6.890938779    0.498924107   -2.903611771
  278 ARG   HH21    2745    6.867177756    0.429070720   -2.971096229
  278 ARG   HH22    2746    6.987061079    0.525206053   -2.895336854
  278 ARG   C       2747    6.959223308    0.503343097   -2.324121674
  278 ARG   O       2748    6.856296220    0.436060632   -2.321079099
  279 ARG   N       2749    7.077901133    0.451469263   -2.354369969
  279 ARG   H       2750    7.156494741    0.510741323   -2.372015476
  279 ARG   CA      2751    7.105752564    0.307345027   -2.362212342
  279 ARG   CB      2752    7.252754728    0.277954086   -2.392850670
  279 ARG   CG      2753    7.297339642    0.309953044   -2.535666615
  279 ARG   CD      2754    7.442837829    0.267606866   -2.556768642
  279 ARG   NE      2755    7.486129562    0.324811510   -2.685068006
  279 ARG   HE      2756    7.427476665    0.399216638   -2.717039953
  279 ARG   CZ      2757    7.591786226    0.294641568   -2.761765102
  279 ARG   NH1     2758    7.679386233    0.198971831   -2.728200368
  279 ARG   HH11    2759    7.757295064    0.175794918   -2.786437367
  279 ARG   HH12    2760    7.665078930    0.143676967   -2.646124503
  279 ARG   NH2     2761    7.609670163    0.360172083   -2.877266288
  279 ARG   HH21    2762    7.687280337    0.340595225   -2.937202278
  279 ARG   HH22    2763    7.544760545    0.431519656   -2.903635359
  279 ARG   C       2764    7.077349384    0.238603925   -2.228493089
  279 ARG   O       2765    7.095092457    0.295657786   -2.120973589
  280 GLN   N       2766    7.052816132    0.108173217   -2.237226776
  280 GLN   H       2767    7.043682521    0.062525557   -2.325740161
  280 GLN   CA      2768    7.039136899    0.021804501   -2.119050293
  280 GLN   CB      2769    6.953205044   -0.099468463   -2.155361817
  280 GLN   CG      2770    6.808597564   -0.061070494   -2.187363890
  280 GLN   CD      2771    6.730802346   -0.011937513   -2.065139908
  280 GLN   OE1     2772    6.692398836   -0.088519422   -1.976887462
  280 GLN   NE2     2773    6.703809828    0.117858626   -2.054497252
  280 GLN   HE21    2774    6.652985099    0.144718808   -1.972671964
  280 GLN   HE22    2775    6.737082719    0.185333818   -2.120370135
  280 GLN   C       2776    7.171523378   -0.015066096   -2.051778184
  280 GLN   O       2777    7.187719990   -0.124159815   -1.997314345
  281 TRP   N       2778    7.258693077    0.084900620   -2.041861239
  281 TRP   H       2779    7.227349462    0.178248236   -2.059328415
  281 TRP   CA      2780    7.397150352    0.076405704   -1.993215380
  281 TRP   CB      2781    7.467271060    0.211706249   -2.006910332
  281 TRP   CG      2782    7.616228713    0.205461034   -1.972532921
  281 TRP   CD1     2783    7.670999070    0.222558359   -1.852553126
  281 TRP   HD1     2784    7.616347856    0.242043864   -1.760272641
  281 TRP   CD2     2785    7.720066743    0.179676874   -2.061253257
  281 TRP   NE1     2786    7.802939465    0.207751859   -1.860473602
  281 TRP   HE1     2787    7.864135673    0.203882638   -1.781479593
  281 TRP   CE2     2788    7.837260577    0.183178281   -1.986597842
  281 TRP   CE3     2789    7.724684270    0.158112781   -2.198492715
  281 TRP   HE3     2790    7.632637936    0.148597699   -2.256081411
  281 TRP   CZ2     2791    7.959842541    0.166437199   -2.049980597
  281 TRP   HZ2     2792    8.052453885    0.168563977   -1.992538314
  281 TRP   CZ3     2793    7.847444128    0.141808970   -2.261591408
  281 TRP   HZ3     2794    7.850776316    0.120586326   -2.368453451
  281 TRP   CH2     2795    7.964910737    0.146326396   -2.187416054
  281 TRP   HH2     2796    8.060826310    0.133494725   -2.237565794
  281 TRP   C       2797    7.403147410    0.029097814   -1.847833295
  281 TRP   O       2798    7.352866141    0.097194212   -1.758577657
  282 PRO   N       2799    7.460261012   -0.089341973   -1.827802319
  282 PRO   CA      2800    7.467102055   -0.153006558   -1.695476725
  282 PRO   CB      2801    7.473291063   -0.302198654   -1.728878479
  282 PRO   CG      2802    7.557023065   -0.304522381   -1.856916315
  282 PRO   CD      2803    7.508053284   -0.180821792   -1.932488717
  282 PRO   C       2804    7.586046913   -0.110112487   -1.609317647
  282 PRO   O       2805    7.688585980   -0.060781499   -1.656032118
  283 ILE   N       2806    7.568225362   -0.135538714   -1.479992864
  283 ILE   H       2807    7.478252190   -0.162247334   -1.445465440
  283 ILE   CA      2808    7.675254123   -0.137044775   -1.379221619
  283 ILE   CB      2809    7.620112485   -0.116261324   -1.238019409
  283 ILE   CG1     2810    7.535644204    0.011079639   -1.230120021
  283 ILE   CG2     2811    7.735007524   -0.107960766   -1.137313925
  283 ILE   CD      2812    7.447578551    0.014413115   -1.105040645
  283 ILE   C       2813    7.745714179   -0.272295597   -1.391611303
  283 ILE   O       2814    7.690721988   -0.376832825   -1.357306383
  284 LEU   N       2815    7.853711183   -0.267543403   -1.469112743
  284 LEU   H       2816    7.882994171   -0.179727347   -1.506964398
  284 LEU   CA      2817    7.940779344   -0.382129366   -1.499132437
  284 LEU   CB      2818    8.039218686   -0.346308237   -1.610639985
  284 LEU   CG      2819    7.974662459   -0.327468572   -1.748076726
  284 LEU   CD1     2820    8.077114443   -0.264238538   -1.842493651
  284 LEU   CD2     2821    7.927170557   -0.461417659   -1.804782631
  284 LEU   C       2822    8.019542031   -0.427686233   -1.376114091
  284 LEU   O       2823    8.115969464   -0.362584188   -1.336190303
  285 VAL   N       2824    7.969597731   -0.533879907   -1.313524387
  285 VAL   H       2825    7.884537582   -0.576213701   -1.344725765
  285 VAL   CA      2826    8.027786091   -0.598125249   -1.194792343
  285 VAL   CB      2827    7.923411636   -0.603860841   -1.083074639
  285 VAL   CG1     2828    7.979708382   -0.667348023   -0.955755928
  285 VAL   CG2     2829    7.872510543   -0.463976162   -1.047714271
  285 VAL   C       2830    8.080981047   -0.735613662   -1.235742699
  285 VAL   O       2831    8.011618979   -0.836693059   -1.245785562
  286 ASN   N       2832    8.209158006   -0.733302290   -1.271176674
  286 ASN   H       2833    8.265478400   -0.652574632   -1.253512689
  286 ASN   CA      2834    8.280230598   -0.846218988   -1.332873981
  286 ASN   CB      2835    8.336739132   -0.794914269   -1.465461856
  286 ASN   CG      2836    8.402729655   -0.903042133   -1.551245270
  286 ASN   OD1     2837    8.481732681   -0.985431156   -1.505436897
  286 ASN   ND2     2838    8.368848332   -0.908964157   -1.679720894
  286 ASN   HD21    2839    8.418569518   -0.976657119   -1.733985633
  286 ASN   HD22    2840    8.293083989   -0.855847862   -1.717635836
  286 ASN   C       2841    8.387340988   -0.903224942   -1.239663949
  286 ASN   O       2842    8.495223174   -0.846222205   -1.224135839
  287 CYSH  N       2843    8.357704314   -1.022346936   -1.188445039
  287 CYSH  H       2844    8.271469629   -1.067041403   -1.212264412
  287 CYSH  CA      2845    8.442357628   -1.099129060   -1.095989617
  287 CYSH  CB      2846    8.366976382   -1.215184828   -1.030737679
  287 CYSH  SG      2847    8.217556423   -1.162108796   -0.939415423
  287 CYSH  HG      2848    8.208782501   -1.269686796   -0.861704468
  287 CYSH  C       2849    8.568488359   -1.160901630   -1.156697224
  287 CYSH  O       2850    8.659313655   -1.199046524   -1.083044438
  288 HISB  N       2851    8.567943257   -1.179702492   -1.288373930
  288 HISB  H       2852    8.496471293   -1.140642757   -1.346391992
  288 HISB  CA      2853    8.681294684   -1.236220512   -1.362990467
  288 HISB  CB      2854    8.627339907   -1.271258689   -1.501817122
  288 HISB  CG      2855    8.736712736   -1.295360170   -1.606040565
  288 HISB  ND1     2856    8.784833576   -1.203780559   -1.689622161
  288 HISB  CD2     2857    8.802539843   -1.409421635   -1.624635579
  288 HISB  HD2     2858    8.790346177   -1.503124492   -1.570312104
  288 HISB  CE1     2859    8.880432466   -1.262300758   -1.761204368
  288 HISB  HE1     2860    8.940795429   -1.214494425   -1.838352727
  288 HISB  NE2     2861    8.890487840   -1.389091455   -1.722312802
  288 HISB  HE2     2862    8.940857820   -1.463501845   -1.766217225
  288 HISB  C       2863    8.799400970   -1.138962911   -1.365043711
  288 HISB  O       2864    8.906615948   -1.168105352   -1.312258771
  289 ARG   N       2865    8.774024459   -1.020557356   -1.420077013
  289 ARG   H       2866    8.700131036   -1.012284854   -1.486949567
  289 ARG   CA      2867    8.864678688   -0.905120839   -1.411934164
  289 ARG   CB      2868    8.831934168   -0.806055786   -1.523858405
  289 ARG   CG      2869    8.906651049   -0.843387507   -1.652050320
  289 ARG   CD      2870    9.055645880   -0.811046888   -1.639300173
  289 ARG   NE      2871    9.130805494   -0.881470402   -1.744174098
  289 ARG   HE      2872    9.093748506   -0.869990783   -1.836331763
  289 ARG   CZ      2873    9.242401237   -0.953798298   -1.727744039
  289 ARG   NH1     2874    9.306030230   -0.961227922   -1.610049330
  289 ARG   HH11    2875    9.387042585   -1.018194546   -1.596228941
  289 ARG   HH12    2876    9.279183581   -0.899669537   -1.535955991
  289 ARG   NH2     2877    9.300008836   -1.009140868   -1.835316453
  289 ARG   HH21    2878    9.380586089   -1.068131087   -1.830220141
  289 ARG   HH22    2879    9.266590964   -0.982502560   -1.925718089
  289 ARG   C       2880    8.872359823   -0.833381305   -1.277004863
  289 ARG   O       2881    8.954346010   -0.743096596   -1.261006834
  290 GLY   N       2882    8.780937128   -0.865989012   -1.186070951
  290 GLY   H       2883    8.713126385   -0.937193239   -1.204318628
  290 GLY   CA      2884    8.770790031   -0.803763808   -1.053273478
  290 GLY   C       2885    8.733077285   -0.655484383   -1.055375542
  290 GLY   O       2886    8.764150054   -0.581864139   -0.961860090
  291 VAL   N       2887    8.650804717   -0.615073906   -1.151754220
  291 VAL   H       2888    8.595626147   -0.681959671   -1.201570080
  291 VAL   CA      2889    8.619031534   -0.473378599   -1.174659861
  291 VAL   CB      2890    8.676043705   -0.426447335   -1.308666543
  291 VAL   CG1     2891    8.649361697   -0.278520626   -1.337273293
  291 VAL   CG2     2892    8.827497440   -0.446871163   -1.316060847
  291 VAL   C       2893    8.469312696   -0.443907648   -1.163349024
  291 VAL   O       2894    8.384312760   -0.521608998   -1.206567917
  292 PHE   N       2895    8.441186815   -0.332182230   -1.096900802
  292 PHE   H       2896    8.513745270   -0.282177262   -1.049618395
  292 PHE   CA      2897    8.311597968   -0.262818337   -1.099721446
  292 PHE   CB      2898    8.248568882   -0.244317266   -0.961536964
  292 PHE   CG      2899    8.293491942   -0.123857859   -0.878579962
  292 PHE   CD1     2900    8.403666751   -0.133598657   -0.794377938
  292 PHE   HD1     2901    8.463748964   -0.224525445   -0.792742981
  292 PHE   CD2     2902    8.221802152   -0.004850310   -0.883256114
  292 PHE   HD2     2903    8.135941692    0.004295088   -0.949779369
  292 PHE   CE1     2904    8.442321949   -0.025055913   -0.716626741
  292 PHE   HE1     2905    8.532709551   -0.032911655   -0.656223066
  292 PHE   CE2     2906    8.260258423    0.103771476   -0.805521818
  292 PHE   HE2     2907    8.204670128    0.197329256   -0.811611736
  292 PHE   CZ      2908    8.371028339    0.094131582   -0.722107667
  292 PHE   HZ      2909    8.405011845    0.180496049   -0.664947361
  292 PHE   C       2910    8.325498360   -0.130611525   -1.175465344
  292 PHE   O       2911    8.419067832   -0.052915882   -1.157036853
  293 ALA   N       2912    8.241106706   -0.120308181   -1.277748119
  293 ALA   H       2913    8.188262947   -0.200499756   -1.305635059
  293 ALA   CA      2914    8.226588642   -0.001436295   -1.363008475
  293 ALA   CB      2915    8.257576256   -0.037857266   -1.508358695
  293 ALA   C       2916    8.085347956    0.056464925   -1.352498256
  293 ALA   O       2917    7.987372067   -0.008430634   -1.388828115
  294 VAL   N       2918    8.081828371    0.184665023   -1.317243599
  294 VAL   H       2919    8.166889360    0.237068226   -1.312734341
  294 VAL   CA      2920    7.960446457    0.260295927   -1.283215723
  294 VAL   CB      2921    7.948631240    0.263022553   -1.130691161
  294 VAL   CG1     2922    8.060743586    0.340683693   -1.061318171
  294 VAL   CG2     2923    7.810779177    0.309766174   -1.083554433
  294 VAL   C       2924    7.957408691    0.399920678   -1.345735665
  294 VAL   O       2925    8.060347409    0.464453423   -1.364974806
  295 GLY   N       2926    7.837256235    0.440762501   -1.385563220
  295 GLY   H       2927    7.759667014    0.377815855   -1.389762341
  295 GLY   CA      2928    7.809503951    0.576496873   -1.434744674
  295 GLY   C       2929    7.723923647    0.582281811   -1.561453170
  295 GLY   O       2930    7.653402488    0.485875973   -1.590838235
  296 PRO   N       2931    7.731426428    0.692383052   -1.635693624
  296 PRO   CA      2932    7.810379856    0.812635965   -1.605417318
  296 PRO   CB      2933    7.832170905    0.879670842   -1.741217014
  296 PRO   CG      2934    7.704463069    0.843932030   -1.817540079
  296 PRO   CD      2935    7.672752081    0.701941582   -1.770146504
  296 PRO   C       2936    7.746749057    0.909012269   -1.505048164
  296 PRO   O       2937    7.625852157    0.931623161   -1.506736760
  297 ASP   N       2938    7.833845333    0.968796776   -1.424238110
  297 ASP   H       2939    7.932563533    0.958966880   -1.436866366
  297 ASP   CA      2940    7.798483422    1.073834803   -1.327669230
  297 ASP   CB      2941    7.904383384    1.090957663   -1.218561220
  297 ASP   CG      2942    8.050858058    1.105019267   -1.260518512
  297 ASP   OD1     2943    8.135613873    1.054819858   -1.183560206
  297 ASP   OD2     2944    8.077836783    1.165771918   -1.366378155
  297 ASP   C       2945    7.764003360    1.206744147   -1.395181242
  297 ASP   O       2946    7.768228560    1.220687586   -1.517315302
  298 HISB  N       2947    7.703378731    1.295477356   -1.316807532
  298 HISB  H       2948    7.660713979    1.268075756   -1.230609200
  298 HISB  CA      2949    7.660573772    1.429623655   -1.359055704
  298 HISB  CB      2950    7.578599963    1.491761042   -1.245793883
  298 HISB  CG      2951    7.463474513    1.400357619   -1.203332533
  298 HISB  ND1     2952    7.477308090    1.289388570   -1.131319964
  298 HISB  CD2     2953    7.333305640    1.424565504   -1.216011301
  298 HISB  HD2     2954    7.287670065    1.504149596   -1.274882870
  298 HISB  CE1     2955    7.356179391    1.247613434   -1.095648835
  298 HISB  HE1     2956    7.333605238    1.167690129   -1.025053689
  298 HISB  NE2     2957    7.267085700    1.330891592   -1.148713910
  298 HISB  HE2     2958    7.168122701    1.327701256   -1.134708517
  298 HISB  C       2959    7.773514158    1.520887690   -1.407312977
  298 HISB  O       2960    7.752209780    1.597675254   -1.501017571
  299 ASP   N       2961    7.893829254    1.500311490   -1.354477959
  299 ASP   H       2962    7.902778422    1.477565975   -1.257501420
  299 ASP   CA      2963    8.020786743    1.548177528   -1.411056749
  299 ASP   CB      2964    8.139921325    1.500975927   -1.327436711
  299 ASP   CG      2965    8.163394582    1.568702617   -1.192250741
  299 ASP   OD1     2966    8.266839645    1.537330922   -1.129468041
  299 ASP   OD2     2967    8.080659586    1.653959470   -1.153339903
  299 ASP   C       2968    8.051532460    1.504850579   -1.554546308
  299 ASP   O       2969    8.131057359    1.569488847   -1.622575225
  300 ASN   N       2970    7.984047079    1.400336701   -1.601573672
  300 ASN   H       2971    7.913255562    1.358768878   -1.544464569
  300 ASN   CA      2972    8.000422814    1.333092599   -1.731272001
  300 ASN   CB      2973    7.970836555    1.424180769   -1.850599565
  300 ASN   CG      2974    7.828632843    1.480610560   -1.851700343
  300 ASN   OD1     2975    7.726313996    1.412515027   -1.846919938
  300 ASN   ND2     2976    7.819668361    1.612526702   -1.865987594
  300 ASN   HD21    2977    7.728365901    1.653293166   -1.865354320
  300 ASN   HD22    2978    7.904176234    1.665977297   -1.866210872
  300 ASN   C       2979    8.129988027    1.253333063   -1.747404957
  300 ASN   O       2980    8.200544418    1.258708115   -1.848025184
  301 CYSH  N       2981    8.161489968    1.175702474   -1.644103710
  301 CYSH  H       2982    8.118457761    1.186439606   -1.554471941
  301 CYSH  CA      2983    8.265441176    1.071777882   -1.646728917
  301 CYSH  CB      2984    8.389891293    1.100109173   -1.562375518
  301 CYSH  SG      2985    8.401135089    1.254932596   -1.465451216
  301 CYSH  HG      2986    8.289459781    1.230615827   -1.397437441
  301 CYSH  C       2987    8.213163447    0.934268795   -1.604645128
  301 CYSH  O       2988    8.112602013    0.918127844   -1.535682327
  302 LEU   N       2989    8.279927050    0.833752318   -1.660602550
  302 LEU   H       2990    8.353500505    0.852670480   -1.725633696
  302 LEU   CA      2991    8.256130844    0.691344932   -1.632920604
  302 LEU   CB      2992    8.256423608    0.617641900   -1.766998110
  302 LEU   CG      2993    8.199169332    0.475863766   -1.761380622
  302 LEU   CD1     2994    8.050388569    0.476239537   -1.725699445
  302 LEU   CD2     2995    8.220116860    0.407279043   -1.896527060
  302 LEU   C       2996    8.365924278    0.640502039   -1.539254778
  302 LEU   O       2997    8.484886700    0.651702308   -1.568454735
  303 LYSH  N       2998    8.320742984    0.588103584   -1.425667575
  303 LYSH  H       2999    8.223939255    0.566068122   -1.413659102
  303 LYSH  CA      3000    8.406544228    0.547814844   -1.313299405
  303 LYSH  CB      3001    8.341633558    0.598366697   -1.184296363
  303 LYSH  CG      3002    8.430342805    0.586655398   -1.060195543
  303 LYSH  CD      3003    8.353701595    0.627123541   -0.934110433
  303 LYSH  CE      3004    8.316566846    0.775534670   -0.934731065
  303 LYSH  NZ      3005    8.213914359    0.805124720   -0.833757236
  303 LYSH  HZ1     3006    8.246262465    0.785574961   -0.741175590
  303 LYSH  HZ2     3007    8.132113989    0.750176784   -0.850769697
  303 LYSH  HZ3     3008    8.185999025    0.901078123   -0.837243170
  303 LYSH  C       3009    8.426769689    0.396229243   -1.308476112
  303 LYSH  O       3010    8.331610855    0.318442140   -1.303684126
  304 PHE   N       3011    8.554493838    0.362196480   -1.293638571
  304 PHE   H       3012    8.625027298    0.433084876   -1.292510248
  304 PHE   CA      3013    8.608131817    0.226036794   -1.279651125
  304 PHE   CB      3014    8.710270164    0.197601605   -1.389943938
  304 PHE   CG      3015    8.649847922    0.203668612   -1.530363643
  304 PHE   CD1     3016    8.640562300    0.325746781   -1.596158017
  304 PHE   HD1     3017    8.684774810    0.415186674   -1.552263147
  304 PHE   CD2     3018    8.595957280    0.089271525   -1.588069331
  304 PHE   HD2     3019    8.605287570   -0.006797951   -1.537427435
  304 PHE   CE1     3020    8.574254600    0.334246781   -1.718026398
  304 PHE   HE1     3021    8.564899163    0.430665778   -1.767983643
  304 PHE   CE2     3022    8.530565575    0.097491531   -1.710440335
  304 PHE   HE2     3023    8.491926648    0.007283363   -1.757856891
  304 PHE   CZ      3024    8.518833860    0.220130758   -1.774805106
  304 PHE   HZ      3025    8.469020776    0.226518518   -1.871546273
  304 PHE   C       3026    8.679405584    0.213351141   -1.144872234
  304 PHE   O       3027    8.752769908    0.302466941   -1.102386340
  305 GLY   N       3028    8.655359392    0.098068698   -1.083046636
  305 GLY   H       3029    8.584723728    0.035382618   -1.115912857
  305 GLY   CA      3030    8.714859297    0.058995800   -0.954438325
  305 GLY   C       3031    8.711816465   -0.092233832   -0.931467237
  305 GLY   O       3032    8.636304026   -0.166048601   -0.994540622
  306 HISB  N       3033    8.818578859   -0.134851162   -0.864576534
  306 HISB  H       3034    8.903208389   -0.081724876   -0.868582714
  306 HISB  CA      3035    8.839879981   -0.272895814   -0.818803339
  306 HISB  CB      3036    8.985448986   -0.286036579   -0.773582129
  306 HISB  CG      3037    9.048489149   -0.412118653   -0.833065310
  306 HISB  ND1     3038    9.037097325   -0.535793680   -0.785517188
  306 HISB  CD2     3039    9.130923555   -0.414828962   -0.937394085
  306 HISB  HD2     3040    9.160572712   -0.330475916   -0.999721821
  306 HISB  CE1     3041    9.114035348   -0.615354958   -0.859253355
  306 HISB  HE1     3042    9.131212415   -0.721780035   -0.843139647
  306 HISB  NE2     3043    9.171400855   -0.540535580   -0.953060682
  306 HISB  HE2     3044    9.235728750   -0.571297067   -1.023172403
  306 HISB  C       3045    8.746581932   -0.322420360   -0.708131406
  306 HISB  O       3046    8.662928432   -0.250031929   -0.654363312
  307 PHE   N       3047    8.739709826   -0.455241912   -0.707678758
  307 PHE   H       3048    8.799140318   -0.505845712   -0.770186934
  307 PHE   CA      3049    8.676150967   -0.538408893   -0.604465359
  307 PHE   CB      3050    8.658615527   -0.680833608   -0.657529138
  307 PHE   CG      3051    8.528098428   -0.716876943   -0.728748727
  307 PHE   CD1     3052    8.463846527   -0.633839872   -0.819832189
  307 PHE   HD1     3053    8.509614577   -0.539424022   -0.849360702
  307 PHE   CD2     3054    8.476185724   -0.842965844   -0.701773544
  307 PHE   HD2     3055    8.530358417   -0.910018046   -0.635069630
  307 PHE   CE1     3056    8.347899822   -0.677055381   -0.883133040
  307 PHE   HE1     3057    8.298992574   -0.612318026   -0.955921291
  307 PHE   CE2     3058    8.359981320   -0.886144593   -0.764636414
  307 PHE   HE2     3059    8.319825461   -0.984899841   -0.741955559
  307 PHE   CZ      3060    8.296030579   -0.803111608   -0.855922574
  307 PHE   HZ      3061    8.207990021   -0.839431729   -0.908929981
  307 PHE   C       3062    8.770282122   -0.549682193   -0.484363791
  307 PHE   O       3063    8.885521030   -0.590344099   -0.498405196
  308 SER   N       3064    8.708565308   -0.546509181   -0.366587018
  308 SER   H       3065    8.613127467   -0.518061600   -0.357404121
  308 SER   CA      3066    8.781215834   -0.574382999   -0.241856830
  308 SER   CB      3067    8.690220023   -0.561323990   -0.119549776
  308 SER   OG      3068    8.605444558   -0.676239527   -0.111911074
  308 SER   HG      3069    8.514016718   -0.645477819   -0.085556891
  308 SER   C       3070    8.840249434   -0.715543728   -0.241879700
  308 SER   O       3071    8.783924865   -0.811308668   -0.294669551
  309 TYR   N       3072    8.946293265   -0.729288687   -0.162785224
  309 TYR   H       3073    8.992674093   -0.648904658   -0.125519816
  309 TYR   CA      3074    9.013568449   -0.858630632   -0.143950131
  309 TYR   CB      3075    9.142221420   -0.840033513   -0.063234992
  309 TYR   CG      3076    9.242089853   -0.949520334   -0.101249981
  309 TYR   CD1     3077    9.246031393   -1.068319115   -0.029208365
  309 TYR   HD1     3078    9.190644883   -1.077117427    0.064247300
  309 TYR   CD2     3079    9.308415811   -0.940528376   -0.223073674
  309 TYR   HD2     3080    9.302309865   -0.848950735   -0.281864141
  309 TYR   CE1     3081    9.313903058   -1.178581056   -0.079760697
  309 TYR   HE1     3082    9.316621005   -1.270304506   -0.020951044
  309 TYR   CE2     3083    9.375447019   -1.050795327   -0.274701527
  309 TYR   HE2     3084    9.418311344   -1.044861728   -0.374743729
  309 TYR   CZ      3085    9.377441776   -1.169896348   -0.203083070
  309 TYR   OH      3086    9.430198036   -1.281729373   -0.259695585
  309 TYR   HH      3087    9.399793117   -1.361617658   -0.207813901
  309 TYR   C       3088    8.924008553   -0.965887043   -0.081609554
  309 TYR   O       3089    8.922499281   -1.080015853   -0.127461381
  310 SER   N       3090    8.835483733   -0.924368276    0.008555810
  310 SER   H       3091    8.818421597   -0.827167661    0.024751850
  310 SER   CA      3092    8.736770941   -1.012215327    0.072965408
  310 SER   CB      3093    8.669696287   -0.941606531    0.190985505
  310 SER   OG      3094    8.606524005   -0.825446734    0.136532179
  310 SER   HG      3095    8.604593894   -0.756667920    0.209100993
  310 SER   C       3096    8.627268152   -1.060002851   -0.022622560
  310 SER   O       3097    8.593708372   -1.178319556   -0.020648013
  311 GLY   N       3098    8.582824568   -0.973091294   -0.112963531
  311 GLY   H       3099    8.597210578   -0.875306628   -0.097713305
  311 GLY   CA      3100    8.489564672   -1.003259869   -0.222524518
  311 GLY   C       3101    8.544346186   -1.106245284   -0.321541524
  311 GLY   O       3102    8.479361311   -1.206637890   -0.350324698
  312 ILE   N       3103    8.671397497   -1.091169207   -0.357884683
  312 ILE   H       3104    8.718178214   -1.004204193   -0.342069865
  312 ILE   CA      3105    8.745547807   -1.190423908   -0.437013963
  312 ILE   CB      3106    8.883318268   -1.134983646   -0.473840014
  312 ILE   CG1     3107    8.868627350   -1.008196720   -0.558220588
  312 ILE   CG2     3108    8.968590647   -1.237797043   -0.548459372
  312 ILE   CD      3109    8.999127679   -0.929466093   -0.571682348
  312 ILE   C       3110    8.752834906   -1.324918167   -0.364414249
  312 ILE   O       3111    8.714369757   -1.428062518   -0.419299939
  313 VAL   N       3112    8.783146771   -1.321067716   -0.234963879
  313 VAL   H       3113    8.816538642   -1.236227250   -0.193889818
  313 VAL   CA      3114    8.783399756   -1.438052486   -0.145931398
  313 VAL   CB      3115    8.853915668   -1.400933630   -0.015313740
  313 VAL   CG1     3116    8.843939588   -1.507028686    0.094495141
  313 VAL   CG2     3117    9.002560534   -1.375824162   -0.041474013
  313 VAL   C       3118    8.646538510   -1.504210601   -0.128452560
  313 VAL   O       3119    8.640144272   -1.626862478   -0.135294135
  314 ASP   N       3120    8.539561984   -1.425764831   -0.118802425
  314 ASP   H       3121    8.552700608   -1.328661768   -0.098843167
  314 ASP   CA      3122    8.398175377   -1.466016190   -0.117992777
  314 ASP   CB      3123    8.311996741   -1.339720471   -0.112368329
  314 ASP   CG      3124    8.163044477   -1.348548114   -0.146243432
  314 ASP   OD1     3125    8.107131868   -1.248582880   -0.196323418
  314 ASP   OD2     3126    8.106183650   -1.458521145   -0.128952909
  314 ASP   C       3127    8.362832551   -1.554725426   -0.237550743
  314 ASP   O       3128    8.357335986   -1.676674133   -0.222431164
  315 VAL   N       3129    8.388661576   -1.498662276   -0.355363844
  315 VAL   H       3130    8.406010180   -1.400245970   -0.359197231
  315 VAL   CA      3131    8.371310743   -1.563361260   -0.486218726
  315 VAL   CB      3132    8.409191528   -1.465439843   -0.597526188
  315 VAL   CG1     3133    8.399229692   -1.526876168   -0.737310330
  315 VAL   CG2     3134    8.321437071   -1.340153897   -0.593677826
  315 VAL   C       3135    8.447468428   -1.695578396   -0.497628029
  315 VAL   O       3136    8.387938012   -1.799507149   -0.525649078
  316 LEU   N       3137    8.575395211   -1.693847337   -0.461270081
  316 LEU   H       3138    8.619973653   -1.607633458   -0.437157315
  316 LEU   CA      3139    8.662293446   -1.812385310   -0.463999435
  316 LEU   CB      3140    8.809875709   -1.772874002   -0.455573421
  316 LEU   CG      3141    8.857525394   -1.687890947   -0.573546527
  316 LEU   CD1     3142    9.002610830   -1.644966951   -0.550733763
  316 LEU   CD2     3143    8.843334735   -1.760416798   -0.707525277
  316 LEU   C       3144    8.629223587   -1.921914586   -0.362418322
  316 LEU   O       3145    8.624405950   -2.039115704   -0.399465283
  317 ARG   N       3146    8.594119344   -1.884337520   -0.239751821
  317 ARG   H       3147    8.598835275   -1.788391097   -0.211931060
  317 ARG   CA      3148    8.545674798   -1.976481222   -0.135953844
  317 ARG   CB      3149    8.532487144   -1.907810456    0.000132202
  317 ARG   CG      3150    8.666751942   -1.885782678    0.070116523
  317 ARG   CD      3151    8.644512124   -1.809083003    0.200606814
  317 ARG   NE      3152    8.771443201   -1.788910543    0.271955070
  317 ARG   HE      3153    8.850807790   -1.830956285    0.227999543
  317 ARG   CZ      3154    8.790041315   -1.710687391    0.379146110
  317 ARG   NH1     3155    8.693164892   -1.630885930    0.426052546
  317 ARG   HH11    3156    8.706215904   -1.571981289    0.505792197
  317 ARG   HH12    3157    8.605398362   -1.626831433    0.378310347
  317 ARG   NH2     3158    8.906318111   -1.715665617    0.445553353
  317 ARG   HH21    3159    8.922372039   -1.659714720    0.526859568
  317 ARG   HH22    3160    8.979426656   -1.775759155    0.413258320
  317 ARG   C       3161    8.412663105   -2.042972211   -0.172011728
  317 ARG   O       3162    8.402117585   -2.165267164   -0.164043007
  318 GLU   N       3163    8.320953186   -1.965282489   -0.228983476
  318 GLU   H       3164    8.326921822   -1.865709117   -0.221903952
  318 GLU   CA      3165    8.195544077   -2.013991609   -0.288220097
  318 GLU   CB      3166    8.105024559   -1.894441777   -0.318666528
  318 GLU   CG      3167    8.016373491   -1.859981890   -0.198835436
  318 GLU   CD      3168    7.911878570   -1.970259870   -0.180793364
  318 GLU   OE1     3169    7.934148295   -2.065815111   -0.103351790
  318 GLU   OE2     3170    7.816874323   -1.972304021   -0.262003059
  318 GLU   C       3171    8.211324646   -2.105498822   -0.409835765
  318 GLU   O       3172    8.142137725   -2.206196649   -0.424105742
  319 ALA   N       3173    8.312356758   -2.074530268   -0.490607507
  319 ALA   H       3174    8.346022521   -1.980365767   -0.491806895
  319 ALA   CA      3175    8.368883628   -2.160305845   -0.595767772
  319 ALA   CB      3176    8.444179425   -2.073109044   -0.696446772
  319 ALA   C       3177    8.456449308   -2.276535391   -0.548478237
  319 ALA   O       3178    8.528288198   -2.337515324   -0.627543765
  320 SER   N       3179    8.446888395   -2.306588565   -0.419264938
  320 SER   H       3180    8.393026830   -2.246128557   -0.360568304
  320 SER   CA      3181    8.508678753   -2.416454470   -0.343622823
  320 SER   CB      3182    8.491103185   -2.554139955   -0.408019274
  320 SER   OG      3183    8.352990105   -2.577965706   -0.436457170
  320 SER   HG      3184    8.300099779   -2.559790331   -0.353558019
  320 SER   C       3185    8.654747920   -2.401266371   -0.300675357
  320 SER   O       3186    8.694397600   -2.462378922   -0.201562775
  321 ILE   N       3187    8.724573112   -2.302413685   -0.355825962
  321 ILE   H       3188    8.677420814   -2.223724472   -0.395643286
  321 ILE   CA      3189    8.869198796   -2.281873905   -0.339251183
  321 ILE   CB      3190    8.928800624   -2.202109464   -0.455427273
  321 ILE   CG1     3191    8.864060697   -2.234063008   -0.590330398
  321 ILE   CG2     3192    9.078975849   -2.230440610   -0.462758582
  321 ILE   CD      3193    8.897242786   -2.129287283   -0.696789902
  321 ILE   C       3194    8.896947119   -2.207285694   -0.208561826
  321 ILE   O       3195    8.881974995   -2.085561314   -0.199083412
  322 GLN   N       3196    8.944073888   -2.282471641   -0.109476773
  322 GLN   H       3197    8.954305184   -2.381114310   -0.122319851
  322 GLN   CA      3198    8.966206944   -2.235959980    0.028213257
  322 GLN   CB      3199    8.971716806   -2.356247892    0.122609725
  322 GLN   CG      3200    8.842841821   -2.438701983    0.121925066
  322 GLN   CD      3201    8.718682606   -2.359750908    0.163834350
  322 GLN   OE1     3202    8.716501137   -2.280247712    0.257655021
  322 GLN   NE2     3203    8.609582983   -2.376645143    0.089666584
  322 GLN   HE21    3204    8.527199781   -2.328138663    0.118980346
  322 GLN   HE22    3205    8.613722307   -2.427464117    0.003646488
  322 GLN   C       3206    9.079009891   -2.136446881    0.056224758
  322 GLN   O       3207    9.164952120   -2.154867468    0.142277791
  323 VAL   N       3208    9.071482611   -2.022868662   -0.012578993
  323 VAL   H       3209    9.001629631   -2.014605354   -0.083671324
  323 VAL   CA      3210    9.166545074   -1.911000147   -0.004798630
  323 VAL   CB      3211    9.147032453   -1.814701652   -0.122086670
  323 VAL   CG1     3212    9.188722001   -1.880794640   -0.253634344
  323 VAL   CG2     3213    9.002959225   -1.764301436   -0.132711864
  323 VAL   C       3214    9.174948860   -1.836480481    0.128576627
  323 VAL   O       3215    9.073282051   -1.813724158    0.193974719
  324 PRO   N       3216    9.297760938   -1.811142013    0.172895429
  324 PRO   CA      3217    9.328493788   -1.722728599    0.286260577
  324 PRO   CB      3218    9.478776229   -1.738702408    0.310212338
  324 PRO   CG      3219    9.506435724   -1.881378589    0.262370616
  324 PRO   CD      3220    9.415887514   -1.892021304    0.139494264
  324 PRO   C       3221    9.295875182   -1.575711164    0.259175236
  324 PRO   O       3222    9.253313423   -1.539084867    0.149734351
  325 THR   N       3223    9.318701975   -1.492283089    0.360214243
  325 THR   H       3224    9.375950887   -1.519871370    0.437434662
  325 THR   CA      3225    9.290519604   -1.348237537    0.351923832
  325 THR   CB      3226    9.218457388   -1.298869852    0.477544486
  325 THR   OG1     3227    9.168618952   -1.167353939    0.451685344
  325 THR   HG1     3228    9.112018899   -1.136979508    0.528329259
  325 THR   CG2     3229    9.305435904   -1.302204936    0.603385262
  325 THR   C       3230    9.412848598   -1.263554536    0.316239006
  325 THR   O       3231    9.523269298   -1.316311773    0.303753496
  326 ARG   N       3232    9.393835517   -1.132010989    0.311056749
  326 ARG   H       3233    9.306715454   -1.098181381    0.346632757
  326 ARG   CA      3234    9.489949477   -1.027742586    0.272282000
  326 ARG   CB      3235    9.420802991   -0.891516704    0.280781782
  326 ARG   CG      3236    9.488626470   -0.787342842    0.191580984
  326 ARG   CD      3237    9.427790802   -0.647445553    0.203265702
  326 ARG   NE      3238    9.483469238   -0.571655868    0.316238058
  326 ARG   HE      3239    9.422038965   -0.560580423    0.394351381
  326 ARG   CZ      3240    9.601008671   -0.507525896    0.321407643
  326 ARG   NH1     3241    9.683448659   -0.500064155    0.216033332
  326 ARG   HH11    3242    9.771454685   -0.453250392    0.223991240
  326 ARG   HH12    3243    9.655569660   -0.540509390    0.128930263
  326 ARG   NH2     3244    9.634944438   -0.443060171    0.433861136
  326 ARG   HH21    3245    9.721600611   -0.395036481    0.447385690
  326 ARG   HH22    3246    9.568950079   -0.440493019    0.508940806
  326 ARG   C       3247    9.616092165   -1.026467702    0.358876593
  326 ARG   O       3248    9.604718709   -1.024450394    0.481340162
  327 PRO   N       3249    9.732353570   -1.034282071    0.294748193
  327 PRO   CA      3250    9.863627929   -1.018209732    0.358925334
  327 PRO   CB      3251    9.965569055   -1.044613195    0.247923206
  327 PRO   CG      3252    9.891732822   -1.142452907    0.156343935
  327 PRO   CD      3253    9.748577279   -1.088511128    0.159073471
  327 PRO   C       3254    9.884149700   -0.877787534    0.416104556
  327 PRO   O       3255    9.842257978   -0.779814393    0.354637496
  328 ASP   N       3256    9.968769725   -0.872414255    0.518577046
  328 ASP   H       3257   10.017223215   -0.954943216    0.547598814
  328 ASP   CA      3258    9.990357562   -0.757647659    0.607883212
  328 ASP   CB      3259   10.064855730   -0.643491637    0.538394633
  328 ASP   CG      3260   10.135788805   -0.542578282    0.628922203
  328 ASP   OD1     3261   10.078908374   -0.434482221    0.655517357
  328 ASP   OD2     3262   10.249971182   -0.568644963    0.672616108
  328 ASP   C       3263    9.858720354   -0.717206657    0.674555331
  328 ASP   O       3264    9.762770409   -0.794180114    0.674063257
  329 GLY   N       3265    9.852618705   -0.597361005    0.731926781
  329 GLY   H       3266    9.930277336   -0.534760770    0.724781270
  329 GLY   CA      3267    9.736151075   -0.543623209    0.803741895
  329 GLY   C       3268    9.714194771   -0.602841593    0.943106168
  329 GLY   O       3269    9.806811891   -0.604923385    1.024026448
  330 TRP   N       3270    9.586617181   -0.599580083    0.980579086
  330 TRP   H       3271    9.522714497   -0.556191887    0.917052524
  330 TRP   CA      3272    9.524154433   -0.652465343    1.102699075
  330 TRP   CB      3273    9.509169283   -0.804710691    1.100290814
  330 TRP   CG      3274    9.464468188   -0.861486270    0.965418760
  330 TRP   CD1     3275    9.548786059   -0.913667719    0.876762789
  330 TRP   HD1     3276    9.656353609   -0.923903618    0.891151180
  330 TRP   CD2     3277    9.339704574   -0.857574603    0.904244704
  330 TRP   NE1     3278    9.485398998   -0.940392680    0.762928755
  330 TRP   HE1     3279    9.531986782   -0.961645812    0.677028081
  330 TRP   CE2     3280    9.356863557   -0.908882353    0.776198177
  330 TRP   CE3     3281    9.215487946   -0.807920676    0.942044088
  330 TRP   HE3     3282    9.203571760   -0.759165495    1.038808107
  330 TRP   CZ2     3283    9.250629042   -0.912051583    0.686614785
  330 TRP   HZ2     3284    9.266292976   -0.945511477    0.584071110
  330 TRP   CZ3     3285    9.109343922   -0.810062610    0.852324263
  330 TRP   HZ3     3286    9.016322775   -0.758596486    0.876393010
  330 TRP   CH2     3287    9.126437518   -0.862715526    0.724824939
  330 TRP   HH2     3288    9.044535879   -0.857633597    0.653080280
  330 TRP   C       3289    9.583588342   -0.599464922    1.233359114
  330 TRP   O       3290    9.538590081   -0.495958213    1.282266832
  331 GLU   N       3291    9.688231381   -0.662398169    1.286078707
  331 GLU   H       3292    9.736779880   -0.731361635    1.232333102
  331 GLU   CA      3293    9.762641790   -0.619823186    1.405496024
  331 GLU   CB      3294    9.805632786   -0.737762540    1.492977004
  331 GLU   CG      3295    9.839611550   -0.871214705    1.426304296
  331 GLU   CD      3296    9.947807004   -0.858619478    1.318877379
  331 GLU   OE1     3297    9.908993630   -0.832483464    1.202972310
  331 GLU   OE2     3298   10.066900485   -0.855877960    1.356748571
  331 GLU   C       3299    9.879348374   -0.524642286    1.378492875
  331 GLU   O       3300    9.883501352   -0.413832886    1.431744907
  332 ALA   N       3301    9.956406105   -0.556647663    1.274910419
  332 ALA   H       3302    9.950236718   -0.649865918    1.239217673
  332 ALA   CA      3303   10.069697087   -0.482633166    1.217490473
  332 ALA   CB      3304   10.126761648   -0.563492859    1.100793985
  332 ALA   C       3305   10.038115621   -0.340903846    1.169278325
  332 ALA   O       3306   10.129595797   -0.259670328    1.156457340
  333 GLN   N       3307    9.909728255   -0.307421755    1.159940044
  333 GLN   H       3308    9.840163664   -0.379243079    1.162052922
  333 GLN   CA      3309    9.860791890   -0.170845363    1.136185878
  333 GLN   CB      3310    9.709258593   -0.161562221    1.155201535
  333 GLN   CG      3311    9.630320016   -0.213860282    1.035032296
  333 GLN   CD      3312    9.482231191   -0.190510569    1.065511152
  333 GLN   OE1     3313    9.422409207   -0.086694427    1.037741436
  333 GLN   NE2     3314    9.425435230   -0.279727132    1.146156203
  333 GLN   HE21    3315    9.327509917   -0.269642112    1.163704053
  333 GLN   HE22    3316    9.474825748   -0.357660035    1.184704586
  333 GLN   C       3317    9.919471533   -0.062891337    1.227368280
  333 GLN   O       3318    9.941508683    0.049374828    1.182193862
  334 GLN   N       3319    9.959637022   -0.101763876    1.348052410
  334 GLN   H       3320    9.943202396   -0.195164656    1.379783885
  334 GLN   CA      3321   10.020467649   -0.011547767    1.446900165
  334 GLN   CB      3322   10.047023435   -0.084322948    1.578844991
  334 GLN   CG      3323    9.913580843   -0.120962276    1.644098519
  334 GLN   CD      3324    9.929006036   -0.173340032    1.787009167
  334 GLN   OE1     3325    9.951128328   -0.291439355    1.813293750
  334 GLN   NE2     3326    9.909301395   -0.087103975    1.886327191
  334 GLN   HE21    3327    9.919736032   -0.125300699    1.978149053
  334 GLN   HE22    3328    9.881860205    0.007482803    1.869024888
  334 GLN   C       3329   10.144179924    0.065784044    1.400774719
  334 GLN   O       3330   10.160963617    0.180920353    1.440675706
  335 LYSH  N       3331   10.216824357    0.011836152    1.303299535
  335 LYSH  H       3332   10.199245087   -0.081261733    1.271291474
  335 LYSH  CA      3333   10.327235472    0.082622075    1.236876857
  335 LYSH  CB      3334   10.417467224   -0.015297454    1.161505810
  335 LYSH  CG      3335   10.352098180   -0.081526451    1.040044130
  335 LYSH  CD      3336   10.426007711   -0.208907100    0.998575119
  335 LYSH  CE      3337   10.343717347   -0.284986104    0.894422637
  335 LYSH  NZ      3338   10.399264974   -0.418553811    0.868285888
  335 LYSH  HZ1     3339   10.341345254   -0.462702421    0.799770085
  335 LYSH  HZ2     3340   10.396191830   -0.475016677    0.950753791
  335 LYSH  HZ3     3341   10.491816576   -0.412355275    0.830938837
  335 LYSH  C       3342   10.285876709    0.200506860    1.148526493
  335 LYSH  O       3343   10.363459756    0.294545010    1.132131629
  336 TYR   N       3344   10.162899970    0.198664394    1.097872337
  336 TYR   H       3345   10.098895613    0.125542300    1.121478112
  336 TYR   CA      3346   10.107327902    0.299486162    1.006462727
  336 TYR   CB      3347   10.004948615    0.236827193    0.911578744
  336 TYR   CG      3348   10.063909447    0.135110516    0.813683575
  336 TYR   CD1     3349   10.160709402    0.174199009    0.721925363
  336 TYR   HD1     3350   10.188264593    0.279171937    0.711806272
  336 TYR   CD2     3351   10.021384111    0.002865612    0.818445307
  336 TYR   HD2     3352    9.937772479   -0.025557786    0.882320460
  336 TYR   CE1     3353   10.218619603    0.079755782    0.637984806
  336 TYR   HE1     3354   10.286947022    0.112300098    0.559542270
  336 TYR   CE2     3355   10.079125294   -0.091619051    0.734430992
  336 TYR   HE2     3356   10.038104863   -0.192575022    0.732352638
  336 TYR   CZ      3357   10.180255913   -0.053535298    0.647005446
  336 TYR   OH      3358   10.265701302   -0.147857522    0.599091793
  336 TYR   HH      3359   10.215224918   -0.234132930    0.596144125
  336 TYR   C       3360   10.037658166    0.420304377    1.069403862
  336 TYR   O       3361   10.046945175    0.530122415    1.014778909
  337 TRP   N       3362    9.977276789    0.400873994    1.186309040
  337 TRP   H       3363    9.986968631    0.313856332    1.234634857
  337 TRP   CA      3364    9.883126933    0.494002330    1.250120623
  337 TRP   CB      3365    9.844626231    0.440303383    1.388123430
  337 TRP   CG      3366    9.764243752    0.310115320    1.389383719
  337 TRP   CD1     3367    9.691113483    0.258348756    1.291080294
  337 TRP   HD1     3368    9.695509331    0.286531816    1.185871921
  337 TRP   CD2     3369    9.731333170    0.239496221    1.504495998
  337 TRP   NE1     3370    9.612128449    0.162221164    1.338099187
  337 TRP   HE1     3371    9.551184745    0.106364200    1.281830605
  337 TRP   CE2     3372    9.632006896    0.149007358    1.468928859
  337 TRP   CE3     3373    9.769193531    0.252778157    1.637573498
  337 TRP   HE3     3374    9.856544866    0.312556646    1.663598036
  337 TRP   CZ2     3375    9.567861536    0.074360734    1.567074643
  337 TRP   HZ2     3376    9.486930034    0.006515901    1.540090002
  337 TRP   CZ3     3377    9.703824225    0.179328880    1.735805323
  337 TRP   HZ3     3378    9.725794759    0.197254380    1.841050676
  337 TRP   CH2     3379    9.603283386    0.090060283    1.700564997
  337 TRP   HH2     3380    9.551396408    0.033346504    1.777837878
  337 TRP   C       3381    9.922340275    0.641331192    1.263135619
  337 TRP   O       3382    9.836984537    0.729191995    1.274330951
  338 SER   N       3383   10.053422145    0.663744272    1.265598755
  338 SER   H       3384   10.117296563    0.587432073    1.255686549
  338 SER   CA      3385   10.123265218    0.793093236    1.267582832
  338 SER   CB      3386   10.268746878    0.769767458    1.308823466
  338 SER   OG      3387   10.317563378    0.657473644    1.234946360
  338 SER   HG      3388   10.413647595    0.640993272    1.257261364
  338 SER   C       3389   10.123689573    0.874580911    1.138079925
  338 SER   O       3390   10.125067488    0.997229068    1.147337697
  339 ASP   N       3391   10.125301262    0.811606857    1.020939639
  339 ASP   H       3392   10.120901549    0.711783153    1.016775026
  339 ASP   CA      3393   10.121981556    0.881264291    0.891530271
  339 ASP   CB      3394   10.148400357    0.790008001    0.771599721
  339 ASP   CG      3395   10.158951299    0.857390411    0.634633386
  339 ASP   OD1     3396   10.237238558    0.811915076    0.548433496
  339 ASP   OD2     3397   10.082368054    0.952025564    0.606275060
  339 ASP   C       3398    9.987472994    0.952317472    0.875026553
  339 ASP   O       3399    9.883795368    0.886175267    0.877587731
  340 PRO   N       3400    9.988059750    1.084041083    0.856624585
  340 PRO   CA      3401    9.866439194    1.164958570    0.840166566
  340 PRO   CB      3402    9.917234859    1.304629750    0.803803536
  340 PRO   CG      3403   10.049901848    1.312028907    0.879660352
  340 PRO   CD      3404   10.106515995    1.170871612    0.862939302
  340 PRO   C       3405    9.767563868    1.115036231    0.734618329
  340 PRO   O       3406    9.647868421    1.114395522    0.762979571
  341 ARG   N       3407    9.817178199    1.052493149    0.628230271
  341 ARG   H       3408    9.914742385    1.030905013    0.624109886
  341 ARG   CA      3409    9.743115278    0.995779053    0.514615304
  341 ARG   CB      3410    9.841445771    0.961067026    0.402635693
  341 ARG   CG      3411    9.921528517    1.082636747    0.355526913
  341 ARG   CD      3412   10.023397573    1.059161266    0.243810318
  341 ARG   NE      3413   10.139667400    0.979100803    0.284773352
  341 ARG   HE      3414   10.134500088    0.942827632    0.377810936
  341 ARG   CZ      3415   10.252654694    0.959674987    0.215401099
  341 ARG   NH1     3416   10.340286434    0.868166303    0.258988590
  341 ARG   HH11    3417   10.423928671    0.842145812    0.210769009
  341 ARG   HH12    3418   10.322738962    0.827067330    0.348440383
  341 ARG   NH2     3419   10.301315775    1.053758898    0.133335435
  341 ARG   HH21    3420   10.384321283    1.037013569    0.080152403
  341 ARG   HH22    3421   10.257868724    1.143775343    0.130455744
  341 ARG   C       3422    9.656049533    0.874790305    0.549151581
  341 ARG   O       3423    9.558604325    0.846495938    0.479624565
  342 PHE   N       3424    9.682809596    0.810426859    0.662427632
  342 PHE   H       3425    9.759114883    0.838540422    0.720639085
  342 PHE   CA      3426    9.607290308    0.694722853    0.712611498
  342 PHE   CB      3427    9.670106506    0.645167270    0.843037256
  342 PHE   CG      3428    9.614837474    0.510446606    0.890038295
  342 PHE   CD1     3429    9.671836947    0.393042127    0.842222666
  342 PHE   HD1     3430    9.758087999    0.397240701    0.775715664
  342 PHE   CD2     3431    9.508040879    0.504260246    0.978805041
  342 PHE   HD2     3432    9.462617646    0.595933834    1.016393091
  342 PHE   CE1     3433    9.621355461    0.269744224    0.881849010
  342 PHE   HE1     3434    9.662055186    0.177770686    0.839843757
  342 PHE   CE2     3435    9.457581712    0.381040505    1.018702010
  342 PHE   HE2     3436    9.370625006    0.376021621    1.084218053
  342 PHE   CZ      3437    9.514229572    0.263745222    0.970198874
  342 PHE   HZ      3438    9.471575149    0.166906797    0.996350740
  342 PHE   C       3439    9.459400677    0.727360613    0.734425225
  342 PHE   O       3440    9.424262039    0.818604052    0.809058762
  343 ALA   N       3441    9.376135773    0.642030602    0.675468648
  343 ALA   H       3442    9.412526023    0.562902681    0.626317218
  343 ALA   CA      3443    9.229437861    0.650902890    0.672305527
  343 ALA   CB      3444    9.170507013    0.635496118    0.812666766
  343 ALA   C       3445    9.168264188    0.770146115    0.598478155
  343 ALA   O       3446    9.048936061    0.796635531    0.612193446
  344 PHE   N       3447    9.246876342    0.837934538    0.515308048
  344 PHE   H       3448    9.344724587    0.819292479    0.506368449
  344 PHE   CA      3449    9.197296015    0.948852674    0.432531496
  344 PHE   CB      3450    9.261843221    1.082349337    0.470189565
  344 PHE   CG      3451    9.241471886    1.123754758    0.616052957
  344 PHE   CD1     3452    9.126565193    1.190533253    0.656755954
  344 PHE   HD1     3453    9.038654549    1.191832127    0.592338318
  344 PHE   CD2     3454    9.348667803    1.111647814    0.703708291
  344 PHE   HD2     3455    9.435376885    1.052724421    0.673883406
  344 PHE   CE1     3456    9.120154354    1.246170086    0.783960447
  344 PHE   HE1     3457    9.025138942    1.284312041    0.821353800
  344 PHE   CE2     3458    9.343392910    1.169004873    0.830202497
  344 PHE   HE2     3459    9.432437931    1.168786830    0.893049123
  344 PHE   CZ      3460    9.228474351    1.236036308    0.870470495
  344 PHE   HZ      3461    9.219277733    1.272430995    0.972793602
  344 PHE   C       3462    9.222113761    0.926297255    0.283240737
  344 PHE   O       3463    9.331281122    0.890138745    0.239593620
  345 GLY   N       3464    9.115553486    0.947899386    0.206642722
  345 GLY   H       3465    9.029117029    0.979460253    0.245800300
  345 GLY   CA      3466    9.117872205    0.947376328    0.059655710
  345 GLY   C       3467    9.147991489    1.086520430    0.003572230
  345 GLY   O       3468    9.145390786    1.187120992    0.074309599
  346 GLY   N       3469    9.169230864    1.089747951   -0.127690772
  346 GLY   H       3470    9.159303450    1.006951174   -0.182882623
  346 GLY   CA      3471    9.201746582    1.212315055   -0.202056409
  346 GLY   C       3472    9.228263695    1.185029891   -0.350259764
  346 GLY   O       3473    9.229297669    1.069579407   -0.392692496
  347 GLU   N       3474    9.236779624    1.291513934   -0.429500836
  347 GLU   H       3475    9.236673812    1.384993210   -0.393954701
  347 GLU   CA      3476    9.268822550    1.278393039   -0.572373998
  347 GLU   CB      3477    9.198418060    1.382558381   -0.659571777
  347 GLU   CG      3478    9.053621934    1.339864307   -0.684528020
  347 GLU   CD      3479    8.966246638    1.430888944   -0.771074349
  347 GLU   OE1     3480    8.931748305    1.540183706   -0.721179254
  347 GLU   OE2     3481    8.917679733    1.385904244   -0.877118536
  347 GLU   C       3482    9.418865993    1.264318269   -0.598820535
  347 GLU   O       3483    9.499784646    1.347521705   -0.558097566
  348 VAL   N       3484    9.452861567    1.148421997   -0.654536909
  348 VAL   H       3485    9.384003942    1.098173634   -0.706835275
  348 VAL   CA      3486    9.590664925    1.105660360   -0.682719423
  348 VAL   CB      3487    9.598383252    0.953464749   -0.696395535
  348 VAL   CG1     3488    9.738913512    0.904719103   -0.732229994
  348 VAL   CG2     3489    9.555062455    0.884818067   -0.566690647
  348 VAL   C       3490    9.638060224    1.175992983   -0.810069633
  348 VAL   O       3491    9.582161243    1.159264684   -0.918353871
  349 LYSH  N       3492    9.745924774    1.251825446   -0.792609738
  349 LYSH  H       3493    9.802907436    1.241289929   -0.711107491
  349 LYSH  CA      3494    9.797610489    1.342937497   -0.895741602
  349 LYSH  CB      3495    9.897471858    1.436342542   -0.827084412
  349 LYSH  CG      3496    9.919448240    1.567686215   -0.902424772
  349 LYSH  CD      3497   10.020185280    1.655581835   -0.828024438
  349 LYSH  CE      3498   10.161848166    1.600004516   -0.843800777
  349 LYSH  NZ      3499   10.238657349    1.606412930   -0.718627768
  349 LYSH  HZ1     3500   10.183205985    1.574581158   -0.641747257
  349 LYSH  HZ2     3501   10.282026186    1.695146481   -0.702994880
  349 LYSH  HZ3     3502   10.307967997    1.534873265   -0.727434717
  349 LYSH  C       3503    9.862743521    1.267129550   -1.011600468
  349 LYSH  O       3504    9.943203199    1.176243808   -0.991725293
  350 VAL   N       3505    9.824284351    1.304408508   -1.133344166
  350 VAL   H       3506    9.742882238    1.360574350   -1.148191998
  350 VAL   CA      3507    9.887353347    1.250183194   -1.254561447
  350 VAL   CB      3508    9.781789868    1.214915055   -1.359549527
  350 VAL   CG1     3509    9.844203032    1.155294221   -1.485895940
  350 VAL   CG2     3510    9.682618405    1.113204737   -1.302696165
  350 VAL   C       3511    9.996900000    1.343970268   -1.305674222
  350 VAL   O       3512    9.977358651    1.464416456   -1.321250986
  351 SER   N       3513   10.117573722    1.288170088   -1.309665332
  351 SER   H       3514   10.127821937    1.192374719   -1.282828590
  351 SER   CA      3515   10.242435254    1.354126611   -1.350540990
  351 SER   CB      3516   10.362401130    1.264926729   -1.317974598
  351 SER   OG      3517   10.375757132    1.158481405   -1.412538803
  351 SER   HG      3518   10.424227247    1.084327130   -1.366151395
  351 SER   C       3519   10.249171521    1.389254384   -1.499315603
  351 SER   O       3520   10.181315279    1.328302482   -1.581845023
  352 ALA   N       3521   10.352821549    1.465666246   -1.532613530
  352 ALA   H       3522   10.405243316    1.513902010   -1.462433265
  352 ALA   CA      3523   10.386828162    1.501886816   -1.670977439
  352 ALA   CB      3524   10.514346741    1.586436610   -1.671319102
  352 ALA   C       3525   10.403718283    1.384418400   -1.767542937
  352 ALA   O       3526   10.355261502    1.391522597   -1.880384637
  353 LEU   N       3527   10.460596723    1.273568452   -1.720973454
  353 LEU   H       3528   10.495072586    1.266908778   -1.627340855
  353 LEU   CA      3529   10.470712972    1.150548879   -1.800818261
  353 LEU   CB      3530   10.611481940    1.090990463   -1.794043814
  353 LEU   CG      3531   10.703177988    1.146576943   -1.903200746
  353 LEU   CD1     3532   10.845241862    1.093325283   -1.883308542
  353 LEU   CD2     3533   10.653410105    1.107996485   -2.042649859
  353 LEU   C       3534   10.362473121    1.044884855   -1.777754905
  353 LEU   O       3535   10.385881372    0.924826954   -1.790734213
  354 GLY   N       3536   10.244395983    1.090825763   -1.737287411
  354 GLY   H       3537   10.231801762    1.187222973   -1.713822823
  354 GLY   CA      3538   10.122993958    1.009214006   -1.722730300
  354 GLY   C       3539   10.120240613    0.904044420   -1.611628908
  354 GLY   O       3540   10.041285792    0.810176015   -1.620841729
  355 ASP   N       3541   10.196740858    0.925618176   -1.504985618
  355 ASP   H       3542   10.250731562    1.009214644   -1.495073003
  355 ASP   CA      3543   10.197189169    0.833822528   -1.390165636
  355 ASP   CB      3544   10.332032005    0.764492313   -1.369570787
  355 ASP   CG      3545   10.322928110    0.640693961   -1.280134120
  355 ASP   OD1     3546   10.217335814    0.573798259   -1.280616152
  355 ASP   OD2     3547   10.415245092    0.617647776   -1.199084667
  355 ASP   C       3548   10.147303709    0.898077110   -1.260570364
  355 ASP   O       3549   10.157140739    1.018489159   -1.237441396
  356 VAL   N       3550   10.094267619    0.808437840   -1.177847554
  356 VAL   H       3551   10.116437414    0.713281798   -1.199194445
  356 VAL   CA      3552   10.024848840    0.825103275   -1.049334761
  356 VAL   CB      3553    9.926444824    0.709908309   -1.027939797
  356 VAL   CG1     3554    9.806053111    0.725970119   -1.120992814
  356 VAL   CG2     3555    9.989587098    0.572280014   -1.049890693
  356 VAL   C       3556   10.114945957    0.849225238   -0.928034293
  356 VAL   O       3557   10.165006353    0.759264903   -0.860712823
  357 ASP   N       3558   10.124144213    0.978192878   -0.896825277
  357 ASP   H       3559   10.067882114    1.043203558   -0.947895697
  357 ASP   CA      3560   10.199198464    1.039602869   -0.786338476
  357 ASP   CB      3561   10.200974143    1.189531936   -0.816845064
  357 ASP   CG      3562   10.286595667    1.288829075   -0.737982475
  357 ASP   OD1     3563   10.243860003    1.329244339   -0.627675556
  357 ASP   OD2     3564   10.367846528    1.358209132   -0.802864719
  357 ASP   C       3565   10.130994813    1.008352635   -0.652980586
  357 ASP   O       3566   10.024648438    1.062398691   -0.622978248
  358 ASP   N       3567   10.172278844    0.893285736   -0.600583555
  358 ASP   H       3568   10.225361912    0.831389806   -0.658485795
  358 ASP   CA      3569   10.134330009    0.834548626   -0.471272066
  358 ASP   CB      3570    9.995938551    0.769632887   -0.477920457
  358 ASP   CG      3571    9.947078172    0.709916791   -0.345806412
  358 ASP   OD1     3572    9.884524163    0.781446295   -0.264599779
  358 ASP   OD2     3573    9.979001614    0.592549384   -0.316983056
  358 ASP   C       3574   10.237478465    0.729014839   -0.430826447
  358 ASP   O       3575   10.294929310    0.659708589   -0.514653355
  359 TYR   N       3576   10.245350675    0.705106577   -0.300216645
  359 TYR   H       3577   10.163276519    0.724107422   -0.246333014
  359 TYR   CA      3578   10.341936514    0.617095579   -0.232879880
  359 TYR   CB      3579   10.350989202    0.657647006   -0.085623107
  359 TYR   CG      3580   10.216555747    0.662875613   -0.012774161
  359 TYR   CD1     3581   10.131649191    0.771721541   -0.028939810
  359 TYR   HD1     3582   10.162219415    0.858800945   -0.086936697
  359 TYR   CD2     3583   10.175177248    0.554350627    0.063580090
  359 TYR   HD2     3584   10.238783089    0.466451922    0.073927648
  359 TYR   CE1     3585   10.004041770    0.770491020    0.026141961
  359 TYR   HE1     3586    9.933080234    0.848354710   -0.001834925
  359 TYR   CE2     3587   10.048636324    0.553811988    0.121085640
  359 TYR   HE2     3588   10.017273186    0.465766267    0.177152029
  359 TYR   CZ      3589    9.962218788    0.660704416    0.100421209
  359 TYR   OH      3590    9.829922300    0.648182164    0.129302664
  359 TYR   HH      3591    9.820247620    0.556399648    0.167780687
  359 TYR   C       3592   10.323243650    0.466208929   -0.250099297
  359 TYR   O       3593   10.419823006    0.390221891   -0.244751661
  360 GLU   N       3594   10.200401792    0.422840633   -0.276929771
  360 GLU   H       3595   10.125257321    0.488703233   -0.281055903
  360 GLU   CA      3596   10.156794380    0.286068573   -0.308582808
  360 GLU   CB      3597   10.016004745    0.265104558   -0.252439283
  360 GLU   CG      3598   10.008507950    0.250982080   -0.100277021
  360 GLU   CD      3599    9.866540247    0.271439067   -0.047003746
  360 GLU   OE1     3600    9.853198411    0.342184585    0.055171558
  360 GLU   OE2     3601    9.768007922    0.236432378   -0.115475177
  360 GLU   C       3602   10.152248604    0.256426411   -0.458624597
  360 GLU   O       3603   10.096953852    0.155468946   -0.501989784
  361 ASN   N       3604   10.228749437    0.333467304   -0.535456001
  361 ASN   H       3605   10.284385537    0.405236305   -0.493555819
  361 ASN   CA      3606   10.234225073    0.335103682   -0.682358149
  361 ASN   CB      3607   10.357857816    0.418384545   -0.716843469
  361 ASN   CG      3608   10.384336889    0.431167698   -0.866996586
  361 ASN   OD1     3609   10.438401832    0.340908387   -0.930700116
  361 ASN   ND2     3610   10.334067088    0.539278929   -0.925936463
  361 ASN   HD21    3611   10.355557508    0.551502195   -1.022828197
  361 ASN   HD22    3612   10.275330629    0.606963582   -0.881574443
  361 ASN   C       3613   10.223098148    0.203840761   -0.760173555
  361 ASN   O       3614   10.132186932    0.197170383   -0.842771155
  362 PRO   N       3615   10.289754188    0.094925640   -0.722962495
  362 PRO   CA      3616   10.268060507   -0.036283714   -0.785623481
  362 PRO   CB      3617   10.359715919   -0.132974791   -0.710369912
  362 PRO   CG      3618   10.478321059   -0.043227513   -0.674473056
  362 PRO   CD      3619   10.409733652    0.088660673   -0.638246374
  362 PRO   C       3620   10.124012019   -0.087727920   -0.782084135
  362 PRO   O       3621   10.080958936   -0.154670359   -0.875877033
  363 ALA   N       3622   10.048164589   -0.056382552   -0.677412484
  363 ALA   H       3623   10.079803404    0.008208901   -0.607922636
  363 ALA   CA      3624    9.906249899   -0.092783034   -0.665358197
  363 ALA   CB      3625    9.855994245   -0.062823097   -0.523972785
  363 ALA   C       3626    9.819109602   -0.021256730   -0.768811043
  363 ALA   O       3627    9.759218213   -0.087992848   -0.853012807
  364 ALA   N       3628    9.838335977    0.109974919   -0.778787480
  364 ALA   H       3629    9.892551895    0.159953136   -0.711238888
  364 ALA   CA      3630    9.772049337    0.195860744   -0.877998756
  364 ALA   CB      3631    9.808694832    0.341498565   -0.848697060
  364 ALA   C       3632    9.803606769    0.161133084   -1.023633841
  364 ALA   O       3633    9.710829046    0.137572619   -1.100882779
  365 GLN   N       3634    9.931031318    0.137766067   -1.053733132
  365 GLN   H       3635   10.004220289    0.168723087   -0.993022205
  365 GLN   CA      3636    9.976634596    0.087311572   -1.184071093
  365 GLN   CB      3637   10.128405737    0.068176513   -1.187229387
  365 GLN   CG      3638   10.211102288    0.194121466   -1.213765849
  365 GLN   CD      3639   10.357224405    0.158808589   -1.242177496
  365 GLN   OE1     3640   10.395840356    0.043824129   -1.262560626
  365 GLN   NE2     3641   10.445885970    0.257712528   -1.248969998
  365 GLN   HE21    3642   10.541708899    0.234978436   -1.266302521
  365 GLN   HE22    3643   10.417972503    0.352112985   -1.231399625
  365 GLN   C       3644    9.911365781   -0.044744377   -1.225476577
  365 GLN   O       3645    9.856786036   -0.054925223   -1.335242004
  366 ARG   N       3646    9.905536712   -0.139618034   -1.132439153
  366 ARG   H       3647    9.954643941   -0.129268636   -1.045944239
  366 ARG   CA      3648    9.837757793   -0.268569577   -1.152172719
  366 ARG   CB      3649    9.870138664   -0.368913920   -1.041305715
  366 ARG   CG      3650   10.016333265   -0.413861729   -1.045618483
  366 ARG   CD      3651   10.047996908   -0.521032388   -0.941121112
  366 ARG   NE      3652   10.015688751   -0.474645855   -0.805434446
  366 ARG   HE      3653    9.920613192   -0.445221056   -0.795696917
  366 ARG   CZ      3654   10.100660832   -0.463632021   -0.702415405
  366 ARG   NH1     3655   10.231405058   -0.489460864   -0.716373152
  366 ARG   HH11    3656   10.295589778   -0.482773072   -0.639988602
  366 ARG   HH12    3657   10.267288846   -0.513527518   -0.806552429
  366 ARG   NH2     3658   10.055042439   -0.432378653   -0.580371721
  366 ARG   HH21    3659   10.117340311   -0.423647502   -0.502648563
  366 ARG   HH22    3660    9.957523615   -0.417756111   -0.563802407
  366 ARG   C       3661    9.686141240   -0.259062499   -1.170490431
  366 ARG   O       3662    9.636399671   -0.303974649   -1.273637685
  367 ALA   N       3663    9.619596915   -0.178878025   -1.087830093
  367 ALA   H       3664    9.662879297   -0.141410966   -1.005825250
  367 ALA   CA      3665    9.475877212   -0.150456083   -1.099990636
  367 ALA   CB      3666    9.431420638   -0.060599931   -0.984411722
  367 ALA   C       3667    9.439001978   -0.085455750   -1.233511362
  367 ALA   O       3668    9.353431549   -0.134975750   -1.306694588
  368 LEU   N       3669    9.521761928    0.010047005   -1.274987225
  368 LEU   H       3670    9.587755987    0.050394955   -1.211596640
  368 LEU   CA      3671    9.516172743    0.074196149   -1.407141599
  368 LEU   CB      3672    9.624571446    0.181764319   -1.416512307
  368 LEU   CG      3673    9.568655750    0.321688802   -1.443055672
  368 LEU   CD1     3674    9.484563226    0.372829874   -1.325913993
  368 LEU   CD2     3675    9.683653945    0.418074392   -1.472973541
  368 LEU   C       3676    9.532205095   -0.024689025   -1.522805393
  368 LEU   O       3677    9.460090738   -0.014585789   -1.621943234
  369 ALA   N       3678    9.620644681   -0.122906847   -1.507835739
  369 ALA   H       3679    9.678318030   -0.128211720   -1.426311092
  369 ALA   CA      3680    9.639093139   -0.232665238   -1.603865684
  369 ALA   CB      3681    9.762903750   -0.314969118   -1.567672748
  369 ALA   C       3682    9.516498197   -0.323053750   -1.618458736
  369 ALA   O       3683    9.466686356   -0.334166541   -1.730376442
  370 ASP   N       3684    9.456690081   -0.365484374   -1.507495903
  370 ASP   H       3685    9.504683284   -0.366587932   -1.419763952
  370 ASP   CA      3686    9.329245716   -0.438739937   -1.506272658
  370 ASP   CB      3687    9.282002383   -0.475302978   -1.365405935
  370 ASP   CG      3688    9.364793012   -0.581931031   -1.293381340
  370 ASP   OD1     3689    9.370024459   -0.573236870   -1.168793846
  370 ASP   OD2     3690    9.416061953   -0.672687295   -1.362391432
  370 ASP   C       3691    9.215291902   -0.361997452   -1.573625243
  370 ASP   O       3692    9.153159570   -0.412588722   -1.666953756
  371 TYR   N       3693    9.205853686   -0.233211981   -1.541778378
  371 TYR   H       3694    9.252711940   -0.197993584   -1.460755633
  371 TYR   CA      3695    9.111771875   -0.139776580   -1.605271485
  371 TYR   CB      3696    9.112561765   -0.001742920   -1.539278415
  371 TYR   CG      3697    9.077960014    0.003778266   -1.390343482
  371 TYR   CD1     3698    8.997760333   -0.091794121   -1.329091403
  371 TYR   HD1     3699    8.935985573   -0.160156624   -1.387327538
  371 TYR   CD2     3700    9.139877437    0.100670773   -1.312254612
  371 TYR   HD2     3701    9.201612384    0.177047123   -1.359522165
  371 TYR   CE1     3702    8.985244394   -0.094274307   -1.190684109
  371 TYR   HE1     3703    8.930022389   -0.175451633   -1.143358985
  371 TYR   CE2     3704    9.126087729    0.100566732   -1.173944434
  371 TYR   HE2     3705    9.175771813    0.177590174   -1.114969519
  371 TYR   CZ      3706    9.049560802    0.001628510   -1.113315577
  371 TYR   OH      3707    9.036103197   -0.005536262   -0.978182403
  371 TYR   HH      3708    9.088907849    0.067001996   -0.934025070
  371 TYR   C       3709    9.133493729   -0.124237966   -1.755936853
  371 TYR   O       3710    9.038745338   -0.144748974   -1.831651196
  372 ARG   N       3711    9.258517205   -0.109220762   -1.798762492
  372 ARG   H       3712    9.332754358   -0.093795163   -1.733549297
  372 ARG   CA      3713    9.297249449   -0.105188225   -1.940515291
  372 ARG   CB      3714    9.447997331   -0.086287046   -1.958715721
  372 ARG   CG      3715    9.496533953    0.054643497   -1.924157049
  372 ARG   CD      3716    9.649014415    0.060916289   -1.935014976
  372 ARG   NE      3717    9.696222543    0.193881190   -1.893801780
  372 ARG   HE      3718    9.640609931    0.269062693   -1.929227465
  372 ARG   CZ      3719    9.793871099    0.218734437   -1.805473596
  372 ARG   NH1     3720    9.854789050    0.119976770   -1.738452592
  372 ARG   HH11    3721    9.927645172    0.138409211   -1.672487094
  372 ARG   HH12    3722    9.827109026    0.024899141   -1.752383166
  372 ARG   NH2     3723    9.844310583    0.342339384   -1.794037625
  372 ARG   HH21    3724    9.914855011    0.362281548   -1.726034475
  372 ARG   HH22    3725    9.817547463    0.416870241   -1.855091374
  372 ARG   C       3726    9.256695582   -0.230781941   -2.017933864
  372 ARG   O       3727    9.186894890   -0.218740491   -2.118499380
  373 LEU   N       3728    9.284988382   -0.347655049   -1.961094916
  373 LEU   H       3729    9.338138162   -0.352850591   -1.876537538
  373 LEU   CA      3730    9.246814794   -0.477831062   -2.017736346
  373 LEU   CB      3731    9.300592982   -0.592026425   -1.931270596
  373 LEU   CG      3732    9.452755534   -0.606445069   -1.938484162
  373 LEU   CD1     3733    9.500163936   -0.706750847   -1.833118058
  373 LEU   CD2     3734    9.498026645   -0.651089889   -2.077650825
  373 LEU   C       3735    9.095575090   -0.491171973   -2.036749354
  373 LEU   O       3736    9.050383596   -0.481407432   -2.150735558
  374 PHE   N       3737    9.022664372   -0.463109669   -1.929106992
  374 PHE   H       3738    9.067033917   -0.449884578   -1.840460774
  374 PHE   CA      3739    8.875734797   -0.459955632   -1.925681252
  374 PHE   CB      3740    8.833489198   -0.428559958   -1.782004417
  374 PHE   CG      3741    8.682907392   -0.435161651   -1.755663947
  374 PHE   CD1     3742    8.616285750   -0.321483969   -1.711414488
  374 PHE   HD1     3743    8.670414520   -0.227357991   -1.701775354
  374 PHE   CD2     3744    8.615166823   -0.556309520   -1.763050067
  374 PHE   HD2     3745    8.667282345   -0.646198482   -1.795988602
  374 PHE   CE1     3746    8.482725985   -0.329001592   -1.673666848
  374 PHE   HE1     3747    8.432013841   -0.240452276   -1.635372807
  374 PHE   CE2     3748    8.481441570   -0.563808610   -1.725887614
  374 PHE   HE2     3749    8.427814432   -0.658064835   -1.736775807
  374 PHE   CZ      3750    8.415239807   -0.450322159   -1.680509731
  374 PHE   HZ      3751    8.311457564   -0.456990979   -1.647893714
  374 PHE   C       3752    8.815165193   -0.360896695   -2.025331946
  374 PHE   O       3753    8.733389771   -0.399126614   -2.108879859
  375 LEU   N       3754    8.870589668   -0.240133816   -2.031221979
  375 LEU   H       3755    8.937637954   -0.211716347   -1.962677218
  375 LEU   CA      3756    8.834784519   -0.136444192   -2.129088300
  375 LEU   CB      3757    8.908430390   -0.005829714   -2.098626239
  375 LEU   CG      3758    8.837198549    0.079364871   -1.993375063
  375 LEU   CD1     3759    8.925394753    0.197508223   -1.952503247
  375 LEU   CD2     3760    8.705670734    0.132883751   -2.050331598
  375 LEU   C       3761    8.857098127   -0.175153262   -2.275423712
  375 LEU   O       3762    8.765636141   -0.160553604   -2.356359213
  376 LEU   N       3763    8.972196800   -0.233253362   -2.308105626
  376 LEU   H       3764    9.046118141   -0.241206576   -2.241219138
  376 LEU   CA      3765    9.002934503   -0.284470041   -2.442433017
  376 LEU   CB      3766    9.153331053   -0.308859865   -2.456429132
  376 LEU   CG      3767    9.235405018   -0.179854798   -2.450691457
  376 LEU   CD1     3768    9.383496703   -0.213004811   -2.431135951
  376 LEU   CD2     3769    9.216444836   -0.095854433   -2.577166196
  376 LEU   C       3770    8.922284074   -0.408812913   -2.480424576
  376 LEU   O       3771    8.832396582   -0.397575924   -2.563643786
  377 GLU   N       3772    8.932201802   -0.511619181   -2.396616968
  377 GLU   H       3773    8.987782014   -0.502522548   -2.313975558
  377 GLU   CA      3774    8.867015865   -0.642862718   -2.408232813
  377 GLU   CB      3775    8.902708574   -0.730305929   -2.287853590
  377 GLU   CG      3776    9.045828844   -0.783908109   -2.280420720
  377 GLU   CD      3777    9.094724184   -0.829212570   -2.142700469
  377 GLU   OE1     3778    9.216903003   -0.850564241   -2.127162043
  377 GLU   OE2     3779    9.016128568   -0.841381212   -2.046252553
  377 GLU   C       3780    8.714829305   -0.631767242   -2.419619972
  377 GLU   O       3781    8.656361122   -0.665025784   -2.522605320
  378 LEU   N       3782    8.653003424   -0.562435387   -2.324427902
  378 LEU   H       3783    8.703703962   -0.522039047   -2.248285987
  378 LEU   CA      3784    8.506933816   -0.547264948   -2.317676282
  378 LEU   CB      3785    8.463221005   -0.550285228   -2.171078327
  378 LEU   CG      3786    8.315113435   -0.584086328   -2.152802749
  378 LEU   CD1     3787    8.287356062   -0.730004657   -2.189457074
  378 LEU   CD2     3788    8.270935616   -0.554910441   -2.009261138
  378 LEU   C       3789    8.449391022   -0.425851910   -2.390892360
  378 LEU   O       3790    8.359109901   -0.442501918   -2.472762831
  379 LEU   N       3791    8.502157091   -0.305562716   -2.369996525
  379 LEU   H       3792    8.584213884   -0.291959193   -2.314484122
  379 LEU   CA      3793    8.444100337   -0.184619863   -2.430121342
  379 LEU   CB      3794    8.457624422   -0.062330739   -2.339168923
  379 LEU   CG      3795    8.365823064   -0.061563879   -2.216757482
  379 LEU   CD1     3796    8.418556889   -0.148209229   -2.102213014
  379 LEU   CD2     3797    8.344759227    0.082369530   -2.169326861
  379 LEU   C       3798    8.492207181   -0.149804721   -2.571136901
  379 LEU   O       3799    8.412281562   -0.133336446   -2.663175478
  380 GLY   N       3800    8.623719746   -0.137900271   -2.587050111
  380 GLY   H       3801    8.683837501   -0.152834664   -2.508535998
  380 GLY   CA      3802    8.694083028   -0.093567630   -2.708276929
  380 GLY   C       3803    8.714877771   -0.194450780   -2.821423850
  380 GLY   O       3804    8.620821667   -0.263722328   -2.859965786
  381 PRO   N       3805    8.832214096   -0.191805151   -2.883996803
  381 PRO   CA      3806    8.868435869   -0.279299033   -2.996436968
  381 PRO   CB      3807    9.006432181   -0.231090146   -3.041640823
  381 PRO   CG      3808    9.007877655   -0.083868235   -3.000001336
  381 PRO   CD      3809    8.934485786   -0.087780331   -2.865807533
  381 PRO   C       3810    8.873827180   -0.429052701   -2.965553752
  381 PRO   O       3811    8.834599753   -0.470477481   -2.856573899
  382 THR   N       3812    8.885256273   -0.506389832   -3.073156028
  382 THR   H       3813    8.866896520   -0.468055242   -3.163678141
  382 THR   CA      3814    8.927459940   -0.647116489   -3.078360075
  382 THR   CB      3815    9.078799729   -0.664227899   -3.063633970
  382 THR   OG1     3816    9.125669322   -0.593085170   -2.948767730
  382 THR   HG1     3817    9.138526521   -0.659609373   -2.875217001
  382 THR   CG2     3818    9.152848177   -0.619546024   -3.189850839
  382 THR   C       3819    8.862045028   -0.761175195   -3.000111951
  382 THR   O       3820    8.858683807   -0.873386734   -3.050373994
  383 GLY   N       3821    8.815102050   -0.734268747   -2.878610605
  383 GLY   H       3822    8.827937592   -0.642559092   -2.840858600
  383 GLY   CA      3823    8.741664095   -0.825957142   -2.790221912
  383 GLY   C       3824    8.817410863   -0.948939534   -2.739717577
  383 GLY   O       3825    8.901998470   -0.938811970   -2.650986978
  384 LEU   N       3826    8.773289029   -1.064027633   -2.789703358
  384 LEU   H       3827    8.701289139   -1.060477670   -2.859023403
  384 LEU   CA      3828    8.820005716   -1.198865410   -2.754362215
  384 LEU   CB      3829    8.735286250   -1.305115238   -2.824671220
  384 LEU   CG      3830    8.606516615   -1.338293110   -2.748982716
  384 LEU   CD1     3831    8.514660136   -1.424470723   -2.835849862
  384 LEU   CD2     3832    8.638057247   -1.413367008   -2.619440394
  384 LEU   C       3833    8.968101560   -1.226721328   -2.780832369
  384 LEU   O       3834    9.039700181   -1.270258301   -2.690776202
  385 GLN   N       3835    9.010610440   -1.205799298   -2.905111235
  385 GLN   H       3836    8.951348868   -1.164751925   -2.974425348
  385 GLN   CA      3837    9.152684145   -1.217630330   -2.940944222
  385 GLN   CB      3838    9.173089114   -1.297111840   -3.070069798
  385 GLN   CG      3839    9.141163842   -1.446449383   -3.060833514
  385 GLN   CD      3840    9.228287321   -1.527720219   -2.964867682
  385 GLN   OE1     3841    9.180600614   -1.596279361   -2.874571608
  385 GLN   NE2     3842    9.358036033   -1.539800380   -2.991482375
  385 GLN   HE21    3843    9.413159415   -1.594178993   -2.928209619
  385 GLN   HE22    3844    9.395601402   -1.493447045   -3.071727790
  385 GLN   C       3845    9.218453622   -1.079859795   -2.951265652
  385 GLN   O       3846    9.152401001   -0.976103770   -2.950406075
  386 GLY   N       3847    9.350103627   -1.081726568   -2.970103837
  386 GLY   H       3848    9.394076129   -1.163777935   -3.006647790
  386 GLY   CA      3849    9.432378030   -0.960086363   -2.976876601
  386 GLY   C       3850    9.448408129   -0.910125518   -3.120609803
  386 GLY   O       3851    9.357470102   -0.909708826   -3.203439287
  387 VAL   N       3852    9.572495519   -0.871064150   -3.148330020
  387 VAL   H       3853    9.642731735   -0.870907293   -3.077143704
  387 VAL   CA      3854    9.615014248   -0.821480824   -3.280021522
  387 VAL   CB      3855    9.753416551   -0.756536875   -3.273721619
  387 VAL   CG1     3856    9.748238170   -0.628583184   -3.189983606
  387 VAL   CG2     3857    9.860912558   -0.851565060   -3.220575613
  387 VAL   C       3858    9.605627875   -0.919351902   -3.397265042
  387 VAL   O       3859    9.607536028   -0.878006295   -3.513098239
  388 ASP   N       3860    9.586656905   -1.047606519   -3.367575947
  388 ASP   H       3861    9.573359668   -1.078336388   -3.273339204
  388 ASP   CA      3862    9.568954774   -1.158051891   -3.462963531
  388 ASP   CB      3863    9.592601708   -1.290938254   -3.390883102
  388 ASP   CG      3864    9.493882651   -1.317715835   -3.277093670
  388 ASP   OD1     3865    9.503022022   -1.248732651   -3.173243394
  388 ASP   OD2     3866    9.407774057   -1.406275576   -3.296290055
  388 ASP   C       3867    9.434610622   -1.162945510   -3.536025021
  388 ASP   O       3868    9.419241451   -1.241610337   -3.629323648
  389 THR   N       3869    9.340806425   -1.077207008   -3.496765809
  389 THR   H       3870    9.362378986   -1.009649319   -3.426253248
  389 THR   CA      3871    9.202906031   -1.067494474   -3.546788957
  389 THR   CB      3872    9.116526841   -0.978034323   -3.457631452
  389 THR   OG1     3873    9.183710583   -0.854045093   -3.433876328
  389 THR   HG1     3874    9.223808668   -0.857165059   -3.342326141
  389 THR   CG2     3875    9.077155514   -1.048802620   -3.327816481
  389 THR   C       3876    9.181849832   -1.026346622   -3.692644469
  389 THR   O       3877    9.110416355   -0.933056184   -3.729019636
  390 LEU   N       3878    9.230430794   -1.114979431   -3.779110898
  390 LEU   H       3879    9.279826830   -1.194649801   -3.744262116
  390 LEU   CA      3880    9.227636535   -1.101469183   -3.925470598
  390 LEU   CB      3881    9.305635145   -1.218357860   -3.986000419
  390 LEU   CG      3882    9.389924682   -1.174903497   -4.106065397
  390 LEU   CD1     3883    9.503672650   -1.082336893   -4.062455490
  390 LEU   CD2     3884    9.445134910   -1.297955763   -4.178324556
  390 LEU   C       3885    9.084824280   -1.097432465   -3.980249512
  390 LEU   O       3886    9.003615880   -1.186762996   -3.956671751
  391 GLY   N       3887    9.055613551   -0.983953495   -4.043176631
  391 GLY   H       3888    9.123044271   -0.910353069   -4.049342000
  391 GLY   CA      3889    8.925033102   -0.954673685   -4.104035400
  391 GLY   C       3890    8.807796857   -0.930919688   -4.008627018
  391 GLY   O       3891    8.692675816   -0.946714153   -4.048974011
  392 LEU   N       3892    8.835885689   -0.898662674   -3.882692499
  392 LEU   H       3893    8.928475048   -0.904489410   -3.845346461
  392 LEU   CA      3894    8.733178117   -0.855501151   -3.786783841
  392 LEU   CB      3895    8.787111735   -0.873143606   -3.644680617
  392 LEU   CG      3896    8.682664512   -0.851861320   -3.534917006
  392 LEU   CD1     3897    8.572848732   -0.958171512   -3.541646216
  392 LEU   CD2     3898    8.750062777   -0.847190555   -3.397644628
  392 LEU   C       3899    8.690954869   -0.710523461   -3.811508003
  392 LEU   O       3900    8.774132152   -0.624384575   -3.839648659
  393 ASP   N       3901    8.561331204   -0.686377144   -3.794082126
  393 ASP   H       3902    8.497314050   -0.760947559   -3.775592621
  393 ASP   CA      3903    8.499753565   -0.554076767   -3.811915669
  393 ASP   CB      3904    8.347546552   -0.569504864   -3.809510596
  393 ASP   CG      3905    8.272228160   -0.450886883   -3.870073867
  393 ASP   OD1     3906    8.158358102   -0.428279878   -3.823732381
  393 ASP   OD2     3907    8.330690995   -0.380505628   -3.955255759
  393 ASP   C       3908    8.546793398   -0.444325942   -3.716236222
  393 ASP   O       3909    8.578776204   -0.464704390   -3.599221915
  394 GLN   N       3910    8.530312196   -0.323515923   -3.769361637
  394 GLN   H       3911    8.466715498   -0.321402782   -3.846509313
  394 GLN   CA      3912    8.565443624   -0.189222985   -3.720953292
  394 GLN   CB      3913    8.529961430   -0.092565426   -3.834109803
  394 GLN   CG      3914    8.550979177    0.055699631   -3.802761021
  394 GLN   CD      3915    8.507909389    0.143879732   -3.920126212
  394 GLN   OE1     3916    8.588367327    0.196571688   -3.996794021
  394 GLN   NE2     3917    8.378080134    0.168425557   -3.935320528
  394 GLN   HE21    3918    8.352966489    0.227452041   -4.012030233
  394 GLN   HE22    3919    8.310670801    0.121373711   -3.878388181
  394 GLN   C       3920    8.490187249   -0.155084031   -3.592178300
  394 GLN   O       3921    8.370041121   -0.128900543   -3.589102889
  395 SER   N       3922    8.570987082   -0.137225181   -3.488056023
  395 SER   H       3923    8.669985700   -0.132327048   -3.501322787
  395 SER   CA      3924    8.521333250   -0.106403779   -3.353158466
  395 SER   CB      3925    8.632174250   -0.120493132   -3.248630477
  395 SER   OG      3926    8.749953580   -0.048188155   -3.285371209
  395 SER   HG      3927    8.817676140   -0.113037506   -3.320130623
  395 SER   C       3928    8.457872852    0.032060515   -3.338582914
  395 SER   O       3929    8.515107178    0.131895821   -3.382028811
  396 ASP   N       3930    8.348364124    0.036079615   -3.263212590
  396 ASP   H       3931    8.308074483   -0.047399138   -3.225676594
  396 ASP   CA      3932    8.274816090    0.159498648   -3.232084183
  396 ASP   CB      3933    8.144179428    0.133692408   -3.156719748
  396 ASP   CG      3934    8.077016538    0.263451255   -3.111286012
  396 ASP   OD1     3935    8.012029668    0.327882612   -3.196434748
  396 ASP   OD2     3936    8.111554006    0.310494798   -3.000741115
  396 ASP   C       3937    8.360850683    0.259738059   -3.154866779
  396 ASP   O       3938    8.409307123    0.234413352   -3.044686776
  397 ASN   N       3939    8.350537538    0.381765801   -3.206781813
  397 ASN   H       3940    8.269520913    0.402995753   -3.261422418
  397 ASN   CA      3941    8.434894487    0.495529608   -3.167370210
  397 ASN   CB      3942    8.423998444    0.604814920   -3.273880832
  397 ASN   CG      3943    8.531856173    0.711355836   -3.253354047
  397 ASN   OD1     3944    8.511189653    0.815753837   -3.191694490
  397 ASN   ND2     3945    8.652042254    0.687096516   -3.304888420
  397 ASN   HD21    3946    8.720929056    0.756795257   -3.284988945
  397 ASN   HD22    3947    8.669750863    0.605745447   -3.360274727
  397 ASN   C       3948    8.408281006    0.549268221   -3.026595693
  397 ASN   O       3949    8.502044565    0.555909818   -2.947251974
  398 LEU   N       3950    8.281305986    0.550506288   -2.987011015
  398 LEU   H       3951    8.214769829    0.490999241   -3.032087077
  398 LEU   CA      3952    8.231377367    0.603385625   -2.859244862
  398 LEU   CB      3953    8.079341291    0.587641219   -2.866305068
  398 LEU   CG      3954    7.998040598    0.667237287   -2.763997683
  398 LEU   CD1     3955    7.942659929    0.793536668   -2.830266680
  398 LEU   CD2     3956    7.884256419    0.580868023   -2.709206858
  398 LEU   C       3957    8.289248659    0.523577203   -2.742223647
  398 LEU   O       3958    8.363007073    0.576205829   -2.659033055
  399 LEU   N       3959    8.274821866    0.391689643   -2.751626713
  399 LEU   H       3960    8.220200575    0.353495419   -2.826176803
  399 LEU   CA      3961    8.330632683    0.293473167   -2.657551622
  399 LEU   CB      3962    8.260631931    0.158190801   -2.672002554
  399 LEU   CG      3963    8.136554127    0.145569285   -2.583371809
  399 LEU   CD1     3964    8.017651486    0.226679506   -2.635270402
  399 LEU   CD2     3965    8.097769130   -0.001530961   -2.567040856
  399 LEU   C       3966    8.482848876    0.278581553   -2.661864003
  399 LEU   O       3967    8.546978459    0.265739096   -2.557693623
  400 ASN   N       3968    8.541452517    0.292025584   -2.780502685
  400 ASN   H       3969    8.489165400    0.282082383   -2.865164274
  400 ASN   CA      3970    8.686909448    0.302307432   -2.799092067
  400 ASN   CB      3971    8.724890714    0.318629531   -2.946388380
  400 ASN   CG      3972    8.712518159    0.193199436   -3.033100396
  400 ASN   OD1     3973    8.660974338    0.087464583   -2.997169396
  400 ASN   ND2     3974    8.767154820    0.206462317   -3.153632265
  400 ASN   HD21    3975    8.759156601    0.124964071   -3.211018967
  400 ASN   HD22    3976    8.804134122    0.292749500   -3.188071640
  400 ASN   C       3977    8.750669966    0.422592213   -2.729246917
  400 ASN   O       3978    8.858472146    0.408909366   -2.671601623
  401 ASN   N       3979    8.688215871    0.539665973   -2.738387390
  401 ASN   H       3980    8.614277490    0.552638420   -2.804454262
  401 ASN   CA      3981    8.736052423    0.662829973   -2.673956104
  401 ASN   CB      3982    8.649007893    0.783659157   -2.709046707
  401 ASN   CG      3983    8.643125383    0.809308868   -2.859753616
  401 ASN   OD1     3984    8.734358895    0.781660261   -2.937469638
  401 ASN   ND2     3985    8.531367554    0.866745000   -2.903345802
  401 ASN   HD21    3986    8.521066328    0.873655236   -3.002569291
  401 ASN   HD22    3987    8.462081634    0.901120041   -2.839966387
  401 ASN   C       3988    8.745179216    0.650839797   -2.521684682
  401 ASN   O       3989    8.845561805    0.692503912   -2.464079749
  402 ILE   N       3990    8.651229125    0.576968925   -2.463311382
  402 ILE   H       3991    8.567781165    0.552271357   -2.512570576
  402 ILE   CA      3992    8.654865807    0.539217131   -2.321277257
  402 ILE   CB      3993    8.526537010    0.467656784   -2.278583007
  402 ILE   CG1     3994    8.402135869    0.546741595   -2.319557987
  402 ILE   CG2     3995    8.525043771    0.447342064   -2.126938197
  402 ILE   CD      3996    8.271383965    0.470116930   -2.298519021
  402 ILE   C       3997    8.779312010    0.456360058   -2.288702676
  402 ILE   O       3998    8.847333035    0.484401675   -2.190123436
  403 ALA   N       3999    8.815241225    0.363349867   -2.376733097
  403 ALA   H       4000    8.753409148    0.336313898   -2.450529105
  403 ALA   CA      4001    8.939541819    0.285362567   -2.367803541
  403 ALA   CB      4002    8.928113356    0.163069577   -2.459043637
  403 ALA   C       4003    9.069556480    0.360637337   -2.396836239
  403 ALA   O       4004    9.169825650    0.339735977   -2.328718819
  404 ASN   N       4005    9.069066341    0.440101536   -2.503491420
  404 ASN   H       4006    8.993379968    0.433000213   -2.568474495
  404 ASN   CA      4007    9.180787290    0.523176291   -2.550686426
  404 ASN   CB      4008    9.151703253    0.579047848   -2.690116911
  404 ASN   CG      4009    9.149131641    0.475121578   -2.802358970
  404 ASN   OD1     4010    9.209248517    0.367916915   -2.797761334
  404 ASN   ND2     4011    9.077889766    0.502713670   -2.911227109
  404 ASN   HD21    4012    9.082320451    0.432547472   -2.982335362
  404 ASN   HD22    4013    9.020282496    0.584240488   -2.917059711
  404 ASN   C       4014    9.221744450    0.640186666   -2.461000715
  404 ASN   O       4015    9.338121695    0.680022992   -2.460551500
  405 ARG   N       4016    9.124946234    0.703257688   -2.395087325
  405 ARG   H       4017    9.029045503    0.676697012   -2.404999875
  405 ARG   CA      4018    9.150065983    0.818471308   -2.307315915
  405 ARG   CB      4019    9.020486298    0.882321329   -2.256865848
  405 ARG   CG      4020    8.968396829    0.984025510   -2.358620059
  405 ARG   CD      4021    8.854767306    1.067286612   -2.298950108
  405 ARG   NE      4022    8.809833601    1.164357010   -2.399769589
  405 ARG   HE      4023    8.872714393    1.240266758   -2.416613472
  405 ARG   CZ      4024    8.690241856    1.161594769   -2.460130349
  405 ARG   NH1     4025    8.595686099    1.073627842   -2.424408118
  405 ARG   HH11    4026    8.511501370    1.065033826   -2.477681600
  405 ARG   HH12    4027    8.595099088    1.032481683   -2.333272511
  405 ARG   NH2     4028    8.658102636    1.246404172   -2.558772825
  405 ARG   HH21    4029    8.565492811    1.238195409   -2.595597229
  405 ARG   HH22    4030    8.719992286    1.313817543   -2.599074667
  405 ARG   C       4031    9.242496084    0.790158328   -2.188709118
  405 ARG   O       4032    9.220756254    0.695048332   -2.113798992
  406 PRO   N       4033    9.341342705    0.876726769   -2.168076902
  406 PRO   CA      4034    9.435123316    0.864210023   -2.055558064
  406 PRO   CB      4035    9.542351176    0.970410088   -2.080795294
  406 PRO   CG      4036    9.468753990    1.076708691   -2.162604784
  406 PRO   CD      4037    9.374105233    0.994246203   -2.250081778
  406 PRO   C       4038    9.364881158    0.883387730   -1.920986987
  406 PRO   O       4039    9.284529314    0.974463340   -1.901521634
  407 PHE   N       4040    9.410867010    0.802289932   -1.826125105
  407 PHE   H       4041    9.484558512    0.737531724   -1.845550415
  407 PHE   CA      4042    9.361099712    0.797885026   -1.687871952
  407 PHE   CB      4043    9.403658510    0.664650612   -1.625816002
  407 PHE   CG      4044    9.325160930    0.545069388   -1.680140125
  407 PHE   CD1     4045    9.359512515    0.483681263   -1.800025349
  407 PHE   HD1     4046    9.422220873    0.535297970   -1.872707148
  407 PHE   CD2     4047    9.228941874    0.487206616   -1.598211266
  407 PHE   HD2     4048    9.194839809    0.540520558   -1.509476556
  407 PHE   CE1     4049    9.299965227    0.363400381   -1.836148380
  407 PHE   HE1     4050    9.312298897    0.324979747   -1.937404173
  407 PHE   CE2     4051    9.170310586    0.366169307   -1.633330236
  407 PHE   HE2     4052    9.091618606    0.323406429   -1.571210456
  407 PHE   CZ      4053    9.206986520    0.303595357   -1.751891615
  407 PHE   HZ      4054    9.161662080    0.208403676   -1.779533234
  407 PHE   C       4055    9.406037100    0.917565543   -1.603803471
  407 PHE   O       4056    9.499094315    0.909312076   -1.523795751
  408 THR   N       4057    9.353317968    1.033491310   -1.642186034
  408 THR   H       4058    9.295146900    1.035098639   -1.723517709
  408 THR   CA      4059    9.384037402    1.164047316   -1.582011851
  408 THR   CB      4060    9.346558740    1.284021643   -1.669260929
  408 THR   OG1     4061    9.205735485    1.288377573   -1.693733495
  408 THR   HG1     4062    9.187597295    1.252975812   -1.785481637
  408 THR   CG2     4063    9.427171032    1.283880320   -1.799317118
  408 THR   C       4064    9.320427710    1.188177063   -1.444986328
  408 THR   O       4065    9.380019904    1.251364942   -1.357906356
  409 ARG   N       4066    9.196479619    1.142251324   -1.430361345
  409 ARG   H       4067    9.144809924    1.102882311   -1.506389786
  409 ARG   CA      4068    9.120585592    1.164346338   -1.306429070
  409 ARG   CB      4069    8.981156360    1.214135099   -1.345011922
  409 ARG   CG      4070    8.922730783    1.286115240   -1.223301122
  409 ARG   CD      4071    8.782758330    1.336030576   -1.259673108
  409 ARG   NE      4072    8.733400321    1.408938680   -1.141956518
  409 ARG   HE      4073    8.797886927    1.418772567   -1.066171479
  409 ARG   CZ      4074    8.606298644    1.448957371   -1.127869440
  409 ARG   NH1     4075    8.570654097    1.526573602   -1.024628766
  409 ARG   HH11    4076    8.475049052    1.555416600   -1.019492287
  409 ARG   HH12    4077    8.636296616    1.560251134   -0.957134853
  409 ARG   NH2     4078    8.509869433    1.397219748   -1.205197094
  409 ARG   HH21    4079    8.417019435    1.431447011   -1.190831611
  409 ARG   HH22    4080    8.523861170    1.330056330   -1.277944252
  409 ARG   C       4081    9.115528519    1.038108535   -1.220108786
  409 ARG   O       4082    9.037783870    0.945684434   -1.243465771
  410 VAL   N       4083    9.210432902    1.034894680   -1.126979041
  410 VAL   H       4084    9.274689894    1.110708715   -1.115876288
  410 VAL   CA      4085    9.229965251    0.921365903   -1.035661924
  410 VAL   CB      4086    9.368810130    0.860375205   -1.055993452
  410 VAL   CG1     4087    9.387463408    0.733643394   -0.972321315
  410 VAL   CG2     4088    9.396171070    0.826236067   -1.202604838
  410 VAL   C       4089    9.207443890    0.965771913   -0.890981376
  410 VAL   O       4090    9.269928887    1.059231116   -0.841081450
  411 ARG   N       4091    9.125441320    0.887963303   -0.820885693
  411 ARG   H       4092    9.094788694    0.800585526   -0.858663730
  411 ARG   CA      4093    9.087720714    0.910253492   -0.680579524
  411 ARG   CB      4094    8.937092503    0.935970540   -0.672912980
  411 ARG   CG      4095    8.890737295    0.993128711   -0.538764365
  411 ARG   CD      4096    8.738404662    1.005901774   -0.532589852
  411 ARG   NE      4097    8.697188563    1.071658129   -0.407754911
  411 ARG   HE      4098    8.731859045    1.029113267   -0.324161296
  411 ARG   CZ      4099    8.621075051    1.181496180   -0.397914514
  411 ARG   NH1     4100    8.570090719    1.241563080   -0.506305314
  411 ARG   HH11    4101    8.515210182    1.324807614   -0.498721810
  411 ARG   HH12    4102    8.582833816    1.201371398   -0.596977134
  411 ARG   NH2     4103    8.579723475    1.224960949   -0.278108983
  411 ARG   HH21    4104    8.531916303    1.312144743   -0.267545636
  411 ARG   HH22    4105    8.577988059    1.165077218   -0.198051662
  411 ARG   C       4106    9.125258808    0.788156821   -0.596389583
  411 ARG   O       4107    9.112092393    0.672676716   -0.636621655
  412 LYSH  N       4108    9.178102948    0.817523596   -0.477924019
  412 LYSH  H       4109    9.203774448    0.911349463   -0.454755726
  412 LYSH  CA      4110    9.202593907    0.719058701   -0.371573920
  412 LYSH  CB      4111    9.334640188    0.753178739   -0.302229820
  412 LYSH  CG      4112    9.399023762    0.628502159   -0.241280335
  412 LYSH  CD      4113    9.540919721    0.660564839   -0.193892954
  412 LYSH  CE      4114    9.611434941    0.530278730   -0.155655095
  412 LYSH  NZ      4115    9.751613655    0.553211952   -0.117818512
  412 LYSH  HZ1     4116    9.759808213    0.610341632   -0.036154942
  412 LYSH  HZ2     4117    9.804366909    0.595684168   -0.191392703
  412 LYSH  HZ3     4118    9.792206922    0.464541385   -0.095688954
  412 LYSH  C       4119    9.086447551    0.725659750   -0.272205819
  412 LYSH  O       4120    9.036216076    0.832471989   -0.237565278
  413 CYSH  N       4121    9.045773017    0.605694866   -0.231635724
  413 CYSH  H       4122    9.094245067    0.524187673   -0.263369587
  413 CYSH  CA      4123    8.932521719    0.576852754   -0.142456734
  413 CYSH  CB      4124    8.823756697    0.515991802   -0.231203736
  413 CYSH  SG      4125    8.659115725    0.489938730   -0.155651929
  413 CYSH  C       4126    8.978879591    0.473106743   -0.040003265
  413 CYSH  O       4127    9.062247248    0.389071304   -0.073464802
  414 TRP   N       4128    8.928083004    0.480771450    0.082679881
  414 TRP   H       4129    8.855311735    0.544585100    0.107845231
  414 TRP   CA      4130    8.964288415    0.384226619    0.187465800
  414 TRP   CB      4131    9.037485709    0.449150054    0.305106401
  414 TRP   CG      4132    9.183135593    0.485693654    0.275807788
  414 TRP   CD1     4133    9.223088034    0.585169029    0.197097983
  414 TRP   HD1     4134    9.159673316    0.640496294    0.127827006
  414 TRP   CD2     4135    9.294778180    0.444882730    0.347840929
  414 TRP   NE1     4136    9.351518578    0.612092589    0.218707595
  414 TRP   HE1     4137    9.393775900    0.699653121    0.195334631
  414 TRP   CE2     4138    9.399850063    0.527076743    0.308836953
  414 TRP   CE3     4139    9.316887329    0.347506090    0.444535512
  414 TRP   HE3     4140    9.237413278    0.277864395    0.471273306
  414 TRP   CZ2     4141    9.526075906    0.512666231    0.365231759
  414 TRP   HZ2     4142    9.607349864    0.579271933    0.336284495
  414 TRP   CZ3     4143    9.442891096    0.333029074    0.501387674
  414 TRP   HZ3     4144    9.460474978    0.255337183    0.575778337
  414 TRP   CH2     4145    9.547978625    0.414764104    0.461426743
  414 TRP   HH2     4146    9.648639610    0.396638392    0.499107306
  414 TRP   C       4147    8.845084636    0.303026639    0.238517762
  414 TRP   O       4148    8.729240791    0.340327946    0.220725518
  415 TYR   N       4149    8.878473934    0.183939570    0.287428944
  415 TYR   H       4150    8.972785355    0.151377358    0.280716379
  415 TYR   CA      4151    8.786975450    0.086293785    0.348256808
  415 TYR   CB      4152    8.794417668   -0.048237506    0.275765807
  415 TYR   CG      4153    8.752787081   -0.044882569    0.128591908
  415 TYR   CD1     4154    8.617566575   -0.036677338    0.097508106
  415 TYR   HD1     4155    8.545540526   -0.000521456    0.170897483
  415 TYR   CD2     4156    8.844499573   -0.089441955    0.034128743
  415 TYR   HD2     4157    8.950624919   -0.095380057    0.058237110
  415 TYR   CE1     4158    8.573590373   -0.076683684   -0.028131152
  415 TYR   HE1     4159    8.467469265   -0.072489973   -0.052620533
  415 TYR   CE2     4160    8.800697334   -0.130339155   -0.091285881
  415 TYR   HE2     4161    8.873152325   -0.175698288   -0.158904462
  415 TYR   CZ      4162    8.665284752   -0.122961906   -0.121781930
  415 TYR   OH      4163    8.618220492   -0.149924503   -0.246488996
  415 TYR   HH      4164    8.697529251   -0.178615788   -0.300206465
  415 TYR   C       4165    8.828871425    0.051672682    0.491267554
  415 TYR   O       4166    8.946395154    0.055564905    0.527317546
  416 ASN   N       4167    8.728844140    0.002205766    0.563619888
  416 ASN   H       4168    8.633703039    0.011652151    0.534339378
  416 ASN   CA      4169    8.748160653   -0.072505392    0.688729439
  416 ASN   CB      4170    8.714103855    0.007883293    0.814365156
  416 ASN   CG      4171    8.575368672    0.072246858    0.810515316
  416 ASN   OD1     4172    8.476399795    0.022935128    0.864377797
  416 ASN   ND2     4173    8.569862271    0.188485753    0.746116563
  416 ASN   HD21    4174    8.481627466    0.235529261    0.745322747
  416 ASN   HD22    4175    8.651042966    0.233995473    0.709543367
  416 ASN   C       4176    8.673205036   -0.205700374    0.681743431
  416 ASN   O       4177    8.552147233   -0.209483808    0.660302951
  417 ASP   N       4178    8.757940527   -0.307061928    0.666331266
  417 ASP   H       4179    8.855129779   -0.292439106    0.684781812
  417 ASP   CA      4180    8.721568060   -0.447803781    0.644420887
  417 ASP   CB      4181    8.782679509   -0.490910043    0.510940065
  417 ASP   CG      4182    8.706366879   -0.597299315    0.431770930
  417 ASP   OD1     4183    8.747469201   -0.714924356    0.441899711
  417 ASP   OD2     4184    8.616826132   -0.562459933    0.351802934
  417 ASP   C       4185    8.775358429   -0.527349968    0.763544999
  417 ASP   O       4186    8.879102858   -0.497652850    0.822583441
  418 THR   N       4187    8.693587940   -0.622435551    0.807850662
  418 THR   H       4188    8.617235409   -0.654611654    0.751844001
  418 THR   CA      4189    8.696546276   -0.683313282    0.941631169
  418 THR   CB      4190    8.556023335   -0.675874514    1.001702030
  418 THR   OG1     4191    8.459914685   -0.687333560    0.896427339
  418 THR   HG1     4192    8.369804124   -0.710555385    0.933061799
  418 THR   CG2     4193    8.537128196   -0.550082314    1.086727794
  418 THR   C       4194    8.743751782   -0.828594164    0.950500057
  418 THR   O       4195    8.735045518   -0.902659813    0.852675454
  419 PRO   N       4196    8.800424110   -0.868600001    1.063981904
  419 PRO   CA      4197    8.824319433   -1.010094263    1.095878423
  419 PRO   CB      4198    8.904905005   -1.009501625    1.225945634
  419 PRO   CG      4199    8.983650211   -0.878747757    1.215353393
  419 PRO   CD      4200    8.882330742   -0.783512522    1.151528512
  419 PRO   C       4201    8.696850560   -1.092801553    1.113896613
  419 PRO   O       4202    8.699931252   -1.214412718    1.095681860
  420 ALA   N       4203    8.591912664   -1.031063476    1.167439841
  420 ALA   H       4204    8.598095893   -0.937101741    1.201126844
  420 ALA   CA      4205    8.458409470   -1.091614765    1.178469043
  420 ALA   CB      4206    8.368682857   -0.999127012    1.260956319
  420 ALA   C       4207    8.393068467   -1.113022918    1.041774136
  420 ALA   O       4208    8.418114013   -1.035224714    0.949845433
  421 LEU   N       4209    8.293752812   -1.201294732    1.035698460
  421 LEU   H       4210    8.260548723   -1.248929555    1.117117445
  421 LEU   CA      4211    8.221863423   -1.232092500    0.911223598
  421 LEU   CB      4212    8.143208502   -1.362599703    0.925173171
  421 LEU   CG      4213    8.229753847   -1.487267529    0.905649124
  421 LEU   CD1     4214    8.146399475   -1.612094783    0.935366023
  421 LEU   CD2     4215    8.284330606   -1.495049084    0.762919824
  421 LEU   C       4216    8.131197536   -1.125807421    0.848812966
  421 LEU   O       4217    8.083090170   -1.146740967    0.737556907
  422 ASP   N       4218    8.126844197   -1.007654856    0.909722902
  422 ASP   H       4219    8.204298553   -0.979026925    0.966133458
  422 ASP   CA      4220    8.035650734   -0.896360354    0.879546722
  422 ASP   CB      4221    7.892330283   -0.940228945    0.910325752
  422 ASP   CG      4222    7.779009450   -0.854996084    0.852843650
  422 ASP   OD1     4223    7.735860412   -0.762180228    0.924612704
  422 ASP   OD2     4224    7.729127438   -0.883534752    0.741837662
  422 ASP   C       4225    8.083667929   -0.776426515    0.961544117
  422 ASP   O       4226    8.200530619   -0.770430704    0.999466485
  423 PHE   N       4227    7.997251487   -0.677466353    0.982271899
  423 PHE   H       4228    7.902879794   -0.690408775    0.951801516
  423 PHE   CA      4229    8.017253203   -0.556588708    1.063504445
  423 PHE   CB      4230    7.895231775   -0.464540812    1.056356304
  423 PHE   CG      4231    7.843091680   -0.426287077    0.917678581
  423 PHE   CD1     4232    7.915892447   -0.343322951    0.833191880
  423 PHE   HD1     4233    8.013379811   -0.306563720    0.865242654
  423 PHE   CD2     4234    7.717111599   -0.469568315    0.878011501
  423 PHE   HD2     4235    7.664376122   -0.543223868    0.938631873
  423 PHE   CE1     4236    7.864668438   -0.306919990    0.709212580
  423 PHE   HE1     4237    7.928336177   -0.254170225    0.638169677
  423 PHE   CE2     4238    7.664477666   -0.431638119    0.755093009
  423 PHE   HE2     4239    7.569346509   -0.473256155    0.721941797
  423 PHE   CZ      4240    7.738709372   -0.350637660    0.669951768
  423 PHE   HZ      4241    7.701441096   -0.329718176    0.569679881
  423 PHE   C       4242    8.036847317   -0.591144065    1.211267255
  423 PHE   O       4243    8.000902064   -0.699089378    1.258022576
  424 VAL   N       4244    8.096874550   -0.497680261    1.284421508
  424 VAL   H       4245    8.132990272   -0.414628731    1.241998429
  424 VAL   CA      4246    8.109394492   -0.504027721    1.430760282
  424 VAL   CB      4247    8.254695370   -0.518083031    1.476596473
  424 VAL   CG1     4248    8.264882034   -0.527973318    1.628936272
  424 VAL   CG2     4249    8.321729551   -0.640876757    1.414615086
  424 VAL   C       4250    8.041595130   -0.380998753    1.491408636
  424 VAL   O       4251    8.089775886   -0.268634487    1.477880108
  425 VAL   N       4252    7.918746115   -0.405569828    1.536069019
  425 VAL   H       4253    7.882560331   -0.498439144    1.527875628
  425 VAL   CA      4254    7.826852622   -0.311312793    1.601497646
  425 VAL   CB      4255    7.709893595   -0.274636025    1.509910935
  425 VAL   CG1     4256    7.622700341   -0.165669167    1.572640302
  425 VAL   CG2     4257    7.754904396   -0.227690251    1.371416667
  425 VAL   C       4258    7.777426335   -0.374547402    1.731756721
  425 VAL   O       4259    7.673309357   -0.439857808    1.736869891
  426 ASP   N       4260    7.849912202   -0.343479346    1.838863673
  426 ASP   H       4261    7.914522848   -0.267264238    1.834544952
  426 ASP   CA      4262    7.834557482   -0.403079685    1.972366147
  426 ASP   CB      4263    7.882914891   -0.548204009    1.969285259
  426 ASP   CG      4264    7.822927858   -0.644524654    2.071926967
  426 ASP   OD1     4265    7.763204911   -0.598761055    2.171746117
  426 ASP   OD2     4266    7.844615926   -0.765808010    2.050774270
  426 ASP   C       4267    7.916669486   -0.325340741    2.075451043
  426 ASP   O       4268    7.984410383   -0.227866751    2.043201799
  427 TYR   N       4269    7.899845211   -0.360743775    2.202548985
  427 TYR   H       4270    7.848689365   -0.445291779    2.217869381
  427 TYR   CA      4271    7.970810196   -0.308398130    2.320177350
  427 TYR   CB      4272    7.890477946   -0.333996457    2.447850587
  427 TYR   CG      4273    7.761006186   -0.253426368    2.460367964
  427 TYR   CD1     4274    7.762581558   -0.124896922    2.513283563
  427 TYR   HD1     4275    7.857208770   -0.071647228    2.522828056
  427 TYR   CD2     4276    7.638611561   -0.317599237    2.445354331
  427 TYR   HD2     4277    7.635078560   -0.412690581    2.392184230
  427 TYR   CE1     4278    7.644907987   -0.064205666    2.555624761
  427 TYR   HE1     4279    7.647030686    0.041586456    2.581788119
  427 TYR   CE2     4280    7.520967786   -0.257725926    2.488916571
  427 TYR   HE2     4281    7.426742984   -0.301286804    2.455641921
  427 TYR   CZ      4282    7.524205996   -0.132925230    2.550033677
  427 TYR   OH      4283    7.424168133   -0.099125748    2.635763147
  427 TYR   HH      4284    7.360164856   -0.175744095    2.630000385
  427 TYR   C       4285    8.111701551   -0.365414934    2.337825438
  427 TYR   O       4286    8.150220662   -0.464954814    2.276684878
  428 HISB  N       4287    8.191241800   -0.296066338    2.418776789
  428 HISB  H       4288    8.162167083   -0.206199164    2.451628635
  428 HISB  CA      4289    8.326529507   -0.337347651    2.458818670
  428 HISB  CB      4290    8.392527148   -0.220747591    2.532713164
  428 HISB  CG      4291    8.543392193   -0.240622419    2.548743046
  428 HISB  ND1     4292    8.604281621   -0.313258230    2.642050126
  428 HISB  CD2     4293    8.634619051   -0.200099286    2.460853705
  428 HISB  HD2     4294    8.616458587   -0.137022661    2.373822052
  428 HISB  CE1     4295    8.733086633   -0.320041274    2.609601206
  428 HISB  HE1     4296    8.810646406   -0.373969273    2.663991010
  428 HISB  NE2     4297    8.752201068   -0.249657754    2.498383360
  428 HISB  HE2     4298    8.839263739   -0.236068093    2.451120075
  428 HISB  C       4299    8.325511419   -0.459958746    2.550348593
  428 HISB  O       4300    8.256910565   -0.454245558    2.652286280
  429 PRO   N       4301    8.415950725   -0.555169536    2.529233696
  429 PRO   CA      4302    8.427971519   -0.677137617    2.610426589
  429 PRO   CB      4303    8.552803070   -0.747940278    2.557378488
  429 PRO   CG      4304    8.554977958   -0.707784714    2.409755338
  429 PRO   CD      4305    8.504023577   -0.563526208    2.411835489
  429 PRO   C       4306    8.439810356   -0.653004509    2.761054454
  429 PRO   O       4307    8.345508685   -0.678744120    2.835719113
  430 SER   N       4308    8.548671260   -0.589938034    2.804206921
  430 SER   H       4309    8.615941169   -0.551742057    2.740824594
  430 SER   CA      4310    8.578114912   -0.567988003    2.946550149
  430 SER   CB      4311    8.728962981   -0.569055981    2.972176136
  430 SER   OG      4312    8.793022574   -0.472554627    2.888308211
  430 SER   HG      4313    8.891773436   -0.480342372    2.902005604
  430 SER   C       4314    8.517137713   -0.443939814    3.012165582
  430 SER   O       4315    8.487450597   -0.448206672    3.131458226
  431 TYR   N       4316    8.510182122   -0.334272944    2.937240300
  431 TYR   H       4317    8.558714120   -0.329946902    2.849909213
  431 TYR   CA      4318    8.446368505   -0.208138776    2.977610065
  431 TYR   CB      4319    8.506648768   -0.089400692    2.902241067
  431 TYR   CG      4320    8.646253891   -0.052743597    2.952980978
  431 TYR   CD1     4321    8.758933536   -0.076837396    2.875260462
  431 TYR   HD1     4322    8.747884988   -0.120505069    2.776011003
  431 TYR   CD2     4323    8.660946238    0.003018715    3.079455085
  431 TYR   HD2     4324    8.573123778    0.025721337    3.139886769
  431 TYR   CE1     4325    8.885469608   -0.045675051    2.923606836
  431 TYR   HE1     4326    8.973077945   -0.070641494    2.863767690
  431 TYR   CE2     4327    8.787356688    0.033324180    3.128644545
  431 TYR   HE2     4328    8.796957530    0.075178594    3.228829534
  431 TYR   CZ      4329    8.899706954    0.009713185    3.050297173
  431 TYR   OH      4330    9.019320649    0.061927476    3.088521492
  431 TYR   HH      4331    9.068511099    0.095660254    3.008267644
  431 TYR   C       4332    8.293570760   -0.201879655    2.972730366
  431 TYR   O       4333    8.231146555   -0.103742645    3.012747189
  432 GLY   N       4334    8.235371385   -0.299108295    2.903074985
  432 GLY   H       4335    8.286522719   -0.353815996    2.836799433
  432 GLY   CA      4336    8.091051171   -0.327091300    2.904054091
  432 GLY   C       4337    8.000696257   -0.215267878    2.851664867
  432 GLY   O       4338    8.037468993   -0.130854165    2.770092678
  433 LYSH  N       4339    7.891356786   -0.202039641    2.926222858
  433 LYSH  H       4340    7.885963768   -0.249133004    3.014282387
  433 LYSH  CA      4341    7.774775224   -0.120744736    2.888653079
  433 LYSH  CB      4342    7.654093966   -0.151403020    2.977588412
  433 LYSH  CG      4343    7.603697291   -0.294320643    2.956492914
  433 LYSH  CD      4344    7.458910309   -0.310780809    3.003165044
  433 LYSH  CE      4345    7.415432063   -0.457212832    2.994429748
  433 LYSH  NZ      4346    7.269342666   -0.471572340    3.002310200
  433 LYSH  HZ1     4347    7.228058505   -0.434710257    2.919015146
  433 LYSH  HZ2     4348    7.232706072   -0.420950630    3.080394225
  433 LYSH  HZ3     4349    7.243818162   -0.568015664    3.009179346
  433 LYSH  C       4350    7.788958353    0.030310267    2.868835522
  433 LYSH  O       4351    7.692636957    0.094447067    2.827136362
  434 THR   N       4352    7.905031586    0.086499978    2.901373520
  434 THR   H       4353    7.982614643    0.030292232    2.930049532
  434 THR   CA      4354    7.935356258    0.228723568    2.879807112
  434 THR   CB      4355    8.026341118    0.289866885    2.986541597
  434 THR   OG1     4356    8.152053030    0.221945138    2.992455901
  434 THR   HG1     4357    8.146163515    0.139963528    3.049419025
  434 THR   CG2     4358    7.956298699    0.294669665    3.122485854
  434 THR   C       4359    7.997239510    0.263343689    2.744228403
  434 THR   O       4360    7.974117967    0.371382139    2.690150158
  435 LEU   N       4361    8.065624030    0.165771588    2.685115768
  435 LEU   H       4362    8.069257378    0.073083193    2.722493814
  435 LEU   CA      4363    8.142935764    0.184085026    2.561432390
  435 LEU   CB      4364    8.289797624    0.157362305    2.595030999
  435 LEU   CG      4365    8.388657144    0.190581125    2.483087366
  435 LEU   CD1     4366    8.388248666    0.339850147    2.449542377
  435 LEU   CD2     4367    8.528676765    0.146377754    2.526093972
  435 LEU   C       4368    8.092412013    0.092115640    2.450074277
  435 LEU   O       4369    8.099123255   -0.030294789    2.460113646
  436 PHE   N       4370    8.038262691    0.156769554    2.347231083
  436 PHE   H       4371    8.038218857    0.256751608    2.345159901
  436 PHE   CA      4372    7.982649151    0.093109971    2.226949739
  436 PHE   CB      4373    7.839859348    0.144796998    2.208200999
  436 PHE   CG      4374    7.755235018    0.061560410    2.111640507
  436 PHE   CD1     4375    7.676411855   -0.041900585    2.160632091
  436 PHE   HD1     4376    7.682624119   -0.070694058    2.265576571
  436 PHE   CD2     4377    7.749211997    0.094857208    1.976825095
  436 PHE   HD2     4378    7.815301049    0.171451659    1.936247669
  436 PHE   CE1     4379    7.591413841   -0.111481960    2.075476525
  436 PHE   HE1     4380    7.536033395   -0.197833000    2.112320854
  436 PHE   CE2     4381    7.663665230    0.025913444    1.891691859
  436 PHE   HE2     4382    7.661357813    0.050377749    1.785497821
  436 PHE   CZ      4383    7.584623088   -0.077279498    1.940928598
  436 PHE   HZ      4384    7.521399724   -0.134919036    1.873389794
  436 PHE   C       4385    8.070473552    0.124541105    2.105663232
  436 PHE   O       4386    8.115500835    0.237278226    2.085837599
  437 VAL   N       4387    8.088862064    0.022219278    2.022703513
  437 VAL   H       4388    8.038991438   -0.063324365    2.036722499
  437 VAL   CA      4389    8.178389374    0.017774293    1.906195561
  437 VAL   CB      4390    8.277824718   -0.097056803    1.924555342
  437 VAL   CG1     4391    8.380369016   -0.103792864    1.811185558
  437 VAL   CG2     4392    8.349541969   -0.092935413    2.059653657
  437 VAL   C       4393    8.097149082   -0.007197460    1.778955587
  437 VAL   O       4394    8.005586534   -0.089322758    1.777109675
  438 ALA   N       4395    8.129068315    0.071704671    1.676756680
  438 ALA   H       4396    8.174861184    0.158932555    1.693951400
  438 ALA   CA      4397    8.085379842    0.053563006    1.537565923
  438 ALA   CB      4398    7.969619218    0.148376412    1.505632098
  438 ALA   C       4399    8.200356369    0.072756616    1.438464945
  438 ALA   O       4400    8.274044051    0.171142725    1.443157313
  439 THR   N       4401    8.215953927   -0.030642008    1.356274038
  439 THR   H       4402    8.157397438   -0.110572937    1.369805140
  439 THR   CA      4403    8.317362607   -0.050287544    1.251662894
  439 THR   CB      4404    8.455410475   -0.077167314    1.311916964
  439 THR   OG1     4405    8.554985863   -0.090066441    1.210077223
  439 THR   HG1     4406    8.579125697    0.002315643    1.180332600
  439 THR   CG2     4407    8.459544811   -0.197072432    1.406881439
  439 THR   C       4408    8.280380278   -0.166136562    1.158802476
  439 THR   O       4409    8.195760358   -0.248661813    1.192850667
  440 GLY   N       4410    8.338911123   -0.168148380    1.039386423
  440 GLY   H       4411    8.403011339   -0.096258981    1.012469632
  440 GLY   CA      4412    8.330072865   -0.281263994    0.945921224
  440 GLY   C       4413    8.262475096   -0.256670517    0.810870813
  440 GLY   O       4414    8.217079520   -0.351475786    0.746982644
  441 GLY   N       4415    8.271491334   -0.134491257    0.759085366
  441 GLY   H       4416    8.340276689   -0.070867375    0.794050205
  441 GLY   CA      4417    8.196844711   -0.086751025    0.641781944
  441 GLY   C       4418    8.209611043   -0.165605064    0.511273443
  441 GLY   O       4419    8.117897067   -0.164143242    0.429313355
  442 CYSH  N       4420    8.326937881   -0.224139547    0.488937630
  442 CYSH  H       4421    8.397691293   -0.223939856    0.559605267
  442 CYSH  CA      4422    8.360822203   -0.307112891    0.372405271
  442 CYSH  CB      4423    8.287025033   -0.439954059    0.390279626
  442 CYSH  SG      4424    8.317060138   -0.567405913    0.262419735
  442 CYSH  HG      4425    8.445219337   -0.582534861    0.294599962
  442 CYSH  C       4426    8.330043065   -0.234063531    0.241530766
  442 CYSH  O       4427    8.329417353   -0.111088452    0.238883518
  443 ASP   N       4428    8.305826986   -0.306132413    0.132398172
  443 ASP   H       4429    8.338149395   -0.400495770    0.125158335
  443 ASP   CA      4430    8.239775786   -0.252969360    0.012310812
  443 ASP   CB      4431    8.299382678   -0.311301472   -0.115976909
  443 ASP   CG      4432    8.248545980   -0.448669787   -0.160206990
  443 ASP   OD1     4433    8.299660025   -0.551377915   -0.110579736
  443 ASP   OD2     4434    8.163546983   -0.449151114   -0.251863857
  443 ASP   C       4435    8.086888135   -0.257245265    0.016596075
  443 ASP   O       4436    8.020001591   -0.229067263   -0.082712756
  444 HISB  N       4437    8.031274473   -0.264643022    0.137188056
  444 HISB  H       4438    8.087621254   -0.268300431    0.219729097
  444 HISB  CA      4439    7.886446535   -0.279935200    0.157223711
  444 HISB  CB      4440    7.852532580   -0.414745416    0.221151050
  444 HISB  CG      4441    7.870229426   -0.531404911    0.123730389
  444 HISB  ND1     4442    7.777614499   -0.582334907    0.042997184
  444 HISB  CD2     4443    7.978433735   -0.608704425    0.121502287
  444 HISB  HD2     4444    8.072145107   -0.593276369    0.174992099
  444 HISB  CE1     4445    7.828062204   -0.695098797   -0.006257666
  444 HISB  HE1     4446    7.776607102   -0.770944882   -0.065255502
  444 HISB  NE2     4447    7.951899343   -0.710242614    0.039820650
  444 HISB  HE2     4448    8.019335580   -0.774490740    0.003426495
  444 HISB  C       4449    7.801886932   -0.174514822    0.228953884
  444 HISB  O       4450    7.693428633   -0.143759198    0.179731851
  445 ALA   N       4451    7.853593328   -0.109068672    0.332566340
  445 ALA   H       4452    7.950780912   -0.115320578    0.355270684
  445 ALA   CA      4453    7.773217127   -0.035652469    0.431368991
  445 ALA   CB      4454    7.865480381    0.037865578    0.528793778
  445 ALA   C       4455    7.664969865    0.062334488    0.385602925
  445 ALA   O       4456    7.549547516    0.048034278    0.425651330
  446 PHE   N       4457    7.696106293    0.141825191    0.283610767
  446 PHE   H       4458    7.776385842    0.123666070    0.226817807
  446 PHE   CA      4459    7.612488170    0.254680427    0.240212963
  446 PHE   CB      4460    7.687878660    0.329901217    0.130362578
  446 PHE   CG      4461    7.615980203    0.455863670    0.081624368
  446 PHE   CD1     4462    7.545911508    0.452448161   -0.038358961
  446 PHE   HD1     4463    7.542599307    0.360913419   -0.097447204
  446 PHE   CD2     4464    7.617055663    0.571676819    0.158472989
  446 PHE   HD2     4465    7.673627557    0.575570877    0.251557220
  446 PHE   CE1     4466    7.477396227    0.565225360   -0.082037747
  446 PHE   HE1     4467    7.424717610    0.563034393   -0.177432893
  446 PHE   CE2     4468    7.547542666    0.684048619    0.115358111
  446 PHE   HE2     4469    7.554834927    0.777178918    0.171523672
  446 PHE   CZ      4470    7.477728419    0.680772002   -0.004791718
  446 PHE   HZ      4471    7.427195644    0.770409168   -0.040744708
  446 PHE   C       4472    7.469622673    0.219403827    0.198276272
  446 PHE   O       4473    7.374469307    0.283738476    0.242294951
  447 LYSH  N       4474    7.453772584    0.098917721    0.144200462
  447 LYSH  H       4475    7.532712996    0.038274397    0.134637438
  447 LYSH  CA      4476    7.327404190    0.043619210    0.093386055
  447 LYSH  CB      4477    7.354439183   -0.098371704    0.043202163
  447 LYSH  CG      4478    7.463951178   -0.103880788   -0.063518572
  447 LYSH  CD      4479    7.526616620   -0.243255936   -0.071042593
  447 LYSH  CE      4480    7.645369846   -0.243070064   -0.167498139
  447 LYSH  NZ      4481    7.731605681   -0.361184389   -0.152619034
  447 LYSH  HZ1     4482    7.674738592   -0.442165296   -0.138252666
  447 LYSH  HZ2     4483    7.798441101   -0.351414026   -0.078889694
  447 LYSH  HZ3     4484    7.780576728   -0.373603487   -0.238913357
  447 LYSH  C       4485    7.211537104    0.037265208    0.193122946
  447 LYSH  O       4486    7.096370478    0.060618631    0.156767639
  448 PHE   N       4487    7.245100532    0.019687809    0.320618373
  448 PHE   H       4488    7.341355841    0.010981257    0.346326309
  448 PHE   CA      4489    7.149594301   -0.005398481    0.429533435
  448 PHE   CB      4490    7.201578578   -0.121584040    0.514436630
  448 PHE   CG      4491    7.248958824   -0.241217933    0.431633751
  448 PHE   CD1     4492    7.167004600   -0.298418702    0.335021378
  448 PHE   HD1     4493    7.058979805   -0.284800907    0.340248769
  448 PHE   CD2     4494    7.385272156   -0.268402234    0.429626270
  448 PHE   HD2     4495    7.449365104   -0.231695274    0.509786692
  448 PHE   CE1     4496    7.221337763   -0.376699225    0.233834581
  448 PHE   HE1     4497    7.156289804   -0.422712764    0.159464274
  448 PHE   CE2     4498    7.440099619   -0.346945139    0.328914650
  448 PHE   HE2     4499    7.544934821   -0.376285415    0.334367096
  448 PHE   CZ      4500    7.358352962   -0.399659278    0.229621317
  448 PHE   HZ      4501    7.400980972   -0.464981848    0.153484498
  448 PHE   C       4502    7.116879306    0.113825281    0.519685666
  448 PHE   O       4503    7.027798557    0.106617887    0.604203328
  449 LEU   N       4504    7.173512084    0.228727296    0.483895495
  449 LEU   H       4505    7.230557603    0.232308744    0.401829596
  449 LEU   CA      4506    7.165471014    0.356984859    0.555290068
  449 LEU   CB      4507    7.238425240    0.461612977    0.470783063
  449 LEU   CG      4508    7.255621203    0.601303681    0.530791418
  449 LEU   CD1     4509    7.347804689    0.599231197    0.652889893
  449 LEU   CD2     4510    7.309055956    0.696894276    0.423930089
  449 LEU   C       4511    7.027013485    0.403354152    0.601033481
  449 LEU   O       4512    7.019503490    0.441496531    0.717737133
  450 PRO   N       4513    6.918688002    0.385990209    0.525839426
  450 PRO   CA      4514    6.783892232    0.420747768    0.573093395
  450 PRO   CB      4515    6.690046400    0.381251476    0.458887992
  450 PRO   CG      4516    6.775583005    0.407991414    0.334879525
  450 PRO   CD      4517    6.914131984    0.362135146    0.380848990
  450 PRO   C       4518    6.737112369    0.354068019    0.702609633
  450 PRO   O       4519    6.686082659    0.424187044    0.789851109
  451 ILE   N       4520    6.760819114    0.224179608    0.718703582
  451 ILE   H       4521    6.815185096    0.171795421    0.653127388
  451 ILE   CA      4522    6.703845968    0.149222883    0.831611287
  451 ILE   CB      4523    6.592639480    0.053586779    0.788049945
  451 ILE   CG1     4524    6.626285223   -0.031830275    0.665648505
  451 ILE   CG2     4525    6.461851031    0.130113157    0.766818307
  451 ILE   CD      4526    6.723227620   -0.146260028    0.695995216
  451 ILE   C       4527    6.794533292    0.082899187    0.935486215
  451 ILE   O       4528    6.749206241    0.057169950    1.046905953
  452 ILE   N       4529    6.923052829    0.065442312    0.906013475
  452 ILE   H       4530    6.960003022    0.086302628    0.815462216
  452 ILE   CA      4531    7.015886444   -0.003213601    0.997005570
  452 ILE   CB      4532    7.148820880   -0.029666584    0.926028986
  452 ILE   CG1     4533    7.236569948   -0.126709345    1.005374072
  452 ILE   CG2     4534    7.223584154    0.099258156    0.891375400
  452 ILE   CD      4535    7.352125140   -0.182819652    0.922243908
  452 ILE   C       4536    7.028145148    0.057507098    1.136917720
  452 ILE   O       4537    7.013020703   -0.014416254    1.235550780
  453 GLY   N       4538    7.032101141    0.190197671    1.145076287
  453 GLY   H       4539    7.067880556    0.244368016    1.069009274
  453 GLY   CA      4540    7.027067720    0.265813388    1.271050769
  453 GLY   C       4541    6.903991775    0.245494970    1.359668591
  453 GLY   O       4542    6.917770744    0.231601950    1.481110994
  454 GLU   N       4543    6.786477331    0.232741922    1.298689227
  454 GLU   H       4544    6.778897810    0.235039228    1.199003353
  454 GLU   CA      4545    6.660181607    0.206197285    1.369097733
  454 GLU   CB      4546    6.548637853    0.211241290    1.264485301
  454 GLU   CG      4547    6.406554015    0.179784626    1.311725766
  454 GLU   CD      4548    6.357482849    0.049759379    1.247755069
  454 GLU   OE1     4549    6.372254170   -0.056828261    1.311353910
  454 GLU   OE2     4550    6.313371336    0.051091892    1.130804656
  454 GLU   C       4551    6.664903950    0.073710179    1.445493718
  454 GLU   O       4552    6.659893876    0.071262355    1.568372551
  455 LYSH  N       4553    6.712694868   -0.027516806    1.373664730
  455 LYSH  H       4554    6.723299134   -0.017597575    1.274716593
  455 LYSH  CA      4555    6.734278801   -0.162999478    1.426473624
  455 LYSH  CB      4556    6.762135909   -0.258911793    1.310550164
  455 LYSH  CG      4557    6.646361340   -0.273137126    1.211519469
  455 LYSH  CD      4558    6.522115589   -0.336237624    1.274697757
  455 LYSH  CE      4559    6.411571916   -0.371330963    1.174891452
  455 LYSH  NZ      4560    6.342950965   -0.258857870    1.109699664
  455 LYSH  HZ1     4561    6.258495172   -0.290160387    1.066238701
  455 LYSH  HZ2     4562    6.401157935   -0.211951960    1.043269554
  455 LYSH  HZ3     4563    6.321393123   -0.190140246    1.179082496
  455 LYSH  C       4564    6.841045321   -0.173132307    1.535605769
  455 LYSH  O       4565    6.816223675   -0.230541710    1.641521889
  456 THR   N       4566    6.954328112   -0.105618193    1.518315851
  456 THR   H       4567    6.972451070   -0.053796924    1.434724170
  456 THR   CA      4568    7.062199351   -0.101681021    1.618107078
  456 THR   CB      4569    7.194146435   -0.046183323    1.564048953
  456 THR   OG1     4570    7.171911706    0.085501403    1.512915471
  456 THR   HG1     4571    7.246600240    0.109936006    1.451067360
  456 THR   CG2     4572    7.254505450   -0.136171726    1.456012207
  456 THR   C       4573    7.028398166   -0.027899994    1.747809970
  456 THR   O       4574    7.063418967   -0.074638580    1.856073502
  457 LEU   N       4575    6.951286094    0.080120024    1.739021034
  457 LEU   H       4576    6.942260608    0.128769363    1.652120041
  457 LEU   CA      4577    6.894821399    0.149001542    1.855977551
  457 LEU   CB      4578    6.830764922    0.282508601    1.817473185
  457 LEU   CG      4579    6.918438614    0.404209562    1.847659281
  457 LEU   CD1     4580    6.955473761    0.411925878    1.995921150
  457 LEU   CD2     4581    7.042975587    0.408597421    1.758875837
  457 LEU   C       4582    6.795408961    0.066005721    1.937477485
  457 LEU   O       4583    6.807692588    0.056122092    2.059469590
  458 ALA   N       4584    6.710107203   -0.007775401    1.866975497
  458 ALA   H       4585    6.694088433    0.012368033    1.770333928
  458 ALA   CA      4586    6.619016893   -0.107139662    1.925644721
  458 ALA   CB      4587    6.530504061   -0.165329645    1.815239358
  458 ALA   C       4588    6.690266154   -0.219421920    2.001328080
  458 ALA   O       4589    6.647059180   -0.261227933    2.108639884
  459 LEU   N       4590    6.807337636   -0.257892078    1.951278903
  459 LEU   H       4591    6.831488885   -0.232829083    1.857522074
  459 LEU   CA      4592    6.900287502   -0.351557319    2.016082033
  459 LEU   CB      4593    7.012568193   -0.379616424    1.916004095
  459 LEU   CG      4594    7.086718463   -0.512004624    1.935683611
  459 LEU   CD1     4595    6.995557439   -0.630027374    1.901425345
  459 LEU   CD2     4596    7.212342975   -0.513780274    1.848349809
  459 LEU   C       4597    6.954989796   -0.299173238    2.149020242
  459 LEU   O       4598    6.941409801   -0.366204556    2.251265829
  460 ILE   N       4599    6.999127388   -0.173730741    2.151761270
  460 ILE   H       4600    7.012132200   -0.123106358    2.066496894
  460 ILE   CA      4601    7.043576327   -0.103334608    2.272922413
  460 ILE   CB      4602    7.105854404    0.032031172    2.238167181
  460 ILE   CG1     4603    7.224028917    0.014848774    2.142508706
  460 ILE   CG2     4604    7.151349611    0.107746363    2.363097050
  460 ILE   CD      4605    7.271460653    0.146885270    2.081448025
  460 ILE   C       4606    6.931121677   -0.089004179    2.375687159
  460 ILE   O       4607    6.948427073   -0.126144894    2.491667912
  461 LEU   N       4608    6.812057787   -0.053531945    2.328193207
  461 LEU   H       4609    6.804922193   -0.017854988    2.235038779
  461 LEU   CA      4610    6.686437224   -0.046772250    2.404243246
  461 LEU   CB      4611    6.578583336   -0.004225055    2.304394378
  461 LEU   CG      4612    6.435039407    0.011695488    2.354914118
  461 LEU   CD1     4613    6.417837908    0.136258480    2.442089838
  461 LEU   CD2     4614    6.338572056    0.016251657    2.236242600
  461 LEU   C       4615    6.653925160   -0.179034272    2.473966293
  461 LEU   O       4616    6.652977173   -0.184174217    2.596855196
  462 ARG   N       4617    6.658751450   -0.288856765    2.399092939
  462 ARG   H       4618    6.661879038   -0.281355942    2.299416774
  462 ARG   CA      4619    6.643211995   -0.425379752    2.451344539
  462 ARG   CB      4620    6.634018575   -0.528318058    2.338509545
  462 ARG   CG      4621    6.498302804   -0.525106693    2.267922671
  462 ARG   CD      4622    6.479362002   -0.645941280    2.176011737
  462 ARG   NE      4623    6.475715520   -0.771532584    2.252295942
  462 ARG   HE      4624    6.565923249   -0.811825801    2.267756295
  462 ARG   CZ      4625    6.366734443   -0.834929861    2.297647970
  462 ARG   NH1     4626    6.242800184   -0.790193174    2.273279366
  462 ARG   HH11    4627    6.160730919   -0.830970644    2.313286742
  462 ARG   HH12    4628    6.228495940   -0.722939495    2.200675647
  462 ARG   NH2     4629    6.377711219   -0.955503112    2.355072720
  462 ARG   HH21    4630    6.296653234   -1.001215523    2.391666868
  462 ARG   HH22    4631    6.463693454   -1.006552529    2.355506803
  462 ARG   C       4632    6.749451798   -0.471671773    2.551256738
  462 ARG   O       4633    6.717520682   -0.543850699    2.645599899
  463 ASN   N       4634    6.874790337   -0.432596610    2.529961872
  463 ASN   H       4635    6.899621428   -0.393488143    2.441332364
  463 ASN   CA      4636    6.987989813   -0.457166998    2.620471436
  463 ASN   CB      4637    7.114321715   -0.414369812    2.545520442
  463 ASN   CG      4638    7.247315554   -0.440482464    2.616508952
  463 ASN   OD1     4639    7.286359052   -0.372434195    2.711240355
  463 ASN   ND2     4640    7.323799609   -0.537385166    2.567050597
  463 ASN   HD21    4641    7.413393805   -0.554688173    2.607936888
  463 ASN   HD22    4642    7.296001388   -0.588081356    2.485469555
  463 ASN   C       4643    6.977691419   -0.386081737    2.755580317
  463 ASN   O       4644    7.039565813   -0.427269698    2.853587299
  464 ARG   N       4645    6.917783688   -0.267349626    2.753618369
  464 ARG   H       4646    6.895910576   -0.224934331    2.665732657
  464 ARG   CA      4647    6.893471925   -0.181628270    2.870536235
  464 ARG   CB      4648    6.910519230   -0.035595522    2.828167654
  464 ARG   CG      4649    7.052318549    0.001452914    2.784216792
  464 ARG   CD      4650    7.153410714   -0.008917847    2.898592583
  464 ARG   NE      4651    7.278540620    0.058356246    2.860870592
  464 ARG   HE      4652    7.326112935    0.019008735    2.782213995
  464 ARG   CZ      4653    7.328545259    0.167912293    2.919632904
  464 ARG   NH1     4654    7.266192029    0.228087858    3.021825803
  464 ARG   HH11    4655    7.306252422    0.308896997    3.064990536
  464 ARG   HH12    4656    7.177426744    0.195377182    3.054214177
  464 ARG   NH2     4657    7.446535359    0.218457133    2.881190473
  464 ARG   HH21    4658    7.482439979    0.304350381    2.917683850
  464 ARG   HH22    4659    7.510927462    0.165424129    2.826055708
  464 ARG   C       4660    6.759035347   -0.198361659    2.941670415
  464 ARG   O       4661    6.743036210   -0.152514817    3.054686632
  465 GLY   N       4662    6.660103791   -0.245931740    2.866570320
  465 GLY   H       4663    6.667840707   -0.242120205    2.766934732
  465 GLY   CA      4664    6.524356939   -0.280307371    2.911292890
  465 GLY   C       4665    6.436055297   -0.159000924    2.941293314
  465 GLY   O       4666    6.486732697   -0.052291487    2.975572797
  466 ASP   N       4667    6.304879429   -0.180877187    2.939161063
  466 ASP   H       4668    6.265890647   -0.268794361    2.911740685
  466 ASP   CA      4669    6.202985984   -0.082172576    2.977698488
  466 ASP   CB      4670    6.182915298    0.026665059    2.872035108
  466 ASP   CG      4671    6.108876320    0.146058582    2.932671792
  466 ASP   OD1     4672    6.169145853    0.208390265    3.022720040
  466 ASP   OD2     4673    5.988326595    0.161216371    2.903294837
  466 ASP   C       4674    6.069355785   -0.151824920    3.004216631
  466 ASP   O       4675    6.051577352   -0.267807126    2.967304977
  467 SER   N       4676    5.986020780   -0.083587177    3.082250448
  467 SER   H       4677    6.006916018    0.011924344    3.103285471
  467 SER   CA      4678    5.855614575   -0.128331495    3.133265506
  467 SER   CB      4679    5.843366316   -0.094347662    3.281952548
  467 SER   OG      4680    5.873761537    0.043749536    3.303340553
  467 SER   HG      4681    5.846502642    0.070229156    3.395838026
  467 SER   C       4682    5.730627581   -0.073325694    3.064241151
  467 SER   O       4683    5.622975529   -0.130643459    3.080243854
  468 ALA   N       4684    5.743296198    0.038166817    2.992830988
  468 ALA   H       4685    5.832724984    0.081370166    2.981097740
  468 ALA   CA      4686    5.632637765    0.108716646    2.926582717
  468 ALA   CB      4687    5.629302261    0.253188874    2.976838564
  468 ALA   C       4688    5.637409839    0.108403068    2.773643573
  468 ALA   O       4689    5.533655825    0.094552944    2.709037993
  469 VAL   N       4690    5.754156872    0.135288603    2.715870901
  469 VAL   H       4691    5.836573883    0.150916923    2.770323546
  469 VAL   CA      4692    5.774062115    0.133820077    2.570224417
  469 VAL   CB      4693    5.881818227    0.231306766    2.522316919
  469 VAL   CG1     4694    5.842189288    0.375272251    2.555699354
  469 VAL   CG2     4695    6.021748309    0.199496507    2.575399953
  469 VAL   C       4696    5.796139407   -0.006645002    2.513712575
  469 VAL   O       4697    5.859126619   -0.092980476    2.574614839
  470 SER   N       4698    5.749641318   -0.024136014    2.390339188
  470 SER   H       4699    5.716922256    0.053739203    2.336806485
  470 SER   CA      4700    5.754466654   -0.153823091    2.321278189
  470 SER   CB      4701    5.669285319   -0.154921469    2.194176073
  470 SER   OG      4702    5.668080474   -0.286363470    2.137861167
  470 SER   HG      4703    5.612702144   -0.285400872    2.054595158
  470 SER   C       4704    5.896331896   -0.196198897    2.282673167
  470 SER   O       4705    5.962200144   -0.128512810    2.203866644
  471 LEU   N       4706    5.947741170   -0.295573819    2.354591507
  471 LEU   H       4707    5.912950637   -0.312542831    2.446806105
  471 LEU   CA      4708    6.071051280   -0.366599485    2.317690614
  471 LEU   CB      4709    6.122742309   -0.452106933    2.433566105
  471 LEU   CG      4710    6.154798611   -0.377501926    2.563245083
  471 LEU   CD1     4711    6.200843418   -0.478177453    2.668874460
  471 LEU   CD2     4712    6.263525040   -0.271744961    2.543091215
  471 LEU   C       4713    6.049979548   -0.455377801    2.194858477
  471 LEU   O       4714    6.006556363   -0.569342458    2.210907022
  472 PRO   N       4715    6.093596458   -0.412600153    2.076720257
  472 PRO   CA      4716    6.063501937   -0.480480235    1.949834859
  472 PRO   CB      4717    6.135178091   -0.399324886    1.841715587
  472 PRO   CG      4718    6.152803906   -0.261609657    1.906000602
  472 PRO   CD      4719    6.180155306   -0.296270268    2.052506532
  472 PRO   C       4720    6.114283202   -0.624809258    1.948470103
  472 PRO   O       4721    6.211659061   -0.659187750    2.015300834
  473 ALA   N       4722    6.040452499   -0.709336563    1.877094914
  473 ALA   H       4723    5.955942364   -0.679311697    1.832845456
  473 ALA   CA      4724    6.066177375   -0.853154150    1.860827794
  473 ALA   CB      4725    6.031385555   -0.927681233    1.989856260
  473 ALA   C       4726    5.976877558   -0.907222635    1.748963658
  473 ALA   O       4727    5.870507773   -0.850288567    1.725000261
  474 GLY   N       4728    6.024837548   -1.009770596    1.679149035
  474 GLY   H       4729    6.105290213   -1.060664721    1.709787549
  474 GLY   CA      4730    5.955231930   -1.069153675    1.564093795
  474 GLY   C       4731    5.921208198   -0.969774669    1.452832862
  474 GLY   O       4732    5.807135244   -0.963232413    1.407282745
  475 VAL   N       4733    6.022549763   -0.896608010    1.407370844
  475 VAL   H       4734    6.115613124   -0.933187017    1.409008055
  475 VAL   CA      4735    6.005334623   -0.783157485    1.315472091
  475 VAL   CB      4736    6.049783920   -0.651464732    1.379435569
  475 VAL   CG1     4737    5.954212132   -0.610012218    1.491512160
  475 VAL   CG2     4738    6.193592765   -0.655205462    1.431554290
  475 VAL   C       4739    6.081409117   -0.805163933    1.184549674
  475 VAL   O       4740    6.170512791   -0.889922512    1.181853003
  476 GLU   N       4741    6.042513121   -0.735629023    1.078041837
  476 GLU   H       4742    5.949038404   -0.700894867    1.070518297
  476 GLU   CA      4743    6.117700479   -0.734745563    0.951728413
  476 GLU   CB      4744    6.016417393   -0.714415296    0.838852235
  476 GLU   CG      4745    6.068826406   -0.742067154    0.697788582
  476 GLU   CD      4746    6.102011941   -0.890036513    0.677379870
  476 GLU   OE1     4747    6.005269375   -0.968636416    0.667871727
  476 GLU   OE2     4748    6.222806549   -0.922158422    0.676021159
  476 GLU   C       4749    6.227095777   -0.628031196    0.944179810
  476 GLU   O       4750    6.199991884   -0.512847901    0.977767183
  477 PRO   N       4751    6.353547266   -0.665093583    0.926112719
  477 PRO   CA      4752    6.416690539   -0.792653832    0.962895357
  477 PRO   CB      4753    6.544069610   -0.799351047    0.878404412
  477 PRO   CG      4754    6.582147269   -0.652231074    0.860599963
  477 PRO   CD      4755    6.446565355   -0.582486758    0.847800857
  477 PRO   C       4756    6.448618931   -0.795309661    1.112513901
  477 PRO   O       4757    6.460197227   -0.690650692    1.176086249
  478 SER   N       4758    6.465277642   -0.914692806    1.168751607
  478 SER   H       4759    6.467195829   -0.999848998    1.116342448
  478 SER   CA      4760    6.476366612   -0.929729855    1.314562828
  478 SER   CB      4761    6.433841531   -1.067668977    1.365291678
  478 SER   OG      4762    6.426854359   -1.064462103    1.508089936
  478 SER   HG      4763    6.418349623   -1.160133374    1.535935619
  478 SER   C       4764    6.610930805   -0.892849879    1.377379829
  478 SER   O       4765    6.716398611   -0.947552141    1.345531261
  479 LEU   N       4766    6.591234465   -0.836047655    1.496021018
  479 LEU   H       4767    6.498012883   -0.835249696    1.532220820
  479 LEU   CA      4768    6.696563991   -0.791600280    1.588428389
  479 LEU   CB      4769    6.632001536   -0.729453947    1.712441862
  479 LEU   CG      4770    6.551859936   -0.603201213    1.680075927
  479 LEU   CD1     4771    6.478630653   -0.554132157    1.805117643
  479 LEU   CD2     4772    6.644397911   -0.493043835    1.628022055
  479 LEU   C       4773    6.789938673   -0.904495827    1.632564934
  479 LEU   O       4774    6.911674116   -0.886998130    1.630744799
  480 GLU   N       4775    6.732089706   -1.023230338    1.648277882
  480 GLU   H       4776    6.636207465   -1.036058061    1.622913004
  480 GLU   CA      4777    6.798788847   -1.146570805    1.692435868
  480 GLU   CB      4778    6.684243013   -1.245122026    1.716452892
  480 GLU   CG      4779    6.718137485   -1.371277827    1.796126338
  480 GLU   CD      4780    6.583863908   -1.426568470    1.844327262
  480 GLU   OE1     4781    6.539366302   -1.381040126    1.951887309
  480 GLU   OE2     4782    6.519755407   -1.497514567    1.763828447
  480 GLU   C       4783    6.901401698   -1.196267160    1.590407071
  480 GLU   O       4784    7.021485714   -1.182887701    1.613475419
  481 GLU   N       4785    6.854244557   -1.222474066    1.468831089
  481 GLU   H       4786    6.756161160   -1.233405275    1.452650882
  481 GLU   CA      4787    6.937916149   -1.257946764    1.353283722
  481 GLU   CB      4788    6.848790134   -1.273241574    1.229849123
  481 GLU   CG      4789    6.745771308   -1.386105114    1.237657758
  481 GLU   CD      4790    6.634949501   -1.351557375    1.138000225
  481 GLU   OE1     4791    6.549627053   -1.268858697    1.176792991
  481 GLU   OE2     4792    6.647020991   -1.393988153    1.021043359
  481 GLU   C       4793    7.044497271   -1.153286387    1.320128814
  481 GLU   O       4794    7.162954801   -1.185292179    1.311510501
  482 LEU   N       4795    7.004456670   -1.026458990    1.318481012
  482 LEU   H       4796    6.907046585   -1.003929351    1.320402183
  482 LEU   CA      4797    7.095349316   -0.912981795    1.296709859
  482 LEU   CB      4798    7.016133432   -0.783040335    1.280862927
  482 LEU   CG      4799    6.930679767   -0.778725558    1.154019213
  482 LEU   CD1     4800    6.840071153   -0.655469414    1.157299086
  482 LEU   CD2     4801    7.016051946   -0.778139294    1.027045211
  482 LEU   C       4802    7.204741426   -0.898436284    1.402706560
  482 LEU   O       4803    7.322173975   -0.888107611    1.367577914
  483 SER   N       4804    7.170696764   -0.920361101    1.529400290
  483 SER   H       4805    7.074148103   -0.924362576    1.555136346
  483 SER   CA      4806    7.264989281   -0.929293496    1.641837101
  483 SER   CB      4807    7.191671629   -0.947285430    1.774918151
  483 SER   OG      4808    7.281068652   -0.962628948    1.885481679
  483 SER   HG      4809    7.348688738   -0.889115480    1.880655276
  483 SER   C       4810    7.365179715   -1.044159617    1.628456622
  483 SER   O       4811    7.483321629   -1.025446252    1.657136459
  484 GLU   N       4812    7.317292238   -1.160079639    1.584190441
  484 GLU   H       4813    7.218727994   -1.176257964    1.579210426
  484 GLU   CA      4814    7.400798095   -1.277328472    1.554348757
  484 GLU   CB      4815    7.315253054   -1.397579696    1.513966963
  484 GLU   CG      4816    7.222816396   -1.451245372    1.623445287
  484 GLU   CD      4817    7.296208934   -1.515189071    1.741491056
  484 GLU   OE1     4818    7.389063097   -1.595687199    1.718685116
  484 GLU   OE2     4819    7.265202068   -1.477735570    1.856641403
  484 GLU   C       4820    7.506754329   -1.250556977    1.447254470
  484 GLU   O       4821    7.618266591   -1.301329080    1.458097925
  485 LEU   N       4822    7.471305544   -1.170559044    1.347084966
  485 LEU   H       4823    7.374553185   -1.152821296    1.329032556
  485 LEU   CA      4824    7.564130686   -1.114398999    1.247895538
  485 LEU   CB      4825    7.488626660   -1.052135534    1.130277075
  485 LEU   CG      4826    7.451790115   -1.145328907    1.014654955
  485 LEU   CD1     4827    7.343067545   -1.246416214    1.051725486
  485 LEU   CD2     4828    7.407175511   -1.060744345    0.895213879
  485 LEU   C       4829    7.661333780   -1.010449860    1.304104992
  485 LEU   O       4830    7.779272674   -1.040137521    1.322523460
  486 TRP   N       4831    7.606557746   -0.898537575    1.350645485
  486 TRP   H       4832    7.507128247   -0.887870628    1.349374902
  486 TRP   CA      4833    7.676992710   -0.775051599    1.388050434
  486 TRP   CB      4834    7.575194875   -0.662063226    1.404700955
  486 TRP   CG      4835    7.498778987   -0.627540586    1.276742510
  486 TRP   CD1     4836    7.535231996   -0.655667280    1.151974631
  486 TRP   HD1     4837    7.629171856   -0.701291398    1.120753762
  486 TRP   CD2     4838    7.374112183   -0.566522125    1.269263459
  486 TRP   NE1     4839    7.440394216   -0.617743833    1.066789655
  486 TRP   HE1     4840    7.444505006   -0.637264767    0.968802103
  486 TRP   CE2     4841    7.340970968   -0.560884790    1.134401755
  486 TRP   CE3     4842    7.289843107   -0.511266281    1.364991659
  486 TRP   HE3     4843    7.316757717   -0.516277903    1.470489830
  486 TRP   CZ2     4844    7.223526629   -0.497672309    1.095250259
  486 TRP   HZ2     4845    7.196158131   -0.494352755    0.989794362
  486 TRP   CZ3     4846    7.172134195   -0.448792112    1.325476694
  486 TRP   HZ3     4847    7.104940714   -0.407347645    1.400643268
  486 TRP   CH2     4848    7.139583048   -0.441161946    1.190545661
  486 TRP   HH2     4849    7.048263264   -0.390540169    1.159223247
  486 TRP   C       4850    7.771680842   -0.771200653    1.508187503
  486 TRP   O       4851    7.834810261   -0.669182252    1.535334147
  487 ARG   N       4852    7.762378581   -0.874112655    1.591923421
  487 ARG   H       4853    7.698358479   -0.948937135    1.574524457
  487 ARG   CA      4854    7.838016251   -0.880632895    1.717811446
  487 ARG   CB      4855    7.783438727   -0.993881981    1.805032822
  487 ARG   CG      4856    7.811756544   -1.132976228    1.747959979
  487 ARG   CD      4857    7.802510436   -1.234443606    1.862099722
  487 ARG   NE      4858    7.669612590   -1.216390577    1.922244386
  487 ARG   HE      4859    7.647134222   -1.122070083    1.946705938
  487 ARG   CZ      4860    7.570559983   -1.306096676    1.912542762
  487 ARG   NH1     4861    7.590288168   -1.421282617    1.846986117
  487 ARG   HH11    4862    7.513353407   -1.484077819    1.835300422
  487 ARG   HH12    4863    7.673305406   -1.442873081    1.795598661
  487 ARG   NH2     4864    7.446590047   -1.270303608    1.948685696
  487 ARG   HH21    4865    7.375898328   -1.339926321    1.936254550
  487 ARG   HH22    4866    7.416236319   -1.178594850    1.974514774
  487 ARG   C       4867    7.990454736   -0.892431285    1.711987920
  487 ARG   O       4868    8.049889982   -0.945646097    1.618368287
  488 PHE   N       4869    8.046223122   -0.872535731    1.831090258
  488 PHE   H       4870    7.988691774   -0.843064260    1.907398691
  488 PHE   CA      4871    8.188690357   -0.888408040    1.863695884
  488 PHE   CB      4872    8.208637451   -0.845584052    2.009223206
  488 PHE   CG      4873    8.318720288   -0.739931984    2.020685679
  488 PHE   CD1     4874    8.451088200   -0.778756623    2.037732191
  488 PHE   HD1     4875    8.475829654   -0.884281126    2.049195532
  488 PHE   CD2     4876    8.285993548   -0.604922288    2.015958809
  488 PHE   HD2     4877    8.181287397   -0.574656187    2.016388596
  488 PHE   CE1     4878    8.550535663   -0.682333802    2.049176310
  488 PHE   HE1     4879    8.651927090   -0.712989569    2.074868480
  488 PHE   CE2     4880    8.385644250   -0.508598681    2.026464263
  488 PHE   HE2     4881    8.358034697   -0.403183457    2.028656204
  488 PHE   CZ      4882    8.518123373   -0.547320295    2.042823647
  488 PHE   HZ      4883    8.596154441   -0.472044498    2.054035560
  488 PHE   C       4884    8.238654846   -1.031497201    1.842713855
  488 PHE   O       4885    8.192725624   -1.124181061    1.909273571
  489 PRO   N       4886    8.333707468   -1.050093477    1.751558384
  489 PRO   CA      4887    8.388181447   -1.182242830    1.717189928
  489 PRO   CB      4888    8.475536860   -1.157919893    1.593939242
  489 PRO   CG      4889    8.520795267   -1.012642908    1.610059247
  489 PRO   CD      4890    8.399290901   -0.944393953    1.673229436
  489 PRO   C       4891    8.467817847   -1.246225373    1.831104394
  489 PRO   O       4892    8.551126557   -1.180328661    1.893136598
  490 VAL   N       4893    8.465994472   -1.379211530    1.832626753
  490 VAL   H       4894    8.409974014   -1.430163141    1.767314872
  490 VAL   CA      4895    8.523679877   -1.459628038    1.941334667
  490 VAL   CB      4896    8.491749659   -1.607692312    1.919695527
  490 VAL   CG1     4897    8.558435597   -1.667770342    1.795771851
  490 VAL   CG2     4898    8.520111027   -1.690052486    2.045491299
  490 VAL   C       4899    8.668792857   -1.430405999    1.980070988
  490 VAL   O       4900    8.688815440   -1.378208017    2.089638422
  491 GLU   N       4901    8.759715810   -1.428948487    1.883008709
  491 GLU   H       4902    8.740695662   -1.473902613    1.795721790
  491 GLU   CA      4903    8.900444787   -1.389876053    1.899709562
  491 GLU   CB      4904    8.969661115   -1.400094138    1.763634233
  491 GLU   CG      4905    9.062906003   -1.520711710    1.750715735
  491 GLU   CD      4906    9.208343879   -1.492369413    1.788841039
  491 GLU   OE1     4907    9.272623690   -1.588020065    1.837287022
  491 GLU   OE2     4908    9.259394764   -1.381557702    1.761622876
  491 GLU   C       4909    8.930144066   -1.251326003    1.957422965
  491 GLU   O       4910    9.043523451   -1.220148682    1.993546162
  492 LEU   N       4911    8.832546339   -1.161462943    1.947892987
  492 LEU   H       4912    8.744977672   -1.184384438    1.905370268
  492 LEU   CA      4913    8.840508265   -1.024873157    2.001653272
  492 LEU   CB      4914    8.787540041   -0.924796327    1.898734155
  492 LEU   CG      4915    8.884784122   -0.883866383    1.787917583
  492 LEU   CD1     4916    9.016416070   -0.832726061    1.846833099
  492 LEU   CD2     4917    8.906322348   -0.993127408    1.682992506
  492 LEU   C       4918    8.766839253   -1.002890785    2.133946176
  492 LEU   O       4919    8.780794454   -0.896976608    2.194920302
  493 LEU   N       4920    8.676779267   -1.095513597    2.165578086
  493 LEU   H       4921    8.664467620   -1.176249768    2.107857065
  493 LEU   CA      4922    8.590647554   -1.092740206    2.284677722
  493 LEU   CB      4923    8.452685965   -1.141735065    2.240235581
  493 LEU   CG      4924    8.342272356   -1.135060717    2.345953763
  493 LEU   CD1     4925    8.298964089   -0.990786826    2.372757490
  493 LEU   CD2     4926    8.223301810   -1.220619576    2.301962422
  493 LEU   C       4927    8.643658412   -1.176892114    2.400958044
  493 LEU   O       4928    8.646107935   -1.129254201    2.514337900
  494 GLN   N       4929    8.685859974   -1.299250685    2.370338870
  494 GLN   H       4930    8.704845885   -1.325780025    2.275802135
  494 GLN   CA      4931    8.721522270   -1.403079797    2.468111773
  494 GLN   CB      4932    8.716318747   -1.536150463    2.392767859
  494 GLN   CG      4933    8.683280637   -1.657364061    2.480075830
  494 GLN   CD      4934    8.697879701   -1.787836265    2.401532634
  494 GLN   OE1     4935    8.608880419   -1.835322526    2.331162176
  494 GLN   NE2     4936    8.814361675   -1.851052678    2.412696651
  494 GLN   HE21    4937    8.831519263   -1.936151585    2.363069400
  494 GLN   HE22    4938    8.880674412   -1.809527835    2.474966931
  494 GLN   C       4939    8.859959367   -1.384618435    2.530608313
  494 GLN   O       4940    8.950946300   -1.335870487    2.463710736
  495 ASP   N       4941    8.861884966   -1.393798759    2.663277127
  495 ASP   H       4942    8.793886892   -1.348451877    2.720903226
  495 ASP   CA      4943    8.981880143   -1.429105902    2.740527397
  495 ASP   CB      4944    8.957149521   -1.406016241    2.889743926
  495 ASP   CG      4945    8.900015463   -1.268928886    2.926565880
  495 ASP   OD1     4946    8.777142122   -1.252208101    2.910796332
  495 ASP   OD2     4947    8.974549777   -1.184636171    2.981011948
  495 ASP   C       4948    9.024272897   -1.574616075    2.719554493
  495 ASP   O1      4949    9.125961984   -1.613762598    2.780807080
  495 ASP   O2      4950    8.957961215   -1.649963326    2.645032355
  496 FADO  C9A     4951    8.328678236    0.135128787   -0.152661145
  496 FADO  N10     4952    8.211753054    0.119162751   -0.077345399
  496 FADO  C10     4953    8.095636707    0.064274927   -0.133061832
  496 FADO  N1      4954    7.973033295    0.080772361   -0.067535008
  496 FADO  C2      4955    7.854982891    0.043517893   -0.132920684
  496 FADO  O2      4956    7.748764453    0.057244020   -0.072444634
  496 FADO  N3      4957    7.862369197   -0.011115207   -0.261594550
  496 FADO  H3      4958    7.778177344   -0.023209895   -0.314182101
  496 FADO  C4      4959    7.985053158   -0.031340126   -0.325913672
  496 FADO  O4      4960    7.998296380   -0.091562283   -0.432341625
  496 FADO  C4X     4961    8.100677983    0.010548003   -0.261154720
  496 FADO  N5      4962    8.219843150    0.016447134   -0.334384290
  496 FADO  C5X     4963    8.332034084    0.080456029   -0.280404931
  496 FADO  C6      4964    8.444648338    0.097905327   -0.359986526
  496 FADO  H6      4965    8.459809512    0.033401927   -0.446533914
  496 FADO  C7      4966    8.550342288    0.174850066   -0.312795511
  496 FADO  C7M     4967    8.672647065    0.196012509   -0.402229739
  496 FADO  C8      4968    8.546921377    0.232005253   -0.186140391
  496 FADO  C8M     4969    8.667313253    0.308768406   -0.131203357
  496 FADO  C9      4970    8.435308836    0.211094182   -0.105982826
  496 FADO  H9      4971    8.435121016    0.257315270   -0.007272310
  496 FADO  C1'     4972    8.218954889    0.119684111    0.070471137
  496 FADO  C2'     4973    8.157541055    0.244387504    0.134382824
  496 FADO  O2'     4974    8.185934719    0.357332786    0.051376825
  496 FADO  HB      4975    8.194774125    0.431051921    0.118370341
  496 FADO  C3'     4976    8.196673041    0.239957266    0.282236036
  496 FADO  O3'     4977    8.130184255    0.130089772    0.345151432
  496 FADO  HG      4978    8.189500859    0.049772064    0.339559532
  496 FADO  C4'     4979    8.166829672    0.369669414    0.357688884
  496 FADO  O4'     4980    8.201977827    0.484193356    0.279593449
  496 FADO  HD      4981    8.214421510    0.556855043    0.347165686
  496 FADO  C5'     4982    8.243007219    0.364192157    0.490274839
  496 FADO  O5'     4983    8.205067522    0.465736820    0.583530456
  496 FADO  P       4984    8.289115552    0.486303191    0.719302152
  496 FADO  O3P     4985    8.427735414    0.550435382    0.668388988
  496 FADO  O1P     4986    8.206222825    0.570893356    0.808042257
  496 FADO  O2P     4987    8.328740006    0.353388074    0.770938049
  496 FADO  PA      4988    8.427601975    0.705094508    0.623699323
  496 FADO  O1A     4989    8.308456807    0.749015803    0.547677287
  496 FADO  O2A     4990    8.556564404    0.732675566    0.556554873
  496 FADO  O5B     4991    8.426865725    0.782719779    0.764758922
  496 FADO  C5B     4992    8.542024475    0.784697662    0.850373707
  496 FADO  C4B     4993    8.503243628    0.850534872    0.981780962
  496 FADO  O4B     4994    8.621918384    0.873042078    1.059273068
  496 FADO  C1B     4995    8.636000877    1.015375262    1.070936043
  496 FADO  N9A     4996    8.781536494    1.041833378    1.075518090
  496 FADO  C4A     4997    8.853635835    1.073113371    1.182810561
  496 FADO  N3A     4998    8.830864711    1.086821943    1.314137800
  496 FADO  C2A     4999    8.929443871    1.113975843    1.397599431
  496 FADO  H2A     5000    8.908077421    1.120977532    1.504255192
  496 FADO  N1A     5001    9.053806890    1.130916568    1.356762722
  496 FADO  C6A     5002    9.086112787    1.121653943    1.227053797
  496 FADO  N6A     5003    9.213564655    1.129757083    1.189933646
  496 FADO  H61     5004    9.265577720    1.175937721    1.261777151
  496 FADO  H62     5005    9.259551275    1.079971949    1.116403575
  496 FADO  C5A     5006    8.984316395    1.089008978    1.138212360
  496 FADO  N7A     5007    8.987672807    1.063432571    1.007749130
  496 FADO  C8A     5008    8.862980649    1.035949441    0.970536048
  496 FADO  H8      5009    8.833713518    1.013006924    0.868078893
  496 FADO  C2B     5010    8.566408681    1.068067111    0.946498329
  496 FADO  O2B     5011    8.583899484    1.205901651    0.910610148
  496 FADO  H2B     5012    8.544514662    1.263464265    0.982283987
  496 FADO  C3B     5013    8.438994001    0.985532493    0.954332540
  496 FADO  O3B     5014    8.321596106    1.010548003    1.032972280
  496 FADO  H3B     5015    8.339019183    1.093206711    1.086502433
  497 EDSR  CD1     5016    8.097113319   -0.719099135   -0.375999035
  497 EDSR  HD1     5017    8.185956169   -0.659751152   -0.354469912
  497 EDSR  CE1     5018    8.059309291   -0.822723325   -0.291440801
  497 EDSR  OE1     5019    8.098573634   -0.832742603   -0.161622065
  497 EDSR  HE1     5020    8.172289058   -0.766230935   -0.149709648
  497 EDSR  dHE1    5021    8.118073357   -0.842900797   -0.201885710
  497 EDSR  CZ      5022    7.952975704   -0.905433697   -0.325692269
  497 EDSR  OH      5023    7.884805619   -0.962946083   -0.223032457
  497 EDSR  H       5024    7.953455559   -1.012259566   -0.169610680
  497 EDSR  CE2     5025    7.887754298   -0.890008068   -0.447461637
  497 EDSR  HE2     5026    7.820897588   -0.968013296   -0.483880930
  497 EDSR  CD2     5027    7.920834202   -0.781865632   -0.528263121
  497 EDSR  HD2     5028    7.855449275   -0.755487026   -0.611390092
  497 EDSR  CG      5029    8.024487346   -0.696513237   -0.492344837
  497 EDSR  CB      5030    8.053305392   -0.580448944   -0.587770993
  497 EDSR  CM      5031    7.858903069   -0.436821936   -0.482696338
  497 EDSR  OM1     5032    7.775266167   -0.529724893   -0.482485224
  497 EDSR  OM2     5033    7.841843030   -0.332199568   -0.416453487
  497 EDSR  CA      5034    7.989269385   -0.443802557   -0.562496701
  497 EDSR  N       5035    8.083247065   -0.354660884   -0.492970131
  497 EDSR  HN1     5036    8.113519099   -0.399552595   -0.408893359
  497 EDSR  HN2     5037    8.030724682   -0.274790181   -0.463630308
  497 EDSR  CH4     5038    8.201048272   -0.313887704   -0.570883275
END
LATTICESHIFTS
         0         0         0
         0         0         0
         0         0         0
         0         0         0
         0         0         0
         0         0         0
         0         0         0
         0         0         0
         0         0         0
         0         0         0
         0         0         0
         0         0         0
         0         0         0
         0         0         0
         0         0         0
         0         0         0
         0         0         0
         0         0         0
         0         0         0
         0         0         0
         0         0         0
         0         0         0
         0         0         0
         0         0         0
         0         0         0
         0         0         0
         0         0         0
         0         0         0
         0         0         0
         0         0         0
         0         0         0
         0         0         0
         0         0         0
         0         0         0
         0         0         0
         0         0         0
         0         0         0
         0         0         0
         0         0         0
         0         0         0
         0         0         0
         0         0         0
         0         0         0
         0         0         0
         0         0         0
         0         0         0
         0         0         0
         0         0         0
         0         0         0
         0         0         0
         0         0         0
         0         0         0
         0         0         0
         0         0         0
         0         0         0
         0         0         0
         0         0         0
         0         0         0
         0         0         0
         0         0         0
         0         0         0
         0         0         0
         0         0         0
         0         0         0
         0         0         0
         0         0         0
         0         0         0
         0         0         0
         0         0         0
         0         0         0
         0         0         0
         0         0         0
         0         0         0
         0         0         0
         0         0         0
         0         0         0
         0         0         0
         0         0         0
         0         0         0
         0         0         0
         0         0         0
         0         0         0
         0         0         0
         0         0         0
         0         0         0
         0         0         0
         0         0         0
         0         0         0
         0         0         0
         0         0         0
         0         0         0
         0         0         0
         0         0         0
         0         0         0
         0         0         0
         0         0         0
         0         0         0
         0         0         0
         0         0         0
         0         0         0
         0         0         0
         0         0         0
         0         0         0
         0         0         0
         0         0         0
         0         0         0
         0         0         0
         0         0         0
         0         0         0
         0         0         0
         0         0         0
         0         0         0
         0         0         0
         0         0         0
         0         0         0
         0         0         0
         0         0         0
         0         0         0
         0         0         0
         0         0         0
         0         0         0
         0         0         0
         0         0         0
         0         0         0
         0         0         0
         0         0         0
         0         0         0
         0         0         0
         0         0         0
         0         0         0
         0         0         0
         0         0         0
         0         0         0
         0         0         0
         0         0         0
         0         0         0
         0         0         0
         0         0         0
         0         0         0
         0         0         0
         0         0         0
         0         0         0
         0         0         0
         0         0         0
         0         0         0
         0         0         0
         0         0         0
         0         0         0
         0         0         0
         0         0         0
         0         0         0
         0         0         0
         0         0         0
         0         0         0
         0         0         0
         0         0         0
         0         0         0
         0         0         0
         0         0         0
         0         0         0
         0         0         0
         0         0         0
         0         0         0
         0         0         0
         0         0         0
         0         0         0
         0         0         0
         0         0         0
         0         0         0
         0         0         0
         0         0         0
         0         0         0
         0         0         0
         0         0         0
         0         0         0
         0         0         0
         0         0         0
         0         0         0
         0         0         0
         0         0         0
         0         0         0
         0         0         0
         0         0         0
         0         0         0
         0         0         0
         0         0         0
         0         0         0
         0         0         0
         0         0         0
         0         0         0
         0         0         0
         0         0         0
         0         0         0
         0         0         0
         0         0         0
         0         0         0
         0         0         0
         0         0         0
         0         0         0
         0         0         0
         0         0         0
         0         0         0
         0         0         0
         0         0         0
         0         0         0
         0         0         0
         0         0         0
         0         0         0
         0         0         0
         0         0         0
         0         0         0
         0         0         0
         0         0         0
         0         0         0
         0         0         0
         0         0         0
         0         0         0
         0         0         0
         0         0         0
         0         0         0
         0         0         0
         0         0         0
         0         0         0
         0         0         0
         0         0         0
         0         0         0
         0         0         0
         0         0         0
         0         0         0
         0         0         0
         0         0         0
         0         0         0
         0         0         0
         0         0         0
         0         0         0
         0         0         0
         0         0         0
         0         0         0
         0         0         0
         0         0         0
         0         0         0
         0         0         0
         0         0         0
         0         0         0
         0         0         0
         0         0         0
         0         0         0
         0         0         0
         0         0         0
         0         0         0
         0         0         0
         0         0         0
         0         0         0
         0         0         0
         0         0         0
         0         0         0
         0         0         0
         0         0         0
         0         0         0
         0         0         0
         0         0         0
         0         0         0
         0         0         0
         0         0         0
         0         0         0
         0         0         0
         0         0         0
         0         0         0
         0         0         0
         0         0         0
         0         0         0
         0         0         0
         0         0         0
         0         0         0
         0         0         0
         0         0         0
         0         0         0
         0         0         0
         0         0         0
         0         0         0
         0         0         0
         0         0         0
         0         0         0
         0         0         0
         0         0         0
         0         0         0
         0         0         0
         0         0         0
         0         0         0
         0         0         0
         0         0         0
         0         0         0
         0         0         0
         0         0         0
         0         0         0
         0         0         0
         0         0         0
         0         0         0
         0         0         0
         0         0         0
         0         0         0
         0         0         0
         0         0         0
         0         0         0
         0         0         0
         0         0         0
         0         0         0
         0         0         0
         0         0         0
         0         0         0
         0         0         0
         0         0         0
         0         0         0
         0         0         0
         0         0         0
         0         0         0
         0         0         0
         0         0         0
         0         0         0
         0         0         0
         0         0         0
         0         0         0
         0         0         0
         0         0         0
         0         0         0
         0         0         0
         0         0         0
         0         0         0
         0         0         0
         0         0         0
         0         0         0
         0         0         0
         0         0         0
         0         0         0
         0         0         0
         0         0         0
         0         0         0
         0         0         0
         0         0         0
         0         0         0
         0         0         0
         0         0         0
         0         0         0
         0         0         0
         0         0         0
         0         0         0
         0         0         0
         0         0         0
         0         0         0
         0         0         0
         0         0         0
         0         0         0
         0         0         0
         0         0         0
         0         0         0
         0         0         0
         0         0         0
         0         0         0
         0         0         0
         0         0         0
         0         0         0
         0         0         0
         0         0         0
         0         0         0
         0         0         0
         0         0         0
         0         0         0
         0         0         0
         0         0         0
         0         0         0
         0         0         0
         0         0         0
         0         0         0
         0         0         0
         0         0         0
         0         0         0
         0         0         0
         0         0         0
         0         0         0
         0         0         0
         0         0         0
         0         0         0
         0         0         0
         0         0         0
         0         0         0
         0         0         0
         0         0         0
         0         0         0
         0         0         0
         0         0         0
         0         0         0
         0         0         0
         0         0         0
         0         0         0
         0         0         0
         0         0         0
         0         0         0
         0         0         0
         0         0         0
         0         0         0
         0         0         0
         0         0         0
         0         0         0
         0         0         0
         0         0         0
         0         0         0
         0         0         0
         0         0         0
         0         0         0
         0         0         0
         0         0         0
         0         0         0
         0         0         0
         0         0         0
         0         0         0
         0         0         0
         0         0         0
         0         0         0
         0         0         0
         0         0         0
         0         0         0
         0         0         0
         0         0         0
         0         0         0
         0         0         0
         0         0         0
         0         0         0
         0         0         0
         0         0         0
         0         0         0
         0         0         0
         0         0         0
         0         0         0
         0         0         0
         0         0         0
         0         0         0
         0         0         0
         0         0         0
         0         0         0
         0         0         0
         0         0         0
         0         0         0
         0         0         0
         0         0         0
         0         0         0
         0         0         0
         0         0         0
         0         0         0
         0         0         0
         0         0         0
         0         0         0
         0         0         0
         0         0         0
         0         0         0
         0         0         0
         0         0         0
         0         0         0
         0         0         0
         0         0         0
         0         0         0
         0         0         0
         0         0         0
         0         0         0
         0         0         0
         0         0         0
         0         0         0
         0         0         0
         0         0         0
         0         0         0
         0         0         0
         0         0         0
         0         0         0
         0         0         0
         0         0         0
         0         0         0
         0         0         0
         0         0         0
         0         0         0
         0         0         0
         0         0         0
         0         0         0
         0         0         0
         0         0         0
         0         0         0
         0         0         0
         0         0         0
         0         0         0
         0         0         0
         0         0         0
         0         0         0
         0         0         0
         0         0         0
         0         0         0
         0         0         0
         0         0         0
         0         0         0
         0         0         0
         0         0         0
         0         0         0
         0         0         0
         0         0         0
         0         0         0
         0         0         0
         0         0         0
         0         0         0
         0         0         0
         0         0         0
         0         0         0
         0         0         0
         0         0         0
         0         0         0
         0         0         0
         0         0         0
         0         0         0
         0         0         0
         0         0         0
         0         0         0
         0         0         0
         0         0         0
         0         0         0
         0         0         0
         0         0         0
         0         0         0
         0         0         0
         0         0         0
         0         0         0
         0         0         0
         0         0         0
         0         0         0
         0         0         0
         0         0         0
         0         0         0
         0         0         0
         0         0         0
         0         0         0
         0         0         0
         0         0         0
         0         0         0
         0         0         0
         0         0         0
         0         0         0
         0         0         0
         0         0         0
         0         0         0
         0         0         0
         0         0         0
         0         0         0
         0         0         0
         0         0         0
         0         0         0
         0         0         0
         0         0         0
         0         0         0
         0         0         0
         0         0         0
         0         0         0
         0         0         0
         0         0         0
         0         0         0
         0         0         0
         0         0         0
         0         0         0
         0         0         0
         0         0         0
         0         0         0
         0         0         0
         0         0         0
         0         0         0
         0         0         0
         0         0         0
         0         0         0
         0         0         0
         0         0         0
         0         0         0
         0         0         0
         0         0         0
         0         0         0
         0         0         0
         0         0         0
         0         0         0
         0         0         0
         0         0         0
         0         0         0
         0         0         0
         0         0         0
         0         0         0
         0         0         0
         0         0         0
         0         0         0
         0         0         0
         0         0         0
         0         0         0
         0         0         0
         0         0         0
         0         0         0
         0         0         0
         0         0         0
         0         0         0
         0         0         0
         0         0         0
         0         0         0
         0         0         0
         0         0         0
         0         0         0
         0         0         0
         0         0         0
         0         0         0
         0         0         0
         0         0         0
         0         0         0
         0         0         0
         0         0         0
         0         0         0
         0         0         0
         0         0         0
         0         0         0
         0         0         0
         0         0         0
         0         0         0
         0         0         0
         0         0         0
         0         0         0
         0         0         0
         0         0         0
         0         0         0
         0         0         0
         0         0         0
         0         0         0
         0         0         0
         0         0         0
         0         0         0
         0         0         0
         0         0         0
         0         0         0
         0         0         0
         0         0         0
         0         0         0
         0         0         0
         0         0         0
         0         0         0
         0         0         0
         0         0         0
         0         0         0
         0         0         0
         0         0         0
         0         0         0
         0         0         0
         0         0         0
         0         0         0
         0         0         0
         0         0         0
         0         0         0
         0         0         0
         0         0         0
         0         0         0
         0         0         0
         0         0         0
         0         0         0
         0         0         0
         0         0         0
         0         0         0
         0         0         0
         0         0         0
         0         0         0
         0         0         0
         0         0         0
         0         0         0
         0         0         0
         0         0         0
         0         0         0
         0         0         0
         0         0         0
         0         0         0
         0         0         0
         0         0         0
         0         0         0
         0         0         0
         0         0         0
         0         0         0
         0         0         0
         0         0         0
         0         0         0
         0         0         0
         0         0         0
         0         0         0
         0         0         0
         0         0         0
         0         0         0
         0         0         0
         0         0         0
         0         0         0
         0         0         0
         0         0         0
         0         0         0
         0         0         0
         0         0         0
         0         0         0
         0         0         0
         0         0         0
         0         0         0
         0         0         0
         0         0         0
         0         0         0
         0         0         0
         0         0         0
         0         0         0
         0         0         0
         0         0         0
         0         0         0
         0         0         0
         0         0         0
         0         0         0
         0         0         0
         0         0         0
         0         0         0
         0         0         0
         0         0         0
         0         0         0
         0         0         0
         0         0         0
         0         0         0
         0         0         0
         0         0         0
         0         0         0
         0         0         0
         0         0         0
         0         0         0
         0         0         0
         0         0         0
         0         0         0
         0         0         0
         0         0         0
         0         0         0
         0         0         0
         0         0         0
         0         0         0
         0         0         0
         0         0         0
         0         0         0
         0         0         0
         0         0         0
         0         0         0
         0         0         0
         0         0         0
         0         0         0
         0         0         0
         0         0         0
         0         0         0
         0         0         0
         0         0         0
         0         0         0
         0         0         0
         0         0         0
         0         0         0
         0         0         0
         0         0         0
         0         0         0
         0         0         0
         0         0         0
         0         0         0
         0         0         0
         0         0         0
         0         0         0
         0         0         0
         0         0         0
         0         0         0
         0         0         0
         0         0         0
         0         0         0
         0         0         0
         0         0         0
         0         0         0
         0         0         0
         0         0         0
         0         0         0
         0         0         0
         0         0         0
         0         0         0
         0         0         0
         0         0         0
         0         0         0
         0         0         0
         0         0         0
         0         0         0
         0         0         0
         0         0         0
         0         0         0
         0         0         0
         0         0         0
         0         0         0
         0         0         0
         0         0         0
         0         0         0
         0         0         0
         0         0         0
         0         0         0
         0         0         0
         0         0         0
         0         0         0
         0         0         0
         0         0         0
         0         0         0
         0         0         0
         0         0         0
         0         0         0
         0         0         0
         0         0         0
         0         0         0
         0         0         0
         0         0         0
         0         0         0
         0         0         0
         0         0         0
         0         0         0
         0         0         0
         0         0         0
         0         0         0
         0         0         0
         0         0         0
         0         0         0
         0         0         0
         0         0         0
         0         0         0
         0         0         0
         0         0         0
         0         0         0
         0         0         0
         0         0         0
         0         0         0
         0         0         0
         0         0         0
         0         0         0
         0         0         0
         0         0         0
         0         0         0
         0         0         0
         0         0         0
         0         0         0
         0         0         0
         0         0         0
         0         0         0
         0         0         0
         0         0         0
         0         0         0
         0         0         0
         0         0         0
         0         0         0
         0         0         0
         0         0         0
         0         0         0
         0         0         0
         0         0         0
         0         0         0
         0         0         0
         0         0         0
         0         0         0
         0         0         0
         0         0         0
         0         0         0
         0         0         0
         0         0         0
         0         0         0
         0         0         0
         0         0         0
         0         0         0
         0         0         0
         0         0         0
         0         0         0
         0         0         0
         0         0         0
         0         0         0
         0         0         0
         0         0         0
         0         0         0
         0         0         0
         0         0         0
         0         0         0
         0         0         0
         0         0         0
         0         0         0
         0         0         0
         0         0         0
         0         0         0
         0         0         0
         0         0         0
         0         0         0
         0         0         0
         0         0         0
         0         0         0
         0         0         0
         0         0         0
         0         0         0
         0         0         0
         0         0         0
         0         0         0
         0         0         0
         0         0         0
         0         0         0
         0         0         0
         0         0         0
         0         0         0
         0         0         0
         0         0         0
         0         0         0
         0         0         0
         0         0         0
         0         0         0
         0         0         0
         0         0         0
         0         0         0
         0         0         0
         0         0         0
         0         0         0
         0         0         0
         0         0         0
         0         0         0
         0         0         0
         0         0         0
         0         0         0
         0         0         0
         0         0         0
         0         0         0
         0         0         0
         0         0         0
         0         0         0
         0         0         0
         0         0         0
         0         0         0
         0         0         0
         0         0         0
         0         0         0
         0         0         0
         0         0         0
         0         0         0
         0         0         0
         0         0         0
         0         0         0
         0         0         0
         0         0         0
         0         0         0
         0         0         0
         0         0         0
         0         0         0
         0         0         0
         0         0         0
         0         0         0
         0         0         0
         0         0         0
         0         0         0
         0         0         0
         0         0         0
         0         0         0
         0         0         0
         0         0         0
         0         0         0
         0         0         0
         0         0         0
         0         0         0
         0         0         0
         0         0         0
         0         0         0
         0         0         0
         0         0         0
         0         0         0
         0         0         0
         0         0         0
         0         0         0
         0         0         0
         0         0         0
         0         0         0
         0         0         0
         0         0         0
         0         0         0
         0         0         0
         0         0         0
         0         0         0
         0         0         0
         0         0         0
         0         0         0
         0         0         0
         0         0         0
         0         0         0
         0         0         0
         0         0         0
         0         0         0
         0         0         0
         0         0         0
         0         0         0
         0         0         0
         0         0         0
         0         0         0
         0         0         0
         0         0         0
         0         0         0
         0         0         0
         0         0         0
         0         0         0
         0         0         0
         0         0         0
         0         0         0
         0         0         0
         0         0         0
         0         0         0
         0         0         0
         0         0         0
         0         0         0
         0         0         0
         0         0         0
         0         0         0
         0         0         0
         0         0         0
         0         0         0
         0         0         0
         0         0         0
         0         0         0
         0         0         0
         0         0         0
         0         0         0
         0         0         0
         0         0         0
         0         0         0
         0         0         0
         0         0         0
         0         0         0
         0         0         0
         0         0         0
         0         0         0
         0         0         0
         0         0         0
         0         0         0
         0         0         0
         0         0         0
         0         0         0
         0         0         0
         0         0         0
         0         0         0
         0         0         0
         0         0         0
         0         0         0
         0         0         0
         0         0         0
         0         0         0
         0         0         0
         0         0         0
         0         0         0
         0         0         0
         0         0         0
         0         0         0
         0         0         0
         0         0         0
         0         0         0
         0         0         0
         0         0         0
         0         0         0
         0         0         0
         0         0         0
         0         0         0
         0         0         0
         0         0         0
         0         0         0
         0         0         0
         0         0         0
         0         0         0
         0         0         0
         0         0         0
         0         0         0
         0         0         0
         0         0         0
         0         0         0
         0         0         0
         0         0         0
         0         0         0
         0         0         0
         0         0         0
         0         0         0
         0         0         0
         0         0         0
         0         0         0
         0         0         0
         0         0         0
         0         0         0
         0         0         0
         0         0         0
         0         0         0
         0         0         0
         0         0         0
         0         0         0
         0         0         0
         0         0         0
         0         0         0
         0         0         0
         0         0         0
         0         0         0
         0         0         0
         0         0         0
         0         0         0
         0         0         0
         0         0         0
         0         0         0
         0         0         0
         0         0         0
         0         0         0
         0         0         0
         0         0         0
         0         0         0
         0         0         0
         0         0         0
         0         0         0
         0         0         0
         0         0         0
         0         0         0
         0         0         0
         0         0         0
         0         0         0
         0         0         0
         0         0         0
         0         0         0
         0         0         0
         0         0         0
         0         0         0
         0         0         0
         0         0         0
         0         0         0
         0         0         0
         0         0         0
         0         0         0
         0         0         0
         0         0         0
         0         0         0
         0         0         0
         0         0         0
         0         0         0
         0         0         0
         0         0         0
         0         0         0
         0         0         0
         0         0         0
         0         0         0
         0         0         0
         0         0         0
         0         0         0
         0         0         0
         0         0         0
         0         0         0
         0         0         0
         0         0         0
         0         0         0
         0         0         0
         0         0         0
         0         0         0
         0         0         0
         0         0         0
         0         0         0
         0         0         0
         0         0         0
         0         0         0
         0         0         0
         0         0         0
         0         0         0
         0         0         0
         0         0         0
         0         0         0
         0         0         0
         0         0         0
         0         0         0
         0         0         0
         0         0         0
         0         0         0
         0         0         0
         0         0         0
         0         0         0
         0         0         0
         0         0         0
         0         0         0
         0         0         0
         0         0         0
         0         0         0
         0         0         0
         0         0         0
         0         0         0
         0         0         0
         0         0         0
         0         0         0
         0         0         0
         0         0         0
         0         0         0
         0         0         0
         0         0         0
         0         0         0
         0         0         0
         0         0         0
         0         0         0
         0         0         0
         0         0         0
         0         0         0
         0         0         0
         0         0         0
         0         0         0
         0         0         0
         0         0         0
         0         0         0
         0         0         0
         0         0         0
         0         0         0
         0         0         0
         0         0         0
         0         0         0
         0         0         0
         0         0         0
         0         0         0
         0         0         0
         0         0         0
         0         0         0
         0         0         0
         0         0         0
         0         0         0
         0         0         0
         0         0         0
         0         0         0
         0         0         0
         0         0         0
         0         0         0
         0         0         0
         0         0         0
         0         0         0
         0         0         0
         0         0         0
         0         0         0
         0         0         0
         0         0         0
         0         0         0
         0         0         0
         0         0         0
         0         0         0
         0         0         0
         0         0         0
         0         0         0
         0         0         0
         0         0         0
         0         0         0
         0         0         0
         0         0         0
         0         0         0
         0         0         0
         0         0         0
         0         0         0
         0         0         0
         0         0         0
         0         0         0
         0         0         0
         0         0         0
         0         0         0
         0         0         0
         0         0         0
         0         0         0
         0         0         0
         0         0         0
         0         0         0
         0         0         0
         0         0         0
         0         0         0
         0         0         0
         0         0         0
         0         0         0
         0         0         0
         0         0         0
         0         0         0
         0         0         0
         0         0         0
         0         0         0
         0         0         0
         0         0         0
         0         0         0
         0         0         0
         0         0         0
         0         0         0
         0         0         0
         0         0         0
         0         0         0
         0         0         0
         0         0         0
         0         0         0
         0         0         0
         0         0         0
         0         0         0
         0         0         0
         0         0         0
         0         0         0
         0         0         0
         0         0         0
         0         0         0
         0         0         0
         0         0         0
         0         0         0
         0         0         0
         0         0         0
         0         0         0
         0         0         0
         0         0         0
         0         0         0
         0         0         0
         0         0         0
         0         0         0
         0         0         0
         0         0         0
         0         0         0
         0         0         0
         0         0         0
         0         0         0
         0         0         0
         0         0         0
         0         0         0
         0         0         0
         0         0         0
         0         0         0
         0         0         0
         0         0         0
         0         0         0
         0         0         0
         0         0         0
         0         0         0
         0         0         0
         0         0         0
         0         0         0
         0         0         0
         0         0         0
         0         0         0
         0         0         0
         0         0         0
         0         0         0
         0         0         0
         0         0         0
         0         0         0
         0         0         0
         0         0         0
         0         0         0
         0         0         0
         0         0         0
         0         0         0
         0         0         0
         0         0         0
         0         0         0
         0         0         0
         0         0         0
         0         0         0
         0         0         0
         0         0         0
         0         0         0
         0         0         0
         0         0         0
         0         0         0
         0         0         0
         0         0         0
         0         0         0
         0         0         0
         0         0         0
         0         0         0
         0         0         0
         0         0         0
         0         0         0
         0         0         0
         0         0         0
         0         0         0
         0         0         0
         0         0         0
         0         0         0
         0         0         0
         0         0         0
         0         0         0
         0         0         0
         0         0         0
         0         0         0
         0         0         0
         0         0         0
         0         0         0
         0         0         0
         0         0         0
         0         0         0
         0         0         0
         0         0         0
         0         0         0
         0         0         0
         0         0         0
         0         0         0
         0         0         0
         0         0         0
         0         0         0
         0         0         0
         0         0         0
         0         0         0
         0         0         0
         0         0         0
         0         0         0
         0         0         0
         0         0         0
         0         0         0
         0         0         0
         0         0         0
         0         0         0
         0         0         0
         0         0         0
         0         0         0
         0         0         0
         0         0         0
         0         0         0
         0         0         0
         0         0         0
         0         0         0
         0         0         0
         0         0         0
         0         0         0
         0         0         0
         0         0         0
         0         0         0
         0         0         0
         0         0         0
         0         0         0
         0         0         0
         0         0         0
         0         0         0
         0         0         0
         0         0         0
         0         0         0
         0         0         0
         0         0         0
         0         0         0
         0         0         0
         0         0         0
         0         0         0
         0         0         0
         0         0         0
         0         0         0
         0         0         0
         0         0         0
         0         0         0
         0         0         0
         0         0         0
         0         0         0
         0         0         0
         0         0         0
         0         0         0
         0         0         0
         0         0         0
         0         0         0
         0         0         0
         0         0         0
         0         0         0
         0         0         0
         0         0         0
         0         0         0
         0         0         0
         0         0         0
         0         0         0
         0         0         0
         0         0         0
         0         0         0
         0         0         0
         0         0         0
         0         0         0
         0         0         0
         0         0         0
         0         0         0
         0         0         0
         0         0         0
         0         0         0
         0         0         0
         0         0         0
         0         0         0
         0         0         0
         0         0         0
         0         0         0
         0         0         0
         0         0         0
         0         0         0
         0         0         0
         0         0         0
         0         0         0
         0         0         0
         0         0         0
         0         0         0
         0         0         0
         0         0         0
         0         0         0
         0         0         0
         0         0         0
         0         0         0
         0         0         0
         0         0         0
         0         0         0
         0         0         0
         0         0         0
         0         0         0
         0         0         0
         0         0         0
         0         0         0
         0         0         0
         0         0         0
         0         0         0
         0         0         0
         0         0         0
         0         0         0
         0         0         0
         0         0         0
         0         0         0
         0         0         0
         0         0         0
         0         0         0
         0         0         0
         0         0         0
         0         0         0
         0         0         0
         0         0         0
         0         0         0
         0         0         0
         0         0         0
         0         0         0
         0         0         0
         0         0         0
         0         0         0
         0         0         0
[truncated: 109,264 more chars]
