# Supplementary material for: Understanding the riddle of amine oxidase flavoenzyme reactivity on the stereoisomers of N‐methyl‐dopa and N‐methyl‐tyrosine
Source: J Mol Recognit. 2023 Nov 15;37(2):e3068. doi: 10.1002/jmr.3068 (PMC11475575; doi:10.1002/jmr.3068)
Supplement: Supplementary file 1 — Data S1. Supporting Information. [file JMR-37-e3068-s002.zip › coordinates/prot/DOP_EDSR_FADO_LJE_solv_min.cnf]

TITLE
	MD++
steepest descent energy minimization of the apo protein in water

	final configuration
END
TIMESTEP
           2021    4.042000000
END
POSITION
# first 24 chars ignored
    1 SER   H1         1    0.278127693    1.457366670    3.279708455
    1 SER   H2         2    0.197870777    1.319193462    3.309929747
    1 SER   N          3    0.251802886    1.368666805    3.241774755
    1 SER   H3         4    0.196172485    1.381471898    3.159661768
    1 SER   CA         5    0.369543258    1.286316097    3.210648728
    1 SER   CB         6    0.423226657    1.223660742    3.339478359
    1 SER   OG         7    0.307288322    1.181748286    3.411937225
    1 SER   HG         8    0.340606678    1.139846127    3.496410958
    1 SER   C          9    0.333972160    1.165650848    3.123586175
    1 SER   O         10    0.221082779    1.116869766    3.125906539
    2 ILE   N         11    0.435291456    1.122369443    3.049095101
    2 ILE   H         12    0.517881937    1.177483594    3.037158448
    2 ILE   CA        13    0.434227914    1.001777488    2.965033548
    2 ILE   CB        14    0.555671295    1.007449233    2.872129320
    2 ILE   CG1       15    0.689559483    1.019386108    2.945230909
    2 ILE   CG2       16    0.540096700    1.123168137    2.773273768
    2 ILE   CD        17    0.808548270    1.006645725    2.849912104
    2 ILE   C         18    0.429389438    0.868547421    3.040128424
    2 ILE   O         19    0.455880897    0.867194976    3.160240843
    3 PRO   N         20    0.378624923    0.762799275    2.977432847
    3 PRO   CA        21    0.399786668    0.624924256    3.023859116
    3 PRO   CB        22    0.299302240    0.537323475    2.948759378
    3 PRO   CG        23    0.263712915    0.621076594    2.825777330
    3 PRO   CD        24    0.269056705    0.764266288    2.879426416
    3 PRO   C         25    0.543644800    0.575744695    3.006592461
    3 PRO   O         26    0.627837444    0.641191310    2.945287988
    4 ASN   N         27    0.567969408    0.466741043    3.078807373
    4 ASN   H         28    0.494464286    0.428069119    3.134510648
    4 ASN   CA        29    0.695639239    0.395998095    3.096224738
    4 ASN   CB        30    0.714124746    0.378173438    3.247042394
    4 ASN   CG        31    0.861520396    0.376659373    3.288022043
    4 ASN   OD1       32    0.937952073    0.283977473    3.261628586
    4 ASN   ND2       33    0.914002555    0.485534132    3.343516526
    4 ASN   HD21      34    1.010180631    0.474684094    3.368646224
    4 ASN   HD22      35    0.859704284    0.566439632    3.365982696
    4 ASN   C         36    0.699971233    0.259879891    3.026478931
    4 ASN   O         37    0.797234588    0.228538710    2.958029769
    5 SER   N         38    0.595633715    0.178580463    3.040268496
    5 SER   H         39    0.531652659    0.188702023    3.116464189
    5 SER   CA        40    0.584082405    0.051446286    2.967360802
    5 SER   CB        41    0.579862268    8.471782086    3.055998788
    5 SER   OG        42    0.453554949    8.450773279    3.119666043
    5 SER   HG        43    0.439374220    8.531736086    3.176636906
    5 SER   C         44    0.472190741    0.049202053    2.863043363
    5 SER   O         45    0.353228176    0.069681589    2.886687743
    6 PHE   N         46    0.522124293    0.006070839    2.747574823
    6 PHE   H         47    0.615729146   -0.029018602    2.744909955
    6 PHE   CA        48    0.454281904    0.007071269    2.617160784
    6 PHE   CB        49    0.528044123    0.102617867    2.523137040
    6 PHE   CG        50    0.526162343    0.249333662    2.566523119
    6 PHE   CD1       51    0.612760809    0.295578565    2.664912886
    6 PHE   HD1       52    0.684581250    0.228378943    2.711897343
    6 PHE   CD2       53    0.447174182    0.339812506    2.496567931
    6 PHE   HD2       54    0.376352978    0.302908551    2.422391108
    6 PHE   CE1       55    0.618140385    0.431265598    2.694563866
    6 PHE   HE1       56    0.692859377    0.467654799    2.765089903
    6 PHE   CE2       57    0.455992835    0.476006179    2.522936683
    6 PHE   HE2       58    0.400727402    0.547295797    2.461762671
    6 PHE   CZ        59    0.541298890    0.521996637    2.622578669
    6 PHE   HZ        60    0.552664950    0.628612041    2.642190260
    6 PHE   C         61    0.460781881    8.412168526    2.555489434
    6 PHE   O         62    0.568915983    8.355467721    2.540626092
    7 ILE   N         63    0.343329545    8.356041045    2.528239720
    7 ILE   H         64    0.258493359    8.398276160    2.560162001
    7 ILE   CA        65    0.327498502    8.228310808    2.457222212
    7 ILE   CB        66    0.221651031    8.139071756    2.522383318
    7 ILE   CG1       67    0.245689121    8.117432645    2.671917543
    7 ILE   CG2       68    0.212189210    8.003478668    2.452159358
    7 ILE   CD        69    0.125822398    8.045737077    2.734405198
    7 ILE   C         70    0.283217721    8.255392852    2.313287945
    7 ILE   O         71    0.167016707    8.286407995    2.287482886
    8 ILE   N         72    0.380140880    8.248156503    2.222514651
    8 ILE   H         73    0.474059210    8.227541276    2.249994565
    8 ILE   CA        74    0.358263691    8.255497486    2.077326706
    8 ILE   CB        75    0.480339273    8.313670607    2.005726870
    8 ILE   CG1       76    0.532063316    8.444240211    2.066436767
    8 ILE   CG2       77    0.451491949    8.331785998    1.856560731
    8 ILE   CD        78    0.435293431    8.562444624    2.057868141
    8 ILE   C         79    0.325306104    8.114762032    2.027123265
    8 ILE   O         80    0.412370643    8.028975049    2.013349304
    9 VAL   N         81    0.195352919    8.086597404    2.029494687
    9 VAL   H         82    0.129693227    8.155904433    2.059253295
    9 VAL   CA        83    0.135900650    7.963121203    1.976292454
    9 VAL   CB        84    0.002495155    7.928715286    2.042857437
    9 VAL   CG1       85   -0.051219393    7.794177350    1.993645977
    9 VAL   CG2       86    0.013454713    7.923729074    2.195375783
    9 VAL   C         87    0.115790943    7.982456389    1.825853059
    9 VAL   O         88    0.023444620    8.050548897    1.781521311
   10 GLY   N         89    0.211554537    7.926834450    1.752213897
   10 GLY   H         90    0.280693003    7.868607808    1.794995270
   10 GLY   CA        91    0.225652090    7.942450731    1.606725937
   10 GLY   C         92    0.365265197    7.993141622    1.569987741
   10 GLY   O         93    0.418343034    8.087658689    1.628097070
   11 SER   N         94    0.425702422    7.918431149    1.478046694
   11 SER   H         95    0.391131226    7.826410369    1.459656727
   11 SER   CA        96    0.562192978    7.942410092    1.428989989
   11 SER   CB        97    0.646906785    7.821983752    1.470575288
   11 SER   OG        98    0.785886552    7.855277959    1.465641147
   11 SER   HG        99    0.801448312    7.886675563    1.371974005
   11 SER   C        100    0.575378186    7.966802109    1.278515808
   11 SER   O        101    0.686015261    7.957046633    1.225665386
   12 GLY   N        102    0.462654286    7.976496320    1.208582113
   12 GLY   H        103    0.382435420    7.921241070    1.231247023
   12 GLY   CA       104    0.454053293    8.034473408    1.073763569
   12 GLY   C        105    0.477337825    8.185689807    1.072105244
   12 GLY   O        106    0.519988492    8.246443590    1.170191961
   13 VAL   N        107    0.418582929    8.246674186    0.969550937
   13 VAL   H        108    0.345349034    8.201708040    0.918415751
   13 VAL   CA       109    0.446297649    8.385798935    0.930977057
   13 VAL   CB       110    0.377810820    8.416398246    0.797622419
   13 VAL   CG1      111    0.415443577    8.554222416    0.742882564
   13 VAL   CG2      112    0.407018708    8.313005957    0.688710859
   13 VAL   C        113    0.408780378    8.486431851    1.039952307
   13 VAL   O        114    0.496000876    8.558220170    1.088641609
   14 PHE   N        115    0.286297839    8.475588904    1.090652040
   14 PHE   H        116    0.217218316    8.418747859    1.045965520
   14 PHE   CA       117    0.236989694    0.010939489    1.203475194
   14 PHE   CB       118    0.090422090   -0.021233404    1.233408399
   14 PHE   CG       119   -0.005572794    0.032658579    1.127169951
   14 PHE   CD1      120    7.764824061    8.499323217    1.021576991
   14 PHE   HD1      121    7.796606672    8.395538759    1.011627058
   14 PHE   CD2      122    7.767854930    0.164777792    1.136653480
   14 PHE   HD2      123    7.793601921    0.223090940    1.225075878
   14 PHE   CE1      124    7.677443323    0.007263381    0.927321061
   14 PHE   HE1      125    7.648217503   -0.053861341    0.841929681
   14 PHE   CE2      126    7.681683521    0.217769245    1.041339130
   14 PHE   HE2      127    7.653589164    0.322916480    1.047262746
   14 PHE   CZ       128    7.634390332    0.139066122    0.936999753
   14 PHE   HZ       129    7.566563782    0.181410829    0.862919406
   14 PHE   C        130    0.319825190    8.541102286    1.331272824
   14 PHE   O        131    0.383285441    8.637256677    1.374356866
   15 GLY   N        132    0.340130623    8.415805368    1.371005907
   15 GLY   H        133    0.295044440    8.339740940    1.324301939
   15 GLY   CA       134    0.417256379    8.378477530    1.490459818
   15 GLY   C        135    0.563007858    8.425035198    1.491372658
   15 GLY   O        136    0.604476673    8.501695822    1.578179943
   16 LEU   N        137    0.634641651    8.392907062    1.384018088
   16 LEU   H        138    0.596436735    8.335574755    1.311536057
   16 LEU   CA       139    0.774270422    8.434804090    1.365010781
   16 LEU   CB       140    0.843797992    8.360054701    1.251039577
   16 LEU   CG       141    0.892065612    8.221859614    1.295554197
   16 LEU   CD1      142    0.955363708    8.147754948    1.177612004
   16 LEU   CD2      143    0.994884341    8.231014524    1.408482073
   16 LEU   C        144    0.797027351    0.040537898    1.351551818
   16 LEU   O        145    0.887065515    0.091630965    1.417962659
   17 SER   N        146    0.703579675    0.111271191    1.288654380
   17 SER   H        147    0.630215050    0.066000213    1.237972717
   17 SER   CA       148    0.705665807    0.257946133    1.279082276
   17 SER   CB       149    0.584721893    0.309698857    1.200967078
   17 SER   OG       150    0.601319875    0.448656433    1.171580726
   17 SER   HG       151    0.681477255    0.459705758    1.112808423
   17 SER   C        152    0.703350302    0.324403385    1.416881667
   17 SER   O        153    0.795229798    0.398195743    1.452147655
   18 LEU   N        154    0.613502120    0.272743774    1.500230646
   18 LEU   H        155    0.544244476    0.207417787    1.469629191
   18 LEU   CA       156    0.600007940    0.311128848    1.641477366
   18 LEU   CB       157    0.474959834    0.240277055    1.693949545
   18 LEU   CG       158    0.343711864    0.298244980    1.640808790
   18 LEU   CD1      159    0.229307841    0.203757737    1.678091907
   18 LEU   CD2      160    0.314630462    0.438138446    1.695518374
   18 LEU   C        161    0.723768689    0.278931306    1.725490794
   18 LEU   O        162    0.785717443    0.367631354    1.784024855
   19 ALA   N        163    0.770010522    0.154584071    1.716210872
   19 ALA   H        164    0.716980460    0.084327205    1.668739444
   19 ALA   CA       165    0.888361487    0.104936120    1.787886892
   19 ALA   CB       166    0.886702286   -0.046715742    1.767723266
   19 ALA   C        167    1.022720769    0.168183338    1.751028773
   19 ALA   O        168    1.107829346    0.187672945    1.837680457
   20 TYR   N        169    1.038196532    0.204668391    1.624061490
   20 TYR   H        170    0.976508070    0.169748620    1.553521690
   20 TYR   CA       171    1.149879073    0.283959997    1.570677941
   20 TYR   CB       172    1.133231245    0.294068654    1.418918372
   20 TYR   CG       173    1.252028634    0.352046177    1.341862303
   20 TYR   CD1      174    1.353959031    0.268043477    1.298544323
   20 TYR   HD1      175    1.354510720    0.162970030    1.327532395
   20 TYR   CD2      176    1.254782229    0.486574880    1.307009778
   20 TYR   HD2      177    1.175601114    0.553605715    1.340415305
   20 TYR   CE1      178    1.459093266    0.318052726    1.222626105
   20 TYR   HE1      179    1.540954767    0.250869507    1.196828685
   20 TYR   CE2      180    1.358823557    0.536108768    1.229285956
   20 TYR   HE2      181    1.356695996    0.639361774    1.194456144
   20 TYR   CZ       182    1.461398353    0.452385288    1.186995763
   20 TYR   OH       183    1.557197034    0.497978459    1.101919952
   20 TYR   HH       184    1.611420340    0.417725276    1.077012850
   20 TYR   C        185    1.154711848    0.422858513    1.634674566
   20 TYR   O        186    1.251838172    0.457092938    1.701916496
   21 ALA   N        187    1.038567689    0.487566504    1.638509967
   21 ALA   H        188    0.957425289    0.453755434    1.590822600
   21 ALA   CA       189    1.019692728    0.617059216    1.705481025
   21 ALA   CB       190    0.878161930    0.668705460    1.678842134
   21 ALA   C        191    1.050579407    0.619139824    1.855322828
   21 ALA   O        192    1.142826714    0.687626230    1.899266797
   22 LEU   N        193    0.995370365    0.518353089    1.922274225
   22 LEU   H        194    0.921887486    0.465018675    1.880360664
   22 LEU   CA       195    1.022703869    0.488199859    2.063529023
   22 LEU   CB       196    0.943546253    0.364452259    2.106286679
   22 LEU   CG       197    0.797427733    0.393416544    2.141160870
   22 LEU   CD1      198    0.722752505    0.260132537    2.149338696
   22 LEU   CD2      199    0.782710589    0.461864226    2.277189313
   22 LEU   C        200    1.170674615    0.464601278    2.094527073
   22 LEU   O        201    1.224755945    0.529061793    2.184231367
   23 SER   N        202    1.238371103    0.386535435    2.010781711
   23 SER   H        203    1.190138307    0.331963230    1.942249766
   23 SER   CA       204    1.383213177    0.363294818    2.020383947
   23 SER   CB       205    1.434946975    0.260772831    1.919266393
   23 SER   OG       206    1.397118137    0.128336853    1.957699304
   23 SER   HG       207    1.301517035    0.114422168    1.931871596
   23 SER   C        208    1.471493119    0.486963784    2.002397035
   23 SER   O        209    1.582971668    0.493733931    2.053953179
   24 LEU   N        210    1.429174297    0.576814653    1.913946160
   24 LEU   H        211    1.346778518    0.562114296    1.859222139
   24 LEU   CA       212    1.501698282    0.701795187    1.886939063
   24 LEU   CB       213    1.453666918    0.765209911    1.756249333
   24 LEU   CG       214    1.499150811    0.683554361    1.635122433
   24 LEU   CD1      215    1.448829771    0.750805111    1.507250918
   24 LEU   CD2      216    1.650546794    0.661497996    1.636040781
   24 LEU   C        217    1.496325375    0.808452300    1.996503597
   24 LEU   O        218    1.602453567    0.856067619    2.036507507
   25 ASP   N        219    1.375921996    0.832337039    2.047678935
   25 ASP   H        220    1.296240066    0.777989382    2.021269662
   25 ASP   CA       221    1.347068806    0.943025236    2.140021800
   25 ASP   CB       222    1.195939072    0.953230207    2.161627851
   25 ASP   CG       223    1.157813679    1.061552277    2.262750699
   25 ASP   OD1      224    1.138486327    1.024784820    2.380635614
   25 ASP   OD2      225    1.180463652    1.181445702    2.235623205
   25 ASP   C        226    1.421726703    0.941733731    2.273571867
   25 ASP   O        227    1.414195170    0.842527779    2.345880060
   26 ASP   N        228    1.448629178    1.064398864    2.317361961
   26 ASP   H        229    1.391465712    1.136438193    2.278068898
   26 ASP   CA       230    1.530078039    1.107155950    2.432022241
   26 ASP   CB       231    1.554191643    1.257810357    2.420526850
   26 ASP   CG       232    1.698158217    1.300924644    2.449230878
   26 ASP   OD1      233    1.787688456    1.263360085    2.370488793
   26 ASP   OD2      234    1.720487438    1.371375603    2.550036494
   26 ASP   C        235    1.473377554    1.079938214    2.571505331
   26 ASP   O        236    1.544376764    1.088737617    2.671571337
   27 ARG   N        237    1.343173905    1.054371965    2.580696157
   27 ARG   H        238    1.285676406    1.062278990    2.499250020
   27 ARG   CA       239    1.268521703    1.019531161    2.702454428
   27 ARG   CB       240    1.183247863    1.138557558    2.746821562
   27 ARG   CG       241    1.266929252    1.259352211    2.789391353
   27 ARG   CD       242    1.348425414    1.231904431    2.915926397
   27 ARG   NE       243    1.417068626    1.355818013    2.955215132
   27 ARG   HE       244    1.364696667    1.413712214    3.017722849
   27 ARG   CZ       245    1.536112132    1.395627074    2.908307292
   27 ARG   NH1      246    1.601235768    1.501173104    2.959018779
   27 ARG   HH11     247    1.689973300    1.524686764    2.919362631
   27 ARG   HH12     248    1.565036343    1.555061287    3.035079670
   27 ARG   NH2      249    1.595043459    1.328653267    2.808335764
   27 ARG   HH21     250    1.677254044    1.360231811    2.760948796
   27 ARG   HH22     251    1.558636128    1.242419197    2.773142334
   27 ARG   C        252    1.178604841    0.895913385    2.695827406
   27 ARG   O        253    1.096808451    0.875334011    2.785359998
   28 PHE   N        254    1.165307454    0.838216683    2.576734803
   28 PHE   H        255    1.163917196    0.898404801    2.496890997
   28 PHE   CA       256    1.103213135    0.707606901    2.550328588
   28 PHE   CB       257    1.016667415    0.713321439    2.424284021
   28 PHE   CG       258    0.887356416    0.794206484    2.436420086
   28 PHE   CD1      259    0.795895550    0.773527970    2.539026309
   28 PHE   HD1      260    0.812232942    0.697524130    2.615429368
   28 PHE   CD2      261    0.859441978    0.890033333    2.339679335
   28 PHE   HD2      262    0.934743261    0.912787388    2.264227647
   28 PHE   CE1      263    0.679342269    0.849036351    2.544680332
   28 PHE   HE1      264    0.619640008    0.843210393    2.635684488
   28 PHE   CE2      265    0.742124927    0.964431218    2.344051273
   28 PHE   HE2      266    0.726061264    1.043979979    2.271285307
   28 PHE   CZ       267    0.650880880    0.943548047    2.446797369
   28 PHE   HZ       268    0.558596661    1.001448565    2.450276239
   28 PHE   C        269    1.199250688    0.588977131    2.539689255
   28 PHE   O        270    1.167186377    0.479477922    2.585616353
   29 ALA   N        271    1.320637789    0.609833799    2.489495124
   29 ALA   H        272    1.346725370    0.699191095    2.452942371
   29 ALA   CA       273    1.425063290    0.507103973    2.477198534
   29 ALA   CB       274    1.536707862    0.568525138    2.392528046
   29 ALA   C        275    1.479363538    0.446509558    2.606778461
   29 ALA   O        276    1.549693020    0.345741898    2.601202090
   30 ASP   N        277    1.456850919    0.512533370    2.720028889
   30 ASP   H        278    1.422903192    0.606594132    2.719062206
   30 ASP   CA       279    1.480660879    0.462017736    2.856008682
   30 ASP   CB       280    1.491896406    0.571530512    2.962275307
   30 ASP   CG       281    1.376557658    0.670616396    2.979297375
   30 ASP   OD1      282    1.345973131    0.708256130    3.094499844
   30 ASP   OD2      283    1.321192506    0.716570039    2.877095584
   30 ASP   C        284    1.374019110    0.364303225    2.905886821
   30 ASP   O        285    1.402539591    0.278296336    2.989065366
   31 LYSH  N        286    1.254608861    0.386546473    2.851738807
   31 LYSH  H        287    1.246108654    0.443276160    2.769823665
   31 LYSH  CA       288    1.129680311    0.320907165    2.892853179
   31 LYSH  CB       289    1.012362751    0.407269798    2.846088458
   31 LYSH  CG       290    1.014526948    0.555237638    2.884992042
   31 LYSH  CD       291    1.025247887    0.577372521    3.035988733
   31 LYSH  CE       292    0.990316024    0.721031341    3.075334390
   31 LYSH  NZ       293    1.091316771    0.821454294    3.039012643
   31 LYSH  HZ1      294    1.077425713    0.908642979    3.085963943
   31 LYSH  HZ2      295    1.091322440    0.835072121    2.939941015
   31 LYSH  HZ3      296    1.181834949    0.784034624    3.059210535
   31 LYSH  C        297    1.118979032    0.178524414    2.837849023
   31 LYSH  O        298    1.174142768    0.142223741    2.734078398
   32 LYSH  N        299    1.029034780    0.103169830    2.900458424
   32 LYSH  H        300    0.960284678    0.146831563    2.958484616
   32 LYSH  CA       301    1.007998073    8.504808822    2.875456276
   32 LYSH  CB       302    0.955356440    8.438943430    3.003113189
   32 LYSH  CG       303    1.012867507    8.298790331    3.024444507
   32 LYSH  CD       304    1.165573939    8.306795460    3.019636211
   32 LYSH  CE       305    1.229870641    8.168347496    3.009406057
   32 LYSH  NZ       306    1.374391358    8.184415190    2.987916579
   32 LYSH  HZ1      307    1.406361528    8.103734174    2.938215121
   32 LYSH  HZ2      308    1.423152923    8.191705424    3.074927426
   32 LYSH  HZ3      309    1.395985979    8.265564221    2.933624132
   32 LYSH  C        310    0.916909616    8.474108877    2.756408376
   32 LYSH  O        311    0.797636015    8.445756538    2.766501953
   33 ILE   N        312    0.978873407    8.494660065    2.640545462
   33 ILE   H        313    1.064225145    8.546757346    2.638876026
   33 ILE   CA       314    0.921977860    8.464094064    2.508489186
   33 ILE   CB       315    0.995775224    8.541510111    2.399082629
   33 ILE   CG1      316    1.012522365    8.689252315    2.435186586
   33 ILE   CG2      317    0.917629845    8.529544508    2.268075452
   33 ILE   CD       318    1.139968721    8.745488978    2.371928248
   33 ILE   C        319    0.932299364    8.313913785    2.481084294
   33 ILE   O        320    1.039788504    8.258856011    2.457738192
   34 ILE   N        321    0.816651516    8.248961818    2.490697224
   34 ILE   H        322    0.732384324    8.294599146    2.519299861
   34 ILE   CA       323    0.802713590    8.105866992    2.460112028
   34 ILE   CB       324    0.724984484    8.033209039    2.570052866
   34 ILE   CG1      325    0.759016351    8.075770975    2.713006475
   34 ILE   CG2      326    0.745761430    7.882381569    2.554897930
   34 ILE   CD       327    0.661337034    8.018265199    2.815757586
   34 ILE   C        328    0.732178463    8.091458347    2.325095753
   34 ILE   O        329    0.628671747    8.151996051    2.297719420
   35 LEU   N        330    0.794081397    8.007951964    2.242144558
   35 LEU   H        331    0.877610571    7.962132830    2.272542497
   35 LEU   CA       332    0.753492933    7.977800129    2.104098502
   35 LEU   CB       333    0.870687677    8.019854355    2.015158729
   35 LEU   CG       334    0.849824586    8.002529833    1.864584026
   35 LEU   CD1      335    0.731330869    8.082942567    1.810736189
   35 LEU   CD2      336    0.976584008    8.047482656    1.791656502
   35 LEU   C        337    0.716166378    7.830063285    2.090318760
   35 LEU   O        338    0.796620910    7.739875913    2.113193878
   36 VAL   N        339    0.588182126    7.809638617    2.060466381
   36 VAL   H        340    0.527062874    7.886964975    2.043567480
   36 VAL   CA       341    0.524247302    7.677534120    2.051920915
   36 VAL   CB       342    0.414678859    7.662715740    2.157685443
   36 VAL   CG1      343    0.359414250    7.520399617    2.167906618
   36 VAL   CG2      344    0.468082488    7.697953477    2.296651528
   36 VAL   C        345    0.464153813    7.654292787    1.913136042
   36 VAL   O        346    0.401599997    7.742520752    1.854550371
   37 ASP   N        347    0.479931894    7.529932749    1.868724518
   37 ASP   H        348    0.530867293    7.463874994    1.923884732
   37 ASP   CA       349    0.423196583    7.473863443    1.745236157
   37 ASP   CB       350    0.496842356    7.525528234    1.621468428
   37 ASP   CG       351    0.415843429    7.528269241    1.491689958
   37 ASP   OD1      352    0.403547326    7.421820073    1.427309993
   37 ASP   OD2      353    0.371312210    7.637314191    1.449807274
   37 ASP   C        354    0.430583671    7.321186563    1.752212125
   37 ASP   O        355    0.493380872    7.262151436    1.839973463
   38 ARG   N        356    0.366589969    7.260532752    1.652648784
   38 ARG   H        357    0.339582997    7.318595832    1.575829958
   38 ARG   CA       358    0.348769417    7.117501599    1.623722184
   38 ARG   CB       359    0.261005625    7.116114697    1.498399673
   38 ARG   CG       360    0.203923200    6.979912263    1.458443875
   38 ARG   CD       361    0.158338970    6.979382110    1.312387747
   38 ARG   NE       362    0.072639058    6.860291391    1.303544758
   38 ARG   HE       363    0.015432600    6.851569517    1.385100885
   38 ARG   CZ       364    0.065244760    6.759650199    1.215392572
   38 ARG   NH1      365   -0.020187444    6.660141886    1.242864919
   38 ARG   HH11     366   -0.042906139    6.588976636    1.176390042
   38 ARG   HH12     367   -0.086181160    6.674583745    1.316599936
   38 ARG   NH2      368    0.158351745    6.730835836    1.123448168
   38 ARG   HH21     369    0.145137204    6.655536438    1.058998711
   38 ARG   HH22     370    0.244313532    6.781929656    1.123957325
   38 ARG   C        371    0.481053246    7.048583958    1.589656790
   38 ARG   O        372    0.510903425    6.939326619    1.637650568
   39 TRP   N        373    0.552885762    7.114095718    1.498884928
   39 TRP   H        374    0.528937611    7.207689535    1.473073764
   39 TRP   CA       375    0.668399199    7.060008375    1.425829453
   39 TRP   CB       376    0.650128107    7.103959407    1.280431211
   39 TRP   CG       377    0.768334164    7.074760979    1.187801137
   39 TRP   CD1      378    0.867831301    7.160401297    1.166513769
   39 TRP   HD1      379    0.877882886    7.258522215    1.212910684
   39 TRP   CD2      380    0.795464954    6.961345133    1.112164912
   39 TRP   NE1      381    0.955610112    7.106181307    1.082602431
   39 TRP   HE1      382    1.044000891    7.147084136    1.059897690
   39 TRP   CE2      383    0.914744216    6.985347410    1.044955599
   39 TRP   CE3      384    0.728295269    6.841098968    1.093537210
   39 TRP   HE3      385    0.654597789    6.817158192    1.170186641
   39 TRP   CZ2      386    0.965087946    6.890735119    0.956460059
   39 TRP   HZ2      387    1.058673995    6.909925710    0.903975598
   39 TRP   CZ3      388    0.777453610    6.747204129    1.003593704
   39 TRP   HZ3      389    0.725861131    6.652470200    0.987944520
   39 TRP   CH2      390    0.895820179    6.772140995    0.935096057
   39 TRP   HH2      391    0.937344635    6.697780328    0.867056802
   39 TRP   C        392    0.806359945    7.085816638    1.486707286
   39 TRP   O        393    0.836112100    7.197249416    1.529431266
   40 ASN   N        394    0.884245644    6.978545682    1.497378131
   40 ASN   H        395    0.845813269    6.886241823    1.495290459
   40 ASN   CA       396    1.027092557    6.986563909    1.531101689
   40 ASN   CB       397    1.092038079    6.854043539    1.571510731
   40 ASN   CG       398    1.044868113    6.806226319    1.708968340
   40 ASN   OD1      399    0.943888502    6.737160104    1.721615820
   40 ASN   ND2      400    1.111691702    6.845186003    1.817161098
   40 ASN   HD21     401    1.079749800    6.810232838    1.905238210
   40 ASN   HD22     402    1.187735740    6.909988579    1.813000484
   40 ASN   C        403    1.113381446    7.051401164    1.422644335
   40 ASN   O        404    1.153702226    6.986903635    1.325998675
   41 PHE   N        405    1.139108510    7.180365438    1.442522167
   41 PHE   H        406    1.096162097    7.230554702    1.517604113
   41 PHE   CA       407    1.231920256    7.257466485    1.358548884
   41 PHE   CB       408    1.209573767    7.407485627    1.378731765
   41 PHE   CG       409    1.080711147    7.459607162    1.314822463
   41 PHE   CD1      410    0.959887913    7.454720532    1.383354491
   41 PHE   HD1      411    0.952770315    7.403922926    1.479525814
   41 PHE   CD2      412    1.088628327    7.526443879    1.193212929
   41 PHE   HD2      413    1.181476965    7.523702208    1.136165296
   41 PHE   CE1      414    0.847134438    7.515978821    1.329925700
   41 PHE   HE1      415    0.749780026    7.503072741    1.377214124
   41 PHE   CE2      416    0.976756419    7.590516598    1.141262490
   41 PHE   HE2      417    0.985826383    7.647154615    1.048565001
   41 PHE   CZ       418    0.855777291    7.584803207    1.209481710
   41 PHE   HZ       419    0.765416277    7.632504560    1.171553323
   41 PHE   C        420    1.379002325    7.221079792    1.379860312
   41 PHE   O        421    1.449644094    7.184009722    1.286231456
   42 GLU   N        422    1.428190277    7.254824621    1.498722483
   42 GLU   H        423    1.376219432    7.317843302    1.556417006
   42 GLU   CA       424    1.563666396    7.231866344    1.550988149
   42 GLU   CB       425    1.585331592    7.317778283    1.675728025
   42 GLU   CG       426    1.477454702    7.320341427    1.784213612
   42 GLU   CD       427    1.350343494    7.400962530    1.756751868
   42 GLU   OE1      428    1.344132477    7.476535815    1.657364575
   42 GLU   OE2      429    1.253946416    7.387827880    1.835242143
   42 GLU   C        430    1.606142885    7.086252655    1.571026062
   42 GLU   O        431    1.539563691    7.010807268    1.641780090
   43 PRO   N        432    1.712102358    7.045534028    1.501697204
   43 PRO   CA       433    1.778363046    6.915894658    1.522068908
   43 PRO   CB       434    1.896282098    6.916027385    1.424601744
   43 PRO   CG       435    1.841187057    6.998991611    1.308467715
   43 PRO   CD       436    1.763944198    7.109915385    1.380127039
   43 PRO   C        437    1.830985428    6.904497730    1.665289960
   43 PRO   O        438    1.860352131    7.007472966    1.725809379
   44 PRO   N        439    1.845996641    6.783635833    1.718744476
   44 PRO   CA       440    1.894448889    6.761311371    1.855723065
   44 PRO   CB       441    1.903718757    6.609094564    1.867963860
   44 PRO   CG       442    1.787790420    6.564275802    1.778751001
   44 PRO   CD       443    1.794817475    6.659390250    1.659127124
   44 PRO   C        444    2.029577204    6.827321981    1.883942649
   44 PRO   O        445    2.127605656    6.805494761    1.812944494
   45 ASN   N        446    2.021074782    6.928682002    1.969642891
   45 ASN   H        447    1.930017703    6.962577635    1.993280109
   45 ASN   CA       448    2.129595647    7.011404876    2.024326044
   45 ASN   CB       449    2.226652336    6.930260563    2.110370447
   45 ASN   CG       450    2.157017986    6.868533620    2.231807470
   45 ASN   OD1      451    2.108825409    6.755376820    2.231422727
   45 ASN   ND2      452    2.146453159    6.942839639    2.341601430
   45 ASN   HD21     453    2.102737333    6.899071619    2.420159973
   45 ASN   HD22     454    2.176935971    7.038088757    2.341648807
   45 ASN   C        455    2.210198885    7.101102232    1.930150553
   45 ASN   O        456    2.262466237    7.204545147    1.971319812
   46 ALA   N        457    2.233218541    7.054564046    1.807704936
   46 ALA   H        458    2.203951834    6.962205785    1.782911435
   46 ALA   CA       459    2.305767685    7.126465343    1.702006801
   46 ALA   CB       460    2.337671339    7.026191146    1.590922005
   46 ALA   C        461    2.235269954    7.248666422    1.642768552
   46 ALA   O        462    2.113762594    7.248833027    1.623648084
   47 THR   N        463    2.313602798    7.349340560    1.605083934
   47 THR   H        464    2.412378704    7.342169847    1.618926281
   47 THR   CA       465    2.261320880    7.472495693    1.544166424
   47 THR   CB       466    2.352184658    7.595383808    1.551523083
   47 THR   OG1      467    2.292367504    7.710797582    1.491968401
   47 THR   HG1      468    2.255239179    7.764858451    1.567452638
   47 THR   CG2      469    2.489856043    7.574303483    1.488196903
   47 THR   C        470    2.202276623    7.456244806    1.403969783
   47 THR   O        471    2.271610725    7.460037818    1.302449926
   48 GLY   N        472    2.069307223    7.453564005    1.404252780
   48 GLY   H        473    2.017669016    7.436325053    1.488131509
   48 GLY   CA       474    1.991043596    7.447409854    1.279987179
   48 GLY   C        475    1.839783905    7.459904675    1.299207439
   48 GLY   O        476    1.789780720    7.470330417    1.411090238
   49 SER   N        477    1.771184487    7.463814732    1.185339505
   49 SER   H        478    1.817549286    7.468387916    1.096850001
   49 SER   CA       479    1.624494640    7.463683942    1.175746098
   49 SER   CB       480    1.562868304    7.603720238    1.175846908
   49 SER   OG       481    1.572584204    7.665299642    1.304535091
   49 SER   HG       482    1.615095364    7.601033748    1.368287930
   49 SER   C        483    1.581268053    7.403151246    1.042053561
   49 SER   O        484    1.655328559    7.414799094    0.944545685
   50 VAL   N        485    1.477735495    7.319927045    1.048459819
   50 VAL   H        486    1.455914609    7.273526584    1.134313687
   50 VAL   CA       487    1.408527757    7.263749320    0.931554466
   50 VAL   CB       488    1.429058231    7.112308650    0.924185124
   50 VAL   CG1      489    1.363955219    7.055845470    0.797762723
   50 VAL   CG2      490    1.576782151    7.072592955    0.927861717
   50 VAL   C        491    1.259257277    7.296515673    0.939060982
   50 VAL   O        492    1.187232115    7.250201658    1.027372520
   51 HISA  N        493    1.214533399    7.377354523    0.843398884
   51 HISA  H        494    1.277597770    7.405820927    0.771197335
   51 HISA  CA       495    1.076488505    7.424811520    0.826019278
   51 HISA  CB       496    1.065278109    7.536318240    0.721838745
   51 HISA  CG       497    1.052032972    7.496636083    0.574655642
   51 HISA  ND1      498    1.152444144    7.467938954    0.492314909
   51 HISA  HD1      499    1.248570229    7.465362224    0.519774169
   51 HISA  CD2      500    0.941099885    7.493445117    0.501354329
   51 HISA  HD2      501    0.841356900    7.518612962    0.537397536
   51 HISA  CE1      502    1.104022543    7.444551203    0.370680221
   51 HISA  HE1      503    1.162369413    7.410805164    0.285023040
   51 HISA  NE2      504    0.972275602    7.461904863    0.375954881
   51 HISA  C        505    0.978756776    7.311238579    0.795029746
   51 HISA  O        506    1.015095380    7.200261526    0.756402264
   52 ASN   N        507    0.851390937    7.342486181    0.817152986
   52 ASN   H        508    0.823355477    7.434994186    0.842771839
   52 ASN   CA       509    0.743648393    7.246470499    0.789252243
   52 ASN   CB       510    0.620254438    7.284367320    0.871388110
   52 ASN   CG       511    0.511057513    7.178164449    0.857153969
   52 ASN   OD1      512    0.435012157    7.172153744    0.760665760
   52 ASN   ND2      513    0.522061735    7.073944053    0.939037465
   52 ASN   HD21     514    0.451975656    7.002837650    0.933406542
   52 ASN   HD22     515    0.597865596    7.063850996    1.003467071
   52 ASN   C        516    0.709426061    7.240388408    0.640246238
   52 ASN   O        517    0.652095066    7.335776458    0.587873947
   53 PRO   N        518    0.716578691    7.120667068    0.582735184
   53 PRO   CA       519    0.686794029    7.099739518    0.440308498
   53 PRO   CB       520    0.724774461    6.953789951    0.414556615
   53 PRO   CG       521    0.828396276    6.922468478    0.522662316
   53 PRO   CD       522    0.774816628    6.999980187    0.643195485
   53 PRO   C        523    0.542169044    7.125323963    0.397397251
   53 PRO   O        524    0.517588797    7.156665124    0.281019967
   54 ALA   N        525    0.447269614    7.106397775    0.488652394
   54 ALA   H        526    0.468291822    7.113424013    0.586164807
   54 ALA   CA       527    0.303076433    7.107613384    0.460081741
   54 ALA   CB       528    0.232869324    7.005759149    0.550137296
   54 ALA   C        529    0.231710355    7.242273990    0.473705187
   54 ALA   O        530    0.121498648    7.258149586    0.421449045
   55 ALA   N        531    0.284670776    7.329591737    0.558909711
   55 ALA   H        532    0.357932933    7.303876335    0.621940641
   55 ALA   CA       533    0.233588873    7.466313065    0.576540938
   55 ALA   CB       534    0.300433544    7.527967904    0.699576429
   55 ALA   C        535    0.255031864    7.556765123    0.454999602
   55 ALA   O        536    0.356926202    7.548002068    0.386681205
   56 ALA   N        537    0.168422063    7.656995426    0.443186826
   56 ALA   H        538    0.106977087    7.678153114    0.519199197
   56 ALA   CA       539    0.160331859    7.752698070    0.331888165
   56 ALA   CB       540    0.030286556    7.832368751    0.344105326
   56 ALA   C        541    0.279273408    7.847454614    0.314943270
   56 ALA   O        542    0.298667407    7.903829237    0.207355300
   57 ASN   N        543    0.349053337    7.870161671    0.425875782
   57 ASN   H        544    0.304359904    7.862116826    0.514970916
   57 ASN   CA       545    0.481115954    7.934633808    0.429865495
   57 ASN   CB       546    0.526580084    7.961023428    0.573553399
   57 ASN   CG       547    0.560878959    7.838219026    0.658108971
   57 ASN   OD1      548    0.655107209    7.763059464    0.633637644
   57 ASN   ND2      549    0.477609039    7.808316670    0.757399693
   57 ASN   HD21     550    0.505993180    7.733349021    0.817198562
   57 ASN   HD22     551    0.387703265    7.850909455    0.767617368
   57 ASN   C        552    0.589145098    7.860321234    0.351003806
   57 ASN   O        553    0.678888875    7.922987348    0.294916523
   58 ALA   N        554    0.575654435    7.728932538    0.335351512
   58 ALA   H        555    0.508371377    7.676776513    0.387835435
   58 ALA   CA       556    0.661871790    7.647588203    0.248387776
   58 ALA   CB       557    0.655089988    7.501109493    0.292040113
   58 ALA   C        558    0.625861076    7.660598132    0.100251190
   58 ALA   O        559    0.536160561    7.593706070    0.049178756
   59 ASP   N        560    0.700400388    7.748632064    0.034035623
   59 ASP   H        561    0.759646049    7.810783573    0.085301138
   59 ASP   CA       562    0.693804474    7.772300057   11.238612833
   59 ASP   CB       563    0.565073361    7.844778809   11.198772918
   59 ASP   CG       564    0.546567544    7.853208132   11.047117007
   59 ASP   OD1      565    0.582321648    7.957241262   10.987768379
   59 ASP   OD2      566    0.502986995    7.752475154   10.987304024
   59 ASP   C        567    0.812824449    7.853787440   11.187568485
   59 ASP   O        568    0.850182906    7.956910321   11.243217273
   60 THR   N        569    0.856470958    7.811744404   11.069181784
   60 THR   H        570    0.804901571    7.742112697   11.019250792
   60 THR   CA       571    0.973538935    7.859656033   10.994275787
   60 THR   CB       572    1.007888359    7.755186307   10.887921895
   60 THR   OG1      573    0.889508935    7.725076900   10.813560898
   60 THR   HG1      574    0.922861794    7.678962246   10.731333882
   60 THR   CG2      575    1.060514194    7.626827305   10.952444339
   60 THR   C        576    0.967661551    7.995175033   10.923479169
   60 THR   O        577    1.070274433    8.048949250   10.882142095
   61 SER   N        578    0.847504218    8.048158962   10.902337987
   61 SER   H        579    0.765857487    8.008622468   10.944418593
   61 SER   CA       580    0.822841777    8.168143014   10.821061760
   61 SER   CB       581    0.818893432    8.139887034   10.670750499
   61 SER   OG       582    0.728545882    8.034872691   10.635309204
   61 SER   HG       583    0.725865473    8.035563476   10.535343744
   61 SER   C        584    0.698496079    8.250275668   10.855750043
   61 SER   O        585    0.614014807    8.285705434   10.773671877
   62 ARG   N        586    0.698095101    8.293339645   10.981573255
   62 ARG   H        587    0.775283365    8.274622927   11.042338853
   62 ARG   CA       588    0.595348097    8.383832542   11.035111598
   62 ARG   CB       589    0.587175772    8.375506894   11.187680448
   62 ARG   CG       590    0.513059587    8.250306869   11.235026310
   62 ARG   CD       591    0.374199493    8.241868975   11.171341748
   62 ARG   NE       592    0.290972298    8.144872454   11.243953464
   62 ARG   HE       593    0.258835626    8.175451179   11.333584913
   62 ARG   CZ       594    0.241401461    8.029273994   11.197762399
   62 ARG   NH1      595    0.268629695    7.985204236   11.074193428
   62 ARG   HH11     596    0.222129265    7.905434818   11.035771871
   62 ARG   HH12     597    0.352820250    8.011941597   11.027314722
   62 ARG   NH2      598    0.197734298    7.938981747   11.286615226
   62 ARG   HH21     599    0.146799889    7.857684184   11.258383159
   62 ARG   HH22     600    0.225448130    7.943300929   11.382609937
   62 ARG   C        601    0.615639502    8.528866284   10.990784249
   62 ARG   O        602    0.712058742    8.593794168   11.031008162
   63 VAL   N        603    0.535016862    0.021528245   10.891932061
   63 VAL   H        604    0.489458880   -0.046292937   10.834276367
   63 VAL   CA       605    0.535525565    0.158023113   10.837331736
   63 VAL   CB       606    0.460319077    0.162322355   10.704170141
   63 VAL   CG1      607    0.309573035    0.143629574   10.722475576
   63 VAL   CG2      608    0.486644870    0.290997963   10.625721389
   63 VAL   C        609    0.497253135    0.269669777   10.934708671
   63 VAL   O        610    0.392691499    0.271682284   10.999464457
   64 ILE   N        611    0.589346156    0.365613449   10.935793652
   64 ILE   H        612    0.665019330    0.360538769   10.870612287
   64 ILE   CA       613    0.593243151    0.485719334   11.020465442
   64 ILE   CB       614    0.727782470    0.492161386   11.093039365
   64 ILE   CG1      615    0.754467976    0.363918943   11.172124133
   64 ILE   CG2      616    0.732456591    0.611828953   11.188264035
   64 ILE   CD       617    0.901991768    0.351457445   11.210675868
   64 ILE   C        618    0.571048236    0.608806909   10.932326045
   64 ILE   O        619    0.661003561    0.657633579   10.864112037
   65 ARG   N        620    0.442532351    0.639058783   10.916251909
   65 ARG   H        621    0.371942880    0.570076545   10.932340661
   65 ARG   CA       622    0.394675696    0.761729463   10.850899207
   65 ARG   CB       623    0.242183790    0.751386519   10.843719037
   65 ARG   CG       624    0.174357476    0.866687595   10.769474043
   65 ARG   CD       625    0.024038957    0.838390456   10.766635947
   65 ARG   NE       626   -0.050962952    0.961523950   10.737963803
   65 ARG   HE       627   -0.001470757    1.032881637   10.688376658
   65 ARG   CZ       628   -0.177006488    0.982628405   10.778235992
   65 ARG   NH1      629   -0.237356967    0.892526082   10.856941200
   65 ARG   HH11     630   -0.333025249    0.900732677   10.884896645
   65 ARG   HH12     631   -0.192986927    0.804501905   10.873799710
   65 ARG   NH2      632   -0.241572995    1.095639794   10.746418047
   65 ARG   HH21     633   -0.339612915    1.106539847   10.762861473
   65 ARG   HH22     634   -0.189861548    1.175104465   10.714597563
   65 ARG   C        635    0.438371278    0.888578569   10.924449375
   65 ARG   O        636    0.445392106    0.890981533   11.047216635
   66 ARG   N        637    0.466026444    0.993073273   10.846972612
   66 ARG   H        638    0.475198765    0.984532653   10.747756559
   66 ARG   CA       639    0.505753193    1.122305057   10.904680855
   66 ARG   CB       640    0.635008281    1.165078873   10.834901656
   66 ARG   CG       641    0.696575962    1.286867253   10.904061000
   66 ARG   CD       642    0.824806747    1.329417065   10.832277893
   66 ARG   NE       643    0.848051681    1.468986741   10.872094081
   66 ARG   HE       644    0.860158221    1.482938192   10.970365293
   66 ARG   CZ       645    0.829902336    1.573477808   10.790200625
   66 ARG   NH1      646    0.788015003    1.559279396   10.663710885
   66 ARG   HH11     647    0.775913379    1.638604459   10.604036990
   66 ARG   HH12     648    0.763430658    1.468833995   10.628849905
   66 ARG   NH2      649    0.844671957    1.698875137   10.835052752
   66 ARG   HH21     650    0.826051201    1.778791988   10.777899401
   66 ARG   HH22     651    0.892835680    1.719820328   10.920152695
   66 ARG   C        652    0.397386498    1.230185023   10.899254425
   66 ARG   O        653    0.368124049    1.295787593   10.999099388
   67 ASP   N        654    0.340395427    1.250217708   10.780765212
   67 ASP   H        655    0.378396002    1.212583005   10.696268602
   67 ASP   CA       656    0.233703996    1.346284240   10.749142588
   67 ASP   CB       657    0.234155778    1.378649320   10.599599988
   67 ASP   CG       658    0.276376496    1.274897573   10.495365008
   67 ASP   OD1      659    0.205873595    1.262482722   10.392886759
   67 ASP   OD2      660    0.390649197    1.225560119   10.506880934
   67 ASP   C        661    0.095980709    1.320217148   10.810497396
   67 ASP   O        662    0.008515047    1.252367971   10.756859842
   68 TYR   N        663    0.098652227    1.344272012   10.941274723
   68 TYR   H        664    0.187787737    1.356738015   10.984863650
   68 TYR   CA       665    7.801946136    1.343270843   11.036186693
   68 TYR   CB       666    7.854855675    1.303415153   11.174117247
   68 TYR   CG       667    7.853584126    1.151236425   11.189824718
   68 TYR   CD1      668    7.734173707    1.089529773   11.225225713
   68 TYR   HD1      669    7.651569975    1.149036387   11.264173421
   68 TYR   CD2      670    0.150060084    1.076654244   11.155068487
   68 TYR   HD2      671    0.246270199    1.124884020   11.137782346
   68 TYR   CE1      672    7.724131685    0.950970167   11.220882394
   68 TYR   HE1      673    7.638388201    0.902434294   11.267499389
   68 TYR   CE2      674    0.140516450    0.938099615   11.149708071
   68 TYR   HE2      675    0.230251238    0.877650873   11.136488919
   68 TYR   CZ       676    0.018717539    0.877585764   11.178413523
   68 TYR   OH       677    0.001270963    0.747053456   11.144498413
   68 TYR   HH       678   -0.085190168    0.720668030   11.187256817
   68 TYR   C        679    7.730475354    1.477723195   11.051268334
   68 TYR   O        680    7.795763251    1.581130466   11.038073343
   69 PRO   N        681    7.602678770    1.474081726   11.087949039
   69 PRO   CA       682    7.526220354    1.594919277   11.122033560
   69 PRO   CB       683    7.385846380    1.545314100   11.157255006
   69 PRO   CG       684    7.370991544    1.423240530   11.066241007
   69 PRO   CD       685    7.510804816    1.361134626   11.067669197
   69 PRO   C        686    7.586813376    1.676913825   11.236099817
   69 PRO   O        687    7.669508479    1.634580925   11.316707811
   70 HISB  N        688    7.554250486    1.804903243   11.220425018
   70 HISB  H        689    7.519456400    1.836784671   11.132265706
   70 HISB  CA       690    7.602386347    1.921387465   11.296069945
   70 HISB  CB       691    7.523167880    2.038754808   11.238150559
   70 HISB  CG       692    7.562892503    2.064304423   11.092613752
   70 HISB  ND1      693    7.607350916    1.972554588   11.007189981
   70 HISB  CD2      694    7.583872317    2.184633136   11.039990441
   70 HISB  HD2      695    7.563830357    2.282026679   11.084625673
   70 HISB  CE1      696    7.662536415    2.035483026   10.903837077
   70 HISB  HE1      697    7.716114881    1.992516686   10.819208615
   70 HISB  NE2      698    7.647328230    2.165962122   10.924605291
   70 HISB  HE2      699    7.670790456    2.237973238   10.859305113
   70 HISB  C        700    7.592895767    1.917481558    0.099205015
   70 HISB  O        701    7.526671139    1.835549691    0.162679339
   71 GLY   N        702    7.670528765    2.010685907    0.153740011
   71 GLY   H        703    7.724309472    2.076751472    0.101366415
   71 GLY   CA       704    7.688692030    2.017684054    0.299441140
   71 GLY   C        705    7.760508064    1.893620804    0.352939688
   71 GLY   O        706    7.852563664    1.844693318    0.287651560
   72 PRO   N        707    7.700948702    1.832013224    0.454656347
   72 PRO   CA       708    7.762207344    1.722478637    0.531212711
   72 PRO   CB       709    7.647954562    1.668829719    0.617682034
   72 PRO   CG       710    7.555365609    1.788946190    0.637791470
   72 PRO   CD       711    7.567003695    1.864938415    0.505515622
   72 PRO   C        712    0.001040057    1.606428388    0.447645990
   72 PRO   O        713    0.110878135    1.558136779    0.474674079
   73 TYR   N        714    7.743350086    1.565554506    0.344413170
   73 TYR   H        715    7.657963450    1.610246986    0.317715867
   73 TYR   CA       716    7.782407488    1.450214980    0.262073688
   73 TYR   CB       717    7.664477426    1.402426635    0.177117170
   73 TYR   CG       718    7.637692317    1.254024453    0.202956499
   73 TYR   CD1      719    7.741284163    1.161723506    0.194732883
   73 TYR   HD1      720    7.825833448    1.182078256    0.129024665
   73 TYR   CD2      721    7.521976991    1.219473773    0.271760246
   73 TYR   HD2      722    7.442274433    1.293817603    0.272675404
   73 TYR   CE1      723    7.733129258    1.040670328    0.262539737
   73 TYR   HE1      724    7.823317395    0.981573728    0.278510618
   73 TYR   CE2      725    7.510304716    1.096963614    0.336383338
   73 TYR   HE2      726    7.418875731    1.072528500    0.390455902
   73 TYR   CZ       727    7.617513524    1.008569749    0.332681380
   73 TYR   OH       728    7.617095350    0.891155562    0.401287802
   73 TYR   HH       729    7.528785377    0.883382472    0.447579170
   73 TYR   C        730    0.090952000    1.468479302    0.174462409
   73 TYR   O        731    0.182871448    1.386811374    0.177368234
   74 ALA   N        732    0.101333480    1.580798329    0.103999461
   74 ALA   H        733    0.021309931    1.639286886    0.090741657
   74 ALA   CA       734    0.217881753    1.611268786    0.019740581
   74 ALA   CB       735    0.194690626    1.747061742   -0.046825925
   74 ALA   C        736    0.351002324    1.610720477    0.095159580
   74 ALA   O        737    0.443356322    1.536653722    0.061775084
   75 SER   N        738    0.351791574    1.677085446    0.210408706
   75 SER   H        739    0.270526901    1.724781024    0.243910379
   75 SER   CA       740    0.464662376    1.686830403    0.304080246
   75 SER   CB       741    0.438726100    1.797178464    0.406826690
   75 SER   OG       742    0.299826317    1.791692002    0.440345286
   75 SER   HG       743    0.282386021    1.878006475    0.487742754
   75 SER   C        744    0.500594243    1.559555483    0.381020008
   75 SER   O        745    0.618778737    1.527397063    0.392208958
   76 LEU   N        746    0.399742671    1.481342759    0.418433682
   76 LEU   H        747    0.307184410    1.518206023    0.427070711
   76 LEU   CA       748    0.416668125    1.346433589    0.474323345
   76 LEU   CB       749    0.273351766    1.297269427    0.495525658
   76 LEU   CG       750    0.255281951    1.183065576    0.595708034
   76 LEU   CD1      751    0.276284811    1.235046039    0.738058243
   76 LEU   CD2      752    0.120807224    1.111709795    0.580413085
   76 LEU   C        753    0.498296172    1.258544710    0.379325655
   76 LEU   O        754    0.602353272    1.205354532    0.417707455
   77 ALA   N        755    0.467141388    1.269549663    0.250490018
   77 ALA   H        756    0.377720476    1.305409957    0.223694142
   77 ALA   CA       757    0.545342361    1.213029959    0.139577978
   77 ALA   CB       758    0.465733933    1.219331588    0.009067542
   77 ALA   C        759    0.683746498    1.275884317    0.122177384
   77 ALA   O        760    0.784347460    1.206482543    0.135979456
   78 LEU   N        761    0.690030522    1.408394801    0.112600489
   78 LEU   H        762    0.605480589    1.461500718    0.107011167
   78 LEU   CA       763    0.814440540    1.484893572    0.095857108
   78 LEU   CB       764    0.784838451    1.634095893    0.079290506
   78 LEU   CG       765    0.716775270    1.667553183   11.295926610
   78 LEU   CD1      766    0.669192007    1.812971509   11.297380554
   78 LEU   CD2      767    0.808994116    1.637370024   11.177617780
   78 LEU   C        768    0.919661342    1.465328985    0.205203108
   78 LEU   O        769    1.036794222    1.443771499    0.174444534
   79 GLU   N        770    0.876618796    1.465918775    0.331049623
   79 GLU   H        771    0.782690181    1.492394763    0.352898403
   79 GLU   CA       772    0.960053347    1.434405863    0.447912794
   79 GLU   CB       773    0.887447212    1.464536490    0.579179716
   79 GLU   CG       774    0.880241119    1.613914008    0.611537726
   79 GLU   CD       775    1.016669976    1.679051794    0.635156862
   79 GLU   OE1      776    1.036239971    1.791936382    0.585178460
   79 GLU   OE2      777    1.109038320    1.616545624    0.691580386
   79 GLU   C        778    1.011021074    1.290142410    0.448755374
   79 GLU   O        779    1.132066417    1.268697731    0.453078915
   80 ALA   N        780    0.922278287    1.196657009    0.415940015
   80 ALA   H        781    0.824304400    1.216435736    0.412506350
   80 ALA   CA       782    0.958029257    1.055712711    0.394299858
   80 ALA   CB       783    0.832346088    0.973092189    0.366194685
   80 ALA   C        784    1.059705886    1.036458102    0.281603870
   80 ALA   O        785    1.163567185    0.974634506    0.304381622
   81 MET   N        786    1.042570952    1.111339711    0.173021237
   81 MET   H        787    0.954705213    1.157006701    0.159036482
   81 MET   CA       788    1.134460805    1.116069068    0.058373440
   81 MET   CB       789    1.087950828    1.212969193   -0.050525031
   81 MET   CG       790    0.953847172    1.176113664   11.235250111
   81 MET   SD       791    0.951314093    1.009620553   11.159346573
   81 MET   CE       792    0.777447506    0.974174493   11.173493653
   81 MET   C        793    1.278105923    1.153865644    0.095086933
   81 MET   O        794    1.372138333    1.093732441    0.043428176
   82 LYSH  N        795    1.293744175    1.244159952    0.191495340
   82 LYSH  H        796    1.215553980    1.290968008    0.232687676
   82 LYSH  CA       797    1.425272640    1.279759413    0.246685046
   82 LYSH  CB       798    1.418745637    1.403450730    0.336486143
   82 LYSH  CG       799    1.393611887    1.531333271    0.256336924
   82 LYSH  CD       800    1.409114349    1.657168871    0.341987974
   82 LYSH  CE       801    1.307364462    1.657021879    0.456236100
   82 LYSH  NZ       802    1.317551166    1.771145510    0.548314585
   82 LYSH  HZ1      803    1.399485317    1.768737405    0.605578128
   82 LYSH  HZ2      804    1.234908537    1.768920969    0.604585786
   82 LYSH  HZ3      805    1.316903493    1.858152217    0.499005559
   82 LYSH  C        806    1.498343951    1.166324286    0.318827402
   82 LYSH  O        807    1.621035612    1.169635656    0.326788793
   83 HISB  N        808    1.424485307    1.068004514    0.369493719
   83 HISB  H        809    1.324595889    1.072736189    0.369244017
   83 HISB  CA       810    1.481801654    0.945963321    0.428075600
   83 HISB  CB       811    1.408766361    0.903844741    0.555749542
   83 HISB  CG       812    1.415417767    1.008552643    0.667091947
   83 HISB  ND1      813    1.502440779    1.010304533    0.767657114
   83 HISB  CD2      814    1.330057071    1.109623848    0.680814548
   83 HISB  HD2      815    1.246168491    1.134283400    0.615741289
   83 HISB  CE1      816    1.470648883    1.114707856    0.843657580
   83 HISB  HE1      817    1.524302836    1.148402410    0.932346919
   83 HISB  NE2      818    1.364423924    1.175212582    0.791281555
   83 HISB  HE2      819    1.318891336    1.255802041    0.829150309
   83 HISB  C        820    1.487332581    0.826167880    0.333049395
   83 HISB  O        821    1.574681453    0.740647605    0.346656170
   84 TRP   N        822    1.390541455    0.816177906    0.242363055
   84 TRP   H        823    1.303602808    0.864021080    0.254767290
   84 TRP   CA       824    1.390642782    0.716463064    0.134338845
   84 TRP   CB       825    1.268320372    0.724237605    0.042745826
   84 TRP   CG       826    1.139203814    0.670417887    0.104718757
   84 TRP   CD1      827    1.029261668    0.742017048    0.126452180
   84 TRP   HD1      828    1.011203070    0.842371364    0.087930928
   84 TRP   CD2      829    1.110607993    0.539085006    0.140122696
   84 TRP   NE1      830    0.935635209    0.664052866    0.179801005
   84 TRP   HE1      831    0.841728885    0.691752149    0.200176566
   84 TRP   CE2      832    0.981241749    0.539627274    0.190962140
   84 TRP   CE3      833    1.177533279    0.418162662    0.125410433
   84 TRP   HE3      834    1.273170204    0.416889576    0.073110534
   84 TRP   CZ2      835    0.920663087    0.421479645    0.232058908
   84 TRP   HZ2      836    0.818608833    0.421905012    0.270344115
   84 TRP   CZ3      837    1.117115610    0.299581852    0.165552381
   84 TRP   HZ3      838    1.166940468    0.203734253    0.151075851
   84 TRP   CH2      839    0.989345841    0.301223005    0.220256608
   84 TRP   HH2      840    0.942774953    0.209254471    0.255668588
   84 TRP   C        841    1.514924644    0.725424098    0.045551074
   84 TRP   O        842    1.597780286    0.634513364    0.044248202
   85 ARG   N        843    1.535054742    0.845885469   11.342380637
   85 ARG   H        844    1.475080400    0.923291572   11.362701101
   85 ARG   CA       845    1.655016960    0.879444805   11.264350866
   85 ARG   CB       846    1.645355176    1.022322407   11.210443541
   85 ARG   CG       847    1.525576773    1.045589733   11.118110850
   85 ARG   CD       848    1.523782371    1.190513137   11.069088708
   85 ARG   NE       849    1.392519185    1.229055812   11.015268588
   85 ARG   HE       850    1.360372424    1.170853941   10.940562633
   85 ARG   CZ       851    1.319759144    1.335316148   11.052273770
   85 ARG   NH1      852    1.200154048    1.361132429   10.997659317
   85 ARG   HH11     853    1.145110373    1.438972625   11.027834143
   85 ARG   HH12     854    1.173779661    1.312257170   10.914493480
   85 ARG   NH2      855    1.368488033    1.435355074   11.126927303
   85 ARG   HH21     856    1.315968839    1.516178645   11.153541700
   85 ARG   HH22     857    1.460868587    1.427352926   11.164368637
   85 ARG   C        858    1.775632240    0.860712063    0.007089825
   85 ARG   O        859    1.766543600    0.890646472    0.126032787
   86 GLY   N        860    1.881724446    0.796598782   11.308443330
   86 GLY   H        861    1.877321235    0.758980949   11.215893038
   86 GLY   CA       862    2.002688334    0.760797016    0.034407785
   86 GLY   C        863    1.982898850    0.649844216    0.137882911
   86 GLY   O        864    1.987365045    0.530960238    0.106638354
   87 LYSH  N        865    1.933844813    0.686872695    0.255824233
   87 LYSH  H        866    1.887794590    0.775231753    0.264373178
   87 LYSH  CA       867    1.931241599    0.601275719    0.375309485
   87 LYSH  CB       868    1.869056767    0.680372831    0.490564955
   87 LYSH  CG       869    1.858462773    0.613576273    0.627804686
   87 LYSH  CD       870    1.767611633    0.702733469    0.712668071
   87 LYSH  CE       871    1.764028991    0.644431493    0.854068870
   87 LYSH  NZ       872    1.679882244    0.720233922    0.947763385
   87 LYSH  HZ1      873    1.599401177    0.760215916    0.903900465
   87 LYSH  HZ2      874    1.734876325    0.792773162    0.989153526
   87 LYSH  HZ3      875    1.649624614    0.659574248    1.021288875
   87 LYSH  C        876    1.857842109    0.467946471    0.359660650
   87 LYSH  O        877    1.920470095    0.362507539    0.369143312
   88 PHE   N        878    1.727254474    0.476578519    0.336014964
   88 PHE   H        879    1.679799456    0.564573467    0.333548321
   88 PHE   CA       880    1.643702895    0.358636273    0.309145827
   88 PHE   CB       881    1.496418348    0.399998318    0.306135687
   88 PHE   CG       882    1.425633724    0.406495791    0.441607883
   88 PHE   CD1      883    1.459110780    0.502216971    0.536671124
   88 PHE   HD1      884    1.537312732    0.575363964    0.516312084
   88 PHE   CD2      885    1.319485183    0.319955768    0.465342010
   88 PHE   HD2      886    1.291000718    0.246734213    0.389782655
   88 PHE   CE1      887    1.387507576    0.509910887    0.655556707
   88 PHE   HE1      888    1.407884384    0.591827796    0.724508779
   88 PHE   CE2      889    1.248234451    0.326911457    0.584474408
   88 PHE   HE2      890    1.164395495    0.259354996    0.601416138
   88 PHE   CZ       891    1.282937928    0.421673670    0.680055310
   88 PHE   HZ       892    1.228527388    0.426315510    0.774386503
   88 PHE   C        893    1.682910146    0.291397183    0.177421930
   88 PHE   O        894    1.728080001    0.177008068    0.178728715
   89 GLY   N        895    1.697611167    0.374926959    0.074975192
   89 GLY   H        896    1.674771714    0.471871831    0.083966180
   89 GLY   CA       897    1.722929644    0.331713312   11.286288554
   89 GLY   C        898    1.846984387    0.246698561   11.258099928
   89 GLY   O        899    1.838188132    0.153770822   11.177999620
   90 GLU   N        900    1.955282592    0.275022655   11.329930988
   90 GLU   H        901    1.960531101    0.360892472   11.380917311
   90 GLU   CA       902    2.081996413    0.200958400   11.321657378
   90 GLU   CB       903    2.183961238    0.262674986   11.417609589
   90 GLU   CG       904    2.318959916    0.292771356    0.002650580
   90 GLU   CD       905    2.387654237    0.166479820   -0.049712419
   90 GLU   OE1      906    2.428044308    0.083864840    0.034936272
   90 GLU   OE2      907    2.371432566    0.137336231   -0.170191933
   90 GLU   C        908    2.065878459    0.050839932   11.346450120
   90 GLU   O        909    1.968736084    0.003465108   11.405173080
   91 ASN   N        910    2.161508211    8.523354279   11.289077652
   91 ASN   H        911    2.244345125    8.572559568   11.262302757
   91 ASN   CA       912    2.176955492    8.377822224   11.275250831
   91 ASN   CB       913    2.216718986    8.313616310   11.408318399
   91 ASN   CG       914    2.303546816    8.191218165    0.029048832
   91 ASN   OD1      915    2.264596048    8.074556822    0.028942561
   91 ASN   ND2      916    2.430372050    8.216176306   -0.002245730
   91 ASN   HD21     917    2.489578678    8.139820876   -0.028042813
   91 ASN   HD22     918    2.465118319    8.309946099   -0.001558462
   91 ASN   C        919    2.055400920    8.313886961   11.207848108
   91 ASN   O        920    1.980318612    8.238440799   11.269479210
   92 ASN   N        921    2.024007155    8.371428263   11.092113759
   92 ASN   H        922    2.079658269    8.447114181   11.057838035
   92 ASN   CA       923    1.911772993    8.335000686   11.004442486
   92 ASN   CB       924    1.925765003    8.192292598   10.951079971
   92 ASN   CG       925    2.026105470    8.185593412   10.835779512
   92 ASN   OD1      926    1.998073953    8.219708776   10.720989068
   92 ASN   ND2      927    2.142054145    8.125745301   10.861493010
   92 ASN   HD21     928    2.203765743    8.110595879   10.784276985
   92 ASN   HD22     929    2.136212442    8.048326075   10.924530304
   92 ASN   C        930    1.768687309    8.352376616   11.055793665
   92 ASN   O        931    1.676008181    8.344257417   10.975342833
   93 ARG   N        932    1.753945990    8.394643301   11.181040664
   93 ARG   H        933    1.834120821    8.412841154   11.237983497
   93 ARG   CA       934    1.624743444    8.401692227   11.250812179
   93 ARG   CB       935    1.644806830    8.439012180   11.397831742
   93 ARG   CG       936    1.722448453    8.330411327   11.472590285
   93 ARG   CD       937    1.748909428    8.357587964    0.271297511
   93 ARG   NE       938    1.826123475    8.480625848    0.293860798
   93 ARG   HE       939    1.791846664    8.559889477    0.243425674
   93 ARG   CZ       940    1.939114961    8.492479478    0.364911731
   93 ARG   NH1      941    1.989705414    8.387363005    0.430844209
   93 ARG   HH11     942    2.075680499    8.392624079    0.481635160
   93 ARG   HH12     943    1.934707114    8.303877044    0.433103268
   93 ARG   NH2      944    2.000859617    8.610778306    0.377054842
   93 ARG   HH21     945    1.957651637    8.693649703    0.341482521
   93 ARG   HH22     946    2.095733576    8.616540167    0.408131022
   93 ARG   C        947    1.517923784    8.489895012   11.185831960
   93 ARG   O        948    1.403656257    8.445728855   11.174823390
   94 TYR   N        949    1.556865120    0.060162700   11.132029112
   94 TYR   H        950    1.651716080    0.091011173   11.139329141
   94 TYR   CA       951    1.469004797    0.147665762   11.053070333
   94 TYR   CB       952    1.425670803    0.269767154   11.134449403
   94 TYR   CG       953    1.377331766    0.395435750   11.061807864
   94 TYR   CD1      954    1.242531766    0.414269505   11.033623905
   94 TYR   HD1      955    1.170477518    0.336401348   11.058608220
   94 TYR   CD2      956    1.470167349    0.493473830   11.028812278
   94 TYR   HD2      957    1.576456498    0.475720719   11.045189906
   94 TYR   CE1      958    1.200400932    0.531037287   10.971104560
   94 TYR   HE1      959    1.093593110    0.546409296   10.955707365
   94 TYR   CE2      960    1.428446970    0.610062121   10.965667969
   94 TYR   HE2      961    1.501390861    0.687370814   10.941521912
   94 TYR   CZ       962    1.293929860    0.627437101   10.935293163
   94 TYR   OH       963    1.259233096    0.735196009   10.859943711
   94 TYR   HH       964    1.160056901    0.747380128   10.864030479
   94 TYR   C        965    1.532106397    0.185725025   10.918979375
   94 TYR   O        966    1.640649055    0.242869572   10.909966646
   95 VAL   N        967    1.449545964    0.161653522   10.817531865
   95 VAL   H        968    1.354950024    0.134424726   10.835187779
   95 VAL   CA       969    1.479336650    0.182036091   10.675039405
   95 VAL   CB       970    1.462680805    0.049044711   10.601223250
   95 VAL   CG1      971    1.481275422    0.064612282   10.450166015
   95 VAL   CG2      972    1.555191337   -0.059404815   10.656811760
   95 VAL   C        973    1.382300313    0.286944059   10.620368277
   95 VAL   O        974    1.260553468    0.278730060   10.635842739
   96 ASN   N        975    1.440507079    0.385711875   10.552961046
   96 ASN   H        976    1.539423488    0.384808421   10.538260350
   96 ASN   CA       977    1.371012029    0.499328855   10.490747729
   96 ASN   CB       978    1.470206351    0.615710411   10.486086623
   96 ASN   CG       979    1.397514355    0.749180987   10.468478409
   96 ASN   OD1      980    1.382763930    0.803901221   10.359326461
   96 ASN   ND2      981    1.346088010    0.802671786   10.578852930
   96 ASN   HD21     982    1.298640289    0.890275104   10.570203833
   96 ASN   HD22     983    1.337739970    0.752939358   10.665197787
   96 ASN   C        984    1.318409851    0.461489900   10.352134928
   96 ASN   O        985    1.389507285    0.404963778   10.269185565
   97 GLN   N        986    1.194735349    0.504247574   10.328382813
   97 GLN   H        987    1.149464239    0.565162938   10.393497974
   97 GLN   CA       988    1.117132544    0.474032539   10.207233695
   97 GLN   CB       989    1.080031936    0.325595351   10.207277066
   97 GLN   CG       990    1.035657725    0.278999115   10.068466401
   97 GLN   CD       991    1.019412159    0.127088642   10.060374526
   97 GLN   OE1      992    0.962458268    0.058273196   10.144919692
   97 GLN   NE2      993    1.058283819    0.070441285    9.946502115
   97 GLN   HE21     994    1.051961075   -0.029193617    9.940641750
   97 GLN   HE22     995    1.073676757    0.126525666    9.865153390
   97 GLN   C        996    0.990586106    0.559850731   10.201722353
   97 GLN   O        997    0.921836569    0.575983618   10.302430870
   98 ARG   N        998    0.958399887    0.607066561   10.081617954
   98 ARG   H        999    1.005289220    0.574759819    9.999419907
   98 ARG   CA      1000    0.849945463    0.703284621   10.057325655
   98 ARG   CB      1001    0.870528229    0.773568475    9.922993837
   98 ARG   CG      1002    0.971623834    0.886557737    9.943503678
   98 ARG   CD      1003    0.968640779    0.977009648    9.820157182
   98 ARG   NE      1004    1.050865171    1.095462470    9.848673860
   98 ARG   HE      1005    1.082649367    1.100242261    9.943365331
   98 ARG   CZ      1006    1.066308977    1.200266453    9.766628429
   98 ARG   NH1     1007    1.011710550    1.201997785    9.644278048
   98 ARG   HH11    1008    1.020352988    1.284024874    9.587725071
   98 ARG   HH12    1009    0.960718443    1.124074494    9.607847872
   98 ARG   NH2     1010    1.127419856    1.309944863    9.813431291
   98 ARG   HH21    1011    1.133605074    1.392322810    9.757078805
   98 ARG   HH22    1012    1.166458966    1.308302485    9.905492265
   98 ARG   C       1013    0.704497499    0.655888239   10.060282098
   98 ARG   O       1014    0.671802516    0.551131614   10.004716564
   99 LEU   N       1015    0.619378209    0.746835254   10.106893397
   99 LEU   H       1016    0.651544113    0.834587812   10.142464831
   99 LEU   CA      1017    0.474691013    0.724426110   10.120098045
   99 LEU   CB      1018    0.421637705    0.800072977   10.242060499
   99 LEU   CG      1019    0.280645105    0.757898700   10.283942236
   99 LEU   CD1     1020    0.283136897    0.621061102   10.352338878
   99 LEU   CD2     1021    0.216786615    0.864611821   10.373049234
   99 LEU   C       1022    0.401205264    0.770240599    9.993972985
   99 LEU   O       1023    0.412871042    0.886231300    9.954771279
  100 LEU   N       1024    0.341350895    0.672926210    9.925888912
  100 LEU   H       1025    0.348787994    0.576596632    9.951712203
  100 LEU   CA      1026    0.253143189    0.701616065    9.811862350
  100 LEU   CB      1027    0.294466495    0.617650755    9.690814000
  100 LEU   CG      1028    0.262215213    0.685732022    9.557647540
  100 LEU   CD1     1029    0.316814085    0.603836203    9.440518995
  100 LEU   CD2     1030    0.111406422    0.705806308    9.541538020
  100 LEU   C       1031    0.109461733    0.672610823    9.855768800
  100 LEU   O       1032    0.071325846    0.557504549    9.876316775
  101 PHE   N       1033    0.034242196    0.781546473    9.868450128
  101 PHE   H       1034    0.070505022    0.870617915    9.841037021
  101 PHE   CA      1035    7.708160049    0.778541279    9.907696099
  101 PHE   CB      1036    7.679399846    0.886398479   10.012323837
  101 PHE   CG      1037    7.604106579    0.837122665   10.136082516
  101 PHE   CD1     1038    7.634822446    0.896639961   10.257890224
  101 PHE   HD1     1039    7.700749133    0.983424980   10.260060869
  101 PHE   CD2     1040    7.504321648    0.740517433   10.130292126
  101 PHE   HD2     1041    7.468465287    0.700601576   10.035422779
  101 PHE   CE1     1042    7.567105255    0.860269769   10.373692426
  101 PHE   HE1     1043    7.581497510    0.917884516   10.465094942
  101 PHE   CE2     1044    7.439543964    0.700673970   10.246636900
  101 PHE   HE2     1045    7.374534675    0.613201697   10.245419087
  101 PHE   CZ      1046    7.469473875    0.761503163   10.367982009
  101 PHE   HZ      1047    7.405904604    0.740819634   10.454067043
  101 PHE   C       1048    7.617882939    0.799961876    9.786023322
  101 PHE   O       1049    7.626860254    0.903257612    9.719852369
  102 SER   N       1050    7.528718489    0.703120652    9.767039875
  102 SER   H       1051    7.536898189    0.619367180    9.821064409
  102 SER   CA      1052    7.433636708    0.696033225    9.655136694
  102 SER   CB      1053    7.461504643    0.575747884    9.564800056
  102 SER   OG      1054    7.596055590    0.576127083    9.516400682
  102 SER   HG      1055    7.612563305    0.667598344    9.479500295
  102 SER   C       1056    7.286266058    0.679958184    9.692941881
  102 SER   O       1057    7.253636262    0.602249475    9.782527693
  103 GLY   N       1058    7.201213945    0.730622190    9.604115115
  103 GLY   H       1059    7.235250789    0.790059223    9.531254008
  103 GLY   CA      1060    7.054600446    0.721105488    9.608915908
  103 GLY   C       1061    6.988081569    0.766244557    9.478720651
  103 GLY   O       1062    7.050118309    0.828850691    9.392929966
  104 GLU   N       1063    6.857116424    0.745169876    9.469071874
  104 GLU   H       1064    6.801928639    0.728593634    9.550810485
  104 GLU   CA      1065    6.777526692    0.766138086    9.347266312
  104 GLU   CB      1066    6.672454777    0.654971736    9.344002074
  104 GLU   CG      1067    6.610280663    0.628167735    9.206807908
  104 GLU   CD      1068    6.493466672    0.530930462    9.224339940
  104 GLU   OE1     1069    6.383961204    0.580238596    9.259020719
  104 GLU   OE2     1070    6.516972534    0.409303171    9.207589610
  104 GLU   C       1071    6.704522243    0.900613112    9.347407502
  104 GLU   O       1072    6.646281518    0.940320552    9.448215434
  105 GLY   N       1073    6.714943444    0.972930312    9.236287905
  105 GLY   H       1074    6.771974438    0.944004347    9.159396827
  105 GLY   CA      1075    6.644112851    1.100487303    9.218284682
  105 GLY   C       1076    6.708164222    1.194208792    9.115701576
  105 GLY   O       1077    6.758280588    1.143901804    9.015282458
  106 SER   N       1078    6.687479967    1.324970361    9.128556887
  106 SER   H       1079    6.624634053    1.359263973    9.198378950
  106 SER   CA      1080    6.753688278    1.427821634    9.047023345
  106 SER   CB      1081    6.666725189    1.549344850    9.014132194
  106 SER   OG      1082    6.655515736    1.639992028    9.124161904
  106 SER   HG      1083    6.604626924    1.590886590    9.194866668
  106 SER   C       1084    6.884361327    1.477720661    9.109057092
  106 SER   O       1085    6.908443412    1.455427572    9.227594534
  107 SER   N       1086    6.949640205    1.568620638    9.037176584
  107 SER   H       1087    6.907487315    1.608701498    8.955832407
  107 SER   CA      1088    7.081709243    1.625044626    9.068537270
  107 SER   CB      1089    7.116332490    1.732039717    8.964797799
  107 SER   OG      1090    7.020731388    1.838192750    8.971343884
  107 SER   HG      1091    7.019464293    1.885214359    8.883096929
  107 SER   C       1092    7.100814480    1.683911210    9.208476839
  107 SER   O       1093    7.016717594    1.756098885    9.261832710
  108 LEU   N       1094    7.223340284    1.665156363    9.256715385
  108 LEU   H       1095    7.288895923    1.611651386    9.203423047
  108 LEU   CA      1096    7.267381540    1.697712161    9.393139549
  108 LEU   CB      1097    7.411273726    1.653844568    9.421092685
  108 LEU   CG      1098    7.425280446    1.502339287    9.437115439
  108 LEU   CD1     1099    7.458680804    1.433387364    9.304689722
  108 LEU   CD2     1100    7.518773315    1.463702311    9.551898501
  108 LEU   C       1101    7.254883135    1.841903220    9.442760394
  108 LEU   O       1102    7.222709543    1.866923096    9.558811032
  109 THR   N       1103    7.273697264    1.935394705    9.350056575
  109 THR   H       1104    7.281295919    1.912715785    9.252957912
  109 THR   CA      1105    7.277197998    2.079724560    9.377787356
  109 THR   CB      1106    7.324839466    2.153962131    9.252793338
  109 THR   OG1     1107    7.247260013    2.109476521    9.141216938
  109 THR   HG1     1108    7.273115530    2.161484170    9.059802112
  109 THR   CG2     1109    7.475393501    2.137014411    9.231547904
  109 THR   C       1110    7.144782699    2.143350848    9.420570015
  109 THR   O       1111    7.146110648    2.245966758    9.488384978
  110 THR   N       1112    7.034966780    2.091989213    9.365868841
  110 THR   H       1113    7.041332114    2.014358483    9.303155506
  110 THR   CA      1114    6.898865208    2.139303326    9.395004716
  110 THR   CB      1115    6.795319103    2.086559249    9.295474690
  110 THR   OG1     1116    6.783799051    1.944305990    9.304529085
  110 THR   HG1     1117    6.812281381    1.907846356    9.215868325
  110 THR   CG2     1118    6.826300327    2.132300299    9.152785396
  110 THR   C       1119    6.855236930    2.100063715    9.536305033
  110 THR   O       1120    6.883767959    1.988175928    9.578700240
  111 PRO   N       1121    6.781576428    2.185807574    9.606402314
  111 PRO   CA      1122    6.729783166    2.154569878    9.740386417
  111 PRO   CB      1123    6.653397409    2.279619061    9.784388929
  111 PRO   CG      1124    6.617588075    2.347438624    9.652012073
  111 PRO   CD      1125    6.742865686    2.322297254    9.567878168
  111 PRO   C       1126    6.644045590    2.027855246    9.742729340
  111 PRO   O       1127    6.596845125    1.982966375    9.638387915
  112 PRO   N       1128    6.652902610    1.953864699    9.852893979
  112 PRO   CA      1129    6.581302096    1.826516737    9.869161731
  112 PRO   CB      1130    6.623097279    1.776869819   10.007706771
  112 PRO   CG      1131    6.768145131    1.824929482   10.015425481
  112 PRO   CD      1132    6.756989671    1.965483303    9.956051642
  112 PRO   C       1133    6.429079348    1.835256854    9.856556741
  112 PRO   O       1134    6.366674974    1.922969005    9.916040683
  113 LYSH  N       1135    6.372581586    1.732262434    9.794218774
  113 LYSH  H       1136    6.423581226    1.652648364    9.761662547
  113 LYSH  CA      1137    6.227024217    1.722802515    9.775905330
  113 LYSH  CB      1138    6.188303282    1.766617140    9.634525394
  113 LYSH  CG      1139    6.263512796    1.698246775    9.520162684
  113 LYSH  CD      1140    6.205925113    1.737429117    9.383927784
  113 LYSH  CE      1141    6.301373942    1.694876584    9.272189405
  113 LYSH  NZ      1142    6.237057542    1.670870964    9.142205939
  113 LYSH  HZ1     1143    6.216870029    1.755024781    9.092115656
  113 LYSH  HZ2     1144    6.148736616    1.626448011    9.157263721
  113 LYSH  HZ3     1145    6.290722044    1.605882275    9.088401037
  113 LYSH  C       1146    6.171958001    1.584835675    9.812555335
  113 LYSH  O       1147    6.248155020    1.490920098    9.835019670
  114 ALA   N       1148    6.040389365    1.579267411    9.831136117
  114 ALA   H       1149    5.985473215    1.662811009    9.833583599
  114 ALA   CA      1150    5.968314963    1.458702359    9.874487409
  114 ALA   CB      1151    5.821098520    1.493793258    9.896871427
  114 ALA   C       1152    5.978259422    1.340412365    9.777957319
  114 ALA   O       1153    6.003238912    1.357225493    9.658699049
  115 LEU   N       1154    5.974188199    1.222106967    9.838610080
  115 LEU   H       1155    5.979810176    1.218704932    9.938401998
  115 LEU   CA      1156    5.973344060    1.088704801    9.776841329
  115 LEU   CB      1157    5.851345994    1.074621515    9.685590148
  115 LEU   CG      1158    5.726612463    1.065083567    9.773663675
  115 LEU   CD1     1159    5.603548117    1.121284039    9.702236685
  115 LEU   CD2     1160    5.706501243    0.918403191    9.812276456
  115 LEU   C       1161    6.100834313    1.043985199    9.705016255
  115 LEU   O       1162    6.121484446    0.925897347    9.677499519
  116 GLU   N       1163    6.173083647    1.145240754    9.657947482
  116 GLU   H       1164    6.130660862    1.235763169    9.655284508
  116 GLU   CA      1165    6.306671848    1.142318125    9.596694019
  116 GLU   CB      1166    6.322551813    1.273959114    9.520380995
  116 GLU   CG      1167    6.449562745    1.283825235    9.435648401
  116 GLU   CD      1168    6.439676910    1.400489311    9.337155831
  116 GLU   OE1     1169    6.331283859    1.409298528    9.275546939
  116 GLU   OE2     1170    6.533946036    1.481545892    9.324068709
  116 GLU   C       1171    6.419082188    1.104721896    9.693438254
  116 GLU   O       1172    6.480489131    1.194917444    9.750186093
  117 THR   N       1173    6.456026170    0.977037915    9.698020114
  117 THR   H       1174    6.431459184    0.912020681    9.626110093
  117 THR   CA      1175    6.543595186    0.923945522    9.803490909
  117 THR   CB      1176    6.571450757    0.774150713    9.789594673
  117 THR   OG1     1177    6.647083758    0.750255849    9.670599427
  117 THR   HG1     1178    6.610041176    0.666466499    9.630498138
  117 THR   CG2     1179    6.443649592    0.690244681    9.795386863
  117 THR   C       1180    6.680561997    0.990453809    9.818608576
  117 THR   O       1181    6.729471892    1.009175793    9.929911051
  118 VAL   N       1182    6.731735459    1.042650275    9.707503415
  118 VAL   H       1183    6.700332016    1.009680212    9.618465391
  118 VAL   CA      1184    6.852346428    1.126618752    9.703840837
  118 VAL   CB      1185    6.886845698    1.153509214    9.557233088
  118 VAL   CG1     1186    6.804253800    1.264765411    9.492350784
  118 VAL   CG2     1187    7.038534614    1.170703911    9.547251717
  118 VAL   C       1188    6.848733657    1.254362119    9.787991106
  118 VAL   O       1189    6.953502224    1.311979935    9.816826416
  119 ASN   N       1190    6.731262341    1.288989031    9.839871515
  119 ASN   H       1191    6.647963463    1.245007042    9.806297385
  119 ASN   CA      1192    6.707966668    1.392004007    9.942134209
  119 ASN   CB      1193    6.562112980    1.375095378    9.985186290
  119 ASN   CG      1194    6.505084612    1.465809369   10.094392382
  119 ASN   OD1     1195    6.571903147    1.521380091   10.181422762
  119 ASN   ND2     1196    6.376546710    1.498970764   10.086263804
  119 ASN   HD21    1197    6.334229650    1.543865034   10.164957609
  119 ASN   HD22    1198    6.323130723    1.476684459   10.004713157
  119 ASN   C       1199    6.806601225    1.381236706   10.058605011
  119 ASN   O       1200    6.882864222    1.474770842   10.082411801
  120 TYR   N       1201    6.826031990    1.256908375   10.101667113
  120 TYR   H       1202    6.763998285    1.183651924   10.073646253
  120 TYR   CA      1203    6.923462299    1.217080695   10.204303418
  120 TYR   CB      1204    6.902018508    1.067826449   10.230259405
  120 TYR   CG      1205    6.991579871    1.015355970   10.342643887
  120 TYR   CD1     1206    6.948255772    1.026053880   10.474273476
  120 TYR   HD1     1207    6.844224633    1.049259909   10.497051296
  120 TYR   CD2     1208    7.124303163    0.984200849   10.315548483
  120 TYR   HD2     1209    7.156942317    0.961719965   10.214018967
  120 TYR   CE1     1210    7.038282341    1.008842462   10.578771938
  120 TYR   HE1     1211    6.998349504    1.001325525   10.679919993
  120 TYR   CE2     1212    7.215984184    0.973984117   10.419521159
  120 TYR   HE2     1213    7.322306311    0.971731773   10.395646112
  120 TYR   CZ      1214    7.172554629    0.986102928   10.550994994
  120 TYR   OH      1215    7.259725873    0.965960826   10.653418011
  120 TYR   HH      1216    7.201261614    0.934344986   10.728135194
  120 TYR   C       1217    7.067824388    1.249231247   10.165148548
  120 TYR   O       1218    7.135342762    1.331827324   10.226370588
  121 ILE   N       1219    7.100713076    1.201047633   10.045626511
  121 ILE   H       1220    7.034561638    1.148959137    9.991692666
  121 ILE   CA      1221    7.233568968    1.217095869    9.984791195
  121 ILE   CB      1222    7.248840486    1.120752556    9.866907705
  121 ILE   CG1     1223    7.264463752    0.975303011    9.911769852
  121 ILE   CG2     1224    7.366103492    1.155928432    9.775155774
  121 ILE   CD      1225    7.132315745    0.903028694    9.938637889
  121 ILE   C       1226    7.274601509    1.362548149    9.960938042
  121 ILE   O       1227    7.382403960    1.402157093   10.004967732
  122 LYSH  N       1228    7.178476572    1.443792583    9.917960959
  122 LYSH  H       1229    7.091087161    1.405514386    9.887974040
  122 LYSH  CA      1230    7.194008591    1.588812127    9.899524167
  122 LYSH  CB      1231    7.068575631    1.651534018    9.838326228
  122 LYSH  CG      1232    7.034391839    1.596591090    9.699689008
  122 LYSH  CD      1233    6.922958606    1.680011797    9.636211311
  122 LYSH  CE      1234    6.874807766    1.617204492    9.505273657
  122 LYSH  NZ      1235    6.776452451    1.700958551    9.435155419
  122 LYSH  HZ1     1236    6.821285581    1.784974946    9.404630516
  122 LYSH  HZ2     1237    6.700075566    1.725761593    9.494734772
  122 LYSH  HZ3     1238    6.742299458    1.652419033    9.354678033
  122 LYSH  C       1239    7.224940972    1.663154833   10.029636461
  122 LYSH  O       1240    7.315243489    1.746481365   10.034995753
  123 LYSH  N       1241    7.153180803    1.628191805   10.136016833
  123 LYSH  H       1242    7.077970186    1.562670776   10.128792860
  123 LYSH  CA      1243    7.176487068    1.681643467   10.270961619
  123 LYSH  CB      1244    7.063225980    1.635459241   10.362859771
  123 LYSH  CG      1245    6.936367863    1.714928327   10.331232735
  123 LYSH  CD      1246    6.815495546    1.640702462   10.388560252
  123 LYSH  CE      1247    6.689545403    1.727190510   10.380494887
  123 LYSH  NZ      1248    6.574885805    1.648321641   10.427828496
  123 LYSH  HZ1     1249    6.594527970    1.601542204   10.514006127
  123 LYSH  HZ2     1250    6.550715111    1.581321265   10.357638629
  123 LYSH  HZ3     1251    6.495103813    1.706773932   10.442644067
  123 LYSH  C       1252    7.312295884    1.644048796   10.330576231
  123 LYSH  O       1253    7.389202613    1.732256374   10.368425115
  124 ALA   N       1254    7.349151761    1.517124509   10.315824114
  124 ALA   H       1255    7.283235342    1.447020611   10.288589300
  124 ALA   CA      1256    7.481783277    1.466602268   10.354160478
  124 ALA   CB      1257    7.481263306    1.314106223   10.341920767
  124 ALA   C       1258    7.597033851    1.529132363   10.275305753
  124 ALA   O       1259    7.695747820    1.573772435   10.333557408
  125 TYR   N       1260    7.571411313    1.555198913   10.147428422
  125 TYR   H       1261    7.501754366    1.502786461   10.098424148
  125 TYR   CA      1262    7.655671268    1.637585159   10.059542846
  125 TYR   CB      1263    7.600281154    1.624811416    9.917481538
  125 TYR   CG      1264    7.634145986    1.736884426    9.819002054
  125 TYR   CD1     1265    7.762981731    1.753002870    9.769400024
  125 TYR   HD1     1266    7.843266767    1.685064151    9.798028328
  125 TYR   CD2     1267    7.532996190    1.823516593    9.779195206
  125 TYR   HD2     1268    7.430979570    1.808544386    9.814534072
  125 TYR   CE1     1269    7.789875617    1.858059962    9.682449127
  125 TYR   HE1     1270    7.890171277    1.861503638    9.639931201
  125 TYR   CE2     1271    7.560540831    1.928115929    9.691914608
  125 TYR   HE2     1272    7.478240829    1.989393167    9.655153501
  125 TYR   CZ      1273    7.690020953    1.947282596    9.645153183
  125 TYR   OH      1274    7.718446249    2.054437458    9.566387607
  125 TYR   HH      1275    7.815449244    2.044764869    9.544080756
  125 TYR   C       1276    7.686223657    1.780416897   10.105114131
  125 TYR   O       1277    7.801561584    1.822682363   10.111440414
  126 ALA   N       1278    7.581574975    1.846943493   10.153198110
  126 ALA   H       1279    7.489160034    1.810753621   10.140952131
  126 ALA   CA      1280    7.590788037    1.981042777   10.212733004
  126 ALA   CB      1281    7.449554999    2.032787438   10.240767761
  126 ALA   C       1282    7.675906202    1.985277114   10.339803894
  126 ALA   O       1283    7.778116036    2.053640204   10.343053527
  127 ILE   N       1284    7.651303826    1.888732707   10.427918263
  127 ILE   H       1285    7.569619250    1.831780293   10.418704134
  127 ILE   CA      1286    7.726995689    1.870268731   10.552580702
  127 ILE   CB      1287    7.663624040    1.756706161   10.633188411
  127 ILE   CG1     1288    7.517119385    1.782872325   10.668662361
  127 ILE   CG2     1289    7.743443757    1.721108616   10.758769729
  127 ILE   CD      1290    7.451690053    1.650139597   10.707472484
  127 ILE   C       1291    0.060173520    1.844974470   10.527101712
  127 ILE   O       1292    0.146662734    1.907349772   10.588427458
  128 SER   N       1293    0.089917468    1.759525559   10.429607902
  128 SER   H       1294    0.019332095    1.701494282   10.388985753
  128 SER   CA      1295    0.227641318    1.731845117   10.386285053
  128 SER   CB      1296    0.226639379    1.617260656   10.284916284
  128 SER   OG      1297    0.357620030    1.587489272   10.235890121
  128 SER   HG      1298    0.372896138    1.490300019   10.253837839
  128 SER   C       1299    0.302400456    1.852195659   10.328526344
  128 SER   O       1300    0.410364245    1.884826773   10.377628469
  129 CYSH  N       1301    0.233407526    1.931123976   10.246673952
  129 CYSH  H       1302    0.146126566    1.902722300   10.206965534
  129 CYSH  CA      1303    0.286869327    2.058104373   10.195412907
  129 CYSH  CB      1304    0.187955748    2.128550734   10.102354551
  129 CYSH  SG      1305    0.149295200    2.044423199    9.944515711
  129 CYSH  HG      1306    0.048480343    1.967228082    9.984082403
  129 CYSH  C       1307    0.318939627    2.162642905   10.302443321
  129 CYSH  O       1308    0.401906007    2.250345087   10.278931989
  130 GLU   N       1309    0.240011647    2.164981663   10.409468501
  130 GLU   H       1310    0.148985002    2.123603055   10.407507840
  130 GLU   CA      1311    0.272408932    2.241871873   10.530511816
  130 GLU   CB      1312    0.152131919    2.246247909   10.624997216
  130 GLU   CG      1313    0.040134974    2.338533546   10.576523887
  130 GLU   CD      1314   -0.077815953    2.328341326   10.673423092
  130 GLU   OE1     1315   -0.168779091    2.247289485   10.645490859
  130 GLU   OE2     1316   -0.070670180    2.390332981   10.781718748
  130 GLU   C       1317    0.395384386    2.187788095   10.603740890
  130 GLU   O       1318    0.495820034    2.257488360   10.617248367
  131 LEU   N       1319    0.392612007    2.059493756   10.638729114
  131 LEU   H       1320    0.311959419    2.004514710   10.616957998
  131 LEU   CA      1321    0.497560656    1.988548118   10.713317699
  131 LEU   CB      1322    0.447405540    1.849687102   10.753456431
  131 LEU   CG      1323    0.351180258    1.854332696   10.872316939
  131 LEU   CD1     1324    0.286191549    1.717771703   10.895437485
  131 LEU   CD2     1325    0.429135888    1.887809619   10.999626533
  131 LEU   C       1326    0.635653946    1.972834089   10.649326919
  131 LEU   O       1327    0.729896280    1.928178383   10.714559232
  132 THR   N       1328    0.641861182    1.993425914   10.518077717
  132 THR   H       1329    0.557924512    2.001817286   10.464361869
  132 THR   CA      1330    0.765919727    1.988521150   10.439361052
  132 THR   CB      1331    0.766120155    1.865988809   10.347731704
  132 THR   OG1     1332    0.762313747    1.748938193   10.429813992
  132 THR   HG1     1333    0.686568353    1.696921562   10.390341409
  132 THR   CG2     1334    0.887740587    1.858645077   10.255170082
  132 THR   C       1335    0.785342186    2.117501449   10.359362080
  132 THR   O       1336    0.703532077    2.149866511   10.273407431
  133 PRO   N       1337    0.899549295    2.182923304   10.378554708
  133 PRO   CA      1338    0.935629511    2.305604237   10.306044783
  133 PRO   CB      1339    1.067347407    2.352050166   10.368489760
  133 PRO   CG      1340    1.129417395    2.222506823   10.421143251
  133 PRO   CD      1341    1.008559944    2.141196855   10.467925226
  133 PRO   C       1342    0.946777002    2.281951834   10.155291677
  133 PRO   O       1343    0.978863280    2.172194904   10.109985409
  134 GLY   N       1344    0.920765096    2.388418766   10.079963119
  134 GLY   H       1345    0.918788637    2.480358142   10.119246554
  134 GLY   CA      1346    0.910591171    2.381822036    9.933453620
  134 GLY   C       1347    0.775912599    2.336781303    9.876481526
  134 GLY   O       1348    0.772354680    2.299375129    9.759360580
  135 GLY   N       1349    0.679816012    2.308186593    9.963870359
  135 GLY   H       1350    0.700979904    2.269956623   10.053816839
  135 GLY   CA      1351    0.536759097    2.303467234    9.930320860
  135 GLY   C       1352    0.494770546    2.210869271    9.815982403
  135 GLY   O       1353    0.545720194    2.099834259    9.801670961
  136 ARG   N       1354    0.427205904    2.275288686    9.721235795
  136 ARG   H       1355    0.433639783    2.374766096    9.713310710
  136 ARG   CA      1356    0.362570908    2.208908609    9.607090870
  136 ARG   CB      1357    0.276117924    2.304071607    9.524178018
  136 ARG   CG      1358    0.138308918    2.326580140    9.586681564
  136 ARG   CD      1359    0.062977081    2.427888429    9.500253149
  136 ARG   NE      1360   -0.080512438    2.420663509    9.531335202
  136 ARG   HE      1361   -0.109086082    2.333505506    9.571158546
  136 ARG   CZ      1362   -0.169518566    2.518870506    9.511623594
  136 ARG   NH1     1363   -0.132745026    2.638560796    9.463925605
  136 ARG   HH11    1364   -0.196061605    2.715113437    9.452432835
  136 ARG   HH12    1365   -0.036812962    2.661449602    9.447418303
  136 ARG   NH2     1366   -0.300847091    2.495855773    9.524986979
  136 ARG   HH21    1367   -0.371191172    2.566601374    9.518148736
  136 ARG   HH22    1368   -0.331361829    2.410631737    9.567490022
  136 ARG   C       1369    0.453823576    2.128026690    9.514674406
  136 ARG   O       1370    0.418826761    2.026978631    9.453912861
  137 ASP   N       1371    0.564025694    2.197594846    9.488184232
  137 ASP   H       1372    0.564025981    2.293520277    9.516444342
  137 ASP   CA      1373    0.684251784    2.172283897    9.407475187
  137 ASP   CB      1374    0.767026480    2.300857545    9.412762856
  137 ASP   CG      1375    0.680419486    2.426977461    9.410593444
  137 ASP   OD1     1376    0.629495308    2.464547502    9.518396369
  137 ASP   OD2     1377    0.646445285    2.470806919    9.298571453
  137 ASP   C       1378    0.767465239    2.056087554    9.462108679
  137 ASP   O       1379    0.828194483    1.980400607    9.386546942
  138 ALA   N       1380    0.777335407    2.053307635    9.594700774
  138 ALA   H       1381    0.756207449    2.134943090    9.648460406
  138 ALA   CA      1382    0.842224999    1.946414677    9.671977693
  138 ALA   CB      1383    0.877043477    2.002094670    9.810171838
  138 ALA   C       1384    0.766948069    1.814064859    9.686932111
  138 ALA   O       1385    0.825712452    1.707097059    9.702186770
  139 VAL   N       1386    0.635565741    1.829381959    9.700719386
  139 VAL   H       1387    0.596038296    1.919897404    9.716398128
  139 VAL   CA      1388    0.543546930    1.715903642    9.716889331
  139 VAL   CB      1389    0.438568041    1.751210634    9.822439085
  139 VAL   CG1     1390    0.341555816    1.633557588    9.834782161
  139 VAL   CG2     1391    0.493768935    1.796803344    9.957647637
  139 VAL   C       1392    0.481017287    1.673204182    9.583938128
  139 VAL   O       1393    0.385447392    1.729302066    9.530555224
  140 GLN   N       1394    0.536046639    1.562131443    9.535754749
  140 GLN   H       1395    0.586698785    1.501104610    9.596668481
  140 GLN   CA      1396    0.510742380    1.508519411    9.401224133
  140 GLN   CB      1397    0.618181606    1.403332501    9.372990969
  140 GLN   CG      1398    0.629721787    1.368223086    9.224534328
  140 GLN   CD      1399    0.755141873    1.286893731    9.191853408
  140 GLN   OE1     1400    0.826963881    1.232860500    9.275806468
  140 GLN   NE2     1401    0.786813662    1.275695263    9.063178671
  140 GLN   HE21    1402    0.870066271    1.225879426    9.038951462
  140 GLN   HE22    1403    0.726894851    1.314071080    8.992909800
  140 GLN   C       1404    0.371702485    1.445960547    9.388616322
  140 GLN   O       1405    0.344322565    1.348087613    9.457879631
  141 VAL   N       1406    0.284818137    1.509405632    9.310424955
  141 VAL   H       1407    0.299988758    1.604272152    9.282655570
  141 VAL   CA      1408    0.152635361    1.454952108    9.276150085
  141 VAL   CB      1409    0.046832380    1.565078452    9.267011883
  141 VAL   CG1     1410    0.025182285    1.635939459    9.400868903
  141 VAL   CG2     1411    0.082662650    1.663526327    9.155510022
  141 VAL   C       1412    0.145601804    1.366615213    9.151417688
  141 VAL   O       1413    0.231635513    1.377040796    9.064120807
  142 LEU   N       1414    0.047166951    1.277164004    9.151843027
  142 LEU   H       1415   -0.009798042    1.267850193    9.233503979
  142 LEU   CA      1416    0.007343281    1.186869887    9.042890148
  142 LEU   CB      1417    0.043960080    1.039800232    9.063776199
  142 LEU   CG      1418    0.194075708    1.011267622    9.071359239
  142 LEU   CD1     1419    0.220137838    0.868635036    9.120201422
  142 LEU   CD2     1420    0.272832781    1.041328938    8.943689307
  142 LEU   C       1421    7.670742107    1.184531079    9.026872763
  142 LEU   O       1422    7.598517157    1.175190292    9.126002563
  143 ASP   N       1423    7.626870526    1.167163554    8.902532662
  143 ASP   H       1424    7.687220940    1.136899205    8.828752109
  143 ASP   CA      1425    7.486379896    1.184664769    8.862924355
  143 ASP   CB      1426    7.477154010    1.296973419    8.759424906
  143 ASP   CG      1427    7.347549607    1.377980402    8.766564204
  143 ASP   OD1     1428    7.307232184    1.421145862    8.876728815
  143 ASP   OD2     1429    7.280522683    1.390656767    8.661817373
  143 ASP   C       1430    7.411449871    1.060522723    8.814099556
  143 ASP   O       1431    7.288860251    1.054877995    8.822391979
  144 SER   N       1432    7.478756001    0.959759701    8.759297160
  144 SER   H       1433    7.570577307    0.975838687    8.723072580
  144 SER   CA      1434    7.420014269    0.831995217    8.716436016
  144 SER   CB      1435    7.360652555    0.847188014    8.576228731
  144 SER   OG      1436    7.415871973    0.758770653    8.478351925
  144 SER   HG      1437    7.510569265    0.788836724    8.467003737
  144 SER   C       1438    7.511423605    0.710635494    8.734524073
  144 SER   O       1439    7.629361671    0.717477045    8.768786033
  145 LEU   N       1440    7.452650164    0.594330776    8.707890236
  145 LEU   H       1441    7.369724798    0.596003750    8.652016161
  145 LEU   CA      1442    7.512771777    0.462242113    8.731299463
  145 LEU   CB      1443    7.408109229    0.358220941    8.690830202
  145 LEU   CG      1444    7.435840800    0.215429780    8.738233562
  145 LEU   CD1     1445    7.379557489    0.205861639    8.880173597
  145 LEU   CD2     1446    7.375975116    0.110465785    8.644381998
  145 LEU   C       1447    7.643249372    0.437781660    8.655213327
  145 LEU   O       1448    7.740420609    0.386781501    8.710775638
  146 ASP   N       1449    7.649785687    0.485674539    8.531319164
  146 ASP   H       1450    7.565303759    0.512784853    8.485172212
  146 ASP   CA      1451    7.761794278    0.466725639    8.438013064
  146 ASP   CB      1452    7.723584732    0.515481309    8.298100045
  146 ASP   CG      1453    7.650028111    0.414635108    8.209608968
  146 ASP   OD1     1454    7.639959067    0.442358134    8.088138224
  146 ASP   OD2     1455    7.622096718    0.299957178    8.250793563
  146 ASP   C       1456    0.076648062    0.529125908    8.488085097
  146 ASP   O       1457    0.181537802    0.465434925    8.479514145
  147 GLU   N       1458    0.069344051    0.646831903    8.549578767
  147 GLU   H       1459   -0.011036681    0.705890460    8.542340854
  147 GLU   CA      1460    0.185400284    0.711234812    8.612782531
  147 GLU   CB      1461    0.155885134    0.850171086    8.669620519
  147 GLU   CG      1462    0.098222107    0.941776509    8.561509502
  147 GLU   CD      1463   -0.053884028    0.950952006    8.575091926
  147 GLU   OE1     1464   -0.125788299    0.873346146    8.508506272
  147 GLU   OE2     1465   -0.095191969    1.033507324    8.659357690
  147 GLU   C       1466    0.241418037    0.632854861    8.731624044
  147 GLU   O       1467    0.362252333    0.611802321    8.740766540
  148 VAL   N       1468    0.150025675    0.581812014    8.813658361
  148 VAL   H       1469    0.053585976    0.607196308    8.806156101
  148 VAL   CA      1470    0.186337178    0.498516969    8.929214955
  148 VAL   CB      1471    0.061925511    0.464581363    9.011522574
  148 VAL   CG1     1472    0.106383844    0.400240147    9.143021878
  148 VAL   CG2     1473   -0.022667676    0.590651061    9.030417523
  148 VAL   C       1474    0.255619573    0.369348894    8.885314329
  148 VAL   O       1475    0.365111701    0.340150066    8.933122353
  149 ARG   N       1476    0.201539317    0.306872681    8.781084959
  149 ARG   H       1477    0.111339891    0.333558410    8.747130017
  149 ARG   CA      1478    0.261613823    0.190100100    8.715009297
  149 ARG   CB      1479    0.171069916    0.142008912    8.601435883
  149 ARG   CG      1480    0.043046880    0.078256379    8.655835765
  149 ARG   CD      1481    7.767810223    0.014746714    8.550304450
  149 ARG   NE      1482    7.845933738   -0.072233200    8.461184615
  149 ARG   HE      1483    7.894999456   -0.022516178    8.389615563
  149 ARG   CZ      1484    7.861337766   -0.205324433    8.463207859
  149 ARG   NH1     1485    7.797130887   -0.286122613    8.548660200
  149 ARG   HH11    1486    7.815359620   -0.384456157    8.548535297
  149 ARG   HH12    1487    7.724291345   -0.251610172    8.607861312
  149 ARG   NH2     1488    7.944595054   -0.263704072    8.375941392
  149 ARG   HH21    1489    7.961299694   -0.361958728    8.384145750
  149 ARG   HH22    1490    7.988263649   -0.214311422    8.300743983
  149 ARG   C       1491    0.402384584    0.217240944    8.661525825
  149 ARG   O       1492    0.496573013    0.144393974    8.692365218
  150 ALA   N       1493    0.418438493    0.332544104    8.597217732
  150 ALA   H       1494    0.340077283    0.384662901    8.563382911
  150 ALA   CA      1495    0.548940898    0.381062455    8.550028884
  150 ALA   CB      1496    0.521084483    0.500447612    8.458485024
  150 ALA   C       1497    0.649007034    0.415720249    8.660464144
  150 ALA   O       1498    0.762767917    0.369010701    8.658080540
  151 PHE   N       1499    0.600369389    0.479042392    8.766836520
  151 PHE   H       1500    0.510087964    0.521804901    8.762231460
  151 PHE   CA      1501    0.677506347    0.515119469    8.886675752
  151 PHE   CB      1502    0.587854761    0.597507043    8.979334017
  151 PHE   CG      1503    0.666913330    0.674470938    9.085323800
  151 PHE   CD1     1504    0.686523525    0.620453920    9.211892725
  151 PHE   HD1     1505    0.644174345    0.523041908    9.236352695
  151 PHE   CD2     1506    0.701720241    0.806715789    9.060376952
  151 PHE   HD2     1507    0.660713981    0.855628269    8.972025839
  151 PHE   CE1     1508    0.741964137    0.698867541    9.312401819
  151 PHE   HE1     1509    0.749981142    0.658777391    9.413443135
  151 PHE   CE2     1510    0.758881204    0.884579956    9.160312276
  151 PHE   HE2     1511    0.780308096    0.989905141    9.142153782
  151 PHE   CZ      1512    0.778647209    0.830490634    9.286817348
  151 PHE   HZ      1513    0.815263707    0.893614217    9.367782041
  151 PHE   C       1514    0.730504076    0.391022438    8.958808299
  151 PHE   O       1515    0.846629942    0.387520127    8.999177770
  152 LEU   N       1516    0.649522672    0.285840574    8.966862458
  152 LEU   H       1517    0.551106329    0.297287427    8.953283400
  152 LEU   CA      1518    0.692738555    0.152505470    9.011216663
  152 LEU   CB      1519    0.567911617    0.065200575    9.025462942
  152 LEU   CG      1520    0.476065483    0.110314310    9.139214960
  152 LEU   CD1     1521    0.336456597    0.048737606    9.128165973
  152 LEU   CD2     1522    0.537195922    0.073594609    9.274574022
  152 LEU   C       1523    0.789709642    0.083327878    8.915185402
  152 LEU   O       1524    0.878556874    0.008097576    8.954880261
  153 GLY   N       1525    0.764396760    0.103387021    8.786169662
  153 GLY   H       1526    0.687873605    0.161056450    8.757556821
  153 GLY   CA      1527    0.846280201    0.049267877    8.676720186
  153 GLY   C       1528    0.783792352    8.478836146    8.598044827
  153 GLY   O       1529    0.836109577    8.367917282    8.607552803
  154 ASN   N       1530    0.660831486    8.500958291    8.552416777
  154 ASN   H       1531    0.607126164    8.579046454    8.584342386
  154 ASN   CA      1532    0.592661268    8.421712467    8.449062704
  154 ASN   CB      1533    0.500773024    8.314093824    8.507271913
  154 ASN   CG      1534    0.486388164    8.191646227    8.416661336
  154 ASN   OD1     1535    0.491606315    8.194850567    8.293822815
  154 ASN   ND2     1536    0.454151395    8.076770443    8.475413967
  154 ASN   HD21    1537    0.454832047    7.990394768    8.425036859
  154 ASN   HD22    1538    0.418002612    8.078463579    8.568639418
  154 ASN   C       1539    0.511645469    8.516688396    8.360591585
  154 ASN   O       1540    0.481734580    8.631057282    8.394537081
  155 THR   N       1541    0.462910754    8.460587819    8.250294964
  155 THR   H       1542    0.466910816    8.361027344    8.241794531
  155 THR   CA      1543    0.393070836    8.526538687    8.139015283
  155 THR   CB      1544    0.348132943    8.418019960    8.040980495
  155 THR   OG1     1545    0.276134592    8.322289930    8.119067934
  155 THR   HG1     1546    0.225847822    8.264498754    8.054788275
  155 THR   CG2     1547    0.461203235    8.350069431    7.963478900
  155 THR   C       1548    0.266258586    0.059628210    8.174210469
  155 THR   O       1549    0.188538229    0.020753440    8.261271279
  156 PRO   N       1550    0.248446620    0.170589570    8.103064562
  156 PRO   CA      1551    0.116452843    0.232264599    8.083412677
  156 PRO   CB      1552    0.146154945    0.362959721    8.009626176
  156 PRO   CG      1553    0.283823116    0.401283704    8.064268754
  156 PRO   CD      1554    0.355818024    0.266630976    8.073782630
  156 PRO   C       1555    0.023875855    0.141310456    8.002366630
  156 PRO   O       1556    0.069042451    0.054746961    7.927569912
  157 SER   N       1557    7.709553545    0.161895223    8.022284219
  157 SER   H       1558    7.681693732    0.238587051    8.080107086
  157 SER   CA      1559    7.598983048    0.079323427    7.971612013
  157 SER   CB      1560    7.565072541    8.512670532    8.070621938
  157 SER   OG      1561    7.493561155    8.558276910    8.185754269
  157 SER   HG      1562    7.530890421    8.647347859    8.211699503
  157 SER   C       1563    7.469021417    0.148882371    7.930588094
  157 SER   O       1564    7.367331467    0.083116505    7.909067976
  158 HISB  N       1565    7.471788202    0.280913533    7.914726140
  158 HISB  H       1566    7.538191151    0.336610659    7.964620761
  158 HISB  CA      1567    7.361246028    0.358566894    7.856752609
  158 HISB  CB      1568    7.405926142    0.503890916    7.839666359
  158 HISB  CG      1569    7.307472934    0.597054827    7.768702031
  158 HISB  ND1     1570    7.206679244    0.662694864    7.825477506
  158 HISB  CD2     1571    7.293962617    0.600388438    7.636441757
  158 HISB  HD2     1572    7.358804889    0.553406999    7.562500418
  158 HISB  CE1     1573    7.126542609    0.702319373    7.726998099
  158 HISB  HE1     1574    7.024279438    0.739461935    7.733581456
  158 HISB  NE2     1575    7.180202614    0.664546261    7.611318738
  158 HISB  HE2     1576    7.136254124    0.673794619    7.521970201
  158 HISB  C       1577    7.313682866    0.298863604    7.724147676
  158 HISB  O       1578    7.387472099    0.299713279    7.625731485
  159 PRO   N       1579    7.186882385    0.258737300    7.722221463
  159 PRO   CA      1580    7.129453229    0.170715927    7.619444623
  159 PRO   CB      1581    6.979055975    0.171510957    7.647504372
  159 PRO   CG      1582    6.971782873    0.193263037    7.798768325
  159 PRO   CD      1583    7.085977996    0.291949840    7.823835925
  159 PRO   C       1584    7.158346076    0.217338584    7.476610383
  159 PRO   O       1585    7.116937746    0.327062337    7.439495055
  160 PRO   N       1586    7.236904000    0.140086190    7.402102539
  160 PRO   CA      1587    7.273531828    0.171403364    7.263217871
  160 PRO   CB      1588    7.368930831    0.059329749    7.221394232
  160 PRO   CG      1589    7.432241425    0.015930215    7.353741297
  160 PRO   CD      1590    7.315194215    0.025999119    7.451752071
  160 PRO   C       1591    7.153980234    0.175374168    7.167819509
  160 PRO   O       1592    7.130537781    0.272216042    7.095720317
  161 HISB  N       1593    7.074461762    0.069323458    7.178714089
  161 HISB  H       1594    7.094853448   -0.000419644    7.247416524
  161 HISB  CA      1595    6.950325520    0.035159275    7.107783058
  161 HISB  CB      1596    6.927106104   -0.113523435    7.135430616
  161 HISB  CG      1597    6.922090951    8.392961089    7.283439703
  161 HISB  ND1     1598    7.002889579    8.439642071    7.378218022
  161 HISB  CD2     1599    6.828996138    8.318037720    7.341827647
  161 HISB  HD2     1600    6.748948327    8.262105242    7.293385545
  161 HISB  CE1     1601    6.961006848    8.393305055    7.495637322
  161 HISB  HE1     1602    7.009158727    8.405239374    7.592697263
  161 HISB  NE2     1603    6.852883920    8.319362444    7.472652747
  161 HISB  HE2     1604    6.801778552    8.269470750    7.542657527
  161 HISB  C       1605    6.827020542    0.118369179    7.143591443
  161 HISB  O       1606    6.758386118    0.167253497    7.053993651
  162 LEU   N       1607    6.798251805    0.132785737    7.272652270
  162 LEU   H       1608    6.847777919    0.079126660    7.340974488
  162 LEU   CA      1609    6.682723466    0.209319598    7.321712967
  162 LEU   CB      1610    6.649649425    0.175943284    7.467319034
  162 LEU   CG      1611    6.584621733    0.038828797    7.486903629
  162 LEU   CD1     1612    6.570574468    0.009107817    7.636324924
  162 LEU   CD2     1613    6.447030014    0.031750566    7.420342113
  162 LEU   C       1614    6.695489100    0.360893775    7.305215815
  162 LEU   O       1615    6.787945732    0.418448526    7.362409709
  163 PRO   N       1616    6.603066008    0.424617701    7.233889200
  163 PRO   CA      1617    6.603108449    0.569505899    7.209017012
  163 PRO   CB      1618    6.508783941    0.588188236    7.090013707
  163 PRO   CG      1619    6.405957910    0.476865846    7.110956693
  163 PRO   CD      1620    6.490606924    0.360923250    7.163843544
  163 PRO   C       1621    6.568119040    0.657576843    7.329148726
  163 PRO   O       1622    6.479501689    0.742751912    7.324569899
  164 VAL   N       1623    6.631193077    0.627632629    7.442336977
  164 VAL   H       1624    6.707134517    0.562567505    7.441817716
  164 VAL   CA      1625    6.608224880    0.694919076    7.571014133
  164 VAL   CB      1626    6.645882181    0.605513788    7.689340055
  164 VAL   CG1     1627    6.545007222    0.491141919    7.701666226
  164 VAL   CG2     1628    6.787532320    0.548591576    7.679034999
  164 VAL   C       1629    6.674401962    0.832414042    7.582273402
  164 VAL   O       1630    6.795311584    0.845829651    7.564141482
  165 ASN   N       1631    6.588395859    0.933649752    7.588740433
  165 ASN   H       1632    6.499289028    0.925488081    7.544095687
  165 ASN   CA      1633    6.624992875    1.072184021    7.621578220
  165 ASN   CB      1634    6.496349865    1.154570808    7.630016340
  165 ASN   CG      1635    6.418465221    1.161788867    7.498530980
  165 ASN   OD1     1636    6.461099479    1.119785291    7.391081186
  165 ASN   ND2     1637    6.293318510    1.205738911    7.508190980
  165 ASN   HD21    1638    6.247293895    1.215075147    7.419902646
  165 ASN   HD22    1639    6.256762322    1.244123548    7.592994804
  165 ASN   C       1640    6.691509369    1.089189637    7.758319443
  165 ASN   O       1641    6.652133416    1.021779423    7.853359219
  166 LYSH  N       1642    6.795271003    1.172019288    7.766183716
  166 LYSH  H       1643    6.834520920    1.214978350    7.684858905
  166 LYSH  CA      1644    6.851940873    1.214220360    7.895098091
  166 LYSH  CB      1645    6.998515956    1.257326865    7.887162285
  166 LYSH  CG      1646    7.098104406    1.141229540    7.884081272
  166 LYSH  CD      1647    7.092101113    1.040934346    7.999454350
  166 LYSH  CE      1648    7.220806545    0.958239815    8.000687520
  166 LYSH  NZ      1649    7.214387687    0.832196762    8.076053945
  166 LYSH  HZ1     1650    7.306921750    0.799132448    8.094609444
  166 LYSH  HZ2     1651    7.175985057    0.761525458    8.016625465
  166 LYSH  HZ3     1652    7.164044459    0.842490743    8.161835025
  166 LYSH  C       1653    6.770821076    1.327801992    7.957747688
  166 LYSH  O       1654    6.777058529    1.441213531    7.910552646
  167 ASP   N       1655    6.680985006    1.289266392    8.047927507
  167 ASP   H       1656    6.666866441    1.192731995    8.069883451
  167 ASP   CA      1657    6.587932012    1.383409042    8.111872123
  167 ASP   CB      1658    6.453173727    1.313504441    8.130853300
  167 ASP   CG      1659    6.342612702    1.397453640    8.195147240
  167 ASP   OD1     1660    6.339579060    1.399314151    8.320086385
  167 ASP   OD2     1661    6.270849307    1.464236998    8.117603487
  167 ASP   C       1662    6.636859114    1.441720635    8.244604926
  167 ASP   O       1663    6.699187923    1.370311307    8.323001533
  168 PRO   N       1664    6.606825791    1.568993175    8.268872452
  168 PRO   CA      1665    6.643371085    1.639830615    8.392401229
  168 PRO   CB      1666    6.603143800    1.785408876    8.367998082
  168 PRO   CG      1667    6.617837393    1.800134337    8.216424316
  168 PRO   CD      1668    6.566311607    1.665371444    8.165527355
  168 PRO   C       1669    6.584354575    1.593866855    8.525874395
  168 PRO   O       1670    6.647429854    1.608759122    8.630420489
  169 ALA   N       1671    6.459365829    1.548440805    8.525292831
  169 ALA   H       1672    6.413949590    1.520607998    8.440658337
  169 ALA   CA      1673    6.384865604    1.513124918    8.647004216
  169 ALA   CB      1674    6.249767527    1.584760998    8.641931778
  169 ALA   C       1675    6.367025104    1.363199953    8.671795733
  169 ALA   O       1676    6.328563735    1.323327180    8.781606750
  170 ALA   N       1677    6.390897151    1.282027437    8.569180651
  170 ALA   H       1678    6.379953258    1.317913852    8.476479305
  170 ALA   CA      1679    6.399943578    1.135356517    8.572875689
  170 ALA   CB      1680    6.435847152    1.088730604    8.431661155
  170 ALA   C       1681    6.500986986    1.083103217    8.675194635
  170 ALA   O       1682    6.603937367    1.145314639    8.700832164
  171 ARG   N       1683    6.473049659    0.965044968    8.729689764
  171 ARG   H       1684    6.406309472    0.905064870    8.685551574
  171 ARG   CA      1685    6.543296979    0.911526523    8.847212307
  171 ARG   CB      1686    6.443847859    0.845117708    8.942636746
  171 ARG   CG      1687    6.360510412    0.953120101    9.011904030
  171 ARG   CD      1688    6.268998135    0.877897538    9.108725527
  171 ARG   NE      1689    6.167009035    0.973200928    9.154785770
  171 ARG   HE      1690    6.181824093    1.070044336    9.134743752
  171 ARG   CZ      1691    6.062597917    0.933765351    9.228934326
  171 ARG   NH1     1692    6.059563567    0.805519570    9.267659842
  171 ARG   HH11    1693    5.979150230    0.785167167    9.323520170
  171 ARG   HH12    1694    6.134927481    0.739822359    9.269700299
  171 ARG   NH2     1695    5.966249961    1.017535472    9.269587897
  171 ARG   HH21    1696    5.888688167    0.993089192    9.327783191
  171 ARG   HH22    1697    5.952072570    1.101750674    9.217556431
  171 ARG   C       1698    6.666934078    0.822895313    8.830747063
  171 ARG   O       1699    6.672548339    0.710911894    8.881315990
  172 ASP   N       1700    6.768080885    0.876560204    8.763096384
  172 ASP   H       1701    6.753905177    0.941433153    8.688320964
  172 ASP   CA      1702    6.902929716    0.818035715    8.762722048
  172 ASP   CB      1703    6.996882433    0.895161727    8.669785087
  172 ASP   CG      1704    6.948236972    0.914627581    8.526023962
  172 ASP   OD1     1705    6.851023369    0.991352426    8.509034509
  172 ASP   OD2     1706    7.014842598    0.863100310    8.433629841
  172 ASP   C       1707    6.964161005    0.815183876    8.902916057
  172 ASP   O       1708    6.918560254    0.880105348    8.996910654
  173 LEU   N       1709    7.059959374    0.724271420    8.918661133
  173 LEU   H       1710    7.081993878    0.661524393    8.843973649
  173 LEU   CA      1711    7.135017501    0.706043855    9.043733832
  173 LEU   CB      1712    7.202487506    0.568716408    9.043607282
  173 LEU   CG      1713    7.271766489    0.534039378    9.175552339
  173 LEU   CD1     1714    7.176521947    0.495310587    9.288852755
  173 LEU   CD2     1715    7.371754346    0.419594061    9.157910775
  173 LEU   C       1716    7.234850211    0.818606790    9.071543028
  173 LEU   O       1717    7.350866453    0.813323654    9.031045290
  174 ARG   N       1718    7.195730550    0.906650301    9.163218897
  174 ARG   H       1719    7.116641987    0.888118772    9.221542620
  174 ARG   CA      1720    7.277020154    1.022109945    9.204119188
  174 ARG   CB      1721    7.189453994    1.147095217    9.215039981
  174 ARG   CG      1722    7.172316047    1.225605039    9.084848713
  174 ARG   CD      1723    7.061304064    1.173300795    8.993478946
  174 ARG   NE      1724    7.070871184    1.237181950    8.861434806
  174 ARG   HE      1725    7.155788175    1.287932639    8.846762381
  174 ARG   CZ      1726    6.986261742    1.226349631    8.758096259
  174 ARG   NH1     1727    7.013878762    1.275692339    8.636612961
  174 ARG   HH11    1728    6.952121193    1.262434449    8.559087960
  174 ARG   HH12    1729    7.102385498    1.320516739    8.624039461
  174 ARG   NH2     1730    6.858875383    1.188495668    8.775239831
  174 ARG   HH21    1731    6.795935065    1.178914806    8.698116009
  174 ARG   HH22    1732    6.824897681    1.165295745    8.866384369
  174 ARG   C       1733    7.350442776    1.002031684    9.336846398
  174 ARG   O       1734    7.314442387    0.917058772    9.418180381
  175 GLY   N       1735    7.462130135    1.072678691    9.351828814
  175 GLY   H       1736    7.506541434    1.114794764    9.272744445
  175 GLY   CA      1737    7.537306436    1.082932737    9.477748439
  175 GLY   C       1738    7.673789114    1.151988688    9.473912475
  175 GLY   O       1739    7.703483854    1.229310443    9.382993013
  176 TYR   N       1740    7.755483612    1.125367156    9.575444719
  176 TYR   H       1741    7.733258405    1.052478652    9.640213984
  176 TYR   CA      1742    0.069999453    1.191137597    9.594647348
  176 TYR   CB      1743    0.052806864    1.326832873    9.663208469
  176 TYR   CG      1744    0.013252954    1.310849367    9.810126611
  176 TYR   CD1     1745    7.698527597    1.276797938    9.844553635
  176 TYR   HD1     1746    7.620288372    1.275385377    9.768684173
  176 TYR   CD2     1747    0.112971585    1.318922321    9.906606111
  176 TYR   HD2     1748    0.211330565    1.358081794    9.880635698
  176 TYR   CE1     1749    7.668287899    1.247689906    9.977057715
  176 TYR   HE1     1750    7.567815910    1.215545732   10.004471929
  176 TYR   CE2     1751    0.082666858    1.292766698   10.039712317
  176 TYR   HE2     1752    0.159498159    1.307354815   10.115637525
  176 TYR   CZ      1753    7.768380244    1.256087196   10.073135638
  176 TYR   OH      1754    7.740474010    1.215599699   10.199921089
  176 TYR   HH      1755    7.820915131    1.231559987   10.257155070
  176 TYR   C       1756    0.177351781    1.106402319    9.663270164
  176 TYR   O       1757    0.146687498    1.014848018    9.739472575
  177 VAL   N       1758    0.301580485    1.140432357    9.630096189
  177 VAL   H       1759    0.316516543    1.211243676    9.561083094
  177 VAL   CA      1760    0.426006860    1.084726650    9.685101055
  177 VAL   CB      1761    0.533771107    1.053637244    9.581045078
  177 VAL   CG1     1762    0.639685393    0.956926441    9.634320072
  177 VAL   CG2     1763    0.471147985    0.990109208    9.456752794
  177 VAL   C       1764    0.490161795    1.189370995    9.776433297
  177 VAL   O       1765    0.533990961    1.296151849    9.733947824
  178 SER   N       1766    0.484395608    1.155538478    9.904922898
  178 SER   H       1767    0.440929850    1.069638623    9.931994776
  178 SER   CA      1768    0.546394070    1.234735873   10.012134911
  178 SER   CB      1769    0.489109524    1.195852510   10.148563169
  178 SER   OG      1770    0.553383376    1.276700000   10.247445611
  178 SER   HG      1771    0.502254764    1.259224446   10.331602941
  178 SER   C       1772    0.698515593    1.218967405   10.016603483
  178 SER   O       1773    0.752794576    1.109427340   10.003072300
  179 ASN   N       1774    0.760486875    1.326424673   10.064549390
  179 ASN   H       1775    0.705437419    1.407716603   10.083577458
  179 ASN   CA      1776    0.905124313    1.344085323   10.084020636
  179 ASN   CB      1777    0.930604073    1.483626633   10.141339627
  179 ASN   CG      1778    0.887707084    1.586549265   10.036594164
  179 ASN   OD1     1779    0.770618723    1.611402272   10.008304976
  179 ASN   ND2     1780    0.985718287    1.653875562    9.977023110
  179 ASN   HD21    1781    0.960495145    1.706907624    9.896077039
  179 ASN   HD22    1782    1.079282454    1.660103266   10.011760310
  179 ASN   C       1783    0.977171887    1.243803540   10.174371482
  179 ASN   O       1784    1.075934228    1.185200018   10.130335848
  180 ASP   N       1785    0.919103334    1.218987501   10.291423831
  180 ASP   H       1786    0.820373914    1.231734525   10.300935325
  180 ASP   CA      1787    0.982046819    1.146854675   10.402978123
  180 ASP   CB      1788    1.052815679    1.243907083   10.497771023
  180 ASP   CG      1789    1.125531990    1.184540967   10.618605774
  180 ASP   OD1     1790    1.131789716    1.255833430   10.721104242
  180 ASP   OD2     1791    1.174358704    1.070025271   10.607350521
  180 ASP   C       1792    0.875271324    1.069255389   10.480355585
  180 ASP   O       1793    0.770914032    1.123182093   10.516847680
  181 CYSH  N       1794    0.917146904    0.947700687   10.514377088
  181 CYSH  H       1795    1.016199975    0.934417981   10.518120805
  181 CYSH  CA      1796    0.843412509    0.834374367   10.572101513
  181 CYSH  CB      1797    0.721224843    0.800765527   10.486374534
  181 CYSH  SG      1798    0.609248528    0.674539452   10.557244225
  181 CYSH  HG      1799    0.559668826    0.747284684   10.656931580
  181 CYSH  C       1800    0.938996651    0.714915421   10.574484476
  181 CYSH  O       1801    1.051140515    0.722327209   10.524488352
  182 GLY   N       1802    0.896463286    0.604491537   10.635195347
  182 GLY   H       1803    0.804016397    0.597294471   10.672648063
  182 GLY   CA      1804    0.976870924    0.481517425   10.639956171
  182 GLY   C       1805    0.908374879    0.366231416   10.713604159
  182 GLY   O       1806    0.792331155    0.374726862   10.753502522
  183 TRP   N       1807    0.984034518    0.257501880   10.725394183
  183 TRP   H       1808    1.074095585    0.252002939   10.682270269
  183 TRP   CA      1809    0.946192333    0.139373765   10.804296229
  183 TRP   CB      1810    0.889253942    0.024462794   10.720843433
  183 TRP   CG      1811    0.972619711    8.530897341   10.598483922
  183 TRP   CD1     1812    0.946871843    8.577926893   10.476781772
  183 TRP   HD1     1813    0.874648821    8.655751829   10.452141940
  183 TRP   CD2     1814    1.071557442    8.434136695   10.585461892
  183 TRP   NE1     1815    1.023365392    8.514256291   10.388563815
  183 TRP   HE1     1816    1.022140224    8.534869612   10.290719625
  183 TRP   CE2     1817    1.100710268    8.425096194   10.449859115
  183 TRP   CE3     1818    1.140324342    8.353724464   10.675587788
  183 TRP   HE3     1819    1.114662520    8.357874382   10.781435488
  183 TRP   CZ2     1820    1.196587994    8.335974741   10.403133511
  183 TRP   HZ2     1821    1.216617121    8.326617030   10.296397356
  183 TRP   CZ3     1822    1.237677277    8.265968397   10.629296106
  183 TRP   HZ3     1823    1.286856657    8.197316688   10.698212361
  183 TRP   CH2     1824    1.265759433    8.256190128   10.493515428
  183 TRP   HH2     1825    1.336813192    8.181814962   10.457433901
  183 TRP   C       1826    1.058016625    0.086241381   10.894191456
  183 TRP   O       1827    1.177251952    0.106419588   10.871728573
  184 ALA   N       1828    1.011109306    0.021567425   11.000515671
  184 ALA   H       1829    0.912949227    0.018456469   11.019364522
  184 ALA   CA      1830    1.098525340    8.503342522   11.100365732
  184 ALA   CB      1831    1.100367911    8.585754264   11.229256003
  184 ALA   C       1832    1.066217898    8.357493657   11.133441510
  184 ALA   O       1833    0.951423807    8.313853136   11.126395477
  185 ASP   N       1834    1.174074473    8.286422943   11.165097789
  185 ASP   H       1835    1.266074972    8.322000024   11.148622704
  185 ASP   CA      1836    1.170490180    8.154369378   11.229566111
  185 ASP   CB      1837    1.297264504    8.069867762   11.215397888
  185 ASP   CG      1838    1.273728627    7.927741066   11.266942106
  185 ASP   OD1     1839    1.211821317    7.910778138   11.374211337
  185 ASP   OD2     1840    1.313599336    7.832613796   11.196342540
  185 ASP   C       1841    1.138508716    8.176081554    0.028080371
  185 ASP   O       1842    1.211071622    8.237089122    0.106455523
  186 ALA   N       1843    1.011576785    8.142940495    0.049889114
  186 ALA   H       1844    0.960899484    8.095254110   -0.021939199
  186 ALA   CA      1845    0.942597372    8.153345484    0.179266531
  186 ALA   CB      1846    0.792208405    8.153338381    0.151201988
  186 ALA   C       1847    0.985043961    8.049361827    0.283177651
  186 ALA   O       1848    1.023667346    8.091436207    0.392110673
  187 GLY   N       1849    1.020268059    7.929869144    0.236578973
  187 GLY   H       1850    1.052224588    7.921028404    0.142229354
  187 GLY   CA      1851    1.064628865    7.818479841    0.321644553
  187 GLY   C       1852    1.202812588    7.845930960    0.381330589
  187 GLY   O       1853    1.216064458    7.865848214    0.501975799
  188 ALA   N       1854    1.293631027    7.884935820    0.292349261
  188 ALA   H       1855    1.275091153    7.876603983    0.194430316
  188 ALA   CA      1856    1.428975689    7.933714799    0.322541917
  188 ALA   CB      1857    1.500668585    7.971285542    0.192715983
  188 ALA   C       1858    1.429787695    8.056144703    0.414275768
  188 ALA   O       1859    1.484926168    8.049456445    0.524010648
  189 SER   N       1860    1.344433017    8.152864348    0.381938642
  189 SER   H       1861    1.296411296    8.151864272    0.294223218
  189 SER   CA      1862    1.322790941    8.269102009    0.469304458
  189 SER   CB      1863    1.224823841    8.368557537    0.406696190
  189 SER   OG      1864    1.286378778    8.449690984    0.306319614
  189 SER   HG      1865    1.287428448    8.399967302    0.219561855
  189 SER   C       1866    1.270426354    8.235501276    0.609097828
  189 SER   O       1867    1.325995517    8.284220693    0.707408608
  190 ILE   N       1868    1.169445459    8.149582780    0.619659624
  190 ILE   H       1869    1.123662591    8.113990895    0.538187862
  190 ILE   CA      1870    1.108167492    8.107815169    0.746592590
  190 ILE   CB      1871    0.969550759    8.049731788    0.717893005
  190 ILE   CG1     1872    0.869949085    8.077539138    0.830641494
  190 ILE   CG2     1873    0.966111215    7.900487112    0.684402766
  190 ILE   CD      1874    0.828426896    8.224712065    0.835549264
  190 ILE   C       1875    1.200603601    8.021969492    0.833193065
  190 ILE   O       1876    1.218327131    8.050905617    0.951425077
  191 GLU   N       1877    1.279179969    7.937419283    0.767102596
  191 GLU   H       1878    1.259764219    7.917188857    0.671112254
  191 GLU   CA      1879    1.386960856    7.854460914    0.822897829
  191 GLU   CB      1880    1.429272982    7.761740983    0.708785951
  191 GLU   CG      1881    1.507977527    7.636521130    0.747946750
  191 GLU   CD      1882    1.489529776    7.531198562    0.638509268
  191 GLU   OE1     1883    1.575017409    7.522356298    0.547752507
  191 GLU   OE2     1884    1.385600040    7.461865294    0.642544178
  191 GLU   C       1885    1.502989673    7.939668095    0.874751481
  191 GLU   O       1886    1.538529972    7.930462854    0.992139366
  192 TRP   N       1887    1.543743032    8.037092315    0.793894422
  192 TRP   H       1888    1.519946183    8.034309204    0.696800998
  192 TRP   CA      1889    1.640505460    8.143069213    0.825768201
  192 TRP   CB      1890    1.653193758    8.227694721    0.698920062
  192 TRP   CG      1891    1.749260001    8.346644086    0.704297142
  192 TRP   CD1     1892    1.864719068    8.348139988    0.770277058
  192 TRP   HD1     1893    1.918295675    8.261784616    0.809692806
  192 TRP   CD2     1894    1.711905955    8.478172029    0.679328950
  192 TRP   NE1     1895    1.896887626    8.474742988    0.795246327
  192 TRP   HE1     1896    1.952886800    8.502299671    0.873381529
  192 TRP   CE2     1897    1.809352822    8.557450245    0.738802922
  192 TRP   CE3     1898    1.600504319    8.539098300    0.622786223
  192 TRP   HE3     1899    1.520976406    8.477113467    0.581381953
  192 TRP   CZ2     1900    1.796879768    0.150886899    0.741563086
  192 TRP   HZ2     1901    1.870290991    0.208352780    0.798033009
  192 TRP   CZ3     1902    1.588947907    0.132656596    0.623298427
  192 TRP   HZ3     1903    1.501748329    0.180022933    0.578205904
  192 TRP   CH2     1904    1.687091657    0.211740793    0.681887032
  192 TRP   HH2     1905    1.680004629    0.320400183    0.677021583
  192 TRP   C       1906    1.598427069    8.228117875    0.945790192
  192 TRP   O       1907    1.670878283    8.230686566    1.045143797
  193 LEU   N       1908    1.473325697    8.273285711    0.946396574
  193 LEU   H       1909    1.420271997    8.272384057    0.861627011
  193 LEU   CA      1910    1.410364462    8.343282493    1.059301309
  193 LEU   CB      1911    1.266561922    8.383307023    1.025689409
  193 LEU   CG      1912    1.249762208    8.530527476    0.987615791
  193 LEU   CD1     1913    1.307452796    8.560265170    0.849071506
  193 LEU   CD2     1914    1.101009173    8.565933102    0.992580524
  193 LEU   C       1915    1.407226487    8.262371625    1.189128064
  193 LEU   O       1916    1.449877555    8.311904304    1.293319256
  194 ARG   N       1917    1.364234762    8.136828317    1.180037566
  194 ARG   H       1918    1.323489826    8.103327575    1.095070626
  194 ARG   CA      1919    1.361565233    8.040796770    1.291316324
  194 ARG   CB      1920    1.290390418    7.913159224    1.245995948
  194 ARG   CG      1921    1.266435562    7.810328111    1.356727078
  194 ARG   CD      1922    1.142861265    7.833122595    1.444036626
  194 ARG   NE      1923    1.145962143    7.729123983    1.547893875
  194 ARG   HE      1924    1.230943967    7.676495122    1.550854010
  194 ARG   CZ      1925    1.054502378    7.696605430    1.640265606
  194 ARG   NH1     1926    0.932293437    7.748809072    1.657361003
  194 ARG   HH11    1927    0.876191285    7.722961009    1.735992683
  194 ARG   HH12    1928    0.887802990    7.797916441    1.582464536
  194 ARG   NH2     1929    1.072210695    7.586243041    1.714168423
  194 ARG   HH21    1930    1.010155488    7.558672317    1.787569087
  194 ARG   HH22    1931    1.158071026    7.535148595    1.710015128
  194 ARG   C       1932    1.501396283    8.012532194    1.346611787
  194 ARG   O       1933    1.525996133    8.035961250    1.464838890
  195 GLN   N       1934    1.597275071    7.989378282    1.257387083
  195 GLN   H       1935    1.575202945    7.969617964    1.161875653
  195 GLN   CA      1936    1.738799243    7.971143112    1.292762162
  195 GLN   CB      1937    1.817278425    7.919928744    1.171837742
  195 GLN   CG      1938    1.950538100    7.860111524    1.217362083
  195 GLN   CD      1939    2.032175458    7.808479825    1.098727746
  195 GLN   OE1     1940    2.044367720    7.869275979    0.992508246
  195 GLN   NE2     1941    2.111655461    7.705007081    1.124520630
  195 GLN   HE21    1942    2.158718260    7.674044894    1.041889594
  195 GLN   HE22    1943    2.131393898    7.665937650    1.214425880
  195 GLN   C       1944    1.803320788    8.097323697    1.350436826
  195 GLN   O       1945    1.876817994    8.087682004    1.448579793
  196 GLU   N       1946    1.767144374    8.214716627    1.299464595
  196 GLU   H       1947    1.722809337    8.220575152    1.210021238
  196 GLU   CA      1948    1.812863131    8.343706140    1.353152778
  196 GLU   CB      1949    1.776838675    8.458720262    1.258908679
  196 GLU   CG      1950    1.893210160    0.011889050    1.243493297
  196 GLU   CD      1951    2.003121691   -0.040344850    1.150736783
  196 GLU   OE1     1952    2.010505534    0.005107180    1.034523053
  196 GLU   OE2     1953    2.084993246   -0.124445965    1.193736194
  196 GLU   C       1954    1.760634140    8.372847228    1.493979531
  196 GLU   O       1955    1.841182984    8.394232375    1.584443256
  197 VAL   N       1956    1.631667466    8.351180718    1.518253202
  197 VAL   H       1957    1.566452114    8.332510766    1.444779020
  197 VAL   CA      1958    1.575401307    8.365044438    1.653353256
  197 VAL   CB      1959    1.422978161    8.378318079    1.652221667
  197 VAL   CG1     1960    1.376817745    8.501760319    1.574510967
  197 VAL   CG2     1961    1.357670103    8.252052781    1.595658786
  197 VAL   C       1962    1.625138440    8.260048739    1.752920760
  197 VAL   O       1963    1.649847936    8.292542959    1.868951773
  198 LEU   N       1964    1.654294657    8.140115522    1.703350120
  198 LEU   H       1965    1.615288299    8.110476529    1.616171620
  198 LEU   CA      1966    1.726929802    8.034288824    1.775026333
  198 LEU   CB      1967    1.727412414    7.909866645    1.685972443
  198 LEU   CG      1968    1.774366564    7.781345159    1.754426502
  198 LEU   CD1     1969    1.665477277    7.723439712    1.844969600
  198 LEU   CD2     1970    1.820502654    7.680464351    1.649060513
  198 LEU   C       1971    1.869801599    8.077218787    1.809051966
  198 LEU   O       1972    1.904994407    8.086400259    1.926547959
  199 ARG   N       1973    1.943874993    8.126221273    1.710038364
  199 ARG   H       1974    1.912908506    8.120165343    1.615138804
  199 ARG   CA      1975    2.078854803    8.182028223    1.726639502
  199 ARG   CB      1976    2.146290838    8.212613487    1.592742215
  199 ARG   CG      1977    2.179979942    8.083057720    1.518672228
  199 ARG   CD      1978    2.274142469    8.108906301    1.400893395
  199 ARG   NE      1979    2.215737370    8.166438999    1.278893846
  199 ARG   HE      1980    2.172988534    8.256399439    1.287798264
  199 ARG   CZ      1981    2.221462168    8.110651866    1.157197255
  199 ARG   NH1     1982    2.166554738    8.174620709    1.053049773
  199 ARG   HH11    1983    2.165326479    8.136102370    0.960782320
  199 ARG   HH12    1984    2.126560597    8.264237068    1.072293898
  199 ARG   NH2     1985    2.279496059    7.992257478    1.133307954
  199 ARG   HH21    1986    2.277248257    7.958109893    1.039341759
  199 ARG   HH22    1987    2.327390779    7.936335658    1.200962850
  199 ARG   C       1988    2.087906287    8.304556318    1.817844740
  199 ARG   O       1989    2.190310169    8.319273856    1.884365669
  200 LEU   N       1990    1.983450057    8.386897823    1.818338821
  200 LEU   H       1991    1.921921323    8.386073504    1.739512477
  200 LEU   CA      1992    1.958274492    8.496712153    1.912771164
  200 LEU   CB      1993    1.840929475    8.583150803    1.866196975
  200 LEU   CG      1994    1.880574172    0.143904051    1.762940033
  200 LEU   CD1     1995    1.756153711    0.202754960    1.696142854
  200 LEU   CD2     1996    1.959797545    0.256766660    1.829211543
  200 LEU   C       1997    1.933932066    8.456968568    2.058508438
  200 LEU   O       1998    1.934312177    8.543772960    2.145657136
  201 GLY   N       1999    1.891076072    8.332791068    2.079298192
  201 GLY   H       2000    1.874724566    8.271123635    2.002289142
  201 GLY   CA      2001    1.867532677    8.267750837    2.209022329
  201 GLY   C       2002    1.752480390    8.318381101    2.296254288
  201 GLY   O       2003    1.726448908    8.264052007    2.403477941
  202 ARG   N       2004    1.697588250    8.433961223    2.259948497
  202 ARG   H       2005    1.742691859    8.489233774    2.189869769
  202 ARG   CA      2006    1.587682463    8.499894261    2.331953804
  202 ARG   CB      2007    1.569120368    8.641957097    2.278287262
  202 ARG   CG      2008    1.693086748    8.725630639    2.310534964
  202 ARG   CD      2009    1.735463835    0.267444777    2.191884211
  202 ARG   NE      2010    1.871247055    0.318037572    2.216589973
  202 ARG   HE      2011    1.940775883    0.247922705    2.232391175
  202 ARG   CZ      2012    1.906431172    0.447194055    2.222575374
  202 ARG   NH1     2013    2.032797783    0.476001001    2.256585100
  202 ARG   HH11    2014    2.057716634    0.572697032    2.262088464
  202 ARG   HH12    2015    2.099812453    0.410380471    2.291243182
  202 ARG   NH2     2016    1.826077108    0.549361493    2.190045482
  202 ARG   HH21    2017    1.853088993    0.644532584    2.204672082
  202 ARG   HH22    2018    1.734098595    0.529698025    2.156085039
  202 ARG   C       2019    1.453649162    8.426163984    2.334783946
  202 ARG   O       2020    1.379931442    8.437014875    2.432650448
  203 VAL   N       2021    1.422830913    8.356091579    2.226028564
  203 VAL   H       2022    1.478196966    8.358289391    2.142787235
  203 VAL   CA      2023    1.304162298    8.269445456    2.221602282
  203 VAL   CB      2024    1.239981712    8.265859688    2.082753772
  203 VAL   CG1     2025    1.188270847    8.403834241    2.041578503
  203 VAL   CG2     2026    1.335577483    8.211681580    1.976295205
  203 VAL   C       2027    1.330505616    8.128807138    2.275803596
  203 VAL   O       2028    1.419254673    8.056436441    2.230914575
  204 GLU   N       2029    1.250368496    8.093398477    2.375862484
  204 GLU   H       2030    1.183738219    8.157882773    2.413309929
  204 GLU   CA      2031    1.248453269    7.959202468    2.435843525
  204 GLU   CB      2032    1.198522044    7.973217875    2.579782267
  204 GLU   CG      2033    1.217799371    7.849680274    2.667945313
  204 GLU   CD      2034    1.343736787    7.861812509    2.753996227
  204 GLU   OE1     2035    1.411969498    7.758451328    2.770890869
  204 GLU   OE2     2036    1.366196541    7.969454897    2.813427624
  204 GLU   C       2037    1.149000807    7.872882900    2.357935130
  204 GLU   O       2038    1.031457844    7.906600557    2.344673182
  205 CYSH  N       2039    1.199715240    7.762730377    2.303334775
  205 CYSH  H       2040    1.297872970    7.743690024    2.304529502
  205 CYSH  CA      2041    1.112319038    7.671736381    2.227884042
  205 CYSH  CB      2042    1.173928926    7.621011555    2.097360452
  205 CYSH  SG      2043    1.045153659    7.539490709    1.996098532
  205 CYSH  HG      2044    1.133729324    7.464777325    1.930803496
  205 CYSH  C       2045    1.059854835    7.551447858    2.306530407
  205 CYSH  O       2046    1.133394516    7.481477204    2.376008136
  206 VAL   N       2047    0.932988944    7.523684480    2.277896729
  206 VAL   H       2048    0.883766341    7.582693860    2.213889107
  206 VAL   CA      2049    0.856395857    7.406823722    2.323600758
  206 VAL   CB      2050    0.755544614    7.453235743    2.428894806
  206 VAL   CG1     2051    0.659627762    7.341835339    2.471277071
  206 VAL   CG2     2052    0.824911367    7.508477423    2.553593027
  206 VAL   C       2053    0.785726227    7.346634598    2.201967611
  206 VAL   O       2054    0.717630310    7.416474445    2.127027881
  207 VAL   N       2055    0.800727539    7.215716945    2.183910787
  207 VAL   H       2056    0.864770083    7.161704933    2.238509009
  207 VAL   CA      2057    0.730437572    7.144128918    2.076460514
  207 VAL   CB      2058    0.827535295    7.058293507    1.995135359
  207 VAL   CG1     2059    0.758290094    6.982913800    1.881413929
  207 VAL   CG2     2060    0.939350984    7.143548537    1.934804623
  207 VAL   C       2061    0.613635228    7.061900596    2.131300117
  207 VAL   O       2062    0.626691668    6.995697974    2.234147793
  208 GLY   N       2063    0.499117221    7.077719524    2.065565471
  208 GLY   H       2064    0.491790636    7.145003101    1.991946393
  208 GLY   CA      2065    0.376177614    7.001107210    2.090632762
  208 GLY   C       2066    0.251722194    7.061105048    2.024870087
  208 GLY   O       2067    0.238113101    7.182863682    2.014021089
  209 GLU   N       2068    0.161706965    6.973878261    1.980380970
  209 GLU   H       2069    0.183516728    6.876440200    1.974767033
  209 GLU   CA      2070    0.028832012    7.011282425    1.929841749
  209 GLU   CB      2071   -0.024399756    6.903026181    1.835715126
  209 GLU   CG      2072    7.680091186    6.949514497    1.741291349
  209 GLU   CD      2073    7.665897337    6.872696325    1.609730517
  209 GLU   OE1     2074    7.559521855    6.885647469    1.545356849
  209 GLU   OE2     2075    7.765283609    6.814991711    1.560543517
  209 GLU   C       2076    7.750050759    7.051592717    2.043372324
  209 GLU   O       2077    7.745732285    6.985867410    2.147262843
  210 VAL   N       2078    7.706221142    7.176848807    2.034553523
  210 VAL   H       2079    7.733041290    7.236690296    1.959052905
  210 VAL   CA      2080    7.618653117    7.239320982    2.134763871
  210 VAL   CB      2081    7.631815005    7.391757823    2.135907458
  210 VAL   CG1     2082    7.771340442    7.432362006    2.183767716
  210 VAL   CG2     2083    7.604459357    7.455628087    1.999594715
  210 VAL   C       2084    7.470905234    7.199857193    2.130024244
  210 VAL   O       2085    7.414106490    7.179344126    2.022870164
  211 GLU   N       2086    7.409626777    7.207855861    2.247790299
  211 GLU   H       2087    7.462169235    7.225696214    2.330989584
  211 GLU   CA      2088    7.265856078    7.190651788    2.273195159
  211 GLU   CB      2089    7.226733070    7.042780543    2.269393870
  211 GLU   CG      2090    7.081274517    7.013520573    2.232045647
  211 GLU   CD      2091    6.976611246    7.076616433    2.324109321
  211 GLU   OE1     2092    6.962893698    7.031094100    2.439706405
  211 GLU   OE2     2093    6.922631957    7.183079371    2.287007202
  211 GLU   C       2094    7.241430097    7.244486035    2.414324326
  211 GLU   O       2095    7.318729234    7.216035947    2.505667509
  212 SER   N       2096    7.125956732    7.308380931    2.430739168
  212 SER   H       2097    7.052251282    7.277323047    2.370712701
  212 SER   CA      2098    7.072517902    7.376897265    2.549324519
  212 SER   CB      2099    7.066720235    7.283203553    2.670133831
  212 SER   OG      2100    6.960556298    7.316055331    2.760141778
  212 SER   HG      2101    6.879381510    7.293064364    2.706445034
  212 SER   C       2102    7.145280978    7.504329547    2.592592542
  212 SER   O       2103    7.265334393    7.507217002    2.619216165
  213 LEU   N       2104    7.068018936    7.612508317    2.588887392
  213 LEU   H       2105    6.982310066    7.614370901    2.537413313
  213 LEU   CA      2106    7.100771289    7.734338658    2.664362710
  213 LEU   CB      2107    7.027151323    7.856753233    2.609565752
  213 LEU   CG      2108    7.076141574    7.898291112    2.470712927
  213 LEU   CD1     2109    6.982901144    8.006010377    2.414964967
  213 LEU   CD2     2110    7.219375182    7.951872778    2.475431429
  213 LEU   C       2111    7.062048634    7.713111766    2.810859124
  213 LEU   O       2112    6.948545340    7.679712406    2.844500992
  214 VAL   N       2113    7.163755684    7.717992122    2.896402754
  214 VAL   H       2114    7.250486813    7.760717313    2.870856257
  214 VAL   CA      2115    7.144644383    7.695314747    3.040387166
  214 VAL   CB      2116    7.259653186    7.616862376    3.103859716
  214 VAL   CG1     2117    7.262581471    7.473790084    3.049740553
  214 VAL   CG2     2118    7.396974519    7.681416964    3.084258169
  214 VAL   C       2119    7.108102277    7.824029925    3.114614411
  214 VAL   O       2120    7.173939176    7.927320324    3.103339782
  215 TYR   N       2121    6.984493108    7.818985456    3.163430829
  215 TYR   H       2122    6.922399252    7.743638342    3.141858573
  215 TYR   CA      2123    6.921842789    7.932022075    3.233490015
  215 TYR   CB      2124    6.770308979    7.931969609    3.212349295
  215 TYR   CG      2125    6.735147230    7.938890135    3.063605856
  215 TYR   CD1     2126    6.690087741    7.822829462    3.001822647
  215 TYR   HD1     2127    6.664116872    7.734992082    3.060908357
  215 TYR   CD2     2128    6.767769046    8.051601907    2.989076970
  215 TYR   HD2     2129    6.796069153    8.144712611    3.038157734
  215 TYR   CE1     2130    6.679743465    7.818416957    2.863279309
  215 TYR   HE1     2131    6.660006667    7.724474069    2.811650625
  215 TYR   CE2     2132    6.757462554    8.048908597    2.850494271
  215 TYR   HE2     2133    6.772410774    8.140891323    2.793949256
  215 TYR   CZ      2134    6.713749983    7.931589924    2.790106976
  215 TYR   OH      2135    6.692477367    7.922926106    2.656070810
  215 TYR   HH      2136    6.737575408    7.998847868    2.609128133
  215 TYR   C       2137    6.955158579    7.944119665    3.382331595
  215 TYR   O       2138    7.020722899    7.860561838    3.444377565
  216 SER   N       2139    6.916470629    8.061439290    3.431576384
  216 SER   H       2140    6.895159145    8.138794207    3.371893440
  216 SER   CA      2141    6.933781529    8.101358912    3.571978795
  216 SER   CB      2142    7.032288742    8.217842281    3.583685225
  216 SER   OG      2143    7.042237706    8.290664181    3.461027344
  216 SER   HG      2144    6.991199202    8.374837169    3.478687977
  216 SER   C       2145    6.804889961    8.135031995    3.647201118
  216 SER   O       2146    6.697504102    8.163499217    3.594416575
  217 ASP   N       2147    6.830025177    8.138070413    3.777767941
  217 ASP   H       2148    6.925811292    8.129138439    3.805086506
  217 ASP   CA      2149    6.751082707    8.153153045    3.900841974
  217 ASP   CB      2150    6.858797429    8.185425873    4.004600490
  217 ASP   CG      2151    6.984029349    8.097757206    3.998121552
  217 ASP   OD1     2152    6.984498240    7.992008481    4.064747194
  217 ASP   OD2     2153    7.074259861    8.125078640    3.916029576
  217 ASP   C       2154    6.644339460    8.262676582    3.896377766
  217 ASP   O       2155    6.531596177    8.243864538    3.941779559
  218 ASP   N       2156    6.680612037    8.371118353    3.828449558
  218 ASP   H       2157    6.774423391    8.377193151    3.794349399
  218 ASP   CA      2158    6.604440952    8.491627556    3.792570312
  218 ASP   CB      2159    6.705442298    0.054000426    3.751515179
  218 ASP   CG      2160    6.802533398    0.003370111    3.644637246
  218 ASP   OD1     2161    6.768917450    0.012933213    3.524626071
  218 ASP   OD2     2162    6.901951727   -0.062559884    3.681948969
  218 ASP   C       2163    6.499758842    8.480646783    3.681516201
  218 ASP   O       2164    6.413102041    8.567478275    3.672470770
  219 GLN   N       2165    6.518366675    8.384752275    3.591237880
  219 GLN   H       2166    6.594876412    8.321402693    3.602832022
  219 GLN   CA      2167    6.439305532    8.357784061    3.470267861
  219 GLN   CB      2168    6.295159624    8.320897779    3.505887474
  219 GLN   CG      2169    6.294143371    8.188232033    3.582070533
  219 GLN   CD      2170    6.149494650    8.150846630    3.615018515
  219 GLN   OE1     2171    6.069194049    8.110973056    3.530819100
  219 GLN   NE2     2172    6.111525781    8.172339737    3.740656389
  219 GLN   HE21    2173    6.014901578    8.160406042    3.763507764
  219 GLN   HE22    2174    6.170636601    8.213383439    3.810094651
  219 GLN   C       2175    6.438469250    8.462743523    3.358936733
  219 GLN   O       2176    6.360527975    8.457261848    3.263934627
  220 ARG   N       2177    6.540856810    0.002613182    3.361376518
  220 ARG   H       2178    6.610532890   -0.004329369    3.432771004
  220 ARG   CA      2179    6.557465256    0.118832294    3.272924682
  220 ARG   CB      2180    6.540550169    0.241049967    3.363392051
  220 ARG   CG      2181    6.481827377    0.356636598    3.282175725
  220 ARG   CD      2182    6.343172535    0.316686967    3.231341696
  220 ARG   NE      2183    6.286825133    0.431733134    3.159270149
  220 ARG   HE      2184    6.341749399    0.515296863    3.159927655
  220 ARG   CZ      2185    6.177106364    0.422479517    3.082913692
  220 ARG   NH1     2186    6.116306551    0.304652507    3.063587102
  220 ARG   HH11    2187    6.036244015    0.302601573    3.003694629
  220 ARG   HH12    2188    6.155736106    0.218367320    3.095183932
  220 ARG   NH2     2189    6.117407227    0.535430988    3.042499843
  220 ARG   HH21    2190    6.039113069    0.533629751    2.980313267
  220 ARG   HH22    2191    6.141115917    0.621815735    3.086933590
  220 ARG   C       2192    6.690566096    0.126596772    3.197841879
  220 ARG   O       2193    6.705461751    0.209544577    3.108251679
  221 ALA   N       2194    6.790083728    0.053029473    3.246527846
  221 ALA   H       2195    6.786142055    0.023625543    3.342026120
  221 ALA   CA      2196    6.923011398    0.034907466    3.186431495
  221 ALA   CB      2197    7.027566981    0.078014616    3.289489230
  221 ALA   C       2198    6.951932166    8.435407839    3.145145854
  221 ALA   O       2199    6.879860586    8.341134070    3.177510677
  222 VAL   N       2200    7.055853117    8.423095119    3.063061939
  222 VAL   H       2201    7.097848249    8.503135006    3.020273160
  222 VAL   CA      2202    7.115236254    8.294853619    3.022572826
  222 VAL   CB      2203    7.123325424    8.285084979    2.870092643
  222 VAL   CG1     2204    7.177295617    8.149524795    2.824053698
  222 VAL   CG2     2205    6.990873079    8.316239631    2.800142600
  222 VAL   C       2206    7.256558435    8.289684925    3.080987664
  222 VAL   O       2207    7.346921898    8.361499758    3.038464329
  223 LYSH  N       2208    7.274925481    8.198250313    3.175794329
  223 LYSH  H       2209    7.201553817    8.136530878    3.204232210
  223 LYSH  CA      2210    7.406061503    8.178358679    3.239194553
  223 LYSH  CB      2211    7.389112511    8.102400425    3.370913396
  223 LYSH  CG      2212    7.401104467    8.195344973    3.491843326
  223 LYSH  CD      2213    7.361177544    8.130748569    3.624667203
  223 LYSH  CE      2214    7.444104308    8.011145953    3.671847722
  223 LYSH  NZ      2215    7.398974038    7.974913506    3.806975046
  223 LYSH  HZ1     2216    7.304137429    7.943656707    3.812271087
  223 LYSH  HZ2     2217    7.416942387    8.051570902    3.868611970
  223 LYSH  HZ3     2218    7.461530139    7.903813851    3.839119711
  223 LYSH  C       2219    7.513993165    8.115647191    3.150723841
  223 LYSH  O       2220    7.631267413    8.117975702    3.187752617
  224 GLY   N       2221    7.472602713    8.049009714    3.043307073
  224 GLY   H       2222    7.376610623    8.023757689    3.031076274
  224 GLY   CA      2223    7.563493014    8.000124171    2.938611767
  224 GLY   C       2224    7.497235291    7.902960066    2.840741601
  224 GLY   O       2225    7.375123747    7.888869604    2.836174561
  225 VAL   N       2226    7.582690944    7.817643688    2.785016212
  225 VAL   H       2227    7.678160965    7.815894418    2.814745085
  225 VAL   CA      2228    7.546102084    7.712044266    2.689517858
  225 VAL   CB      2229    7.589846855    7.756933073    2.549930887
  225 VAL   CG1     2230    7.741827271    7.765206810    2.534227528
  225 VAL   CG2     2231    7.521587542    7.676916998    2.438811633
  225 VAL   C       2232    7.600590541    7.576021852    2.733589578
  225 VAL   O       2233    7.690197186    7.565477646    2.817168803
  226 LYSH  N       2234    7.531381948    7.470434025    2.691781849
  226 LYSH  H       2235    7.443837762    7.481407369    2.644702502
  226 LYSH  CA      2236    7.564537694    7.331031889    2.724618521
  226 LYSH  CB      2237    7.438210581    7.276299755    2.791366219
  226 LYSH  CG      2238    7.442305503    7.133401021    2.845854266
  226 LYSH  CD      2239    7.306156987    7.108787574    2.911161134
  226 LYSH  CE      2240    7.297102313    6.965522353    2.964060268
  226 LYSH  NZ      2241    7.165717795    6.934874990    3.022431306
  226 LYSH  HZ1     2242    7.095295797    6.942071827    2.951789711
  226 LYSH  HZ2     2243    7.144911907    7.003037073    3.092578958
  226 LYSH  HZ3     2244    7.163304158    6.843804562    3.063667731
  226 LYSH  C       2245    7.606253048    7.250801605    2.601192838
  226 LYSH  O       2246    7.582045663    7.288960638    2.486793764
  227 LEU   N       2247    7.693480274    7.154164903    2.628416764
  227 LEU   H       2248    7.731159906    7.144915518    2.720588939
  227 LEU   CA      2249    7.741508169    7.053984985    2.532147502
  227 LEU   CB      2250    7.888296243    7.020268363    2.559146949
  227 LEU   CG      2251    0.168567536    7.137090713    2.535068071
  227 LEU   CD1     2252    0.309125772    7.098521901    2.581584316
  227 LEU   CD2     2253    0.172481650    7.177124371    2.387435615
  227 LEU   C       2254    7.659167897    6.925369621    2.541597888
  227 LEU   O       2255    7.626690300    6.878388378    2.650534372
  228 VAL   N       2256    7.653617402    6.856761039    2.427781494
  228 VAL   H       2257    7.687850242    6.896913998    2.342824788
  228 VAL   CA      2258    7.578108031    6.731776063    2.410751295
  228 VAL   CB      2259    7.581340372    6.680649747    2.266581510
  228 VAL   CG1     2260    7.503509129    6.776588351    2.176343190
  228 VAL   CG2     2261    7.723501742    6.659704751    2.214071543
  228 VAL   C       2262    7.608516801    6.616485527    2.506638651
  228 VAL   O       2263    7.521742198    6.532716729    2.530743938
  229 ASP   N       2264    7.727815004    6.612105012    2.565261160
  229 ASP   H       2265    7.802920569    6.673039642    2.539809264
  229 ASP   CA      2266    7.760233988    6.514225760    2.670050878
  229 ASP   CB      2267    0.096328579    6.500338369    2.684809320
  229 ASP   CG      2268    0.170659312    6.624277279    2.735045786
  229 ASP   OD1     2269    0.169625515    6.648341792    2.857694825
  229 ASP   OD2     2270    0.237502951    6.691077911    2.653235240
  229 ASP   C       2271    7.697280657    6.538233650    2.807429124
  229 ASP   O       2272    7.663678107    6.444156288    2.879178377
  230 GLY   N       2273    7.660360996    6.663369769    2.833249802
  230 GLY   H       2274    7.662153976    6.732675516    2.761170930
  230 GLY   CA      2275    7.606516390    6.708680926    2.962315682
  230 GLY   C       2276    7.673033132    6.832935316    3.021880055
  230 GLY   O       2277    7.606286567    6.909015875    3.091778886
  231 LYSH  N       2278    7.802084418    6.848691675    2.993850942
  231 LYSH  H       2279    7.853927219    6.779280111    2.943888659
  231 LYSH  CA      2280    0.070403519    6.960361168    3.039734698
  231 LYSH  CB      2281    0.214978539    6.943067076    2.992701478
  231 LYSH  CG      2282    0.294285006    6.834606582    3.065907192
  231 LYSH  CD      2283    0.444225906    6.843611992    3.036786457
  231 LYSH  CE      2284    0.486034133    6.819145262    2.891652959
  231 LYSH  NZ      2285    0.464770933    6.680776334    2.846830183
  231 LYSH  HZ1     2286    0.366374426    6.667134851    2.835298425
  231 LYSH  HZ2     2287    0.496232099    6.615782931    2.916015260
  231 LYSH  HZ3     2288    0.508608350    6.662276762    2.758881555
  231 LYSH  C       2289    0.020363371    7.100147771    3.002787992
  231 LYSH  O       2290   -0.029340534    7.123322901    2.892689253
  232 VAL   N       2291    0.039459932    7.193457798    3.095621398
  232 VAL   H       2292    0.088434007    7.170729854    3.179798585
  232 VAL   CA      2293    7.811048342    7.333356781    3.085321868
  232 VAL   CB      2294    7.715551153    7.373608962    3.197896749
  232 VAL   CG1     2295    7.582936797    7.298495862    3.184611593
  232 VAL   CG2     2296    7.772888857    7.354704859    3.338487308
  232 VAL   C       2297    0.110418259    7.433632293    3.073168826
  232 VAL   O       2298    0.204672964    7.435690860    3.152161136
  233 LEU   N       2299    0.098757757    7.515742839    2.969198807
  233 LEU   H       2300    0.019273093    7.510341568    2.908753790
  233 LEU   CA      2301    0.185083981    7.631100379    2.939999082
  233 LEU   CB      2302    0.212626819    7.642502271    2.789916572
  233 LEU   CG      2303    0.298428110    7.529867214    2.731975446
  233 LEU   CD1     2304    0.288320183    7.531733496    2.579329596
  233 LEU   CD2     2305    0.445846975    7.545086590    2.769982021
  233 LEU   C       2306    0.111153767    7.757572195    2.984169145
  233 LEU   O       2307    0.017406622    7.803556563    2.919143203
  234 THR   N       2308    0.126792545    7.783623380    3.113643035
  234 THR   H       2309    0.173643521    7.720421630    3.175381604
  234 THR   CA      2310    0.066615987    7.901378074    3.177849533
  234 THR   CB      2311    0.010691955    7.864881061    3.315493579
  234 THR   OG1     2312    0.101885302    7.781872343    3.387870671
  234 THR   HG1     2313    0.187530717    7.832458770    3.398172648
  234 THR   CG2     2314    7.690277854    7.795934582    3.302611498
  234 THR   C       2315    0.157501516    8.023969803    3.188887110
  234 THR   O       2316    0.258893536    8.018970751    3.258354519
  235 ALA   N       2317    0.095267019    8.137637984    3.158914379
  235 ALA   H       2318   -0.004398008    8.140210245    3.151089442
  235 ALA   CA      2319    0.159914792    8.267919133    3.137543587
  235 ALA   CB      2320    0.233635591    8.266705610    3.003491644
  235 ALA   C       2321    0.062280704    8.385063018    3.124996019
  235 ALA   O       2322   -0.052982030    8.364924415    3.087093877
  236 GLU   N       2323    0.116909182    8.506159684    3.131362815
  236 GLU   H       2324    0.216157220    8.516249022    3.138277597
  236 GLU   CA      2325    0.040835720    0.086853424    3.125526619
  236 GLU   CB      2326    0.129886020    0.207348706    3.156460251
  236 GLU   CG      2327    0.196733635    0.207212774    3.294079369
  236 GLU   CD      2328    0.341677608    0.249664944    3.269629799
  236 GLU   OE1     2329    0.367036519    0.370328494    3.249084643
  236 GLU   OE2     2330    0.422630450    0.156330889    3.250714787
  236 GLU   C       2331    7.790612022    0.120810318    2.991609493
  236 GLU   O       2332    7.694158855    0.197125600    2.990312634
  237 LEU   N       2333    0.049105244    0.095580962    2.884041596
  237 LEU   H       2334    0.145791892    0.071391519    2.892198522
  237 LEU   CA      2335    0.004422304    0.124315023    2.746971984
  237 LEU   CB      2336    0.083875616    0.243629533    2.693469544
  237 LEU   CG      2337    0.020058129    0.306312377    2.569356861
  237 LEU   CD1     2338   -0.114752977    0.365382410    2.611086648
  237 LEU   CD2     2339    0.102943691    0.422255912    2.513718075
  237 LEU   C       2340    0.015003362    0.004117635    2.652882230
  237 LEU   O       2341    0.123447874   -0.041904521    2.617500066
  238 THR   N       2342    7.714209300    8.498096760    2.613526650
  238 THR   H       2343    7.628770957    8.532047443    2.652890897
  238 THR   CA      2344    7.700452903    8.389123447    2.515817531
  238 THR   CB      2345    7.603374396    8.277762275    2.555652114
  238 THR   OG1     2346    7.644814898    8.216218924    2.677888064
  238 THR   HG1     2347    7.627272689    8.283343284    2.749918010
  238 THR   CG2     2348    7.583956447    8.168183597    2.450664179
  238 THR   C       2349    7.657544737    8.450389357    2.382362406
  238 THR   O       2350    7.550811303    8.509415130    2.366411832
  239 VAL   N       2351    7.753890626    8.442179146    2.291050565
  239 VAL   H       2352    7.838284326    8.392171568    2.310477084
  239 VAL   CA      2353    7.743949561    8.492639508    2.153337532
  239 VAL   CB      2354    7.867054433    8.575234611    2.115477095
  239 VAL   CG1     2355    7.851313204    8.635714215    1.975831964
  239 VAL   CG2     2356    7.895404867    8.686841339    2.216225892
  239 VAL   C       2357    7.725355940    8.374155427    2.058337427
  239 VAL   O       2358    7.816083999    8.296234860    2.029551277
  240 ILE   N       2359    7.599266230    8.358862438    2.018898424
  240 ILE   H       2360    7.530463303    8.425855850    2.046813999
  240 ILE   CA      2361    7.551913158    8.259523715    1.921432592
  240 ILE   CB      2362    7.404228895    8.228782416    1.947039554
  240 ILE   CG1     2363    7.378408118    8.182291320    2.090507740
  240 ILE   CG2     2364    7.350880742    8.125095467    1.847978221
  240 ILE   CD      2365    7.449415480    8.052003296    2.127873130
  240 ILE   C       2366    7.577547166    8.315147857    1.781212122
  240 ILE   O       2367    7.501762526    8.396453211    1.728551338
  241 ALA   N       2368    7.698567616    8.285395555    1.734765596
  241 ALA   H       2369    7.758602998    8.225428406    1.787685509
  241 ALA   CA      2370    7.756435881    8.333975370    1.608664425
  241 ALA   CB      2371    7.892021123    8.397059032    1.640998782
  241 ALA   C       2372    7.771397785    8.230123564    1.497308597
  241 ALA   O       2373    7.832645612    8.254877128    1.393550327
  242 ALA   N       2374    7.721180230    8.109669812    1.522911173
  242 ALA   H       2375    7.702072143    8.082063753    1.617113415
  242 ALA   CA      2376    7.713496554    7.998963132    1.426484625
  242 ALA   CB      2377    7.683538858    7.875744114    1.512068398
  242 ALA   C       2378    7.614232595    8.015499411    1.311219680
  242 ALA   O       2379    7.532213589    7.928213884    1.283224880
  243 GLY   N       2380    7.629212534    8.128839234    1.243240255
  243 GLY   H       2381    7.707554739    8.186111156    1.267391021
  243 GLY   CA      2382    7.550044234    8.182918579    1.131808556
  243 GLY   C       2383    7.425479856    8.105581360    1.088050665
  243 GLY   O       2384    7.313078237    8.137984989    1.126076025
  244 ALA   N       2385    7.452635734    7.998964887    1.013332090
  244 ALA   H       2386    7.545511793    7.986586478    0.978392139
  244 ALA   CA      2387    7.353048391    7.903846026    0.961907142
  244 ALA   CB      2388    7.425419460    7.800707649    0.875114745
  244 ALA   C       2389    7.268031463    7.830937109    1.066163573
  244 ALA   O       2390    7.145174198    7.832392735    1.060506975
  245 ARG   N       2391    7.333342314    7.776277292    1.168303927
  245 ARG   H       2392    7.429409875    7.798706139    1.184709371
  245 ARG   CA      2393    7.267637412    7.700725187    1.275937356
  245 ARG   CB      2394    7.361560901    7.589137561    1.322113812
  245 ARG   CG      2395    7.361020735    7.465961055    1.231372607
  245 ARG   CD      2396    7.243172839    7.373924225    1.263777622
  245 ARG   NE      2397    7.261939387    7.249242441    1.188216246
  245 ARG   HE      2398    7.338972183    7.253010448    1.124565095
  245 ARG   CZ      2399    7.192402223    7.135602626    1.202701243
  245 ARG   NH1     2400    7.093645686    7.119539232    1.291821155
  245 ARG   HH11    2401    7.039599208    7.035662879    1.298333809
  245 ARG   HH12    2402    7.070538524    7.192858068    1.355785731
  245 ARG   NH2     2403    7.209127664    7.033081043    1.118066655
  245 ARG   HH21    2404    7.163102715    6.945329360    1.131534177
  245 ARG   HH22    2405    7.250976672    7.046826229    1.028282128
  245 ARG   C       2406    7.220651886    7.781094962    1.397369540
  245 ARG   O       2407    7.151799051    7.726876439    1.483673970
  246 SER   N       2408    7.251231446    7.910437918    1.402474438
  246 SER   H       2409    7.321140275    7.948255420    1.341783760
  246 SER   CA      2410    7.215601389    7.998190608    1.514903085
  246 SER   CB      2411    7.256696553    8.143145854    1.488337262
  246 SER   OG      2412    7.399642739    8.146531501    1.488938696
  246 SER   HG      2413    7.427309144    8.239444256    1.464382713
  246 SER   C       2414    7.069159344    8.001320117    1.559092697
  246 SER   O       2415    7.038358833    7.979158933    1.676083824
  247 SER   N       2416    6.980077059    8.005330053    1.460431696
  247 SER   H       2417    7.008433975    7.995457654    1.365040475
  247 SER   CA      2418    6.834141668    7.999624501    1.477220649
  247 SER   CB      2419    6.771123149    8.006591715    1.337987150
  247 SER   OG      2420    6.843098459    7.911180610    1.259470522
  247 SER   HG      2421    6.806778781    7.907485078    1.166363368
  247 SER   C       2422    6.785849096    7.870956283    1.544486885
  247 SER   O       2423    6.699635195    7.874125447    1.632165075
  248 HISB  N       2424    6.846249115    7.759946173    1.503045847
  248 HISB  H       2425    6.898696524    7.763077084    1.417952662
  248 HISB  CA      2426    6.828472349    7.624580030    1.557568415
  248 HISB  CB      2427    6.903031221    7.526933179    1.466359019
  248 HISB  CG      2428    6.880391547    7.378303568    1.494696432
  248 HISB  ND1     2429    6.975945644    7.285854285    1.498094655
  248 HISB  CD2     2430    6.768224201    7.324599797    1.541840671
  248 HISB  HD2     2431    6.669436501    7.370613025    1.539783139
  248 HISB  CE1     2432    6.924484480    7.177866382    1.556255750
  248 HISB  HE1     2433    6.980186679    7.091224980    1.591935945
  248 HISB  NE2     2434    6.796200915    7.201106228    1.582508949
  248 HISB  HE2     2435    6.734409934    7.140310950    1.632382538
  248 HISB  C       2436    6.877035518    7.612668157    1.702172514
  248 HISB  O       2437    6.794300471    7.589390568    1.790156929
  249 ILE   N       2438    6.999524789    7.656808538    1.729356950
  249 ILE   H       2439    7.062718033    7.678884816    1.655056587
  249 ILE   CA      2440    7.057249744    7.658605663    1.864543056
  249 ILE   CB      2441    7.204197805    7.700938612    1.859267108
  249 ILE   CG1     2442    7.281383390    7.608888174    1.764535175
  249 ILE   CG2     2443    7.272607425    7.694217862    1.995964569
  249 ILE   CD      2444    7.418595088    7.673263507    1.743696221
  249 ILE   C       2445    6.977993130    7.746040139    1.961932852
  249 ILE   O       2446    6.969250655    7.715982879    2.080879762
  250 LEU   N       2447    6.925702347    7.857531134    1.911719339
  250 LEU   H       2448    6.960401089    7.895530715    1.825968761
  250 LEU   CA      2449    6.831131070    7.944973264    1.982592024
  250 LEU   CB      2450    6.831020447    8.083668455    1.917999293
  250 LEU   CG      2451    6.958023706    8.163246261    1.948712937
  250 LEU   CD1     2452    6.968082531    8.279694691    1.849991538
  250 LEU   CD2     2453    6.956289470    8.218816529    2.091251284
  250 LEU   C       2454    6.685642115    7.897995542    1.988728194
  250 LEU   O       2455    6.603833194    7.968976027    2.047017256
  251 GLY   N       2456    6.650470316    7.785032963    1.927976429
  251 GLY   H       2457    6.720036090    7.725096169    1.888366410
  251 GLY   CA      2458    6.514513537    7.729504927    1.921510374
  251 GLY   C       2459    6.407304495    7.807632717    1.845267627
  251 GLY   O       2460    6.292726016    7.763380388    1.838651871
  252 ILE   N       2461    6.448347068    7.906127093    1.765867073
  252 ILE   H       2462    6.544611627    7.913088483    1.739677717
  252 ILE   CA      2463    6.356874528    7.999262261    1.698252891
  252 ILE   CB      2464    6.362127673    8.140282322    1.757373615
  252 ILE   CG1     2465    6.504062904    8.195922608    1.770417174
  252 ILE   CG2     2466    6.286606820    8.143155204    1.890419434
  252 ILE   CD      2467    6.505872594    8.343103362    1.812185507
  252 ILE   C       2468    6.365795025    8.001268710    1.545514107
  252 ILE   O       2469    6.457986900    8.059770262    1.488874865
  253 PRO   N       2470    6.265910539    7.946197631    1.477107006
  253 PRO   CA      2471    6.263174659    7.936924083    1.330417775
  253 PRO   CB      2472    6.147400307    7.841877162    1.299307510
  253 PRO   CG      2473    6.050923408    7.866167676    1.415544493
  253 PRO   CD      2474    6.147128839    7.880562206    1.533630988
  253 PRO   C       2475    6.253582147    8.068991142    1.253766183
  253 PRO   O       2476    6.349327526    8.102146928    1.184027854
  254 LYSH  N       2477    6.155931535    8.152917850    1.287123437
  254 LYSH  H       2478    6.080590933    8.124022426    1.346191096
  254 LYSH  CA      2479    6.135483939    8.282608417    1.220996280
  254 LYSH  CB      2480    6.011007018    8.356335358    1.270761589
  254 LYSH  CG      2481    5.877128080    8.310400408    1.212690330
  254 LYSH  CD      2482    5.781561822    8.429868849    1.210591512
  254 LYSH  CE      2483    5.727712918    8.481482779    1.344194335
  254 LYSH  NZ      2484    5.602316438    8.557081587    1.331149308
  254 LYSH  HZ1     2485    5.565375622    8.586135848    1.419409354
  254 LYSH  HZ2     2486    5.530926572    8.507073456    1.282115223
  254 LYSH  HZ3     2487    5.619989407    8.640944597    1.279606536
  254 LYSH  C       2488    6.248164371    8.386089338    1.223017366
  254 LYSH  O       2489    6.235251564    8.491101485    1.160292180
  255 LEU   N       2490    6.356374537    8.358073660    1.295104659
  255 LEU   H       2491    6.366381047    8.270064332    1.341520271
  255 LEU   CA      2492    6.476228692    8.443183759    1.296569886
  255 LEU   CB      2493    6.567623893    8.394792196    1.409336870
  255 LEU   CG      2494    6.689187921    8.483809876    1.435975578
  255 LEU   CD1     2495    6.648390663    8.622228066    1.486827977
  255 LEU   CD2     2496    6.783134362    8.414505338    1.534864431
  255 LEU   C       2497    6.549623064    8.445923930    1.162345031
  255 LEU   O       2498    6.591631413    8.552980844    1.118700645
  256 CYSH  N       2499    6.547755804    8.333842966    1.090745040
  256 CYSH  H       2500    6.489772447    8.256243073    1.115571019
  256 CYSH  CA      2501    6.626604568    8.314963839    0.968118069
  256 CYSH  CB      2502    6.773770244    8.305287063    1.008788713
  256 CYSH  SG      2503    6.883904481    8.298415624    0.862808016
  256 CYSH  HG      2504    6.986380739    8.349946446    0.930146250
  256 CYSH  C       2505    6.593109907    8.187564302    0.890268637
  256 CYSH  O       2506    6.580286033    8.082275783    0.952542656
  257 ASP   N       2507    6.595338063    8.197008835    0.757610869
  257 ASP   H       2508    6.635468728    8.277413872    0.713732115
  257 ASP   CA      2509    6.571539100    8.086566045    0.663554689
  257 ASP   CB      2510    6.499354584    8.129151183    0.535540218
  257 ASP   CG      2511    6.442145336    8.012281279    0.455051193
  257 ASP   OD1     2512    6.458151204    8.005879731    0.331240335
  257 ASP   OD2     2513    6.372661113    7.928719730    0.516799000
  257 ASP   C       2514    6.706459539    8.029133016    0.619848814
  257 ASP   O       2515    6.791925448    8.099301610    0.565964659
  258 VAL   N       2516    6.723723453    7.900043659    0.646762894
  258 VAL   H       2517    6.654132950    7.847375787    0.695577666
  258 VAL   CA      2518    6.845085011    7.826403402    0.608540974
  258 VAL   CB      2519    6.903641821    7.745895909    0.724743508
  258 VAL   CG1     2520    7.042516870    7.692048867    0.689715873
  258 VAL   CG2     2521    6.910345836    7.827505101    0.853986561
  258 VAL   C       2522    6.813143507    7.735896477    0.489373616
  258 VAL   O       2523    6.753252607    7.629465142    0.504080470
  259 TYR   N       2524    6.854398641    7.782299525    0.371762040
  259 TYR   H       2525    6.918774468    7.858532707    0.365063518
  259 TYR   CA      2526    6.830149021    7.711068777    0.245471988
  259 TYR   CB      2527    6.708506373    7.766842365    0.171296783
  259 TYR   CG      2528    6.732731827    7.886455035    0.079030047
  259 TYR   CD1     2529    6.732986523    8.016084040    0.129175238
  259 TYR   HD1     2530    6.705686503    8.033515882    0.233247255
  259 TYR   CD2     2531    6.753068145    7.863530611   11.292975214
  259 TYR   HD2     2532    6.758728986    7.762626021   11.252163928
  259 TYR   CE1     2533    6.759414080    8.124201445    0.045911205
  259 TYR   HE1     2534    6.771556781    8.223396010    0.089426780
  259 TYR   CE2     2535    6.775541187    7.970851715   11.207550663
  259 TYR   HE2     2536    6.803017392    7.952498440   11.103687772
  259 TYR   CZ      2537    6.777797292    8.099602000   11.259871958
  259 TYR   OH      2538    6.783790323    8.199620260   11.167925184
  259 TYR   HH      2539    6.808791382    8.281465832   11.219665676
  259 TYR   C       2540    6.955399470    7.699568385    0.158346246
  259 TYR   O       2541    7.059011180    7.761807563    0.181142099
  260 SER   N       2542    6.947882477    7.596627062    0.074485609
  260 SER   H       2543    6.861375447    7.548103612    0.061701590
  260 SER   CA      2544    7.049784105    7.545291152   11.331320876
  260 SER   CB      2545    7.004762465    7.403553844   11.295396639
  260 SER   OG      2546    6.868248498    7.415599099   11.254557801
  260 SER   HG      2547    6.837474678    7.323557075   11.230419666
  260 SER   C       2548    7.067547226    7.621473243   11.199824432
  260 SER   O       2549    6.985850781    7.704998384   11.161379910
  261 GLU   N       2550    7.177488425    7.587157909   11.133294183
  261 GLU   H       2551    7.256173585    7.553194275   11.184828513
  261 GLU   CA      2552    7.210386055    7.628959021   10.996254399
  261 GLU   CB      2553    7.279460933    7.765070747   11.006755860
  261 GLU   CG      2554    7.292853782    7.830745280   10.869226964
  261 GLU   CD      2555    7.165404151    7.901685883   10.823051275
  261 GLU   OE1     2556    7.081651159    7.830784922   10.763185787
  261 GLU   OE2     2557    7.167620526    8.024831244   10.844396455
  261 GLU   C       2558    7.305793060    7.531233631   10.927262662
  261 GLU   O       2559    7.401670390    7.482270438   10.986758874
  262 PHE   N       2560    7.280682706    7.509794557   10.798422104
  262 PHE   H       2561    7.211233952    7.565039636   10.752316673
  262 PHE   CA      2562    7.356063413    7.417028125   10.712836477
  262 PHE   CB      2563    7.264722792    7.320732592   10.636715633
  262 PHE   CG      2564    7.202739498    7.207703238   10.719140846
  262 PHE   CD1     2565    7.076371430    7.225823093   10.774160161
  262 PHE   HD1     2566    7.036522965    7.326628774   10.785691873
  262 PHE   CD2     2567    7.263023814    7.082565754   10.724653164
  262 PHE   HD2     2568    7.363007071    7.067125048   10.684066492
  262 PHE   CE1     2569    7.009936699    7.119310753   10.833818530
  262 PHE   HE1     2570    6.921362722    7.137697373   10.894632576
  262 PHE   CE2     2571    7.195449692    6.975206239   10.781454385
  262 PHE   HE2     2572    7.239190751    6.875365172   10.780207130
  262 PHE   CZ      2573    7.068554491    6.993284593   10.835196432
  262 PHE   HZ      2574    7.012095602    6.907649116   10.872091460
  262 PHE   C       2575    7.448191267    7.486472951   10.612322698
  262 PHE   O       2576    7.405934895    7.541048171   10.510507768
  263 VAL   N       2577    7.577093087    7.462903282   10.635022806
  263 VAL   H       2578    7.606389745    7.397019503   10.704320387
  263 VAL   CA      2579    7.686952286    7.517686517   10.554137075
  263 VAL   CB      2580    7.780656911    7.607248921   10.635420551
  263 VAL   CG1     2581    7.708339025    7.736924010   10.672330939
  263 VAL   CG2     2582    7.828919352    7.544136975   10.766174401
  263 VAL   C       2583    7.768363355    7.408954351   10.483716683
  263 VAL   O       2584    7.790071770    7.299739540   10.535977098
  264 ALA   N       2585    0.007120735    7.446815946   10.368368646
  264 ALA   H       2586    0.001763840    7.541635477   10.337045431
  264 ALA   CA      2587    0.078889155    7.353962044   10.279844211
  264 ALA   CB      2588   -0.018648078    7.303461769   10.173336985
  264 ALA   C       2589    0.203838979    7.412959303   10.214122482
  264 ALA   O       2590    0.209560305    7.529526339   10.175279355
  265 TYR   N       2591    0.299072250    7.322538155   10.193123973
  265 TYR   H       2592    0.284618060    7.227057985   10.219118418
  265 TYR   CA      2593    0.430186066    7.348275041   10.131810974
  265 TYR   CB      2594    0.543100951    7.292259561   10.218547064
  265 TYR   CG      2595    0.551112509    7.342439176   10.362859383
  265 TYR   CD1     2596    0.471945282    7.281823439   10.459712188
  265 TYR   HD1     2597    0.382660915    7.226018971   10.431524792
  265 TYR   CD2     2598    0.664298155    7.413210939   10.401577106
  265 TYR   HD2     2599    0.725634352    7.465275660   10.328041106
  265 TYR   CE1     2600    0.507803869    7.287718844   10.593867835
  265 TYR   HE1     2601    0.447361476    7.235625783   10.668124671
  265 TYR   CE2     2602    0.701498590    7.419559685   10.535352264
  265 TYR   HE2     2603    0.793800147    7.471470029   10.561178835
  265 TYR   CZ      2604    0.622704890    7.356572519   10.630967769
  265 TYR   OH      2605    0.660398912    7.352394481   10.761569174
  265 TYR   HH      2606    0.723048182    7.274798113   10.768923841
  265 TYR   C       2607    0.441852186    7.275522743    9.997709199
  265 TYR   O       2608    0.400642909    7.160685426    9.982159976
  266 ILE   N       2609    0.502881254    7.347213377    9.903768320
  266 ILE   H       2610    0.516980245    7.445418880    9.916346514
  266 ILE   CA      2611    0.546325276    7.294266676    9.773690427
  266 ILE   CB      2612    0.479073810    7.369319828    9.658550336
  266 ILE   CG1     2613    0.326240019    7.363824604    9.663498500
  266 ILE   CG2     2614    0.530262721    7.319892839    9.523096053
  266 ILE   CD      2615    0.265960439    7.223619521    9.652460873
  266 ILE   C       2616    0.698664696    7.305391136    9.764855208
  266 ILE   O       2617    0.754017404    7.414807471    9.774624283
  267 GLN   N       2618    0.763168291    7.189187743    9.760003035
  267 GLN   H       2619    0.716758606    7.102638892    9.778892490
  267 GLN   CA      2620    0.909163295    7.176082550    9.748775293
  267 GLN   CB      2621    0.958350762    7.032850607    9.770546935
  267 GLN   CG      2622    0.927623836    6.979674970    9.910665244
  267 GLN   CD      2623    0.794602210    6.904203870    9.914663173
  267 GLN   OE1     2624    0.692143243    6.935861419    9.854444497
  267 GLN   NE2     2625    0.794659961    6.799638240    9.996845519
  267 GLN   HE21    2626    0.711879942    6.743541310    9.997873011
  267 GLN   HE22    2627    0.875352001    6.761697667   10.042103154
  267 GLN   C       2628    0.968899307    7.224789740    9.616624548
  267 GLN   O       2629    0.914380712    7.207596909    9.507709392
  268 LEU   N       2630    1.090156834    7.276505664    9.634188147
  268 LEU   H       2631    1.127486833    7.290204746    9.725952153
  268 LEU   CA      2632    1.180820844    7.325905038    9.529564818
  268 LEU   CB      2633    1.190576896    7.478307368    9.538782024
  268 LEU   CG      2634    1.052654529    7.542443421    9.522260272
  268 LEU   CD1     2635    1.058796255    7.690308730    9.561060029
  268 LEU   CD2     2636    1.000544576    7.525646767    9.379397819
  268 LEU   C       2637    1.321220076    7.271713571    9.557108302
  268 LEU   O       2638    1.357252540    7.230165157    9.667117621
  269 THR   N       2639    1.396435156    7.262621831    9.447796714
  269 THR   H       2640    1.355173467    7.267169414    9.356823080
  269 THR   CA      2641    1.541675233    7.240013819    9.450061038
  269 THR   CB      2642    1.590089653    7.184986871    9.315768958
  269 THR   OG1     2643    1.579195882    7.284568008    9.213734827
  269 THR   HG1     2644    1.486041556    7.276258901    9.178331936
  269 THR   CG2     2645    1.508303996    7.060585055    9.280532179
  269 THR   C       2646    1.615677570    7.370651663    9.479521789
  269 THR   O       2647    1.557902203    7.479104862    9.474114102
  270 LYSH  N       2648    1.748241732    7.361270823    9.474370708
  270 LYSH  H       2649    1.790032769    7.299221263    9.408005406
  270 LYSH  CA      2650    1.838884869    7.468388967    9.518202034
  270 LYSH  CB      2651    1.981667844    7.414057828    9.526483897
  270 LYSH  CG      2652    1.991727149    7.318875333    9.645848744
  270 LYSH  CD      2653    2.123825978    7.241711646    9.646778631
  270 LYSH  CE      2654    2.138059549    7.149319941    9.767891312
  270 LYSH  NZ      2655    2.277380376    7.103309812    9.776784020
  270 LYSH  HZ1     2656    2.298334101    7.049781797    9.858608041
  270 LYSH  HZ2     2657    2.346674087    7.169289645    9.747723478
  270 LYSH  HZ3     2658    2.285459090    7.034177694    9.704974180
  270 LYSH  C       2659    1.832446044    7.591158840    9.427137203
  270 LYSH  O       2660    1.782899308    7.695320568    9.469825270
  271 GLU   N       2661    1.840709825    7.561296671    9.297801603
  271 GLU   H       2662    1.863774162    7.466683086    9.275036434
  271 GLU   CA      2663    1.835594975    7.644030020    9.176405660
  271 GLU   CB      2664    1.861277284    7.550240802    9.058268661
  271 GLU   CG      2665    1.990484239    7.468369804    9.061780119
  271 GLU   CD      2666    2.000478431    7.358870306    9.168189361
  271 GLU   OE1     2667    1.896102622    7.306508938    9.212770658
  271 GLU   OE2     2668    2.111269160    7.338434781    9.222328147
  271 GLU   C       2669    1.700631543    7.714565339    9.161567759
  271 GLU   O       2670    1.697548708    7.837501499    9.159109701
  272 GLU   N       2671    1.593372190    7.637316025    9.176385107
  272 GLU   H       2672    1.604337073    7.538267225    9.184780106
  272 GLU   CA      2673    1.454670279    7.685906416    9.179982857
  272 GLU   CB      2674    1.356297697    7.570402342    9.199841073
  272 GLU   CG      2675    1.325323441    7.486837383    9.075458949
  272 GLU   CD      2676    1.245918455    7.358888988    9.102587533
  272 GLU   OE1     2677    1.141357811    7.337305494    9.037568490
  272 GLU   OE2     2678    1.294643902    7.275556607    9.181991026
  272 GLU   C       2679    1.434092283    7.789478900    9.290700136
  272 GLU   O       2680    1.408793752    7.906955874    9.264422975
  273 ALA   N       2681    1.477546070    7.750246582    9.410123913
  273 ALA   H       2682    1.507883982    7.656138322    9.425081272
  273 ALA   CA      2683    1.476238168    7.832763368    9.531778855
  273 ALA   CB      2684    1.497194566    7.745326233    9.655561930
  273 ALA   C       2685    1.566280479    7.956383501    9.536275284
  273 ALA   O       2686    1.532257737    8.059684379    9.593707156
  274 ASP   N       2687    1.685209990    7.939650399    9.479164357
  274 ASP   H       2688    1.716363230    7.846954483    9.458214796
  274 ASP   CA      2689    1.789957614    8.042360346    9.469786191
  274 ASP   CB      2690    1.924276076    7.977277340    9.436159770
  274 ASP   CG      2691    2.029855168    8.046632338    9.522474867
  274 ASP   OD1     2692    2.027864023    8.021962934    9.645002798
  274 ASP   OD2     2693    2.099779633    8.132002632    9.463762651
  274 ASP   C       2694    1.758805004    8.155359473    9.371450897
  274 ASP   O       2695    1.753797496    8.270519754    9.414385236
  275 GLU   N       2696    1.706755169    8.119748988    9.254351147
  275 GLU   H       2697    1.711170136    8.025807242    9.220359856
  275 GLU   CA      2698    1.650932923    8.219260761    9.161650273
  275 GLU   CB      2699    1.619644160    8.160676662    9.023812099
  275 GLU   CG      2700    1.703479540    8.229809712    8.916083721
  275 GLU   CD      2701    1.662742776    8.374736807    8.888773703
  275 GLU   OE1     2702    1.749326495    8.464602261    8.896194351
  275 GLU   OE2     2703    1.543263229    8.397589038    8.860000036
  275 GLU   C       2704    1.529071864    8.290786319    9.220331488
  275 GLU   O       2705    1.528803840    8.413705371    9.224924681
  276 LEU   N       2706    1.447987820    8.216180984    9.294832761
  276 LEU   H       2707    1.444559914    8.116677473    9.285500801
  276 LEU   CA      2708    1.342676424    8.275310904    9.378634102
  276 LEU   CB      2709    1.253467206    8.174560297    9.451419833
  276 LEU   CG      2710    1.115809632    8.160811899    9.386100938
  276 LEU   CD1     2711    1.135621773    8.092622216    9.250587245
  276 LEU   CD2     2712    1.011296702    8.091494085    9.473753610
  276 LEU   C       2713    1.388981067    8.379102492    9.481065674
  276 LEU   O       2714    1.329710767    8.486323132    9.491959734
  277 ARG   N       2715    1.498425645    8.347521481    9.549703587
  277 ARG   H       2716    1.533875280    8.254027837    9.548182308
  277 ARG   CA      2717    1.564494593    8.440124736    9.642812584
  277 ARG   CB      2718    1.650538800    8.361137481    9.741617042
  277 ARG   CG      2719    1.555803696    8.291121105    9.839240998
  277 ARG   CD      2720    1.633039457    8.214898541    9.947079284
  277 ARG   NE      2721    1.703334844    8.097939482    9.892434268
  277 ARG   HE      2722    1.771800811    8.117402227    9.822190172
  277 ARG   CZ      2723    1.678425671    7.971086145    9.927651147
  277 ARG   NH1     2724    1.587363898    7.935810575   10.019394994
  277 ARG   HH11    2725    1.571328036    7.839822608   10.042424607
  277 ARG   HH12    2726    1.532770980    8.003619466   10.068624496
  277 ARG   NH2     2727    1.747399144    7.874844193    9.864929130
  277 ARG   HH21    2728    1.726558656    7.779168094    9.885249807
  277 ARG   HH22    2729    1.825200356    7.894189717    9.805154545
  277 ARG   C       2730    1.643934489    0.011664940    9.583417424
  277 ARG   O       2731    1.666956467    0.108843269    9.655216285
  278 ARG   N       2732    1.703619016    8.537724970    9.466070306
  278 ARG   H       2733    1.722772713    8.445267314    9.433106252
  278 ARG   CA      2734    1.766651381    0.101230980    9.389435403
  278 ARG   CB      2735    1.855632251    0.049563237    9.276197306
  278 ARG   CG      2736    1.948476973    0.162224556    9.230388038
  278 ARG   CD      2737    2.031407240    0.135202586    9.104689860
  278 ARG   NE      2738    1.944293041    0.125979669    8.986656723
  278 ARG   HE      2739    1.888214125    0.043476090    8.979594151
  278 ARG   CZ      2740    1.940538788    0.211193264    8.883319558
  278 ARG   NH1     2741    2.027005968    0.312888072    8.871656849
  278 ARG   HH11    2742    2.008657688    0.382564485    8.802308629
  278 ARG   HH12    2743    2.082906625    0.342065130    8.949267490
  278 ARG   NH2     2744    1.857307895    0.186217083    8.781315925
  278 ARG   HH21    2745    1.838906835    0.245371363    8.702821247
  278 ARG   HH22    2746    1.804411540    0.101397042    8.784103886
  278 ARG   C       2747    1.664566661    0.200060213    9.332678351
  278 ARG   O       2748    1.685427931    0.321237959    9.336172195
  279 ARG   N       2749    1.554299029    0.145811290    9.281847413
  279 ARG   H       2750    1.545321606    0.046984220    9.269436888
  279 ARG   CA      2751    1.439286462    0.225514098    9.236796989
  279 ARG   CB      2752    1.325813912    0.138367195    9.182607863
  279 ARG   CG      2753    1.353982621    0.066755746    9.050380160
  279 ARG   CD      2754    1.225325146    0.001089402    8.999964655
  279 ARG   NE      2755    1.266891999   -0.092046184    8.894116733
  279 ARG   HE      2756    1.365730704   -0.106016169    8.888161093
  279 ARG   CZ      2757    1.192966841   -0.158283755    8.804098095
  279 ARG   NH1     2758    1.059082061   -0.153545389    8.801802000
  279 ARG   HH11    2759    1.003053488   -0.197893185    8.731843336
  279 ARG   HH12    2760    1.010871772   -0.096793769    8.868551566
  279 ARG   NH2     2761    1.265876861   -0.217379396    8.708459490
  279 ARG   HH21    2762    1.216364057   -0.271601857    8.640576366
  279 ARG   HH22    2763    1.365802519   -0.220103857    8.705874387
  279 ARG   C       2764    1.379090842    0.306569667    9.351751429
  279 ARG   O       2765    1.384848690    0.267546688    9.468253935
  280 GLN   N       2766    1.308865996    0.413789621    9.316272174
  280 GLN   H       2767    1.300852988    0.439117906    9.219855539
  280 GLN   CA      2768    1.233008997    0.494588063    9.412849277
  280 GLN   CB      2769    1.215198628    0.635122081    9.355019907
  280 GLN   CG      2770    1.350315598    0.704618013    9.337091852
  280 GLN   CD      2771    1.412295621    0.739966552    9.472432251
  280 GLN   OE1     2772    1.372781995    0.828073189    9.548609542
  280 GLN   NE2     2773    1.514665719    0.665512062    9.513215410
  280 GLN   HE21    2774    1.554096926    0.701835871    9.597635725
  280 GLN   HE22    2775    1.551536607    0.587003011    9.463463562
  280 GLN   C       2776    1.100304846    0.432212775    9.456552303
  280 GLN   O       2777    0.999963622    0.500625537    9.476101187
  281 TRP   N       2778    1.104241482    0.300808666    9.476754093
  281 TRP   H       2779    1.193100595    0.256105691    9.487095374
  281 TRP   CA      2780    0.989705641    0.213647166    9.506647541
  281 TRP   CB      2781    1.036088672    0.068837572    9.523555597
  281 TRP   CG      2782    0.919967166    8.515190140    9.537811396
  281 TRP   CD1     2783    0.866100211    8.475556194    9.652776822
  281 TRP   HD1     2784    0.894790216    8.511477680    9.751605414
  281 TRP   CD2     2785    0.851508980    8.449538834    9.436216124
  281 TRP   NE1     2786    0.767702680    8.389217517    9.629266843
  281 TRP   HE1     2787    0.704013252    8.355802409    9.698749683
  281 TRP   CE2     2788    0.757140154    8.368545975    9.498297845
  281 TRP   CE3     2789    0.863298021    8.446698726    9.297748996
  281 TRP   HE3     2790    0.924511889    8.520610817    9.246078639
  281 TRP   CZ2     2791    0.678108585    8.283549360    9.421803281
  281 TRP   HZ2     2792    0.601678134    8.222526670    9.469940010
  281 TRP   CZ3     2793    0.786875711    8.359462036    9.221145397
  281 TRP   HZ3     2794    0.797527840    8.359579689    9.112674628
  281 TRP   CH2     2795    0.693485511    8.277750407    9.283774181
  281 TRP   HH2     2796    0.629278811    8.213787390    9.223219661
  281 TRP   C       2797    0.917287764    0.257212497    9.634202577
  281 TRP   O       2798    0.975110580    0.253491840    9.742701647
  282 PRO   N       2799    0.792540468    0.300381946    9.617897954
  282 PRO   CA      2800    0.712323599    0.353528240    9.729014276
  282 PRO   CB      2801    0.614322634    0.447732741    9.658800564
  282 PRO   CG      2802    0.586349102    0.375241000    9.527012467
  282 PRO   CD      2803    0.722999987    0.317558753    9.489529824
  282 PRO   C       2804    0.639187433    0.247488000    9.811573811
  282 PRO   O       2805    0.612969150    0.135313993    9.768445849
  283 ILE   N       2806    0.602729514    0.291648639    9.931610231
  283 ILE   H       2807    0.637922468    0.378253631    9.967142020
  283 ILE   CA      2808    0.503490834    0.226228756   10.018114866
  283 ILE   CB      2809    0.522484791    0.264020622   10.165159395
  283 ILE   CG1     2810    0.666025919    0.232044096   10.207409103
  283 ILE   CG2     2811    0.422613849    0.189082883   10.253598766
  283 ILE   CD      2812    0.702979318    0.277239554   10.348822616
  283 ILE   C       2813    0.365282211    0.267100070    9.966747148
  283 ILE   O       2814    0.323836106    0.382452792    9.977002458
  284 LEU   N       2815    0.314458391    0.176708801    9.883474992
  284 LEU   H       2816    0.364479028    0.091840411    9.866284477
  284 LEU   CA      2817    0.183553020    0.188034049    9.817544817
  284 LEU   CB      2818    0.168341844    0.080981566    9.709284329
  284 LEU   CG      2819    0.260711003    0.097885508    9.588475493
  284 LEU   CD1     2820    0.253811323   -0.029336830    9.503772063
  284 LEU   CD2     2821    0.220093351    0.216984923    9.501468444
  284 LEU   C       2822    0.067345222    0.176758772    9.916446033
  284 LEU   O       2823    0.036780464    0.066343883    9.961238230
  285 VAL   N       2824    0.014769375    0.292353704    9.955944862
  285 VAL   H       2825    0.049896518    0.379190109    9.920936980
  285 VAL   CA      2826    7.717467146    0.308283341   10.048803009
  285 VAL   CB      2827    7.757463212    0.400315868   10.164311306
  285 VAL   CG1     2828    7.644736874    0.416376350   10.266504700
  285 VAL   CG2     2829    7.880809931    0.346019557   10.236733238
  285 VAL   C       2830    7.597842585    0.361327817    9.969516231
  285 VAL   O       2831    7.577050334    0.479915734    9.944374783
  286 ASN   N       2832    7.518610425    0.264217717    9.925024680
  286 ASN   H       2833    7.531434371    0.169251587    9.953604370
  286 ASN   CA      2834    7.406211411    0.288745725    9.833527160
  286 ASN   CB      2835    7.435919022    0.214264358    9.703233280
  286 ASN   CG      2836    7.332116320    0.216144088    9.590847654
  286 ASN   OD1     2837    7.210585309    0.213452779    9.609567407
  286 ASN   ND2     2838    7.382558172    0.226168876    9.468204924
  286 ASN   HD21    2839    7.318301983    0.225219686    9.391593207
  286 ASN   HD22    2840    7.481436175    0.238010608    9.459017921
  286 ASN   C       2841    7.272196706    0.250730329    9.896795876
  286 ASN   O       2842    7.234019754    0.135033077    9.913629629
  287 CYSH  N       2843    7.199338390    0.359793037    9.918830133
  287 CYSH  H       2844    7.234501345    0.449716139    9.892798749
  287 CYSH  CA      2845    7.066271043    0.363058557    9.981181511
  287 CYSH  CB      2846    7.037720544    0.510602262   10.009893841
  287 CYSH  SG      2847    7.142592361    0.585903460   10.139573646
  287 CYSH  HG      2848    7.053126515    0.674502256   10.182416279
  287 CYSH  C       2849    6.952302512    0.306960943    9.895881853
  287 CYSH  O       2850    6.847264098    0.269804768    9.947971636
  288 HISB  N       2851    6.971673180    0.307253346    9.764307985
  288 HISB  H       2852    7.061418814    0.326214063    9.724473362
  288 HISB  CA      2853    6.872788168    0.255920378    9.668393375
  288 HISB  CB      2854    6.918818109    0.301293912    9.529723974
  288 HISB  CG      2855    6.849416268    0.226687842    9.415604527
  288 HISB  ND1     2856    6.900211027    0.122702608    9.350073271
  288 HISB  CD2     2857    6.730390260    0.256061334    9.364047442
  288 HISB  HD2     2858    6.663804524    0.337767600    9.391815501
  288 HISB  CE1     2859    6.811637171    0.087742176    9.257207337
  288 HISB  HE1     2860    6.818146205    0.000701187    9.191935021
  288 HISB  NE2     2861    6.708469334    0.171417759    9.263840010
  288 HISB  HE2     2862    6.634303147    0.183021203    9.197758936
  288 HISB  C       2863    6.857038913    0.104229968    9.680705011
  288 HISB  O       2864    6.750054908    0.052980893    9.713205108
  289 ARG   N       2865    6.968077787    0.035241659    9.656242552
  289 ARG   H       2866    7.041700785    0.076788545    9.602819995
  289 ARG   CA      2867    6.982235108    8.436385792    9.683141564
  289 ARG   CB      2868    7.101194042    8.380355485    9.604925790
  289 ARG   CG      2869    7.049688832    8.337089212    9.467516958
  289 ARG   CD      2870    6.970520306    8.206360742    9.474372174
  289 ARG   NE      2871    6.897605256    8.190689177    9.347697703
  289 ARG   HE      2872    6.953575121    8.199856864    9.265334037
  289 ARG   CZ      2873    6.767002005    8.163807608    9.334534612
  289 ARG   NH1     2874    6.689498131    8.135589229    9.440133728
  289 ARG   HH11    2875    6.590585009    8.123553591    9.431711784
  289 ARG   HH12    2876    6.730666381    8.122157590    9.530274807
  289 ARG   NH2     2877    6.716428591    8.150329077    9.211178947
  289 ARG   HH21    2878    6.618727278    8.137233210    9.194321277
  289 ARG   HH22    2879    6.778859881    8.146340772    9.133159917
  289 ARG   C       2880    6.993208723    8.395293689    9.830105744
  289 ARG   O       2881    6.993591749    8.276191719    9.860778054
  290 GLY   N       2882    7.013673850    8.494161997    9.916661915
  290 GLY   H       2883    7.014541354    8.590478226    9.889798945
  290 GLY   CA      2884    7.029446333    8.469688979   10.060743668
  290 GLY   C       2885    7.157675402    8.398921806   10.104960314
  290 GLY   O       2886    7.162750980    8.339358716   10.212446460
  291 VAL   N       2887    7.266196367    8.424191360   10.032348398
  291 VAL   H       2888    7.269832565    8.503886924    9.972047617
  291 VAL   CA      2889    7.389850441    8.347666766   10.053934943
  291 VAL   CB      2890    7.409302964    8.251101715    9.936863719
  291 VAL   CG1     2891    7.535334570    8.164929150    9.946713535
  291 VAL   CG2     2892    7.285321305    8.161795043    9.929259949
  291 VAL   C       2893    7.512309466    8.435545937   10.080267821
  291 VAL   O       2894    7.522591799    8.548867181   10.033573197
  292 PHE   N       2895    7.591924026    8.384642569   10.173846464
  292 PHE   H       2896    7.565758244    8.301608656   10.223050620
  292 PHE   CA      2897    7.729810237    8.429559214   10.197904130
  292 PHE   CB      2898    7.752889255    8.475212258   10.342096654
  292 PHE   CG      2899    7.783043208    8.365102874   10.443962005
  292 PHE   CD1     2900    7.680460522    8.302841270   10.514103703
  292 PHE   HD1     2901    7.576880302    8.313681090   10.481937936
  292 PHE   CD2     2902    0.099317866    8.331121790   10.471996392
  292 PHE   HD2     2903    0.179817638    8.386875015   10.424117217
  292 PHE   CE1     2904    7.708966710    8.210821198   10.614305699
  292 PHE   HE1     2905    7.625955153    8.160311045   10.663684050
  292 PHE   CE2     2906    0.127932694    8.237294288   10.570491744
  292 PHE   HE2     2907    0.231607364    8.216965166   10.597316652
  292 PHE   CZ      2908    0.025339979    8.177837009   10.643021705
  292 PHE   HZ      2909    0.046574594    8.103892424   10.720237589
  292 PHE   C       2910    0.012028177    8.319436023   10.156396037
  292 PHE   O       2911   -0.004660902    8.200610028   10.183427498
  293 ALA   N       2912    0.105069626    8.363545784   10.072215388
  293 ALA   H       2913    0.093578653    8.453938653   10.031012499
  293 ALA   CA      2914    0.215875995    8.282176095   10.020146977
  293 ALA   CB      2915    0.207654203    8.267004962    9.868115857
  293 ALA   C       2916    0.348561356    8.348288976   10.057969939
  293 ALA   O       2917    0.379298019    8.459093408   10.014320989
  294 VAL   N       2918    0.428529714    8.266897782   10.126291229
  294 VAL   H       2919    0.405327332    8.169893919   10.133579704
  294 VAL   CA      2920    0.556895349    8.305637372   10.186561705
  294 VAL   CB      2921    0.530314942    8.327506366   10.335640237
  294 VAL   CG1     2922    0.490083430    8.199592979   10.409332558
  294 VAL   CG2     2923    0.646023610    8.400003283   10.404667004
  294 VAL   C       2924    0.668349232    8.204438374   10.159202358
  294 VAL   O       2925    0.645057047    8.084519964   10.144843901
  295 GLY   N       2926    0.788762154    8.258577099   10.143116999
  295 GLY   H       2927    0.800177756    8.356784342   10.128116038
  295 GLY   CA      2928    0.912558008    8.180059567   10.132139365
  295 GLY   C       2929    1.005529401    8.224741581   10.019137998
  295 GLY   O       2930    0.994631424    8.338037648    9.972480480
  296 PRO   N       2931    1.093143212    8.134928931    9.974989830
  296 PRO   CA      2932    1.113093356    7.999174868   10.027732396
  296 PRO   CB      2933    1.184687268    7.924786114    9.914818418
  296 PRO   CG      2934    1.272031924    8.037713863    9.859834401
  296 PRO   CD      2935    1.175729132    8.156507541    9.855298984
  296 PRO   C       2936    1.197005975    7.988805564   10.155260597
  296 PRO   O       2937    1.301565723    8.051882125   10.169947537
  297 ASP   N       2938    1.158822702    7.890920980   10.236796141
  297 ASP   H       2939    1.087440793    7.825549697   10.211663315
  297 ASP   CA      2940    1.233329390    7.853449870   10.357860637
  297 ASP   CB      2941    1.149204993    7.773639248   10.457678977
  297 ASP   CG      2942    1.063731985    7.657406022   10.406761517
  297 ASP   OD1     2943    0.953399267    7.640055086   10.462917479
  297 ASP   OD2     2944    1.112799595    7.583943276   10.318311483
  297 ASP   C       2945    1.365675634    7.782369332   10.328796111
  297 ASP   O       2946    1.403016971    7.757271290   10.214317702
  298 HISB  N       2947    1.448692565    7.775031128   10.432440319
  298 HISB  H       2948    1.436452830    7.832414111   10.513418814
  298 HISB  CA      2949    1.580334526    7.709717324   10.428584036
  298 HISB  CB      2950    1.651343733    7.738934146   10.560934922
  298 HISB  CG      2951    1.657888837    7.888948477   10.590356335
  298 HISB  ND1     2952    1.554672348    7.962704686   10.630303275
  298 HISB  CD2     2953    1.767547853    7.963879023   10.597389712
  298 HISB  HD2     2954    1.867957777    7.936390731   10.565115870
  298 HISB  CE1     2955    1.601190487    8.081850591   10.666795087
  298 HISB  HE1     2956    1.544989092    8.160442171   10.717271650
  298 HISB  NE2     2957    1.732439707    8.082834193   10.645388428
  298 HISB  HE2     2958    1.795707860    8.157504552   10.665960303
  298 HISB  C       2959    1.575239078    7.560529562   10.395021517
  298 HISB  O       2960    1.665887189    7.510811358   10.328381068
  299 ASP   N       2961    1.465773283    7.494260297   10.431292977
  299 ASP   H       2962    1.420933467    7.513617176   10.518556151
  299 ASP   CA      2963    1.424331022    7.363976434   10.377248313
  299 ASP   CB      2964    1.291111839    7.318564206   10.437253481
  299 ASP   CG      2965    1.285906703    7.276738290   10.584337546
  299 ASP   OD1     2966    1.181029381    7.221887058   10.624588999
  299 ASP   OD2     2967    1.379848391    7.305377655   10.661680661
  299 ASP   C       2968    1.407034704    7.356525878   10.225398103
  299 ASP   O       2969    1.412406283    7.247490083   10.168741619
  300 ASN   N       2970    1.396374458    7.471495397   10.159364006
  300 ASN   H       2971    1.401605987    7.557398614   10.210285900
  300 ASN   CA      2972    1.370956266    7.491241431   10.015923625
  300 ASN   CB      2973    1.484611975    7.441706044    9.926255584
  300 ASN   CG      2974    1.617484005    7.511962031    9.954865499
  300 ASN   OD1     2975    1.635814381    7.633567892    9.952668028
  300 ASN   ND2     2976    1.724763117    7.435401418    9.972679025
  300 ASN   HD21    2977    1.813491668    7.465207162   10.007855156
  300 ASN   HD22    2978    1.705540974    7.337299297    9.975186315
  300 ASN   C       2979    1.231367225    7.450204075    9.968582601
  300 ASN   O       2980    1.210935949    7.386048341    9.865651992
  301 CYSH  N       2981    1.131415704    7.491901844   10.045776625
  301 CYSH  H       2982    1.146117109    7.525178961   10.138932511
  301 CYSH  CA      2983    0.989522355    7.487819242   10.007576015
  301 CYSH  CB      2984    0.902082426    7.389207505   10.085304739
  301 CYSH  SG      2985    0.976330250    7.284556963   10.215768886
  301 CYSH  HG      2986    1.021707547    7.388710620   10.284937287
  301 CYSH  C       2987    0.921920224    7.624686757   10.018008709
  301 CYSH  O       2988    0.961929598    7.715219453   10.091023629
  302 LEU   N       2989    0.820271369    7.638421770    9.933353024
  302 LEU   H       2990    0.798984128    7.565686506    9.868103495
  302 LEU   CA      2991    0.732877249    7.756349758    9.925427351
  302 LEU   CB      2992    0.714713397    7.788255034    9.776902430
  302 LEU   CG      2993    0.661826547    7.929572773    9.751594660
  302 LEU   CD1     2994    0.763515022    8.034706904    9.796515392
  302 LEU   CD2     2995    0.629715465    7.947365337    9.603075082
  302 LEU   C       2996    0.599621921    7.722359644    9.992508695
  302 LEU   O       2997    0.531423366    7.626502195    9.956566377
  303 LYSH  N       2998    0.566547307    7.804849912   10.091443008
  303 LYSH  H       2999    0.616700019    7.889573640   10.108965741
  303 LYSH  CA      3000    0.452542649    7.781525362   10.181248007
  303 LYSH  CB      3001    0.505166930    7.806377743   10.322737498
  303 LYSH  CG      3002    0.406109435    7.769343171   10.433299780
  303 LYSH  CD      3003    0.471756932    7.822974895   10.560660357
  303 LYSH  CE      3004    0.582639135    7.731791386   10.613535163
  303 LYSH  NZ      3005    0.645221987    7.796146966   10.729935696
  303 LYSH  HZ1     3006    0.584415573    7.796556145   10.809333683
  303 LYSH  HZ2     3007    0.667359147    7.891044633   10.707474551
  303 LYSH  HZ3     3008    0.730788680    7.750751353   10.754805098
  303 LYSH  C       3009    0.334138956    7.873047840   10.149383371
  303 LYSH  O       3010    0.346146035    7.995273290   10.142581711
  304 PHE   N       3011    0.219488704    7.805829736   10.144486330
  304 PHE   H       3012    0.218900071    7.706817686   10.158498556
  304 PHE   CA      3013    0.086250252    7.862716219   10.119510458
  304 PHE   CB      3014    0.023401761    7.797440603    9.996221869
  304 PHE   CG      3015    0.106163025    7.821268243    9.869776610
  304 PHE   CD1     3016    0.211746440    7.736631996    9.838021317
  304 PHE   HD1     3017    0.237323077    7.652959290    9.903011474
  304 PHE   CD2     3018    0.079565615    7.931786282    9.789789287
  304 PHE   HD2     3019    0.001475202    8.002357812    9.818094906
  304 PHE   CE1     3020    0.290965357    7.762088398    9.726682505
  304 PHE   HE1     3021    0.375783732    7.697518052    9.703920992
  304 PHE   CE2     3022    0.157504395    7.956763377    9.677439999
  304 PHE   HE2     3023    0.133252687    8.041699590    9.613589522
  304 PHE   CZ      3024    0.263448765    7.872246331    9.646516974
  304 PHE   HZ      3025    0.325854984    7.889475483    9.558826515
  304 PHE   C       3026    7.811396200    7.833865496   10.239513184
  304 PHE   O       3027    7.811009378    7.724234077   10.295286671
  305 GLY   N       3028    7.734022733    7.937263675   10.271259686
  305 GLY   H       3029    7.748262131    8.027735715   10.231100224
  305 GLY   CA      3030    7.634174622    7.935196860   10.379121136
  305 GLY   C       3031    7.528345959    8.044572183   10.363297210
  305 GLY   O       3032    7.545934757    8.142436489   10.290908228
  306 HISB  N       3033    7.408123225    8.004540583   10.403691777
  306 HISB  H       3034    7.387878144    7.906700205   10.407839199
  306 HISB  CA      3035    7.288910693    8.089874420   10.414357794
  306 HISB  CB      3036    7.167901141    8.001138470   10.444176650
  306 HISB  CG      3037    7.054959427    8.039786195   10.348471855
  306 HISB  ND1     3038    6.960405010    8.131834443   10.365113870
  306 HISB  CD2     3039    7.032619514    7.976950807   10.233411863
  306 HISB  HD2     3040    7.112840859    7.938047575   10.170714175
  306 HISB  CE1     3041    6.875065677    8.118646915   10.263955798
  306 HISB  HE1     3042    6.778158949    8.167109984   10.252144453
  306 HISB  NE2     3043    6.917483807    8.021351717   10.183820763
  306 HISB  HE2     3044    6.867829959    7.982630910   10.106134381
  306 HISB  C       3045    7.293032422    8.201796693   10.518601329
  306 HISB  O       3046    7.387006400    8.220018792   10.595825014
  307 PHE   N       3047    7.206244648    8.297411025   10.486793280
  307 PHE   H       3048    7.144902089    8.281735074   10.409379146
  307 PHE   CA      3049    7.168347470    8.409605930   10.573868587
  307 PHE   CB      3050    7.096746363    8.517269492   10.492092436
  307 PHE   CG      3051    7.177755084    8.626965210   10.422721036
  307 PHE   CD1     3052    7.294238725    0.060318496   10.350051261
  307 PHE   HD1     3053    7.333235688   -0.040878918   10.339195758
  307 PHE   CD2     3054    7.125744007    0.210735770   10.429050654
  307 PHE   HD2     3055    7.026778704    0.223582734   10.472869137
  307 PHE   CE1     3056    7.362456693    0.166175463   10.291225372
  307 PHE   HE1     3057    7.461603975    0.149805836   10.248994296
  307 PHE   CE2     3058    7.189821494    0.316287704   10.365237621
  307 PHE   HE2     3059    7.143180390    0.414743613   10.362034887
  307 PHE   CZ      3060    7.309220278    0.294420637   10.297526011
  307 PHE   HZ      3061    7.358575224    0.376855183   10.246056127
  307 PHE   C       3062    7.065910724    8.360386249   10.676293101
  307 PHE   O       3063    6.961117811    8.307806705   10.639121485
  308 SER   N       3064    7.081827819    8.417677989   10.795253549
  308 SER   H       3065    7.164210096    8.468701391   10.819907404
  308 SER   CA      3066    6.983015645    8.398743012   10.902446382
  308 SER   CB      3067    7.033501353    8.470431162   11.027815447
  308 SER   OG      3068    7.002676203    8.609780114   11.018919042
  308 SER   HG      3069    7.079060080    8.660351494   11.059021141
  308 SER   C       3070    6.846140763    8.453884466   10.862008957
  308 SER   O       3071    6.832902399    8.554678453   10.792767866
  309 TYR   N       3072    6.744026979    8.395662332   10.924238262
  309 TYR   H       3073    6.756690800    8.309883854   10.974054926
  309 TYR   CA      3074    6.605027860    8.438417011   10.902779689
  309 TYR   CB      3075    6.508725027    8.342806347   10.973437653
  309 TYR   CG      3076    6.373570276    8.341014902   10.901778248
  309 TYR   CD1     3077    6.269283415    8.423647688   10.942000778
  309 TYR   HD1     3078    6.273124350    8.481951957   11.034011379
  309 TYR   CD2     3079    6.365371560    8.273239269   10.780704294
  309 TYR   HD2     3080    6.446708370    8.208586738   10.747768959
  309 TYR   CE1     3081    6.157645812    8.440607561   10.860949346
  309 TYR   HE1     3082    6.083671490    8.514933370   10.890676180
  309 TYR   CE2     3083    6.254856733    8.290150003   10.698128079
  309 TYR   HE2     3084    6.253910171    8.243101086   10.599810054
  309 TYR   CZ      3085    6.151773444    8.373877334   10.739168833
  309 TYR   OH      3086    6.052633950    8.402579016   10.650620631
  309 TYR   HH      3087    6.020126875    8.494785924   10.671645924
  309 TYR   C       3088    6.579381731    0.038377337   10.944606157
  309 TYR   O       3089    6.516387991    0.115337727   10.872224244
  310 SER   N       3090    6.646361035    0.082008541   11.050910582
  310 SER   H       3091    6.717704103    0.027090683   11.094434101
  310 SER   CA      3092    6.640212194    0.220460895   11.099930130
  310 SER   CB      3093    6.703562003    0.233293806   11.238601100
  310 SER   OG      3094    6.841502981    0.199253467   11.222492749
  310 SER   HG      3095    6.871239930    0.156337097   11.307780363
  310 SER   C       3096    6.704694167    0.322436858   11.005823681
  310 SER   O       3097    6.644749759    0.427097454   10.981730681
  311 GLY   N       3098    6.816042163    0.284056701   10.944045158
  311 GLY   H       3099    6.869737404    0.209286038   10.983121060
  311 GLY   CA      3100    6.886886943    0.359057989   10.839315019
  311 GLY   C       3101    6.802265089    0.382742509   10.714084594
  311 GLY   O       3102    6.787037666    0.495025496   10.666237185
  312 ILE   N       3103    6.732368170    0.277941326   10.671449800
  312 ILE   H       3104    6.754592082    0.185936336   10.703718240
  312 ILE   CA      3105    6.633444712    0.288499963   10.563227764
  312 ILE   CB      3106    6.581744559    0.149031823   10.527407069
  312 ILE   CG1     3107    6.701856787    0.064117241   10.485333240
  312 ILE   CG2     3108    6.475499257    0.149244783   10.417294042
  312 ILE   CD      3109    6.654746831   -0.080531845   10.501622729
  312 ILE   C       3110    6.517559560    0.381301418   10.600251710
  312 ILE   O       3111    6.484956137    0.472254169   10.524149489
  313 VAL   N       3112    6.467087519    0.367042840   10.722465459
  313 VAL   H       3113    6.492636271    0.290000012   10.780887122
  313 VAL   CA      3114    6.364889772    0.457142137   10.777696885
  313 VAL   CB      3115    6.310417678    0.398364889   10.908045284
  313 VAL   CG1     3116    6.217209579    0.492537007   10.984530200
  313 VAL   CG2     3117    6.227497505    0.272388097   10.882313170
  313 VAL   C       3118    6.413261459    0.601889740   10.788658619
  313 VAL   O       3119    6.336141140    0.691077870   10.753646686
  314 ASP   N       3120    6.539032999    0.624026385   10.825813585
  314 ASP   H       3121    6.589897687    0.550024325   10.869832147
  314 ASP   CA      3122    6.610134844    0.752662587   10.828563564
  314 ASP   CB      3123    6.755999925    0.729424966   10.868520595
  314 ASP   CG      3124    6.855780576    0.844944113   10.857913750
  314 ASP   OD1     3125    6.976319391    0.815581113   10.842598927
  314 ASP   OD2     3126    6.811623502    0.961651980   10.865235560
  314 ASP   C       3127    6.599642030    0.830819456   10.697462102
  314 ASP   O       3128    6.515401958    0.919529630   10.684638021
  315 VAL   N       3129    6.648668582    0.759947090   10.596167225
  315 VAL   H       3130    6.704468248    0.679090290   10.614880011
  315 VAL   CA      3131    6.647791763    0.805534967   10.456426907
  315 VAL   CB      3132    6.716488672    0.700291673   10.369166069
  315 VAL   CG1     3133    6.715475214    0.748262813   10.223889800
  315 VAL   CG2     3134    6.860809468    0.674933628   10.413185898
  315 VAL   C       3135    6.507054920    0.838456942   10.406213545
  315 VAL   O       3136    6.482841863    0.949269580   10.358629275
  316 LEU   N       3137    6.412219606    0.748473057   10.430633285
  316 LEU   H       3138    6.434667325    0.659633639   10.470696848
  316 LEU   CA      3139    6.272320166    0.768023960   10.389908156
  316 LEU   CB      3140    6.195195441    0.635974866   10.394471989
  316 LEU   CG      3141    6.254802415    0.534131825   10.297107828
  316 LEU   CD1     3142    6.184316556    0.400961092   10.323678006
  316 LEU   CD2     3143    6.241071837    0.574262319   10.150113726
  316 LEU   C       3144    6.194820386    0.877143792   10.464051601
  316 LEU   O       3145    6.126945289    0.956692145   10.399304626
  317 ARG   N       3146    6.213992990    0.888511395   10.595174249
  317 ARG   H       3147    6.269598196    0.822712190   10.645957237
  317 ARG   CA      3148    6.157383750    0.997405332   10.676101988
  317 ARG   CB      3149    6.182791781    0.975778738   10.825414679
  317 ARG   CG      3150    6.088541249    0.870529739   10.884108088
  317 ARG   CD      3151    6.124092378    0.854009069   11.031993013
  317 ARG   NE      3152    6.040212874    0.747962432   11.089645071
  317 ARG   HE      3153    5.960505115    0.720067154   11.036082075
  317 ARG   CZ      3154    6.052265647    0.694533105   11.211940057
  317 ARG   NH1     3155    6.153247087    0.725013854   11.294573973
  317 ARG   HH11    3156    6.161556244    0.681211768   11.384082982
  317 ARG   HH12    3157    6.235040656    0.767827376   11.256142681
  317 ARG   NH2     3158    5.955809269    0.614662573   11.259586245
  317 ARG   HH21    3159    5.961318314    0.579849158   11.353176024
  317 ARG   HH22    3160    5.867136130    0.608020461   11.213840229
  317 ARG   C       3161    6.211297138    1.135217239   10.637219660
  317 ARG   O       3162    6.133851800    1.227445673   10.612218825
  318 GLU   N       3163    6.341211674    1.139134506   10.609038475
  318 GLU   H       3164    6.403006589    1.067740550   10.641981067
  318 GLU   CA      3165    6.410284058    1.256171638   10.553018394
  318 GLU   CB      3166    6.559188793    1.226585704   10.571914633
  318 GLU   CG      3167    6.617047032    1.288255442   10.699416008
  318 GLU   CD      3168    6.610545467    1.440922583   10.691451161
  318 GLU   OE1     3169    6.509994067    1.500027540   10.736431966
  318 GLU   OE2     3170    6.702170740    1.495035048   10.625880879
  318 GLU   C       3171    6.369574216    1.293745895   10.410395213
  318 GLU   O       3172    6.351318196    1.411035413   10.378171378
  319 ALA   N       3173    6.339397595    1.191458571   10.330921556
  319 ALA   H       3174    6.381965351    1.102840132   10.349247155
  319 ALA   CA      3175    6.267447982    1.199493016   10.202983955
  319 ALA   CB      3176    6.299684824    1.074941187   10.120153860
  319 ALA   C       3177    6.116282003    1.221593202   10.211579273
  319 ALA   O       3178    6.044782944    1.202738575   10.113281833
  320 SER   N       3179    6.070472662    1.262862379   10.329427723
  320 SER   H       3180    6.134495420    1.266569484   10.406156498
  320 SER   CA      3181    5.934253343    1.302072312   10.368380930
  320 SER   CB      3182    5.866367943    1.397714789   10.270130957
  320 SER   OG      3183    5.954980193    1.504961119   10.237040328
  320 SER   HG      3184    5.971979013    1.552728825   10.323243425
  320 SER   C       3185    5.834424585    1.190953528   10.401532898
  320 SER   O       3186    5.739360294    1.215042768   10.475790013
  321 ILE   N       3187    5.868677963    1.067093421   10.367259284
  321 ILE   H       3188    5.964807672    1.044260800   10.351796232
  321 ILE   CA      3189    5.781922497    0.948705060   10.375498169
  321 ILE   CB      3190    5.825993992    0.837087310   10.280569641
  321 ILE   CG1     3191    5.889022673    0.889703547   10.151455274
  321 ILE   CG2     3192    5.704749788    0.748803413   10.250264889
  321 ILE   CD      3193    5.952072877    0.780946228   10.064266598
  321 ILE   C       3194    5.781860936    0.892995202   10.518000233
  321 ILE   O       3195    5.872610047    0.821041247   10.559419615
  322 GLN   N       3196    5.673038527    0.920932503   10.589171939
  322 GLN   H       3197    5.601628371    0.978982781   10.550034971
  322 GLN   CA      3198    5.655989727    0.888585005   10.731565581
  322 GLN   CB      3199    5.546117573    0.978045545   10.789280635
  322 GLN   CG      3200    5.579908063    1.126568264   10.774823123
  322 GLN   CD      3201    5.707395683    1.168499407   10.848280139
  322 GLN   OE1     3202    5.735386844    1.127122177   10.960673265
  322 GLN   NE2     3203    5.790035895    1.249926335   10.783265523
  322 GLN   HE21    3204    5.870960125    1.278640541   10.834521691
  322 GLN   HE22    3205    5.778041152    1.270615436   10.686171517
  322 GLN   C       3206    5.638469308    0.742646545   10.774066149
  322 GLN   O       3207    5.541769903    0.701604965   10.838036186
  323 VAL   N       3208    5.737902250    0.662871875   10.736185733
  323 VAL   H       3209    5.809331629    0.700722324   10.677313755
  323 VAL   CA      3210    5.748017436    0.518282479   10.760731259
  323 VAL   CB      3211    5.861007264    0.459517954   10.675918994
  323 VAL   CG1     3212    5.838596667    0.481389533   10.526171135
  323 VAL   CG2     3213    5.996161001    0.526300611   10.702027575
  323 VAL   C       3214    5.759494160    0.474726697   10.906959949
  323 VAL   O       3215    5.830819492    0.537734157   10.984890424
  324 PRO   N       3216    5.681005368    0.374649113   10.945880385
  324 PRO   CA      3217    5.692037879    0.306928544   11.075900390
  324 PRO   CB      3218    5.571675858    0.212708559   11.082427368
  324 PRO   CG      3219    5.467600648    0.286004494   10.997561504
  324 PRO   CD      3220    5.552070669    0.342319823   10.883112970
  324 PRO   C       3221    5.821729596    0.227910128   11.094559187
  324 PRO   O       3222    5.914150200    0.234620092   11.013676932
  325 THR   N       3223    5.835126047    0.159115542   11.207582807
  325 THR   H       3224    5.759701817    0.148088668   11.272302159
  325 THR   CA      3225    5.956502528    0.081179066   11.235971492
  325 THR   CB      3226    6.009682472    0.114642661    0.025965316
  325 THR   OG1     3227    6.140955736    0.059635502    0.039643503
  325 THR   HG1     3228    6.176115276    0.083517694    0.130164870
  325 THR   CG2     3229    5.918611102    0.064024025    0.138014491
  325 THR   C       3230    5.939969446    8.476049634   11.211317252
  325 THR   O       3231    5.831297311    8.429886703   11.176807229
  326 ARG   N       3232    6.045126923    8.400065487   11.240598970
  326 ARG   H       3233    6.121145227    8.444551139   11.287965001
  326 ARG   CA      3234    6.060551812    8.255197049   11.220929245
  326 ARG   CB      3235    6.199111397    8.211267627   11.268713095
  326 ARG   CG      3236    6.242403076    8.080580584   11.201956596
  326 ARG   CD      3237    6.377229916    8.025789155   11.249214257
  326 ARG   NE      3238    6.368340704    7.947438342   11.373287524
  326 ARG   HE      3239    6.396221023    7.995183064   11.456617331
  326 ARG   CZ      3240    6.328868537    7.819902322   11.384821662
  326 ARG   NH1     3241    6.296094437    7.748662537   11.276166660
  326 ARG   HH11    3242    6.267170971    7.653293964   11.284328416
  326 ARG   HH12    3243    6.309115167    7.789197092   11.185691122
  326 ARG   NH2     3244    6.324582150    7.761682415   11.505431869
  326 ARG   HH21    3245    6.293890261    7.668320403   11.523891957
  326 ARG   HH22    3246    6.350751709    7.818293258   11.583608901
  326 ARG   C       3247    5.954472343    8.172509739   11.293887572
  326 ARG   O       3248    5.927428504    8.196785030   11.411407268
  327 PRO   N       3249    5.885634743    8.086768113   11.219043206
  327 PRO   CA      3250    5.790699010    7.988570811   11.273398902
  327 PRO   CB      3251    5.727042733    7.921261873   11.151645280
  327 PRO   CG      3252    5.733367253    8.034406138   11.048862313
  327 PRO   CD      3253    5.870582056    8.097532619   11.073199607
  327 PRO   C       3254    5.860622693    7.883791835    0.010706862
  327 PRO   O       3255    5.969624912    7.837628798   -0.022674515
  328 ASP   N       3256    5.781700306    7.829223661    0.102812110
  328 ASP   H       3257    5.684572299    7.852618054    0.107351075
  328 ASP   CA      3258    5.823660267    7.743951024    0.214972185
  328 ASP   CB      3259    5.871853610    7.606743909    0.167384873
  328 ASP   CG      3260    5.867589098    7.497747807    0.274685437
  328 ASP   OD1     3261    5.974206117    7.467468196    0.332477157
  328 ASP   OD2     3262    5.757319522    7.447510411    0.305340034
  328 ASP   C       3263    5.920766055    7.820851876    0.304795437
  328 ASP   O       3264    5.919577369    7.943838463    0.303585808
  329 GLY   N       3265    5.994060955    7.749062963    0.389414186
  329 GLY   H       3266    5.985190077    7.649452776    0.389614587
  329 GLY   CA      3267    6.092825188    7.802399356    0.484355717
  329 GLY   C       3268    6.032862104    7.875100648    0.604898248
  329 GLY   O       3269    5.947194333    7.819258503    0.673228364
  330 TRP   N       3270    6.113900183    7.969230490    0.652429003
  330 TRP   H       3271    6.202826635    7.978773723    0.607687110
  330 TRP   CA      3272    6.091822012    8.064414731    0.762264535
  330 TRP   CB      3273    5.997875617    8.178910070    0.723835600
  330 TRP   CG      3274    6.022872594    8.235069830    0.583724198
  330 TRP   CD1     3275    5.951141907    8.199972399    0.477371552
  330 TRP   HD1     3276    5.868369010    8.129073173    0.478800397
  330 TRP   CD2     3277    6.126148503    8.315738022    0.537343206
  330 TRP   NE1     3278    6.003886229    8.251868397    0.366847345
  330 TRP   HE1     3279    5.978744168    8.223391876    0.274339564
  330 TRP   CE2     3280    6.110330393    8.324591053    0.399541308
  330 TRP   CE3     3281    6.235849009    8.375536875    0.598284083
  330 TRP   HE3     3282    6.254101202    8.360766942    0.704720192
  330 TRP   CZ2     3283    6.202721914    8.394429676    0.322673113
  330 TRP   HZ2     3284    6.195330773    8.394140552    0.213920548
  330 TRP   CZ3     3285    6.328970071    8.444696221    0.521712790
  330 TRP   HZ3     3286    6.423774593    8.476377386    0.565179488
  330 TRP   CH2     3287    6.311614624    8.455048840    0.384198652
  330 TRP   HH2     3288    6.390692190    8.501272129    0.325125158
  330 TRP   C       3289    6.056486694    7.999440078    0.896216052
  330 TRP   O       3290    6.146916695    7.965569771    0.972411775
  331 GLU   N       3291    5.928945567    7.971452348    0.921521698
  331 GLU   H       3292    5.860874929    7.978106840    0.848557468
  331 GLU   CA      3293    5.880437698    7.900736175    1.040923265
  331 GLU   CB      3294    5.749261413    7.958100865    1.094901938
  331 GLU   CG      3295    5.652900715    8.015424874    0.990799391
  331 GLU   CD      3296    5.612195317    7.920522144    0.877915985
  331 GLU   OE1     3297    5.679762557    7.924124029    0.772814549
  331 GLU   OE2     3298    5.520871233    7.838200832    0.900441552
  331 GLU   C       3299    5.869653757    7.748703992    1.027446845
  331 GLU   O       3300    5.930258065    7.675205182    1.105270906
  332 ALA   N       3301    5.818072402    7.705340221    0.912779780
  332 ALA   H       3302    5.766312797    7.769832432    0.856537469
  332 ALA   CA      3303    5.803676429    7.566447181    0.866799013
  332 ALA   CB      3304    5.736607606    7.566240542    0.729296591
  332 ALA   C       3305    5.934424360    7.487463590    0.857987231
  332 ALA   O       3306    5.930558073    7.364538454    0.857282361
  333 GLN   N       3307    6.047991068    7.556133048    0.866772022
  333 GLN   H       3308    6.046204427    7.655653320    0.857163415
  333 GLN   CA      3309    6.180756753    7.494784276    0.881655049
  333 GLN   CB      3310    6.286367127    7.598984581    0.918990969
  333 GLN   CG      3311    6.328292177    7.681834083    0.797396367
  333 GLN   CD      3312    6.442628370    7.772763742    0.842822851
  333 GLN   OE1     3313    6.560756707    7.738513399    0.842038187
  333 GLN   NE2     3314    6.403403502    7.883575609    0.905035022
  333 GLN   HE21    3315    6.474754212    7.947789968    0.933082696
  333 GLN   HE22    3316    6.307297469    7.907495332    0.918919394
  333 GLN   C       3317    6.192331230    7.387949145    0.990567681
  333 GLN   O       3318    6.266791725    7.291443575    0.974159504
  334 GLN   N       3319    6.109159053    7.400430823    1.093592564
  334 GLN   H       3320    6.048598511    7.479481832    1.102800119
  334 GLN   CA      3321    6.103372583    7.304767009    1.205053426
  334 GLN   CB      3322    6.002273725    7.354885537    1.308379278
  334 GLN   CG      3323    6.058086587    7.478178528    1.379714568
  334 GLN   CD      3324    5.976645085    7.518018832    1.502946947
  334 GLN   OE1     3325    5.875776063    7.588095749    1.496340710
  334 GLN   NE2     3326    6.023925665    7.483232199    1.622278266
  334 GLN   HE21    3327    5.967346494    7.510801378    1.699982959
  334 GLN   HE22    3328    6.110808573    7.434708455    1.632113671
  334 GLN   C       3329    6.080637947    7.158543234    1.166147131
  334 GLN   O       3330    6.142172378    7.065307267    1.217597777
  335 LYSH  N       3331    6.016312436    7.133444718    1.052481714
  335 LYSH  H       3332    5.972405189    7.206399915    1.000042277
  335 LYSH  CA      3333    6.008168905    6.996545966    0.999516873
  335 LYSH  CB      3334    5.895752056    6.988127858    0.896079937
  335 LYSH  CG      3335    5.928553812    7.073859467    0.773680925
  335 LYSH  CD      3336    5.801848110    7.104175004    0.693468772
  335 LYSH  CE      3337    5.844058827    7.202352371    0.583977951
  335 LYSH  NZ      3338    5.723263847    7.258723231    0.522025471
  335 LYSH  HZ1     3339    5.744711149    7.321290626    0.447021127
  335 LYSH  HZ2     3340    5.658581465    7.300196808    0.586023089
  335 LYSH  HZ3     3341    5.674559478    7.183530458    0.477580611
  335 LYSH  C       3342    6.138713391    6.936076219    0.947452283
  335 LYSH  O       3343    6.154756819    6.814181365    0.950987634
  336 TYR   N       3344    6.234837792    7.020288867    0.910582676
  336 TYR   H       3345    6.223261332    7.119005993    0.921655289
  336 TYR   CA      3346    6.364200743    6.981118326    0.852776127
  336 TYR   CB      3347    6.414820697    7.087030021    0.754627515
  336 TYR   CG      3348    6.328576104    7.103964288    0.629402847
  336 TYR   CD1     3349    6.310505608    6.997759385    0.541572613
  336 TYR   HD1     3350    6.364412516    6.904124797    0.555990333
  336 TYR   CD2     3351    6.266232442    7.225700516    0.604671296
  336 TYR   HD2     3352    6.288783948    7.312132142    0.667123446
  336 TYR   CE1     3353    6.226240533    7.011826618    0.431934280
  336 TYR   HE1     3354    6.219506774    6.930540072    0.359627451
  336 TYR   CE2     3355    6.182170912    7.239823536    0.494882315
  336 TYR   HE2     3356    6.141356360    7.338374187    0.472406501
  336 TYR   CZ      3357    6.159380458    7.131779526    0.410447160
  336 TYR   OH      3358    6.054095425    7.134884034    0.324424465
  336 TYR   HH      3359    6.023610861    7.229849219    0.317186532
  336 TYR   C       3360    6.479509044    6.955404715    0.949996565
  336 TYR   O       3361    6.561696581    6.867717504    0.923814152
  337 TRP   N       3362    6.480134554    7.025108264    1.063281634
  337 TRP   H       3363    6.401445172    7.081478468    1.088385613
  337 TRP   CA      3364    6.594083636    7.036772236    1.155425661
  337 TRP   CB      3365    6.551140410    7.116973419    1.278454138
  337 TRP   CG      3366    6.517302269    7.264168542    1.253958669
  337 TRP   CD1     3367    6.554945110    7.341842075    1.152760053
  337 TRP   HD1     3368    6.595732462    7.306544815    1.058043723
  337 TRP   CD2     3369    6.464749837    7.350152087    1.349685308
  337 TRP   NE1     3370    6.531633063    7.469685001    1.181098946
  337 TRP   HE1     3371    6.548969517    7.545268333    1.117961352
  337 TRP   CE2     3372    6.477633628    7.480148213    1.302200353
  337 TRP   CE3     3373    6.418126869    7.328614278    1.478835920
  337 TRP   HE3     3374    6.404135013    7.225208905    1.510307010
  337 TRP   CZ2     3375    6.445900574    7.587390732    1.384751304
  337 TRP   HZ2     3376    6.462061466    7.689545233    1.350348616
  337 TRP   CZ3     3377    6.385737082    7.435840441    1.561145455
  337 TRP   HZ3     3378    6.353378602    7.418360424    1.663758152
  337 TRP   CH2     3379    6.399983979    7.565882246    1.514173084
  337 TRP   HH2     3380    6.376641393    7.649535211    1.580036166
  337 TRP   C       3381    6.666732541    6.910134444    1.201218502
  337 TRP   O       3382    6.780833863    6.913995682    1.247015118
  338 SER   N       3383    6.594661668    6.798595358    1.194125592
  338 SER   H       3384    6.498736146    6.803469079    1.166293131
  338 SER   CA      3385    6.635970569    6.661055989    1.225552134
  338 SER   CB      3386    6.511006568    6.574309302    1.241825443
  338 SER   OG      3387    6.429372003    6.603316359    1.128063740
  338 SER   HG      3388    6.337377529    6.571409764    1.150868554
  338 SER   C       3389    6.721597356    6.590306388    1.120345218
  338 SER   O       3390    6.803991357    6.507406231    1.158638457
  339 ASP   N       3391    6.701950374    6.620016233    0.992194281
  339 ASP   H       3392    6.636068669    6.689874398    0.964274478
  339 ASP   CA      3393    6.782982228    6.560356131    0.885022894
  339 ASP   CB      3394    6.729568565    6.589921094    0.744717608
  339 ASP   CG      3395    6.804536940    6.524832698    0.628283997
  339 ASP   OD1     3396    6.742957134    6.494055024    0.523952826
  339 ASP   OD2     3397    6.926805836    6.500267621    0.636628124
  339 ASP   C       3398    6.927636522    6.608203101    0.899100565
  339 ASP   O       3399    6.953650505    6.728394494    0.896112582
  340 PRO   N       3400    7.020853801    6.514308011    0.912729592
  340 PRO   CA      3401    7.164623869    6.542144158    0.925537480
  340 PRO   CB      3402    7.233306231    6.405434519    0.924083320
  340 PRO   CG      3403    7.126122239    6.322715188    0.995331780
  340 PRO   CD      3404    6.994344466    6.371396329    0.934727925
  340 PRO   C       3405    7.226854759    6.638189813    0.824000941
  340 PRO   O       3406    7.297581318    6.730617662    0.863766316
  341 ARG   N       3407    7.170886646    6.634024677    0.703433466
  341 ARG   H       3408    7.090111240    6.577666350    0.686139607
  341 ARG   CA      3409    7.209580202    6.715094188    0.587088941
  341 ARG   CB      3410    7.138639694    6.656013595    0.465094589
  341 ARG   CG      3411    7.183053763    6.511191895    0.443663699
  341 ARG   CD      3412    7.118683993    6.453362431    0.317488968
  341 ARG   NE      3413    6.976364149    6.418600300    0.329548573
  341 ARG   HE      3414    6.930848777    6.454821280    0.410894030
  341 ARG   CZ      3415    6.907993123    6.340385665    0.244915086
  341 ARG   NH1     3416    6.774610821    6.341030114    0.257632396
  341 ARG   HH11    3417    6.710612275    6.292673656    0.197906175
  341 ARG   HH12    3418    6.736725516    6.388079026    0.337338636
  341 ARG   NH2     3419    6.962589159    6.231406063    0.189279552
  341 ARG   HH21    3420    6.908882570    6.177864377    0.124091409
  341 ARG   HH22    3421    7.057705398    6.204449703    0.204327438
  341 ARG   C       3422    7.181217927    6.864981596    0.598996724
  341 ARG   O       3423    7.247436896    6.946102218    0.534471614
  342 PHE   N       3424    7.092221585    6.902150682    0.690583621
  342 PHE   H       3425    7.043309485    6.833713075    0.744663386
  342 PHE   CA      3426    7.053431344    7.041204711    0.718341413
  342 PHE   CB      3427    6.946915639    7.044058230    0.828138303
  342 PHE   CG      3428    6.876710939    7.179442182    0.840297774
  342 PHE   CD1     3429    6.768956948    7.212820459    0.759083689
  342 PHE   HD1     3430    6.728212369    7.139914187    0.689043025
  342 PHE   CD2     3431    6.924376083    7.270334070    0.934027489
  342 PHE   HD2     3432    7.008586837    7.243286814    0.997731075
  342 PHE   CE1     3433    6.709696127    7.338005514    0.770816471
  342 PHE   HE1     3434    6.628511634    7.366319392    0.703815818
  342 PHE   CE2     3435    6.865326940    7.395651200    0.945344746
  342 PHE   HE2     3436    6.911429479    7.469655992    1.010749745
  342 PHE   CZ      3437    6.757732635    7.429265550    0.863994599
  342 PHE   HZ      3438    6.713959486    7.528984660    0.868667673
  342 PHE   C       3439    7.172874259    7.127472172    0.759574309
  342 PHE   O       3440    7.241958734    7.098675359    0.857182107
  343 ALA   N       3441    7.183873857    7.238764612    0.687590952
  343 ALA   H       3442    7.116086232    7.259886678    0.617171693
  343 ALA   CA      3443    7.291482651    7.338217324    0.699522358
  343 ALA   CB      3444    7.287037951    7.406001414    0.836615862
  343 ALA   C       3445    7.432668131    7.290960885    0.664216524
  343 ALA   O       3446    7.529692254    7.359917420    0.695176341
  344 PHE   N       3447    7.444817129    7.178908024    0.593584060
  344 PHE   H       3448    7.366909261    7.120279032    0.571347999
  344 PHE   CA      3449    7.574873869    7.129813851    0.545778848
  344 PHE   CB      3450    7.612957284    6.994886462    0.607058830
  344 PHE   CG      3451    7.620870921    6.997371402    0.759826085
  344 PHE   CD1     3452    7.735902129    7.038974728    0.825830323
  344 PHE   HD1     3453    7.812234114    7.095029588    0.771867743
  344 PHE   CD2     3454    7.515138559    6.941273566    0.830498695
  344 PHE   HD2     3455    7.423097331    6.913057708    0.779382234
  344 PHE   CE1     3456    7.746560322    7.022362862    0.963411144
  344 PHE   HE1     3457    7.829219017    7.066946227    1.018733594
  344 PHE   CE2     3458    7.525929119    6.924299820    0.968023073
  344 PHE   HE2     3459    7.449795621    6.865150942    1.018881926
  344 PHE   CZ      3460    7.641399655    6.964939411    1.033871120
  344 PHE   HZ      3461    7.649319444    6.953466026    1.141974940
  344 PHE   C       3462    7.578621536    7.111717192    0.393888907
  344 PHE   O       3463    7.487014620    7.056627740    0.333056674
  345 GLY   N       3464    7.685927921    7.163813067    0.335081065
  345 GLY   H       3465    7.756902072    7.209392845    0.388797178
  345 GLY   CA      3466    7.719075897    7.145545018    0.193034612
  345 GLY   C       3467    7.806489596    7.021908439    0.170982438
  345 GLY   O       3468    7.865016083    6.966848332    0.264113035
  346 GLY   N       3469    0.011964728    6.991323033    0.043273461
  346 GLY   H       3470   -0.025773405    7.048162368   -0.029840384
  346 GLY   CA      3471    0.088674397    6.873921954   11.348693710
  346 GLY   C       3472    0.087872068    6.857850524   11.196526898
  346 GLY   O       3473    0.019535482    6.932651247   11.126784590
  347 GLU   N       3474    0.174215718    6.770707559   11.145141058
  347 GLU   H       3475    0.229493285    6.710648087   11.202917813
  347 GLU   CA      3476    0.179847012    6.741694980   11.001129790
  347 GLU   CB      3477    0.321052917    6.710852116   10.950913600
  347 GLU   CG      3478    0.395249691    6.841743298   10.923127320
  347 GLU   CD      3479    0.538883661    6.836424812   10.870648098
  347 GLU   OE1     3480    0.626661892    6.797072795   10.950450007
  347 GLU   OE2     3481    0.566595293    6.894196896   10.763313229
  347 GLU   C       3482    0.073531407    6.640355901   10.958249889
  347 GLU   O       3483    0.067097335    6.527333611   11.006371534
  348 VAL   N       3484    7.797557207    6.690591106   10.875866070
  348 VAL   H       3485    7.823165772    6.766562584   10.816085006
  348 VAL   CA      3486    7.678735219    6.616937757   10.830393108
  348 VAL   CB      3487    7.574300633    6.713660310   10.774255844
  348 VAL   CG1     3488    7.453351232    6.642188608   10.713662736
  348 VAL   CG2     3489    7.525083629    6.807907829   10.884272279
  348 VAL   C       3490    7.724720749    6.519775688   10.721522951
  348 VAL   O       3491    7.759968924    6.567714204   10.613878131
  349 LYSH  N       3492    7.697936414    6.391329640   10.743217212
  349 LYSH  H       3493    7.626405991    6.364583826   10.807766944
  349 LYSH  CA      3494    7.751823559    6.283737374   10.658761179
  349 LYSH  CB      3495    7.731993721    6.152971178   10.735674881
  349 LYSH  CG      3496    0.011967138    6.042111062   10.691033162
  349 LYSH  CD      3497   -0.014121576    5.914373824   10.771085027
  349 LYSH  CE      3498    7.664955033    5.856111791   10.733843247
  349 LYSH  NZ      3499    7.589373304    5.811143622   10.851631632
  349 LYSH  HZ1     3500    7.591247945    5.878499588   10.925509169
  349 LYSH  HZ2     3501    7.619203262    5.721426152   10.884222009
  349 LYSH  HZ3     3502    7.493776813    5.804822525   10.822952293
  349 LYSH  C       3503    7.683855127    6.276560079   10.521868011
  349 LYSH  O       3504    7.561382195    6.281134902   10.511406789
  350 VAL   N       3505    7.765166257    6.263809390   10.417403366
  350 VAL   H       3506    7.863218650    6.281657241   10.425693069
  350 VAL   CA      3507    7.714536097    6.242665438   10.281015602
  350 VAL   CB      3508    7.787432620    6.331262329   10.179784033
  350 VAL   CG1     3509    7.731330875    6.312886364   10.038647757
  350 VAL   CG2     3510    7.765954313    6.479006972   10.213216545
  350 VAL   C       3511    7.716529399    6.094001552   10.244859765
  350 VAL   O       3512    7.815042840    6.022585538   10.262845842
  351 SER   N       3513    7.596131272    6.046217566   10.214744596
  351 SER   H       3514    7.516456589    6.106562183   10.218228592
  351 SER   CA      3515    7.566778454    5.906925850   10.178038746
  351 SER   CB      3516    7.415578203    5.884676144   10.171012840
  351 SER   OG      3517    7.350753638    5.935959567   10.054308710
  351 SER   HG      3518    7.260327043    5.964956802   10.085675990
  351 SER   C       3519    7.624474209    5.861776753   10.043719551
  351 SER   O       3520    7.645256712    5.943184770    9.953893717
  352 ALA   N       3521    7.612822473    5.731503354   10.019595536
  352 ALA   H       3522    7.591868307    5.670074916   10.095676225
  352 ALA   CA      3523    7.648928985    5.662682322    9.894811803
  352 ALA   CB      3524    7.613383954    5.514244819    9.905176134
  352 ALA   C       3525    7.578769014    5.721037441    9.771999941
  352 ALA   O       3526    7.642011713    5.736101094    9.667597929
  353 LEU   N       3527    7.452722396    5.760938622    9.786405580
  353 LEU   H       3528    7.403206126    5.749737568    9.872557038
  353 LEU   CA      3529    7.382428259    5.830614384    9.677718121
  353 LEU   CB      3530    7.243166286    5.771813276    9.654160415
  353 LEU   CG      3531    7.259767237    5.653892963    9.558102493
  353 LEU   CD1     3532    7.122932514    5.586615099    9.545623285
  353 LEU   CD2     3533    7.304644150    5.697953537    9.418630062
  353 LEU   C       3534    7.379601448    5.983430543    9.684686988
  353 LEU   O       3535    7.283105009    6.046212097    9.641407287
  354 GLY   N       3536    7.482622536    6.041719401    9.745322965
  354 GLY   H       3537    7.550229911    5.987534920    9.795259350
  354 GLY   CA      3538    7.505295739    6.186895856    9.749845841
  354 GLY   C       3539    7.406806076    6.273119218    9.829065079
  354 GLY   O       3540    7.398570100    6.393027921    9.802901366
  355 ASP   N       3541    7.343051996    6.214958190    9.930277778
  355 ASP   H       3542    7.360258833    6.119826979    9.955850118
  355 ASP   CA      3543    7.252868399    6.291239034   10.017785741
  355 ASP   CB      3544    7.107776921    6.244008058   10.006487437
  355 ASP   CG      3545    7.007747966    6.345230561   10.062693065
  355 ASP   OD1     3546    7.034487731    6.467040623   10.054259313
  355 ASP   OD2     3547    6.908636239    6.301900233   10.125314948
  355 ASP   C       3548    7.298352883    6.295986498   10.163801370
  355 ASP   O       3549    7.367023341    6.207695807   10.214972449
  356 VAL   N       3550    7.252563067    6.404072565   10.226311530
  356 VAL   H       3551    7.177695121    6.451331301   10.179806327
  356 VAL   CA      3552    7.279919940    6.455994189   10.361100469
  356 VAL   CB      3553    7.263218876    6.608085641   10.362485257
  356 VAL   CG1     3554    7.379932290    6.673991355   10.288702287
  356 VAL   CG2     3555    7.131321320    6.654602771   10.300447435
  356 VAL   C       3556    7.204972344    6.387021875   10.475272446
  356 VAL   O       3557    7.093155447    6.420459100   10.514127323
  357 ASP   N       3558    7.279795315    6.295673591   10.536470111
  357 ASP   H       3559    7.375055044    6.285865377   10.507650632
  357 ASP   CA      3560    7.244424716    6.211690566   10.651827902
  357 ASP   CB      3561    7.351589757    6.102818573   10.660422352
  357 ASP   CG      3562    7.340920423    5.986355735   10.759073531
  357 ASP   OD1     3563    7.368215858    6.005031680   10.879610200
  357 ASP   OD2     3564    7.346109197    5.869312400   10.715525363
  357 ASP   C       3565    7.237946332    6.297545682   10.778302921
  357 ASP   O       3566    7.340532012    6.338857966   10.832159947
  358 ASP   N       3567    7.118270847    6.352911473   10.795743456
  358 ASP   H       3568    7.055150840    6.352515721   10.718174751
  358 ASP   CA      3569    7.072279557    6.435434963   10.908374335
  358 ASP   CB      3570    7.124081839    6.578986737   10.897370579
  358 ASP   CG      3571    7.083301546    6.669507397   11.013798304
  358 ASP   OD1     3572    7.156794680    6.676012360   11.114701148
  358 ASP   OD2     3573    6.973766813    6.729535527   11.009057514
  358 ASP   C       3574    6.919310586    6.438570320   10.910064200
  358 ASP   O       3575    6.853451150    6.426964773   10.806842825
  359 TYR   N       3576    6.864596208    6.462771774   11.028837087
  359 TYR   H       3577    6.920244296    6.513147002   11.094922671
  359 TYR   CA      3578    6.721169316    6.461491473   11.061078303
  359 TYR   CB      3579    6.707251519    6.445142743   11.212565078
  359 TYR   CG      3580    6.786547942    6.545455989   11.296584886
  359 TYR   CD1     3581    6.922750699    6.528267990   11.318375211
  359 TYR   HD1     3582    6.975188518    6.439164326   11.283862577
  359 TYR   CD2     3583    6.722645294    6.658240994   11.346719756
  359 TYR   HD2     3584    6.615771075    6.672875070   11.331071331
  359 TYR   CE1     3585    6.995748747    6.626270732    0.035066988
  359 TYR   HE1     3586    7.104600175    6.620574613    0.034397422
  359 TYR   CE2     3587    6.794791872    6.754512484    0.066824042
  359 TYR   HE2     3588    6.741930882    6.842689995    0.103024462
  359 TYR   CZ      3589    6.931985876    6.739854282    0.083577079
  359 TYR   OH      3590    7.006215436    6.847683671    0.120411270
  359 TYR   HH      3591    6.940676804    6.922057927    0.133610165
  359 TYR   C       3592    6.633711443    6.576116418   11.009870754
  359 TYR   O       3593    6.513029982    6.560549494   10.991913570
  360 GLU   N       3594    6.695463016    6.691734011   10.987354043
  360 GLU   H       3595    6.793039272    6.699823648   11.007693310
  360 GLU   CA      3596    6.639380755    6.813659884   10.927341219
  360 GLU   CB      3597    6.708980721    6.934940567   10.989444312
  360 GLU   CG      3598    6.668488959    6.965555854   11.133788206
  360 GLU   CD      3599    6.767763857    7.059742622   11.202229392
  360 GLU   OE1     3600    6.801753340    7.031445814   11.319152706
  360 GLU   OE2     3601    6.826733223    7.146853831   11.134706474
  360 GLU   C       3602    6.659045438    6.819941967   10.775726085
  360 GLU   O       3603    6.640850419    6.924671655   10.713839789
  361 ASN   N       3604    6.678525993    6.703467741   10.714536141
  361 ASN   H       3605    6.677229205    6.618733242   10.767631416
  361 ASN   CA      3606    6.712245034    6.681866648   10.573080989
  361 ASN   CB      3607    6.692070666    6.531886519   10.550513470
  361 ASN   CG      3608    6.721205292    6.487479774   10.407040529
  361 ASN   OD1     3609    6.640774391    6.508034830   10.316295053
  361 ASN   ND2     3610    6.843545431    6.441641171   10.382170186
  361 ASN   HD21    3611    6.858884809    6.407998641   10.289247177
  361 ASN   HD22    3612    6.921215348    6.445015244   10.445060894
  361 ASN   C       3613    6.649945167    6.771152501   10.465564430
  361 ASN   O       3614    6.729010510    6.832388429   10.393935739
  362 PRO   N       3615    6.520663826    6.802383606   10.466651683
  362 PRO   CA      3616    6.463252886    6.899500704   10.372396241
  362 PRO   CB      3617    6.314095609    6.909336775   10.405009457
  362 PRO   CG      3618    6.283080710    6.773732197   10.468713370
  362 PRO   CD      3619    6.412740146    6.734493041   10.539818267
  362 PRO   C       3620    6.524038673    7.039783757   10.378371675
  362 PRO   O       3621    6.530742308    7.107484156   10.275902486
  363 ALA   N       3622    6.571346522    7.084146128   10.494495197
  363 ALA   H       3623    6.573829339    7.025773581   10.575659164
  363 ALA   CA      3624    6.641923229    7.212234401   10.509429753
  363 ALA   CB      3625    6.676226551    7.238390927   10.656210080
  363 ALA   C       3626    6.774649646    7.213721015   10.433322757
  363 ALA   O       3627    6.793009452    7.297120958   10.344809692
  364 ALA   N       3628    6.854417845    7.110030506   10.457332594
  364 ALA   H       3629    6.833858096    7.044006029   10.529580734
  364 ALA   CA      3630    6.983112526    7.087779829   10.389850880
  364 ALA   CB      3631    7.049741940    6.964906980   10.452050033
  364 ALA   C       3632    6.973120400    7.072609653   10.237917675
  364 ALA   O       3633    7.038070867    7.148513865   10.166168580
  365 GLN   N       3634    6.875972515    6.994337374   10.191795382
  365 GLN   H       3635    6.831535259    6.927404161   10.251340217
  365 GLN   CA      3636    6.842185076    6.981422345   10.049310993
  365 GLN   CB      3637    6.724039848    6.886553865   10.027997112
  365 GLN   CG      3638    6.761118975    6.738136830   10.025233114
  365 GLN   CD      3639    6.643364100    6.653959901    9.975645053
  365 GLN   OE1     3640    6.541855601    6.701225877    9.924757691
  365 GLN   NE2     3641    6.655607373    6.521876360    9.985254583
  365 GLN   HE21    3642    6.578037124    6.466571956    9.954847271
  365 GLN   HE22    3643    6.732413846    6.479435918   10.033217347
  365 GLN   C       3644    6.807038780    7.113695382    9.980917462
  365 GLN   O       3645    6.867400072    7.150206729    9.880148590
  366 ARG   N       3646    6.722455701    7.192378674   10.046848103
  366 ARG   H       3647    6.674119706    7.160184710   10.128256079
  366 ARG   CA      3648    6.685417954    7.326279720    9.998807137
  366 ARG   CB      3649    6.572684217    7.385982502   10.083269534
  366 ARG   CG      3650    6.442549542    7.310589123   10.055227432
  366 ARG   CD      3651    6.331562453    7.387640060   10.127000632
  366 ARG   NE      3652    6.354180886    7.389296641   10.272239711
  366 ARG   HE      3653    6.437368291    7.435477851   10.303000083
  366 ARG   CZ      3654    6.272653296    7.325324036   10.357182356
  366 ARG   NH1     3655    6.174367737    7.247946706   10.309166974
  366 ARG   HH11    3656    6.114052916    7.207744479   10.378061776
  366 ARG   HH12    3657    6.150081696    7.231442162   10.213574079
  366 ARG   NH2     3658    6.289991613    7.342855519   10.488887806
  366 ARG   HH21    3659    6.228158942    7.304665991   10.557584187
  366 ARG   HH22    3660    6.361975440    7.402891754   10.523724881
  366 ARG   C       3661    6.800777096    7.426764382    9.999333064
  366 ARG   O       3662    6.829875937    7.489210678    9.897448025
  367 ALA   N       3663    6.877300259    7.420498811   10.107923700
  367 ALA   H       3664    6.849036267    7.375529084   10.192660424
  367 ALA   CA      3665    7.001946329    7.497412975   10.120316593
  367 ALA   CB      3666    7.064261649    7.476205491   10.258441720
  367 ALA   C       3667    7.104653363    7.475944999   10.008952712
  367 ALA   O       3668    7.141534653    7.564251613    9.931673635
  368 LEU   N       3669    7.125547360    7.347038246    9.983786503
  368 LEU   H       3670    7.092462023    7.277871113   10.047986571
  368 LEU   CA      3671    7.205804475    7.296820768    9.871341588
  368 LEU   CB      3672    7.205275209    7.144016159    9.878799328
  368 LEU   CG      3673    7.346315652    7.087043905    9.895196456
  368 LEU   CD1     3674    7.409848743    7.123940669   10.029403540
  368 LEU   CD2     3675    7.335063868    6.935494740    9.877505208
  368 LEU   C       3676    7.153932135    7.341699868    9.734569908
  368 LEU   O       3677    7.234383799    7.377155717    9.648563182
  369 ALA   N       3678    7.022077785    7.348129016    9.718305033
  369 ALA   H       3679    6.959257162    7.316626086    9.789452979
  369 ALA   CA      3680    6.957010108    7.400052362    9.597132695
  369 ALA   CB      3681    6.806592030    7.372277334    9.600574168
  369 ALA   C       3682    6.984082278    7.548379160    9.571115088
  369 ALA   O       3683    7.034724421    7.580524938    9.463723589
  370 ASP   N       3684    6.968000926    7.632504525    9.672879745
  370 ASP   H       3685    6.914984213    7.607069920    9.753776032
  370 ASP   CA      3686    7.006076704    7.774395949    9.667657714
  370 ASP   CB      3687    6.980020632    7.848469624    9.798975507
  370 ASP   CG      3688    6.832390141    7.870303472    9.832757886
  370 ASP   OD1     3689    6.802228133    7.875969683    9.953937569
  370 ASP   OD2     3690    6.752359756    7.886878263    9.738176450
  370 ASP   C       3691    7.153239022    7.793731998    9.630478762
  370 ASP   O       3692    7.181027682    7.856476242    9.528389140
  371 TYR   N       3693    7.238745672    7.714675114    9.694751503
  371 TYR   H       3694    7.210834569    7.668934552    9.779180977
  371 TYR   CA      3695    7.382942834    7.708958605    9.666707504
  371 TYR   CB      3696    7.460981451    7.622925305    9.766303025
  371 TYR   CG      3697    7.451873445    7.663053112    9.913677557
  371 TYR   CD1     3698    7.430003257    7.793252324    9.957201286
  371 TYR   HD1     3699    7.427311128    7.878083129    9.888814723
  371 TYR   CD2     3700    7.457600510    7.560939875   10.007817406
  371 TYR   HD2     3701    7.478765859    7.459115997    9.975220337
  371 TYR   CE1     3702    7.411837932    7.820371288   10.092307471
  371 TYR   HE1     3703    7.373850601    7.918490033   10.120790846
  371 TYR   CE2     3704    7.438355064    7.586725369   10.143035622
  371 TYR   HE2     3705    7.437962666    7.503580606   10.213517956
  371 TYR   CZ      3706    7.415762988    7.717179134   10.185364819
  371 TYR   OH      3707    7.383198475    7.744829161   10.314488657
  371 TYR   HH      3708    7.377919107    7.659956867   10.367120296
  371 TYR   C       3709    7.418592686    7.671044768    9.522844641
  371 TYR   O       3710    7.486776394    7.746749896    9.453941079
  372 ARG   N       3711    7.353265539    7.566236731    9.473499867
  372 ARG   H       3712    7.295071832    7.510439392    9.532677257
  372 ARG   CA      3713    7.365289881    7.520898568    9.334183698
  372 ARG   CB      3714    7.280491099    7.395763504    9.310579246
  372 ARG   CG      3715    7.335251862    7.268844705    9.376166995
  372 ARG   CD      3716    7.236887478    7.155107127    9.348005389
  372 ARG   NE      3717    7.276543132    7.031688847    9.417294410
  372 ARG   HE      3718    7.373703754    7.011732811    9.404578678
  372 ARG   CZ      3719    7.202338332    6.956238533    9.499502197
  372 ARG   NH1     3720    7.077861087    6.989543905    9.536225374
  372 ARG   HH11    3721    7.024658945    6.931348164    9.597744742
  372 ARG   HH12    3722    7.032731703    7.069855731    9.497301151
  372 ARG   NH2     3723    7.242514219    6.833528485    9.535315355
  372 ARG   HH21    3724    7.190809611    6.777991414    9.600457286
  372 ARG   HH22    3725    7.330444851    6.798230327    9.503329920
  372 ARG   C       3726    7.323946384    7.626972543    9.231962421
  372 ARG   O       3727    7.404237209    7.658794121    9.144379645
  373 LEU   N       3728    7.211296290    7.693512802    9.255884649
  373 LEU   H       3729    7.150218380    7.666645252    9.330377175
  373 LEU   CA      3730    7.161438734    7.802711537    9.171025354
  373 LEU   CB      3731    7.026507205    7.854025820    9.221699224
  373 LEU   CG      3732    6.913677328    7.753132266    9.199363331
  373 LEU   CD1     3733    6.786729798    7.805205359    9.267044231
  373 LEU   CD2     3734    6.888973758    7.728776924    9.050354475
  373 LEU   C       3735    7.260707254    7.918722752    9.161059282
  373 LEU   O       3736    7.325213068    7.932366173    9.057232498
  374 PHE   N       3737    7.303524197    7.965705895    9.277879699
  374 PHE   H       3738    7.262744469    7.934522569    9.363702507
  374 PHE   CA      3739    7.405531555    8.070745129    9.290954391
  374 PHE   CB      3740    7.420391463    8.096769259    9.440981102
  374 PHE   CG      3741    7.513614936    8.209961548    9.484586046
  374 PHE   CD1     3742    7.628311989    8.180762068    9.557468653
  374 PHE   HD1     3743    7.653740491    8.077600352    9.581774573
  374 PHE   CD2     3744    7.480493371    8.341299592    9.453393879
  374 PHE   HD2     3745    7.387460814    8.364357310    9.401487912
  374 PHE   CE1     3746    7.711289321    8.284436639    9.598530543
  374 PHE   HE1     3747    7.798282132    8.261396180    9.660029346
  374 PHE   CE2     3748    7.564193044    8.444380949    9.494494317
  374 PHE   HE2     3749    7.531367356    8.546830161    9.476979491
  374 PHE   CZ      3750    7.678858816    8.416048663    9.567781192
  374 PHE   HZ      3751    7.729398243    8.495903148    9.622098637
  374 PHE   C       3752    7.540758382    8.034014764    9.229499621
  374 PHE   O       3753    7.593410452    8.110089881    9.148455929
  375 LEU   N       3754    7.585722956    7.910863187    9.251842196
  375 LEU   H       3755    7.542133001    7.851891005    9.319829405
  375 LEU   CA      3756    7.705541186    7.854371905    9.188095617
  375 LEU   CB      3757    7.735695530    7.715018779    9.243629375
  375 LEU   CG      3758    0.001519783    7.719847727    9.373110768
  375 LEU   CD1     3759    0.011567300    7.579968329    9.434260724
  375 LEU   CD2     3760    0.142474726    7.771515176    9.343623918
  375 LEU   C       3761    7.698917510    7.848679739    9.035331911
  375 LEU   O       3762    7.790683273    7.896154836    8.968598294
  376 LEU   N       3763    7.587318898    7.803402170    8.978927889
  376 LEU   H       3764    7.514912217    7.762848086    9.034726319
  376 LEU   CA      3765    7.564552074    7.802018389    8.833697658
  376 LEU   CB      3766    7.447219985    7.709754337    8.800031759
  376 LEU   CG      3767    7.479163519    7.565249899    8.838887736
  376 LEU   CD1     3768    7.351646610    7.480725581    8.839587211
  376 LEU   CD2     3769    7.585583017    7.505110474    8.746882133
  376 LEU   C       3770    7.544436094    7.941508737    8.774103482
  376 LEU   O       3771    7.631590416    7.988767864    8.701317074
  377 GLU   N       3772    7.445712668    8.013035652    8.827290148
  377 GLU   H       3773    7.394991130    7.976455127    8.905328195
  377 GLU   CA      3774    7.403351492    8.148541468    8.789175228
  377 GLU   CB      3775    7.287449449    8.192458881    8.878899712
  377 GLU   CG      3776    7.150891816    8.125687465    8.861410680
  377 GLU   CD      3777    7.052636449    8.138561573    8.977987070
  377 GLU   OE1     3778    6.949120180    8.068488877    8.978937308
  377 GLU   OE2     3779    7.070644226    8.220993970    9.070201624
  377 GLU   C       3780    7.517936273    8.249693580    8.796149220
  377 GLU   O       3781    7.559594057    8.303117452    8.693487179
  378 LEU   N       3782    7.587290534    8.255437865    8.909499761
  378 LEU   H       3783    7.560740762    8.201201431    8.989213157
  378 LEU   CA      3784    7.695961388    8.351628361    8.932957528
  378 LEU   CB      3785    7.691904672    8.399841322    9.078113941
  378 LEU   CG      3786    7.764022709    8.532857695    9.100867812
  378 LEU   CD1     3787    7.690985554    8.648692240    9.032645598
  378 LEU   CD2     3788    7.778294102    8.560187193    9.250724064
  378 LEU   C       3789    0.020619747    8.301789673    8.897344705
  378 LEU   O       3790    0.093186442    8.370284089    8.825440513
  379 LEU   N       3791    0.059599251    8.183352739    8.943611966
  379 LEU   H       3792   -0.001375766    8.122077458    8.993898942
  379 LEU   CA      3793    0.196265137    8.133684931    8.921992975
  379 LEU   CB      3794    0.243679161    8.045325665    9.037552586
  379 LEU   CG      3795    0.277142925    8.119799942    9.166948852
  379 LEU   CD1     3796    0.157004638    8.158842796    9.253269852
  379 LEU   CD2     3797    0.389081534    8.044847484    9.239452539
  379 LEU   C       3798    0.222755816    8.062490145    8.789175030
  379 LEU   O       3799    0.311567525    8.100033346    8.712810452
  380 GLY   N       3800    0.144728526    7.957419161    8.765540854
  380 GLY   H       3801    0.074529174    7.932589408    8.832302096
  380 GLY   CA      3802    0.158049572    7.863076408    8.653593624
  380 GLY   C       3803    0.101620180    7.905883609    8.517974890
  380 GLY   O       3804    0.125705236    8.017527548    8.472291575
  381 PRO   N       3805    0.036480024    7.812545762    8.449162588
  381 PRO   CA      3806    7.792787935    7.834167428    8.316366170
  381 PRO   CB      3807    7.741137081    7.695682906    8.276867187
  381 PRO   CG      3808    0.019225987    7.599169831    8.349818373
  381 PRO   CD      3809    0.033935670    7.669915529    8.484667520
  381 PRO   C       3810    7.679347218    7.936563534    8.308927841
  381 PRO   O       3811    7.649154985    8.003466089    8.407618873
  382 THR   N       3812    7.643695543    7.971536057    8.185652821
  382 THR   H       3813    7.702098823    7.945501443    8.108768114
  382 THR   CA      3814    7.520033516    8.037695838    8.141600821
  382 THR   CB      3815    7.397377625    7.946457393    8.135032534
  382 THR   OG1     3816    7.393439719    7.864249484    8.251969288
  382 THR   HG1     3817    7.320775454    7.899686047    8.310842925
  382 THR   CG2     3818    7.391375217    7.862366847    8.007368884
  382 THR   C       3819    7.469069392    8.172491728    8.192977020
  382 THR   O       3820    7.404461802    8.244673599    8.117185159
  383 GLY   N       3821    7.490932416    8.198759883    8.321507775
  383 GLY   H       3822    7.540014885    8.131707607    8.377140623
  383 GLY   CA      3823    7.457340423    8.323726159    8.391252337
  383 GLY   C       3824    7.308364699    8.357194053    8.401090985
  383 GLY   O       3825    7.234537715    8.296019331    8.478133604
  384 LEU   N       3826    7.271813662    8.461790350    8.327524104
  384 LEU   H       3827    7.339979050    8.503390661    8.267326072
  384 LEU   CA      3828    7.138238645    8.523064612    8.323588383
  384 LEU   CB      3829    7.139427318    8.646446204    8.233141576
  384 LEU   CG      3830    7.185090335    0.226587354    8.308433511
  384 LEU   CD1     3831    7.202845832    0.337307529    8.204358901
  384 LEU   CD2     3832    7.083021503    0.268437149    8.414469084
  384 LEU   C       3833    7.023518799    8.432907376    8.277556187
  384 LEU   O       3834    6.922039709    8.422682330    8.346305761
  385 GLN   N       3835    7.039627156    8.375838033    8.158513950
  385 GLN   H       3836    7.125113651    8.384092517    8.107301711
  385 GLN   CA      3837    6.943052958    8.278150734    8.106145036
  385 GLN   CB      3838    6.907982617    8.305627140    7.959769758
  385 GLN   CG      3839    6.830032916    8.435012315    7.935384453
  385 GLN   CD      3840    6.691118427    8.440119630    7.999293129
  385 GLN   OE1     3841    6.654838742    8.527636567    8.077729302
  385 GLN   NE2     3842    6.599766446    8.356703247    7.950461621
  385 GLN   HE21    3843    6.510130501    8.356457167    7.994783032
  385 GLN   HE22    3844    6.623964257    8.281213750    7.889504174
  385 GLN   C       3845    6.996384891    8.135816878    8.123636823
  385 GLN   O       3846    7.110444420    8.113388517    8.163857059
  386 GLY   N       3847    6.909619572    8.039575765    8.093698520
  386 GLY   H       3848    6.832108673    8.059422144    8.033711975
  386 GLY   CA      3849    6.939103088    7.896605940    8.111075684
  386 GLY   C       3850    6.996034798    7.835594630    7.982842603
  386 GLY   O       3851    7.077906504    7.893001384    7.911199901
  387 VAL   N       3852    6.944082957    7.716525072    7.954358070
  387 VAL   H       3853    6.879583913    7.672274911    8.016656769
  387 VAL   CA      3854    6.981731404    7.639517598    7.834926146
  387 VAL   CB      3855    6.926992799    7.496730808    7.839816518
  387 VAL   CG1     3856    7.003061442    7.417212417    7.946095490
  387 VAL   CG2     3857    6.775688366    7.497065745    7.862548349
  387 VAL   C       3858    6.949636180    7.700880518    7.698484893
  387 VAL   O       3859    7.000890647    7.653799237    7.597081642
  388 ASP   N       3860    6.866348550    7.804569379    7.697679901
  388 ASP   H       3861    6.831144146    7.845383033    7.781912651
  388 ASP   CA      3862    6.825872069    7.882657910    7.579894209
  388 ASP   CB      3863    6.700627914    7.963680470    7.613981440
  388 ASP   CG      3864    6.722842357    8.065401045    7.726105440
  388 ASP   OD1     3865    6.741271280    8.021941067    7.841862546
  388 ASP   OD2     3866    6.723395434    8.186021280    7.693294629
  388 ASP   C       3867    6.932320462    7.974289969    7.519203234
  388 ASP   O       3868    6.910934513    8.031188130    7.412263211
  389 THR   N       3869    7.045235632    7.988518705    7.588034764
  389 THR   H       3870    7.060475437    7.932586198    7.669524027
  389 THR   CA      3871    7.158511288    8.076571573    7.555981489
  389 THR   CB      3872    7.257006521    8.084915648    7.672744810
  389 THR   OG1     3873    7.284618295    7.952075302    7.717892807
  389 THR   HG1     3874    7.238341937    7.936316785    7.805134617
  389 THR   CG2     3875    7.205022725    8.175532784    7.784514433
  389 THR   C       3876    7.237830286    8.047717345    7.428366126
  389 THR   O       3877    7.358914346    8.026753372    7.422818044
  390 LEU   N       3878    7.164501294    8.063746509    7.318579870
  390 LEU   H       3879    7.066494214    8.081434691    7.327589411
  390 LEU   CA      3880    7.211807941    8.039839776    7.181472864
  390 LEU   CB      3881    7.092573253    8.060520795    7.087865473
  390 LEU   CG      3882    7.097914058    7.956536892    6.975779294
  390 LEU   CD1     3883    7.069830342    7.817730129    7.033670500
  390 LEU   CD2     3884    6.992605636    7.992665937    6.870852398
  390 LEU   C       3885    7.326524225    8.133055751    7.142001075
  390 LEU   O       3886    7.315447371    8.255072070    7.152815657
  391 GLY   N       3887    7.438526344    8.068063999    7.111709863
  391 GLY   H       3888    7.440883201    7.968259749    7.117430916
  391 GLY   CA      3889    7.563533032    8.134541852    7.072133257
  391 GLY   C       3890    7.636751569    8.213779161    7.180628444
  391 GLY   O       3891    7.714995196    8.303237532    7.148945957
  392 LEU   N       3892    7.609046336    8.184573997    7.307403467
  392 LEU   H       3893    7.530662176    8.128365084    7.333825037
  392 LEU   CA      3894    7.686220360    8.239070197    7.420027857
  392 LEU   CB      3895    7.601590430    8.229026300    7.547094206
  392 LEU   CG      3896    7.659274537    8.303811258    7.667479297
  392 LEU   CD1     3897    7.667257171    8.454383793    7.641617980
  392 LEU   CD2     3898    7.573314945    8.276850308    7.791132501
  392 LEU   C       3899    0.004544043    8.166903854    7.436763486
  392 LEU   O       3900    0.013483229    8.044780432    7.425047993
  393 ASP   N       3901    0.105227689    8.246372823    7.471965992
  393 ASP   H       3902    0.092957141    8.345572642    7.474766895
  393 ASP   CA      3903    0.242752113    8.199240489    7.493816616
  393 ASP   CB      3904    0.336816680    8.319278112    7.506322088
  393 ASP   CG      3905    0.484446158    8.284849856    7.485576634
  393 ASP   OD1     3906    0.568873025    8.354321613    7.546163088
  393 ASP   OD2     3907    0.512282012    8.183363656    7.418139268
  393 ASP   C       3908    0.261425119    8.100247091    7.608972471
  393 ASP   O       3909    0.193890543    8.099703141    7.711781082
  394 GLN   N       3910    0.367546283    8.022440016    7.589723038
  394 GLN   H       3911    0.431930261    8.058323620    7.522135475
  394 GLN   CA      3912    0.423851906    7.910420811    7.666483630
  394 GLN   CB      3913    0.541850668    7.860106005    7.583076587
  394 GLN   CG      3914    0.623058799    7.747939756    7.648109828
  394 GLN   CD      3915    0.741667289    7.705045952    7.561505503
  394 GLN   OE1     3916    0.745957787    7.600429537    7.496983527
  394 GLN   NE2     3917    0.851552368    7.779847247    7.565466680
  394 GLN   HE21    3918    0.927439438    7.745388480    7.510209085
  394 GLN   HE22    3919    0.850349922    7.865580178    7.616925496
  394 GLN   C       3920    0.467648522    7.954655137    7.806259297
  394 GLN   O       3921    0.564674626    8.027294807    7.827156369
  395 SER   N       3922    0.398980757    7.896267036    7.904046540
  395 SER   H       3923    0.342257302    7.816107827    7.885153333
  395 SER   CA      3924    0.423111640    7.926567959    8.045851672
  395 SER   CB      3925    0.316742773    7.866766286    8.138127336
  395 SER   OG      3926    0.291395258    7.730203393    8.104071873
  395 SER   HG      3927    0.207190246    7.716536484    8.051885244
  395 SER   C       3928    0.558463614    7.878540985    8.098598503
  395 SER   O       3929    0.598264192    7.764611731    8.074848595
  396 ASP   N       3930    0.617066771    7.962572045    8.183401989
  396 ASP   H       3931    0.578494646    8.052596805    8.203605753
  396 ASP   CA      3932    0.743990501    7.932680438    8.251291146
  396 ASP   CB      3933    0.795530059    8.052846063    8.330748100
  396 ASP   CG      3934    0.919903136    8.014768889    8.411304960
  396 ASP   OD1     3935    1.025785776    8.001386203    8.346242443
  396 ASP   OD2     3936    0.898855443    7.968913608    8.525681096
  396 ASP   C       3937    0.733654285    7.810102682    8.342289735
  396 ASP   O       3938    0.656733620    7.806279511    8.438199757
  397 ASN   N       3939    0.837530875    7.728922965    8.324733282
  397 ASN   H       3940    0.921223092    7.767062239    8.285465718
  397 ASN   CA      3941    0.848670514    7.594746038    8.383741300
  397 ASN   CB      3942    0.957376581    7.516625584    8.309641389
  397 ASN   CG      3943    0.951951419    7.368159123    8.346202305
  397 ASN   OD1     3944    1.022632165    7.319178676    8.434144034
  397 ASN   ND2     3945    0.866826534    7.291768286    8.278347643
  397 ASN   HD21    3946    0.857148164    7.197973029    8.311646913
  397 ASN   HD22    3947    0.811651834    7.325555404    8.202106140
  397 ASN   C       3948    0.869141231    7.592574128    8.535357951
  397 ASN   O       3949    0.790057702    7.529896272    8.605681184
  398 LEU   N       3950    0.947850344    7.687335860    8.585489732
  398 LEU   H       3951    0.963284392    7.771283392    8.533372799
  398 LEU   CA      3952    0.987271271    7.700749866    8.726481940
  398 LEU   CB      3953    1.082560729    7.820391253    8.730340012
  398 LEU   CG      3954    1.168008807    7.834809691    8.856421937
  398 LEU   CD1     3955    1.308553552    7.780965718    8.828974638
  398 LEU   CD2     3956    1.175210607    7.981408846    8.899608957
  398 LEU   C       3957    0.864475303    7.725978409    8.814221650
  398 LEU   O       3958    0.830414853    7.646135228    8.901380981
  399 LEU   N       3959    0.786119821    7.825462383    8.773558481
  399 LEU   H       3960    0.815378234    7.882837423    8.697047933
  399 LEU   CA      3961    0.657803002    7.862623369    8.834916815
  399 LEU   CB      3962    0.616697897    8.003403750    8.791353199
  399 LEU   CG      3963    0.677369411    8.112886897    8.879337859
  399 LEU   CD1     3964    0.826785879    8.135415488    8.855353623
  399 LEU   CD2     3965    0.610561491    8.245721021    8.843291305
  399 LEU   C       3966    0.543590233    7.763233586    8.812845418
  399 LEU   O       3967    0.464287026    7.738418599    8.903542973
  400 ASN   N       3968    0.541099774    7.699701914    8.696019608
  400 ASN   H       3969    0.591107243    7.734714552    8.616809513
  400 ASN   CA      3970    0.452377214    7.586196469    8.666766035
  400 ASN   CB      3971    0.472985045    7.533686980    8.524554309
  400 ASN   CG      3972    0.414871970    7.622475540    8.414345789
  400 ASN   OD1     3973    0.370780547    7.736298182    8.429449096
  400 ASN   ND2     3974    0.412811354    7.564298498    8.294766647
  400 ASN   HD21    3975    0.374638123    7.615150181    8.217580703
  400 ASN   HD22    3976    0.463678058    7.480345957    8.275661680
  400 ASN   C       3977    0.473665718    7.464787058    8.757415092
  400 ASN   O       3978    0.376049524    7.404470606    8.801679818
  401 ASN   N       3979    0.598924916    7.429403987    8.784711596
  401 ASN   H       3980    0.674492120    7.465513321    8.730061544
  401 ASN   CA      3981    0.634099651    7.317371282    8.873163708
  401 ASN   CB      3982    0.785125423    7.295013180    8.883045900
  401 ASN   CG      3983    0.845147063    7.265727159    8.745395287
  401 ASN   OD1     3984    0.784002904    7.206881019    8.656360945
  401 ASN   ND2     3985    0.971805535    7.302945190    8.729314242
  401 ASN   HD21    3986    1.006299014    7.293813135    8.635891253
  401 ASN   HD22    3987    1.023820839    7.334886684    8.808520646
  401 ASN   C       3988    0.581441132    7.335198423    9.015700375
  401 ASN   O       3989    0.525871911    7.240590607    9.071270236
  402 ILE   N       3990    0.582068385    7.459616789    9.062690280
  402 ILE   H       3991    0.634930169    7.531294425    9.017204983
  402 ILE   CA      3992    0.518774228    7.496520853    9.190139754
  402 ILE   CB      3993    0.546334985    7.642557910    9.226520060
  402 ILE   CG1     3994    0.696432309    7.671034128    9.218216532
  402 ILE   CG2     3995    0.496003832    7.673877125    9.367571286
  402 ILE   CD      3996    0.720344660    7.819925877    9.243999416
  402 ILE   C       3997    0.368388270    7.468352189    9.188856235
  402 ILE   O       3998    0.315861989    7.412677205    9.285132242
  403 ALA   N       3999    0.302275322    7.498140508    9.077356747
  403 ALA   H       4000    0.345129550    7.553011502    9.005568761
  403 ALA   CA      4001    0.161156589    7.463782788    9.054640211
  403 ALA   CB      4002    0.108778794    7.545899781    8.936644542
  403 ALA   C       4003    0.130520960    7.315351265    9.033668921
  403 ALA   O       4004    0.029834153    7.264891073    9.083129362
  404 ASN   N       4005    0.211165752    7.249809612    8.950649547
  404 ASN   H       4006    0.274985938    7.301904318    8.893950510
  404 ASN   CA      4007    0.202332640    7.107427229    8.915124294
  404 ASN   CB      4008    0.295483997    7.074940511    8.798165784
  404 ASN   CG      4009    0.252314043    7.135957720    8.664670476
  404 ASN   OD1     4010    0.136238157    7.167917426    8.639491801
  404 ASN   ND2     4011    0.346057467    7.157368106    8.572791431
  404 ASN   HD21    4012    0.311674688    7.193601246    8.486166744
  404 ASN   HD22    4013    0.443776193    7.144275159    8.589542177
  404 ASN   C       4014    0.231468732    7.007503839    9.027267884
  404 ASN   O       4015    0.180694460    6.895487936    9.025046954
  405 ARG   N       4016    0.325398440    7.041445636    9.115092127
  405 ARG   H       4017    0.375360615    7.127860152    9.109031055
  405 ARG   CA      4018    0.365945502    6.954243419    9.226289348
  405 ARG   CB      4019    0.485049708    7.014202845    9.301283687
  405 ARG   CG      4020    0.615518011    6.987755598    9.225886777
  405 ARG   CD      4021    0.734770125    7.016349313    9.317361678
  405 ARG   NE      4022    0.855572966    6.961858267    9.253758790
  405 ARG   HE      4023    0.865520632    6.862489322    9.258982331
  405 ARG   CZ      4024    0.955368626    7.037490270    9.206056961
  405 ARG   NH1     4025    0.954490256    7.169741823    9.227550935
  405 ARG   HH11    4026    1.021287144    7.228923866    9.182414655
  405 ARG   HH12    4027    0.904449574    7.206298496    9.306040033
  405 ARG   NH2     4028    1.060402359    6.989332885    9.138200992
  405 ARG   HH21    4029    1.129208088    7.055852534    9.109187698
  405 ARG   HH22    4030    1.075456779    6.896618154    9.103903235
  405 ARG   C       4031    0.255396175    6.919835008    9.326316079
  405 ARG   O       4032    0.184443149    7.008238216    9.374083829
  406 PRO   N       4033    0.243576489    6.791222828    9.358113732
  406 PRO   CA      4034    0.145291424    6.743928021    9.456645211
  406 PRO   CB      4035    0.149086983    6.591240857    9.447742916
  406 PRO   CG      4036    0.291033820    6.562575347    9.398405745
  406 PRO   CD      4037    0.318575497    6.678005702    9.301833446
  406 PRO   C       4038    0.172976536    6.797043799    9.597422709
  406 PRO   O       4039    0.285903932    6.798191380    9.646144622
  407 PHE   N       4040    0.063355273    6.835603499    9.662110381
  407 PHE   H       4041   -0.026370367    6.818259404    9.621515683
  407 PHE   CA      4042    0.060046340    6.887746315    9.799514459
  407 PHE   CB      4043   -0.076514690    6.953125688    9.821535615
  407 PHE   CG      4044   -0.089317575    7.085722181    9.746302331
  407 PHE   CD1     4045    7.693889186    7.090483509    9.611209855
  407 PHE   HD1     4046    7.709253030    7.002672034    9.548496652
  407 PHE   CD2     4047    7.727767454    7.203079017    9.820772370
  407 PHE   HD2     4048    7.767673165    7.201739775    9.922192590
  407 PHE   CE1     4049    7.658051332    7.210588484    9.551117424
  407 PHE   HE1     4050    7.645741070    7.216171009    9.442962806
  407 PHE   CE2     4051    7.691018358    7.323068534    9.761025765
  407 PHE   HE2     4052    7.695014235    7.415649154    9.818416414
  407 PHE   CZ      4053    7.655329481    7.327168857    9.626754694
  407 PHE   HZ      4054    7.628727205    7.422313369    9.580698818
  407 PHE   C       4055    0.087972105    6.780405691    9.904918957
  407 PHE   O       4056   -0.001568431    6.723973280    9.967566448
  408 THR   N       4057    0.212733082    6.734518955    9.900929651
  408 THR   H       4058    0.274325718    6.762630567    9.827329538
  408 THR   CA      4059    0.263272040    6.627997491    9.988744883
  408 THR   CB      4060    0.391985136    6.562915899    9.937729412
  408 THR   OG1     4061    0.498271239    6.658171521    9.928686253
  408 THR   HG1     4062    0.512697283    6.679994207    9.832167271
  408 THR   CG2     4063    0.356296791    6.488652365    9.808827593
  408 THR   C       4064    0.292488779    6.674394076   10.131568201
  408 THR   O       4065    0.256725926    6.603188611   10.225252717
  409 ARG   N       4066    0.343725721    6.796444081   10.144538455
  409 ARG   H       4067    0.373881066    6.849865839   10.065575988
  409 ARG   CA      4068    0.379956590    6.849755795   10.276639740
  409 ARG   CB      4069    0.520188448    6.910040078   10.266245824
  409 ARG   CG      4070    0.579486724    6.915625191   10.407162570
  409 ARG   CD      4071    0.719800735    6.975794565   10.397156106
  409 ARG   NE      4072    0.773692337    6.976589934   10.533906859
  409 ARG   HE      4073    0.718472782    6.929935880   10.603016005
  409 ARG   CZ      4074    0.884879057    7.042736642   10.568775619
  409 ARG   NH1     4075    0.934476032    7.030015594   10.692602180
  409 ARG   HH11    4076    1.019917439    7.077041250   10.714713753
  409 ARG   HH12    4077    0.893356964    6.966714076   10.758191856
  409 ARG   NH2     4078    0.935686258    7.138322553   10.489815298
  409 ARG   HH21    4079    1.019618621    7.183260328   10.520430524
  409 ARG   HH22    4080    0.897404178    7.165290102   10.401457070
  409 ARG   C       4081    0.275229307    6.948128732   10.329214614
  409 ARG   O       4082    0.273156211    7.066047563   10.294284914
  410 VAL   N       4083    0.184686944    6.892747792   10.409360282
  410 VAL   H       4084    0.191092467    6.796033199   10.433993768
  410 VAL   CA      4085    0.071689530    6.965306570   10.469194276
  410 VAL   CB      4086   -0.060459443    6.904082365   10.422285229
  410 VAL   CG1     4087   -0.180186355    6.986450967   10.470168600
  410 VAL   CG2     4088   -0.067283737    6.891607725   10.269943404
  410 VAL   C       4089    0.082803231    6.965839209   10.621789769
  410 VAL   O       4090    0.097878737    6.863183821   10.687840242
  411 ARG   N       4091    0.069751495    7.085735126   10.677833933
  411 ARG   H       4092    0.041086074    7.164051436   10.622653734
  411 ARG   CA      4093    0.076483678    7.112348974   10.822255597
  411 ARG   CB      4094    0.197431281    7.202014550   10.849474233
  411 ARG   CG      4095    0.229386430    7.219475260   10.998074821
  411 ARG   CD      4096    0.351708483    7.308685507   11.020109291
  411 ARG   NE      4097    0.389531886    7.313789307   11.162078255
  411 ARG   HE      4098    0.315990799    7.331428272   11.227508514
  411 ARG   CZ      4099    0.513700498    7.294084919   11.208421503
  411 ARG   NH1     4100    0.616151883    7.275671913   11.124049616
  411 ARG   HH11    4101    0.709735804    7.258675833   11.154954049
  411 ARG   HH12    4102    0.605688473    7.283688398   11.024920927
  411 ARG   NH2     4103    0.543065961    7.305932856   11.338618069
  411 ARG   HH21    4104    0.633541354    7.281275024   11.373371418
  411 ARG   HH22    4105    0.485781380    7.359644838   11.400541598
  411 ARG   C       4106    7.762947611    7.179056080   10.870172432
  411 ARG   O       4107    7.701346507    7.262164140   10.803640048
  412 LYSH  N       4108    7.718801988    7.133314615   10.986995670
  412 LYSH  H       4109    7.759968820    7.052725364   11.029551729
  412 LYSH  CA      4110    7.608828591    7.192947638   11.064160819
  412 LYSH  CB      4111    7.529789169    7.077962545   11.126914203
  412 LYSH  CG      4112    7.389177560    7.121207212   11.168942052
  412 LYSH  CD      4113    7.295382963    7.002314510   11.190709189
  412 LYSH  CE      4114    7.149695534    7.048921215   11.193484623
  412 LYSH  NZ      4115    7.056138869    6.937914190   11.216581090
  412 LYSH  HZ1     4116    7.068741405    6.899895268   11.308208499
  412 LYSH  HZ2     4117    7.066978006    6.864072118   11.150025168
  412 LYSH  HZ3     4118    6.962918305    6.973778716   11.211657616
  412 LYSH  C       4119    7.669183660    7.284113552   11.171208253
  412 LYSH  O       4120    7.768532506    7.251743384   11.236103636
  413 CYSH  N       4121    7.605063690    7.400010776   11.183151830
  413 CYSH  H       4122    7.524298208    7.418683227   11.127217193
  413 CYSH  CA      4123    7.641593632    7.511638400   11.271562672
  413 CYSH  CB      4124    7.696814830    7.621760984   11.180828895
  413 CYSH  SG      4125    7.773649399    7.765910468   11.263299087
  413 CYSH  C       4126    7.514210458    7.560759400   11.340657466
  413 CYSH  O       4127    7.407342339    7.552798433   11.280280137
  414 TRP   N       4128    7.524776101    7.604724742    0.116203530
  414 TRP   H       4129    7.612210002    7.617196695    0.163105090
  414 TRP   CA      4130    7.408229078    7.656263337    0.189497424
  414 TRP   CB      4131    7.373733669    7.572037880    0.312483668
  414 TRP   CG      4132    7.305259413    7.439013959    0.280413400
  414 TRP   CD1     4133    7.364871010    7.333636572    0.225376403
  414 TRP   HD1     4134    7.463499530    7.333798913    0.178980539
  414 TRP   CD2     4135    7.182979429    7.394849546    0.329618705
  414 TRP   NE1     4136    7.289309923    7.225304662    0.241025393
  414 TRP   HE1     4137    7.325825108    7.132302009    0.236869965
  414 TRP   CE2     4138    7.176258454    7.258675251    0.302626660
  414 TRP   CE3     4139    7.077872150    7.456330152    0.396633028
  414 TRP   HE3     4140    7.078605942    7.564261780    0.411915519
  414 TRP   CZ2     4141    7.065840105    7.183954597    0.341929351
  414 TRP   HZ2     4142    7.062624539    7.076722883    0.322640541
  414 TRP   CZ3     4143    6.967431593    7.381821461    0.436298829
  414 TRP   HZ3     4144    6.884774181    7.430612391    0.487941889
  414 TRP   CH2     4145    6.960600293    7.245829921    0.408366015
  414 TRP   HH2     4146    6.869712355    7.189907647    0.430565446
  414 TRP   C       4147    7.422459082    7.803218485    0.229651620
  414 TRP   O       4148    7.531820570    7.859514618    0.230346465
  415 TYR   N       4149    7.305301602    7.864606024    0.243545046
  415 TYR   H       4150    7.219429710    7.818704553    0.220724429
  415 TYR   CA      4151    7.285750648    8.003410198    0.287794932
  415 TYR   CB      4152    7.208913379    8.083915775    0.182786808
  415 TYR   CG      4153    7.275528731    8.096437056    0.045635448
  415 TYR   CD1     4154    7.381403416    8.185265927    0.030845161
  415 TYR   HD1     4155    7.436622965    8.220257677    0.118066800
  415 TYR   CD2     4156    7.205066478    8.051246911   11.284196196
  415 TYR   HD2     4157    7.121753040    7.981995250   11.296202578
  415 TYR   CE1     4158    7.415035643    8.231353332   11.253629461
  415 TYR   HE1     4159    7.496938939    8.302268136   11.241607113
  415 TYR   CE2     4160    7.237884676    8.097817864   11.157408750
  415 TYR   HE2     4161    7.173819011    8.069704996   11.073822617
  415 TYR   CZ      4162    7.343438232    8.187102071   11.143020950
  415 TYR   OH      4163    7.387396615    8.226345046   11.020463281
  415 TYR   HH      4164    7.326997060    8.182276270   10.954044016
  415 TYR   C       4165    7.199336317    8.010904047    0.413833106
  415 TYR   O       4166    7.120490636    7.921796787    0.445000944
  416 ASN   N       4167    7.213105267    8.125424955    0.480046434
  416 ASN   H       4168    7.286650352    8.188057898    0.454190170
  416 ASN   CA      4169    7.120566444    8.178526002    0.581169426
  416 ASN   CB      4170    7.170556642    8.163070083    0.724939837
  416 ASN   CG      4171    7.310954620    8.219011743    0.748693338
  416 ASN   OD1     4172    7.332305235    8.329559332    0.798194990
  416 ASN   ND2     4173    7.409877000    8.136298945    0.716114477
  416 ASN   HD21    4174    7.503173278    8.166373956    0.735911734
  416 ASN   HD22    4175    7.393346912    8.042857470    0.684569843
  416 ASN   C       4176    7.083393988    8.322652481    0.545709548
  416 ASN   O       4177    7.169814748    8.409764822    0.537230416
  417 ASP   N       4178    6.959337086    8.328535953    0.498123052
  417 ASP   H       4179    6.899066068    8.249830864    0.511322790
  417 ASP   CA      4180    6.891061096    8.446783318    0.443652267
  417 ASP   CB      4181    6.854558520    8.423067739    0.296966961
  417 ASP   CG      4182    6.854790664    8.544118770    0.203390576
  417 ASP   OD1     4183    6.745525017    8.600505651    0.180842869
  417 ASP   OD2     4184    6.957034116    8.570935580    0.136655244
  417 ASP   C       4185    6.771899426    8.479100266    0.534017245
  417 ASP   O       4186    6.705564905    8.391878526    0.589904727
  418 THR   N       4187    6.754078662    0.063606719    0.558632126
  418 THR   H       4188    6.803147795    0.132873838    0.505754859
  418 THR   CA      4189    6.677049323    0.119829228    0.670515454
  418 THR   CB      4190    6.755589026    0.235232508    0.733121348
  418 THR   OG1     4191    6.852745768    0.289332628    0.643234343
  418 THR   HG1     4192    6.889618203    0.372616425    0.684518112
  418 THR   CG2     4193    6.817551797    0.197966406    0.867949335
  418 THR   C       4194    6.541110918    0.182277886    0.638377130
  418 THR   O       4195    6.520816468    0.232629172    0.527996624
  419 PRO   N       4196    6.450682405    0.183481171    0.735906733
  419 PRO   CA      4197    6.330732796    0.268378175    0.731871952
  419 PRO   CB      4198    6.246238331    0.223170304    0.851130206
  419 PRO   CG      4199    6.281904471    0.074923624    0.863627956
  419 PRO   CD      4200    6.432020208    0.075691336    0.834120660
  419 PRO   C       4201    6.357307594    0.418856229    0.739574933
  419 PRO   O       4202    6.277598521    0.499359226    0.691655330
  420 ALA   N       4203    6.458800571    0.457127562    0.816544111
  420 ALA   H       4204    6.510445951    0.391431108    0.871463057
  420 ALA   CA      4205    6.507307037    0.595673031    0.824623634
  420 ALA   CB      4206    6.612260966    0.605692310    0.935490997
  420 ALA   C       4207    6.571006404    0.641735221    0.693361016
  420 ALA   O       4208    6.623713701    0.560175942    0.617869131
  421 LEU   N       4209    6.578564068    0.772854903    0.672438906
  421 LEU   H       4210    6.544074591    0.838115425    0.739906805
  421 LEU   CA      4211    6.636351504    0.830387913    0.550114682
  421 LEU   CB      4212    6.598839544    0.978274820    0.538773914
  421 LEU   CG      4213    6.452697714    1.000866398    0.499557444
  421 LEU   CD1     4214    6.421724298    1.150693103    0.498952052
  421 LEU   CD2     4215    6.425671284    0.944016855    0.360119370
  421 LEU   C       4216    6.786751852    0.816981048    0.525430651
  421 LEU   O       4217    6.833387886    0.853204363    0.417533597
  422 ASP   N       4218    6.856018620    0.746638383    0.614553713
  422 ASP   H       4219    6.809794539    0.676312269    0.668581783
  422 ASP   CA      4220    7.002273783    0.733125457    0.620817650
  422 ASP   CB      4221    7.063905870    0.869448222    0.652913075
  422 ASP   CG      4222    7.213694482    0.886791635    0.626933460
  422 ASP   OD1     4223    7.289922950    0.861891594    0.722808282
  422 ASP   OD2     4224    7.254023025    0.927700001    0.515902416
  422 ASP   C       4225    7.029535024    0.625118807    0.725706953
  422 ASP   O       4226    6.943785312    0.541147275    0.752665563
  423 PHE   N       4227    7.151500406    0.621981824    0.778654590
  423 PHE   H       4228    7.215542789    0.695206006    0.755495817
  423 PHE   CA      4229    7.200838132    0.534253237    0.885800713
  423 PHE   CB      4230    7.347887483    0.569515669    0.909071486
  423 PHE   CG      4231    7.446567324    0.556370922    0.792875418
  423 PHE   CD1     4232    7.472677803    0.436897675    0.726823493
  423 PHE   HD1     4233    7.425662453    0.344511731    0.760485297
  423 PHE   CD2     4234    7.513671643    0.671790558    0.754207139
  423 PHE   HD2     4235    7.487509871    0.766097139    0.802198484
  423 PHE   CE1     4236    7.561800598    0.434932413    0.620158194
  423 PHE   HE1     4237    7.575348792    0.342906756    0.563341629
  423 PHE   CE2     4238    7.605194925    0.669642016    0.649622844
  423 PHE   HE2     4239    7.653347154    0.762319354    0.618458011
  423 PHE   CZ      4240    7.628202182    0.550747578    0.581403132
  423 PHE   HZ      4241    7.697298987    0.549920622    0.497114665
  423 PHE   C       4242    7.128265753    0.558671219    1.018276372
  423 PHE   O       4243    7.067287664    0.663332500    1.039591654
  424 VAL   N       4244    7.134898170    0.459988255    1.107200564
  424 VAL   H       4245    7.178999883    0.373142690    1.084530411
  424 VAL   CA      4246    7.087370091    0.470666425    1.245907817
  424 VAL   CB      4247    6.966395808    0.381051021    1.273234854
  424 VAL   CG1     4248    6.915518659    0.397284557    1.416624456
  424 VAL   CG2     4249    6.851124213    0.410564482    1.177057411
  424 VAL   C       4250    7.203667905    0.442170221    1.341157116
  424 VAL   O       4251    7.251781954    0.329558407    1.352727499
  425 VAL   N       4252    7.260630298    0.552590255    1.388636281
  425 VAL   H       4253    7.222968718    0.640990092    1.360939114
  425 VAL   CA      4254    7.370985881    0.562963288    1.485193549
  425 VAL   CB      4255    7.498248525    0.624248419    1.426375819
  425 VAL   CG1     4256    7.617544736    0.604415365    1.520087850
  425 VAL   CG2     4257    7.533997555    0.576660507    1.285432337
  425 VAL   C       4258    7.327055461    0.655076756    1.599195787
  425 VAL   O       4259    7.353442188    0.775207415    1.601001263
  426 ASP   N       4260    7.274546409    0.591190275    1.703353968
  426 ASP   H       4261    7.284500356    0.492088533    1.712381358
  426 ASP   CA      4262    7.211691939    0.657807369    1.818348514
  426 ASP   CB      4263    7.078921146    0.720265523    1.774985430
  426 ASP   CG      4264    7.031484007    0.841671609    1.855116998
  426 ASP   OD1     4265    7.082379583    0.864427253    1.967007769
  426 ASP   OD2     4266    6.943451326    0.910490290    1.799088172
  426 ASP   C       4267    7.184226430    0.555666497    1.928909934
  426 ASP   O       4268    7.214373278    0.437155084    1.915681044
  427 TYR   N       4269    7.140788230    0.606295662    2.043955808
  427 TYR   H       4270    7.113859485    0.702597948    2.042370098
  427 TYR   CA      4271    7.099803276    0.532052814    2.164038638
  427 TYR   CB      4272    7.105296052    0.624051312    2.286172232
  427 TYR   CG      4273    7.245688931    0.667330119    2.328886618
  427 TYR   CD1     4274    7.319968562    0.585092284    2.412782668
  427 TYR   HD1     4275    7.285210701    0.482130533    2.421200879
  427 TYR   CD2     4276    7.287536351    0.798763188    2.311776372
  427 TYR   HD2     4277    7.239566797    0.859311377    2.234886234
  427 TYR   CE1     4278    7.431091343    0.633341838    2.480948480
  427 TYR   HE1     4279    7.501095699    0.566366277    2.530897371
  427 TYR   CE2     4280    7.396074192    0.848064232    2.383234683
  427 TYR   HE2     4281    7.431888853    0.947569263    2.356857766
  427 TYR   CZ      4282    7.466890732    0.767315537    2.471471485
  427 TYR   OH      4283    7.542430001    0.822710698    2.570067350
  427 TYR   HH      4284    7.532899547    0.921298202    2.556250047
  427 TYR   C       4285    6.959515641    0.471563474    2.155607500
  427 TYR   O       4286    6.877747097    0.506926224    2.070797173
  428 HISB  N       4287    6.934543704    0.381770936    2.250500183
  428 HISB  H       4288    7.010432832    0.339739825    2.300251090
  428 HISB  CA      4289    6.803731509    0.319243909    2.274803883
  428 HISB  CB      4290    6.820142315    0.197095697    2.365454328
  428 HISB  CG      4291    6.697124927    0.106656724    2.355712730
  428 HISB  ND1     4292    6.582627629    0.122042373    2.421617867
  428 HISB  CD2     4293    6.684044757    0.008773207    2.266625617
  428 HISB  HD2     4294    6.762724297   -0.035387360    2.205483319
  428 HISB  CE1     4295    6.496790489    0.033400767    2.371998767
  428 HISB  HE1     4296    6.393395597    0.018144979    2.402952040
  428 HISB  NE2     4297    6.559363781   -0.036197732    2.277508423
  428 HISB  HE2     4298    6.521811965   -0.117342951    2.232706737
  428 HISB  C       4299    6.692871776    0.412752604    2.323518876
  428 HISB  O       4300    6.715589792    0.473191020    2.428209156
  429 PRO   N       4301    6.573038255    0.406926121    2.266095158
  429 PRO   CA      4302    6.460393555    0.490793033    2.309528588
  429 PRO   CB      4303    6.340105808    0.440765331    2.229288367
  429 PRO   CG      4304    6.404118591    0.395874547    2.097779744
  429 PRO   CD      4305    6.537663127    0.335947643    2.142312875
  429 PRO   C       4306    6.432634024    0.486138399    2.459929389
  429 PRO   O       4307    6.461746220    0.581369821    2.532138182
  430 SER   N       4308    6.398097399    0.366935146    2.507728419
  430 SER   H       4309    6.391821620    0.285491436    2.450028747
  430 SER   CA      4310    6.356716835    0.346141613    2.647240728
  430 SER   CB      4311    6.244662436    0.241970071    2.647467891
  430 SER   OG      4312    6.288206071    0.116670513    2.594075453
  430 SER   HG      4313    6.209447580    0.055041716    2.594462878
  430 SER   C       4314    6.464491982    0.308772915    2.749196361
  430 SER   O       4315    6.451532471    0.346158980    2.865668972
  431 TYR   N       4316    6.562177558    0.230395507    2.704443470
  431 TYR   H       4317    6.553043537    0.183318825    2.616687619
  431 TYR   CA      4318    6.682435572    0.193936868    2.780741799
  431 TYR   CB      4319    6.740294564    0.061285027    2.731091235
  431 TYR   CG      4320    6.656162937   -0.058022402    2.776895873
  431 TYR   CD1     4321    6.581505785    8.413227473    2.685731510
  431 TYR   HD1     4322    6.583660639    8.439173312    2.579888849
  431 TYR   CD2     4323    6.653322181    8.452960334    2.911633123
  431 TYR   HD2     4324    6.715505830    8.506995537    2.983001698
  431 TYR   CE1     4325    6.505065053    8.305612446    2.729270073
  431 TYR   HE1     4326    6.442115648    8.254290434    2.656575945
  431 TYR   CE2     4327    6.575763507    8.346314145    2.955556707
  431 TYR   HE2     4328    6.573426112    8.321480747    3.061664556
  431 TYR   CZ      4329    6.502811856    8.271409427    2.863987483
  431 TYR   OH      4330    6.454195846    8.151692927    2.906405486
  431 TYR   HH      4331    6.448111420    8.090858030    2.827265093
  431 TYR   C       4332    6.792781547    0.299486703    2.790422609
  431 TYR   O       4333    6.893505912    0.282058476    2.858851054
  432 GLY   N       4334    6.782205699    0.399986831    2.703941642
  432 GLY   H       4335    6.726834523    0.392311718    2.621023100
  432 GLY   CA      4336    6.862679720    0.522845568    2.710260713
  432 GLY   C       4337    7.014064084    0.505608308    2.696248098
  432 GLY   O       4338    7.067323321    0.412570393    2.635932965
  433 LYSH  N       4339    7.079258770    0.582434731    2.783048269
  433 LYSH  H       4340    7.028351995    0.628473636    2.855775597
  433 LYSH  CA      4341    7.224182892    0.606648317    2.778478842
  433 LYSH  CB      4342    7.261638913    0.727157467    2.865007023
  433 LYSH  CG      4343    7.196812554    0.853660115    2.808409729
  433 LYSH  CD      4344    7.268440991    0.977576227    2.862450559
  433 LYSH  CE      4345    7.209359808    1.112029361    2.819503720
  433 LYSH  NZ      4346    7.300675391    1.225128462    2.841489032
  433 LYSH  HZ1     4347    7.376888183    1.219715870    2.776970647
  433 LYSH  HZ2     4348    7.341769514    1.221136979    2.932577802
  433 LYSH  HZ3     4349    7.253744270    1.312428840    2.828233484
  433 LYSH  C       4350    7.322339559    0.491146598    2.799372365
  433 LYSH  O       4351    7.442681345    0.512883399    2.786119684
  434 THR   N       4352    7.271980597    0.371901403    2.829942985
  434 THR   H       4353    7.172966790    0.358818386    2.835076036
  434 THR   CA      4354    7.351420495    0.248895633    2.843059068
  434 THR   CB      4355    7.306409927    0.154529686    2.954752463
  434 THR   OG1     4356    7.172220605    0.110326141    2.932618272
  434 THR   HG1     4357    7.106537614    0.179284745    2.963150567
  434 THR   CG2     4358    7.325501171    0.218732851    3.092298091
  434 THR   C       4359    7.361619999    0.161309355    2.718012398
  434 THR   O       4360    7.472158715    0.117562065    2.686423917
  435 LEU   N       4361    7.262538020    0.172985866    2.630057729
  435 LEU   H       4362    7.190321085    0.241387265    2.640401575
  435 LEU   CA      4363    7.254073498    0.096851055    2.504580123
  435 LEU   CB      4364    7.126276586    0.013298894    2.514247190
  435 LEU   CG      4365    7.111515209    8.453267757    2.403963003
  435 LEU   CD1     4366    7.222118922    8.347590720    2.406587920
  435 LEU   CD2     4367    6.976012265    8.385974861    2.426697135
  435 LEU   C       4368    7.255856225    0.183559323    2.378524212
  435 LEU   O       4369    7.167162908    0.266305970    2.358095460
  436 PHE   N       4370    7.362547873    0.167209268    2.300807141
  436 PHE   H       4371    7.433011519    0.100666986    2.325448118
  436 PHE   CA      4372    7.388005084    0.238899339    2.175020771
  436 PHE   CB      4373    7.526066668    0.304472320    2.182166768
  436 PHE   CG      4374    7.551031623    0.411903141    2.076107160
  436 PHE   CD1     4375    7.522879415    0.545024679    2.104575671
  436 PHE   HD1     4376    7.473422662    0.571488457    2.198030091
  436 PHE   CD2     4377    7.610695800    0.379032104    1.954943830
  436 PHE   HD2     4378    7.627423591    0.274549105    1.928794537
  436 PHE   CE1     4379    7.554438790    0.644749269    2.013049799
  436 PHE   HE1     4380    7.524221511    0.747698047    2.032304572
  436 PHE   CE2     4381    7.643171933    0.478628714    1.863589999
  436 PHE   HE2     4382    7.687461354    0.451685026    1.767710341
  436 PHE   CZ      4383    7.615147227    0.611665109    1.892467220
  436 PHE   HZ      4384    7.635620587    0.689336014    1.818777784
  436 PHE   C       4385    7.379022775    0.141138364    2.057659204
  436 PHE   O       4386    7.430067957    0.029302704    2.061647046
  437 VAL   N       4387    7.317293368    0.190030846    1.950480869
  437 VAL   H       4388    7.288620817    0.285788767    1.947627714
  437 VAL   CA      4389    7.280936610    0.115504612    1.829093955
  437 VAL   CB      4390    7.129746924    0.124105431    1.807255772
  437 VAL   CG1     4391    7.081008213    0.043795279    1.686491918
  437 VAL   CG2     4392    7.058452524    0.074820428    1.933335296
  437 VAL   C       4393    7.350497126    0.176960993    1.707468625
  437 VAL   O       4394    7.359097402    0.298511423    1.690724828
  438 ALA   N       4395    7.403011258    0.083862293    1.628325415
  438 ALA   H       4396    7.427431575   -0.005929479    1.664948490
  438 ALA   CA      4397    7.460262793    0.108926789    1.495284182
  438 ALA   CB      4398    7.612192224    0.110840347    1.513259925
  438 ALA   C       4399    7.416821039    0.006912703    1.389838264
  438 ALA   O       4400    7.431386140   -0.113605938    1.409677966
  439 THR   N       4401    7.357201202    0.060267424    1.283590286
  439 THR   H       4402    7.339206108    0.158619018    1.281487304
  439 THR   CA      4403    7.299897844    8.533790833    1.168606307
  439 THR   CB      4404    7.173263755    8.459347959    1.211433131
  439 THR   OG1     4405    7.119404620    8.385594634    1.101391513
  439 THR   HG1     4406    7.172671678    8.301680367    1.090332732
  439 THR   CG2     4407    7.065669797    0.003979475    1.273127488
  439 THR   C       4408    7.267829626    0.083181898    1.052508209
  439 THR   O       4409    7.239946989    0.200916246    1.074603234
  440 GLY   N       4410    7.258402489    0.032080096    0.930076157
  440 GLY   H       4411    7.267682713   -0.066242387    0.914360371
  440 GLY   CA      4412    7.210039261    0.108861663    0.814420789
  440 GLY   C       4413    7.304330642    0.125001311    0.695015009
  440 GLY   O       4414    7.292310855    0.221311411    0.619473344
  441 GLY   N       4415    7.392676211    0.027786223    0.674199540
  441 GLY   H       4416    7.378969519   -0.061466326    0.717164407
  441 GLY   CA      4417    7.505152005    0.035939476    0.579889837
  441 GLY   C       4418    7.473639566    0.069151217    0.433890864
  441 GLY   O       4419    7.556978703    0.126306911    0.363758892
  442 CYSH  N       4420    7.358556467    0.022807625    0.385948449
  442 CYSH  H       4421    7.291192184   -0.019211442    0.446753342
  442 CYSH  CA      4422    7.307884330    0.041041099    0.249152934
  442 CYSH  CB      4423    7.269246915    0.188584202    0.237190233
  442 CYSH  SG      4424    7.188996141    0.236989312    0.080015401
  442 CYSH  HG      4425    7.081055776    0.161994800    0.100404858
  442 CYSH  C       4426    7.410273670    8.541779367    0.144403877
  442 CYSH  O       4427    7.499681323    8.463135259    0.175196748
  443 ASP   N       4428    7.403792578    0.052156420    0.023644452
  443 ASP   H       4429    7.318754709    0.093122671   -0.009403044
  443 ASP   CA      4430    7.514585979    0.050166719   11.276561385
  443 ASP   CB      4431    7.464112196    0.033868604   11.133043035
  443 ASP   CG      4432    7.414810041    0.160770868   11.063201652
  443 ASP   OD1     4433    7.297349720    0.199028676   11.082216025
  443 ASP   OD2     4434    7.494961460    0.215027163   10.984108409
  443 ASP   C       4435    7.615489855    0.163886873   11.293824084
  443 ASP   O       4436    7.704474360    0.182809759   11.211036083
  444 HISB  N       4437    7.619505247    0.222927609    0.063418893
  444 HISB  H       4438    7.560326261    0.192949583    0.138247930
  444 HISB  CA      4439    7.706295876    0.338784150    0.089018526
  444 HISB  CB      4440    7.626818088    0.465801626    0.119934488
  444 HISB  CG      4441    7.553610875    0.522691108   11.347751923
  444 HISB  ND1     4442    7.601103932    0.615777437   11.265472659
  444 HISB  CD2     4443    7.426369355    0.497005741   11.318839667
  444 HISB  HD2     4444    7.360248102    0.423610954   11.364911527
  444 HISB  CE1     4445    7.500475076    0.649810988   11.185433200
  444 HISB  HE1     4446    7.500736331    0.724503219   11.106060369
  444 HISB  NE2     4447    7.394028273    0.576817935   11.217483553
  444 HISB  HE2     4448    7.314743656    0.564752710   11.157747940
  444 HISB  C       4449    0.003604877    0.335465223    0.192264549
  444 HISB  O       4450    0.110973481    0.389134265    0.165424818
  445 ALA   N       4451    7.800548409    0.266387301    0.304374213
  445 ALA   H       4452    7.724490581    0.202829181    0.317624256
  445 ALA   CA      4453    0.066220704    0.288029596    0.424967733
  445 ALA   CB      4454    0.019544683    0.183375514    0.526344016
  445 ALA   C       4455    0.219135844    0.290045228    0.420045884
  445 ALA   O       4456    0.279694388    0.385939983    0.467669895
  446 PHE   N       4457    0.276571271    0.201320850    0.339296201
  446 PHE   H       4458    0.222519246    0.149357896    0.273128922
  446 PHE   CA      4459    0.421731170    0.178754524    0.333655233
  446 PHE   CB      4460    0.447084886    0.061632765    0.238523089
  446 PHE   CG      4461    0.594493272    0.021939922    0.228282624
  446 PHE   CD1     4462    0.669898621    0.062110733    0.118648773
  446 PHE   HD1     4463    0.623382305    0.120234458    0.039029201
  446 PHE   CD2     4464    0.654287943    8.494849824    0.331001681
  446 PHE   HD2     4465    0.593181528    8.463194549    0.415519723
  446 PHE   CE1     4466    0.804866688    0.029713835    0.111418989
  446 PHE   HE1     4467    0.862462701    0.058440957    0.023451856
  446 PHE   CE2     4468    0.789531005    8.463473764    0.324230631
  446 PHE   HE2     4469    0.834613017    8.398915896    0.399592239
  446 PHE   CZ      4470    0.864948469    8.503438672    0.214534407
  446 PHE   HZ      4471    0.969168020    8.472564461    0.206394892
  446 PHE   C       4472    0.506192131    0.301123271    0.297519043
  446 PHE   O       4473    0.605370785    0.330108920    0.364256082
  447 LYSH  N       4474    0.448218003    0.388916512    0.216158962
  447 LYSH  H       4475    0.354527858    0.373232978    0.184889319
  447 LYSH  CA      4476    0.510267401    0.511483535    0.163842739
  447 LYSH  CB      4477    0.405926249    0.584198828    0.078783353
  447 LYSH  CG      4478    0.352638618    0.498360250   11.313408664
  447 LYSH  CD      4479    0.216385819    0.549051056   11.265739593
  447 LYSH  CE      4480    0.158580821    0.453125126   11.161501501
  447 LYSH  NZ      4481    0.014631931    0.473171489   11.139496960
  447 LYSH  HZ1     4482   -0.005250954    0.571150659   11.137018583
  447 LYSH  HZ2     4483   -0.042027488    0.426839198   11.207634136
  447 LYSH  HZ3     4484   -0.006905760    0.435827325   11.049257608
  447 LYSH  C       4485    0.562317381    0.610168031    0.268559133
  447 LYSH  O       4486    0.663965792    0.676774839    0.249578310
  448 PHE   N       4487    0.496515210    0.611273550    0.384132387
  448 PHE   H       4488    0.417207542    0.551917229    0.397835805
  448 PHE   CA      4489    0.517125871    0.709648858    0.491406310
  448 PHE   CB      4490    0.376321171    0.747996884    0.537323298
  448 PHE   CG      4491    0.282440181    0.796866854    0.426842854
  448 PHE   CD1     4492    0.326937681    0.881800135    0.326220370
  448 PHE   HD1     4493    0.405839332    0.954093348    0.346955108
  448 PHE   CD2     4494    0.168656768    0.719736930    0.406225829
  448 PHE   HD2     4495    0.131672622    0.656608564    0.487019716
  448 PHE   CE1     4496    0.262074592    0.881876339    0.203281759
  448 PHE   HE1     4497    0.290163228    0.954697267    0.127194371
  448 PHE   CE2     4498    0.102065219    0.722576907    0.284257400
  448 PHE   HE2     4499    0.008610214    0.667815746    0.272105842
  448 PHE   CZ      4500    0.149636271    0.803127325    0.181455904
  448 PHE   HZ      4501    0.093919699    0.812786277    0.088270048
  448 PHE   C       4502    0.598424859    0.663144674    0.612404374
  448 PHE   O       4503    0.635878472    0.741698823    0.699331047
  449 LEU   N       4504    0.645256830    0.539095938    0.601924021
  449 LEU   H       4505    0.628496035    0.486356732    0.518623918
  449 LEU   CA      4506    0.719944575    0.465523359    0.704983190
  449 LEU   CB      4507    0.760849541    0.331659896    0.643201456
  449 LEU   CG      4508    0.832371849    0.234582309    0.737375321
  449 LEU   CD1     4509    0.741725706    0.177723569    0.846725025
  449 LEU   CD2     4510    0.885440604    0.118635791    0.652825201
  449 LEU   C       4511    0.836757875    0.538095497    0.772048112
  449 LEU   O       4512    0.842050176    0.528763552    0.894582447
  450 PRO   N       4513    0.917349292    0.619027887    0.703883163
  450 PRO   CA      4514    1.022416498    0.697436664    0.770396494
  450 PRO   CB      4515    1.087404311    0.780191239    0.659329333
  450 PRO   CG      4516    1.078262294    0.685667979    0.539382104
  450 PRO   CD      4517    0.940555935    0.621900419    0.558748014
  450 PRO   C       4518    0.976519906    0.788776770    0.884249455
  450 PRO   O       4519    1.034195292    0.781683264    0.992645829
  451 ILE   N       4520    0.867970212    0.862966815    0.864248685
  451 ILE   H       4521    0.809980270    0.853408090    0.783332003
  451 ILE   CA      4522    0.830068286    0.967523299    0.960378587
  451 ILE   CB      4523    0.853760843    1.106042662    0.899867272
  451 ILE   CG1     4524    0.799887681    1.127379544    0.758263978
  451 ILE   CG2     4525    1.000392927    1.148452346    0.910211938
  451 ILE   CD      4526    0.647797680    1.143209902    0.753404299
  451 ILE   C       4527    0.697656749    0.960175618    1.036710102
  451 ILE   O       4528    0.682809073    1.027591110    1.138524566
  452 ILE   N       4529    0.604019227    0.876079649    0.993684381
  452 ILE   H       4530    0.613585380    0.826166543    0.907565463
  452 ILE   CA      4531    0.471836036    0.865790672    1.057198238
  452 ILE   CB      4532    0.379373515    0.773245741    0.977836857
  452 ILE   CG1     4533    0.232164779    0.789464521    1.016210358
  452 ILE   CG2     4534    0.427041086    0.628434258    0.964952453
  452 ILE   CD      4535    0.141590438    0.745249772    0.901082362
  452 ILE   C       4536    0.470194879    0.834243619    1.206913186
  452 ILE   O       4537    0.405606320    0.905724831    1.283384269
  453 GLY   N       4538    0.554043453    0.739584550    1.248101540
  453 GLY   H       4539    0.590561211    0.671404720    1.184713033
  453 GLY   CA      4540    0.576496431    0.704980056    1.389198510
  453 GLY   C       4541    0.628737246    0.817356374    1.478948002
  453 GLY   O       4542    0.579625061    0.831484785    1.590824741
  454 GLU   N       4543    0.715010956    0.904201847    1.426925550
  454 GLU   H       4544    0.750019008    0.894536397    1.333752458
  454 GLU   CA      4545    0.765957855    1.020942751    1.500321445
  454 GLU   CB      4546    0.864436925    1.093084478    1.408098371
  454 GLU   CG      4547    0.936774857    1.217815152    1.459250502
  454 GLU   CD      4548    0.898764451    1.333847932    1.367048059
  454 GLU   OE1     4549    0.797023906    1.399590017    1.397852228
  454 GLU   OE2     4550    0.958965889    1.348331918    1.258458882
  454 GLU   C       4551    0.653282563    1.116671464    1.539695100
  454 GLU   O       4552    0.623805199    1.135002766    1.657706465
  455 LYSH  N       4553    0.570433380    1.144634550    1.439472851
  455 LYSH  H       4554    0.595335427    1.119023046    1.346070202
  455 LYSH  CA      4555    0.450380866    1.228011020    1.455177505
  455 LYSH  CB      4556    0.389239153    1.261570232    1.318989544
  455 LYSH  CG      4557    0.478222395    1.349385753    1.230787197
  455 LYSH  CD      4558    0.513610164    1.486615561    1.288485558
  455 LYSH  CE      4559    0.590594322    1.582692923    1.197630376
  455 LYSH  NZ      4560    0.731703144    1.552082613    1.169998654
  455 LYSH  HZ1     4561    0.781743742    1.625830384    1.124655177
  455 LYSH  HZ2     4562    0.737161340    1.470522892    1.112380289
  455 LYSH  HZ3     4563    0.778988030    1.523532120    1.253363866
  455 LYSH  C       4564    0.344418860    1.169516989    1.548776706
  455 LYSH  O       4565    0.295537557    1.238241900    1.638324909
  456 THR   N       4566    0.316812042    1.039879582    1.537782596
  456 THR   H       4567    0.360752869    0.982287049    1.468831224
  456 THR   CA      4568    0.221010563    0.970732204    1.625265589
  456 THR   CB      4569    0.180323088    0.832471283    1.573946142
  456 THR   OG1     4570    0.297137931    0.751099414    1.560478426
  456 THR   HG1     4571    0.279993410    0.675412124    1.497401226
  456 THR   CG2     4572    0.104731847    0.843848643    1.441420564
  456 THR   C       4573    0.263331667    0.957745562    1.771725553
  456 THR   O       4574    0.180691130    0.975008627    1.861176750
  457 LEU   N       4575    0.392536024    0.938865028    1.797049159
  457 LEU   H       4576    0.453251208    0.903028925    1.726130502
  457 LEU   CA      4577    0.450306102    0.945106153    1.932079513
  457 LEU   CB      4578    0.596178464    0.899031436    1.935041764
  457 LEU   CG      4579    0.612388553    0.754977971    1.983964055
  457 LEU   CD1     4580    0.554928422    0.735257494    2.124389378
  457 LEU   CD2     4581    0.550902399    0.659281734    1.881639745
  457 LEU   C       4582    0.442239670    1.082407715    1.999122264
  457 LEU   O       4583    0.397214592    1.093689993    2.113033088
  458 ALA   N       4584    0.469156055    1.186129452    1.920334027
  458 ALA   H       4585    0.517155677    1.172758284    1.833627415
  458 ALA   CA      4586    0.451047591    1.326370168    1.960504349
  458 ALA   CB      4587    0.495434413    1.417426038    1.845843857
  458 ALA   C       4588    0.306672423    1.357676639    2.000326433
  458 ALA   O       4589    0.280768322    1.431130835    2.095534957
  459 LEU   N       4590    0.213248266    1.292968558    1.931250226
  459 LEU   H       4591    0.235323269    1.251875679    1.842787384
  459 LEU   CA      4592    0.069714645    1.294980471    1.962937047
  459 LEU   CB      4593    0.000164621    1.228541207    1.843960410
  459 LEU   CG      4594    7.668789214    1.268776296    1.829853821
  459 LEU   CD1     4595    7.650544980    1.405463431    1.763561751
  459 LEU   CD2     4596    7.609331835    1.152200586    1.750609330
  459 LEU   C       4597    0.033065517    1.233227661    2.098044033
  459 LEU   O       4598   -0.020389855    1.300037873    2.186397837
  460 ILE   N       4599    0.091333792    1.116918143    2.125672682
  460 ILE   H       4600    0.135544742    1.064050124    2.053207005
  460 ILE   CA      4601    0.080425281    1.052296422    2.257259908
  460 ILE   CB      4602    0.137921176    0.910587946    2.252202128
  460 ILE   CG1     4603    0.066473841    0.831350583    2.142529257
  460 ILE   CG2     4604    0.121988874    0.839706423    2.386862967
  460 ILE   CD      4605    0.132081450    0.696393213    2.112743715
  460 ILE   C       4606    0.139412887    1.137445480    2.369870406
  460 ILE   O       4607    0.073812158    1.161379573    2.471136351
  461 LEU   N       4608    0.255857289    1.195514230    2.342353701
  461 LEU   H       4609    0.306784869    1.165881710    2.261547316
  461 LEU   CA      4610    0.328103320    1.291352593    2.427249620
  461 LEU   CB      4611    0.455812310    1.328089367    2.351408326
  461 LEU   CG      4612    0.552803321    1.425086625    2.419159522
  461 LEU   CD1     4613    0.627521197    1.360476016    2.535992274
  461 LEU   CD2     4614    0.651602287    1.478381268    2.315222224
  461 LEU   C       4615    0.242424273    1.411669179    2.467172234
  461 LEU   O       4616    0.208476488    1.426270011    2.584497508
  462 ARG   N       4617    0.181016654    1.474811899    2.367517580
  462 ARG   H       4618    0.205975615    1.456094598    2.272503216
  462 ARG   CA      4619    0.086276944    1.585273636    2.388332752
  462 ARG   CB      4620    0.052342400    1.653428558    2.255633753
  462 ARG   CG      4621    0.168894487    1.738882401    2.205428138
  462 ARG   CD      4622    0.130767283    1.832987159    2.090978314
  462 ARG   NE      4623    0.022183530    1.923080730    2.132206035
  462 ARG   HE      4624   -0.069999428    1.886493620    2.119361167
  462 ARG   CZ      4625    0.040635170    2.049931043    2.171209992
  462 ARG   NH1     4626    0.161457966    2.107274306    2.163044192
  462 ARG   HH11    4627    0.178926036    2.198499033    2.200101867
  462 ARG   HH12    4628    0.233254720    2.061737243    2.110389588
  462 ARG   NH2     4629   -0.063857866    2.127548119    2.202992411
  462 ARG   HH21    4630   -0.055059090    2.223922331    2.228196116
  462 ARG   HH22    4631   -0.155698089    2.100653983    2.173944894
  462 ARG   C       4632    7.771726832    1.550888204    2.461149688
  462 ARG   O       4633    7.720686196    1.631716403    2.538531065
  463 ASN   N       4634    7.718670406    1.431234441    2.437548908
  463 ASN   H       4635    7.748473621    1.378324071    2.358090032
  463 ASN   CA      4636    7.602043128    1.376054488    2.508012900
  463 ASN   CB      4637    7.567349867    1.245712803    2.435806153
  463 ASN   CG      4638    7.441878522    1.176270984    2.489110178
  463 ASN   OD1     4639    7.437120594    1.109473895    2.592282622
  463 ASN   ND2     4640    7.335914039    1.186574553    2.409406121
  463 ASN   HD21    4641    7.250550323    1.138667543    2.429862238
  463 ASN   HD22    4642    7.336453542    1.230324831    2.319487389
  463 ASN   C       4643    7.622738550    1.350689583    2.657471077
  463 ASN   O       4644    7.526864556    1.347309846    2.734460927
  464 ARG   N       4645    7.745376350    1.312066360    2.691477307
  464 ARG   H       4646    7.811763291    1.288304743    2.620566387
  464 ARG   CA      4647    7.788995506    1.284697158    2.829174749
  464 ARG   CB      4648    7.886123796    1.166503075    2.827202613
  464 ARG   CG      4649    7.827615322    1.036614814    2.771375200
  464 ARG   CD      4650    7.735367700    0.972778455    2.875408721
  464 ARG   NE      4651    7.700252965    0.834254266    2.840970311
  464 ARG   HE      4652    7.656036029    0.821738801    2.752148840
  464 ARG   CZ      4653    7.726503840    0.729229088    2.919949428
  464 ARG   NH1     4654    7.787694901    0.743329535    3.038310232
  464 ARG   HH11    4655    7.803648179    0.665062677    3.098474397
  464 ARG   HH12    4656    7.811128117    0.835011857    3.070659179
  464 ARG   NH2     4657    7.685615310    0.606124305    2.886357634
  464 ARG   HH21    4658    7.710211822    0.525411799    2.940029147
  464 ARG   HH22    4659    7.617765367    0.591687485    2.814320796
  464 ARG   C       4660    0.040263563    1.400525133    2.903537624
  464 ARG   O       4661    0.060366308    1.391440767    3.024548736
  465 GLY   N       4662    0.094708291    1.494834999    2.827164407
  465 GLY   H       4663    0.117065716    1.474270883    2.731885702
  465 GLY   CA      4664    0.154587038    1.620769705    2.873699820
  465 GLY   C       4665    0.290737834    1.604365427    2.941565030
  465 GLY   O       4666    0.321798759    1.498472915    2.995861707
  466 ASP   N       4667    0.366749750    1.713393805    2.946281610
  466 ASP   H       4668    0.339330448    1.798526322    2.901540842
  466 ASP   CA      4669    0.495794380    1.722406578    3.016134213
  466 ASP   CB      4670    0.609086312    1.653398263    2.939877647
  466 ASP   CG      4671    0.729590651    1.632166523    3.031743781
  466 ASP   OD1     4672    0.714268386    1.549044126    3.123835289
  466 ASP   OD2     4673    0.827229757    1.709863917    3.024334913
  466 ASP   C       4674    0.533504482    1.869014750    3.038370618
  466 ASP   O       4675    0.471461613    1.958420727    2.981062765
  467 SER   N       4676    0.618281885    1.889991278    3.138666942
  467 SER   H       4677    0.666202218    1.811767818    3.178491517
  467 SER   CA      4678    0.665655253    2.020354679    3.187390449
  467 SER   CB      4679    0.665321537    2.023364646    3.340349250
  467 SER   OG      4680    0.724311154    1.904180356    3.392936275
  467 SER   HG      4681    0.750794953    1.922914219    3.487536362
  467 SER   C       4682    0.804624413    2.067305059    3.143855514
  467 SER   O       4683    0.833229331    2.186686918    3.151517180
  468 ALA   N       4684    0.890139210    1.973797231    3.103471661
  468 ALA   H       4685    0.860774072    1.878672365    3.093973267
  468 ALA   CA      4686    1.030746958    1.997223391    3.067523594
  468 ALA   CB      4687    1.116983449    1.905137583    3.154075175
  468 ALA   C       4688    1.064878306    1.976906666    2.919760972
  468 ALA   O       4689    1.144589045    2.051519268    2.863121536
  469 VAL   N       4690    1.016186219    1.868282351    2.860464064
  469 VAL   H       4691    0.957211549    1.804049380    2.909427719
  469 VAL   CA      4692    1.036833731    1.838564008    2.717972687
  469 VAL   CB      4693    1.041256550    1.688812696    2.686908084
  469 VAL   CG1     4694    1.158829667    1.623821985    2.760132751
  469 VAL   CG2     4695    0.909165100    1.616984380    2.715280349
  469 VAL   C       4696    0.938772042    1.911143693    2.625633838
  469 VAL   O       4697    0.823317126    1.937908397    2.658545251
  470 SER   N       4698    0.989368904    1.943762200    2.507051845
  470 SER   H       4699    1.079703298    1.911348070    2.478952365
  470 SER   CA      4700    0.913678964    2.021257815    2.407659957
  470 SER   CB      4701    1.001076232    2.069531856    2.291736241
  470 SER   OG      4702    0.923912423    2.156246989    2.208194578
  470 SER   HG      4703    0.981768949    2.191402517    2.134587094
  470 SER   C       4704    0.796376720    1.943979253    2.347046365
  470 SER   O       4705    0.816259535    1.841832053    2.281491070
  471 LEU   N       4706    0.676173314    1.982629861    2.388826385
  471 LEU   H       4707    0.667409988    2.025854619    2.478581018
  471 LEU   CA      4708    0.551577327    1.937758549    2.324993163
  471 LEU   CB      4709    0.429547844    1.972762599    2.410403543
  471 LEU   CG      4710    0.427726702    1.910495838    2.550133735
  471 LEU   CD1     4711    0.296036678    1.949359739    2.617632195
  471 LEU   CD2     4712    0.432977876    1.757654686    2.545976891
  471 LEU   C       4713    0.534158082    2.000009551    2.186309438
  471 LEU   O       4714    0.479481268    2.109803405    2.177008629
  472 PRO   N       4715    0.563693751    1.926860978    2.079224151
  472 PRO   CA      4716    0.569544206    1.982541022    1.943294509
  472 PRO   CB      4717    0.596331649    1.865505022    1.848465808
  472 PRO   CG      4718    0.640909325    1.750860048    1.939442060
  472 PRO   CD      4719    0.580742742    1.780871608    2.076871066
  472 PRO   C       4720    0.436801218    2.044970433    1.899814791
  472 PRO   O       4721    0.328949291    2.006238511    1.944526271
  473 ALA   N       4722    0.451626381    2.143525863    1.811765565
  473 ALA   H       4723    0.541136065    2.181041085    1.787662510
  473 ALA   CA      4724    0.339792428    2.214163882    1.747665265
  473 ALA   CB      4725    0.264510439    2.296229190    1.852569574
  473 ALA   C       4726    0.390300995    2.313491291    1.642835417
  473 ALA   O       4727    0.506195141    2.354296086    1.648551501
  474 GLY   N       4728    0.300930029    2.343985780    1.549189585
  474 GLY   H       4729    0.202967029    2.326856409    1.559691459
  474 GLY   CA      4730    0.337893603    2.426324321    1.433167501
  474 GLY   C       4731    0.454591258    2.368612077    1.352776818
  474 GLY   O       4732    0.546596157    2.442790908    1.318708425
  475 VAL   N       4733    0.444640498    2.240882817    1.317066530
  475 VAL   H       4734    0.354964333    2.199002038    1.302804406
  475 VAL   CA      4735    0.556207239    2.164957188    1.258755561
  475 VAL   CB      4736    0.598366474    2.047512233    1.347304067
  475 VAL   CG1     4737    0.665594460    2.103206170    1.472950042
  475 VAL   CG2     4738    0.484086176    1.953502312    1.386191105
  475 VAL   C       4739    0.521488236    2.109323334    1.120523403
  475 VAL   O       4740    0.402765397    2.100661289    1.089601440
  476 GLU   N       4741    0.621549888    2.078638817    1.038458100
  476 GLU   H       4742    0.710063192    2.124562051    1.046083707
  476 GLU   CA      4743    0.598333658    2.009807860    0.910659468
  476 GLU   CB      4744    0.708893262    2.054467769    0.814801266
  476 GLU   CG      4745    0.690209064    2.021945593    0.666474665
  476 GLU   CD      4746    0.570515809    2.096492125    0.607118667
  476 GLU   OE1     4747    0.586794641    2.217837981    0.581939757
  476 GLU   OE2     4748    0.466388443    2.029700372    0.589133001
  476 GLU   C       4749    0.598742734    1.857065443    0.919731834
  476 GLU   O       4750    0.689497953    1.800565939    0.980562294
  477 PRO   N       4751    0.490954034    1.789639615    0.880657893
  477 PRO   CA      4752    0.351569606    1.836281545    0.878308880
  477 PRO   CB      4753    0.280061474    1.740119696    0.783191245
  477 PRO   CG      4754    0.358753226    1.609896074    0.799149471
  477 PRO   CD      4755    0.502985406    1.657818481    0.816711784
  477 PRO   C       4756    0.291586372    1.831231065    1.018977941
  477 PRO   O       4757    0.339319128    1.757321659    1.104944191
  478 SER   N       4758    0.185182800    1.907624248    1.042059718
  478 SER   H       4759    0.138922433    1.959851783    0.970418487
  478 SER   CA      4760    0.131923146    1.925497448    1.177914682
  478 SER   CB      4761    0.055403169    2.056606334    1.197041587
  478 SER   OG      4762    0.023673702    2.071829136    1.335653728
  478 SER   HG      4763   -0.035069687    2.152666905    1.339558702
  478 SER   C       4764    0.049085891    1.810072244    1.234656157
  478 SER   O       4765   -0.053736033    1.769046187    1.181029905
  479 LEU   N       4766    0.072641049    1.797606422    1.364950627
  479 LEU   H       4767    0.129514465    1.867354510    1.408558768
  479 LEU   CA      4768    0.008218549    1.700640669    1.454729100
  479 LEU   CB      4769    0.066742286    1.716462733    1.595194211
  479 LEU   CG      4770    0.217011625    1.687754043    1.596501499
  479 LEU   CD1     4771    0.281509163    1.731864668    1.728041578
  479 LEU   CD2     4772    0.240484414    1.538250071    1.574031880
  479 LEU   C       4773    7.671789563    1.716885464    1.461611614
  479 LEU   O       4774    7.599622670    1.617689376    1.452746390
  480 GLU   N       4775    7.627346609    1.841960292    1.453176063
  480 GLU   H       4776    7.690438769    1.916309397    1.430973049
  480 GLU   CA      4777    7.486424791    1.883507784    1.458368919
  480 GLU   CB      4778    7.492520087    2.036148324    1.466870914
  480 GLU   CG      4779    7.363497639    2.106609536    1.509252474
  480 GLU   CD      4780    7.407152594    2.245918839    1.554994560
  480 GLU   OE1     4781    7.445979424    2.257404383    1.673252752
  480 GLU   OE2     4782    7.421994417    2.331881545    1.465474356
  480 GLU   C       4783    7.407451633    1.833228453    1.337342534
  480 GLU   O       4784    7.322849948    1.745121778    1.351801720
  481 GLU   N       4785    7.453096355    1.871198488    1.218325862
  481 GLU   H       4786    7.516999049    1.947536287    1.208879873
  481 GLU   CA      4787    7.401250332    1.821762695    1.089951822
  481 GLU   CB      4788    7.484285358    1.878203305    0.974520543
  481 GLU   CG      4789    7.474989795    2.029655014    0.954942833
  481 GLU   CD      4790    7.598202904    2.080278661    0.879689276
  481 GLU   OE1     4791    7.702316511    2.090088572    0.948165140
  481 GLU   OE2     4792    7.590109278    2.097514701    0.756149318
  481 GLU   C       4793    7.404023259    1.669554223    1.074559839
  481 GLU   O       4794    7.300575256    1.607175872    1.051406631
  482 LEU   N       4795    7.518496653    1.611252642    1.109026645
  482 LEU   H       4796    7.600435102    1.666557051    1.124111105
  482 LEU   CA      4797    7.539220102    1.465716601    1.109389467
  482 LEU   CB      4798    7.686445299    1.431935528    1.133816347
  482 LEU   CG      4799    7.779630661    1.477208688    1.021218670
  482 LEU   CD1     4800    7.925198887    1.460869919    1.065375613
  482 LEU   CD2     4801    7.760073005    1.396424615    0.892780021
  482 LEU   C       4802    7.446372371    1.389898705    1.204475906
  482 LEU   O       4803    7.380670436    1.294859678    1.162289447
  483 SER   N       4804    7.421981115    1.449117649    1.321037893
  483 SER   H       4805    7.482821091    1.521174511    1.354326772
  483 SER   CA      4806    7.321418585    1.405102081    1.418813835
  483 SER   CB      4807    7.332528852    1.487165418    1.547469293
  483 SER   OG      4808    7.234002141    1.457356460    1.646713945
  483 SER   HG      4809    7.223339793    1.358138061    1.653323507
  483 SER   C       4810    7.176374267    1.401703272    1.370270030
  483 SER   O       4811    7.104384156    1.303727534    1.388914621
  484 GLU   N       4812    7.141083306    1.510115308    1.301797710
  484 GLU   H       4813    7.200814197    1.590288926    1.299478598
  484 GLU   CA      4814    7.010087345    1.524696939    1.236701787
  484 GLU   CB      4815    6.999766055    1.664816899    1.176160978
  484 GLU   CG      4816    7.005309853    1.777356758    1.279684537
  484 GLU   CD      4817    6.883281227    1.783339700    1.371783781
  484 GLU   OE1     4818    6.769541143    1.776801625    1.320367551
  484 GLU   OE2     4819    6.903971199    1.798374199    1.494133569
  484 GLU   C       4820    6.982894594    1.418278619    1.130189483
  484 GLU   O       4821    6.869790628    1.371556563    1.117863405
  485 LEU   N       4822    7.087666780    1.378085093    1.058782959
  485 LEU   H       4823    7.170687220    1.433577065    1.053363171
  485 LEU   CA      4824    7.084831947    1.260848998    0.970131892
  485 LEU   CB      4825    7.209775479    1.260074756    0.881836950
  485 LEU   CG      4826    7.193539886    1.332985558    0.748324927
  485 LEU   CD1     4827    7.190348166    1.485447970    0.760811251
  485 LEU   CD2     4828    7.311757358    1.279523318    0.667246067
  485 LEU   C       4829    7.077154518    1.125758333    1.041574663
  485 LEU   O       4830    6.972039028    1.061907669    1.041112841
  486 TRP   N       4831    7.181945408    1.093883747    1.117026377
  486 TRP   H       4832    7.257433080    1.158577421    1.127810320
  486 TRP   CA      4833    7.209945700    0.962315360    1.176342051
  486 TRP   CB      4834    7.353243670    0.960844980    1.229978690
  486 TRP   CG      4835    7.459857069    0.979967896    1.121916446
  486 TRP   CD1     4836    7.445436091    0.960424730    0.991152209
  486 TRP   HD1     4837    7.358280715    0.918019305    0.941279131
  486 TRP   CD2     4838    7.589175122    1.026944300    1.141624553
  486 TRP   NE1     4839    7.557248733    0.993805716    0.927350182
  486 TRP   HE1     4840    7.566159508    0.990066636    0.827814013
  486 TRP   CE2     4841    7.648386453    1.032859737    1.016006175
  486 TRP   CE3     4842    7.661799986    1.058940980    1.255732027
  486 TRP   HE3     4843    7.613909742    1.053435704    1.353490725
  486 TRP   CZ2     4844    7.782360423    1.068238929    1.005194523
  486 TRP   HZ2     4845    7.829017074    1.074018597    0.906861138
  486 TRP   CZ3     4846    7.795240689    1.096094368    1.244208274
  486 TRP   HZ3     4847    7.851471253    1.124856039    1.333035301
  486 TRP   CH2     4848    0.040153496    1.099454166    1.119079804
  486 TRP   HH2     4849    0.145107775    1.127439380    1.110064288
  486 TRP   C       4850    7.118622918    0.904363684    1.284562859
  486 TRP   O       4851    7.138184548    0.791551476    1.329533353
  487 ARG   N       4852    7.033486804    0.990247456    1.339895282
  487 ARG   H       4853    7.030143295    1.085986899    1.311232102
  487 ARG   CA      4854    6.946679447    0.953096216    1.452573456
  487 ARG   CB      4855    6.884598926    1.078969077    1.513469723
  487 ARG   CG      4856    6.784871023    1.147544066    1.419875343
  487 ARG   CD      4857    6.693884201    1.236279667    1.505046107
  487 ARG   NE      4858    6.783313406    1.326917680    1.578479338
  487 ARG   HE      4859    6.854726840    1.281607920    1.631839997
  487 ARG   CZ      4860    6.792119593    1.458718781    1.556032351
  487 ARG   NH1     4861    6.715127082    1.518829455    1.464314492
  487 ARG   HH11    4862    6.727372882    1.615980337    1.443989444
  487 ARG   HH12    4863    6.658197975    1.467771038    1.399867635
  487 ARG   NH2     4864    6.897486000    1.525356008    1.605154299
  487 ARG   HH21    4865    6.900434051    1.623546978    1.586450608
  487 ARG   HH22    4866    6.968883198    1.484629126    1.662110889
  487 ARG   C       4867    6.834886579    0.851199076    1.429527956
  487 ARG   O       4868    6.781002271    0.833636772    1.320356934
  488 PHE   N       4869    6.781540990    0.811104712    1.544564342
  488 PHE   H       4870    6.821924143    0.842287430    1.630572397
  488 PHE   CA      4871    6.664248169    0.723738901    1.559469224
  488 PHE   CB      4872    6.642416579    0.698663748    1.708798060
  488 PHE   CG      4873    6.635551496    0.548395051    1.736674266
  488 PHE   CD1     4874    6.514075157    0.480992148    1.732090298
  488 PHE   HD1     4875    6.421796198    0.535764408    1.712992816
  488 PHE   CD2     4876    6.753448938    0.479661564    1.763039026
  488 PHE   HD2     4877    6.845227927    0.533966212    1.785617356
  488 PHE   CE1     4878    6.509931619    0.344000193    1.755192505
  488 PHE   HE1     4879    6.413802593    0.293301818    1.763533688
  488 PHE   CE2     4880    6.748835288    0.341931745    1.781123874
  488 PHE   HE2     4881    6.842364980    0.290163811    1.802425012
  488 PHE   CZ      4882    6.627531252    0.274061426    1.779626479
  488 PHE   HZ      4883    6.622506231    0.168522190    1.806416965
  488 PHE   C       4884    6.537617457    0.784335824    1.498601293
  488 PHE   O       4885    6.489248081    0.887898946    1.544031191
  489 PRO   N       4886    6.481447409    0.717478645    1.398266379
  489 PRO   CA      4887    6.361361363    0.764899337    1.327962079
  489 PRO   CB      4888    6.348254512    0.670496150    1.208289888
  489 PRO   CG      4889    6.413689577    0.540329769    1.255006846
  489 PRO   CD      4890    6.528564409    0.589555143    1.343242574
  489 PRO   C       4891    6.235665494    0.764532500    1.415199984
  489 PRO   O       4892    6.207500358    0.664449021    1.480901491
  490 VAL   N       4893    6.145440457    0.857255109    1.384331474
  490 VAL   H       4894    6.163288840    0.926605530    1.314534071
  490 VAL   CA      4895    6.024910029    0.881957963    1.464793710
  490 VAL   CB      4896    5.951669375    1.004388623    1.409491718
  490 VAL   CG1     4897    5.904620135    0.978422860    1.266247702
  490 VAL   CG2     4898    5.826927037    1.045956318    1.487712439
  490 VAL   C       4899    5.934718096    0.761695170    1.493341328
  490 VAL   O       4900    5.928014596    0.722125619    1.609608841
  491 GLU   N       4901    5.896791046    0.685245151    1.391324266
  491 GLU   H       4902    5.900520315    0.720718902    1.297898227
  491 GLU   CA      4903    5.821694218    0.559595152    1.404850735
  491 GLU   CB      4904    5.798491264    0.498606329    1.266447521
  491 GLU   CG      4905    5.655063998    0.512833090    1.215112581
  491 GLU   CD      4906    5.568814070    0.388963201    1.240166892
  491 GLU   OE1     4907    5.446650469    0.407946581    1.258644209
  491 GLU   OE2     4908    5.620563250    0.275310749    1.234519578
  491 GLU   C       4909    5.882105573    0.449560583    1.492326753
  491 GLU   O       4910    5.816896079    0.349665316    1.522276080
  492 LEU   N       4911    6.013321065    0.457147956    1.512665994
  492 LEU   H       4912    6.067431592    0.532530256    1.475389556
  492 LEU   CA      4913    6.089564235    0.364485805    1.597591533
  492 LEU   CB      4914    6.220416738    0.326852811    1.527796167
  492 LEU   CG      4915    6.211708210    0.219094141    1.419515529
  492 LEU   CD1     4916    6.145138353    0.093901422    1.476973335
  492 LEU   CD2     4917    6.142731797    0.264542366    1.290744957
  492 LEU   C       4918    6.122658846    0.417808764    1.737131326
  492 LEU   O       4919    6.177797658    0.344085821    1.818695587
  493 LEU   N       4920    6.111667973    0.549469033    1.752452177
  493 LEU   H       4921    6.078547795    0.607435517    1.678006923
  493 LEU   CA      4922    6.143750642    0.622850191    1.875730986
  493 LEU   CB      4923    6.213744255    0.751393008    1.831122763
  493 LEU   CG      4924    6.269963581    0.833065201    1.947637874
  493 LEU   CD1     4925    6.392757437    0.761575871    2.004370899
  493 LEU   CD2     4926    6.308907627    0.973246864    1.900298407
  493 LEU   C       4927    6.022363065    0.654946417    1.963163158
  493 LEU   O       4928    6.029171147    0.645739784    2.085632365
  494 GLN   N       4929    5.916771975    0.704040287    1.898884242
  494 GLN   H       4930    5.910346854    0.699332386    1.799196896
  494 GLN   CA      4931    5.796428445    0.759611010    1.962455721
  494 GLN   CB      4932    5.727597399    0.846323526    1.856845680
  494 GLN   CG      4933    5.646770824    0.963842385    1.912213042
  494 GLN   CD      4934    5.565564718    1.032098991    1.801956696
  494 GLN   OE1     4935    5.610161954    1.114913998    1.722711353
  494 GLN   NE2     4936    5.438340146    0.994956437    1.790861811
  494 GLN   HE21    4937    5.380448188    1.030365817    1.717413502
  494 GLN   HE22    4938    5.408598665    0.923945353    1.854688638
  494 GLN   C       4939    5.699178542    0.653897488    2.015180751
  494 GLN   O       4940    5.684469115    0.547686424    1.954914134
  495 ASP   N       4941    5.660285889    0.673208469    2.140898213
  495 ASP   H       4942    5.724394951    0.697151344    2.213819090
  495 ASP   CA      4943    5.535250971    0.618243155    2.195288896
  495 ASP   CB      4944    5.531582488    0.634336167    2.347401677
  495 ASP   CG      4945    5.655363483    0.587061989    2.423919707
  495 ASP   OD1     4946    5.756137386    0.660999762    2.422240894
  495 ASP   OD2     4947    5.646457413    0.484994677    2.495538589
  495 ASP   C       4948    5.411486985    0.686422606    2.136589837
  495 ASP   O1      4949    5.299845191    0.648795871    2.178366578
  495 ASP   O2      4950    5.424188425    0.781344587    2.056240043
  496 FADO  C9A     4951    7.757652706    8.247683028   11.207883862
  496 FADO  N10     4952    7.808895931    8.350998735   11.287233580
  496 FADO  C10     4953    0.049457057    8.466299235   11.231057770
  496 FADO  N1      4954    0.128899682    8.550217369   11.310100996
  496 FADO  C2      4955    0.201570802    0.108852745   11.250249788
  496 FADO  O2      4956    0.269295043    0.182662344   11.321644774
  496 FADO  N3      4957    0.191118748    0.127604162   11.111914865
  496 FADO  H3      4958    0.252629186    0.190824418   11.064798702
  496 FADO  C4      4959    0.107969792    0.046068552   11.034226944
  496 FADO  O4      4960    0.076401429    0.080941686   10.920584977
  496 FADO  C4X     4961    0.040345334    8.485137872   11.093642790
  496 FADO  N5      4962   -0.019806291    8.387453131   11.013402352
  496 FADO  C5X     4963   -0.066559142    8.268616528   11.070748650
  496 FADO  C6      4964    7.702866161    8.166728149   10.988214765
  496 FADO  H6      4965    7.668369082    8.190581458   10.887614474
  496 FADO  C7      4966    7.671381272    8.043411675   11.044067886
  496 FADO  C7M     4967    7.620747588    7.929912481   10.954835858
  496 FADO  C8      4968    7.682239917    8.020502162   11.180731222
  496 FADO  C8M     4969    7.638362603    7.887286982   11.241867830
  496 FADO  C9      4970    7.725245976    8.124136986   11.262756736
  496 FADO  H9      4971    7.732627148    8.103553657   11.369533569
  496 FADO  C1'     4972    7.768371193    8.361489458    0.079664815
  496 FADO  C2'     4973    0.065338942    8.327788046    0.177695685
  496 FADO  O2'     4974    0.144147786    8.221744273    0.122977105
  496 FADO  HB      4975    0.170572105    8.171058563    0.205035076
  496 FADO  C3'     4976    7.814844530    8.319233902    0.315455019
  496 FADO  O3'     4977    7.770990928    8.449834618    0.353788395
  496 FADO  HG      4978    7.676686336    8.461856548    0.322742916
  496 FADO  C4'     4979    0.089629722    8.258522134    0.422972092
  496 FADO  O4'     4980    0.163801838    8.147269096    0.372241115
  496 FADO  HD      4981    0.187133405    8.095448893    0.454532146
  496 FADO  C5'     4982    0.000725787    8.219337841    0.541181420
  496 FADO  O5'     4983    0.073908725    8.187330994    0.659778934
  496 FADO  P       4984   -0.003042473    8.130234807    0.789159764
  496 FADO  O3P     4985   -0.042595984    7.980894942    0.743876641
  496 FADO  O1P     4986    0.089505186    8.140110671    0.904245322
  496 FADO  O2P     4987   -0.134277809    8.197408366    0.802274346
  496 FADO  PA      4988    0.073908477    7.869873369    0.739348909
  496 FADO  O1A     4989    0.204655625    7.915497749    0.687103399
  496 FADO  O2A     4990    0.019380062    7.749912401    0.671969725
  496 FADO  O5B     4991    0.094126459    7.832738949    0.894687185
  496 FADO  C5B     4992    7.810339545    7.759310900    0.967712872
  496 FADO  C4B     4993    0.034774478    7.757309152    1.114354396
  496 FADO  O4B     4994   -0.050856429    7.665127733    1.183391989
  496 FADO  C1B     4995    0.033295903    7.557416966    1.227102223
  496 FADO  N9A     4996    7.768085674    7.433496990    1.221961610
  496 FADO  C4A     4997    7.716407061    7.368038154    1.325561609
  496 FADO  N3A     4998    7.715010059    7.385534156    1.458394699
  496 FADO  C2A     4999    7.641376340    7.309155997    1.536923004
  496 FADO  H2A     5000    7.638599613    7.332764414    1.643293731
  496 FADO  N1A     5001    7.572206885    7.206390920    1.491309196
  496 FADO  C6A     5002    7.574114526    7.176382305    1.360731825
  496 FADO  N6A     5003    7.499690470    7.075551095    1.316236260
  496 FADO  H61     5004    7.479679924    7.013243632    1.391850642
  496 FADO  H62     5005    7.459096550    7.063430864    1.225662803
  496 FADO  C5A     5006    7.643914026    7.260722738    1.275092597
  496 FADO  N7A     5007    7.654118835    7.265224488    1.142562718
  496 FADO  C8A     5008    7.730479252    7.369602746    1.111529019
  496 FADO  H8      5009    7.760847272    7.395427825    1.010081298
  496 FADO  C2B     5010    0.147908114    7.558844009    1.127267100
  496 FADO  O2B     5011    0.235325514    7.445048820    1.129321279
  496 FADO  H2B     5012    0.286827276    7.449406823    1.214935785
  496 FADO  C3B     5013    0.177878429    7.707858379    1.127820477
  496 FADO  O3B     5014    0.256173935    7.782010779    1.222513286
  496 FADO  H3B     5015    0.289643664    7.718052341    1.291728299
  497 EDSR  CD1     5016    7.387603604    0.432118400   10.798280152
  497 EDSR  HD1     5017    7.362126926    0.330436672   10.828164281
  497 EDSR  CE1     5018    7.324693623    0.541701594   10.856191816
  497 EDSR  OE1     5019    7.275492359    0.537852789   10.982911133
  497 EDSR  HE1     5020    7.247822338    0.443154852   10.999254788
  497 EDSR  dHE1    5021    7.249976095    0.523651220   10.933477302
  497 EDSR  CZ      5022    7.348734541    0.671574915   10.812883367
  497 EDSR  OH      5023    7.329389190    0.770684441   10.903969166
  497 EDSR  H       5024    7.236671166    0.757353401   10.939000510
  497 EDSR  CE2     5025    7.434173484    0.693291222   10.705432179
  497 EDSR  HE2     5026    7.436603709    0.790885937   10.656964678
  497 EDSR  CD2     5027    7.503720410    0.585379915   10.652149236
  497 EDSR  HD2     5028    7.587009126    0.604258906   10.584422475
  497 EDSR  CG      5029    7.481084317    0.456238710   10.698288851
  497 EDSR  CB      5030    7.563397646    0.343524996   10.635624165
  497 EDSR  CM      5031    7.770103595    0.400840292   10.792460483
  497 EDSR  OM1     5032    7.765088139    0.524589614   10.775629364
  497 EDSR  OM2     5033    7.839146737    0.349541131   10.883157795
  497 EDSR  CA      5034    7.693802220    0.301986862   10.704037172
  497 EDSR  N       5035    7.675897263    0.183337150   10.788935951
  497 EDSR  HN1     5036    7.602632852    0.199953494   10.854948614
  497 EDSR  HN2     5037    7.760663066    0.170943131   10.840530972
  497 EDSR  CH4     5038    7.647633143    0.055602700   10.721919476
    1 SOLV  OW      5039    4.479139067    4.804587327    5.912805723
    1 SOLV  HW1     5040    4.563425470    4.818435335    5.964823003
    1 SOLV  HW2     5041    4.401000841    4.835142419    5.967235417
    2 SOLV  OW      5042    5.594018476    4.308038799    7.797043085
    2 SOLV  HW1     5043    5.680008368    4.292881898    7.748293507
    2 SOLV  HW2     5044    5.547179959    4.387339205    7.758080406
    3 SOLV  OW      5045    6.379025078    5.056457767    7.886488582
    3 SOLV  HW1     5046    6.366262601    4.983358061    7.953535194
    3 SOLV  HW2     5047    6.429083051    5.020896286    7.807560356
    4 SOLV  OW      5048    4.494208137    4.964858439    6.268691221
    4 SOLV  HW1     5049    4.402753825    4.925379552    6.277593282
    4 SOLV  HW2     5050    4.490220125    5.045040310    6.209055023
    5 SOLV  OW      5051    5.341646739    5.045686021    5.906606790
    5 SOLV  HW1     5052    5.421669928    5.027125397    5.849566259
    5 SOLV  HW2     5053    5.288013420    4.961922083    5.917000206
    6 SOLV  OW      5054    7.762833461    7.640497110    6.707785178
    6 SOLV  HW1     5055    7.855932483    7.671557671    6.727011734
    6 SOLV  HW2     5056    7.697750065    7.711191834    6.735469972
    7 SOLV  OW      5057    5.004493220    5.933958740    8.421064411
    7 SOLV  HW1     5058    4.978665268    5.876438688    8.498693717
    7 SOLV  HW2     5059    4.932170445    6.000791649    8.403608835
    8 SOLV  OW      5060    6.235476464    5.096101789    5.738912716
    8 SOLV  HW1     5061    6.195729436    5.081309322    5.829484798
    8 SOLV  HW2     5062    6.192618858    5.175795349    5.696342758
    9 SOLV  OW      5063    5.711881198    5.898058271    7.218775507
    9 SOLV  HW1     5064    5.699414869    5.807267426    7.258817381
    9 SOLV  HW2     5065    5.624990006    5.947520244    7.220682408
   10 SOLV  OW      5066    4.542583908    4.450726253    6.833740115
   10 SOLV  HW1     5067    4.528178752    4.362134457    6.877848002
   10 SOLV  HW2     5068    4.459563630    4.505888282    6.841884231
   11 SOLV  OW      5069    4.134760598    6.809279770    7.464155791
   11 SOLV  HW1     5070    4.145355615    6.712815108    7.488317535
   11 SOLV  HW2     5071    4.170447265    6.866257181    7.538193855
   12 SOLV  OW      5072    4.110665131    4.646866891    6.949479337
   12 SOLV  HW1     5073    4.188670516    4.637626919    7.011379706
   12 SOLV  HW2     5074    4.073803533    4.739606134    6.955984357
   13 SOLV  OW      5075    6.098322600    5.493321147    6.888437492
   13 SOLV  HW1     5076    6.128415789    5.558075449    6.818414297
   13 SOLV  HW2     5077    6.004402386    5.464798725    6.869274729
   14 SOLV  OW      5078    5.523427557    6.115609317    7.251655152
   14 SOLV  HW1     5079    5.433745064    6.133600915    7.292094429
   14 SOLV  HW2     5080    5.593735966    6.121741072    7.322503469
   15 SOLV  OW      5081    7.813943416    7.109076341    8.368480253
   15 SOLV  HW1     5082    7.795322770    7.153403037    8.456173337
   15 SOLV  HW2     5083    7.731524295    7.111277034    8.311875426
   16 SOLV  OW      5084    6.935174181    4.767115839    8.535211338
   16 SOLV  HW1     5085    6.997890717    4.689899135    8.524913832
   16 SOLV  HW2     5086    6.939363428    4.824566188    8.453457812
   17 SOLV  OW      5087    7.098711298    6.619069989    7.041044601
   17 SOLV  HW1     5088    7.131872290    6.617673745    7.135382531
   17 SOLV  HW2     5089    7.072521443    6.526541449    7.013583759
   18 SOLV  OW      5090    5.143226672    7.090811566    6.902024643
   18 SOLV  HW1     5091    5.045504565    7.111398346    6.896700483
   18 SOLV  HW2     5092    5.163340263    7.010173941    6.846395463
   19 SOLV  OW      5093    3.924141217    0.021949343    7.277155164
   19 SOLV  HW1     5094    4.008183189    0.021211786    7.331359279
   19 SOLV  HW2     5095    3.920017517   -0.060690863    7.220995204
   20 SOLV  OW      5096    6.212762954    8.339101888    7.637773213
   20 SOLV  HW1     5097    6.303953682    8.378952664    7.647582963
   20 SOLV  HW2     5098    6.220953609    8.244490088    7.606443194
   21 SOLV  OW      5099    6.326615324    6.736370100    6.506405141
   21 SOLV  HW1     5100    6.380779951    6.795605478    6.446759977
   21 SOLV  HW2     5101    6.247159857    6.702226246    6.456175732
   22 SOLV  OW      5102    6.643489726    5.693624875    6.834831363
   22 SOLV  HW1     5103    6.613255837    5.764694502    6.771295941
   22 SOLV  HW2     5104    6.565382452    5.636915101    6.861003048
   23 SOLV  OW      5105    4.415917958    4.273106052    6.203509475
   23 SOLV  HW1     5106    4.454504475    4.315002974    6.285712385
   23 SOLV  HW2     5107    4.316210140    4.280427609    6.206051757
   24 SOLV  OW      5108    5.649481196    7.559336782    5.917994683
   24 SOLV  HW1     5109    5.633967756    7.490503222    5.988868565
   24 SOLV  HW2     5110    5.631765219    7.650341510    5.955495019
   25 SOLV  OW      5111    5.811860276    7.351988726    6.298406365
   25 SOLV  HW1     5112    5.902697118    7.314225650    6.316368498
   25 SOLV  HW2     5113    5.756639959    7.284234629    6.249807241
   26 SOLV  OW      5114    4.887714356    4.924317209    5.902636278
   26 SOLV  HW1     5115    4.930209757    4.914295591    5.812664718
   26 SOLV  HW2     5116    4.873161540    4.833910932    5.942842126
   27 SOLV  OW      5117    5.917289237    5.332847966    7.122893927
   27 SOLV  HW1     5118    5.854673044    5.375472991    7.057599002
   27 SOLV  HW2     5119    5.975118136    5.403131442    7.164323141
   28 SOLV  OW      5120    6.108910239    8.228800814    6.346829976
   28 SOLV  HW1     5121    6.119210025    8.159362318    6.418050002
   28 SOLV  HW2     5122    6.197146039    8.272837610    6.330236991
   29 SOLV  OW      5123    5.982028813    5.036013944    6.630089628
   29 SOLV  HW1     5124    6.003742796    5.132835977    6.617613711
   29 SOLV  HW2     5125    6.051990783    4.980187458    6.585483770
   30 SOLV  OW      5126    6.389456328    4.767783112    6.416955720
   30 SOLV  HW1     5127    6.480137629    4.807835107    6.430100791
   30 SOLV  HW2     5128    6.398661477    4.670069274    6.397791027
   31 SOLV  OW      5129    4.726321866    5.173825262    6.713102058
   31 SOLV  HW1     5130    4.727188280    5.273816722    6.712073070
   31 SOLV  HW2     5131    4.639811590    5.140875055    6.675260321
   32 SOLV  OW      5132    5.598597562    5.540297626    5.851964315
   32 SOLV  HW1     5133    5.560317473    5.449843657    5.870747256
   32 SOLV  HW2     5134    5.541761842    5.587125577    5.784310004
   33 SOLV  OW      5135    5.640636541    5.320618092    6.182911558
   33 SOLV  HW1     5136    5.594357617    5.284008202    6.102173301
   33 SOLV  HW2     5137    5.573840733    5.366144698    6.241797770
   34 SOLV  OW      5138    5.376600264    4.879477543    6.251026899
   34 SOLV  HW1     5139    5.340604537    4.787525299    6.235186640
   34 SOLV  HW2     5140    5.311951443    4.947084108    6.215648963
   35 SOLV  OW      5141    7.601363127    4.965494101    7.718148915
   35 SOLV  HW1     5142    7.659670580    4.950788342    7.638242129
   35 SOLV  HW2     5143    7.506011875    4.972816575    7.688899862
   36 SOLV  OW      5144    6.138864080    5.156740231    7.170926256
   36 SOLV  HW1     5145    6.062530621    5.202094060    7.124921390
   36 SOLV  HW2     5146    6.123862506    5.158332273    7.269791273
   37 SOLV  OW      5147    6.197773012    7.955547191    6.984459360
   37 SOLV  HW1     5148    6.135259777    7.957048070    6.906421915
   37 SOLV  HW2     5149    6.264967506    7.882556647    6.971909095
   38 SOLV  OW      5150    6.006126072    7.799869035    8.579596114
   38 SOLV  HW1     5151    5.913708086    7.764522559    8.565057093
   38 SOLV  HW2     5152    6.013982029    7.890577712    8.538238756
   39 SOLV  OW      5153    4.046544219    8.251532223    6.816745590
   39 SOLV  HW1     5154    3.982858258    8.328591693    6.819224043
   39 SOLV  HW2     5155    4.019023969    8.187884475    6.744679002
   40 SOLV  OW      5156    6.842579765    5.418727676    8.297231347
   40 SOLV  HW1     5157    6.769620623    5.429310086    8.364797582
   40 SOLV  HW2     5158    6.929946009    5.406181485    8.344241042
   41 SOLV  OW      5159    6.174356485    7.406226270    5.762581573
   41 SOLV  HW1     5160    6.199418848    7.485424866    5.818270989
   41 SOLV  HW2     5161    6.074910107    7.395632686    5.762580526
   42 SOLV  OW      5162    5.272374449    7.321039767    7.924321969
   42 SOLV  HW1     5163    5.339432991    7.339077321    7.852364463
   42 SOLV  HW2     5164    5.319986601    7.299999202    8.009707085
   43 SOLV  OW      5165    5.870398712    7.367889115    7.315641566
   43 SOLV  HW1     5166    5.902334561    7.456545119    7.349111778
   43 SOLV  HW2     5167    5.773028711    7.373709896    7.293614252
   44 SOLV  OW      5168    6.025516170    6.285129953    8.011593729
   44 SOLV  HW1     5169    6.055765761    6.294526963    7.916733223
   44 SOLV  HW2     5170    6.037104132    6.372393438    8.059053730
   45 SOLV  OW      5171    5.260063749    6.524543528    7.471647763
   45 SOLV  HW1     5172    5.272466866    6.474264579    7.557195175
   45 SOLV  HW2     5173    5.249054142    6.621924301    7.491544975
   46 SOLV  OW      5174    5.216139088    4.713982812    7.475020304
   46 SOLV  HW1     5175    5.290960950    4.740668463    7.535775573
   46 SOLV  HW2     5176    5.155712645    4.792288956    7.460231658
   47 SOLV  OW      5177    5.909377829    8.318268830    8.352178888
   47 SOLV  HW1     5178    5.832772825    8.269778471    8.309969734
   47 SOLV  HW2     5179    5.881161345    8.354013303    8.441211726
   48 SOLV  OW      5180    5.597023174    8.377454785    6.152882048
   48 SOLV  HW1     5181    5.649034929    8.318584634    6.214764464
   48 SOLV  HW2     5182    5.587116639    8.332135109    6.064281942
   49 SOLV  OW      5183    6.166962861    7.207910378    7.750743673
   49 SOLV  HW1     5184    6.092149733    7.270612861    7.728996955
   49 SOLV  HW2     5185    6.129479746    7.118292392    7.774484790
   50 SOLV  OW      5186    4.991503581    5.281971610    7.315280456
   50 SOLV  HW1     5187    4.958275037    5.365588857    7.271623700
   50 SOLV  HW2     5188    4.914623336    5.220165828    7.331713816
   51 SOLV  OW      5189    4.858815749    4.681648247    6.032325287
   51 SOLV  HW1     5190    4.799522431    4.601277436    6.027159526
   51 SOLV  HW2     5191    4.819650515    4.747887100    6.096203947
   52 SOLV  OW      5192    6.897843103    6.926373636    6.157540685
   52 SOLV  HW1     5193    6.866144136    6.960506659    6.069051814
   52 SOLV  HW2     5194    6.970200463    6.858850832    6.143213784
   53 SOLV  OW      5195    6.291832774    7.198456356    7.467942946
   53 SOLV  HW1     5196    6.345690415    7.121784388    7.502886040
   53 SOLV  HW2     5197    6.229823592    7.230893525    7.539377606
   54 SOLV  OW      5198    6.160624229    6.055565446    8.112433127
   54 SOLV  HW1     5199    6.107715176    6.124112676    8.062413458
   54 SOLV  HW2     5200    6.223336184    6.101359486    8.175443544
   55 SOLV  OW      5201    4.783466576    6.624486998    8.445970714
   55 SOLV  HW1     5202    4.759933958    6.535028208    8.407975952
   55 SOLV  HW2     5203    4.742363030    6.696354272    8.389868411
   56 SOLV  OW      5204    5.377241305    6.865797604    6.661188851
   56 SOLV  HW1     5205    5.453212148    6.926695754    6.638346909
   56 SOLV  HW2     5206    5.410141587    6.771426311    6.664858991
   57 SOLV  OW      5207    6.197650380    5.432390278    7.796053760
   57 SOLV  HW1     5208    6.212910891    5.375598629    7.876946810
   57 SOLV  HW2     5209    6.247693710    5.518414729    7.805828694
   58 SOLV  OW      5210    5.693948139    5.218260357    7.655615937
   58 SOLV  HW1     5211    5.771078109    5.192920129    7.714017028
   58 SOLV  HW2     5212    5.719632806    5.296210348    7.598470096
   59 SOLV  OW      5213    4.597353813    4.782530958    7.462545194
   59 SOLV  HW1     5214    4.588027439    4.881798741    7.470323615
   59 SOLV  HW2     5215    4.521303897    4.738118177    7.509915505
   60 SOLV  OW      5216    6.892167827    7.893668623    6.341728293
   60 SOLV  HW1     5217    6.986480492    7.863221083    6.328379647
   60 SOLV  HW2     5218    6.859044638    7.861543763    6.430456888
   61 SOLV  OW      5219    7.088475586    6.266662838    8.169728098
   61 SOLV  HW1     5220    7.008987715    6.239528005    8.224011736
   61 SOLV  HW2     5221    7.073869406    6.358484825    8.132897328
   62 SOLV  OW      5222    5.682962303    5.731534747    7.960615283
   62 SOLV  HW1     5223    5.717189640    5.821726558    7.986965578
   62 SOLV  HW2     5224    5.710798090    5.664071230    8.028983145
   63 SOLV  OW      5225    5.958306879    5.863510645    6.716164761
   63 SOLV  HW1     5226    5.983876129    5.960182256    6.714541012
   63 SOLV  HW2     5227    5.978978538    5.825091999    6.806156297
   64 SOLV  OW      5228    7.618840241    6.860710282    6.972438382
   64 SOLV  HW1     5229    7.663289788    6.778615111    7.008306288
   64 SOLV  HW2     5230    7.520490219    6.855611743    6.989801558
   65 SOLV  OW      5231    6.301459102    4.967326138    7.035759357
   65 SOLV  HW1     5232    6.254407699    4.992338365    7.120391020
   65 SOLV  HW2     5233    6.296692056    5.043565516    6.971212087
   66 SOLV  OW      5234    7.704891209    5.711958520    7.060463783
   66 SOLV  HW1     5235    7.747992464    5.694862393    6.971861123
   66 SOLV  HW2     5236    7.608958484    5.736572612    7.046636905
   67 SOLV  OW      5237    4.718715510    7.142238610    8.154673709
   67 SOLV  HW1     5238    4.682710044    7.229001843    8.120375487
   67 SOLV  HW2     5239    4.818595374    7.143335734    8.149709502
   68 SOLV  OW      5240    4.198908947    8.300481236    8.598071600
   68 SOLV  HW1     5241    4.188683094    8.201115005    8.593198131
   68 SOLV  HW2     5242    4.225664520    8.335643860    8.508361111
   69 SOLV  OW      5243    7.099194477    4.373664439    8.219095234
   69 SOLV  HW1     5244    7.109393650    4.376947338    8.318519325
   69 SOLV  HW2     5245    7.075044598    4.280756475    8.191098072
   70 SOLV  OW      5246    5.651349085    7.534641248    6.398617862
   70 SOLV  HW1     5247    5.665734855    7.524086836    6.497022251
   70 SOLV  HW2     5248    5.704298306    7.465401392    6.349602346
   71 SOLV  OW      5249    7.784782997    5.741428522    6.138734053
   71 SOLV  HW1     5250    7.845891341    5.695533832    6.074239592
   71 SOLV  HW2     5251    7.791284360    5.840421427    6.126087846
   72 SOLV  OW      5252    4.803078749    7.673941988    8.467452500
   72 SOLV  HW1     5253    4.727320406    7.609332860    8.476750425
   72 SOLV  HW2     5254    4.766798343    7.766601421    8.457526393
   73 SOLV  OW      5255    7.028743750    5.001891286    7.279943624
   73 SOLV  HW1     5256    7.105053227    5.036137137    7.225116701
   73 SOLV  HW2     5257    6.993238796    4.917927755    7.238839663
   74 SOLV  OW      5258    6.508076231    8.216597010    5.846671895
   74 SOLV  HW1     5259    6.597797994    8.258080693    5.831532153
   74 SOLV  HW2     5260    6.467548811    8.191843923    5.758667198
   75 SOLV  OW      5261    4.389992471    7.849912924    8.242734738
   75 SOLV  HW1     5262    4.415245426    7.845178291    8.339378168
   75 SOLV  HW2     5263    4.436791842    7.927171569    8.199827909
   76 SOLV  OW      5264    5.800724401    7.730473806    8.245778737
   76 SOLV  HW1     5265    5.816709614    7.827445325    8.227259142
   76 SOLV  HW2     5266    5.792486917    7.680971018    8.159275255
   77 SOLV  OW      5267    5.536301074    6.569370265    5.729591275
   77 SOLV  HW1     5268    5.537822548    6.545489331    5.632486412
   77 SOLV  HW2     5269    5.503964687    6.491003360    5.782644592
   78 SOLV  OW      5270    5.178936878    6.491726736    7.734580310
   78 SOLV  HW1     5271    5.140232218    6.438856308    7.810133225
   78 SOLV  HW2     5272    5.119793200    6.483405297    7.654363331
   79 SOLV  OW      5273    4.966468361    4.614515107    7.602366977
   79 SOLV  HW1     5274    5.033944425    4.669833936    7.553495246
   79 SOLV  HW2     5275    5.013582767    4.547516446    7.659751703
   80 SOLV  OW      5276    5.449883982    7.540986161    7.061561035
   80 SOLV  HW1     5277    5.454158443    7.455766403    7.009396166
   80 SOLV  HW2     5278    5.438501379    7.617963197    6.998736617
   81 SOLV  OW      5279    6.760137483    7.206199331    6.175570358
   81 SOLV  HW1     5280    6.848269529    7.251366889    6.161642977
   81 SOLV  HW2     5281    6.771125412    7.107475003    6.163971622
   82 SOLV  OW      5282    5.673083948    4.590629968    7.262860510
   82 SOLV  HW1     5283    5.699204450    4.494393595    7.255329780
   82 SOLV  HW2     5284    5.595946459    4.599358952    7.325911183
   83 SOLV  OW      5285    6.189884707    4.428055390    7.868269921
   83 SOLV  HW1     5286    6.210950592    4.503951466    7.806642521
   83 SOLV  HW2     5287    6.267592929    4.412064937    7.929157195
   84 SOLV  OW      5288    6.592835467    5.183523402    6.957979516
   84 SOLV  HW1     5289    6.654713822    5.120355493    7.004684050
   84 SOLV  HW2     5290    6.541780473    5.134172255    6.887566251
   85 SOLV  OW      5291    4.396689425    4.899140845    6.944549657
   85 SOLV  HW1     5292    4.477883490    4.892899780    6.886507195
   85 SOLV  HW2     5293    4.365114854    4.807100793    6.967650496
   86 SOLV  OW      5294    4.412345571    7.004806879    6.101556066
   86 SOLV  HW1     5295    4.365228454    7.064946837    6.166083520
   86 SOLV  HW2     5296    4.466235556    6.937407884    6.152102011
   87 SOLV  OW      5297    6.010163262    4.893941718    8.256471048
   87 SOLV  HW1     5298    5.987876165    4.799255731    8.233240434
   87 SOLV  HW2     5299    6.047913407    4.897534886    8.349002433
   88 SOLV  OW      5300    4.989802502    6.614488547    6.832411395
   88 SOLV  HW1     5301    4.984023069    6.675306856    6.911592056
   88 SOLV  HW2     5302    5.030271130    6.663813907    6.755409198
   89 SOLV  OW      5303    4.348551637    8.389177029    8.361204405
   89 SOLV  HW1     5304    4.365264769    8.365968829    8.265375209
   89 SOLV  HW2     5305    4.419383994    8.347732188    8.418345945
   90 SOLV  OW      5306    7.475221512    6.624938859    8.483114310
   90 SOLV  HW1     5307    7.398087530    6.563838431    8.465301552
   90 SOLV  HW2     5308    7.490094214    6.683829040    8.403661833
   91 SOLV  OW      5309    4.618162720    7.897458521    8.460924438
   91 SOLV  HW1     5310    4.549484988    7.900461585    8.533562001
   91 SOLV  HW2     5311    4.655182789    7.989204466    8.446296138
   92 SOLV  OW      5312    4.881337693    5.689905893    7.891354489
   92 SOLV  HW1     5313    4.839987180    5.751169959    7.958722942
   92 SOLV  HW2     5314    4.980607366    5.702036353    7.891833944
   93 SOLV  OW      5315    4.092237027    5.195023439    8.390600894
   93 SOLV  HW1     5316    4.000651153    5.154871267    8.391849129
   93 SOLV  HW2     5317    4.119159298    5.219471874    8.483754155
   94 SOLV  OW      5318    4.013393874    7.554946408    7.934308521
   94 SOLV  HW1     5319    4.015239316    7.510418150    7.844779209
   94 SOLV  HW2     5320    3.951118127    7.633139007    7.931325886
   95 SOLV  OW      5321    6.841265259    6.407774597    5.966790269
   95 SOLV  HW1     5322    6.858180233    6.499178950    6.003657049
   95 SOLV  HW2     5323    6.837122430    6.341820416    6.041855972
   96 SOLV  OW      5324    5.448902546    5.024128603    6.524642908
   96 SOLV  HW1     5325    5.388357572    4.990551353    6.452470561
   96 SOLV  HW2     5326    5.407025918    5.103321006    6.569084377
   97 SOLV  OW      5327    5.685203420    8.401868497    6.855801698
   97 SOLV  HW1     5328    5.760152774    8.434430885    6.798148940
   97 SOLV  HW2     5329    5.629636639    8.479621217    6.885269686
   98 SOLV  OW      5330    4.050878224    6.036080819    7.487398200
   98 SOLV  HW1     5331    4.029179137    6.049790781    7.584058208
   98 SOLV  HW2     5332    3.989970465    5.966608127    7.449113538
   99 SOLV  OW      5333    6.813122521    6.983417550    7.979044709
   99 SOLV  HW1     5334    6.763971848    7.056402156    7.931529076
   99 SOLV  HW2     5335    6.783021260    6.979548199    8.074329460
  100 SOLV  OW      5336    4.184317082    6.445480922    5.802544302
  100 SOLV  HW1     5337    4.275356808    6.411965272    5.826812307
  100 SOLV  HW2     5338    4.129977216    6.457414741    5.885640066
  101 SOLV  OW      5339    3.924774469    6.669661805    7.342895395
  101 SOLV  HW1     5340    3.989963483    6.720458138    7.399215408
  101 SOLV  HW2     5341    3.971109609    6.592047229    7.300125248
  102 SOLV  OW      5342    6.447549697    6.146734190    7.220766164
  102 SOLV  HW1     5343    6.387414834    6.179284318    7.293742241
  102 SOLV  HW2     5344    6.500905703    6.068877600    7.253827035
  103 SOLV  OW      5345    5.626626586    7.464572487    8.381147508
  103 SOLV  HW1     5346    5.719591947    7.428743682    8.372514528
  103 SOLV  HW2     5347    5.570964884    7.400396275    8.433903826
  104 SOLV  OW      5348    5.296103822    5.025765462    8.581777829
  104 SOLV  HW1     5349    5.279278093    4.934509021    8.544482822
  104 SOLV  HW2     5350    5.304513552    5.091360178    8.506758233
  105 SOLV  OW      5351    7.777734554    4.452861372    8.211259489
  105 SOLV  HW1     5352    7.756454240    4.469768472    8.115015086
  105 SOLV  HW2     5353    7.836094134    4.371991737    8.218740860
  106 SOLV  OW      5354    4.402721841    4.875917305    8.160680995
  106 SOLV  HW1     5355    4.473234559    4.863639824    8.230531201
  106 SOLV  HW2     5356    4.362759940    4.967180441    8.169398006
  107 SOLV  OW      5357    7.239144434    5.229708331    7.470408123
  107 SOLV  HW1     5358    7.310113659    5.296187436    7.493771108
  107 SOLV  HW2     5359    7.245511985    5.151174720    7.531987410
  108 SOLV  OW      5360    4.624910411    6.028402186    7.578530554
  108 SOLV  HW1     5361    4.707569434    6.038277238    7.523110803
  108 SOLV  HW2     5362    4.591161327    5.934522175    7.571543408
  109 SOLV  OW      5363    4.881776952    4.762433577    7.055147974
  109 SOLV  HW1     5364    4.931100118    4.684905863    7.094622009
  109 SOLV  HW2     5365    4.792494012    4.771093198    7.099360657
  110 SOLV  OW      5366    6.377162961    4.528128357    6.783326395
  110 SOLV  HW1     5367    6.431390764    4.444253369    6.778372849
  110 SOLV  HW2     5368    6.289955682    4.514225771    6.736387067
  111 SOLV  OW      5369    4.341763769    7.160917167    6.316971601
  111 SOLV  HW1     5370    4.387212488    7.146213781    6.404825517
  111 SOLV  HW2     5371    4.256008931    7.210212184    6.331673804
  112 SOLV  OW      5372    7.798300766    6.975137996    6.197186745
  112 SOLV  HW1     5373    7.729316315    6.913565455    6.159086303
  112 SOLV  HW2     5374    7.805374547    7.056788305    6.139874769
  113 SOLV  OW      5375    6.923040614    5.553978975    5.767477868
  113 SOLV  HW1     5376    6.826041368    5.539249754    5.786863953
  113 SOLV  HW2     5377    6.936986591    5.558108415    5.668533279
  114 SOLV  OW      5378    4.513591749    5.909119144    6.718082137
  114 SOLV  HW1     5379    4.606486062    5.904792042    6.754874809
  114 SOLV  HW2     5380    4.471983343    5.996616856    6.742877720
  115 SOLV  OW      5381    4.225593813    7.126748029    7.787164056
  115 SOLV  HW1     5382    4.284775809    7.207173398    7.781755341
  115 SOLV  HW2     5383    4.163900915    7.135983189    7.865331818
  116 SOLV  OW      5384    7.438515350    4.564122644    6.613539820
  116 SOLV  HW1     5385    7.507116808    4.520402193    6.555365119
  116 SOLV  HW2     5386    7.451088188    4.534178397    6.708120043
  117 SOLV  OW      5387    4.304270945    8.142181248    6.347642983
  117 SOLV  HW1     5388    4.329366968    8.217035518    6.286254554
  117 SOLV  HW2     5389    4.286300894    8.178647450    6.439010304
  118 SOLV  OW      5390    4.002984833    5.858043425    7.161854696
  118 SOLV  HW1     5391    4.089411420    5.842056199    7.209552997
  118 SOLV  HW2     5392    4.008388246    5.820048779    7.069508865
  119 SOLV  OW      5393    5.359278982    8.011977522    6.586568456
  119 SOLV  HW1     5394    5.285429428    8.078900293    6.594791984
  119 SOLV  HW2     5395    5.439456237    8.044513478    6.636712509
  120 SOLV  OW      5396    4.663761866    7.361187847    7.240625266
  120 SOLV  HW1     5397    4.730136023    7.364887433    7.165908371
  120 SOLV  HW2     5398    4.626417581    7.268664108    7.247457574
  121 SOLV  OW      5399    6.819625739    7.759422493    8.462648732
  121 SOLV  HW1     5400    6.892380308    7.826335331    8.477849445
  121 SOLV  HW2     5401    6.748381600    7.800116409    8.405471517
  122 SOLV  OW      5402    6.676645812    6.571686011    7.821448992
  122 SOLV  HW1     5403    6.702911024    6.665691040    7.799694527
  122 SOLV  HW2     5404    6.755260611    6.523140161    7.859699280
  123 SOLV  OW      5405    7.112905284    4.905577834    5.796650322
  123 SOLV  HW1     5406    7.164222359    4.948023941    5.871252403
  123 SOLV  HW2     5407    7.147364629    4.939392109    5.709070157
  124 SOLV  OW      5408    5.271439171    7.646709222    7.302048757
  124 SOLV  HW1     5409    5.311871602    7.723960179    7.253064457
  124 SOLV  HW2     5410    5.273659410    7.565480081    7.243760139
  125 SOLV  OW      5411    6.948648781    5.110731165    8.043067971
  125 SOLV  HW1     5412    6.904173167    5.040274730    7.987769984
  125 SOLV  HW2     5413    6.880907748    5.178717413    8.071160627
  126 SOLV  OW      5414    7.516946762    5.784853519    5.979576039
  126 SOLV  HW1     5415    7.486205925    5.690061975    5.987998846
  126 SOLV  HW2     5416    7.443027534    5.846384658    6.006990532
  127 SOLV  OW      5417    7.415914487    4.981925148    6.262864908
  127 SOLV  HW1     5418    7.405721501    5.022294438    6.171937052
  127 SOLV  HW2     5419    7.506507139    4.940330546    6.270885304
  128 SOLV  OW      5420    6.691535917    4.290618409    8.356605275
  128 SOLV  HW1     5421    6.594809092    4.273555230    8.337783618
  128 SOLV  HW2     5422    6.725212414    4.362313374    8.295550755
  129 SOLV  OW      5423    7.211702614    8.093825406    6.257644151
  129 SOLV  HW1     5424    7.121979701    8.068445856    6.221488163
  129 SOLV  HW2     5425    7.254451925    8.160642828    6.196739040
  130 SOLV  OW      5426    7.153163904    5.846231419    6.837409478
  130 SOLV  HW1     5427    7.120123646    5.752846329    6.851169102
  130 SOLV  HW2     5428    7.229650283    5.845330940    6.772991378
  131 SOLV  OW      5429    4.564569057    5.006176702    7.204582197
  131 SOLV  HW1     5430    4.628527906    5.068003311    7.158883913
  131 SOLV  HW2     5431    4.497737980    4.972420144    7.138282336
  132 SOLV  OW      5432    6.006251506    5.638744792    7.956639463
  132 SOLV  HW1     5433    5.979872137    5.661404105    7.862880345
  132 SOLV  HW2     5434    6.059740477    5.713898816    7.995273476
  133 SOLV  OW      5435    7.589416622    4.592618927    7.432306709
  133 SOLV  HW1     5436    7.540262994    4.547256252    7.506646713
  133 SOLV  HW2     5437    7.610363924    4.686752373    7.458799322
  134 SOLV  OW      5438    6.822985074    5.881608313    7.521473939
  134 SOLV  HW1     5439    6.848403838    5.977327933    7.507570638
  134 SOLV  HW2     5440    6.742282716    5.860235393    7.466408172
  135 SOLV  OW      5441    5.641704466    4.460115681    6.336305841
  135 SOLV  HW1     5442    5.544777318    4.478260652    6.319650808
  135 SOLV  HW2     5443    5.696969502    4.529813298    6.290609609
  136 SOLV  OW      5444    5.369907566    7.410781091    6.470746843
  136 SOLV  HW1     5445    5.441423144    7.345030700    6.447027751
  136 SOLV  HW2     5446    5.305997490    7.368698564    6.535126186
  137 SOLV  OW      5447    6.416935266    8.154542427    6.722774674
  137 SOLV  HW1     5448    6.516149429    8.155333168    6.710283814
  137 SOLV  HW2     5449    6.391471313    8.222607596    6.791468653
  138 SOLV  OW      5450    7.081935826    7.339692626    8.242475632
  138 SOLV  HW1     5451    6.985325918    7.323440850    8.222411403
  138 SOLV  HW2     5452    7.093035179    7.431412020    8.280743282
  139 SOLV  OW      5453    7.438123509    7.405634402    6.451840303
  139 SOLV  HW1     5454    7.427305873    7.337668954    6.524402199
  139 SOLV  HW2     5455    7.512907057    7.467754468    6.475281202
  140 SOLV  OW      5456    6.752532097    6.221335651    8.207053225
  140 SOLV  HW1     5457    6.757900335    6.263395585    8.297628912
  140 SOLV  HW2     5458    6.756632289    6.292561193    8.136976322
  141 SOLV  OW      5459    7.180762540    6.121305737    7.508577106
  141 SOLV  HW1     5460    7.171573148    6.172133622    7.594216129
  141 SOLV  HW2     5461    7.258705127    6.156819471    7.456965396
  142 SOLV  OW      5462    6.642988672    4.393297089    7.631015486
  142 SOLV  HW1     5463    6.567063372    4.340769633    7.592571469
  142 SOLV  HW2     5464    6.634727745    4.489008902    7.603213608
  143 SOLV  OW      5465    4.836423631    4.701887616    8.508925116
  143 SOLV  HW1     5466    4.838807558    4.611609251    8.551869854
  143 SOLV  HW2     5467    4.833228005    4.691415198    8.409525978
  144 SOLV  OW      5468    4.100958288    5.591062244    7.031885499
  144 SOLV  HW1     5469    4.023305662    5.545718739    7.075637423
  144 SOLV  HW2     5470    4.161863881    5.522215146    6.992506060
  145 SOLV  OW      5471    4.015444919    8.085591138    6.340394388
  145 SOLV  HW1     5472    3.996637397    7.987557066    6.334360964
  145 SOLV  HW2     5473    4.114125912    8.100950879    6.335231004
  146 SOLV  OW      5474    5.461859575    5.568169929    7.427449432
  146 SOLV  HW1     5475    5.443818776    5.662657477    7.454796100
  146 SOLV  HW2     5476    5.424900662    5.505903686    7.496428154
  147 SOLV  OW      5477    4.743931938    6.060811298    8.426856889
  147 SOLV  HW1     5478    4.719744522    6.132303686    8.361243154
  147 SOLV  HW2     5479    4.735184863    6.096610084    8.519829151
  148 SOLV  OW      5480    7.186159299    6.849236052    8.146679505
  148 SOLV  HW1     5481    7.151056280    6.925014418    8.091663757
  148 SOLV  HW2     5482    7.149157266    6.855455661    8.239379136
  149 SOLV  OW      5483    5.474592684    6.272519579    7.774911530
  149 SOLV  HW1     5484    5.468079588    6.230373296    7.865371009
  149 SOLV  HW2     5485    5.401579152    6.237220229    7.716400828
  150 SOLV  OW      5486    7.431264352    4.864245510    7.371436707
  150 SOLV  HW1     5487    7.338249335    4.881746786    7.403739213
  150 SOLV  HW2     5488    7.465965194    4.945333214    7.324305785
  151 SOLV  OW      5489    4.402498081    6.463041935    8.205841719
  151 SOLV  HW1     5490    4.385065582    6.543820079    8.149527871
  151 SOLV  HW2     5491    4.332488111    6.456254823    8.276923802
  152 SOLV  OW      5492    4.049201455    5.121707778    6.429592236
  152 SOLV  HW1     5493    4.080895455    5.027167460    6.437215561
  152 SOLV  HW2     5494    3.956987976    5.122905218    6.390923299
  153 SOLV  OW      5495    5.609352137    6.799988076    5.906569973
  153 SOLV  HW1     5496    5.709110303    6.800334416    5.899524328
  153 SOLV  HW2     5497    5.572113489    6.727676251    5.848380851
  154 SOLV  OW      5498    6.379982768    7.334483612    5.967556036
  154 SOLV  HW1     5499    6.407897414    7.414172275    5.913973003
  154 SOLV  HW2     5500    6.307062223    7.360732429    6.030755739
  155 SOLV  OW      5501    5.775687513    6.706892296    7.434508792
  155 SOLV  HW1     5502    5.811869077    6.619031783    7.403335585
  155 SOLV  HW2     5503    5.842188925    6.779037496    7.415201237
  156 SOLV  OW      5504    6.126173332    7.311190814    8.301596445
  156 SOLV  HW1     5505    6.145428434    7.394718297    8.353117283
  156 SOLV  HW2     5506    6.210022314    7.279197424    8.257466142
  157 SOLV  OW      5507    4.885110642    5.540499707    7.452443861
  157 SOLV  HW1     5508    4.839020518    5.547038491    7.540948180
  157 SOLV  HW2     5509    4.973722626    5.495687239    7.464266367
  158 SOLV  OW      5510    7.106010862    4.452323533    5.765338646
  158 SOLV  HW1     5511    7.079134861    4.453408455    5.669020805
  158 SOLV  HW2     5512    7.077046145    4.366163445    5.807028428
  159 SOLV  OW      5513    4.295590896    5.713384793    7.190172886
  159 SOLV  HW1     5514    4.226885711    5.657238563    7.144048867
  159 SOLV  HW2     5515    4.386750542    5.687185167    7.158483686
  160 SOLV  OW      5516    7.292489612    5.257946315    6.877058489
  160 SOLV  HW1     5517    7.306040139    5.224509263    6.970325147
  160 SOLV  HW2     5518    7.194551235    5.264888499    6.858069498
  161 SOLV  OW      5519    7.520865303    4.291384721    7.082610718
  161 SOLV  HW1     5520    7.550247638    4.375200209    7.036636432
  161 SOLV  HW2     5521    7.423734534    4.298194634    7.105401328
  162 SOLV  OW      5522    5.480458150    7.297195279    8.525165887
  162 SOLV  HW1     5523    5.550044314    7.295329487    8.596971549
  162 SOLV  HW2     5524    5.398431513    7.249704217    8.557044614
  163 SOLV  OW      5525    4.425125228    8.473008327    6.341079474
  163 SOLV  HW1     5526    4.523711315    8.471802356    6.324309594
  163 SOLV  HW2     5527    4.382731581    8.544433767    6.285373684
  164 SOLV  OW      5528    6.356602926    8.347098015    8.131603853
  164 SOLV  HW1     5529    6.324968102    8.264759491    8.178735451
  164 SOLV  HW2     5530    6.357057927    8.423989388    8.195551965
  165 SOLV  OW      5531    6.919242202    6.411593889    7.884462908
  165 SOLV  HW1     5532    7.009251370    6.369021966    7.893749040
  165 SOLV  HW2     5533    6.913684107    6.458897645    7.796533854
  166 SOLV  OW      5534    5.991805102    6.674712077    7.151811163
  166 SOLV  HW1     5535    5.900000037    6.642710311    7.128370099
  166 SOLV  HW2     5536    6.001132936    6.770904072    7.126085613
  167 SOLV  OW      5537    7.265764789    7.451588703    8.554114269
  167 SOLV  HW1     5538    7.279480477    7.494879666    8.643208574
  167 SOLV  HW2     5539    7.197109722    7.502745827    8.502442074
  168 SOLV  OW      5540    4.491663860    7.979802248    5.804210976
  168 SOLV  HW1     5541    4.522088192    7.934525168    5.720395939
  168 SOLV  HW2     5542    4.511216771    8.077687062    5.798166880
  169 SOLV  OW      5543    5.936643576    5.086348730    7.817344999
  169 SOLV  HW1     5544    6.005174770    5.061980751    7.885972748
  169 SOLV  HW2     5545    5.909108133    5.181638272    7.830138480
  170 SOLV  OW      5546    6.837152359    4.974520913    7.628403744
  170 SOLV  HW1     5547    6.936837630    4.966791549    7.630596472
  170 SOLV  HW2     5548    6.809989304    5.033674959    7.552476713
  171 SOLV  OW      5549    6.375191279    5.715391939    7.427421596
  171 SOLV  HW1     5550    6.415369979    5.733788307    7.517128790
  171 SOLV  HW2     5551    6.288656652    5.764784281    7.418922383
  172 SOLV  OW      5552    7.455338618    5.399591396    7.502079200
  172 SOLV  HW1     5553    7.394195848    5.478215018    7.493123384
  172 SOLV  HW2     5554    7.478900402    5.386529901    7.598391872
  173 SOLV  OW      5555    7.781231238    6.212315228    8.205734156
  173 SOLV  HW1     5556    7.870350192    6.189118881    8.244743008
  173 SOLV  HW2     5557    7.722664598    6.250824168    8.277059728
  174 SOLV  OW      5558    5.870773467    5.641642436    6.341275785
  174 SOLV  HW1     5559    5.853177594    5.563824167    6.401567839
  174 SOLV  HW2     5560    5.941573013    5.699646389    6.381563538
  175 SOLV  OW      5561    4.683027224    6.362663351    8.374604513
  175 SOLV  HW1     5562    4.730722224    6.378990437    8.288231596
  175 SOLV  HW2     5563    4.584794528    6.375984211    8.361430409
  176 SOLV  OW      5564    4.287662586    5.806175570    6.271148491
  176 SOLV  HW1     5565    4.263429581    5.893730433    6.229346430
  176 SOLV  HW2     5566    4.377570977    5.777306664    6.238230615
  177 SOLV  OW      5567    6.349896388    5.079821711    6.284771573
  177 SOLV  HW1     5568    6.324222840    5.005046662    6.223537160
  177 SOLV  HW2     5569    6.311741190    5.063020537    6.375677263
  178 SOLV  OW      5570    4.123703564    4.850896721    6.371569558
  178 SOLV  HW1     5571    4.207093675    4.797773363    6.386587423
  178 SOLV  HW2     5572    4.061384455    4.837532440    6.448636544
  179 SOLV  OW      5573    4.535999969    7.103104483    7.062759435
  179 SOLV  HW1     5574    4.457341335    7.045907663    7.086066939
  179 SOLV  HW2     5575    4.505654378    7.180287723    7.006872041
  180 SOLV  OW      5576    6.983627481    5.223293174    5.892503834
  180 SOLV  HW1     5577    6.972008574    5.299450876    5.956265608
  180 SOLV  HW2     5578    6.989363422    5.137579307    5.943696699
  181 SOLV  OW      5579    6.377112617    6.791675217    8.307577045
  181 SOLV  HW1     5580    6.279873352    6.790185928    8.330903730
  181 SOLV  HW2     5581    6.431490948    6.780033205    8.390700069
  182 SOLV  OW      5582    5.012916192    8.399852748    6.683373505
  182 SOLV  HW1     5583    4.941045305    8.418484669    6.616373455
  182 SOLV  HW2     5584    5.001159320    8.459968816    6.762428099
  183 SOLV  OW      5585    6.201416761    6.066190053    7.047223340
  183 SOLV  HW1     5586    6.262348104    6.098609311    6.974860512
  183 SOLV  HW2     5587    6.249808740    6.067801402    7.134720482
  184 SOLV  OW      5588    6.835416557    6.915061587    8.318910020
  184 SOLV  HW1     5589    6.901821805    6.877309492    8.383456389
  184 SOLV  HW2     5590    6.782974654    6.840545397    8.277689492
  185 SOLV  OW      5591    5.390983768    6.510033514    7.142229151
  185 SOLV  HW1     5592    5.357015544    6.570265853    7.069990345
  185 SOLV  HW2     5593    5.490147504    6.520199393    7.150183166
  186 SOLV  OW      5594    4.315951191    8.020775835    6.096535746
  186 SOLV  HW1     5595    4.266073352    7.950797959    6.147675748
  186 SOLV  HW2     5596    4.393512859    7.978697924    6.049467818
  187 SOLV  OW      5597    5.253544563    6.426780656    8.100944780
  187 SOLV  HW1     5598    5.198377648    6.407709587    8.019737754
  187 SOLV  HW2     5599    5.214970611    6.378409967    8.179513113
  188 SOLV  OW      5600    6.618017964    6.125038779    6.233716866
  188 SOLV  HW1     5601    6.605285347    6.128998185    6.134608938
  188 SOLV  HW2     5602    6.591141367    6.034700760    6.267160867
  189 SOLV  OW      5603    6.874945870    6.275008326    6.219989856
  189 SOLV  HW1     5604    6.852707525    6.303996676    6.313081972
  189 SOLV  HW2     5605    6.805445274    6.210802471    6.187613098
  190 SOLV  OW      5606    6.069380564    7.918473638    6.738964914
  190 SOLV  HW1     5607    6.058613988    7.835315455    6.684462944
  190 SOLV  HW2     5608    5.984721902    7.971601652    6.735740713
  191 SOLV  OW      5609    4.627013372    5.245235883    7.685749590
  191 SOLV  HW1     5610    4.715393742    5.207256426    7.713092540
  191 SOLV  HW2     5611    4.638566866    5.341134327    7.659826601
  192 SOLV  OW      5612    7.438990328    6.143129189    8.430228777
  192 SOLV  HW1     5613    7.427044160    6.219314080    8.493893660
  192 SOLV  HW2     5614    7.349462292    6.106111803    8.405407742
  193 SOLV  OW      5615    7.123245338    5.350379721    5.693044547
  193 SOLV  HW1     5616    7.101116146    5.285360756    5.765740363
  193 SOLV  HW2     5617    7.066259983    5.431966721    5.702856847
  194 SOLV  OW      5618    5.146987066    7.724158172    8.220641685
  194 SOLV  HW1     5619    5.083121112    7.656170539    8.256707334
  194 SOLV  HW2     5620    5.111084028    7.761506576    8.135096332
  195 SOLV  OW      5621    6.981825863    5.774639964    6.386577123
  195 SOLV  HW1     5622    6.982273201    5.819067917    6.296978841
  195 SOLV  HW2     5623    6.887547000    5.764996409    6.418495964
  196 SOLV  OW      5624    4.545028623    7.819036452    7.370738154
  196 SOLV  HW1     5625    4.613751163    7.746867432    7.379054880
  196 SOLV  HW2     5626    4.459570195    7.779878811    7.336625356
  197 SOLV  OW      5627    4.872791936    5.414401649    6.740096998
  197 SOLV  HW1     5628    4.875997500    5.342371195    6.670796718
  197 SOLV  HW2     5629    4.960720231    5.461968405    6.742769332
  198 SOLV  OW      5630    4.600448292    6.433419182    7.010821369
  198 SOLV  HW1     5631    4.543240845    6.361642783    7.050519433
  198 SOLV  HW2     5632    4.696803651    6.411545357    7.026235248
  199 SOLV  OW      5633    6.286604616    6.746329939    7.455728965
  199 SOLV  HW1     5634    6.319296869    6.656479906    7.485025911
  199 SOLV  HW2     5635    6.236475282    6.789593559    7.530667514
  200 SOLV  OW      5636    5.289449659    6.989188013    7.851731849
  200 SOLV  HW1     5637    5.305282528    6.912508329    7.789510565
  200 SOLV  HW2     5638    5.377221105    7.028427052    7.879239829
  201 SOLV  OW      5639    7.129502452    7.776570934    6.650269829
  201 SOLV  HW1     5640    7.133601364    7.676672881    6.652188886
  201 SOLV  HW2     5641    7.151783145    7.809062221    6.558357364
  202 SOLV  OW      5642    5.709980931    7.984236336    7.980076332
  202 SOLV  HW1     5643    5.676455128    8.036107381    7.901417035
  202 SOLV  HW2     5644    5.774182877    7.914203329    7.948874932
  203 SOLV  OW      5645    5.170126604    6.062039806    6.656837714
  203 SOLV  HW1     5646    5.098979465    6.001169915    6.621723398
  203 SOLV  HW2     5647    5.215589339    6.107732784    6.580370838
  204 SOLV  OW      5648    6.556597937    7.353620868    7.299991434
  204 SOLV  HW1     5649    6.493800649    7.290125875    7.344992011
  204 SOLV  HW2     5650    6.630735536    7.302189668    7.256858906
  205 SOLV  OW      5651    4.386411498    7.563958186    7.708031787
  205 SOLV  HW1     5652    4.485717212    7.563208418    7.696210590
  205 SOLV  HW2     5653    4.345166640    7.495804086    7.647582672
  206 SOLV  OW      5654    5.701411737    8.125851782    8.333124533
  206 SOLV  HW1     5655    5.642219228    8.094572464    8.407418630
  206 SOLV  HW2     5656    5.645259812    8.163098904    8.259224583
  207 SOLV  OW      5657    4.952820849    8.207077025    5.778040361
  207 SOLV  HW1     5658    4.978186569    8.120492110    5.734894654
  207 SOLV  HW2     5659    4.871449586    8.244068336    5.733187217
  208 SOLV  OW      5660    5.435858449    6.230039101    7.004653528
  208 SOLV  HW1     5661    5.372530625    6.238027152    6.927662721
  208 SOLV  HW2     5662    5.425261810    6.309211630    7.064829519
  209 SOLV  OW      5663    4.110650035    4.476627368    6.692158845
  209 SOLV  HW1     5664    4.125998018    4.470034684    6.790761888
  209 SOLV  HW2     5665    4.066694031    4.563943524    6.671050853
  210 SOLV  OW      5666    5.870085098    7.375525494    8.367409344
  210 SOLV  HW1     5667    5.957719337    7.351946365    8.325405382
  210 SOLV  HW2     5668    5.886317400    7.423367424    8.453712127
  211 SOLV  OW      5669    7.587432217    7.123165554    8.222182550
  211 SOLV  HW1     5670    7.565519692    7.061879830    8.146250122
  211 SOLV  HW2     5671    7.503857102    7.167845877    8.254106658
  212 SOLV  OW      5672    6.214132351    7.667834792    7.705949011
  212 SOLV  HW1     5673    6.176835192    7.693699853    7.616831656
  212 SOLV  HW2     5674    6.182169491    7.576213530    7.730113777
  213 SOLV  OW      5675    7.011901489    4.413506610    7.102051969
  213 SOLV  HW1     5676    7.024302857    4.480194777    7.175540480
  213 SOLV  HW2     5677    6.960469905    4.335014202    7.136623742
  214 SOLV  OW      5678    7.605194671    4.678912200    5.929161345
  214 SOLV  HW1     5679    7.625954181    4.721681819    6.017145066
  214 SOLV  HW2     5680    7.531890250    4.611951672    5.941164186
  215 SOLV  OW      5681    5.911728408    6.390166759    6.901091583
  215 SOLV  HW1     5682    5.976076379    6.367347212    6.974164811
  215 SOLV  HW2     5683    5.836090586    6.324744958    6.901702593
  216 SOLV  OW      5684    4.599171778    5.363387217    8.273156265
  216 SOLV  HW1     5685    4.676635610    5.397977543    8.326102058
  216 SOLV  HW2     5686    4.615661144    5.267882341    8.248520021
  217 SOLV  OW      5687    7.456993014    5.475455281    8.625657239
  217 SOLV  HW1     5688    7.481058549    5.434734857    8.537541685
  217 SOLV  HW2     5689    7.392318076    5.550352553    8.611191373
  218 SOLV  OW      5690    4.373311512    6.266076465    5.941840295
  218 SOLV  HW1     5691    4.425884276    6.238563055    5.861347295
  218 SOLV  HW2     5692    4.435740106    6.298527903    6.012901999
  219 SOLV  OW      5693    6.374154866    8.351388821    6.345216706
  219 SOLV  HW1     5694    6.462790972    8.350929855    6.391531604
  219 SOLV  HW2     5695    6.380223373    8.297579742    6.261136350
  220 SOLV  OW      5696    6.791928246    6.416784843    8.385698127
  220 SOLV  HW1     5697    6.873718718    6.411599942    8.443014955
  220 SOLV  HW2     5698    6.719275808    6.464081244    8.435547813
  221 SOLV  OW      5699    7.694255644    7.180703751    6.375622591
  221 SOLV  HW1     5700    7.721523045    7.103240284    6.318548248
  221 SOLV  HW2     5701    7.599206936    7.204773088    6.355917440
  222 SOLV  OW      5702    5.718452585    6.199003420    6.335109179
  222 SOLV  HW1     5703    5.703082054    6.297540223    6.327650278
  222 SOLV  HW2     5704    5.743731872    6.176273193    6.429158103
  223 SOLV  OW      5705    7.736635977    4.921133241    7.498630427
  223 SOLV  HW1     5706    7.794639820    4.963114377    7.428820834
  223 SOLV  HW2     5707    7.651247298    4.890169781    7.456776110
  224 SOLV  OW      5708    4.610586604    4.737053151    7.160019057
  224 SOLV  HW1     5709    4.609666179    4.720284460    7.258599464
  224 SOLV  HW2     5710    4.607857952    4.835550519    7.142961934
  225 SOLV  OW      5711    4.367171969    4.618840336    5.745388375
[truncated: 11,830,561 more chars]
