# Supplementary material for: Understanding the riddle of amine oxidase flavoenzyme reactivity on the stereoisomers of N‐methyl‐dopa and N‐methyl‐tyrosine
Source: J Mol Recognit. 2023 Nov 15;37(2):e3068. doi: 10.1002/jmr.3068 (PMC11475575; doi:10.1002/jmr.3068)
Supplement: Supplementary file 1 — Data S1. Supporting Information. [file JMR-37-e3068-s002.zip › coordinates/prot/DOP_EDSR_FADO_solv_min.imd]

TITLE
steepest descent energy minimization
END
ENERGYMIN
#     NTEM    NCYC    DELE    DX0     DXM   NMIN   FLIM
         1       1      0.1   0.01    0.05   2000    0.0
END
SYSTEM
#      NPM      NSM 
         1      22161
END
INITIALISE
#    NTIVEL   NTISHK   NTINHT    NTINHB    NTISHI  NTIRTC     NTICOM   NTISTI      IG     TEMPI
         0         0        0         0         1       0          0        0  210185     300.0
END
STEP
#   NSTLIM         T        DT
      3000       0.0     0.002
END
# do it with rectangular periodic boundary conditions
BOUNDCOND
#      NTB    NDFMIN
         1         1
END
# every 10 steps print the energy in the output file.
PRINTOUT
#NTPR: print out energies, etc. every NTPR steps
#NTPP: =1 perform dihedral angle transition monitoring
#     NTPR          NTPP
        10             0
END
# use the shake algorithm to constrain the bond lengths.
CONSTRAINT
#      NTC       NTCP   NTCP0(1)     NTCS      NTCS0(1)
         3          1    0.00010        1      0.00010 
END
FORCE
# NTF(1..6): 0,1 determines terms used in force calculation
#             0: do not include terms
#             1: include terms
# NEGR: ABS(NEGR): number of energy groups
#             > 0: use energy groups
#             < 0: use energy and force groups
# NRE(1..NEGR): >= 1.0 last atom in each energy group
# NTF(1) NTF(2) NTF(3) NTF(4) NTF(5)        NTF(6)
# bonds     angles    improper  dihedral  electrostatic vdW
  0         1         1         1         1             1
# NEGR    NRE(1)    NRE(2)    ...      NRE(NEGR)
    3       5015    5038     71521
END
# with rectangular periodic boundary conditions we may use
# the grid based pairlist generation
PAIRLIST
#	algorithm: standard (0) (gromos96 like pairlist)
#		             grid (1) (XX grid pairlist)
#	SIZE:	   grid cell size (or auto = 0.5 * RCUTP)
#	TYPE:	   chargegoup (0) (chargegroup based cutoff)
#			         atomic (1) (atom based cutoff)
#
#	algorithm	NSNB	RCUTP	RCUTL	SIZE	TYPE
	0               5	  0.8	  1.4	0.4     0
END
NONBONDED
# NLRELE    APPAK      RCRF     EPSRF  NSLFEXCL 
       1      0.0       1.4        61     1
# NSHAPE   ASHAPE    NA2CLC   TOLA2   EPSLS
      -1       1.4        2   1e-10       0
# NKX    NKY   NKZ    KCUT
   10     10    10     100
# NGX   NGY   NGZ  NASORD  NFDORD   NALIAS  NSPORD
   32    32    32       3       2        3       4
# NQEVAL   FACCUR   NRDGRD   NWRGRD   NLRLJ    SLVDNS
  100000      1.6        0        0       0      33.3
END
POSITIONRES
# values for NTPOR:
#  0: no position re(con)straining
#  1: use CPOR
#  2: use SPOR/ ATOMIC B-FACTORS
#  3: position constraining
# NTPOR       NTPORB     NTPORS      CPOR
      1            1          0     2.5E4
END
