# Supplementary material for: Understanding the riddle of amine oxidase flavoenzyme reactivity on the stereoisomers of N‐methyl‐dopa and N‐methyl‐tyrosine
Source: J Mol Recognit. 2023 Nov 15;37(2):e3068. doi: 10.1002/jmr.3068 (PMC11475575; doi:10.1002/jmr.3068)
Supplement: Supplementary file 1 — Data S1. Supporting Information. [file JMR-37-e3068-s002.zip › coordinates/prot/FADO_DOP.pdb]

ATOM      1  H1  SER A   1      66.091   1.006  33.701  1.00  0.00
ATOM      2  H2  SER A   1      67.394   1.851  33.516  1.00  0.00
ATOM      3  N   SER A   1      66.796   1.218  33.024  1.00  0.00
ATOM      4  H3  SER A   1      67.287   0.411  32.695  1.00  0.00
ATOM      5  CA  SER A   1      66.222   2.034  31.944  1.00  0.00
ATOM      6  CB  SER A   1      65.770   3.358  32.564  1.00  0.00
ATOM      7  OG  SER A   1      66.877   3.978  33.225  1.00  0.00
ATOM      8  HG  SER A   1      66.544   4.830  33.628  1.00  0.00
ATOM      9  C   SER A   1      67.256   2.278  30.843  1.00  0.00
ATOM     10  O   SER A   1      68.434   1.934  30.924  1.00  0.00
ATOM     11  N   ILE A   2      66.932   3.052  29.811  1.00  0.00
ATOM     12  H   ILE A   2      65.967   3.230  29.619  1.00  0.00
ATOM     13  CA  ILE A   2      67.806   3.566  28.747  1.00  0.00
ATOM     14  CB  ILE A   2      67.061   4.102  27.522  1.00  0.00
ATOM     15  CG1 ILE A   2      66.202   5.355  27.702  1.00  0.00
ATOM     16  CG2 ILE A   2      66.318   2.928  26.881  1.00  0.00
ATOM     17  CD  ILE A   2      65.490   6.002  26.512  1.00  0.00
ATOM     18  C   ILE A   2      68.774   4.646  29.234  1.00  0.00
ATOM     19  O   ILE A   2      68.449   5.313  30.215  1.00  0.00
ATOM     20  N   PRO A   3      69.906   4.914  28.589  1.00  0.00
ATOM     21  CA  PRO A   3      70.790   6.030  28.955  1.00  0.00
ATOM     22  CB  PRO A   3      72.117   5.721  28.259  1.00  0.00
ATOM     23  CG  PRO A   3      71.887   4.545  27.308  1.00  0.00
ATOM     24  CD  PRO A   3      70.593   3.888  27.791  1.00  0.00
ATOM     25  C   PRO A   3      70.238   7.413  28.605  1.00  0.00
ATOM     26  O   PRO A   3      69.397   7.536  27.715  1.00  0.00
ATOM     27  N   ASN A   4      70.746   8.461  29.246  1.00  0.00
ATOM     28  H   ASN A   4      71.216   8.374  30.125  1.00  0.00
ATOM     29  CA  ASN A   4      70.378   9.853  28.948  1.00  0.00
ATOM     30  CB  ASN A   4      70.037  10.561  30.260  1.00  0.00
ATOM     31  CG  ASN A   4      69.144  11.784  30.042  1.00  0.00
ATOM     32  OD1 ASN A   4      69.542  12.938  30.196  1.00  0.00
ATOM     33  ND2 ASN A   4      67.855  11.558  29.804  1.00  0.00
ATOM     34 HD21 ASN A   4      67.374  12.360  29.449  1.00  0.00
ATOM     35 HD22 ASN A   4      67.334  10.712  29.919  1.00  0.00
ATOM     36  C   ASN A   4      71.400  10.628  28.114  1.00  0.00
ATOM     37  O   ASN A   4      71.052  11.644  27.513  1.00  0.00
ATOM     38  N   SER A   5      72.656  10.321  28.426  1.00  0.00
ATOM     39  H   SER A   5      72.932   9.860  29.270  1.00  0.00
ATOM     40  CA  SER A   5      73.718  11.069  27.739  1.00  0.00
ATOM     41  CB  SER A   5      74.517  11.965  28.687  1.00  0.00
ATOM     42  OG  SER A   5      75.046  11.139  29.728  1.00  0.00
ATOM     43  HG  SER A   5      74.207  10.653  29.971  1.00  0.00
ATOM     44  C   SER A   5      74.585  10.188  26.837  1.00  0.00
ATOM     45  O   SER A   5      75.065   9.168  27.328  1.00  0.00
ATOM     46  N   PHE A   6      74.479  10.514  25.552  1.00  0.00
ATOM     47  H   PHE A   6      73.940  11.315  25.290  1.00  0.00
ATOM     48  CA  PHE A   6      75.055   9.699  24.473  1.00  0.00
ATOM     49  CB  PHE A   6      73.969   9.478  23.417  1.00  0.00
ATOM     50  CG  PHE A   6      72.955   8.460  23.941  1.00  0.00
ATOM     51  CD1 PHE A   6      72.003   8.880  24.863  1.00  0.00
ATOM     52  HD1 PHE A   6      71.978   9.895  25.261  1.00  0.00
ATOM     53  CD2 PHE A   6      72.809   7.224  23.322  1.00  0.00
ATOM     54  HD2 PHE A   6      73.679   6.667  22.972  1.00  0.00
ATOM     55  CE1 PHE A   6      70.914   8.082  25.196  1.00  0.00
ATOM     56  HE1 PHE A   6      70.129   8.510  25.820  1.00  0.00
ATOM     57  CE2 PHE A   6      71.774   6.391  23.730  1.00  0.00
ATOM     58  HE2 PHE A   6      71.747   5.366  23.361  1.00  0.00
ATOM     59  CZ  PHE A   6      70.842   6.795  24.678  1.00  0.00
ATOM     60  HZ  PHE A   6      69.955   6.187  24.859  1.00  0.00
ATOM     61  C   PHE A   6      76.062  10.598  23.753  1.00  0.00
ATOM     62  O   PHE A   6      75.688  11.732  23.456  1.00  0.00
ATOM     63  N   ILE A   7      77.176   9.999  23.343  1.00  0.00
ATOM     64  H   ILE A   7      77.401   9.109  23.740  1.00  0.00
ATOM     65  CA  ILE A   7      78.227  10.654  22.550  1.00  0.00
ATOM     66  CB  ILE A   7      79.577  10.800  23.255  1.00  0.00
ATOM     67  CG1 ILE A   7      79.418  11.263  24.704  1.00  0.00
ATOM     68  CG2 ILE A   7      80.464  11.802  22.512  1.00  0.00
ATOM     69  CD  ILE A   7      80.748  11.239  25.461  1.00  0.00
ATOM     70  C   ILE A   7      78.455   9.803  21.299  1.00  0.00
ATOM     71  O   ILE A   7      79.015   8.716  21.438  1.00  0.00
ATOM     72  N   ILE A   8      77.926  10.294  20.182  1.00  0.00
ATOM     73  H   ILE A   8      77.456  11.176  20.163  1.00  0.00
ATOM     74  CA  ILE A   8      78.204   9.690  18.871  1.00  0.00
ATOM     75  CB  ILE A   8      77.092   9.945  17.852  1.00  0.00
ATOM     76  CG1 ILE A   8      75.708   9.468  18.298  1.00  0.00
ATOM     77  CG2 ILE A   8      77.433   9.405  16.462  1.00  0.00
ATOM     78  CD  ILE A   8      75.593   7.942  18.289  1.00  0.00
ATOM     79  C   ILE A   8      79.530  10.290  18.397  1.00  0.00
ATOM     80  O   ILE A   8      79.655  11.474  18.088  1.00  0.00
ATOM     81  N   VAL A   9      80.646   9.586  18.559  1.00  0.00
ATOM     82  H   VAL A   9      80.641   8.670  18.960  1.00  0.00
ATOM     83  CA  VAL A   9      81.977  10.043  18.131  1.00  0.00
ATOM     84  CB  VAL A   9      83.203   9.688  18.975  1.00  0.00
ATOM     85  CG1 VAL A   9      84.506  10.215  18.369  1.00  0.00
ATOM     86  CG2 VAL A   9      82.936  10.133  20.414  1.00  0.00
ATOM     87  C   VAL A   9      82.092   9.532  16.694  1.00  0.00
ATOM     88  O   VAL A   9      82.161   8.346  16.374  1.00  0.00
ATOM     89  N   GLY A  10      82.129  10.492  15.774  1.00  0.00
ATOM     90  H   GLY A  10      82.050  11.418  16.141  1.00  0.00
ATOM     91  CA  GLY A  10      82.237  10.423  14.309  1.00  0.00
ATOM     92  C   GLY A  10      80.947  10.711  13.537  1.00  0.00
ATOM     93  O   GLY A  10      79.816  10.349  13.857  1.00  0.00
ATOM     94  N   SER A  11      81.190  11.451  12.459  1.00  0.00
ATOM     95  H   SER A  11      82.106  11.843  12.375  1.00  0.00
ATOM     96  CA  SER A  11      80.170  11.795  11.458  1.00  0.00
ATOM     97  CB  SER A  11      80.215  13.278  11.084  1.00  0.00
ATOM     98  OG  SER A  11      78.956  13.727  10.577  1.00  0.00
ATOM     99  HG  SER A  11      78.784  13.090   9.826  1.00  0.00
ATOM    100  C   SER A  11      80.111  10.983  10.163  1.00  0.00
ATOM    101  O   SER A  11      79.253  11.308   9.343  1.00  0.00
ATOM    102  N   GLY A  12      80.749   9.822  10.048  1.00  0.00
ATOM    103  H   GLY A  12      81.450   9.602  10.727  1.00  0.00
ATOM    104  CA  GLY A  12      80.710   8.873   8.926  1.00  0.00
ATOM    105  C   GLY A  12      79.328   8.229   8.795  1.00  0.00
ATOM    106  O   GLY A  12      78.336   8.608   9.415  1.00  0.00
ATOM    107  N   VAL A  13      79.257   7.266   7.880  1.00  0.00
ATOM    108  H   VAL A  13      80.103   6.967   7.439  1.00  0.00
ATOM    109  CA  VAL A  13      78.073   6.428   7.643  1.00  0.00
ATOM    110  CB  VAL A  13      78.297   5.408   6.524  1.00  0.00
ATOM    111  CG1 VAL A  13      76.961   4.777   6.127  1.00  0.00
ATOM    112  CG2 VAL A  13      78.769   6.073   5.229  1.00  0.00
ATOM    113  C   VAL A  13      77.480   5.761   8.886  1.00  0.00
ATOM    114  O   VAL A  13      76.287   5.786   9.183  1.00  0.00
ATOM    115  N   PHE A  14      78.359   5.165   9.687  1.00  0.00
ATOM    116  H   PHE A  14      79.341   5.145   9.496  1.00  0.00
ATOM    117  CA  PHE A  14      77.982   4.609  10.994  1.00  0.00
ATOM    118  CB  PHE A  14      79.152   3.927  11.706  1.00  0.00
ATOM    119  CG  PHE A  14      79.492   2.564  11.100  1.00  0.00
ATOM    120  CD1 PHE A  14      80.336   2.524   9.997  1.00  0.00
ATOM    121  HD1 PHE A  14      80.832   3.431   9.651  1.00  0.00
ATOM    122  CD2 PHE A  14      78.787   1.416  11.443  1.00  0.00
ATOM    123  HD2 PHE A  14      78.203   1.378  12.363  1.00  0.00
ATOM    124  CE1 PHE A  14      80.530   1.358   9.266  1.00  0.00
ATOM    125  HE1 PHE A  14      81.160   1.323   8.377  1.00  0.00
ATOM    126  CE2 PHE A  14      78.926   0.246  10.707  1.00  0.00
ATOM    127  HE2 PHE A  14      78.357  -0.655  10.939  1.00  0.00
ATOM    128  CZ  PHE A  14      79.877   0.208   9.693  1.00  0.00
ATOM    129  HZ  PHE A  14      80.263  -0.758   9.368  1.00  0.00
ATOM    130  C   PHE A  14      77.435   5.693  11.926  1.00  0.00
ATOM    131  O   PHE A  14      76.280   5.601  12.339  1.00  0.00
ATOM    132  N   GLY A  15      78.211   6.765  12.063  1.00  0.00
ATOM    133  H   GLY A  15      79.097   6.827  11.603  1.00  0.00
ATOM    134  CA  GLY A  15      77.924   7.950  12.884  1.00  0.00
ATOM    135  C   GLY A  15      76.580   8.639  12.636  1.00  0.00
ATOM    136  O   GLY A  15      75.685   8.370  13.435  1.00  0.00
ATOM    137  N   LEU A  16      76.349   8.954  11.365  1.00  0.00
ATOM    138  H   LEU A  16      77.125   8.979  10.734  1.00  0.00
ATOM    139  CA  LEU A  16      75.044   9.420  10.873  1.00  0.00
ATOM    140  CB  LEU A  16      75.237  10.151   9.543  1.00  0.00
ATOM    141  CG  LEU A  16      75.872  11.538   9.655  1.00  0.00
ATOM    142  CD1 LEU A  16      76.045  12.126   8.253  1.00  0.00
ATOM    143  CD2 LEU A  16      75.089  12.489  10.563  1.00  0.00
ATOM    144  C   LEU A  16      73.831   8.492  10.788  1.00  0.00
ATOM    145  O   LEU A  16      72.682   8.898  10.954  1.00  0.00
ATOM    146  N   SER A  17      74.103   7.196  10.664  1.00  0.00
ATOM    147  H   SER A  17      75.033   6.830  10.631  1.00  0.00
ATOM    148  CA  SER A  17      73.047   6.185  10.825  1.00  0.00
ATOM    149  CB  SER A  17      73.540   4.776  10.491  1.00  0.00
ATOM    150  OG  SER A  17      72.579   3.771  10.825  1.00  0.00
ATOM    151  HG  SER A  17      71.697   4.130  10.519  1.00  0.00
ATOM    152  C   SER A  17      72.499   6.115  12.252  1.00  0.00
ATOM    153  O   SER A  17      71.378   6.562  12.490  1.00  0.00
ATOM    154  N   LEU A  18      73.360   6.004  13.259  1.00  0.00
ATOM    155  H   LEU A  18      74.337   5.871  13.088  1.00  0.00
ATOM    156  CA  LEU A  18      73.035   6.118  14.688  1.00  0.00
ATOM    157  CB  LEU A  18      74.239   5.732  15.550  1.00  0.00
ATOM    158  CG  LEU A  18      74.614   4.253  15.435  1.00  0.00
ATOM    159  CD1 LEU A  18      76.068   4.063  15.869  1.00  0.00
ATOM    160  CD2 LEU A  18      73.714   3.337  16.267  1.00  0.00
ATOM    161  C   LEU A  18      72.423   7.406  15.242  1.00  0.00
ATOM    162  O   LEU A  18      71.364   7.426  15.867  1.00  0.00
ATOM    163  N   ALA A  19      72.976   8.548  14.842  1.00  0.00
ATOM    164  H   ALA A  19      73.777   8.543  14.243  1.00  0.00
ATOM    165  CA  ALA A  19      72.417   9.888  15.070  1.00  0.00
ATOM    166  CB  ALA A  19      73.522  10.799  14.534  1.00  0.00
ATOM    167  C   ALA A  19      71.016  10.074  14.483  1.00  0.00
ATOM    168  O   ALA A  19      70.150  10.675  15.117  1.00  0.00
ATOM    169  N   TYR A  20      70.790   9.661  13.239  1.00  0.00
ATOM    170  H   TYR A  20      71.544   9.323  12.676  1.00  0.00
ATOM    171  CA  TYR A  20      69.488   9.830  12.579  1.00  0.00
ATOM    172  CB  TYR A  20      69.545   9.345  11.128  1.00  0.00
ATOM    173  CG  TYR A  20      68.262   9.613  10.339  1.00  0.00
ATOM    174  CD1 TYR A  20      68.207  10.814   9.641  1.00  0.00
ATOM    175  HD1 TYR A  20      68.971  11.588   9.713  1.00  0.00
ATOM    176  CD2 TYR A  20      67.242   8.687  10.151  1.00  0.00
ATOM    177  HD2 TYR A  20      67.085   7.838  10.816  1.00  0.00
ATOM    178  CE1 TYR A  20      67.233  11.011   8.669  1.00  0.00
ATOM    179  HE1 TYR A  20      67.384  11.906   8.064  1.00  0.00
ATOM    180  CE2 TYR A  20      66.277   8.913   9.177  1.00  0.00
ATOM    181  HE2 TYR A  20      65.441   8.221   9.074  1.00  0.00
ATOM    182  CZ  TYR A  20      66.264  10.056   8.386  1.00  0.00
ATOM    183  OH  TYR A  20      65.486  10.222   7.283  1.00  0.00
ATOM    184  HH  TYR A  20      65.806  11.014   6.763  1.00  0.00
ATOM    185  C   TYR A  20      68.395   9.074  13.337  1.00  0.00
ATOM    186  O   TYR A  20      67.390   9.668  13.725  1.00  0.00
ATOM    187  N   ALA A  21      68.746   7.851  13.724  1.00  0.00
ATOM    188  H   ALA A  21      69.711   7.595  13.670  1.00  0.00
ATOM    189  CA  ALA A  21      67.874   7.062  14.606  1.00  0.00
ATOM    190  CB  ALA A  21      68.498   5.674  14.763  1.00  0.00
ATOM    191  C   ALA A  21      67.450   7.512  16.006  1.00  0.00
ATOM    192  O   ALA A  21      66.288   7.544  16.407  1.00  0.00
ATOM    193  N   LEU A  22      68.484   8.022  16.670  1.00  0.00
ATOM    194  H   LEU A  22      69.387   7.624  16.509  1.00  0.00
ATOM    195  CA  LEU A  22      68.345   8.758  17.935  1.00  0.00
ATOM    196  CB  LEU A  22      69.701   9.221  18.472  1.00  0.00
ATOM    197  CG  LEU A  22      70.515   8.109  19.137  1.00  0.00
ATOM    198  CD1 LEU A  22      72.035   8.279  19.128  1.00  0.00
ATOM    199  CD2 LEU A  22      70.084   7.928  20.594  1.00  0.00
ATOM    200  C   LEU A  22      67.477  10.005  17.747  1.00  0.00
ATOM    201  O   LEU A  22      66.533  10.219  18.506  1.00  0.00
ATOM    202  N   SER A  23      67.671  10.768  16.675  1.00  0.00
ATOM    203  H   SER A  23      68.491  10.661  16.113  1.00  0.00
ATOM    204  CA  SER A  23      66.798  11.881  16.277  1.00  0.00
ATOM    205  CB  SER A  23      67.443  12.606  15.094  1.00  0.00
ATOM    206  OG  SER A  23      68.756  13.025  15.475  1.00  0.00
ATOM    207  HG  SER A  23      69.494  12.449  15.123  1.00  0.00
ATOM    208  C   SER A  23      65.337  11.632  15.895  1.00  0.00
ATOM    209  O   SER A  23      64.530  12.553  16.012  1.00  0.00
ATOM    210  N   LEU A  24      65.071  10.367  15.583  1.00  0.00
ATOM    211  H   LEU A  24      65.783   9.680  15.437  1.00  0.00
ATOM    212  CA  LEU A  24      63.707   9.950  15.226  1.00  0.00
ATOM    213  CB  LEU A  24      63.628   9.052  13.990  1.00  0.00
ATOM    214  CG  LEU A  24      63.945   9.669  12.627  1.00  0.00
ATOM    215  CD1 LEU A  24      63.786   8.631  11.515  1.00  0.00
ATOM    216  CD2 LEU A  24      63.185  10.955  12.294  1.00  0.00
ATOM    217  C   LEU A  24      62.830   9.312  16.306  1.00  0.00
ATOM    218  O   LEU A  24      61.617   9.506  16.379  1.00  0.00
ATOM    219  N   ASP A  25      63.434   8.566  17.226  1.00  0.00
ATOM    220  H   ASP A  25      64.389   8.744  17.464  1.00  0.00
ATOM    221  CA  ASP A  25      62.762   7.698  18.203  1.00  0.00
ATOM    222  CB  ASP A  25      63.747   6.657  18.740  1.00  0.00
ATOM    223  CG  ASP A  25      63.191   5.781  19.865  1.00  0.00
ATOM    224  OD1 ASP A  25      63.400   6.096  21.056  1.00  0.00
ATOM    225  OD2 ASP A  25      62.349   4.907  19.566  1.00  0.00
ATOM    226  C   ASP A  25      62.047   8.421  19.346  1.00  0.00
ATOM    227  O   ASP A  25      62.726   9.195  20.019  1.00  0.00
ATOM    228  N   ASP A  26      60.780   8.084  19.572  1.00  0.00
ATOM    229  H   ASP A  26      60.378   7.315  19.075  1.00  0.00
ATOM    230  CA  ASP A  26      59.891   8.677  20.581  1.00  0.00
ATOM    231  CB  ASP A  26      58.577   7.919  20.784  1.00  0.00
ATOM    232  CG  ASP A  26      57.483   8.160  19.741  1.00  0.00
ATOM    233  OD1 ASP A  26      57.776   9.017  18.880  1.00  0.00
ATOM    234  OD2 ASP A  26      56.311   7.778  19.949  1.00  0.00
ATOM    235  C   ASP A  26      60.500   8.818  21.978  1.00  0.00
ATOM    236  O   ASP A  26      59.991   9.672  22.702  1.00  0.00
ATOM    237  N   ARG A  27      61.301   7.915  22.535  1.00  0.00
ATOM    238  H   ARG A  27      61.705   7.150  22.032  1.00  0.00
ATOM    239  CA  ARG A  27      61.961   8.172  23.823  1.00  0.00
ATOM    240  CB  ARG A  27      61.741   7.026  24.812  1.00  0.00
ATOM    241  CG  ARG A  27      60.340   6.949  25.423  1.00  0.00
ATOM    242  CD  ARG A  27      59.862   8.195  26.172  1.00  0.00
ATOM    243  NE  ARG A  27      58.448   8.118  26.567  1.00  0.00
ATOM    244  HE  ARG A  27      58.191   7.389  27.201  1.00  0.00
ATOM    245  CZ  ARG A  27      57.477   8.658  25.817  1.00  0.00
ATOM    246  NH1 ARG A  27      56.175   8.597  26.127  1.00  0.00
ATOM    247 HH11 ARG A  27      55.498   8.902  25.457  1.00  0.00
ATOM    248 HH12 ARG A  27      55.845   8.455  27.060  1.00  0.00
ATOM    249  NH2 ARG A  27      57.834   9.466  24.809  1.00  0.00
ATOM    250 HH21 ARG A  27      57.145   9.744  24.141  1.00  0.00
ATOM    251 HH22 ARG A  27      58.770   9.790  24.674  1.00  0.00
ATOM    252  C   ARG A  27      63.429   8.602  23.787  1.00  0.00
ATOM    253  O   ARG A  27      64.077   8.683  24.830  1.00  0.00
ATOM    254  N   PHE A  28      64.107   8.361  22.668  1.00  0.00
ATOM    255  H   PHE A  28      63.833   7.710  21.960  1.00  0.00
ATOM    256  CA  PHE A  28      65.461   8.894  22.458  1.00  0.00
ATOM    257  CB  PHE A  28      66.333   8.083  21.497  1.00  0.00
ATOM    258  CG  PHE A  28      66.735   6.703  22.023  1.00  0.00
ATOM    259  CD1 PHE A  28      67.192   6.413  23.303  1.00  0.00
ATOM    260  HD1 PHE A  28      67.691   7.145  23.938  1.00  0.00
ATOM    261  CD2 PHE A  28      66.342   5.608  21.262  1.00  0.00
ATOM    262  HD2 PHE A  28      65.885   5.784  20.288  1.00  0.00
ATOM    263  CE1 PHE A  28      67.357   5.110  23.756  1.00  0.00
ATOM    264  HE1 PHE A  28      67.915   4.955  24.680  1.00  0.00
ATOM    265  CE2 PHE A  28      66.520   4.307  21.716  1.00  0.00
ATOM    266  HE2 PHE A  28      66.128   3.442  21.181  1.00  0.00
ATOM    267  CZ  PHE A  28      67.072   4.009  22.957  1.00  0.00
ATOM    268  HZ  PHE A  28      67.218   2.991  23.317  1.00  0.00
ATOM    269  C   PHE A  28      65.593  10.382  22.130  1.00  0.00
ATOM    270  O   PHE A  28      66.635  10.963  22.427  1.00  0.00
ATOM    271  N   ALA A  29      64.562  10.962  21.521  1.00  0.00
ATOM    272  H   ALA A  29      63.873  10.358  21.120  1.00  0.00
ATOM    273  CA  ALA A  29      64.617  12.296  20.907  1.00  0.00
ATOM    274  CB  ALA A  29      63.427  12.629  20.004  1.00  0.00
ATOM    275  C   ALA A  29      64.771  13.375  21.981  1.00  0.00
ATOM    276  O   ALA A  29      65.427  14.374  21.688  1.00  0.00
ATOM    277  N   ASP A  30      64.255  13.193  23.193  1.00  0.00
ATOM    278  H   ASP A  30      63.947  12.308  23.541  1.00  0.00
ATOM    279  CA  ASP A  30      64.414  14.200  24.252  1.00  0.00
ATOM    280  CB  ASP A  30      63.208  14.038  25.179  1.00  0.00
ATOM    281  CG  ASP A  30      63.248  12.683  25.889  1.00  0.00
ATOM    282  OD1 ASP A  30      63.187  12.764  27.135  1.00  0.00
ATOM    283  OD2 ASP A  30      63.171  11.661  25.174  1.00  0.00
ATOM    284  C   ASP A  30      65.705  14.050  25.059  1.00  0.00
ATOM    285  O   ASP A  30      65.934  14.823  25.989  1.00  0.00
ATOM    286  N   LYSHA  31      66.544  13.078  24.713  1.00  0.00
ATOM    287  H   LYSHA  31      66.311  12.483  23.944  1.00  0.00
ATOM    288  CA  LYSHA  31      67.824  12.828  25.392  1.00  0.00
ATOM    289  CB  LYSHA  31      68.124  11.336  25.237  1.00  0.00
ATOM    290  CG  LYSHA  31      67.011  10.416  25.744  1.00  0.00
ATOM    291  CD  LYSHA  31      66.554  10.544  27.199  1.00  0.00
ATOM    292  CE  LYSHA  31      65.528   9.470  27.563  1.00  0.00
ATOM    293  NZ  LYSHA  31      64.148   9.885  27.271  1.00  0.00
ATOM    294  HZ1 LYSHA  31      63.576   9.461  27.973  1.00  0.00
ATOM    295  HZ2 LYSHA  31      63.900   9.580  26.351  1.00  0.00
ATOM    296  HZ3 LYSHA  31      63.992  10.871  27.324  1.00  0.00
ATOM    297  C   LYSHA  31      68.997  13.654  24.862  1.00  0.00
ATOM    298  O   LYSHA  31      68.914  14.119  23.727  1.00  0.00
ATOM    299  N   LYSHA  32      70.062  13.743  25.654  1.00  0.00
ATOM    300  H   LYSHA  32      70.298  13.059  26.345  1.00  0.00
ATOM    301  CA  LYSHA  32      71.261  14.484  25.234  1.00  0.00
ATOM    302  CB  LYSHA  32      72.038  15.095  26.402  1.00  0.00
ATOM    303  CG  LYSHA  32      72.791  16.327  25.898  1.00  0.00
ATOM    304  CD  LYSHA  32      71.741  17.405  25.622  1.00  0.00
ATOM    305  CE  LYSHA  32      72.355  18.745  25.210  1.00  0.00
ATOM    306  NZ  LYSHA  32      71.389  19.853  25.204  1.00  0.00
ATOM    307  HZ1 LYSHA  32      71.828  20.660  24.809  1.00  0.00
ATOM    308  HZ2 LYSHA  32      71.063  20.041  26.131  1.00  0.00
ATOM    309  HZ3 LYSHA  32      70.608  19.583  24.641  1.00  0.00
ATOM    310  C   LYSHA  32      72.283  13.782  24.338  1.00  0.00
ATOM    311  O   LYSHA  32      73.291  13.239  24.786  1.00  0.00
ATOM    312  N   ILE A  33      71.812  13.665  23.099  1.00  0.00
ATOM    313  H   ILE A  33      70.823  13.648  22.951  1.00  0.00
ATOM    314  CA  ILE A  33      72.597  13.182  21.954  1.00  0.00
ATOM    315  CB  ILE A  33      71.655  12.865  20.791  1.00  0.00
ATOM    316  CG1 ILE A  33      70.401  12.085  21.192  1.00  0.00
ATOM    317  CG2 ILE A  33      72.360  11.961  19.777  1.00  0.00
ATOM    318  CD  ILE A  33      69.310  12.266  20.134  1.00  0.00
ATOM    319  C   ILE A  33      73.687  14.198  21.607  1.00  0.00
ATOM    320  O   ILE A  33      73.406  15.353  21.292  1.00  0.00
ATOM    321  N   ILE A  34      74.954  13.858  21.827  1.00  0.00
ATOM    322  H   ILE A  34      75.186  13.170  22.515  1.00  0.00
ATOM    323  CA  ILE A  34      76.078  14.688  21.371  1.00  0.00
ATOM    324  CB  ILE A  34      77.056  14.769  22.545  1.00  0.00
ATOM    325  CG1 ILE A  34      76.323  15.020  23.865  1.00  0.00
ATOM    326  CG2 ILE A  34      77.954  15.996  22.374  1.00  0.00
ATOM    327  CD  ILE A  34      77.215  14.738  25.075  1.00  0.00
ATOM    328  C   ILE A  34      76.722  14.079  20.124  1.00  0.00
ATOM    329  O   ILE A  34      76.952  12.874  20.206  1.00  0.00
ATOM    330  N   LEU A  35      77.070  14.847  19.095  1.00  0.00
ATOM    331  H   LEU A  35      76.843  15.817  19.191  1.00  0.00
ATOM    332  CA  LEU A  35      77.629  14.441  17.798  1.00  0.00
ATOM    333  CB  LEU A  35      76.569  14.693  16.724  1.00  0.00
ATOM    334  CG  LEU A  35      76.827  14.306  15.267  1.00  0.00
ATOM    335  CD1 LEU A  35      77.418  12.906  15.087  1.00  0.00
ATOM    336  CD2 LEU A  35      75.507  14.470  14.510  1.00  0.00
ATOM    337  C   LEU A  35      78.952  15.157  17.516  1.00  0.00
ATOM    338  O   LEU A  35      79.126  16.365  17.366  1.00  0.00
ATOM    339  N   VAL A  36      80.002  14.354  17.669  1.00  0.00
ATOM    340  H   VAL A  36      79.862  13.365  17.631  1.00  0.00
ATOM    341  CA  VAL A  36      81.408  14.784  17.656  1.00  0.00
ATOM    342  CB  VAL A  36      82.101  14.418  18.970  1.00  0.00
ATOM    343  CG1 VAL A  36      83.543  14.904  19.129  1.00  0.00
ATOM    344  CG2 VAL A  36      81.212  14.702  20.183  1.00  0.00
ATOM    345  C   VAL A  36      82.169  14.285  16.426  1.00  0.00
ATOM    346  O   VAL A  36      81.998  13.118  16.077  1.00  0.00
ATOM    347  N   ASP A  37      82.980  15.082  15.737  1.00  0.00
ATOM    348  H   ASP A  37      83.251  15.997  16.038  1.00  0.00
ATOM    349  CA  ASP A  37      83.760  14.780  14.528  1.00  0.00
ATOM    350  CB  ASP A  37      82.898  14.661  13.269  1.00  0.00
ATOM    351  CG  ASP A  37      83.609  13.894  12.152  1.00  0.00
ATOM    352  OD1 ASP A  37      84.125  14.616  11.272  1.00  0.00
ATOM    353  OD2 ASP A  37      83.813  12.662  12.214  1.00  0.00
ATOM    354  C   ASP A  37      84.806  15.883  14.357  1.00  0.00
ATOM    355  O   ASP A  37      84.756  16.942  14.981  1.00  0.00
ATOM    356  N   ARG A  38      85.750  15.481  13.511  1.00  0.00
ATOM    357  H   ARG A  38      85.683  14.584  13.076  1.00  0.00
ATOM    358  CA  ARG A  38      86.890  16.325  13.124  1.00  0.00
ATOM    359  CB  ARG A  38      87.891  15.489  12.325  1.00  0.00
ATOM    360  CG  ARG A  38      89.369  15.852  12.483  1.00  0.00
ATOM    361  CD  ARG A  38      90.111  14.930  11.514  1.00  0.00
ATOM    362  NE  ARG A  38      91.539  15.255  11.387  1.00  0.00
ATOM    363  HE  ARG A  38      91.977  15.328  12.283  1.00  0.00
ATOM    364  CZ  ARG A  38      92.299  15.661  10.362  1.00  0.00
ATOM    365  NH1 ARG A  38      93.618  15.679  10.600  1.00  0.00
ATOM    366 HH11 ARG A  38      94.207  16.025   9.870  1.00  0.00
ATOM    367 HH12 ARG A  38      94.008  15.359  11.464  1.00  0.00
ATOM    368  NH2 ARG A  38      91.865  16.352   9.298  1.00  0.00
ATOM    369 HH21 ARG A  38      92.540  16.625   8.613  1.00  0.00
ATOM    370 HH22 ARG A  38      90.900  16.411   9.043  1.00  0.00
ATOM    371  C   ARG A  38      86.452  17.527  12.285  1.00  0.00
ATOM    372  O   ARG A  38      86.854  18.645  12.607  1.00  0.00
ATOM    373  N   TRP A  39      85.668  17.298  11.236  1.00  0.00
ATOM    374  H   TRP A  39      85.182  16.427  11.166  1.00  0.00
ATOM    375  CA  TRP A  39      85.348  18.366  10.278  1.00  0.00
ATOM    376  CB  TRP A  39      85.073  17.593   8.987  1.00  0.00
ATOM    377  CG  TRP A  39      84.497  18.395   7.818  1.00  0.00
ATOM    378  CD1 TRP A  39      83.210  18.503   7.502  1.00  0.00
ATOM    379  HD1 TRP A  39      82.367  17.916   7.866  1.00  0.00
ATOM    380  CD2 TRP A  39      85.279  19.112   6.920  1.00  0.00
ATOM    381  NE1 TRP A  39      83.102  19.334   6.469  1.00  0.00
ATOM    382  HE1 TRP A  39      82.275  19.440   5.916  1.00  0.00
ATOM    383  CE2 TRP A  39      84.322  19.749   6.140  1.00  0.00
ATOM    384  CE3 TRP A  39      86.634  19.379   6.759  1.00  0.00
ATOM    385  HE3 TRP A  39      87.384  19.128   7.509  1.00  0.00
ATOM    386  CZ2 TRP A  39      84.753  20.541   5.082  1.00  0.00
ATOM    387  HZ2 TRP A  39      84.083  20.904   4.303  1.00  0.00
ATOM    388  CZ3 TRP A  39      86.996  20.243   5.733  1.00  0.00
ATOM    389  HZ3 TRP A  39      88.064  20.428   5.616  1.00  0.00
ATOM    390  CH2 TRP A  39      86.097  20.773   4.815  1.00  0.00
ATOM    391  HH2 TRP A  39      86.457  21.233   3.894  1.00  0.00
ATOM    392  C   TRP A  39      84.203  19.337  10.575  1.00  0.00
ATOM    393  O   TRP A  39      83.213  18.911  11.167  1.00  0.00
ATOM    394  N   ASN A  40      84.433  20.643  10.478  1.00  0.00
ATOM    395  H   ASN A  40      85.429  20.725  10.490  1.00  0.00
ATOM    396  CA  ASN A  40      83.381  21.655  10.655  1.00  0.00
ATOM    397  CB  ASN A  40      83.784  23.128  10.756  1.00  0.00
ATOM    398  CG  ASN A  40      84.401  23.499  12.106  1.00  0.00
ATOM    399  OD1 ASN A  40      85.598  23.403  12.376  1.00  0.00
ATOM    400  ND2 ASN A  40      83.513  23.888  13.016  1.00  0.00
ATOM    401 HD21 ASN A  40      83.844  24.018  13.950  1.00  0.00
ATOM    402 HD22 ASN A  40      82.548  24.070  12.825  1.00  0.00
ATOM    403  C   ASN A  40      82.410  21.609   9.474  1.00  0.00
ATOM    404  O   ASN A  40      82.606  21.995   8.322  1.00  0.00
ATOM    405  N   PHE A  41      81.297  20.942   9.765  1.00  0.00
ATOM    406  H   PHE A  41      81.162  20.606  10.697  1.00  0.00
ATOM    407  CA  PHE A  41      80.186  20.810   8.811  1.00  0.00
ATOM    408  CB  PHE A  41      79.266  19.612   9.051  1.00  0.00
ATOM    409  CG  PHE A  41      79.840  18.235   8.713  1.00  0.00
ATOM    410  CD1 PHE A  41      80.614  17.571   9.657  1.00  0.00
ATOM    411  HD1 PHE A  41      80.901  18.135  10.545  1.00  0.00
ATOM    412  CD2 PHE A  41      79.331  17.493   7.653  1.00  0.00
ATOM    413  HD2 PHE A  41      78.682  17.969   6.918  1.00  0.00
ATOM    414  CE1 PHE A  41      80.953  16.239   9.449  1.00  0.00
ATOM    415  HE1 PHE A  41      81.670  15.777  10.128  1.00  0.00
ATOM    416  CE2 PHE A  41      79.626  16.150   7.447  1.00  0.00
ATOM    417  HE2 PHE A  41      79.277  15.623   6.560  1.00  0.00
ATOM    418  CZ  PHE A  41      80.469  15.526   8.359  1.00  0.00
ATOM    419  HZ  PHE A  41      80.861  14.532   8.144  1.00  0.00
ATOM    420  C   PHE A  41      79.354  22.072   8.570  1.00  0.00
ATOM    421  O   PHE A  41      79.340  22.689   7.506  1.00  0.00
ATOM    422  N   GLU A  42      78.610  22.434   9.610  1.00  0.00
ATOM    423  H   GLU A  42      78.419  21.781  10.344  1.00  0.00
ATOM    424  CA  GLU A  42      77.787  23.651   9.663  1.00  0.00
ATOM    425  CB  GLU A  42      76.695  23.479  10.721  1.00  0.00
ATOM    426  CG  GLU A  42      77.287  23.534  12.131  1.00  0.00
ATOM    427  CD  GLU A  42      78.018  22.297  12.659  1.00  0.00
ATOM    428  OE1 GLU A  42      77.763  21.222  12.074  1.00  0.00
ATOM    429  OE2 GLU A  42      78.855  22.320  13.587  1.00  0.00
ATOM    430  C   GLU A  42      78.513  24.996   9.746  1.00  0.00
ATOM    431  O   GLU A  42      79.322  25.208  10.648  1.00  0.00
ATOM    432  N   PRO A  43      78.298  25.806   8.713  1.00  0.00
ATOM    433  CA  PRO A  43      78.795  27.185   8.603  1.00  0.00
ATOM    434  CB  PRO A  43      78.408  27.673   7.205  1.00  0.00
ATOM    435  CG  PRO A  43      77.992  26.390   6.482  1.00  0.00
ATOM    436  CD  PRO A  43      77.447  25.457   7.566  1.00  0.00
ATOM    437  C   PRO A  43      78.230  28.103   9.688  1.00  0.00
ATOM    438  O   PRO A  43      77.035  28.026   9.969  1.00  0.00
ATOM    439  N   PRO A  44      79.083  28.975  10.220  1.00  0.00
ATOM    440  CA  PRO A  44      78.790  29.880  11.341  1.00  0.00
ATOM    441  CB  PRO A  44      79.933  30.896  11.405  1.00  0.00
ATOM    442  CG  PRO A  44      81.090  30.156  10.731  1.00  0.00
ATOM    443  CD  PRO A  44      80.376  29.359   9.637  1.00  0.00
ATOM    444  C   PRO A  44      77.462  30.634  11.244  1.00  0.00
ATOM    445  O   PRO A  44      77.051  31.182  10.223  1.00  0.00
ATOM    446  N   ASN A  45      76.704  30.109  12.202  1.00  0.00
ATOM    447  H   ASN A  45      76.975  29.299  12.723  1.00  0.00
ATOM    448  CA  ASN A  45      75.327  30.425  12.611  1.00  0.00
ATOM    449  CB  ASN A  45      75.220  31.920  12.916  1.00  0.00
ATOM    450  CG  ASN A  45      76.006  32.236  14.190  1.00  0.00
ATOM    451  OD1 ASN A  45      76.821  33.156  14.242  1.00  0.00
ATOM    452  ND2 ASN A  45      75.613  31.699  15.342  1.00  0.00
ATOM    453 HD21 ASN A  45      76.161  31.775  16.175  1.00  0.00
ATOM    454 HD22 ASN A  45      74.780  31.148  15.373  1.00  0.00
ATOM    455  C   ASN A  45      74.222  30.028  11.630  1.00  0.00
ATOM    456  O   ASN A  45      73.193  29.483  12.026  1.00  0.00
ATOM    457  N   ALA A  46      74.366  30.271  10.330  1.00  0.00
ATOM    458  H   ALA A  46      75.196  30.775  10.093  1.00  0.00
ATOM    459  CA  ALA A  46      73.391  29.985   9.267  1.00  0.00
ATOM    460  CB  ALA A  46      73.873  30.644   7.973  1.00  0.00
ATOM    461  C   ALA A  46      73.073  28.502   9.071  1.00  0.00
ATOM    462  O   ALA A  46      73.907  27.643   9.354  1.00  0.00
ATOM    463  N   THR A  47      71.812  28.130   8.869  1.00  0.00
ATOM    464  H   THR A  47      71.072  28.803   8.855  1.00  0.00
ATOM    465  CA  THR A  47      71.363  26.777   8.510  1.00  0.00
ATOM    466  CB  THR A  47      69.841  26.624   8.480  1.00  0.00
ATOM    467  OG1 THR A  47      69.612  25.216   8.377  1.00  0.00
ATOM    468  HG1 THR A  47      68.909  25.087   9.077  1.00  0.00
ATOM    469  CG2 THR A  47      69.149  27.318   7.306  1.00  0.00
ATOM    470  C   THR A  47      71.900  26.243   7.181  1.00  0.00
ATOM    471  O   THR A  47      71.900  26.986   6.200  1.00  0.00
ATOM    472  N   GLY A  48      72.675  25.165   7.262  1.00  0.00
ATOM    473  H   GLY A  48      73.123  24.955   8.131  1.00  0.00
ATOM    474  CA  GLY A  48      73.266  24.424   6.139  1.00  0.00
ATOM    475  C   GLY A  48      74.269  23.440   6.745  1.00  0.00
ATOM    476  O   GLY A  48      74.641  23.523   7.914  1.00  0.00
ATOM    477  N   SER A  49      74.834  22.619   5.864  1.00  0.00
ATOM    478  H   SER A  49      74.421  22.354   4.993  1.00  0.00
ATOM    479  CA  SER A  49      76.097  21.975   6.255  1.00  0.00
ATOM    480  CB  SER A  49      75.769  20.733   7.086  1.00  0.00
ATOM    481  OG  SER A  49      75.475  21.082   8.442  1.00  0.00
ATOM    482  HG  SER A  49      75.158  22.015   8.273  1.00  0.00
ATOM    483  C   SER A  49      76.956  21.452   5.103  1.00  0.00
ATOM    484  O   SER A  49      76.465  20.702   4.261  1.00  0.00
ATOM    485  N   VAL A  50      78.270  21.395   5.305  1.00  0.00
ATOM    486  H   VAL A  50      78.709  21.709   6.147  1.00  0.00
ATOM    487  CA  VAL A  50      79.180  20.969   4.232  1.00  0.00
ATOM    488  CB  VAL A  50      80.147  22.142   4.061  1.00  0.00
ATOM    489  CG1 VAL A  50      81.332  21.800   3.154  1.00  0.00
ATOM    490  CG2 VAL A  50      79.433  23.381   3.517  1.00  0.00
ATOM    491  C   VAL A  50      79.803  19.621   4.597  1.00  0.00
ATOM    492  O   VAL A  50      80.438  19.399   5.627  1.00  0.00
ATOM    493  N   HISAA  51      79.533  18.632   3.749  1.00  0.00
ATOM    494  H   HISAA  51      78.796  18.776   3.088  1.00  0.00
ATOM    495  CA  HISAA  51      80.115  17.285   3.832  1.00  0.00
ATOM    496  CB  HISAA  51      79.308  16.263   3.030  1.00  0.00
ATOM    497  CG  HISAA  51      79.826  16.242   1.590  1.00  0.00
ATOM    498  ND1 HISAA  51      79.411  16.987   0.570  1.00  0.00
ATOM    499  HD1 HISAA  51      78.761  17.744   0.643  1.00  0.00
ATOM    500  CD2 HISAA  51      80.717  15.371   1.125  1.00  0.00
ATOM    501  HD2 HISAA  51      81.218  14.561   1.655  1.00  0.00
ATOM    502  CE1 HISAA  51      80.019  16.560  -0.533  1.00  0.00
ATOM    503  HE1 HISAA  51      79.578  16.817  -1.496  1.00  0.00
ATOM    504  NE2 HISAA  51      80.855  15.587  -0.180  1.00  0.00
ATOM    505  C   HISAA  51      81.611  17.410   3.541  1.00  0.00
ATOM    506  O   HISAA  51      82.127  18.368   2.967  1.00  0.00
ATOM    507  N   ASN A  52      82.236  16.456   4.226  1.00  0.00
ATOM    508  H   ASN A  52      81.777  15.704   4.699  1.00  0.00
ATOM    509  CA  ASN A  52      83.696  16.289   4.185  1.00  0.00
ATOM    510  CB  ASN A  52      84.064  15.418   5.388  1.00  0.00
ATOM    511  CG  ASN A  52      85.569  15.172   5.505  1.00  0.00
ATOM    512  OD1 ASN A  52      86.142  14.225   4.967  1.00  0.00
ATOM    513  ND2 ASN A  52      86.246  16.244   5.906  1.00  0.00
ATOM    514 HD21 ASN A  52      87.243  16.274   5.845  1.00  0.00
ATOM    515 HD22 ASN A  52      85.742  17.082   6.115  1.00  0.00
ATOM    516  C   ASN A  52      84.337  15.789   2.889  1.00  0.00
ATOM    517  O   ASN A  52      83.902  14.752   2.390  1.00  0.00
ATOM    518  N   PRO A  53      85.327  16.505   2.363  1.00  0.00
ATOM    519  CA  PRO A  53      86.063  16.068   1.168  1.00  0.00
ATOM    520  CB  PRO A  53      87.049  17.204   0.890  1.00  0.00
ATOM    521  CG  PRO A  53      86.461  18.457   1.542  1.00  0.00
ATOM    522  CD  PRO A  53      85.711  17.873   2.741  1.00  0.00
ATOM    523  C   PRO A  53      86.735  14.694   1.210  1.00  0.00
ATOM    524  O   PRO A  53      86.662  13.857   0.312  1.00  0.00
ATOM    525  N   ALA A  54      87.476  14.552   2.305  1.00  0.00
ATOM    526  H   ALA A  54      87.549  15.253   3.015  1.00  0.00
ATOM    527  CA  ALA A  54      88.366  13.402   2.519  1.00  0.00
ATOM    528  CB  ALA A  54      89.505  13.936   3.391  1.00  0.00
ATOM    529  C   ALA A  54      87.837  12.041   2.976  1.00  0.00
ATOM    530  O   ALA A  54      88.481  11.023   2.726  1.00  0.00
ATOM    531  N   ALA A  55      86.663  11.954   3.594  1.00  0.00
ATOM    532  H   ALA A  55      86.171  12.779   3.874  1.00  0.00
ATOM    533  CA  ALA A  55      86.038  10.724   4.102  1.00  0.00
ATOM    534  CB  ALA A  55      84.969  11.079   5.137  1.00  0.00
ATOM    535  C   ALA A  55      85.460   9.748   3.074  1.00  0.00
ATOM    536  O   ALA A  55      84.954  10.229   2.062  1.00  0.00
ATOM    537  N   ALA A  56      85.296   8.456   3.344  1.00  0.00
ATOM    538  H   ALA A  56      85.556   8.041   4.216  1.00  0.00
ATOM    539  CA  ALA A  56      84.877   7.497   2.312  1.00  0.00
ATOM    540  CB  ALA A  56      85.243   6.128   2.888  1.00  0.00
ATOM    541  C   ALA A  56      83.379   7.592   2.014  1.00  0.00
ATOM    542  O   ALA A  56      82.892   7.186   0.960  1.00  0.00
ATOM    543  N   ASN A  57      82.590   8.174   2.912  1.00  0.00
ATOM    544  H   ASN A  57      82.803   8.022   3.877  1.00  0.00
ATOM    545  CA  ASN A  57      81.200   8.560   2.627  1.00  0.00
ATOM    546  CB  ASN A  57      80.469   9.068   3.872  1.00  0.00
ATOM    547  CG  ASN A  57      81.121  10.223   4.634  1.00  0.00
ATOM    548  OD1 ASN A  57      81.248  11.318   4.090  1.00  0.00
ATOM    549  ND2 ASN A  57      81.767   9.885   5.747  1.00  0.00
ATOM    550 HD21 ASN A  57      82.246  10.650   6.178  1.00  0.00
ATOM    551 HD22 ASN A  57      81.988   8.972   6.090  1.00  0.00
ATOM    552  C   ASN A  57      81.007   9.493   1.430  1.00  0.00
ATOM    553  O   ASN A  57      79.942   9.446   0.817  1.00  0.00
ATOM    554  N   ALA A  58      82.014  10.315   1.146  1.00  0.00
ATOM    555  H   ALA A  58      82.874  10.238   1.650  1.00  0.00
ATOM    556  CA  ALA A  58      81.987  11.257   0.018  1.00  0.00
ATOM    557  CB  ALA A  58      82.831  12.508   0.272  1.00  0.00
ATOM    558  C   ALA A  58      82.402  10.642  -1.320  1.00  0.00
ATOM    559  O   ALA A  58      83.485  10.062  -1.378  1.00  0.00
ATOM    560  N   ASP A  59      81.480  10.534  -2.272  1.00  0.00
ATOM    561  H   ASP A  59      80.552  10.829  -2.043  1.00  0.00
ATOM    562  CA  ASP A  59      81.612   9.980  -3.628  1.00  0.00
ATOM    563  CB  ASP A  59      81.861   8.471  -3.680  1.00  0.00
ATOM    564  CG  ASP A  59      82.051   7.942  -5.103  1.00  0.00
ATOM    565  OD1 ASP A  59      81.103   7.317  -5.627  1.00  0.00
ATOM    566  OD2 ASP A  59      83.018   8.267  -5.825  1.00  0.00
ATOM    567  C   ASP A  59      80.336  10.261  -4.423  1.00  0.00
ATOM    568  O   ASP A  59      79.222  10.272  -3.901  1.00  0.00
ATOM    569  N   THR A  60      80.513  10.355  -5.738  1.00  0.00
ATOM    570  H   THR A  60      81.409  10.198  -6.154  1.00  0.00
ATOM    571  CA  THR A  60      79.465  10.635  -6.730  1.00  0.00
ATOM    572  CB  THR A  60      79.829  11.288  -8.065  1.00  0.00
ATOM    573  OG1 THR A  60      80.805  10.556  -8.810  1.00  0.00
ATOM    574  HG1 THR A  60      80.917  10.861  -9.755  1.00  0.00
ATOM    575  CG2 THR A  60      80.351  12.695  -7.764  1.00  0.00
ATOM    576  C   THR A  60      78.463   9.566  -7.171  1.00  0.00
ATOM    577  O   THR A  60      77.465   9.888  -7.814  1.00  0.00
ATOM    578  N   SER A  61      78.758   8.324  -6.796  1.00  0.00
ATOM    579  H   SER A  61      79.570   8.071  -6.269  1.00  0.00
ATOM    580  CA  SER A  61      78.065   7.144  -7.333  1.00  0.00
ATOM    581  CB  SER A  61      78.337   6.949  -8.826  1.00  0.00
ATOM    582  OG  SER A  61      79.732   6.742  -9.064  1.00  0.00
ATOM    583  HG  SER A  61      79.849   6.532 -10.034  1.00  0.00
ATOM    584  C   SER A  61      78.290   5.801  -6.635  1.00  0.00
ATOM    585  O   SER A  61      78.592   4.742  -7.183  1.00  0.00
ATOM    586  N   ARG A  62      77.840   5.697  -5.388  1.00  0.00
ATOM    587  H   ARG A  62      77.381   6.512  -5.035  1.00  0.00
ATOM    588  CA  ARG A  62      77.861   4.511  -4.519  1.00  0.00
ATOM    589  CB  ARG A  62      77.763   4.864  -3.033  1.00  0.00
ATOM    590  CG  ARG A  62      79.119   5.347  -2.513  1.00  0.00
ATOM    591  CD  ARG A  62      80.035   4.172  -2.164  1.00  0.00
ATOM    592  NE  ARG A  62      81.215   4.660  -1.436  1.00  0.00
ATOM    593  HE  ARG A  62      81.293   4.413  -0.470  1.00  0.00
ATOM    594  CZ  ARG A  62      82.320   5.140  -2.022  1.00  0.00
ATOM    595  NH1 ARG A  62      82.686   4.826  -3.273  1.00  0.00
ATOM    596 HH11 ARG A  62      83.437   5.351  -3.672  1.00  0.00
ATOM    597 HH12 ARG A  62      82.378   4.005  -3.754  1.00  0.00
ATOM    598  NH2 ARG A  62      83.282   5.780  -1.344  1.00  0.00
ATOM    599 HH21 ARG A  62      84.126   6.129  -1.752  1.00  0.00
ATOM    600 HH22 ARG A  62      83.106   6.049  -0.397  1.00  0.00
ATOM    601  C   ARG A  62      76.704   3.584  -4.896  1.00  0.00
ATOM    602  O   ARG A  62      75.530   3.951  -4.871  1.00  0.00
ATOM    603  N   VAL A  63      77.076   2.594  -5.702  1.00  0.00
ATOM    604  H   VAL A  63      77.994   2.558  -6.097  1.00  0.00
ATOM    605  CA  VAL A  63      76.245   1.445  -6.091  1.00  0.00
ATOM    606  CB  VAL A  63      76.995   0.606  -7.128  1.00  0.00
ATOM    607  CG1 VAL A  63      78.148  -0.216  -6.548  1.00  0.00
ATOM    608  CG2 VAL A  63      76.158  -0.388  -7.936  1.00  0.00
ATOM    609  C   VAL A  63      75.543   0.583  -5.041  1.00  0.00
ATOM    610  O   VAL A  63      76.191   0.201  -4.068  1.00  0.00
ATOM    611  N   ILE A  64      74.224   0.473  -5.173  1.00  0.00
ATOM    612  H   ILE A  64      74.038   0.754  -6.114  1.00  0.00
ATOM    613  CA  ILE A  64      73.254  -0.004  -4.177  1.00  0.00
ATOM    614  CB  ILE A  64      72.214   0.992  -3.659  1.00  0.00
ATOM    615  CG1 ILE A  64      72.971   2.250  -3.229  1.00  0.00
ATOM    616  CG2 ILE A  64      71.397   0.484  -2.470  1.00  0.00
ATOM    617  CD  ILE A  64      72.134   3.521  -3.387  1.00  0.00
ATOM    618  C   ILE A  64      72.504  -1.191  -4.786  1.00  0.00
ATOM    619  O   ILE A  64      71.349  -1.064  -5.189  1.00  0.00
ATOM    620  N   ARG A  65      73.161  -2.342  -4.678  1.00  0.00
ATOM    621  H   ARG A  65      74.141  -2.237  -4.513  1.00  0.00
ATOM    622  CA  ARG A  65      72.656  -3.682  -5.013  1.00  0.00
ATOM    623  CB  ARG A  65      73.729  -4.762  -4.869  1.00  0.00
ATOM    624  CG  ARG A  65      73.433  -6.241  -5.128  1.00  0.00
ATOM    625  CD  ARG A  65      74.672  -6.966  -4.600  1.00  0.00
ATOM    626  NE  ARG A  65      74.487  -8.409  -4.809  1.00  0.00
ATOM    627  HE  ARG A  65      74.069  -8.699  -5.670  1.00  0.00
ATOM    628  CZ  ARG A  65      74.983  -9.377  -4.026  1.00  0.00
ATOM    629  NH1 ARG A  65      75.930  -9.130  -3.111  1.00  0.00
ATOM    630 HH11 ARG A  65      76.311  -9.839  -2.518  1.00  0.00
ATOM    631 HH12 ARG A  65      76.092  -8.175  -2.863  1.00  0.00
ATOM    632  NH2 ARG A  65      74.489 -10.615  -4.167  1.00  0.00
ATOM    633 HH21 ARG A  65      74.886 -11.367  -3.641  1.00  0.00
ATOM    634 HH22 ARG A  65      73.563 -10.725  -4.528  1.00  0.00
ATOM    635  C   ARG A  65      71.425  -4.092  -4.203  1.00  0.00
ATOM    636  O   ARG A  65      71.396  -4.021  -2.975  1.00  0.00
ATOM    637  N   ARG A  66      70.528  -4.762  -4.921  1.00  0.00
ATOM    638  H   ARG A  66      70.615  -4.850  -5.914  1.00  0.00
ATOM    639  CA  ARG A  66      69.271  -5.210  -4.305  1.00  0.00
ATOM    640  CB  ARG A  66      68.143  -4.891  -5.288  1.00  0.00
ATOM    641  CG  ARG A  66      66.697  -5.163  -4.866  1.00  0.00
ATOM    642  CD  ARG A  66      65.670  -5.179  -6.000  1.00  0.00
ATOM    643  NE  ARG A  66      64.376  -5.797  -5.676  1.00  0.00
ATOM    644  HE  ARG A  66      63.736  -5.169  -5.233  1.00  0.00
ATOM    645  CZ  ARG A  66      64.006  -6.914  -6.317  1.00  0.00
ATOM    646  NH1 ARG A  66      64.747  -7.569  -7.220  1.00  0.00
ATOM    647 HH11 ARG A  66      64.397  -8.395  -7.662  1.00  0.00
ATOM    648 HH12 ARG A  66      65.670  -7.281  -7.477  1.00  0.00
ATOM    649  NH2 ARG A  66      62.904  -7.510  -5.841  1.00  0.00
ATOM    650 HH21 ARG A  66      62.621  -8.413  -6.164  1.00  0.00
ATOM    651 HH22 ARG A  66      62.277  -7.099  -5.179  1.00  0.00
ATOM    652  C   ARG A  66      69.319  -6.701  -3.967  1.00  0.00
ATOM    653  O   ARG A  66      69.032  -7.090  -2.836  1.00  0.00
ATOM    654  N   ASP A  67      69.731  -7.529  -4.923  1.00  0.00
ATOM    655  H   ASP A  67      69.872  -7.242  -5.870  1.00  0.00
ATOM    656  CA  ASP A  67      69.659  -8.994  -4.824  1.00  0.00
ATOM    657  CB  ASP A  67      69.611  -9.707  -6.177  1.00  0.00
ATOM    658  CG  ASP A  67      70.431  -9.217  -7.373  1.00  0.00
ATOM    659  OD1 ASP A  67      70.859  -9.956  -8.286  1.00  0.00
ATOM    660  OD2 ASP A  67      70.426  -7.979  -7.540  1.00  0.00
ATOM    661  C   ASP A  67      70.629  -9.693  -3.869  1.00  0.00
ATOM    662  O   ASP A  67      71.537 -10.429  -4.253  1.00  0.00
ATOM    663  N   TYR A  68      70.590  -9.231  -2.623  1.00  0.00
ATOM    664  H   TYR A  68      69.962  -8.479  -2.421  1.00  0.00
ATOM    665  CA  TYR A  68      71.159  -9.981  -1.493  1.00  0.00
ATOM    666  CB  TYR A  68      71.329  -9.030  -0.306  1.00  0.00
ATOM    667  CG  TYR A  68      72.561  -8.124  -0.260  1.00  0.00
ATOM    668  CD1 TYR A  68      73.677  -8.577   0.433  1.00  0.00
ATOM    669  HD1 TYR A  68      73.690  -9.618   0.759  1.00  0.00
ATOM    670  CD2 TYR A  68      72.539  -6.867  -0.853  1.00  0.00
ATOM    671  HD2 TYR A  68      71.720  -6.517  -1.481  1.00  0.00
ATOM    672  CE1 TYR A  68      74.829  -7.808   0.546  1.00  0.00
ATOM    673  HE1 TYR A  68      75.690  -8.341   0.949  1.00  0.00
ATOM    674  CE2 TYR A  68      73.727  -6.145  -0.839  1.00  0.00
ATOM    675  HE2 TYR A  68      73.749  -5.167  -1.320  1.00  0.00
ATOM    676  CZ  TYR A  68      74.829  -6.585  -0.115  1.00  0.00
ATOM    677  OH  TYR A  68      75.938  -5.798  -0.070  1.00  0.00
ATOM    678  HH  TYR A  68      76.619  -6.248   0.508  1.00  0.00
ATOM    679  C   TYR A  68      70.610 -11.345  -1.071  1.00  0.00
ATOM    680  O   TYR A  68      69.416 -11.594  -1.228  1.00  0.00
ATOM    681  N   PRO A  69      71.464 -12.177  -0.480  1.00  0.00
ATOM    682  CA  PRO A  69      71.109 -13.471   0.120  1.00  0.00
ATOM    683  CB  PRO A  69      72.385 -14.013   0.768  1.00  0.00
ATOM    684  CG  PRO A  69      73.463 -13.487  -0.182  1.00  0.00
ATOM    685  CD  PRO A  69      72.921 -12.142  -0.669  1.00  0.00
ATOM    686  C   PRO A  69      69.942 -13.497   1.109  1.00  0.00
ATOM    687  O   PRO A  69      69.691 -12.549   1.852  1.00  0.00
ATOM    688  N   HISBA  70      69.397 -14.698   1.281  1.00  0.00
ATOM    689  H   HISBA  70      69.873 -15.464   0.851  1.00  0.00
ATOM    690  CA  HISBA  70      68.124 -15.031   1.935  1.00  0.00
ATOM    691  CB  HISBA  70      67.823 -16.508   1.667  1.00  0.00
ATOM    692  CG  HISBA  70      67.389 -16.752   0.221  1.00  0.00
ATOM    693  ND1 HISBA  70      67.770 -15.967  -0.783  1.00  0.00
ATOM    694  CD2 HISBA  70      66.362 -17.469  -0.227  1.00  0.00
ATOM    695  HD2 HISBA  70      65.954 -18.342   0.282  1.00  0.00
ATOM    696  CE1 HISBA  70      66.958 -16.171  -1.816  1.00  0.00
ATOM    697  HE1 HISBA  70      66.982 -15.629  -2.762  1.00  0.00
ATOM    698  NE2 HISBA  70      66.111 -17.144  -1.492  1.00  0.00
ATOM    699  HE2 HISBA  70      65.723 -17.801  -2.139  1.00  0.00
ATOM    700  C   HISBA  70      68.231 -14.788   3.441  1.00  0.00
ATOM    701  O   HISBA  70      69.312 -14.593   3.995  1.00  0.00
ATOM    702  N   GLY A  71      67.041 -14.364   3.860  1.00  0.00
ATOM    703  H   GLY A  71      66.310 -14.252   3.187  1.00  0.00
ATOM    704  CA  GLY A  71      66.738 -14.009   5.254  1.00  0.00
ATOM    705  C   GLY A  71      66.996 -12.561   5.678  1.00  0.00
ATOM    706  O   GLY A  71      66.498 -11.673   4.987  1.00  0.00
ATOM    707  N   PRO A  72      67.857 -12.339   6.666  1.00  0.00
ATOM    708  CA  PRO A  72      68.216 -11.013   7.188  1.00  0.00
ATOM    709  CB  PRO A  72      69.320 -11.259   8.219  1.00  0.00
ATOM    710  CG  PRO A  72      68.869 -12.621   8.750  1.00  0.00
ATOM    711  CD  PRO A  72      68.475 -13.390   7.488  1.00  0.00
ATOM    712  C   PRO A  72      68.658 -10.012   6.118  1.00  0.00
ATOM    713  O   PRO A  72      67.836  -9.204   5.691  1.00  0.00
ATOM    714  N   TYR A  73      69.720 -10.327   5.381  1.00  0.00
ATOM    715  H   TYR A  73      70.426 -10.952   5.713  1.00  0.00
ATOM    716  CA  TYR A  73      70.174  -9.502   4.252  1.00  0.00
ATOM    717  CB  TYR A  73      71.423 -10.132   3.631  1.00  0.00
ATOM    718  CG  TYR A  73      72.685  -9.411   4.108  1.00  0.00
ATOM    719  CD1 TYR A  73      72.847  -8.054   3.858  1.00  0.00
ATOM    720  HD1 TYR A  73      72.505  -7.658   2.902  1.00  0.00
ATOM    721  CD2 TYR A  73      73.553 -10.101   4.946  1.00  0.00
ATOM    722  HD2 TYR A  73      73.470 -11.185   5.023  1.00  0.00
ATOM    723  CE1 TYR A  73      73.880  -7.370   4.489  1.00  0.00
ATOM    724  HE1 TYR A  73      74.042  -6.308   4.305  1.00  0.00
ATOM    725  CE2 TYR A  73      74.576  -9.388   5.560  1.00  0.00
ATOM    726  HE2 TYR A  73      75.271  -9.936   6.197  1.00  0.00
ATOM    727  CZ  TYR A  73      74.750  -8.025   5.353  1.00  0.00
ATOM    728  OH  TYR A  73      75.892  -7.439   5.802  1.00  0.00
ATOM    729  HH  TYR A  73      76.318  -7.921   6.568  1.00  0.00
ATOM    730  C   TYR A  73      69.250  -9.141   3.087  1.00  0.00
ATOM    731  O   TYR A  73      69.208  -7.985   2.670  1.00  0.00
ATOM    732  N   ALA A  74      68.448 -10.109   2.652  1.00  0.00
ATOM    733  H   ALA A  74      68.584 -11.077   2.862  1.00  0.00
ATOM    734  CA  ALA A  74      67.374  -9.810   1.693  1.00  0.00
ATOM    735  CB  ALA A  74      66.675 -11.125   1.342  1.00  0.00
ATOM    736  C   ALA A  74      66.316  -8.824   2.191  1.00  0.00
ATOM    737  O   ALA A  74      66.227  -7.712   1.672  1.00  0.00
ATOM    738  N   SER A  75      65.917  -9.108   3.428  1.00  0.00
ATOM    739  H   SER A  75      66.023 -10.033   3.790  1.00  0.00
ATOM    740  CA  SER A  75      64.965  -8.166   4.033  1.00  0.00
ATOM    741  CB  SER A  75      64.414  -8.695   5.359  1.00  0.00
ATOM    742  OG  SER A  75      63.854 -10.008   5.269  1.00  0.00
ATOM    743  HG  SER A  75      62.912  -9.897   5.585  1.00  0.00
ATOM    744  C   SER A  75      65.624  -6.833   4.395  1.00  0.00
ATOM    745  O   SER A  75      65.004  -5.776   4.286  1.00  0.00
ATOM    746  N   LEU A  76      66.936  -6.821   4.610  1.00  0.00
ATOM    747  H   LEU A  76      67.425  -7.659   4.851  1.00  0.00
ATOM    748  CA  LEU A  76      67.667  -5.597   4.968  1.00  0.00
ATOM    749  CB  LEU A  76      69.044  -5.977   5.518  1.00  0.00
ATOM    750  CG  LEU A  76      69.834  -4.831   6.152  1.00  0.00
ATOM    751  CD1 LEU A  76      69.165  -4.292   7.418  1.00  0.00
ATOM    752  CD2 LEU A  76      71.263  -5.327   6.381  1.00  0.00
ATOM    753  C   LEU A  76      67.781  -4.720   3.719  1.00  0.00
ATOM    754  O   LEU A  76      67.305  -3.586   3.753  1.00  0.00
ATOM    755  N   ALA A  77      68.187  -5.302   2.594  1.00  0.00
ATOM    756  H   ALA A  77      68.760  -6.121   2.634  1.00  0.00
ATOM    757  CA  ALA A  77      68.219  -4.460   1.390  1.00  0.00
ATOM    758  CB  ALA A  77      68.967  -5.137   0.239  1.00  0.00
ATOM    759  C   ALA A  77      66.822  -4.050   0.921  1.00  0.00
ATOM    760  O   ALA A  77      66.595  -2.882   0.607  1.00  0.00
ATOM    761  N   LEU A  78      65.890  -4.997   0.990  1.00  0.00
ATOM    762  H   LEU A  78      66.086  -5.943   1.247  1.00  0.00
ATOM    763  CA  LEU A  78      64.471  -4.724   0.719  1.00  0.00
ATOM    764  CB  LEU A  78      63.548  -5.938   0.839  1.00  0.00
ATOM    765  CG  LEU A  78      63.686  -7.023  -0.232  1.00  0.00
ATOM    766  CD1 LEU A  78      62.953  -8.242   0.331  1.00  0.00
ATOM    767  CD2 LEU A  78      63.066  -6.556  -1.551  1.00  0.00
ATOM    768  C   LEU A  78      63.790  -3.576   1.466  1.00  0.00
ATOM    769  O   LEU A  78      63.018  -2.815   0.884  1.00  0.00
ATOM    770  N   GLU A  79      64.043  -3.552   2.772  1.00  0.00
ATOM    771  H   GLU A  79      64.421  -4.357   3.230  1.00  0.00
ATOM    772  CA  GLU A  79      63.554  -2.511   3.687  1.00  0.00
ATOM    773  CB  GLU A  79      63.813  -2.969   5.124  1.00  0.00
ATOM    774  CG  GLU A  79      62.815  -3.972   5.706  1.00  0.00
ATOM    775  CD  GLU A  79      61.413  -3.554   6.154  1.00  0.00
ATOM    776  OE1 GLU A  79      60.489  -4.392   6.229  1.00  0.00
ATOM    777  OE2 GLU A  79      61.179  -2.342   6.353  1.00  0.00
ATOM    778  C   GLU A  79      64.128  -1.119   3.416  1.00  0.00
ATOM    779  O   GLU A  79      63.513  -0.053   3.418  1.00  0.00
ATOM    780  N   ALA A  80      65.433  -1.109   3.163  1.00  0.00
ATOM    781  H   ALA A  80      65.991  -1.916   3.360  1.00  0.00
ATOM    782  CA  ALA A  80      66.162   0.061   2.653  1.00  0.00
ATOM    783  CB  ALA A  80      67.659  -0.253   2.613  1.00  0.00
ATOM    784  C   ALA A  80      65.664   0.649   1.332  1.00  0.00
ATOM    785  O   ALA A  80      65.170   1.774   1.391  1.00  0.00
ATOM    786  N   MET A  81      65.459  -0.228   0.353  1.00  0.00
ATOM    787  H   MET A  81      65.701  -1.178   0.553  1.00  0.00
ATOM    788  CA  MET A  81      64.851   0.133  -0.935  1.00  0.00
ATOM    789  CB  MET A  81      64.802  -1.047  -1.908  1.00  0.00
ATOM    790  CG  MET A  81      66.123  -1.801  -2.075  1.00  0.00
ATOM    791  SD  MET A  81      67.540  -0.769  -2.600  1.00  0.00
ATOM    792  CE  MET A  81      68.782  -1.908  -2.029  1.00  0.00
ATOM    793  C   MET A  81      63.515   0.876  -0.882  1.00  0.00
ATOM    794  O   MET A  81      63.508   1.923  -1.527  1.00  0.00
ATOM    795  N   LYSHA  82      62.718   0.632   0.155  1.00  0.00
ATOM    796  H   LYSHA  82      62.779  -0.236   0.648  1.00  0.00
ATOM    797  CA  LYSHA  82      61.487   1.359   0.495  1.00  0.00
ATOM    798  CB  LYSHA  82      60.645   0.763   1.626  1.00  0.00
ATOM    799  CG  LYSHA  82      59.981  -0.578   1.305  1.00  0.00
ATOM    800  CD  LYSHA  82      58.909  -0.969   2.325  1.00  0.00
ATOM    801  CE  LYSHA  82      59.596  -1.523   3.575  1.00  0.00
ATOM    802  NZ  LYSHA  82      58.703  -2.217   4.515  1.00  0.00
ATOM    803  HZ1 LYSHA  82      58.146  -1.525   4.974  1.00  0.00
ATOM    804  HZ2 LYSHA  82      59.319  -2.420   5.276  1.00  0.00
ATOM    805  HZ3 LYSHA  82      58.050  -2.966   4.410  1.00  0.00
ATOM    806  C   LYSHA  82      61.607   2.870   0.699  1.00  0.00
ATOM    807  O   LYSHA  82      60.768   3.650   0.250  1.00  0.00
ATOM    808  N   HISBA  83      62.664   3.222   1.425  1.00  0.00
ATOM    809  H   HISBA  83      63.473   2.637   1.372  1.00  0.00
ATOM    810  CA  HISBA  83      63.003   4.631   1.675  1.00  0.00
ATOM    811  CB  HISBA  83      63.464   4.832   3.120  1.00  0.00
ATOM    812  CG  HISBA  83      62.609   4.231   4.238  1.00  0.00
ATOM    813  ND1 HISBA  83      61.879   4.953   5.083  1.00  0.00
ATOM    814  CD2 HISBA  83      62.614   3.002   4.747  1.00  0.00
ATOM    815  HD2 HISBA  83      63.132   2.155   4.297  1.00  0.00
ATOM    816  CE1 HISBA  83      61.407   4.150   6.033  1.00  0.00
ATOM    817  HE1 HISBA  83      60.887   4.419   6.952  1.00  0.00
ATOM    818  NE2 HISBA  83      61.789   2.901   5.785  1.00  0.00
ATOM    819  HE2 HISBA  83      61.393   2.053   6.137  1.00  0.00
ATOM    820  C   HISBA  83      64.031   5.185   0.687  1.00  0.00
ATOM    821  O   HISBA  83      64.102   6.409   0.586  1.00  0.00
ATOM    822  N   TRP A  84      64.914   4.388   0.092  1.00  0.00
ATOM    823  H   TRP A  84      65.120   3.461   0.407  1.00  0.00
ATOM    824  CA  TRP A  84      65.655   4.798  -1.109  1.00  0.00
ATOM    825  CB  TRP A  84      66.626   3.806  -1.752  1.00  0.00
ATOM    826  CG  TRP A  84      67.817   3.458  -0.856  1.00  0.00
ATOM    827  CD1 TRP A  84      67.972   2.266  -0.288  1.00  0.00
ATOM    828  HD1 TRP A  84      67.463   1.342  -0.561  1.00  0.00
ATOM    829  CD2 TRP A  84      68.943   4.227  -0.584  1.00  0.00
ATOM    830  NE1 TRP A  84      69.143   2.287   0.343  1.00  0.00
ATOM    831  HE1 TRP A  84      69.407   1.521   0.930  1.00  0.00
ATOM    832  CE2 TRP A  84      69.772   3.451   0.218  1.00  0.00
ATOM    833  CE3 TRP A  84      69.494   5.359  -1.174  1.00  0.00
ATOM    834  HE3 TRP A  84      68.882   5.884  -1.907  1.00  0.00
ATOM    835  CZ2 TRP A  84      71.070   3.846   0.522  1.00  0.00
ATOM    836  HZ2 TRP A  84      71.643   3.209   1.196  1.00  0.00
ATOM    837  CZ3 TRP A  84      70.812   5.729  -0.935  1.00  0.00
ATOM    838  HZ3 TRP A  84      71.151   6.668  -1.374  1.00  0.00
ATOM    839  CH2 TRP A  84      71.611   4.974  -0.084  1.00  0.00
ATOM    840  HH2 TRP A  84      72.604   5.337   0.183  1.00  0.00
ATOM    841  C   TRP A  84      64.800   5.405  -2.223  1.00  0.00
ATOM    842  O   TRP A  84      64.892   6.561  -2.633  1.00  0.00
ATOM    843  N   ARG A  85      63.852   4.636  -2.753  1.00  0.00
ATOM    844  H   ARG A  85      63.869   3.652  -2.578  1.00  0.00
ATOM    845  CA  ARG A  85      62.905   5.091  -3.781  1.00  0.00
ATOM    846  CB  ARG A  85      62.072   3.922  -4.312  1.00  0.00
ATOM    847  CG  ARG A  85      62.829   2.666  -4.747  1.00  0.00
ATOM    848  CD  ARG A  85      61.932   1.582  -5.348  1.00  0.00
ATOM    849  NE  ARG A  85      62.911   0.494  -5.487  1.00  0.00
ATOM    850  HE  ARG A  85      63.690   0.688  -6.084  1.00  0.00
ATOM    851  CZ  ARG A  85      62.684  -0.784  -5.156  1.00  0.00
ATOM    852  NH1 ARG A  85      63.651  -1.685  -5.377  1.00  0.00
ATOM    853 HH11 ARG A  85      63.592  -2.643  -5.096  1.00  0.00
ATOM    854 HH12 ARG A  85      64.555  -1.394  -5.688  1.00  0.00
ATOM    855  NH2 ARG A  85      61.562  -1.139  -4.514  1.00  0.00
ATOM    856 HH21 ARG A  85      61.322  -2.080  -4.277  1.00  0.00
ATOM    857 HH22 ARG A  85      61.077  -0.404  -4.041  1.00  0.00
ATOM    858  C   ARG A  85      62.109   6.259  -3.195  1.00  0.00
ATOM    859  O   ARG A  85      61.722   6.203  -2.028  1.00  0.00
ATOM    860  N   GLY A  86      61.902   7.312  -3.981  1.00  0.00
ATOM    861  H   GLY A  86      62.386   7.394  -4.852  1.00  0.00
ATOM    862  CA  GLY A  86      61.238   8.541  -3.523  1.00  0.00
ATOM    863  C   GLY A  86      62.096   9.458  -2.650  1.00  0.00
ATOM    864  O   GLY A  86      62.908  10.229  -3.159  1.00  0.00
ATOM    865  N   LYSHA  87      62.202   9.066  -1.383  1.00  0.00
ATOM    866  H   LYSHA  87      62.021   8.124  -1.102  1.00  0.00
ATOM    867  CA  LYSHA  87      62.766   9.877  -0.294  1.00  0.00
ATOM    868  CB  LYSHA  87      62.419   9.213   1.040  1.00  0.00
ATOM    869  CG  LYSHA  87      62.990  10.114   2.138  1.00  0.00
ATOM    870  CD  LYSHA  87      62.512   9.698   3.531  1.00  0.00
ATOM    871  CE  LYSHA  87      63.097  10.562   4.650  1.00  0.00
ATOM    872  NZ  LYSHA  87      63.009   9.891   5.955  1.00  0.00
ATOM    873  HZ1 LYSHA  87      63.498   9.019   5.984  1.00  0.00
ATOM    874  HZ2 LYSHA  87      62.052   9.680   6.156  1.00  0.00
ATOM    875  HZ3 LYSHA  87      63.386  10.500   6.653  1.00  0.00
ATOM    876  C   LYSHA  87      64.236  10.284  -0.412  1.00  0.00
ATOM    877  O   LYSHA  87      64.642  11.352  -0.868  1.00  0.00
ATOM    878  N   PHE A  88      65.067   9.265  -0.216  1.00  0.00
ATOM    879  H   PHE A  88      64.824   8.342   0.082  1.00  0.00
ATOM    880  CA  PHE A  88      66.482   9.354  -0.606  1.00  0.00
ATOM    881  CB  PHE A  88      67.259   8.127  -0.123  1.00  0.00
ATOM    882  CG  PHE A  88      67.577   8.118   1.374  1.00  0.00
ATOM    883  CD1 PHE A  88      66.580   8.013   2.337  1.00  0.00
ATOM    884  HD1 PHE A  88      65.527   8.177   2.111  1.00  0.00
ATOM    885  CD2 PHE A  88      68.922   7.964   1.689  1.00  0.00
ATOM    886  HD2 PHE A  88      69.610   7.757   0.870  1.00  0.00
ATOM    887  CE1 PHE A  88      66.926   7.556   3.604  1.00  0.00
ATOM    888  HE1 PHE A  88      66.160   7.139   4.258  1.00  0.00
ATOM    889  CE2 PHE A  88      69.256   7.611   2.992  1.00  0.00
ATOM    890  HE2 PHE A  88      70.292   7.401   3.256  1.00  0.00
ATOM    891  CZ  PHE A  88      68.262   7.362   3.932  1.00  0.00
ATOM    892  HZ  PHE A  88      68.468   6.967   4.926  1.00  0.00
ATOM    893  C   PHE A  88      66.686   9.617  -2.099  1.00  0.00
ATOM    894  O   PHE A  88      67.559  10.417  -2.431  1.00  0.00
ATOM    895  N   GLY A  89      65.799   9.058  -2.918  1.00  0.00
ATOM    896  H   GLY A  89      65.393   8.167  -2.712  1.00  0.00
ATOM    897  CA  GLY A  89      65.828   9.257  -4.374  1.00  0.00
ATOM    898  C   GLY A  89      65.819  10.675  -4.949  1.00  0.00
ATOM    899  O   GLY A  89      66.620  11.019  -5.816  1.00  0.00
ATOM    900  N   GLU A  90      64.755  11.425  -4.677  1.00  0.00
ATOM    901  H   GLU A  90      64.118  11.036  -4.011  1.00  0.00
ATOM    902  CA  GLU A  90      64.544  12.825  -5.072  1.00  0.00
ATOM    903  CB  GLU A  90      63.344  13.395  -4.314  1.00  0.00
ATOM    904  CG  GLU A  90      62.203  13.470  -5.331  1.00  0.00
ATOM    905  CD  GLU A  90      62.258  14.747  -6.172  1.00  0.00
ATOM    906  OE1 GLU A  90      61.747  15.801  -5.736  1.00  0.00
ATOM    907  OE2 GLU A  90      63.119  14.724  -7.077  1.00  0.00
ATOM    908  C   GLU A  90      65.784  13.719  -5.014  1.00  0.00
ATOM    909  O   GLU A  90      66.744  13.462  -4.289  1.00  0.00
ATOM    910  N   ASN A  91      65.583  14.733  -5.850  1.00  0.00
ATOM    911  H   ASN A  91      64.709  14.724  -6.336  1.00  0.00
ATOM    912  CA  ASN A  91      66.587  15.724  -6.266  1.00  0.00
ATOM    913  CB  ASN A  91      66.743  16.751  -5.143  1.00  0.00
ATOM    914  CG  ASN A  91      67.110  18.099  -5.767  1.00  0.00
ATOM    915  OD1 ASN A  91      68.275  18.484  -5.842  1.00  0.00
ATOM    916  ND2 ASN A  91      66.165  18.767  -6.423  1.00  0.00
ATOM    917 HD21 ASN A  91      66.425  19.605  -6.901  1.00  0.00
ATOM    918 HD22 ASN A  91      65.374  18.299  -6.818  1.00  0.00
ATOM    919  C   ASN A  91      67.996  15.262  -6.644  1.00  0.00
ATOM    920  O   ASN A  91      69.035  15.452  -6.014  1.00  0.00
ATOM    921  N   ASN A  92      67.945  14.318  -7.579  1.00  0.00
ATOM    922  H   ASN A  92      67.052  14.081  -7.961  1.00  0.00
ATOM    923  CA  ASN A  92      69.055  13.557  -8.172  1.00  0.00
ATOM    924  CB  ASN A  92      69.902  14.510  -9.017  1.00  0.00
ATOM    925  CG  ASN A  92      69.284  15.024 -10.319  1.00  0.00
ATOM    926  OD1 ASN A  92      68.547  14.379 -11.064  1.00  0.00
ATOM    927  ND2 ASN A  92      69.527  16.287 -10.657  1.00  0.00
ATOM    928 HD21 ASN A  92      69.031  16.531 -11.491  1.00  0.00
ATOM    929 HD22 ASN A  92      70.349  16.806 -10.424  1.00  0.00
ATOM    930  C   ASN A  92      70.031  12.754  -7.310  1.00  0.00
ATOM    931  O   ASN A  92      71.038  12.280  -7.835  1.00  0.00
ATOM    932  N   ARG A  93      69.586  12.530  -6.077  1.00  0.00
ATOM    933  H   ARG A  93      68.817  13.006  -5.652  1.00  0.00
ATOM    934  CA  ARG A  93      70.403  11.727  -5.156  1.00  0.00
ATOM    935  CB  ARG A  93      69.921  11.771  -3.705  1.00  0.00
ATOM    936  CG  ARG A  93      69.992  13.213  -3.198  1.00  0.00
ATOM    937  CD  ARG A  93      69.428  13.435  -1.793  1.00  0.00
ATOM    938  NE  ARG A  93      67.980  13.188  -1.736  1.00  0.00
ATOM    939  HE  ARG A  93      67.751  12.331  -2.199  1.00  0.00
ATOM    940  CZ  ARG A  93      67.030  14.073  -1.405  1.00  0.00
ATOM    941  NH1 ARG A  93      67.386  15.316  -1.057  1.00  0.00
ATOM    942 HH11 ARG A  93      66.681  15.888  -0.638  1.00  0.00
ATOM    943 HH12 ARG A  93      68.313  15.685  -0.979  1.00  0.00
ATOM    944  NH2 ARG A  93      65.724  13.784  -1.315  1.00  0.00
ATOM    945 HH21 ARG A  93      65.285  12.886  -1.328  1.00  0.00
ATOM    946 HH22 ARG A  93      65.087  14.554  -1.353  1.00  0.00
ATOM    947  C   ARG A  93      70.600  10.231  -5.406  1.00  0.00
ATOM    948  O   ARG A  93      71.702   9.964  -5.883  1.00  0.00
ATOM    949  N   TYR A  94      69.509   9.630  -5.873  1.00  0.00
ATOM    950  H   TYR A  94      68.702   9.917  -5.357  1.00  0.00
ATOM    951  CA  TYR A  94      69.441   8.229  -6.314  1.00  0.00
ATOM    952  CB  TYR A  94      68.570   7.507  -5.284  1.00  0.00
ATOM    953  CG  TYR A  94      68.229   6.070  -5.684  1.00  0.00
ATOM    954  CD1 TYR A  94      69.153   5.037  -5.573  1.00  0.00
ATOM    955  HD1 TYR A  94      70.144   5.225  -5.159  1.00  0.00
ATOM    956  CD2 TYR A  94      66.909   5.837  -6.051  1.00  0.00
ATOM    957  HD2 TYR A  94      66.310   6.694  -6.361  1.00  0.00
ATOM    958  CE1 TYR A  94      68.739   3.771  -5.968  1.00  0.00
ATOM    959  HE1 TYR A  94      69.491   2.988  -5.866  1.00  0.00
ATOM    960  CE2 TYR A  94      66.486   4.538  -6.305  1.00  0.00
ATOM    961  HE2 TYR A  94      65.536   4.334  -6.799  1.00  0.00
ATOM    962  CZ  TYR A  94      67.420   3.508  -6.317  1.00  0.00
ATOM    963  OH  TYR A  94      67.199   2.220  -6.695  1.00  0.00
ATOM    964  HH  TYR A  94      67.918   1.633  -6.323  1.00  0.00
ATOM    965  C   TYR A  94      68.976   8.005  -7.754  1.00  0.00
ATOM    966  O   TYR A  94      67.815   8.193  -8.114  1.00  0.00
ATOM    967  N   VAL A  95      69.915   7.417  -8.489  1.00  0.00
ATOM    968  H   VAL A  95      70.771   7.045  -8.129  1.00  0.00
ATOM    969  CA  VAL A  95      69.579   7.135  -9.892  1.00  0.00
ATOM    970  CB  VAL A  95      70.719   7.705 -10.739  1.00  0.00
ATOM    971  CG1 VAL A  95      70.285   7.782 -12.204  1.00  0.00
ATOM    972  CG2 VAL A  95      71.294   9.102 -10.500  1.00  0.00
ATOM    973  C   VAL A  95      69.402   5.622 -10.031  1.00  0.00
ATOM    974  O   VAL A  95      70.414   4.942  -9.864  1.00  0.00
ATOM    975  N   ASN A  96      68.418   5.108 -10.764  1.00  0.00
ATOM    976  H   ASN A  96      67.790   5.661 -11.310  1.00  0.00
ATOM    977  CA  ASN A  96      68.170   3.685 -11.037  1.00  0.00
ATOM    978  CB  ASN A  96      66.671   3.453 -11.234  1.00  0.00
ATOM    979  CG  ASN A  96      66.433   1.950 -11.389  1.00  0.00
ATOM    980  OD1 ASN A  96      66.238   1.367 -12.455  1.00  0.00
ATOM    981  ND2 ASN A  96      66.236   1.178 -10.324  1.00  0.00
ATOM    982 HD21 ASN A  96      65.833   0.271 -10.445  1.00  0.00
ATOM    983 HD22 ASN A  96      66.839   1.373  -9.550  1.00  0.00
ATOM    984  C   ASN A  96      68.849   3.147 -12.298  1.00  0.00
ATOM    985  O   ASN A  96      68.558   3.500 -13.440  1.00  0.00
ATOM    986  N   GLN A  97      69.790   2.234 -12.074  1.00  0.00
ATOM    987  H   GLN A  97      70.016   1.942 -11.145  1.00  0.00
ATOM    988  CA  GLN A  97      70.640   1.580 -13.080  1.00  0.00
ATOM    989  CB  GLN A  97      71.943   2.365 -13.247  1.00  0.00
ATOM    990  CG  GLN A  97      72.469   2.280 -14.681  1.00  0.00
ATOM    991  CD  GLN A  97      73.856   2.886 -14.910  1.00  0.00
ATOM    992  OE1 GLN A  97      74.691   3.051 -14.022  1.00  0.00
ATOM    993  NE2 GLN A  97      74.133   3.422 -16.095  1.00  0.00
ATOM    994 HE21 GLN A  97      75.068   3.770 -16.162  1.00  0.00
ATOM    995 HE22 GLN A  97      73.459   3.666 -16.792  1.00  0.00
ATOM    996  C   GLN A  97      70.909   0.105 -12.776  1.00  0.00
ATOM    997  O   GLN A  97      71.138  -0.184 -11.603  1.00  0.00
ATOM    998  N   ARG A  98      70.993  -0.779 -13.767  1.00  0.00
ATOM    999  H   ARG A  98      71.170  -0.495 -14.709  1.00  0.00
ATOM   1000  CA  ARG A  98      71.004  -2.229 -13.522  1.00  0.00
ATOM   1001  CB  ARG A  98      70.301  -2.910 -14.698  1.00  0.00
ATOM   1002  CG  ARG A  98      68.781  -2.947 -14.531  1.00  0.00
ATOM   1003  CD  ARG A  98      68.074  -3.583 -15.730  1.00  0.00
ATOM   1004  NE  ARG A  98      66.652  -3.848 -15.468  1.00  0.00
ATOM   1005  HE  ARG A  98      66.265  -3.200 -14.813  1.00  0.00
ATOM   1006  CZ  ARG A  98      65.811  -4.710 -16.056  1.00  0.00
ATOM   1007  NH1 ARG A  98      66.283  -5.414 -17.094  1.00  0.00
ATOM   1008 HH11 ARG A  98      65.723  -6.118 -17.531  1.00  0.00
ATOM   1009 HH12 ARG A  98      67.133  -5.124 -17.533  1.00  0.00
ATOM   1010  NH2 ARG A  98      64.601  -5.003 -15.559  1.00  0.00
ATOM   1011 HH21 ARG A  98      63.976  -5.635 -16.018  1.00  0.00
ATOM   1012 HH22 ARG A  98      64.240  -4.533 -14.754  1.00  0.00
ATOM   1013  C   ARG A  98      72.371  -2.830 -13.187  1.00  0.00
ATOM   1014  O   ARG A  98      73.337  -2.604 -13.914  1.00  0.00
ATOM   1015  N   LEU A  99      72.292  -3.987 -12.535  1.00  0.00
ATOM   1016  H   LEU A  99      71.520  -4.540 -12.222  1.00  0.00
ATOM   1017  CA  LEU A  99      73.448  -4.718 -11.998  1.00  0.00
ATOM   1018  CB  LEU A  99      73.121  -5.273 -10.610  1.00  0.00
ATOM   1019  CG  LEU A  99      74.354  -5.751  -9.840  1.00  0.00
ATOM   1020  CD1 LEU A  99      74.900  -4.590  -9.007  1.00  0.00
ATOM   1021  CD2 LEU A  99      73.997  -6.911  -8.909  1.00  0.00
ATOM   1022  C   LEU A  99      73.745  -5.903 -12.920  1.00  0.00
ATOM   1023  O   LEU A  99      73.017  -6.895 -12.912  1.00  0.00
ATOM   1024  N   LEU A 100      74.792  -5.790 -13.732  1.00  0.00
ATOM   1025  H   LEU A 100      75.282  -4.918 -13.730  1.00  0.00
ATOM   1026  CA  LEU A 100      75.232  -6.874 -14.624  1.00  0.00
ATOM   1027  CB  LEU A 100      75.540  -6.298 -16.007  1.00  0.00
ATOM   1028  CG  LEU A 100      75.386  -7.265 -17.183  1.00  0.00
ATOM   1029  CD1 LEU A 100      75.953  -6.783 -18.520  1.00  0.00
ATOM   1030  CD2 LEU A 100      76.207  -8.539 -16.971  1.00  0.00
ATOM   1031  C   LEU A 100      76.383  -7.640 -13.969  1.00  0.00
ATOM   1032  O   LEU A 100      77.544  -7.248 -14.081  1.00  0.00
ATOM   1033  N   PHE A 101      75.977  -8.795 -13.451  1.00  0.00
ATOM   1034  H   PHE A 101      75.167  -9.372 -13.555  1.00  0.00
ATOM   1035  CA  PHE A 101      76.929  -9.689 -12.774  1.00  0.00
ATOM   1036  CB  PHE A 101      76.210 -10.290 -11.565  1.00  0.00
ATOM   1037  CG  PHE A 101      77.007 -10.487 -10.274  1.00  0.00
ATOM   1038  CD1 PHE A 101      76.298 -10.499  -9.078  1.00  0.00
ATOM   1039  HD1 PHE A 101      75.241 -10.761  -9.117  1.00  0.00
ATOM   1040  CD2 PHE A 101      78.391 -10.383 -10.204  1.00  0.00
ATOM   1041  HD2 PHE A 101      79.096 -10.383 -11.036  1.00  0.00
ATOM   1042  CE1 PHE A 101      76.926 -10.280  -7.857  1.00  0.00
ATOM   1043  HE1 PHE A 101      76.336  -9.989  -6.988  1.00  0.00
ATOM   1044  CE2 PHE A 101      79.046 -10.211  -8.991  1.00  0.00
ATOM   1045  HE2 PHE A 101      80.075  -9.872  -9.110  1.00  0.00
ATOM   1046  CZ  PHE A 101      78.312 -10.192  -7.810  1.00  0.00
ATOM   1047  HZ  PHE A 101      78.801 -10.174  -6.836  1.00  0.00
ATOM   1048  C   PHE A 101      77.512 -10.794 -13.657  1.00  0.00
ATOM   1049  O   PHE A 101      76.699 -11.553 -14.183  1.00  0.00
ATOM   1050  N   SER A 102      78.817 -10.713 -13.902  1.00  0.00
ATOM   1051  H   SER A 102      79.370  -9.980 -13.505  1.00  0.00
ATOM   1052  CA  SER A 102      79.488 -11.754 -14.692  1.00  0.00
ATOM   1053  CB  SER A 102      80.056 -11.233 -16.014  1.00  0.00
ATOM   1054  OG  SER A 102      79.030 -10.772 -16.898  1.00  0.00
ATOM   1055  HG  SER A 102      78.427 -11.549 -17.077  1.00  0.00
ATOM   1056  C   SER A 102      80.675 -12.499 -14.078  1.00  0.00
ATOM   1057  O   SER A 102      81.445 -11.964 -13.282  1.00  0.00
ATOM   1058  N   GLY A 103      80.900 -13.693 -14.619  1.00  0.00
ATOM   1059  H   GLY A 103      80.288 -14.006 -15.345  1.00  0.00
ATOM   1060  CA  GLY A 103      82.046 -14.528 -14.229  1.00  0.00
ATOM   1061  C   GLY A 103      82.279 -15.654 -15.238  1.00  0.00
ATOM   1062  O   GLY A 103      81.506 -15.971 -16.141  1.00  0.00
ATOM   1063  N   GLU A 104      83.518 -16.135 -15.221  1.00  0.00
ATOM   1064  H   GLU A 104      84.056 -15.894 -14.412  1.00  0.00
ATOM   1065  CA  GLU A 104      84.047 -17.011 -16.276  1.00  0.00
ATOM   1066  CB  GLU A 104      85.566 -16.840 -16.215  1.00  0.00
ATOM   1067  CG  GLU A 104      86.336 -17.580 -17.310  1.00  0.00
ATOM   1068  CD  GLU A 104      87.822 -17.216 -17.336  1.00  0.00
ATOM   1069  OE1 GLU A 104      88.664 -17.723 -16.563  1.00  0.00
ATOM   1070  OE2 GLU A 104      88.293 -16.686 -18.365  1.00  0.00
ATOM   1071  C   GLU A 104      83.704 -18.461 -15.928  1.00  0.00
ATOM   1072  O   GLU A 104      83.847 -18.989 -14.827  1.00  0.00
ATOM   1073  N   GLY A 105      83.138 -19.127 -16.931  1.00  0.00
ATOM   1074  H   GLY A 105      82.649 -18.644 -17.657  1.00  0.00
ATOM   1075  CA  GLY A 105      82.875 -20.572 -17.003  1.00  0.00
ATOM   1076  C   GLY A 105      81.587 -21.000 -17.711  1.00  0.00
ATOM   1077  O   GLY A 105      81.062 -20.380 -18.634  1.00  0.00
ATOM   1078  N   SER A 106      81.027 -22.095 -17.204  1.00  0.00
ATOM   1079  H   SER A 106      81.530 -22.739 -16.627  1.00  0.00
ATOM   1080  CA  SER A 106      79.821 -22.722 -17.763  1.00  0.00
ATOM   1081  CB  SER A 106      79.731 -24.175 -17.291  1.00  0.00
ATOM   1082  OG  SER A 106      79.299 -24.296 -15.933  1.00  0.00
ATOM   1083  HG  SER A 106      80.132 -24.242 -15.382  1.00  0.00
ATOM   1084  C   SER A 106      78.519 -21.947 -17.551  1.00  0.00
ATOM   1085  O   SER A 106      78.452 -21.069 -16.693  1.00  0.00
ATOM   1086  N   SER A 107      77.540 -22.353 -18.356  1.00  0.00
ATOM   1087  H   SER A 107      77.903 -22.931 -19.087  1.00  0.00
ATOM   1088  CA  SER A 107      76.157 -21.865 -18.457  1.00  0.00
ATOM   1089  CB  SER A 107      75.347 -22.715 -19.437  1.00  0.00
ATOM   1090  OG  SER A 107      75.263 -24.035 -18.894  1.00  0.00
ATOM   1091  HG  SER A 107      74.420 -24.404 -19.286  1.00  0.00
ATOM   1092  C   SER A 107      75.380 -21.720 -17.147  1.00  0.00
ATOM   1093  O   SER A 107      75.324 -22.587 -16.276  1.00  0.00
ATOM   1094  N   LEU A 108      74.457 -20.762 -17.136  1.00  0.00
ATOM   1095  H   LEU A 108      74.336 -20.266 -17.996  1.00  0.00
ATOM   1096  CA  LEU A 108      73.834 -20.270 -15.899  1.00  0.00
ATOM   1097  CB  LEU A 108      73.191 -18.888 -16.040  1.00  0.00
ATOM   1098  CG  LEU A 108      74.226 -17.786 -15.805  1.00  0.00
ATOM   1099  CD1 LEU A 108      74.757 -17.202 -17.116  1.00  0.00
ATOM   1100  CD2 LEU A 108      73.684 -16.639 -14.951  1.00  0.00
ATOM   1101  C   LEU A 108      72.834 -21.122 -15.115  1.00  0.00
ATOM   1102  O   LEU A 108      72.646 -20.861 -13.928  1.00  0.00
ATOM   1103  N   THR A 109      72.196 -22.019 -15.860  1.00  0.00
ATOM   1104  H   THR A 109      72.281 -22.120 -16.851  1.00  0.00
ATOM   1105  CA  THR A 109      71.194 -22.913 -15.260  1.00  0.00
ATOM   1106  CB  THR A 109      70.304 -23.501 -16.356  1.00  0.00
ATOM   1107  OG1 THR A 109      71.192 -23.999 -17.360  1.00  0.00
ATOM   1108  HG1 THR A 109      70.796 -24.745 -17.894  1.00  0.00
ATOM   1109  CG2 THR A 109      69.244 -22.490 -16.799  1.00  0.00
ATOM   1110  C   THR A 109      71.662 -24.183 -14.548  1.00  0.00
ATOM   1111  O   THR A 109      71.014 -24.507 -13.554  1.00  0.00
ATOM   1112  N   THR A 110      72.742 -24.831 -14.975  1.00  0.00
ATOM   1113  H   THR A 110      73.213 -24.554 -15.812  1.00  0.00
ATOM   1114  CA  THR A 110      73.364 -25.978 -14.297  1.00  0.00
ATOM   1115  CB  THR A 110      74.414 -26.534 -15.261  1.00  0.00
ATOM   1116  OG1 THR A 110      75.441 -25.572 -15.515  1.00  0.00
ATOM   1117  HG1 THR A 110      75.940 -25.787 -16.354  1.00  0.00
ATOM   1118  CG2 THR A 110      73.620 -26.888 -16.520  1.00  0.00
ATOM   1119  C   THR A 110      73.963 -25.575 -12.948  1.00  0.00
ATOM   1120  O   THR A 110      74.665 -24.570 -12.844  1.00  0.00
ATOM   1121  N   PRO A 111      73.604 -26.323 -11.908  1.00  0.00
ATOM   1122  CA  PRO A 111      74.056 -26.094 -10.528  1.00  0.00
ATOM   1123  CB  PRO A 111      73.649 -27.303  -9.683  1.00  0.00
ATOM   1124  CG  PRO A 111      73.023 -28.309 -10.651  1.00  0.00
ATOM   1125  CD  PRO A 111      72.705 -27.486 -11.900  1.00  0.00
ATOM   1126  C   PRO A 111      75.559 -25.816 -10.462  1.00  0.00
ATOM   1127  O   PRO A 111      76.320 -26.513 -11.132  1.00  0.00
ATOM   1128  N   PRO A 112      75.975 -25.015  -9.484  1.00  0.00
ATOM   1129  CA  PRO A 112      77.372 -24.574  -9.368  1.00  0.00
ATOM   1130  CB  PRO A 112      77.347 -23.565  -8.218  1.00  0.00
ATOM   1131  CG  PRO A 112      75.961 -22.941  -8.388  1.00  0.00
ATOM   1132  CD  PRO A 112      75.054 -24.108  -8.785  1.00  0.00
ATOM   1133  C   PRO A 112      78.275 -25.761  -9.026  1.00  0.00
ATOM   1134  O   PRO A 112      78.031 -26.628  -8.188  1.00  0.00
ATOM   1135  N   LYSHA 113      79.471 -25.632  -9.594  1.00  0.00
ATOM   1136  H   LYSHA 113      79.827 -24.815 -10.049  1.00  0.00
ATOM   1137  CA  LYSHA 113      80.629 -26.523  -9.440  1.00  0.00
ATOM   1138  CB  LYSHA 113      80.797 -27.545 -10.566  1.00  0.00
ATOM   1139  CG  LYSHA 113      81.146 -26.888 -11.903  1.00  0.00
ATOM   1140  CD  LYSHA 113      81.422 -27.910 -13.008  1.00  0.00
ATOM   1141  CE  LYSHA 113      81.364 -27.314 -14.416  1.00  0.00
ATOM   1142  NZ  LYSHA 113      81.582 -28.310 -15.475  1.00  0.00
ATOM   1143  HZ1 LYSHA 113      80.887 -29.028 -15.444  1.00  0.00
ATOM   1144  HZ2 LYSHA 113      82.500 -28.686 -15.352  1.00  0.00
ATOM   1145  HZ3 LYSHA 113      81.563 -27.799 -16.335  1.00  0.00
ATOM   1146  C   LYSHA 113      81.910 -25.820  -8.986  1.00  0.00
ATOM   1147  O   LYSHA 113      82.157 -24.706  -9.446  1.00  0.00
ATOM   1148  N   ALA A 114      82.841 -26.698  -8.623  1.00  0.00
ATOM   1149  H   ALA A 114      82.887 -27.671  -8.847  1.00  0.00
ATOM   1150  CA  ALA A 114      84.070 -26.180  -8.007  1.00  0.00
ATOM   1151  CB  ALA A 114      84.567 -27.268  -7.054  1.00  0.00
ATOM   1152  C   ALA A 114      85.146 -25.700  -8.984  1.00  0.00
ATOM   1153  O   ALA A 114      85.121 -26.067 -10.158  1.00  0.00
ATOM   1154  N   LEU A 115      85.755 -24.616  -8.514  1.00  0.00
ATOM   1155  H   LEU A 115      85.865 -24.456  -7.533  1.00  0.00
ATOM   1156  CA  LEU A 115      86.880 -23.959  -9.196  1.00  0.00
ATOM   1157  CB  LEU A 115      88.026 -24.878  -9.624  1.00  0.00
ATOM   1158  CG  LEU A 115      88.830 -25.407  -8.434  1.00  0.00
ATOM   1159  CD1 LEU A 115      89.199 -26.855  -8.761  1.00  0.00
ATOM   1160  CD2 LEU A 115      90.093 -24.546  -8.373  1.00  0.00
ATOM   1161  C   LEU A 115      86.467 -22.940 -10.260  1.00  0.00
ATOM   1162  O   LEU A 115      87.154 -21.933 -10.422  1.00  0.00
ATOM   1163  N   GLU A 116      85.295 -23.183 -10.839  1.00  0.00
ATOM   1164  H   GLU A 116      84.773 -24.030 -10.739  1.00  0.00
ATOM   1165  CA  GLU A 116      84.832 -22.212 -11.841  1.00  0.00
ATOM   1166  CB  GLU A 116      83.879 -23.035 -12.712  1.00  0.00
ATOM   1167  CG  GLU A 116      83.364 -22.656 -14.102  1.00  0.00
ATOM   1168  CD  GLU A 116      82.612 -23.786 -14.807  1.00  0.00
ATOM   1169  OE1 GLU A 116      83.090 -24.212 -15.881  1.00  0.00
ATOM   1170  OE2 GLU A 116      81.463 -24.038 -14.384  1.00  0.00
ATOM   1171  C   GLU A 116      84.007 -21.035 -11.316  1.00  0.00
ATOM   1172  O   GLU A 116      82.798 -21.077 -11.093  1.00  0.00
ATOM   1173  N   THR A 117      84.665 -19.894 -11.499  1.00  0.00
ATOM   1174  H   THR A 117      85.503 -19.895 -12.046  1.00  0.00
ATOM   1175  CA  THR A 117      84.294 -18.579 -10.958  1.00  0.00
ATOM   1176  CB  THR A 117      85.296 -17.482 -11.324  1.00  0.00
ATOM   1177  OG1 THR A 117      85.419 -17.226 -12.725  1.00  0.00
ATOM   1178  HG1 THR A 117      86.388 -17.252 -12.968  1.00  0.00
ATOM   1179  CG2 THR A 117      86.653 -17.887 -10.744  1.00  0.00
ATOM   1180  C   THR A 117      82.887 -18.010 -11.157  1.00  0.00
ATOM   1181  O   THR A 117      82.261 -17.461 -10.252  1.00  0.00
ATOM   1182  N   VAL A 118      82.263 -18.440 -12.250  1.00  0.00
ATOM   1183  H   VAL A 118      82.769 -18.965 -12.935  1.00  0.00
ATOM   1184  CA  VAL A 118      80.820 -18.231 -12.436  1.00  0.00
ATOM   1185  CB  VAL A 118      80.466 -18.690 -13.851  1.00  0.00
ATOM   1186  CG1 VAL A 118      80.685 -20.180 -14.120  1.00  0.00
ATOM   1187  CG2 VAL A 118      79.049 -18.303 -14.281  1.00  0.00
ATOM   1188  C   VAL A 118      79.894 -18.946 -11.450  1.00  0.00
ATOM   1189  O   VAL A 118      78.766 -18.479 -11.297  1.00  0.00
ATOM   1190  N   ASN A 119      80.323 -19.928 -10.661  1.00  0.00
ATOM   1191  H   ASN A 119      81.199 -20.342 -10.908  1.00  0.00
ATOM   1192  CA  ASN A 119      79.699 -20.489  -9.454  1.00  0.00
ATOM   1193  CB  ASN A 119      80.786 -21.290  -8.736  1.00  0.00
ATOM   1194  CG  ASN A 119      80.309 -22.084  -7.518  1.00  0.00
ATOM   1195  OD1 ASN A 119      79.583 -21.690  -6.607  1.00  0.00
ATOM   1196  ND2 ASN A 119      80.945 -23.242  -7.370  1.00  0.00
ATOM   1197 HD21 ASN A 119      80.969 -23.751  -6.510  1.00  0.00
ATOM   1198 HD22 ASN A 119      81.581 -23.502  -8.097  1.00  0.00
ATOM   1199  C   ASN A 119      79.062 -19.376  -8.620  1.00  0.00
ATOM   1200  O   ASN A 119      77.863 -19.460  -8.355  1.00  0.00
ATOM   1201  N   TYR A 120      79.794 -18.333  -8.240  1.00  0.00
ATOM   1202  H   TYR A 120      80.756 -18.283  -8.506  1.00  0.00
ATOM   1203  CA  TYR A 120      79.280 -17.160  -7.518  1.00  0.00
ATOM   1204  CB  TYR A 120      80.360 -16.081  -7.411  1.00  0.00
ATOM   1205  CG  TYR A 120      80.071 -15.095  -6.277  1.00  0.00
ATOM   1206  CD1 TYR A 120      80.402 -15.468  -4.980  1.00  0.00
ATOM   1207  HD1 TYR A 120      80.999 -16.376  -4.893  1.00  0.00
ATOM   1208  CD2 TYR A 120      79.444 -13.870  -6.476  1.00  0.00
ATOM   1209  HD2 TYR A 120      79.274 -13.472  -7.476  1.00  0.00
ATOM   1210  CE1 TYR A 120      80.185 -14.629  -3.893  1.00  0.00
ATOM   1211  HE1 TYR A 120      80.537 -14.951  -2.912  1.00  0.00
ATOM   1212  CE2 TYR A 120      79.174 -13.110  -5.344  1.00  0.00
ATOM   1213  HE2 TYR A 120      78.486 -12.274  -5.475  1.00  0.00
ATOM   1214  CZ  TYR A 120      79.587 -13.384  -4.045  1.00  0.00
ATOM   1215  OH  TYR A 120      79.792 -12.368  -3.164  1.00  0.00
ATOM   1216  HH  TYR A 120      80.247 -12.800  -2.385  1.00  0.00
ATOM   1217  C   TYR A 120      78.101 -16.525  -8.259  1.00  0.00
ATOM   1218  O   TYR A 120      77.071 -16.341  -7.613  1.00  0.00
ATOM   1219  N   ILE A 121      78.208 -16.321  -9.569  1.00  0.00
ATOM   1220  H   ILE A 121      78.919 -16.786 -10.097  1.00  0.00
ATOM   1221  CA  ILE A 121      77.234 -15.555 -10.360  1.00  0.00
ATOM   1222  CB  ILE A 121      77.946 -15.117 -11.641  1.00  0.00
ATOM   1223  CG1 ILE A 121      78.658 -13.784 -11.399  1.00  0.00
ATOM   1224  CG2 ILE A 121      76.974 -15.013 -12.818  1.00  0.00
ATOM   1225  CD  ILE A 121      79.921 -13.859 -10.539  1.00  0.00
ATOM   1226  C   ILE A 121      76.009 -16.446 -10.578  1.00  0.00
ATOM   1227  O   ILE A 121      74.901 -15.914 -10.637  1.00  0.00
ATOM   1228  N   LYSHA 122      76.227 -17.740 -10.791  1.00  0.00
ATOM   1229  H   LYSHA 122      77.111 -18.150 -11.019  1.00  0.00
ATOM   1230  CA  LYSHA 122      75.174 -18.752 -10.627  1.00  0.00
ATOM   1231  CB  LYSHA 122      75.706 -20.166 -10.873  1.00  0.00
ATOM   1232  CG  LYSHA 122      76.268 -20.527 -12.250  1.00  0.00
ATOM   1233  CD  LYSHA 122      76.242 -22.039 -12.476  1.00  0.00
ATOM   1234  CE  LYSHA 122      77.030 -22.210 -13.777  1.00  0.00
ATOM   1235  NZ  LYSHA 122      77.023 -23.589 -14.286  1.00  0.00
ATOM   1236  HZ1 LYSHA 122      76.191 -23.825 -14.789  1.00  0.00
ATOM   1237  HZ2 LYSHA 122      77.132 -24.251 -13.545  1.00  0.00
ATOM   1238  HZ3 LYSHA 122      77.819 -23.723 -14.876  1.00  0.00
ATOM   1239  C   LYSHA 122      74.299 -18.680  -9.374  1.00  0.00
ATOM   1240  O   LYSHA 122      73.079 -18.819  -9.452  1.00  0.00
ATOM   1241  N   LYSHA 123      74.914 -18.549  -8.202  1.00  0.00
ATOM   1242  H   LYSHA 123      75.876 -18.816  -8.153  1.00  0.00
ATOM   1243  CA  LYSHA 123      74.223 -18.347  -6.920  1.00  0.00
ATOM   1244  CB  LYSHA 123      75.231 -18.540  -5.785  1.00  0.00
ATOM   1245  CG  LYSHA 123      75.460 -20.002  -5.397  1.00  0.00
ATOM   1246  CD  LYSHA 123      76.903 -20.148  -4.910  1.00  0.00
ATOM   1247  CE  LYSHA 123      77.162 -21.588  -4.463  1.00  0.00
ATOM   1248  NZ  LYSHA 123      78.573 -21.782  -4.098  1.00  0.00
ATOM   1249  HZ1 LYSHA 123      79.060 -21.559  -3.253  1.00  0.00
ATOM   1250  HZ2 LYSHA 123      79.184 -21.690  -4.885  1.00  0.00
ATOM   1251  HZ3 LYSHA 123      78.757 -22.764  -4.062  1.00  0.00
ATOM   1252  C   LYSHA 123      73.482 -17.014  -6.801  1.00  0.00
ATOM   1253  O   LYSHA 123      72.253 -17.059  -6.778  1.00  0.00
ATOM   1254  N   ALA A 124      74.157 -16.026  -7.381  1.00  0.00
ATOM   1255  H   ALA A 124      75.141 -16.058  -7.557  1.00  0.00
ATOM   1256  CA  ALA A 124      73.546 -14.691  -7.453  1.00  0.00
ATOM   1257  CB  ALA A 124      74.610 -13.613  -7.669  1.00  0.00
ATOM   1258  C   ALA A 124      72.338 -14.523  -8.378  1.00  0.00
ATOM   1259  O   ALA A 124      71.220 -14.244  -7.948  1.00  0.00
ATOM   1260  N   TYR A 125      72.473 -15.141  -9.548  1.00  0.00
ATOM   1261  H   TYR A 125      73.396 -15.274  -9.908  1.00  0.00
ATOM   1262  CA  TYR A 125      71.327 -15.423 -10.424  1.00  0.00
ATOM   1263  CB  TYR A 125      71.906 -16.308 -11.530  1.00  0.00
ATOM   1264  CG  TYR A 125      70.868 -16.912 -12.477  1.00  0.00
ATOM   1265  CD1 TYR A 125      69.965 -16.087 -13.137  1.00  0.00
ATOM   1266  HD1 TYR A 125      69.911 -15.010 -12.980  1.00  0.00
ATOM   1267  CD2 TYR A 125      70.880 -18.292 -12.645  1.00  0.00
ATOM   1268  HD2 TYR A 125      71.636 -18.875 -12.119  1.00  0.00
ATOM   1269  CE1 TYR A 125      69.085 -16.700 -14.021  1.00  0.00
ATOM   1270  HE1 TYR A 125      68.328 -16.041 -14.447  1.00  0.00
ATOM   1271  CE2 TYR A 125      69.959 -18.904 -13.488  1.00  0.00
ATOM   1272  HE2 TYR A 125      69.905 -19.991 -13.448  1.00  0.00
ATOM   1273  CZ  TYR A 125      69.060 -18.083 -14.158  1.00  0.00
ATOM   1274  OH  TYR A 125      68.085 -18.711 -14.868  1.00  0.00
ATOM   1275  HH  TYR A 125      67.653 -17.961 -15.370  1.00  0.00
ATOM   1276  C   TYR A 125      70.082 -16.054  -9.796  1.00  0.00
ATOM   1277  O   TYR A 125      68.995 -15.504  -9.966  1.00  0.00
ATOM   1278  N   ALA A 126      70.345 -17.050  -8.956  1.00  0.00
ATOM   1279  H   ALA A 126      71.263 -17.324  -8.668  1.00  0.00
ATOM   1280  CA  ALA A 126      69.200 -17.786  -8.399  1.00  0.00
ATOM   1281  CB  ALA A 126      69.646 -19.083  -7.720  1.00  0.00
ATOM   1282  C   ALA A 126      68.572 -16.954  -7.279  1.00  0.00
ATOM   1283  O   ALA A 126      67.346 -16.926  -7.182  1.00  0.00
ATOM   1284  N   ILE A 127      69.363 -16.228  -6.495  1.00  0.00
ATOM   1285  H   ILE A 127      70.343 -16.288  -6.302  1.00  0.00
ATOM   1286  CA  ILE A 127      68.899 -15.334  -5.424  1.00  0.00
ATOM   1287  CB  ILE A 127      69.987 -14.685  -4.566  1.00  0.00
ATOM   1288  CG1 ILE A 127      70.844 -15.819  -4.000  1.00  0.00
ATOM   1289  CG2 ILE A 127      69.497 -13.773  -3.440  1.00  0.00
ATOM   1290  CD  ILE A 127      72.110 -15.251  -3.356  1.00  0.00
ATOM   1291  C   ILE A 127      67.995 -14.256  -6.026  1.00  0.00
ATOM   1292  O   ILE A 127      66.931 -13.883  -5.535  1.00  0.00
ATOM   1293  N   SER A 128      68.392 -13.682  -7.158  1.00  0.00
ATOM   1294  H   SER A 128      69.344 -13.877  -7.392  1.00  0.00
ATOM   1295  CA  SER A 128      67.771 -12.621  -7.964  1.00  0.00
ATOM   1296  CB  SER A 128      68.799 -12.194  -9.014  1.00  0.00
ATOM   1297  OG  SER A 128      68.516 -10.847  -9.400  1.00  0.00
ATOM   1298  HG  SER A 128      69.226 -10.324  -8.927  1.00  0.00
ATOM   1299  C   SER A 128      66.511 -13.063  -8.711  1.00  0.00
ATOM   1300  O   SER A 128      65.449 -12.446  -8.767  1.00  0.00
ATOM   1301  N   CYSHA 129      66.452 -14.361  -8.997  1.00  0.00
ATOM   1302  H   CYSHA 129      67.352 -14.794  -9.047  1.00  0.00
ATOM   1303  CA  CYSHA 129      65.332 -15.161  -9.513  1.00  0.00
ATOM   1304  CB  CYSHA 129      65.774 -16.497 -10.113  1.00  0.00
ATOM   1305  SG  CYSHA 129      66.739 -16.072 -11.608  1.00  0.00
ATOM   1306  HG  CYSHA 129      67.193 -17.311 -11.443  1.00  0.00
ATOM   1307  C   CYSHA 129      64.254 -15.380  -8.449  1.00  0.00
ATOM   1308  O   CYSHA 129      63.094 -15.371  -8.860  1.00  0.00
ATOM   1309  N   GLU A 130      64.643 -15.717  -7.223  1.00  0.00
ATOM   1310  H   GLU A 130      65.592 -16.032  -7.196  1.00  0.00
ATOM   1311  CA  GLU A 130      63.704 -15.680  -6.093  1.00  0.00
ATOM   1312  CB  GLU A 130      64.278 -16.412  -4.879  1.00  0.00
ATOM   1313  CG  GLU A 130      64.588 -17.892  -5.113  1.00  0.00
ATOM   1314  CD  GLU A 130      64.778 -18.794  -3.891  1.00  0.00
ATOM   1315  OE1 GLU A 130      65.918 -18.981  -3.414  1.00  0.00
ATOM   1316  OE2 GLU A 130      63.730 -19.259  -3.393  1.00  0.00
ATOM   1317  C   GLU A 130      63.144 -14.315  -5.689  1.00  0.00
ATOM   1318  O   GLU A 130      62.037 -14.202  -5.165  1.00  0.00
ATOM   1319  N   LEU A 131      64.005 -13.303  -5.746  1.00  0.00
ATOM   1320  H   LEU A 131      64.928 -13.336  -6.129  1.00  0.00
ATOM   1321  CA  LEU A 131      63.595 -11.947  -5.353  1.00  0.00
ATOM   1322  CB  LEU A 131      64.795 -11.107  -4.910  1.00  0.00
ATOM   1323  CG  LEU A 131      65.287 -11.522  -3.522  1.00  0.00
ATOM   1324  CD1 LEU A 131      66.662 -10.917  -3.231  1.00  0.00
ATOM   1325  CD2 LEU A 131      64.344 -10.985  -2.444  1.00  0.00
ATOM   1326  C   LEU A 131      62.834 -11.114  -6.387  1.00  0.00
ATOM   1327  O   LEU A 131      62.127 -10.167  -6.044  1.00  0.00
ATOM   1328  N   THR A 132      62.891 -11.525  -7.650  1.00  0.00
ATOM   1329  H   THR A 132      63.667 -11.938  -8.128  1.00  0.00
ATOM   1330  CA  THR A 132      62.082 -10.956  -8.738  1.00  0.00
ATOM   1331  CB  THR A 132      62.994 -10.385  -9.825  1.00  0.00
ATOM   1332  OG1 THR A 132      64.075  -9.668  -9.223  1.00  0.00
ATOM   1333  HG1 THR A 132      64.743  -9.468  -9.940  1.00  0.00
ATOM   1334  CG2 THR A 132      62.230  -9.631 -10.915  1.00  0.00
ATOM   1335  C   THR A 132      60.971 -11.831  -9.324  1.00  0.00
ATOM   1336  O   THR A 132      61.299 -12.924  -9.783  1.00  0.00
ATOM   1337  N   PRO A 133      59.762 -11.280  -9.384  1.00  0.00
ATOM   1338  CA  PRO A 133      58.665 -11.890 -10.150  1.00  0.00
ATOM   1339  CB  PRO A 133      57.477 -10.943  -9.966  1.00  0.00
ATOM   1340  CG  PRO A 133      58.134  -9.746  -9.277  1.00  0.00
ATOM   1341  CD  PRO A 133      59.278 -10.285  -8.416  1.00  0.00
ATOM   1342  C   PRO A 133      58.876 -12.056 -11.656  1.00  0.00
ATOM   1343  O   PRO A 133      59.800 -11.489 -12.236  1.00  0.00
ATOM   1344  N   GLY A 134      58.248 -13.132 -12.121  1.00  0.00
ATOM   1345  H   GLY A 134      57.525 -13.401 -11.484  1.00  0.00
ATOM   1346  CA  GLY A 134      58.535 -13.669 -13.459  1.00  0.00
ATOM   1347  C   GLY A 134      59.716 -14.638 -13.544  1.00  0.00
ATOM   1348  O   GLY A 134      60.102 -14.912 -14.680  1.00  0.00
ATOM   1349  N   GLY A 135      60.516 -14.661 -12.482  1.00  0.00
ATOM   1350  H   GLY A 135      60.659 -13.809 -11.977  1.00  0.00
ATOM   1351  CA  GLY A 135      61.662 -15.577 -12.396  1.00  0.00
ATOM   1352  C   GLY A 135      62.646 -15.617 -13.567  1.00  0.00
ATOM   1353  O   GLY A 135      63.043 -14.556 -14.046  1.00  0.00
ATOM   1354  N   ARG A 136      62.953 -16.846 -13.971  1.00  0.00
ATOM   1355  H   ARG A 136      62.758 -17.671 -13.439  1.00  0.00
ATOM   1356  CA  ARG A 136      63.708 -17.054 -15.215  1.00  0.00
ATOM   1357  CB  ARG A 136      63.643 -18.531 -15.609  1.00  0.00
ATOM   1358  CG  ARG A 136      64.691 -19.386 -14.893  1.00  0.00
ATOM   1359  CD  ARG A 136      64.386 -20.843 -15.248  1.00  0.00
ATOM   1360  NE  ARG A 136      65.367 -21.826 -14.767  1.00  0.00
ATOM   1361  HE  ARG A 136      66.228 -21.463 -14.411  1.00  0.00
ATOM   1362  CZ  ARG A 136      65.256 -23.153 -14.614  1.00  0.00
ATOM   1363  NH1 ARG A 136      64.090 -23.775 -14.833  1.00  0.00
ATOM   1364 HH11 ARG A 136      63.963 -24.761 -14.725  1.00  0.00
ATOM   1365 HH12 ARG A 136      63.352 -23.353 -15.359  1.00  0.00
ATOM   1366  NH2 ARG A 136      66.397 -23.779 -14.296  1.00  0.00
ATOM   1367 HH21 ARG A 136      66.277 -24.769 -14.218  1.00  0.00
ATOM   1368 HH22 ARG A 136      67.280 -23.351 -14.100  1.00  0.00
ATOM   1369  C   ARG A 136      63.336 -16.216 -16.439  1.00  0.00
ATOM   1370  O   ARG A 136      64.279 -15.807 -17.115  1.00  0.00
ATOM   1371  N   ASP A 137      62.067 -16.034 -16.794  1.00  0.00
ATOM   1372  H   ASP A 137      61.464 -16.799 -16.568  1.00  0.00
ATOM   1373  CA  ASP A 137      61.702 -15.243 -17.978  1.00  0.00
ATOM   1374  CB  ASP A 137      60.208 -15.348 -18.295  1.00  0.00
ATOM   1375  CG  ASP A 137      59.710 -16.794 -18.256  1.00  0.00
ATOM   1376  OD1 ASP A 137      59.226 -17.207 -17.180  1.00  0.00
ATOM   1377  OD2 ASP A 137      59.934 -17.589 -19.194  1.00  0.00
ATOM   1378  C   ASP A 137      62.037 -13.776 -17.702  1.00  0.00
ATOM   1379  O   ASP A 137      62.352 -13.173 -18.727  1.00  0.00
ATOM   1380  N   ALA A 138      61.762 -13.293 -16.493  1.00  0.00
ATOM   1381  H   ALA A 138      61.382 -13.936 -15.829  1.00  0.00
ATOM   1382  CA  ALA A 138      62.051 -11.934 -16.014  1.00  0.00
ATOM   1383  CB  ALA A 138      61.416 -11.659 -14.650  1.00  0.00
ATOM   1384  C   ALA A 138      63.556 -11.688 -15.885  1.00  0.00
ATOM   1385  O   ALA A 138      63.942 -10.544 -16.123  1.00  0.00
ATOM   1386  N   VAL A 139      64.314 -12.628 -15.329  1.00  0.00
ATOM   1387  H   VAL A 139      63.843 -13.504 -15.229  1.00  0.00
ATOM   1388  CA  VAL A 139      65.776 -12.519 -15.216  1.00  0.00
ATOM   1389  CB  VAL A 139      66.302 -13.260 -13.985  1.00  0.00
ATOM   1390  CG1 VAL A 139      67.707 -12.778 -13.619  1.00  0.00
ATOM   1391  CG2 VAL A 139      65.414 -12.967 -12.774  1.00  0.00
ATOM   1392  C   VAL A 139      66.567 -12.777 -16.501  1.00  0.00
ATOM   1393  O   VAL A 139      66.591 -13.908 -16.984  1.00  0.00
ATOM   1394  N   GLN A 140      67.303 -11.815 -17.049  1.00  0.00
ATOM   1395  H   GLN A 140      67.478 -10.983 -16.523  1.00  0.00
ATOM   1396  CA  GLN A 140      68.027 -11.868 -18.328  1.00  0.00
ATOM   1397  CB  GLN A 140      67.832 -10.483 -18.948  1.00  0.00
ATOM   1398  CG  GLN A 140      68.462 -10.287 -20.329  1.00  0.00
ATOM   1399  CD  GLN A 140      67.989  -9.074 -21.132  1.00  0.00
ATOM   1400  OE1 GLN A 140      67.710  -8.034 -20.537  1.00  0.00
ATOM   1401  NE2 GLN A 140      68.101  -9.178 -22.454  1.00  0.00
ATOM   1402 HE21 GLN A 140      67.586  -8.488 -22.962  1.00  0.00
ATOM   1403 HE22 GLN A 140      68.637  -9.847 -22.969  1.00  0.00
ATOM   1404  C   GLN A 140      69.447 -12.437 -18.326  1.00  0.00
ATOM   1405  O   GLN A 140      70.356 -11.722 -17.909  1.00  0.00
ATOM   1406  N   VAL A 141      69.664 -13.643 -18.843  1.00  0.00
ATOM   1407  H   VAL A 141      68.843 -14.053 -19.241  1.00  0.00
ATOM   1408  CA  VAL A 141      70.985 -14.284 -18.783  1.00  0.00
ATOM   1409  CB  VAL A 141      71.016 -15.773 -18.431  1.00  0.00
ATOM   1410  CG1 VAL A 141      70.712 -15.827 -16.932  1.00  0.00
ATOM   1411  CG2 VAL A 141      69.977 -16.565 -19.227  1.00  0.00
ATOM   1412  C   VAL A 141      71.766 -13.928 -20.050  1.00  0.00
ATOM   1413  O   VAL A 141      71.148 -13.663 -21.080  1.00  0.00
ATOM   1414  N   LEU A 142      73.075 -13.757 -19.889  1.00  0.00
ATOM   1415  H   LEU A 142      73.340 -14.031 -18.965  1.00  0.00
ATOM   1416  CA  LEU A 142      74.107 -13.541 -20.914  1.00  0.00
ATOM   1417  CB  LEU A 142      74.789 -12.192 -20.682  1.00  0.00
ATOM   1418  CG  LEU A 142      73.899 -10.984 -20.982  1.00  0.00
ATOM   1419  CD1 LEU A 142      74.591  -9.700 -20.519  1.00  0.00
ATOM   1420  CD2 LEU A 142      73.527 -10.904 -22.464  1.00  0.00
ATOM   1421  C   LEU A 142      75.129 -14.680 -20.918  1.00  0.00
ATOM   1422  O   LEU A 142      75.797 -14.938 -19.918  1.00  0.00
ATOM   1423  N   ASP A 143      75.459 -15.065 -22.148  1.00  0.00
ATOM   1424  H   ASP A 143      75.067 -14.635 -22.961  1.00  0.00
ATOM   1425  CA  ASP A 143      76.215 -16.285 -22.466  1.00  0.00
ATOM   1426  CB  ASP A 143      75.287 -17.228 -23.235  1.00  0.00
ATOM   1427  CG  ASP A 143      75.767 -18.677 -23.130  1.00  0.00
ATOM   1428  OD1 ASP A 143      75.398 -19.338 -22.135  1.00  0.00
ATOM   1429  OD2 ASP A 143      76.157 -19.219 -24.186  1.00  0.00
ATOM   1430  C   ASP A 143      77.589 -16.138 -23.123  1.00  0.00
ATOM   1431  O   ASP A 143      78.335 -17.115 -23.093  1.00  0.00
ATOM   1432  N   SER A 144      78.066 -14.930 -23.410  1.00  0.00
ATOM   1433  H   SER A 144      77.670 -14.078 -23.065  1.00  0.00
ATOM   1434  CA  SER A 144      79.407 -14.673 -23.956  1.00  0.00
ATOM   1435  CB  SER A 144      79.277 -15.059 -25.431  1.00  0.00
ATOM   1436  OG  SER A 144      78.356 -14.223 -26.137  1.00  0.00
ATOM   1437  HG  SER A 144      77.406 -14.418 -25.893  1.00  0.00
ATOM   1438  C   SER A 144      79.990 -13.276 -23.733  1.00  0.00
ATOM   1439  O   SER A 144      79.170 -12.359 -23.741  1.00  0.00
ATOM   1440  N   LEU A 145      81.234 -13.149 -24.186  1.00  0.00
ATOM   1441  H   LEU A 145      81.913 -13.868 -24.334  1.00  0.00
ATOM   1442  CA  LEU A 145      81.857 -11.818 -24.206  1.00  0.00
ATOM   1443  CB  LEU A 145      83.375 -11.865 -24.397  1.00  0.00
ATOM   1444  CG  LEU A 145      84.197 -10.653 -23.955  1.00  0.00
ATOM   1445  CD1 LEU A 145      84.641 -10.536 -22.496  1.00  0.00
ATOM   1446  CD2 LEU A 145      85.465 -10.602 -24.809  1.00  0.00
ATOM   1447  C   LEU A 145      81.296 -10.966 -25.347  1.00  0.00
ATOM   1448  O   LEU A 145      80.889  -9.837 -25.077  1.00  0.00
ATOM   1449  N   ASP A 146      80.946 -11.602 -26.461  1.00  0.00
ATOM   1450  H   ASP A 146      81.410 -12.479 -26.585  1.00  0.00
ATOM   1451  CA  ASP A 146      80.257 -11.004 -27.614  1.00  0.00
ATOM   1452  CB  ASP A 146      80.043 -12.060 -28.701  1.00  0.00
ATOM   1453  CG  ASP A 146      81.314 -12.284 -29.522  1.00  0.00
ATOM   1454  OD1 ASP A 146      81.210 -12.609 -30.724  1.00  0.00
ATOM   1455  OD2 ASP A 146      82.453 -12.222 -29.011  1.00  0.00
ATOM   1456  C   ASP A 146      78.939 -10.310 -27.265  1.00  0.00
ATOM   1457  O   ASP A 146      78.810  -9.092 -27.385  1.00  0.00
ATOM   1458  N   GLU A 147      78.062 -11.090 -26.640  1.00  0.00
ATOM   1459  H   GLU A 147      78.188 -12.055 -26.410  1.00  0.00
ATOM   1460  CA  GLU A 147      76.812 -10.545 -26.090  1.00  0.00
ATOM   1461  CB  GLU A 147      75.969 -11.616 -25.395  1.00  0.00
ATOM   1462  CG  GLU A 147      75.261 -12.642 -26.282  1.00  0.00
ATOM   1463  CD  GLU A 147      75.032 -13.850 -25.372  1.00  0.00
ATOM   1464  OE1 GLU A 147      75.721 -14.838 -25.705  1.00  0.00
ATOM   1465  OE2 GLU A 147      74.085 -13.964 -24.563  1.00  0.00
ATOM   1466  C   GLU A 147      77.011  -9.420 -25.072  1.00  0.00
ATOM   1467  O   GLU A 147      76.150  -8.543 -25.117  1.00  0.00
ATOM   1468  N   VAL A 148      77.988  -9.483 -24.173  1.00  0.00
ATOM   1469  H   VAL A 148      78.273 -10.370 -23.807  1.00  0.00
ATOM   1470  CA  VAL A 148      78.138  -8.372 -23.222  1.00  0.00
ATOM   1471  CB  VAL A 148      79.051  -8.650 -22.026  1.00  0.00
ATOM   1472  CG1 VAL A 148      78.861  -7.608 -20.922  1.00  0.00
ATOM   1473  CG2 VAL A 148      78.540  -9.966 -21.437  1.00  0.00
ATOM   1474  C   VAL A 148      78.607  -7.077 -23.890  1.00  0.00
ATOM   1475  O   VAL A 148      77.990  -6.025 -23.734  1.00  0.00
ATOM   1476  N   ARG A 149      79.531  -7.180 -24.841  1.00  0.00
ATOM   1477  H   ARG A 149      80.032  -8.046 -24.834  1.00  0.00
ATOM   1478  CA  ARG A 149      79.932  -6.204 -25.865  1.00  0.00
ATOM   1479  CB  ARG A 149      81.036  -6.829 -26.722  1.00  0.00
ATOM   1480  CG  ARG A 149      82.399  -6.931 -26.036  1.00  0.00
ATOM   1481  CD  ARG A 149      83.538  -7.404 -26.941  1.00  0.00
ATOM   1482  NE  ARG A 149      83.623  -6.626 -28.186  1.00  0.00
ATOM   1483  HE  ARG A 149      82.882  -6.762 -28.844  1.00  0.00
ATOM   1484  CZ  ARG A 149      84.410  -5.557 -28.369  1.00  0.00
ATOM   1485  NH1 ARG A 149      85.044  -4.965 -27.348  1.00  0.00
ATOM   1486 HH11 ARG A 149      85.518  -4.097 -27.490  1.00  0.00
ATOM   1487 HH12 ARG A 149      85.199  -5.425 -26.473  1.00  0.00
ATOM   1488  NH2 ARG A 149      84.435  -4.917 -29.546  1.00  0.00
ATOM   1489 HH21 ARG A 149      85.022  -4.121 -29.699  1.00  0.00
ATOM   1490 HH22 ARG A 149      83.919  -5.257 -30.333  1.00  0.00
ATOM   1491  C   ARG A 149      78.821  -5.711 -26.794  1.00  0.00
ATOM   1492  O   ARG A 149      78.762  -4.494 -26.962  1.00  0.00
ATOM   1493  N   ALA A 150      77.910  -6.575 -27.232  1.00  0.00
ATOM   1494  H   ALA A 150      78.190  -7.528 -27.347  1.00  0.00
ATOM   1495  CA  ALA A 150      76.623  -6.205 -27.838  1.00  0.00
ATOM   1496  CB  ALA A 150      75.927  -7.481 -28.316  1.00  0.00
ATOM   1497  C   ALA A 150      75.707  -5.406 -26.909  1.00  0.00
ATOM   1498  O   ALA A 150      75.427  -4.233 -27.152  1.00  0.00
ATOM   1499  N   PHE A 151      75.508  -5.910 -25.694  1.00  0.00
ATOM   1500  H   PHE A 151      75.643  -6.876 -25.475  1.00  0.00
ATOM   1501  CA  PHE A 151      74.602  -5.312 -24.703  1.00  0.00
ATOM   1502  CB  PHE A 151      74.498  -6.258 -23.504  1.00  0.00
ATOM   1503  CG  PHE A 151      73.279  -5.896 -22.654  1.00  0.00
ATOM   1504  CD1 PHE A 151      73.469  -5.172 -21.483  1.00  0.00
ATOM   1505  HD1 PHE A 151      74.437  -4.736 -21.234  1.00  0.00
ATOM   1506  CD2 PHE A 151      72.024  -6.422 -22.938  1.00  0.00
ATOM   1507  HD2 PHE A 151      71.832  -6.892 -23.903  1.00  0.00
ATOM   1508  CE1 PHE A 151      72.419  -5.080 -20.578  1.00  0.00
ATOM   1509  HE1 PHE A 151      72.541  -4.438 -19.705  1.00  0.00
ATOM   1510  CE2 PHE A 151      70.996  -6.375 -22.004  1.00  0.00
ATOM   1511  HE2 PHE A 151      70.107  -6.969 -22.215  1.00  0.00
ATOM   1512  CZ  PHE A 151      71.200  -5.711 -20.801  1.00  0.00
ATOM   1513  HZ  PHE A 151      70.360  -5.416 -20.171  1.00  0.00
ATOM   1514  C   PHE A 151      75.044  -3.915 -24.260  1.00  0.00
ATOM   1515  O   PHE A 151      74.159  -3.102 -23.999  1.00  0.00
ATOM   1516  N   LEU A 152      76.354  -3.718 -24.149  1.00  0.00
ATOM   1517  H   LEU A 152      76.914  -4.526 -23.966  1.00  0.00
ATOM   1518  CA  LEU A 152      76.994  -2.410 -23.944  1.00  0.00
ATOM   1519  CB  LEU A 152      78.510  -2.577 -23.822  1.00  0.00
ATOM   1520  CG  LEU A 152      78.879  -3.166 -22.459  1.00  0.00
ATOM   1521  CD1 LEU A 152      80.348  -3.579 -22.563  1.00  0.00
ATOM   1522  CD2 LEU A 152      78.708  -2.077 -21.398  1.00  0.00
ATOM   1523  C   LEU A 152      76.846  -1.516 -25.177  1.00  0.00
ATOM   1524  O   LEU A 152      76.651  -0.304 -25.095  1.00  0.00
ATOM   1525  N   GLY A 153      77.059  -2.097 -26.354  1.00  0.00
ATOM   1526  H   GLY A 153      77.062  -3.097 -26.364  1.00  0.00
ATOM   1527  CA  GLY A 153      77.225  -1.349 -27.608  1.00  0.00
ATOM   1528  C   GLY A 153      78.652  -1.123 -28.111  1.00  0.00
ATOM   1529  O   GLY A 153      79.100   0.022 -28.070  1.00  0.00
ATOM   1530  N   ASN A 154      79.218  -2.270 -28.476  1.00  0.00
ATOM   1531  H   ASN A 154      78.782  -3.131 -28.216  1.00  0.00
ATOM   1532  CA  ASN A 154      80.303  -2.310 -29.467  1.00  0.00
ATOM   1533  CB  ASN A 154      81.625  -2.275 -28.698  1.00  0.00
ATOM   1534  CG  ASN A 154      82.734  -1.782 -29.631  1.00  0.00
ATOM   1535  OD1 ASN A 154      82.857  -1.981 -30.838  1.00  0.00
ATOM   1536  ND2 ASN A 154      83.630  -1.026 -29.003  1.00  0.00
ATOM   1537 HD21 ASN A 154      84.339  -0.527 -29.501  1.00  0.00
ATOM   1538 HD22 ASN A 154      83.722  -1.096 -28.010  1.00  0.00
ATOM   1539  C   ASN A 154      80.227  -3.642 -30.215  1.00  0.00
ATOM   1540  O   ASN A 154      79.369  -4.488 -29.966  1.00  0.00
ATOM   1541  N   THR A 155      81.131  -3.858 -31.166  1.00  0.00
ATOM   1542  H   THR A 155      82.014  -3.390 -31.135  1.00  0.00
ATOM   1543  CA  THR A 155      81.174  -5.048 -32.029  1.00  0.00
ATOM   1544  CB  THR A 155      82.359  -4.940 -32.990  1.00  0.00
ATOM   1545  OG1 THR A 155      83.515  -4.493 -32.276  1.00  0.00
ATOM   1546  HG1 THR A 155      84.329  -4.851 -32.733  1.00  0.00
ATOM   1547  CG2 THR A 155      81.987  -3.967 -34.111  1.00  0.00
ATOM   1548  C   THR A 155      81.296  -6.358 -31.248  1.00  0.00
ATOM   1549  O   THR A 155      82.046  -6.406 -30.274  1.00  0.00
ATOM   1550  N   PRO A 156      80.606  -7.405 -31.691  1.00  0.00
ATOM   1551  CA  PRO A 156      80.953  -8.763 -31.246  1.00  0.00
ATOM   1552  CB  PRO A 156      79.763  -9.611 -31.700  1.00  0.00
ATOM   1553  CG  PRO A 156      78.590  -8.642 -31.539  1.00  0.00
ATOM   1554  CD  PRO A 156      79.193  -7.348 -32.089  1.00  0.00
ATOM   1555  C   PRO A 156      82.243  -9.231 -31.923  1.00  0.00
ATOM   1556  O   PRO A 156      82.671  -8.759 -32.975  1.00  0.00
ATOM   1557  N   SER A 157      82.774 -10.361 -31.464  1.00  0.00
ATOM   1558  H   SER A 157      82.285 -11.008 -30.880  1.00  0.00
ATOM   1559  CA  SER A 157      84.218 -10.592 -31.613  1.00  0.00
ATOM   1560  CB  SER A 157      84.963  -9.966 -30.432  1.00  0.00
ATOM   1561  OG  SER A 157      84.747 -10.616 -29.177  1.00  0.00
ATOM   1562  HG  SER A 157      83.980 -11.257 -29.158  1.00  0.00
ATOM   1563  C   SER A 157      84.624 -12.066 -31.691  1.00  0.00
ATOM   1564  O   SER A 157      85.805 -12.375 -31.540  1.00  0.00
ATOM   1565  N   HISBA 158      83.749 -12.981 -32.099  1.00  0.00
ATOM   1566  H   HISBA 158      82.790 -12.975 -31.816  1.00  0.00
ATOM   1567  CA  HISBA 158      84.143 -14.374 -32.354  1.00  0.00
ATOM   1568  CB  HISBA 158      82.927 -15.217 -32.746  1.00  0.00
ATOM   1569  CG  HISBA 158      83.259 -16.659 -33.134  1.00  0.00
ATOM   1570  ND1 HISBA 158      83.695 -17.617 -32.321  1.00  0.00
ATOM   1571  CD2 HISBA 158      83.085 -17.180 -34.345  1.00  0.00
ATOM   1572  HD2 HISBA 158      82.619 -16.630 -35.162  1.00  0.00
ATOM   1573  CE1 HISBA 158      83.863 -18.719 -33.046  1.00  0.00
ATOM   1574  HE1 HISBA 158      83.965 -19.741 -32.681  1.00  0.00
ATOM   1575  NE2 HISBA 158      83.501 -18.442 -34.296  1.00  0.00
ATOM   1576  HE2 HISBA 158      83.380 -19.118 -35.023  1.00  0.00
ATOM   1577  C   HISBA 158      85.231 -14.414 -33.428  1.00  0.00
ATOM   1578  O   HISBA 158      85.034 -13.870 -34.514  1.00  0.00
ATOM   1579  N   PRO A 159      86.421 -14.852 -33.026  1.00  0.00
ATOM   1580  CA  PRO A 159      87.630 -14.878 -33.862  1.00  0.00
ATOM   1581  CB  PRO A 159      88.696 -15.632 -33.064  1.00  0.00
ATOM   1582  CG  PRO A 159      88.228 -15.464 -31.617  1.00  0.00
ATOM   1583  CD  PRO A 159      86.701 -15.449 -31.712  1.00  0.00
ATOM   1584  C   PRO A 159      87.403 -15.466 -35.256  1.00  0.00
ATOM   1585  O   PRO A 159      86.960 -16.599 -35.432  1.00  0.00
ATOM   1586  N   PRO A 160      87.452 -14.540 -36.210  1.00  0.00
ATOM   1587  CA  PRO A 160      87.151 -14.873 -37.610  1.00  0.00
ATOM   1588  CB  PRO A 160      87.236 -13.536 -38.350  1.00  0.00
ATOM   1589  CG  PRO A 160      86.971 -12.498 -37.257  1.00  0.00
ATOM   1590  CD  PRO A 160      87.753 -13.106 -36.090  1.00  0.00
ATOM   1591  C   PRO A 160      88.099 -15.869 -38.281  1.00  0.00
ATOM   1592  O   PRO A 160      87.723 -16.953 -38.724  1.00  0.00
ATOM   1593  N   HISBA 161      89.373 -15.492 -38.227  1.00  0.00
ATOM   1594  H   HISBA 161      89.701 -14.647 -37.805  1.00  0.00
ATOM   1595  CA  HISBA 161      90.505 -16.395 -38.483  1.00  0.00
ATOM   1596  CB  HISBA 161      91.797 -15.634 -38.177  1.00  0.00
ATOM   1597  CG  HISBA 161      91.905 -15.018 -36.781  1.00  0.00
ATOM   1598  ND1 HISBA 161      90.909 -14.625 -35.992  1.00  0.00
ATOM   1599  CD2 HISBA 161      93.046 -15.026 -36.097  1.00  0.00
ATOM   1600  HD2 HISBA 161      93.931 -15.599 -36.374  1.00  0.00
ATOM   1601  CE1 HISBA 161      91.449 -14.382 -34.801  1.00  0.00
ATOM   1602  HE1 HISBA 161      90.981 -13.873 -33.958  1.00  0.00
ATOM   1603  NE2 HISBA 161      92.747 -14.667 -34.852  1.00  0.00
ATOM   1604  HE2 HISBA 161      93.403 -14.567 -34.104  1.00  0.00
ATOM   1605  C   HISBA 161      90.588 -17.772 -37.821  1.00  0.00
ATOM   1606  O   HISBA 161      90.347 -18.741 -38.540  1.00  0.00
ATOM   1607  N   LEU A 162      90.525 -17.855 -36.495  1.00  0.00
ATOM   1608  H   LEU A 162      90.589 -17.014 -35.957  1.00  0.00
ATOM   1609  CA  LEU A 162      90.711 -19.125 -35.780  1.00  0.00
ATOM   1610  CB  LEU A 162      91.020 -18.767 -34.325  1.00  0.00
ATOM   1611  CG  LEU A 162      92.467 -18.317 -34.116  1.00  0.00
ATOM   1612  CD1 LEU A 162      92.722 -18.376 -32.608  1.00  0.00
ATOM   1613  CD2 LEU A 162      93.511 -19.190 -34.815  1.00  0.00
ATOM   1614  C   LEU A 162      89.518 -20.083 -35.798  1.00  0.00
ATOM   1615  O   LEU A 162      88.457 -19.643 -35.359  1.00  0.00
ATOM   1616  N   PRO A 163      89.757 -21.327 -36.204  1.00  0.00
ATOM   1617  CA  PRO A 163      88.759 -22.404 -36.266  1.00  0.00
ATOM   1618  CB  PRO A 163      89.365 -23.511 -37.132  1.00  0.00
ATOM   1619  CG  PRO A 163      90.853 -23.344 -36.813  1.00  0.00
ATOM   1620  CD  PRO A 163      91.047 -21.831 -36.697  1.00  0.00
ATOM   1621  C   PRO A 163      88.176 -22.980 -34.974  1.00  0.00
ATOM   1622  O   PRO A 163      87.857 -24.163 -34.868  1.00  0.00
ATOM   1623  N   VAL A 164      87.822 -22.005 -34.141  1.00  0.00
ATOM   1624  H   VAL A 164      88.023 -21.044 -34.332  1.00  0.00
ATOM   1625  CA  VAL A 164      87.312 -22.329 -32.801  1.00  0.00
ATOM   1626  CB  VAL A 164      87.629 -21.298 -31.717  1.00  0.00
ATOM   1627  CG1 VAL A 164      89.120 -21.250 -31.379  1.00  0.00
ATOM   1628  CG2 VAL A 164      86.978 -19.955 -32.058  1.00  0.00
ATOM   1629  C   VAL A 164      85.883 -22.864 -32.683  1.00  0.00
ATOM   1630  O   VAL A 164      84.983 -22.209 -33.206  1.00  0.00
ATOM   1631  N   ASN A 165      85.769 -24.090 -32.181  1.00  0.00
ATOM   1632  H   ASN A 165      86.640 -24.532 -31.966  1.00  0.00
ATOM   1633  CA  ASN A 165      84.499 -24.810 -32.009  1.00  0.00
ATOM   1634  CB  ASN A 165      84.753 -26.269 -31.626  1.00  0.00
ATOM   1635  CG  ASN A 165      85.460 -27.071 -32.721  1.00  0.00
ATOM   1636  OD1 ASN A 165      85.390 -26.732 -33.901  1.00  0.00
ATOM   1637  ND2 ASN A 165      85.828 -28.285 -32.323  1.00  0.00
ATOM   1638 HD21 ASN A 165      86.304 -28.838 -33.007  1.00  0.00
ATOM   1639 HD22 ASN A 165      85.858 -28.553 -31.360  1.00  0.00
ATOM   1640  C   ASN A 165      83.893 -24.249 -30.721  1.00  0.00
ATOM   1641  O   ASN A 165      84.496 -23.858 -29.723  1.00  0.00
ATOM   1642  N   LYSHA 166      82.617 -23.897 -30.847  1.00  0.00
ATOM   1643  H   LYSHA 166      82.095 -23.919 -31.700  1.00  0.00
ATOM   1644  CA  LYSHA 166      81.866 -23.515 -29.643  1.00  0.00
ATOM   1645  CB  LYSHA 166      80.517 -22.883 -29.991  1.00  0.00
ATOM   1646  CG  LYSHA 166      80.550 -21.551 -30.744  1.00  0.00
ATOM   1647  CD  LYSHA 166      81.243 -20.467 -29.916  1.00  0.00
ATOM   1648  CE  LYSHA 166      80.819 -19.083 -30.411  1.00  0.00
ATOM   1649  NZ  LYSHA 166      81.648 -18.186 -29.594  1.00  0.00
ATOM   1650  HZ1 LYSHA 166      81.238 -17.279 -29.688  1.00  0.00
ATOM   1651  HZ2 LYSHA 166      82.586 -18.157 -29.940  1.00  0.00
ATOM   1652  HZ3 LYSHA 166      81.641 -18.384 -28.614  1.00  0.00
ATOM   1653  C   LYSHA 166      81.529 -24.690 -28.723  1.00  0.00
ATOM   1654  O   LYSHA 166      80.590 -25.441 -28.980  1.00  0.00
ATOM   1655  N   ASP A 167      82.377 -24.811 -27.706  1.00  0.00
ATOM   1656  H   ASP A 167      82.705 -23.959 -27.297  1.00  0.00
ATOM   1657  CA  ASP A 167      82.247 -26.007 -26.860  1.00  0.00
ATOM   1658  CB  ASP A 167      83.721 -26.306 -26.584  1.00  0.00
ATOM   1659  CG  ASP A 167      83.883 -27.635 -25.843  1.00  0.00
ATOM   1660  OD1 ASP A 167      83.805 -27.496 -24.603  1.00  0.00
ATOM   1661  OD2 ASP A 167      84.248 -28.676 -26.431  1.00  0.00
ATOM   1662  C   ASP A 167      81.346 -25.802 -25.641  1.00  0.00
ATOM   1663  O   ASP A 167      81.334 -24.671 -25.157  1.00  0.00
ATOM   1664  N   PRO A 168      80.581 -26.818 -25.252  1.00  0.00
ATOM   1665  CA  PRO A 168      79.803 -26.743 -24.007  1.00  0.00
ATOM   1666  CB  PRO A 168      79.071 -28.084 -23.937  1.00  0.00
ATOM   1667  CG  PRO A 168      78.885 -28.464 -25.408  1.00  0.00
ATOM   1668  CD  PRO A 168      80.191 -27.991 -26.048  1.00  0.00
ATOM   1669  C   PRO A 168      80.593 -26.558 -22.710  1.00  0.00
ATOM   1670  O   PRO A 168      80.263 -25.769 -21.826  1.00  0.00
ATOM   1671  N   ALA A 169      81.715 -27.270 -22.646  1.00  0.00
ATOM   1672  H   ALA A 169      82.223 -27.596 -23.443  1.00  0.00
ATOM   1673  CA  ALA A 169      82.517 -27.246 -21.414  1.00  0.00
ATOM   1674  CB  ALA A 169      83.314 -28.552 -21.452  1.00  0.00
ATOM   1675  C   ALA A 169      83.495 -26.082 -21.241  1.00  0.00
ATOM   1676  O   ALA A 169      83.831 -25.775 -20.098  1.00  0.00
ATOM   1677  N   ALA A 170      83.825 -25.534 -22.407  1.00  0.00
ATOM   1678  H   ALA A 170      83.654 -25.870 -23.333  1.00  0.00
ATOM   1679  CA  ALA A 170      84.771 -24.416 -22.535  1.00  0.00
ATOM   1680  CB  ALA A 170      85.092 -24.222 -24.018  1.00  0.00
ATOM   1681  C   ALA A 170      84.298 -23.107 -21.900  1.00  0.00
ATOM   1682  O   ALA A 170      83.162 -22.652 -22.024  1.00  0.00
ATOM   1683  N   ARG A 171      85.229 -22.631 -21.077  1.00  0.00
ATOM   1684  H   ARG A 171      86.037 -23.213 -21.175  1.00  0.00
ATOM   1685  CA  ARG A 171      84.970 -21.582 -20.081  1.00  0.00
ATOM   1686  CB  ARG A 171      85.992 -21.652 -18.944  1.00  0.00
ATOM   1687  CG  ARG A 171      86.070 -22.896 -18.057  1.00  0.00
ATOM   1688  CD  ARG A 171      86.904 -22.467 -16.847  1.00  0.00
ATOM   1689  NE  ARG A 171      87.107 -23.618 -15.955  1.00  0.00
ATOM   1690  HE  ARG A 171      86.266 -24.116 -15.743  1.00  0.00
ATOM   1691  CZ  ARG A 171      88.067 -23.740 -15.029  1.00  0.00
ATOM   1692  NH1 ARG A 171      89.016 -22.830 -14.770  1.00  0.00
ATOM   1693 HH11 ARG A 171      89.842 -23.074 -14.261  1.00  0.00
ATOM   1694 HH12 ARG A 171      88.999 -21.887 -15.100  1.00  0.00
ATOM   1695  NH2 ARG A 171      88.124 -24.964 -14.486  1.00  0.00
ATOM   1696 HH21 ARG A 171      88.846 -25.248 -13.855  1.00  0.00
ATOM   1697 HH22 ARG A 171      87.600 -25.700 -14.914  1.00  0.00
ATOM   1698  C   ARG A 171      84.778 -20.173 -20.645  1.00  0.00
ATOM   1699  O   ARG A 171      85.505 -19.245 -20.294  1.00  0.00
ATOM   1700  N   ASP A 172      83.746 -19.942 -21.451  1.00  0.00
ATOM   1701  H   ASP A 172      83.523 -20.785 -21.940  1.00  0.00
ATOM   1702  CA  ASP A 172      83.266 -18.597 -21.799  1.00  0.00
ATOM   1703  CB  ASP A 172      82.110 -18.701 -22.796  1.00  0.00
ATOM   1704  CG  ASP A 172      82.436 -19.182 -24.211  1.00  0.00
ATOM   1705  OD1 ASP A 172      82.172 -20.365 -24.517  1.00  0.00
ATOM   1706  OD2 ASP A 172      83.052 -18.374 -24.939  1.00  0.00
ATOM   1707  C   ASP A 172      82.828 -17.719 -20.625  1.00  0.00
ATOM   1708  O   ASP A 172      82.630 -18.202 -19.511  1.00  0.00
ATOM   1709  N   LEU A 173      82.822 -16.406 -20.838  1.00  0.00
ATOM   1710  H   LEU A 173      83.213 -15.735 -21.466  1.00  0.00
ATOM   1711  CA  LEU A 173      82.249 -15.451 -19.879  1.00  0.00
ATOM   1712  CB  LEU A 173      82.726 -14.015 -20.109  1.00  0.00
ATOM   1713  CG  LEU A 173      82.296 -12.979 -19.069  1.00  0.00
ATOM   1714  CD1 LEU A 173      83.182 -13.168 -17.836  1.00  0.00
ATOM   1715  CD2 LEU A 173      82.401 -11.595 -19.713  1.00  0.00
ATOM   1716  C   LEU A 173      80.721 -15.438 -19.818  1.00  0.00
ATOM   1717  O   LEU A 173      80.080 -14.941 -20.743  1.00  0.00
ATOM   1718  N   ARG A 174      80.194 -15.922 -18.697  1.00  0.00
ATOM   1719  H   ARG A 174      81.005 -16.080 -18.132  1.00  0.00
ATOM   1720  CA  ARG A 174      78.758 -15.964 -18.389  1.00  0.00
ATOM   1721  CB  ARG A 174      78.403 -17.364 -17.882  1.00  0.00
ATOM   1722  CG  ARG A 174      77.796 -18.120 -19.066  1.00  0.00
ATOM   1723  CD  ARG A 174      78.956 -18.676 -19.895  1.00  0.00
ATOM   1724  NE  ARG A 174      78.382 -19.457 -21.000  1.00  0.00
ATOM   1725  HE  ARG A 174      77.491 -19.498 -21.450  1.00  0.00
ATOM   1726  CZ  ARG A 174      78.930 -20.497 -21.644  1.00  0.00
ATOM   1727  NH1 ARG A 174      78.420 -20.949 -22.797  1.00  0.00
ATOM   1728 HH11 ARG A 174      78.930 -21.616 -23.340  1.00  0.00
ATOM   1729 HH12 ARG A 174      77.700 -20.439 -23.268  1.00  0.00
ATOM   1730  NH2 ARG A 174      80.057 -21.110 -21.257  1.00  0.00
ATOM   1731 HH21 ARG A 174      80.540 -21.723 -21.882  1.00  0.00
ATOM   1732 HH22 ARG A 174      80.475 -20.897 -20.373  1.00  0.00
ATOM   1733  C   ARG A 174      78.264 -14.914 -17.391  1.00  0.00
ATOM   1734  O   ARG A 174      79.032 -14.561 -16.497  1.00  0.00
ATOM   1735  N   GLY A 175      76.987 -14.543 -17.391  1.00  0.00
ATOM   1736  H   GLY A 175      76.376 -14.779 -18.146  1.00  0.00
ATOM   1737  CA  GLY A 175      76.344 -13.776 -16.314  1.00  0.00
ATOM   1738  C   GLY A 175      74.880 -13.377 -16.509  1.00  0.00
ATOM   1739  O   GLY A 175      74.061 -13.918 -17.250  1.00  0.00
ATOM   1740  N   TYR A 176      74.385 -12.572 -15.572  1.00  0.00
ATOM   1741  H   TYR A 176      75.083 -12.156 -14.988  1.00  0.00
ATOM   1742  CA  TYR A 176      72.997 -12.095 -15.644  1.00  0.00
ATOM   1743  CB  TYR A 176      72.155 -12.858 -14.619  1.00  0.00
ATOM   1744  CG  TYR A 176      72.314 -12.565 -13.126  1.00  0.00
ATOM   1745  CD1 TYR A 176      73.468 -12.964 -12.462  1.00  0.00
ATOM   1746  HD1 TYR A 176      74.164 -13.544 -13.067  1.00  0.00
ATOM   1747  CD2 TYR A 176      71.358 -11.846 -12.418  1.00  0.00
ATOM   1748  HD2 TYR A 176      70.402 -11.666 -12.909  1.00  0.00
ATOM   1749  CE1 TYR A 176      73.798 -12.551 -11.176  1.00  0.00
ATOM   1750  HE1 TYR A 176      74.663 -12.963 -10.655  1.00  0.00
ATOM   1751  CE2 TYR A 176      71.685 -11.378 -11.150  1.00  0.00
ATOM   1752  HE2 TYR A 176      71.006 -10.677 -10.665  1.00  0.00
ATOM   1753  CZ  TYR A 176      72.910 -11.674 -10.564  1.00  0.00
ATOM   1754  OH  TYR A 176      73.154 -11.302  -9.279  1.00  0.00
ATOM   1755  HH  TYR A 176      72.396 -10.719  -8.984  1.00  0.00
ATOM   1756  C   TYR A 176      72.833 -10.582 -15.483  1.00  0.00
ATOM   1757  O   TYR A 176      73.691  -9.982 -14.838  1.00  0.00
ATOM   1758  N   VAL A 177      71.838  -9.958 -16.108  1.00  0.00
ATOM   1759  H   VAL A 177      71.196 -10.412 -16.726  1.00  0.00
ATOM   1760  CA  VAL A 177      71.360  -8.597 -15.828  1.00  0.00
ATOM   1761  CB  VAL A 177      71.108  -7.793 -17.105  1.00  0.00
ATOM   1762  CG1 VAL A 177      71.099  -6.284 -16.856  1.00  0.00
ATOM   1763  CG2 VAL A 177      71.815  -8.174 -18.408  1.00  0.00
ATOM   1764  C   VAL A 177      70.266  -8.635 -14.758  1.00  0.00
ATOM   1765  O   VAL A 177      69.288  -9.329 -15.032  1.00  0.00
ATOM   1766  N   SER A 178      70.582  -8.015 -13.625  1.00  0.00
ATOM   1767  H   SER A 178      71.553  -8.237 -13.721  1.00  0.00
ATOM   1768  CA  SER A 178      69.628  -7.931 -12.510  1.00  0.00
ATOM   1769  CB  SER A 178      70.371  -7.782 -11.181  1.00  0.00
ATOM   1770  OG  SER A 178      69.594  -7.571 -10.000  1.00  0.00
ATOM   1771  HG  SER A 178      70.019  -7.849  -9.138  1.00  0.00
ATOM   1772  C   SER A 178      68.591  -6.824 -12.711  1.00  0.00
ATOM   1773  O   SER A 178      68.957  -5.657 -12.842  1.00  0.00
ATOM   1774  N   ASN A 179      67.345  -7.245 -12.511  1.00  0.00
ATOM   1775  H   ASN A 179      67.085  -7.896 -11.798  1.00  0.00
ATOM   1776  CA  ASN A 179      66.149  -6.431 -12.776  1.00  0.00
ATOM   1777  CB  ASN A 179      64.907  -7.246 -12.409  1.00  0.00
ATOM   1778  CG  ASN A 179      64.756  -8.496 -13.278  1.00  0.00
ATOM   1779  OD1 ASN A 179      65.567  -9.413 -13.391  1.00  0.00
ATOM   1780  ND2 ASN A 179      63.794  -8.337 -14.183  1.00  0.00
ATOM   1781 HD21 ASN A 179      63.739  -8.998 -14.931  1.00  0.00
ATOM   1782 HD22 ASN A 179      63.107  -7.615 -14.106  1.00  0.00
ATOM   1783  C   ASN A 179      65.880  -5.130 -12.018  1.00  0.00
ATOM   1784  O   ASN A 179      65.102  -4.283 -12.454  1.00  0.00
ATOM   1785  N   ASP A 180      66.637  -4.934 -10.942  1.00  0.00
ATOM   1786  H   ASP A 180      67.120  -5.648 -10.435  1.00  0.00
ATOM   1787  CA  ASP A 180      66.572  -3.624 -10.279  1.00  0.00
ATOM   1788  CB  ASP A 180      65.313  -3.471  -9.424  1.00  0.00
ATOM   1789  CG  ASP A 180      64.524  -2.310 -10.033  1.00  0.00
ATOM   1790  OD1 ASP A 180      63.286  -2.314 -10.204  1.00  0.00
ATOM   1791  OD2 ASP A 180      65.193  -1.273 -10.229  1.00  0.00
ATOM   1792  C   ASP A 180      67.710  -3.470  -9.267  1.00  0.00
ATOM   1793  O   ASP A 180      68.219  -4.358  -8.585  1.00  0.00
ATOM   1794  N   CYSHA 181      68.277  -2.271  -9.372  1.00  0.00
ATOM   1795  H   CYSHA 181      67.709  -1.549  -9.769  1.00  0.00
ATOM   1796  CA  CYSHA 181      69.462  -1.731  -8.690  1.00  0.00
ATOM   1797  CB  CYSHA 181      70.697  -2.414  -9.281  1.00  0.00
ATOM   1798  SG  CYSHA 181      72.191  -2.140  -8.260  1.00  0.00
ATOM   1799  HG  CYSHA 181      72.122  -3.376  -7.775  1.00  0.00
ATOM   1800  C   CYSHA 181      69.681  -0.222  -8.819  1.00  0.00
ATOM   1801  O   CYSHA 181      68.818   0.367  -9.468  1.00  0.00
ATOM   1802  N   GLY A 182      70.766   0.375  -8.334  1.00  0.00
ATOM   1803  H   GLY A 182      71.269  -0.318  -7.818  1.00  0.00
ATOM   1804  CA  GLY A 182      71.027   1.781  -8.674  1.00  0.00
ATOM   1805  C   GLY A 182      72.292   2.344  -8.021  1.00  0.00
ATOM   1806  O   GLY A 182      73.008   1.526  -7.445  1.00  0.00
ATOM   1807  N   TRP A 183      72.532   3.625  -8.283  1.00  0.00
ATOM   1808  H   TRP A 183      71.992   4.130  -8.957  1.00  0.00
ATOM   1809  CA  TRP A 183      73.607   4.374  -7.617  1.00  0.00
ATOM   1810  CB  TRP A 183      74.925   4.522  -8.380  1.00  0.00
ATOM   1811  CG  TRP A 183      74.834   4.981  -9.837  1.00  0.00
ATOM   1812  CD1 TRP A 183      74.879   4.201 -10.913  1.00  0.00
ATOM   1813  HD1 TRP A 183      75.178   3.154 -10.850  1.00  0.00
ATOM   1814  CD2 TRP A 183      74.711   6.287 -10.296  1.00  0.00
ATOM   1815  NE1 TRP A 183      74.855   4.917 -12.033  1.00  0.00
ATOM   1816  HE1 TRP A 183      74.942   4.585 -12.972  1.00  0.00
ATOM   1817  CE2 TRP A 183      74.787   6.198 -11.681  1.00  0.00
ATOM   1818  CE3 TRP A 183      74.663   7.542  -9.699  1.00  0.00
ATOM   1819  HE3 TRP A 183      74.593   7.649  -8.617  1.00  0.00
ATOM   1820  CZ2 TRP A 183      74.802   7.337 -12.477  1.00  0.00
ATOM   1821  HZ2 TRP A 183      74.924   7.283 -13.558  1.00  0.00
ATOM   1822  CZ3 TRP A 183      74.734   8.675 -10.501  1.00  0.00
ATOM   1823  HZ3 TRP A 183      74.497   9.656 -10.091  1.00  0.00
ATOM   1824  CH2 TRP A 183      74.771   8.596 -11.888  1.00  0.00
ATOM   1825  HH2 TRP A 183      74.476   9.478 -12.457  1.00  0.00
ATOM   1826  C   TRP A 183      73.194   5.760  -7.118  1.00  0.00
ATOM   1827  O   TRP A 183      72.131   6.220  -7.531  1.00  0.00
ATOM   1828  N   ALA A 184      73.783   6.099  -5.974  1.00  0.00
ATOM   1829  H   ALA A 184      74.272   5.530  -5.313  1.00  0.00
ATOM   1830  CA  ALA A 184      73.489   7.316  -5.205  1.00  0.00
ATOM   1831  CB  ALA A 184      73.030   7.099  -3.761  1.00  0.00
ATOM   1832  C   ALA A 184      74.741   8.183  -5.063  1.00  0.00
ATOM   1833  O   ALA A 184      75.875   7.785  -4.801  1.00  0.00
ATOM   1834  N   ASP A 185      74.483   9.485  -5.148  1.00  0.00
ATOM   1835  H   ASP A 185      73.711  10.022  -5.489  1.00  0.00
ATOM   1836  CA  ASP A 185      75.458  10.567  -4.952  1.00  0.00
ATOM   1837  CB  ASP A 185      74.999  11.965  -5.371  1.00  0.00
ATOM   1838  CG  ASP A 185      76.179  12.939  -5.379  1.00  0.00
ATOM   1839  OD1 ASP A 185      76.911  12.968  -4.366  1.00  0.00
ATOM   1840  OD2 ASP A 185      76.414  13.557  -6.440  1.00  0.00
ATOM   1841  C   ASP A 185      75.539  10.665  -3.428  1.00  0.00
ATOM   1842  O   ASP A 185      74.750  11.124  -2.604  1.00  0.00
ATOM   1843  N   ALA A 186      76.566   9.900  -3.067  1.00  0.00
ATOM   1844  H   ALA A 186      76.935   9.252  -3.733  1.00  0.00
ATOM   1845  CA  ALA A 186      76.945   9.712  -1.660  1.00  0.00
ATOM   1846  CB  ALA A 186      78.068   8.674  -1.625  1.00  0.00
ATOM   1847  C   ALA A 186      77.309  10.996  -0.910  1.00  0.00
ATOM   1848  O   ALA A 186      76.708  11.263   0.129  1.00  0.00
ATOM   1849  N   GLY A 187      77.996  11.945  -1.539  1.00  0.00
ATOM   1850  H   GLY A 187      78.284  11.776  -2.482  1.00  0.00
ATOM   1851  CA  GLY A 187      78.362  13.273  -1.025  1.00  0.00
ATOM   1852  C   GLY A 187      77.139  14.178  -0.859  1.00  0.00
ATOM   1853  O   GLY A 187      77.022  14.681   0.257  1.00  0.00
ATOM   1854  N   ALA A 188      76.231  14.153  -1.831  1.00  0.00
ATOM   1855  H   ALA A 188      76.465  13.742  -2.712  1.00  0.00
ATOM   1856  CA  ALA A 188      74.853  14.662  -1.779  1.00  0.00
ATOM   1857  CB  ALA A 188      73.976  14.574  -3.030  1.00  0.00
ATOM   1858  C   ALA A 188      74.058  14.184  -0.563  1.00  0.00
ATOM   1859  O   ALA A 188      73.732  14.956   0.338  1.00  0.00
ATOM   1860  N   SER A 189      74.118  12.862  -0.429  1.00  0.00
ATOM   1861  H   SER A 189      74.771  12.335  -0.973  1.00  0.00
ATOM   1862  CA  SER A 189      73.364  12.108   0.583  1.00  0.00
ATOM   1863  CB  SER A 189      73.090  10.628   0.306  1.00  0.00
ATOM   1864  OG  SER A 189      72.498  10.477  -0.987  1.00  0.00
ATOM   1865  HG  SER A 189      73.195  10.842  -1.605  1.00  0.00
ATOM   1866  C   SER A 189      73.862  12.245   2.023  1.00  0.00
ATOM   1867  O   SER A 189      73.005  12.530   2.858  1.00  0.00
ATOM   1868  N   ILE A 190      75.183  12.200   2.169  1.00  0.00
ATOM   1869  H   ILE A 190      75.869  11.799   1.561  1.00  0.00
ATOM   1870  CA  ILE A 190      75.815  12.419   3.478  1.00  0.00
ATOM   1871  CB  ILE A 190      77.126  11.633   3.551  1.00  0.00
ATOM   1872  CG1 ILE A 190      77.416  11.043   4.932  1.00  0.00
ATOM   1873  CG2 ILE A 190      78.346  12.410   3.051  1.00  0.00
ATOM   1874  CD  ILE A 190      76.350  10.027   5.347  1.00  0.00
ATOM   1875  C   ILE A 190      75.835  13.859   3.994  1.00  0.00
ATOM   1876  O   ILE A 190      75.828  14.208   5.174  1.00  0.00
ATOM   1877  N   GLU A 191      75.585  14.764   3.052  1.00  0.00
ATOM   1878  H   GLU A 191      75.943  14.533   2.147  1.00  0.00
ATOM   1879  CA  GLU A 191      75.313  16.195   3.255  1.00  0.00
ATOM   1880  CB  GLU A 191      75.851  16.964   2.047  1.00  0.00
ATOM   1881  CG  GLU A 191      75.651  18.481   2.079  1.00  0.00
ATOM   1882  CD  GLU A 191      76.536  19.183   1.048  1.00  0.00
ATOM   1883  OE1 GLU A 191      76.049  20.023   0.261  1.00  0.00
ATOM   1884  OE2 GLU A 191      77.767  19.151   1.264  1.00  0.00
ATOM   1885  C   GLU A 191      73.845  16.490   3.567  1.00  0.00
ATOM   1886  O   GLU A 191      73.604  17.083   4.618  1.00  0.00
ATOM   1887  N   TRP A 192      72.946  15.874   2.805  1.00  0.00
ATOM   1888  H   TRP A 192      73.216  15.494   1.920  1.00  0.00
ATOM   1889  CA  TRP A 192      71.514  15.890   3.138  1.00  0.00
ATOM   1890  CB  TRP A 192      70.747  15.287   1.959  1.00  0.00
ATOM   1891  CG  TRP A 192      69.239  15.217   2.208  1.00  0.00
ATOM   1892  CD1 TRP A 192      68.421  16.232   2.472  1.00  0.00
ATOM   1893  HD1 TRP A 192      68.689  17.288   2.506  1.00  0.00
ATOM   1894  CD2 TRP A 192      68.550  14.019   2.355  1.00  0.00
ATOM   1895  NE1 TRP A 192      67.289  15.701   2.926  1.00  0.00
ATOM   1896  HE1 TRP A 192      66.694  16.254   3.510  1.00  0.00
ATOM   1897  CE2 TRP A 192      67.308  14.373   2.868  1.00  0.00
ATOM   1898  CE3 TRP A 192      68.893  12.686   2.160  1.00  0.00
ATOM   1899  HE3 TRP A 192      69.794  12.363   1.638  1.00  0.00
ATOM   1900  CZ2 TRP A 192      66.318  13.437   3.143  1.00  0.00
ATOM   1901  HZ2 TRP A 192      65.294  13.744   3.354  1.00  0.00
ATOM   1902  CZ3 TRP A 192      67.891  11.767   2.450  1.00  0.00
ATOM   1903  HZ3 TRP A 192      68.110  10.700   2.401  1.00  0.00
ATOM   1904  CH2 TRP A 192      66.607  12.107   2.859  1.00  0.00
ATOM   1905  HH2 TRP A 192      65.873  11.310   2.976  1.00  0.00
ATOM   1906  C   TRP A 192      71.122  15.309   4.498  1.00  0.00
ATOM   1907  O   TRP A 192      70.586  16.003   5.361  1.00  0.00
ATOM   1908  N   LEU A 193      71.705  14.166   4.847  1.00  0.00
ATOM   1909  H   LEU A 193      72.103  13.592   4.131  1.00  0.00
ATOM   1910  CA  LEU A 193      71.721  13.584   6.197  1.00  0.00
ATOM   1911  CB  LEU A 193      72.421  12.224   6.220  1.00  0.00
ATOM   1912  CG  LEU A 193      71.358  11.139   6.407  1.00  0.00
ATOM   1913  CD1 LEU A 193      70.562  10.852   5.132  1.00  0.00
ATOM   1914  CD2 LEU A 193      72.037   9.937   7.066  1.00  0.00
ATOM   1915  C   LEU A 193      72.213  14.449   7.360  1.00  0.00
ATOM   1916  O   LEU A 193      71.436  14.635   8.296  1.00  0.00
ATOM   1917  N   ARG A 194      73.332  15.138   7.157  1.00  0.00
ATOM   1918  H   ARG A 194      73.972  14.863   6.439  1.00  0.00
ATOM   1919  CA  ARG A 194      73.903  16.098   8.112  1.00  0.00
ATOM   1920  CB  ARG A 194      75.303  16.527   7.669  1.00  0.00
ATOM   1921  CG  ARG A 194      75.938  17.419   8.738  1.00  0.00
ATOM   1922  CD  ARG A 194      76.385  16.567   9.928  1.00  0.00
ATOM   1923  NE  ARG A 194      76.848  17.492  10.972  1.00  0.00
ATOM   1924  HE  ARG A 194      76.356  18.360  11.043  1.00  0.00
ATOM   1925  CZ  ARG A 194      77.814  17.281  11.876  1.00  0.00
ATOM   1926  NH1 ARG A 194      78.570  16.180  11.974  1.00  0.00
ATOM   1927 HH11 ARG A 194      79.214  16.135  12.738  1.00  0.00
ATOM   1928 HH12 ARG A 194      78.571  15.431  11.311  1.00  0.00
ATOM   1929  NH2 ARG A 194      78.291  18.283  12.628  1.00  0.00
ATOM   1930 HH21 ARG A 194      78.951  18.187  13.372  1.00  0.00
ATOM   1931 HH22 ARG A 194      78.028  19.232  12.453  1.00  0.00
ATOM   1932  C   ARG A 194      72.952  17.282   8.301  1.00  0.00
ATOM   1933  O   ARG A 194      72.456  17.529   9.399  1.00  0.00
ATOM   1934  N   GLN A 195      72.500  17.870   7.197  1.00  0.00
ATOM   1935  H   GLN A 195      72.874  17.667   6.292  1.00  0.00
ATOM   1936  CA  GLN A 195      71.493  18.941   7.231  1.00  0.00
ATOM   1937  CB  GLN A 195      71.370  19.431   5.787  1.00  0.00
ATOM   1938  CG  GLN A 195      71.502  20.955   5.749  1.00  0.00
ATOM   1939  CD  GLN A 195      71.583  21.652   4.390  1.00  0.00
ATOM   1940  OE1 GLN A 195      72.287  21.195   3.490  1.00  0.00
ATOM   1941  NE2 GLN A 195      70.872  22.751   4.154  1.00  0.00
ATOM   1942 HE21 GLN A 195      70.935  23.071   3.208  1.00  0.00
ATOM   1943 HE22 GLN A 195      70.410  23.259   4.881  1.00  0.00
ATOM   1944  C   GLN A 195      70.139  18.547   7.824  1.00  0.00
ATOM   1945  O   GLN A 195      69.642  19.354   8.609  1.00  0.00
ATOM   1946  N   GLU A 196      69.734  17.287   7.695  1.00  0.00
ATOM   1947  H   GLU A 196      70.237  16.703   7.057  1.00  0.00
ATOM   1948  CA  GLU A 196      68.475  16.772   8.253  1.00  0.00
ATOM   1949  CB  GLU A 196      68.137  15.335   7.852  1.00  0.00
ATOM   1950  CG  GLU A 196      66.734  14.963   8.337  1.00  0.00
ATOM   1951  CD  GLU A 196      65.603  15.646   7.567  1.00  0.00
ATOM   1952  OE1 GLU A 196      65.123  15.212   6.498  1.00  0.00
ATOM   1953  OE2 GLU A 196      64.937  16.514   8.173  1.00  0.00
ATOM   1954  C   GLU A 196      68.571  16.783   9.780  1.00  0.00
ATOM   1955  O   GLU A 196      67.918  17.601  10.426  1.00  0.00
ATOM   1956  N   VAL A 197      69.634  16.178  10.301  1.00  0.00
ATOM   1957  H   VAL A 197      70.058  15.501   9.699  1.00  0.00
ATOM   1958  CA  VAL A 197      69.912  16.079  11.742  1.00  0.00
ATOM   1959  CB  VAL A 197      70.931  15.009  12.136  1.00  0.00
ATOM   1960  CG1 VAL A 197      70.295  13.698  11.670  1.00  0.00
ATOM   1961  CG2 VAL A 197      72.348  15.254  11.614  1.00  0.00
ATOM   1962  C   VAL A 197      70.177  17.437  12.395  1.00  0.00
ATOM   1963  O   VAL A 197      69.583  17.776  13.418  1.00  0.00
ATOM   1964  N   LEU A 198      70.795  18.361  11.665  1.00  0.00
ATOM   1965  H   LEU A 198      71.271  18.152  10.811  1.00  0.00
ATOM   1966  CA  LEU A 198      71.007  19.774  12.011  1.00  0.00
ATOM   1967  CB  LEU A 198      71.996  20.450  11.059  1.00  0.00
ATOM   1968  CG  LEU A 198      72.460  21.859  11.434  1.00  0.00
ATOM   1969  CD1 LEU A 198      73.313  21.948  12.702  1.00  0.00
ATOM   1970  CD2 LEU A 198      72.921  22.581  10.167  1.00  0.00
ATOM   1971  C   LEU A 198      69.676  20.526  12.080  1.00  0.00
ATOM   1972  O   LEU A 198      69.443  21.173  13.100  1.00  0.00
ATOM   1973  N   ARG A 199      68.833  20.388  11.061  1.00  0.00
ATOM   1974  H   ARG A 199      69.038  19.793  10.284  1.00  0.00
ATOM   1975  CA  ARG A 199      67.530  21.069  11.029  1.00  0.00
ATOM   1976  CB  ARG A 199      66.880  21.013   9.646  1.00  0.00
ATOM   1977  CG  ARG A 199      67.740  21.891   8.734  1.00  0.00
ATOM   1978  CD  ARG A 199      67.047  22.118   7.390  1.00  0.00
ATOM   1979  NE  ARG A 199      66.736  20.981   6.512  1.00  0.00
ATOM   1980  HE  ARG A 199      66.105  20.285   6.855  1.00  0.00
ATOM   1981  CZ  ARG A 199      67.158  20.827   5.249  1.00  0.00
ATOM   1982  NH1 ARG A 199      66.792  19.708   4.610  1.00  0.00
ATOM   1983 HH11 ARG A 199      67.111  19.706   3.662  1.00  0.00
ATOM   1984 HH12 ARG A 199      66.069  19.111   4.959  1.00  0.00
ATOM   1985  NH2 ARG A 199      67.611  21.830   4.485  1.00  0.00
ATOM   1986 HH21 ARG A 199      67.733  21.644   3.510  1.00  0.00
ATOM   1987 HH22 ARG A 199      67.822  22.742   4.837  1.00  0.00
ATOM   1988  C   ARG A 199      66.511  20.434  11.978  1.00  0.00
ATOM   1989  O   ARG A 199      65.444  20.983  12.244  1.00  0.00
ATOM   1990  N   LEU A 200      66.724  19.181  12.372  1.00  0.00
ATOM   1991  H   LEU A 200      67.142  18.583  11.689  1.00  0.00
ATOM   1992  CA  LEU A 200      65.926  18.521  13.416  1.00  0.00
ATOM   1993  CB  LEU A 200      66.073  17.002  13.525  1.00  0.00
ATOM   1994  CG  LEU A 200      65.064  16.239  12.664  1.00  0.00
ATOM   1995  CD1 LEU A 200      65.502  14.777  12.779  1.00  0.00
ATOM   1996  CD2 LEU A 200      63.667  16.196  13.285  1.00  0.00
ATOM   1997  C   LEU A 200      66.332  18.985  14.816  1.00  0.00
ATOM   1998  O   LEU A 200      65.688  18.882  15.859  1.00  0.00
ATOM   1999  N   GLY A 201      67.589  19.394  14.963  1.00  0.00
ATOM   2000  H   GLY A 201      68.285  19.231  14.264  1.00  0.00
ATOM   2001  CA  GLY A 201      68.083  20.136  16.132  1.00  0.00
ATOM   2002  C   GLY A 201      68.287  19.307  17.401  1.00  0.00
ATOM   2003  O   GLY A 201      68.983  19.765  18.306  1.00  0.00
ATOM   2004  N   ARG A 202      67.736  18.108  17.568  1.00  0.00
ATOM   2005  H   ARG A 202      67.400  17.654  16.743  1.00  0.00
ATOM   2006  CA  ARG A 202      67.826  17.261  18.766  1.00  0.00
ATOM   2007  CB  ARG A 202      66.870  16.073  18.629  1.00  0.00
ATOM   2008  CG  ARG A 202      65.366  16.353  18.618  1.00  0.00
ATOM   2009  CD  ARG A 202      64.781  16.040  17.239  1.00  0.00
ATOM   2010  NE  ARG A 202      63.375  16.470  17.244  1.00  0.00
ATOM   2011  HE  ARG A 202      63.800  17.322  17.548  1.00  0.00
ATOM   2012  CZ  ARG A 202      62.369  15.589  17.322  1.00  0.00
ATOM   2013  NH1 ARG A 202      61.153  16.134  17.465  1.00  0.00
ATOM   2014 HH11 ARG A 202      60.381  15.498  17.488  1.00  0.00
ATOM   2015 HH12 ARG A 202      60.975  17.112  17.567  1.00  0.00
ATOM   2016  NH2 ARG A 202      62.518  14.267  17.159  1.00  0.00
ATOM   2017 HH21 ARG A 202      61.744  13.635  17.205  1.00  0.00
ATOM   2018 HH22 ARG A 202      63.278  13.730  16.793  1.00  0.00
ATOM   2019  C   ARG A 202      69.204  16.654  19.041  1.00  0.00
ATOM   2020  O   ARG A 202      69.411  16.325  20.208  1.00  0.00
ATOM   2021  N   VAL A 203      70.088  16.445  18.070  1.00  0.00
ATOM   2022  H   VAL A 203      69.832  16.498  17.104  1.00  0.00
ATOM   2023  CA  VAL A 203      71.515  16.163  18.284  1.00  0.00
ATOM   2024  CB  VAL A 203      72.230  15.522  17.093  1.00  0.00
ATOM   2025  CG1 VAL A 203      71.578  14.264  16.514  1.00  0.00
ATOM   2026  CG2 VAL A 203      72.399  16.544  15.967  1.00  0.00
ATOM   2027  C   VAL A 203      72.187  17.469  18.714  1.00  0.00
ATOM   2028  O   VAL A 203      71.767  18.579  18.392  1.00  0.00
ATOM   2029  N   GLU A 204      73.257  17.388  19.499  1.00  0.00
ATOM   2030  H   GLU A 204      73.329  16.592  20.100  1.00  0.00
ATOM   2031  CA  GLU A 204      74.137  18.536  19.762  1.00  0.00
ATOM   2032  CB  GLU A 204      74.307  18.572  21.282  1.00  0.00
ATOM   2033  CG  GLU A 204      74.934  19.883  21.761  1.00  0.00
ATOM   2034  CD  GLU A 204      74.214  21.161  21.327  1.00  0.00
ATOM   2035  OE1 GLU A 204      74.817  22.256  21.295  1.00  0.00
ATOM   2036  OE2 GLU A 204      73.006  21.113  21.009  1.00  0.00
ATOM   2037  C   GLU A 204      75.456  18.306  19.021  1.00  0.00
ATOM   2038  O   GLU A 204      76.303  17.469  19.327  1.00  0.00
ATOM   2039  N   CYSHA 205      75.664  19.092  17.968  1.00  0.00
ATOM   2040  H   CYSHA 205      74.975  19.726  17.617  1.00  0.00
ATOM   2041  CA  CYSHA 205      76.983  19.160  17.322  1.00  0.00
ATOM   2042  CB  CYSHA 205      77.041  20.149  16.156  1.00  0.00
ATOM   2043  SG  CYSHA 205      78.576  19.897  15.192  1.00  0.00
ATOM   2044  HG  CYSHA 205      78.626  21.033  14.504  1.00  0.00
ATOM   2045  C   CYSHA 205      78.111  19.663  18.225  1.00  0.00
ATOM   2046  O   CYSHA 205      77.897  20.727  18.803  1.00  0.00
ATOM   2047  N   VAL A 206      79.261  18.994  18.235  1.00  0.00
ATOM   2048  H   VAL A 206      79.167  18.045  17.936  1.00  0.00
ATOM   2049  CA  VAL A 206      80.580  19.541  18.583  1.00  0.00
ATOM   2050  CB  VAL A 206      80.733  18.975  19.997  1.00  0.00
ATOM   2051  CG1 VAL A 206      82.157  18.774  20.520  1.00  0.00
ATOM   2052  CG2 VAL A 206      79.951  19.761  21.051  1.00  0.00
ATOM   2053  C   VAL A 206      81.677  19.174  17.582  1.00  0.00
ATOM   2054  O   VAL A 206      81.687  18.058  17.064  1.00  0.00
ATOM   2055  N   VAL A 207      82.583  20.119  17.349  1.00  0.00
ATOM   2056  H   VAL A 207      82.415  21.057  17.655  1.00  0.00
ATOM   2057  CA  VAL A 207      83.746  19.912  16.474  1.00  0.00
ATOM   2058  CB  VAL A 207      83.908  21.185  15.640  1.00  0.00
ATOM   2059  CG1 VAL A 207      85.231  21.131  14.874  1.00  0.00
ATOM   2060  CG2 VAL A 207      82.658  21.326  14.770  1.00  0.00
ATOM   2061  C   VAL A 207      84.972  19.520  17.301  1.00  0.00
ATOM   2062  O   VAL A 207      85.342  20.252  18.218  1.00  0.00
ATOM   2063  N   GLY A 208      85.665  18.435  16.967  1.00  0.00
ATOM   2064  H   GLY A 208      85.416  17.876  16.177  1.00  0.00
ATOM   2065  CA  GLY A 208      86.955  18.076  17.575  1.00  0.00
ATOM   2066  C   GLY A 208      87.491  16.651  17.421  1.00  0.00
ATOM   2067  O   GLY A 208      86.744  15.718  17.130  1.00  0.00
ATOM   2068  N   GLU A 209      88.810  16.572  17.273  1.00  0.00
ATOM   2069  H   GLU A 209      89.386  17.306  16.913  1.00  0.00
ATOM   2070  CA  GLU A 209      89.537  15.295  17.230  1.00  0.00
ATOM   2071  CB  GLU A 209      90.852  15.524  16.483  1.00  0.00
ATOM   2072  CG  GLU A 209      91.467  14.248  15.903  1.00  0.00
ATOM   2073  CD  GLU A 209      92.736  14.441  15.069  1.00  0.00
ATOM   2074  OE1 GLU A 209      93.687  13.664  15.302  1.00  0.00
ATOM   2075  OE2 GLU A 209      92.677  15.147  14.039  1.00  0.00
ATOM   2076  C   GLU A 209      89.671  14.784  18.666  1.00  0.00
ATOM   2077  O   GLU A 209      90.106  15.405  19.634  1.00  0.00
ATOM   2078  N   VAL A 210      89.208  13.549  18.831  1.00  0.00
ATOM   2079  H   VAL A 210      88.707  13.133  18.072  1.00  0.00
ATOM   2080  CA  VAL A 210      89.395  12.753  20.053  1.00  0.00
ATOM   2081  CB  VAL A 210      88.152  11.889  20.281  1.00  0.00
ATOM   2082  CG1 VAL A 210      86.922  12.749  20.575  1.00  0.00
ATOM   2083  CG2 VAL A 210      87.748  11.017  19.090  1.00  0.00
ATOM   2084  C   VAL A 210      90.743  12.032  20.105  1.00  0.00
ATOM   2085  O   VAL A 210      91.363  11.747  19.082  1.00  0.00
ATOM   2086  N   GLU A 211      91.227  11.791  21.321  1.00  0.00
ATOM   2087  H   GLU A 211      90.754  12.269  22.061  1.00  0.00
ATOM   2088  CA  GLU A 211      92.381  10.948  21.665  1.00  0.00
ATOM   2089  CB  GLU A 211      93.680  11.756  21.621  1.00  0.00
ATOM   2090  CG  GLU A 211      95.045  11.088  21.441  1.00  0.00
ATOM   2091  CD  GLU A 211      95.296   9.999  22.486  1.00  0.00
ATOM   2092  OE1 GLU A 211      95.473  10.445  23.640  1.00  0.00
ATOM   2093  OE2 GLU A 211      95.685   8.883  22.078  1.00  0.00
ATOM   2094  C   GLU A 211      92.034  10.583  23.110  1.00  0.00
ATOM   2095  O   GLU A 211      91.807  11.485  23.915  1.00  0.00
ATOM   2096  N   SER A 212      92.297   9.321  23.436  1.00  0.00
ATOM   2097  H   SER A 212      92.841   8.786  22.790  1.00  0.00
ATOM   2098  CA  SER A 212      91.982   8.694  24.728  1.00  0.00
ATOM   2099  CB  SER A 212      92.787   9.155  25.944  1.00  0.00
ATOM   2100  OG  SER A 212      94.186   8.871  25.861  1.00  0.00
ATOM   2101  HG  SER A 212      94.636   9.262  25.059  1.00  0.00
ATOM   2102  C   SER A 212      90.545   8.778  25.246  1.00  0.00
ATOM   2103  O   SER A 212      89.933   9.837  25.367  1.00  0.00
ATOM   2104  N   LEU A 213      90.110   7.570  25.595  1.00  0.00
ATOM   2105  H   LEU A 213      90.796   6.895  25.324  1.00  0.00
ATOM   2106  CA  LEU A 213      88.969   7.423  26.510  1.00  0.00
ATOM   2107  CB  LEU A 213      88.320   6.045  26.363  1.00  0.00
ATOM   2108  CG  LEU A 213      87.965   5.545  24.961  1.00  0.00
ATOM   2109  CD1 LEU A 213      88.068   4.019  24.898  1.00  0.00
ATOM   2110  CD2 LEU A 213      86.636   6.154  24.511  1.00  0.00
ATOM   2111  C   LEU A 213      89.242   7.705  27.989  1.00  0.00
ATOM   2112  O   LEU A 213      90.158   7.074  28.514  1.00  0.00
ATOM   2113  N   VAL A 214      88.323   8.440  28.610  1.00  0.00
ATOM   2114  H   VAL A 214      87.564   8.776  28.053  1.00  0.00
ATOM   2115  CA  VAL A 214      88.477   8.666  30.054  1.00  0.00
ATOM   2116  CB  VAL A 214      88.247  10.112  30.498  1.00  0.00
ATOM   2117  CG1 VAL A 214      89.078  11.089  29.664  1.00  0.00
ATOM   2118  CG2 VAL A 214      86.832  10.603  30.809  1.00  0.00
ATOM   2119  C   VAL A 214      87.671   7.704  30.930  1.00  0.00
ATOM   2120  O   VAL A 214      86.549   7.304  30.621  1.00  0.00
ATOM   2121  N   TYR A 215      88.411   7.229  31.928  1.00  0.00
ATOM   2122  H   TYR A 215      89.139   7.900  32.067  1.00  0.00
ATOM   2123  CA  TYR A 215      87.968   6.126  32.793  1.00  0.00
ATOM   2124  CB  TYR A 215      88.937   4.948  32.906  1.00  0.00
ATOM   2125  CG  TYR A 215      89.279   4.460  31.497  1.00  0.00
ATOM   2126  CD1 TYR A 215      90.443   5.011  30.973  1.00  0.00
ATOM   2127  HD1 TYR A 215      91.153   5.517  31.626  1.00  0.00
ATOM   2128  CD2 TYR A 215      88.519   3.683  30.630  1.00  0.00
ATOM   2129  HD2 TYR A 215      87.492   3.449  30.912  1.00  0.00
ATOM   2130  CE1 TYR A 215      90.860   4.661  29.694  1.00  0.00
ATOM   2131  HE1 TYR A 215      91.795   5.125  29.377  1.00  0.00
ATOM   2132  CE2 TYR A 215      88.988   3.301  29.378  1.00  0.00
ATOM   2133  HE2 TYR A 215      88.356   2.746  28.685  1.00  0.00
ATOM   2134  CZ  TYR A 215      90.182   3.784  28.855  1.00  0.00
ATOM   2135  OH  TYR A 215      90.435   3.742  27.520  1.00  0.00
ATOM   2136  HH  TYR A 215      89.783   3.092  27.129  1.00  0.00
ATOM   2137  C   TYR A 215      87.416   6.319  34.207  1.00  0.00
ATOM   2138  O   TYR A 215      87.599   7.426  34.712  1.00  0.00
ATOM   2139  N   SER A 216      86.693   5.385  34.818  1.00  0.00
ATOM   2140  H   SER A 216      86.388   4.555  34.351  1.00  0.00
ATOM   2141  CA  SER A 216      86.000   5.586  36.099  1.00  0.00
ATOM   2142  CB  SER A 216      84.798   4.650  36.234  1.00  0.00
ATOM   2143  OG  SER A 216      85.075   3.284  35.916  1.00  0.00
ATOM   2144  HG  SER A 216      84.411   2.754  36.444  1.00  0.00
ATOM   2145  C   SER A 216      86.781   5.241  37.368  1.00  0.00
ATOM   2146  O   SER A 216      87.747   4.487  37.264  1.00  0.00
ATOM   2147  N   ASP A 217      86.372   5.791  38.508  1.00  0.00
ATOM   2148  H   ASP A 217      85.911   6.676  38.569  1.00  0.00
ATOM   2149  CA  ASP A 217      86.874   5.368  39.823  1.00  0.00
ATOM   2150  CB  ASP A 217      86.264   6.197  40.955  1.00  0.00
ATOM   2151  CG  ASP A 217      86.315   7.713  40.753  1.00  0.00
ATOM   2152  OD1 ASP A 217      87.260   8.421  41.165  1.00  0.00
ATOM   2153  OD2 ASP A 217      85.449   8.246  40.027  1.00  0.00
ATOM   2154  C   ASP A 217      86.857   3.856  40.057  1.00  0.00
ATOM   2155  O   ASP A 217      87.853   3.235  40.423  1.00  0.00
ATOM   2156  N   ASP A 218      85.716   3.315  39.639  1.00  0.00
ATOM   2157  H   ASP A 218      85.150   4.013  39.201  1.00  0.00
ATOM   2158  CA  ASP A 218      85.547   1.855  39.687  1.00  0.00
ATOM   2159  CB  ASP A 218      84.048   1.579  39.562  1.00  0.00
ATOM   2160  CG  ASP A 218      83.457   2.133  38.264  1.00  0.00
ATOM   2161  OD1 ASP A 218      83.620   1.596  37.148  1.00  0.00
ATOM   2162  OD2 ASP A 218      82.925   3.259  38.371  1.00  0.00
ATOM   2163  C   ASP A 218      86.390   0.987  38.751  1.00  0.00
ATOM   2164  O   ASP A 218      86.131  -0.213  38.670  1.00  0.00
ATOM   2165  N   GLN A 219      87.109   1.627  37.833  1.00  0.00
ATOM   2166  H   GLN A 219      86.943   2.591  37.627  1.00  0.00
ATOM   2167  CA  GLN A 219      87.914   1.002  36.773  1.00  0.00
ATOM   2168  CB  GLN A 219      89.068   0.245  37.432  1.00  0.00
ATOM   2169  CG  GLN A 219      90.229   1.167  37.810  1.00  0.00
ATOM   2170  CD  GLN A 219      91.436   0.327  38.233  1.00  0.00
ATOM   2171  OE1 GLN A 219      92.189  -0.170  37.396  1.00  0.00
ATOM   2172  NE2 GLN A 219      91.646   0.151  39.534  1.00  0.00
ATOM   2173 HE21 GLN A 219      92.416  -0.437  39.780  1.00  0.00
ATOM   2174 HE22 GLN A 219      90.957   0.510  40.164  1.00  0.00
ATOM   2175  C   GLN A 219      87.337   0.033  35.739  1.00  0.00
ATOM   2176  O   GLN A 219      87.855  -0.209  34.649  1.00  0.00
ATOM   2177  N   ARG A 220      86.016  -0.075  35.848  1.00  0.00
ATOM   2178  H   ARG A 220      85.515   0.311  36.623  1.00  0.00
ATOM   2179  CA  ARG A 220      85.236  -1.020  35.036  1.00  0.00
ATOM   2180  CB  ARG A 220      84.475  -1.908  36.023  1.00  0.00
ATOM   2181  CG  ARG A 220      84.234  -3.359  35.602  1.00  0.00
ATOM   2182  CD  ARG A 220      85.600  -3.971  35.283  1.00  0.00
ATOM   2183  NE  ARG A 220      85.462  -5.408  35.002  1.00  0.00
ATOM   2184  HE  ARG A 220      84.540  -5.734  35.211  1.00  0.00
ATOM   2185  CZ  ARG A 220      86.320  -6.299  34.488  1.00  0.00
ATOM   2186  NH1 ARG A 220      87.452  -5.906  33.888  1.00  0.00
ATOM   2187 HH11 ARG A 220      88.171  -6.522  33.567  1.00  0.00
ATOM   2188 HH12 ARG A 220      87.597  -4.925  33.763  1.00  0.00
ATOM   2189  NH2 ARG A 220      85.943  -7.579  34.359  1.00  0.00
ATOM   2190 HH21 ARG A 220      86.621  -8.266  34.098  1.00  0.00
ATOM   2191 HH22 ARG A 220      85.004  -7.870  34.543  1.00  0.00
ATOM   2192  C   ARG A 220      84.310  -0.451  33.960  1.00  0.00
ATOM   2193  O   ARG A 220      83.799  -1.247  33.173  1.00  0.00
ATOM   2194  N   ALA A 221      84.233   0.876  33.926  1.00  0.00
ATOM   2195  H   ALA A 221      84.845   1.403  34.516  1.00  0.00
ATOM   2196  CA  ALA A 221      83.458   1.718  33.003  1.00  0.00
ATOM   2197  CB  ALA A 221      82.162   2.121  33.709  1.00  0.00
ATOM   2198  C   ALA A 221      84.213   2.915  32.421  1.00  0.00
ATOM   2199  O   ALA A 221      85.086   3.488  33.071  1.00  0.00
ATOM   2200  N   VAL A 222      83.791   3.422  31.266  1.00  0.00
ATOM   2201  H   VAL A 222      82.969   3.138  30.773  1.00  0.00
ATOM   2202  CA  VAL A 222      84.324   4.563  30.508  1.00  0.00
ATOM   2203  CB  VAL A 222      84.361   4.354  28.992  1.00  0.00
ATOM   2204  CG1 VAL A 222      85.063   5.465  28.209  1.00  0.00
ATOM   2205  CG2 VAL A 222      85.257   3.156  28.673  1.00  0.00
ATOM   2206  C   VAL A 222      83.356   5.713  30.790  1.00  0.00
ATOM   2207  O   VAL A 222      82.132   5.653  30.684  1.00  0.00
ATOM   2208  N   LYSHA 223      83.940   6.700  31.465  1.00  0.00
ATOM   2209  H   LYSHA 223      84.852   6.674  31.874  1.00  0.00
ATOM   2210  CA  LYSHA 223      83.359   8.006  31.806  1.00  0.00
ATOM   2211  CB  LYSHA 223      83.990   8.631  33.052  1.00  0.00
ATOM   2212  CG  LYSHA 223      82.978   8.564  34.197  1.00  0.00
ATOM   2213  CD  LYSHA 223      83.375   9.376  35.431  1.00  0.00
ATOM   2214  CE  LYSHA 223      83.337  10.903  35.341  1.00  0.00
ATOM   2215  NZ  LYSHA 223      83.606  11.558  36.630  1.00  0.00
ATOM   2216  HZ1 LYSHA 223      84.378  11.115  37.087  1.00  0.00
ATOM   2217  HZ2 LYSHA 223      82.815  11.466  37.235  1.00  0.00
ATOM   2218  HZ3 LYSHA 223      83.821  12.528  36.518  1.00  0.00
ATOM   2219  C   LYSHA 223      83.113   9.003  30.672  1.00  0.00
ATOM   2220  O   LYSHA 223      82.029   9.580  30.600  1.00  0.00
ATOM   2221  N   GLY A 224      83.951   8.916  29.643  1.00  0.00
ATOM   2222  H   GLY A 224      84.876   8.537  29.620  1.00  0.00
ATOM   2223  CA  GLY A 224      83.682   9.457  28.303  1.00  0.00
ATOM   2224  C   GLY A 224      84.930   9.469  27.419  1.00  0.00
ATOM   2225  O   GLY A 224      85.859   8.684  27.605  1.00  0.00
ATOM   2226  N   VAL A 225      84.986  10.536  26.626  1.00  0.00
ATOM   2227  H   VAL A 225      84.493  11.334  26.972  1.00  0.00
ATOM   2228  CA  VAL A 225      86.092  10.716  25.674  1.00  0.00
ATOM   2229  CB  VAL A 225      85.678  10.431  24.229  1.00  0.00
ATOM   2230  CG1 VAL A 225      84.750  11.444  23.554  1.00  0.00
ATOM   2231  CG2 VAL A 225      86.824  10.138  23.260  1.00  0.00
ATOM   2232  C   VAL A 225      86.787  12.074  25.788  1.00  0.00
ATOM   2233  O   VAL A 225      86.152  13.037  26.214  1.00  0.00
ATOM   2234  N   LYSHA 226      88.102  12.110  25.590  1.00  0.00
ATOM   2235  H   LYSHA 226      88.799  11.394  25.581  1.00  0.00
ATOM   2236  CA  LYSHA 226      88.774  13.416  25.655  1.00  0.00
ATOM   2237  CB  LYSHA 226      90.061  13.105  26.421  1.00  0.00
ATOM   2238  CG  LYSHA 226      90.979  14.268  26.801  1.00  0.00
ATOM   2239  CD  LYSHA 226      91.935  13.653  27.826  1.00  0.00
ATOM   2240  CE  LYSHA 226      93.062  14.627  28.176  1.00  0.00
ATOM   2241  NZ  LYSHA 226      93.724  14.014  29.337  1.00  0.00
ATOM   2242  HZ1 LYSHA 226      94.309  13.274  29.005  1.00  0.00
ATOM   2243  HZ2 LYSHA 226      93.073  13.567  29.950  1.00  0.00
ATOM   2244  HZ3 LYSHA 226      94.277  14.653  29.871  1.00  0.00
ATOM   2245  C   LYSHA 226      89.138  13.931  24.261  1.00  0.00
ATOM   2246  O   LYSHA 226      89.409  13.113  23.384  1.00  0.00
ATOM   2247  N   LEU A 227      89.170  15.256  24.139  1.00  0.00
ATOM   2248  H   LEU A 227      88.976  15.758  24.982  1.00  0.00
ATOM   2249  CA  LEU A 227      89.514  15.934  22.881  1.00  0.00
ATOM   2250  CB  LEU A 227      88.712  17.223  22.691  1.00  0.00
ATOM   2251  CG  LEU A 227      87.201  17.116  22.476  1.00  0.00
ATOM   2252  CD1 LEU A 227      86.485  18.454  22.677  1.00  0.00
ATOM   2253  CD2 LEU A 227      86.881  16.435  21.144  1.00  0.00
ATOM   2254  C   LEU A 227      90.992  16.313  22.987  1.00  0.00
ATOM   2255  O   LEU A 227      91.557  16.519  24.060  1.00  0.00
ATOM   2256  N   VAL A 228      91.565  16.620  21.826  1.00  0.00
ATOM   2257  H   VAL A 228      91.109  16.163  21.063  1.00  0.00
ATOM   2258  CA  VAL A 228      92.977  16.988  21.645  1.00  0.00
ATOM   2259  CB  VAL A 228      93.456  16.736  20.214  1.00  0.00
ATOM   2260  CG1 VAL A 228      93.532  15.254  19.843  1.00  0.00
ATOM   2261  CG2 VAL A 228      92.713  17.531  19.139  1.00  0.00
ATOM   2262  C   VAL A 228      93.642  18.167  22.357  1.00  0.00
ATOM   2263  O   VAL A 228      94.810  18.046  22.725  1.00  0.00
ATOM   2264  N   ASP A 229      92.785  19.087  22.791  1.00  0.00
ATOM   2265  H   ASP A 229      91.816  19.052  22.547  1.00  0.00
ATOM   2266  CA  ASP A 229      93.256  20.219  23.602  1.00  0.00
ATOM   2267  CB  ASP A 229      92.289  21.394  23.441  1.00  0.00
ATOM   2268  CG  ASP A 229      90.859  21.074  23.883  1.00  0.00
ATOM   2269  OD1 ASP A 229      90.689  21.437  25.067  1.00  0.00
ATOM   2270  OD2 ASP A 229      89.982  20.622  23.115  1.00  0.00
ATOM   2271  C   ASP A 229      93.467  19.793  25.056  1.00  0.00
ATOM   2272  O   ASP A 229      94.409  20.235  25.712  1.00  0.00
ATOM   2273  N   GLY A 230      92.582  18.941  25.565  1.00  0.00
ATOM   2274  H   GLY A 230      92.015  18.343  25.000  1.00  0.00
ATOM   2275  CA  GLY A 230      92.471  18.747  27.018  1.00  0.00
ATOM   2276  C   GLY A 230      91.045  18.540  27.533  1.00  0.00
ATOM   2277  O   GLY A 230      90.961  18.048  28.658  1.00  0.00
ATOM   2278  N   LYSHA 231      90.047  19.060  26.824  1.00  0.00
ATOM   2279  H   LYSHA 231      90.280  19.840  26.244  1.00  0.00
ATOM   2280  CA  LYSHA 231      88.652  19.000  27.285  1.00  0.00
ATOM   2281  CB  LYSHA 231      87.825  19.971  26.441  1.00  0.00
ATOM   2282  CG  LYSHA 231      88.262  21.394  26.793  1.00  0.00
ATOM   2283  CD  LYSHA 231      87.246  22.443  26.334  1.00  0.00
ATOM   2284  CE  LYSHA 231      87.059  22.491  24.817  1.00  0.00
ATOM   2285  NZ  LYSHA 231      88.325  22.994  24.264  1.00  0.00
ATOM   2286  HZ1 LYSHA 231      88.972  22.255  24.078  1.00  0.00
ATOM   2287  HZ2 LYSHA 231      88.738  23.621  24.924  1.00  0.00
ATOM   2288  HZ3 LYSHA 231      88.197  23.519  23.422  1.00  0.00
ATOM   2289  C   LYSHA 231      88.094  17.575  27.282  1.00  0.00
ATOM   2290  O   LYSHA 231      88.560  16.678  26.582  1.00  0.00
ATOM   2291  N   VAL A 232      87.255  17.329  28.284  1.00  0.00
ATOM   2292  H   VAL A 232      87.256  17.988  29.037  1.00  0.00
ATOM   2293  CA  VAL A 232      86.633  16.009  28.461  1.00  0.00
ATOM   2294  CB  VAL A 232      86.846  15.591  29.917  1.00  0.00
ATOM   2295  CG1 VAL A 232      88.172  14.853  30.111  1.00  0.00
ATOM   2296  CG2 VAL A 232      86.531  16.584  31.038  1.00  0.00
ATOM   2297  C   VAL A 232      85.150  16.169  28.119  1.00  0.00
ATOM   2298  O   VAL A 232      84.314  16.852  28.709  1.00  0.00
ATOM   2299  N   LEU A 233      84.763  15.146  27.363  1.00  0.00
ATOM   2300  H   LEU A 233      85.377  14.643  26.755  1.00  0.00
ATOM   2301  CA  LEU A 233      83.378  14.802  27.007  1.00  0.00
ATOM   2302  CB  LEU A 233      83.196  14.480  25.523  1.00  0.00
ATOM   2303  CG  LEU A 233      83.380  15.650  24.554  1.00  0.00
ATOM   2304  CD1 LEU A 233      83.871  15.326  23.142  1.00  0.00
ATOM   2305  CD2 LEU A 233      82.007  16.317  24.442  1.00  0.00
ATOM   2306  C   LEU A 233      82.872  13.588  27.789  1.00  0.00
ATOM   2307  O   LEU A 233      83.129  12.453  27.390  1.00  0.00
ATOM   2308  N   THR A 234      82.210  13.889  28.902  1.00  0.00
ATOM   2309  H   THR A 234      82.304  14.821  29.251  1.00  0.00
ATOM   2310  CA  THR A 234      81.757  12.812  29.795  1.00  0.00
ATOM   2311  CB  THR A 234      82.071  13.174  31.248  1.00  0.00
ATOM   2312  OG1 THR A 234      81.860  14.537  31.626  1.00  0.00
ATOM   2313  HG1 THR A 234      81.010  14.668  32.137  1.00  0.00
ATOM   2314  CG2 THR A 234      83.577  13.004  31.463  1.00  0.00
ATOM   2315  C   THR A 234      80.255  12.619  29.572  1.00  0.00
ATOM   2316  O   THR A 234      79.496  13.575  29.424  1.00  0.00
ATOM   2317  N   ALA A 235      79.841  11.367  29.744  1.00  0.00
ATOM   2318  H   ALA A 235      80.493  10.611  29.803  1.00  0.00
ATOM   2319  CA  ALA A 235      78.491  10.817  29.561  1.00  0.00
ATOM   2320  CB  ALA A 235      78.136  10.955  28.080  1.00  0.00
ATOM   2321  C   ALA A 235      78.304   9.345  29.936  1.00  0.00
ATOM   2322  O   ALA A 235      79.229   8.616  30.292  1.00  0.00
ATOM   2323  N   GLU A 236      77.027   9.025  30.122  1.00  0.00
ATOM   2324  H   GLU A 236      76.529   9.881  29.981  1.00  0.00
ATOM   2325  CA  GLU A 236      76.582   7.631  30.263  1.00  0.00
ATOM   2326  CB  GLU A 236      75.060   7.679  30.413  1.00  0.00
ATOM   2327  CG  GLU A 236      74.457   7.770  31.816  1.00  0.00
ATOM   2328  CD  GLU A 236      73.066   8.356  31.564  1.00  0.00
ATOM   2329  OE1 GLU A 236      72.079   7.598  31.676  1.00  0.00
ATOM   2330  OE2 GLU A 236      72.993   9.523  31.123  1.00  0.00
ATOM   2331  C   GLU A 236      77.140   6.795  29.110  1.00  0.00
ATOM   2332  O   GLU A 236      77.855   5.833  29.388  1.00  0.00
ATOM   2333  N   LEU A 237      76.655   7.040  27.896  1.00  0.00
ATOM   2334  H   LEU A 237      76.198   7.901  27.675  1.00  0.00
ATOM   2335  CA  LEU A 237      77.056   6.213  26.748  1.00  0.00
ATOM   2336  CB  LEU A 237      75.752   5.661  26.168  1.00  0.00
ATOM   2337  CG  LEU A 237      76.001   4.436  25.286  1.00  0.00
ATOM   2338  CD1 LEU A 237      76.300   3.225  26.172  1.00  0.00
ATOM   2339  CD2 LEU A 237      74.862   4.135  24.310  1.00  0.00
ATOM   2340  C   LEU A 237      78.018   6.800  25.713  1.00  0.00
ATOM   2341  O   LEU A 237      77.559   7.585  24.885  1.00  0.00
ATOM   2342  N   THR A 238      79.216   6.242  25.564  1.00  0.00
ATOM   2343  H   THR A 238      79.548   5.445  26.069  1.00  0.00
ATOM   2344  CA  THR A 238      80.169   6.670  24.529  1.00  0.00
ATOM   2345  CB  THR A 238      81.580   6.688  25.120  1.00  0.00
ATOM   2346  OG1 THR A 238      81.522   7.670  26.159  1.00  0.00
ATOM   2347  HG1 THR A 238      81.054   7.214  26.916  1.00  0.00
ATOM   2348  CG2 THR A 238      82.595   7.131  24.064  1.00  0.00
ATOM   2349  C   THR A 238      80.142   5.635  23.402  1.00  0.00
ATOM   2350  O   THR A 238      80.218   4.423  23.596  1.00  0.00
ATOM   2351  N   VAL A 239      79.584   6.124  22.298  1.00  0.00
ATOM   2352  H   VAL A 239      79.119   7.007  22.358  1.00  0.00
ATOM   2353  CA  VAL A 239      79.510   5.396  21.023  1.00  0.00
ATOM   2354  CB  VAL A 239      78.165   5.501  20.302  1.00  0.00
ATOM   2355  CG1 VAL A 239      78.011   4.494  19.161  1.00  0.00
ATOM   2356  CG2 VAL A 239      77.037   5.258  21.308  1.00  0.00
ATOM   2357  C   VAL A 239      80.619   5.796  20.048  1.00  0.00
ATOM   2358  O   VAL A 239      80.800   6.926  19.597  1.00  0.00
ATOM   2359  N   ILE A 240      81.436   4.775  19.803  1.00  0.00
ATOM   2360  H   ILE A 240      81.176   3.884  20.175  1.00  0.00
ATOM   2361  CA  ILE A 240      82.577   4.854  18.879  1.00  0.00
ATOM   2362  CB  ILE A 240      83.780   4.119  19.475  1.00  0.00
ATOM   2363  CG1 ILE A 240      84.392   4.943  20.610  1.00  0.00
ATOM   2364  CG2 ILE A 240      84.760   3.651  18.397  1.00  0.00
ATOM   2365  CD  ILE A 240      84.901   6.341  20.251  1.00  0.00
ATOM   2366  C   ILE A 240      81.947   4.372  17.571  1.00  0.00
ATOM   2367  O   ILE A 240      81.579   3.208  17.426  1.00  0.00
ATOM   2368  N   ALA A 241      81.723   5.405  16.763  1.00  0.00
ATOM   2369  H   ALA A 241      81.797   6.365  17.031  1.00  0.00
ATOM   2370  CA  ALA A 241      81.135   5.196  15.431  1.00  0.00
ATOM   2371  CB  ALA A 241      79.634   5.400  15.647  1.00  0.00
ATOM   2372  C   ALA A 241      81.723   6.010  14.276  1.00  0.00
ATOM   2373  O   ALA A 241      81.238   5.997  13.146  1.00  0.00
ATOM   2374  N   ALA A 242      82.968   6.400  14.529  1.00  0.00
ATOM   2375  H   ALA A 242      83.217   6.639  15.468  1.00  0.00
ATOM   2376  CA  ALA A 242      83.948   6.891  13.549  1.00  0.00
ATOM   2377  CB  ALA A 242      84.989   7.710  14.314  1.00  0.00
ATOM   2378  C   ALA A 242      84.457   5.780  12.629  1.00  0.00
ATOM   2379  O   ALA A 242      85.606   5.863  12.197  1.00  0.00
ATOM   2380  N   GLY A 243      83.569   4.920  12.139  1.00  0.00
ATOM   2381  H   GLY A 243      82.626   5.025  12.457  1.00  0.00
ATOM   2382  CA  GLY A 243      83.829   3.658  11.432  1.00  0.00
ATOM   2383  C   GLY A 243      85.252   3.300  11.000  1.00  0.00
ATOM   2384  O   GLY A 243      85.884   2.517  11.708  1.00  0.00
ATOM   2385  N   ALA A 244      85.747   3.970   9.963  1.00  0.00
ATOM   2386  H   ALA A 244      85.119   4.549   9.443  1.00  0.00
ATOM   2387  CA  ALA A 244      87.161   3.895   9.568  1.00  0.00
ATOM   2388  CB  ALA A 244      87.524   4.946   8.517  1.00  0.00
ATOM   2389  C   ALA A 244      88.301   4.032  10.579  1.00  0.00
ATOM   2390  O   ALA A 244      89.047   3.094  10.854  1.00  0.00
ATOM   2391  N   ARG A 245      87.997   4.913  11.528  1.00  0.00
ATOM   2392  H   ARG A 245      87.049   5.224  11.589  1.00  0.00
ATOM   2393  CA  ARG A 245      88.917   5.362  12.583  1.00  0.00
ATOM   2394  CB  ARG A 245      88.882   6.889  12.678  1.00  0.00
ATOM   2395  CG  ARG A 245      89.939   7.490  11.750  1.00  0.00
ATOM   2396  CD  ARG A 245      91.384   7.162  12.134  1.00  0.00
ATOM   2397  NE  ARG A 245      92.286   7.994  11.325  1.00  0.00
ATOM   2398  HE  ARG A 245      91.833   8.465  10.568  1.00  0.00
ATOM   2399  CZ  ARG A 245      93.559   8.350  11.549  1.00  0.00
ATOM   2400  NH1 ARG A 245      94.206   8.048  12.683  1.00  0.00
ATOM   2401 HH11 ARG A 245      95.136   8.394  12.805  1.00  0.00
ATOM   2402 HH12 ARG A 245      93.824   7.427  13.367  1.00  0.00
ATOM   2403  NH2 ARG A 245      94.258   9.109  10.695  1.00  0.00
ATOM   2404 HH21 ARG A 245      95.203   9.355  10.907  1.00  0.00
ATOM   2405 HH22 ARG A 245      93.933   9.139   9.749  1.00  0.00
ATOM   2406  C   ARG A 245      88.619   4.760  13.958  1.00  0.00
ATOM   2407  O   ARG A 245      89.397   4.967  14.888  1.00  0.00
ATOM   2408  N   SER A 246      87.590   3.922  14.036  1.00  0.00
ATOM   2409  H   SER A 246      87.070   3.685  13.215  1.00  0.00
ATOM   2410  CA  SER A 246      87.042   3.350  15.274  1.00  0.00
ATOM   2411  CB  SER A 246      85.802   2.468  15.116  1.00  0.00
ATOM   2412  OG  SER A 246      84.702   3.239  14.626  1.00  0.00
ATOM   2413  HG  SER A 246      83.871   2.682  14.610  1.00  0.00
ATOM   2414  C   SER A 246      88.054   2.486  16.030  1.00  0.00
ATOM   2415  O   SER A 246      88.397   2.822  17.162  1.00  0.00
ATOM   2416  N   SER A 247      88.804   1.667  15.298  1.00  0.00
ATOM   2417  H   SER A 247      88.722   1.608  14.303  1.00  0.00
ATOM   2418  CA  SER A 247      89.886   0.884  15.912  1.00  0.00
ATOM   2419  CB  SER A 247      90.489  -0.113  14.921  1.00  0.00
ATOM   2420  OG  SER A 247      90.813   0.599  13.725  1.00  0.00
ATOM   2421  HG  SER A 247      90.072   0.596  13.053  1.00  0.00
ATOM   2422  C   SER A 247      91.040   1.627  16.588  1.00  0.00
ATOM   2423  O   SER A 247      91.601   1.328  17.642  1.00  0.00
ATOM   2424  N   HISBA 248      91.314   2.751  15.932  1.00  0.00
ATOM   2425  H   HISBA 248      90.938   2.924  15.022  1.00  0.00
ATOM   2426  CA  HISBA 248      92.400   3.637  16.375  1.00  0.00
ATOM   2427  CB  HISBA 248      92.932   4.515  15.240  1.00  0.00
ATOM   2428  CG  HISBA 248      94.057   5.387  15.800  1.00  0.00
ATOM   2429  ND1 HISBA 248      94.005   6.716  15.774  1.00  0.00
ATOM   2430  CD2 HISBA 248      95.219   4.990  16.312  1.00  0.00
ATOM   2431  HD2 HISBA 248      95.502   3.972  16.579  1.00  0.00
ATOM   2432  CE1 HISBA 248      95.255   7.078  16.048  1.00  0.00
ATOM   2433  HE1 HISBA 248      95.623   8.104  16.041  1.00  0.00
ATOM   2434  NE2 HISBA 248      96.025   6.046  16.381  1.00  0.00
ATOM   2435  HE2 HISBA 248      97.008   6.054  16.563  1.00  0.00
ATOM   2436  C   HISBA 248      91.998   4.484  17.584  1.00  0.00
ATOM   2437  O   HISBA 248      92.704   4.561  18.588  1.00  0.00
ATOM   2438  N   ILE A 249      90.774   5.004  17.610  1.00  0.00
ATOM   2439  H   ILE A 249      90.237   5.078  16.769  1.00  0.00
ATOM   2440  CA  ILE A 249      90.232   5.714  18.778  1.00  0.00
ATOM   2441  CB  ILE A 249      89.026   6.576  18.399  1.00  0.00
ATOM   2442  CG1 ILE A 249      89.274   7.590  17.280  1.00  0.00
ATOM   2443  CG2 ILE A 249      88.591   7.248  19.703  1.00  0.00
ATOM   2444  CD  ILE A 249      87.876   7.998  16.811  1.00  0.00
ATOM   2445  C   ILE A 249      89.914   4.767  19.937  1.00  0.00
ATOM   2446  O   ILE A 249      90.175   5.052  21.104  1.00  0.00
ATOM   2447  N   LEU A 250      89.657   3.496  19.642  1.00  0.00
ATOM   2448  H   LEU A 250      89.478   3.173  18.713  1.00  0.00
ATOM   2449  CA  LEU A 250      89.712   2.499  20.722  1.00  0.00
ATOM   2450  CB  LEU A 250      88.746   1.388  20.307  1.00  0.00
ATOM   2451  CG  LEU A 250      87.283   1.495  20.742  1.00  0.00
ATOM   2452  CD1 LEU A 250      86.694   0.274  20.031  1.00  0.00
ATOM   2453  CD2 LEU A 250      87.182   1.361  22.263  1.00  0.00
ATOM   2454  C   LEU A 250      91.076   1.949  21.146  1.00  0.00
ATOM   2455  O   LEU A 250      91.069   1.176  22.103  1.00  0.00
ATOM   2456  N   GLY A 251      92.188   2.257  20.485  1.00  0.00
ATOM   2457  H   GLY A 251      92.220   2.920  19.737  1.00  0.00
ATOM   2458  CA  GLY A 251      93.521   1.702  20.761  1.00  0.00
ATOM   2459  C   GLY A 251      93.740   0.201  20.558  1.00  0.00
ATOM   2460  O   GLY A 251      94.672  -0.343  21.149  1.00  0.00
ATOM   2461  N   ILE A 252      93.023  -0.366  19.591  1.00  0.00
ATOM   2462  H   ILE A 252      92.649   0.213  18.867  1.00  0.00
ATOM   2463  CA  ILE A 252      93.018  -1.800  19.271  1.00  0.00
ATOM   2464  CB  ILE A 252      91.901  -2.584  19.964  1.00  0.00
ATOM   2465  CG1 ILE A 252      90.462  -2.125  19.724  1.00  0.00
ATOM   2466  CG2 ILE A 252      92.230  -2.802  21.443  1.00  0.00
ATOM   2467  CD  ILE A 252      89.436  -2.975  20.477  1.00  0.00
ATOM   2468  C   ILE A 252      93.078  -2.107  17.773  1.00  0.00
ATOM   2469  O   ILE A 252      92.219  -1.661  17.014  1.00  0.00
ATOM   2470  N   PRO A 253      94.154  -2.732  17.305  1.00  0.00
ATOM   2471  CA  PRO A 253      94.359  -3.043  15.883  1.00  0.00
ATOM   2472  CB  PRO A 253      95.859  -3.337  15.807  1.00  0.00
ATOM   2473  CG  PRO A 253      96.256  -3.857  17.190  1.00  0.00
ATOM   2474  CD  PRO A 253      95.336  -3.059  18.116  1.00  0.00
ATOM   2475  C   PRO A 253      93.447  -4.105  15.266  1.00  0.00
ATOM   2476  O   PRO A 253      92.672  -3.915  14.330  1.00  0.00
ATOM   2477  N   LYSHA 254      93.450  -5.275  15.900  1.00  0.00
ATOM   2478  H   LYSHA 254      93.744  -5.339  16.854  1.00  0.00
ATOM   2479  CA  LYSHA 254      92.776  -6.469  15.371  1.00  0.00
ATOM   2480  CB  LYSHA 254      93.150  -7.790  16.045  1.00  0.00
ATOM   2481  CG  LYSHA 254      94.519  -8.355  15.659  1.00  0.00
ATOM   2482  CD  LYSHA 254      94.691  -9.804  16.118  1.00  0.00
ATOM   2483  CE  LYSHA 254      94.741  -9.916  17.643  1.00  0.00
ATOM   2484  NZ  LYSHA 254      95.194 -11.284  17.935  1.00  0.00
ATOM   2485  HZ1 LYSHA 254      95.108 -11.481  18.912  1.00  0.00
ATOM   2486  HZ2 LYSHA 254      96.170 -11.290  17.715  1.00  0.00
ATOM   2487  HZ3 LYSHA 254      94.735 -12.029  17.453  1.00  0.00
ATOM   2488  C   LYSHA 254      91.251  -6.548  15.277  1.00  0.00
ATOM   2489  O   LYSHA 254      90.557  -7.460  14.832  1.00  0.00
ATOM   2490  N   LEU A 255      90.638  -5.432  15.662  1.00  0.00
ATOM   2491  H   LEU A 255      91.144  -4.603  15.904  1.00  0.00
ATOM   2492  CA  LEU A 255      89.183  -5.273  15.530  1.00  0.00
ATOM   2493  CB  LEU A 255      88.812  -4.072  16.404  1.00  0.00
ATOM   2494  CG  LEU A 255      87.356  -3.603  16.420  1.00  0.00
ATOM   2495  CD1 LEU A 255      86.369  -4.549  17.105  1.00  0.00
ATOM   2496  CD2 LEU A 255      87.291  -2.293  17.209  1.00  0.00
ATOM   2497  C   LEU A 255      88.685  -5.116  14.092  1.00  0.00
ATOM   2498  O   LEU A 255      87.705  -5.704  13.636  1.00  0.00
ATOM   2499  N   CYSHA 256      89.466  -4.297  13.393  1.00  0.00
ATOM   2500  H   CYSHA 256      90.409  -4.106  13.666  1.00  0.00
ATOM   2501  CA  CYSHA 256      89.115  -3.845  12.039  1.00  0.00
ATOM   2502  CB  CYSHA 256      88.203  -2.621  12.151  1.00  0.00
ATOM   2503  SG  CYSHA 256      87.403  -2.029  10.615  1.00  0.00
ATOM   2504  HG  CYSHA 256      86.441  -1.368  11.252  1.00  0.00
ATOM   2505  C   CYSHA 256      90.373  -3.386  11.298  1.00  0.00
ATOM   2506  O   CYSHA 256      91.140  -2.651  11.917  1.00  0.00
ATOM   2507  N   ASP A 257      90.493  -3.740  10.022  1.00  0.00
ATOM   2508  H   ASP A 257      89.708  -4.096   9.516  1.00  0.00
ATOM   2509  CA  ASP A 257      91.638  -3.300   9.212  1.00  0.00
ATOM   2510  CB  ASP A 257      92.110  -4.535   8.443  1.00  0.00
ATOM   2511  CG  ASP A 257      93.234  -4.333   7.425  1.00  0.00
ATOM   2512  OD1 ASP A 257      92.960  -4.216   6.211  1.00  0.00
ATOM   2513  OD2 ASP A 257      94.421  -4.490   7.785  1.00  0.00
ATOM   2514  C   ASP A 257      91.247  -2.298   8.124  1.00  0.00
ATOM   2515  O   ASP A 257      90.198  -2.458   7.503  1.00  0.00
ATOM   2516  N   VAL A 258      92.073  -1.257   8.071  1.00  0.00
ATOM   2517  H   VAL A 258      92.796  -1.174   8.757  1.00  0.00
ATOM   2518  CA  VAL A 258      91.876  -0.069   7.228  1.00  0.00
ATOM   2519  CB  VAL A 258      92.036   1.205   8.061  1.00  0.00
ATOM   2520  CG1 VAL A 258      91.230   2.372   7.488  1.00  0.00
ATOM   2521  CG2 VAL A 258      91.572   1.126   9.517  1.00  0.00
ATOM   2522  C   VAL A 258      92.966  -0.165   6.159  1.00  0.00
ATOM   2523  O   VAL A 258      94.140   0.114   6.395  1.00  0.00
ATOM   2524  N   TYR A 259      92.481  -0.274   4.925  1.00  0.00
ATOM   2525  H   TYR A 259      91.499  -0.302   4.742  1.00  0.00
ATOM   2526  CA  TYR A 259      93.344  -0.311   3.735  1.00  0.00
ATOM   2527  CB  TYR A 259      93.806  -1.744   3.460  1.00  0.00
ATOM   2528  CG  TYR A 259      92.818  -2.581   2.645  1.00  0.00
ATOM   2529  CD1 TYR A 259      91.665  -3.113   3.210  1.00  0.00
ATOM   2530  HD1 TYR A 259      91.647  -3.262   4.290  1.00  0.00
ATOM   2531  CD2 TYR A 259      93.054  -2.645   1.276  1.00  0.00
ATOM   2532  HD2 TYR A 259      93.861  -1.997   0.933  1.00  0.00
ATOM   2533  CE1 TYR A 259      90.777  -3.749   2.351  1.00  0.00
ATOM   2534  HE1 TYR A 259      89.917  -4.220   2.825  1.00  0.00
ATOM   2535  CE2 TYR A 259      92.161  -3.304   0.440  1.00  0.00
ATOM   2536  HE2 TYR A 259      92.458  -3.472  -0.595  1.00  0.00
ATOM   2537  CZ  TYR A 259      91.004  -3.852   0.983  1.00  0.00
ATOM   2538  OH  TYR A 259      90.324  -4.735   0.204  1.00  0.00
ATOM   2539  HH  TYR A 259      89.721  -5.382   0.672  1.00  0.00
ATOM   2540  C   TYR A 259      92.799   0.466   2.535  1.00  0.00
ATOM   2541  O   TYR A 259      91.633   0.857   2.522  1.00  0.00
ATOM   2542  N   SER A 260      93.710   0.976   1.710  1.00  0.00
ATOM   2543  H   SER A 260      94.673   0.923   1.975  1.00  0.00
ATOM   2544  CA  SER A 260      93.516   1.777   0.493  1.00  0.00
ATOM   2545  CB  SER A 260      94.783   2.474  -0.007  1.00  0.00
ATOM   2546  OG  SER A 260      95.680   1.457  -0.462  1.00  0.00
ATOM   2547  HG  SER A 260      96.572   1.853  -0.678  1.00  0.00
ATOM   2548  C   SER A 260      93.022   0.918  -0.672  1.00  0.00
ATOM   2549  O   SER A 260      93.190  -0.297  -0.769  1.00  0.00
ATOM   2550  N   GLU A 261      92.462   1.620  -1.653  1.00  0.00
ATOM   2551  H   GLU A 261      91.991   2.449  -1.353  1.00  0.00
ATOM   2552  CA  GLU A 261      92.113   1.124  -2.992  1.00  0.00
ATOM   2553  CB  GLU A 261      90.683   0.581  -3.001  1.00  0.00
ATOM   2554  CG  GLU A 261      90.265  -0.143  -4.282  1.00  0.00
ATOM   2555  CD  GLU A 261      90.777  -1.583  -4.199  1.00  0.00
ATOM   2556  OE1 GLU A 261      91.967  -1.857  -4.462  1.00  0.00
ATOM   2557  OE2 GLU A 261      90.029  -2.520  -3.846  1.00  0.00
ATOM   2558  C   GLU A 261      92.124   2.348  -3.911  1.00  0.00
ATOM   2559  O   GLU A 261      91.565   3.399  -3.603  1.00  0.00
ATOM   2560  N   PHE A 262      92.397   2.108  -5.190  1.00  0.00
ATOM   2561  H   PHE A 262      92.755   1.275  -5.610  1.00  0.00
ATOM   2562  CA  PHE A 262      92.543   3.235  -6.124  1.00  0.00
ATOM   2563  CB  PHE A 262      93.927   3.170  -6.774  1.00  0.00
ATOM   2564  CG  PHE A 262      95.090   3.685  -5.924  1.00  0.00
ATOM   2565  CD1 PHE A 262      95.816   2.866  -5.068  1.00  0.00
ATOM   2566  HD1 PHE A 262      95.494   1.830  -4.964  1.00  0.00
ATOM   2567  CD2 PHE A 262      95.677   4.910  -6.218  1.00  0.00
ATOM   2568  HD2 PHE A 262      95.312   5.470  -7.079  1.00  0.00
ATOM   2569  CE1 PHE A 262      97.043   3.204  -4.508  1.00  0.00
ATOM   2570  HE1 PHE A 262      97.647   2.425  -4.042  1.00  0.00
ATOM   2571  CE2 PHE A 262      96.899   5.318  -5.696  1.00  0.00
ATOM   2572  HE2 PHE A 262      97.385   6.243  -6.009  1.00  0.00
ATOM   2573  CZ  PHE A 262      97.569   4.444  -4.848  1.00  0.00
ATOM   2574  HZ  PHE A 262      98.522   4.742  -4.411  1.00  0.00
ATOM   2575  C   PHE A 262      91.471   3.170  -7.214  1.00  0.00
ATOM   2576  O   PHE A 262      91.410   2.139  -7.882  1.00  0.00
ATOM   2577  N   VAL A 263      90.715   4.247  -7.406  1.00  0.00
ATOM   2578  H   VAL A 263      90.965   5.150  -7.056  1.00  0.00
ATOM   2579  CA  VAL A 263      89.645   4.284  -8.414  1.00  0.00
ATOM   2580  CB  VAL A 263      88.241   4.492  -7.843  1.00  0.00
ATOM   2581  CG1 VAL A 263      87.601   3.205  -7.319  1.00  0.00
ATOM   2582  CG2 VAL A 263      88.053   5.564  -6.768  1.00  0.00
ATOM   2583  C   VAL A 263      89.965   5.323  -9.491  1.00  0.00
ATOM   2584  O   VAL A 263      90.568   6.333  -9.134  1.00  0.00
ATOM   2585  N   ALA A 264      89.273   5.214 -10.622  1.00  0.00
ATOM   2586  H   ALA A 264      88.687   4.426 -10.812  1.00  0.00
ATOM   2587  CA  ALA A 264      89.472   6.160 -11.730  1.00  0.00
ATOM   2588  CB  ALA A 264      90.686   5.805 -12.590  1.00  0.00
ATOM   2589  C   ALA A 264      88.300   6.418 -12.679  1.00  0.00
ATOM   2590  O   ALA A 264      87.563   5.521 -13.088  1.00  0.00
ATOM   2591  N   TYR A 265      88.150   7.719 -12.910  1.00  0.00
ATOM   2592  H   TYR A 265      88.779   8.430 -12.596  1.00  0.00
ATOM   2593  CA  TYR A 265      87.261   8.229 -13.964  1.00  0.00
ATOM   2594  CB  TYR A 265      86.819   9.677 -13.740  1.00  0.00
ATOM   2595  CG  TYR A 265      86.212   9.882 -12.351  1.00  0.00
ATOM   2596  CD1 TYR A 265      87.011  10.030 -11.223  1.00  0.00
ATOM   2597  HD1 TYR A 265      88.066   9.773 -11.315  1.00  0.00
ATOM   2598  CD2 TYR A 265      84.846  10.095 -12.208  1.00  0.00
ATOM   2599  HD2 TYR A 265      84.194   9.982 -13.074  1.00  0.00
ATOM   2600  CE1 TYR A 265      86.535  10.308  -9.946  1.00  0.00
ATOM   2601  HE1 TYR A 265      87.135  10.106  -9.059  1.00  0.00
ATOM   2602  CE2 TYR A 265      84.347  10.388 -10.944  1.00  0.00
ATOM   2603  HE2 TYR A 265      83.337  10.788 -10.850  1.00  0.00
ATOM   2604  CZ  TYR A 265      85.163  10.490  -9.823  1.00  0.00
ATOM   2605  OH  TYR A 265      84.812  11.305  -8.793  1.00  0.00
ATOM   2606  HH  TYR A 265      85.478  12.049  -8.732  1.00  0.00
ATOM   2607  C   TYR A 265      87.860   8.154 -15.370  1.00  0.00
ATOM   2608  O   TYR A 265      89.088   8.195 -15.432  1.00  0.00
ATOM   2609  N   ILE A 266      87.074   8.071 -16.439  1.00  0.00
ATOM   2610  H   ILE A 266      86.150   7.746 -16.237  1.00  0.00
ATOM   2611  CA  ILE A 266      87.333   8.403 -17.848  1.00  0.00
ATOM   2612  CB  ILE A 266      87.286   7.172 -18.756  1.00  0.00
ATOM   2613  CG1 ILE A 266      88.343   6.139 -18.358  1.00  0.00
ATOM   2614  CG2 ILE A 266      87.465   7.688 -20.185  1.00  0.00
ATOM   2615  CD  ILE A 266      89.811   6.567 -18.392  1.00  0.00
ATOM   2616  C   ILE A 266      86.281   9.447 -18.226  1.00  0.00
ATOM   2617  O   ILE A 266      85.094   9.125 -18.208  1.00  0.00
ATOM   2618  N   GLN A 267      86.657  10.614 -18.742  1.00  0.00
ATOM   2619  H   GLN A 267      87.579  10.924 -18.510  1.00  0.00
ATOM   2620  CA  GLN A 267      85.704  11.713 -18.958  1.00  0.00
ATOM   2621  CB  GLN A 267      86.426  13.061 -18.979  1.00  0.00
ATOM   2622  CG  GLN A 267      87.299  13.513 -17.807  1.00  0.00
ATOM   2623  CD  GLN A 267      88.668  12.860 -17.608  1.00  0.00
ATOM   2624  OE1 GLN A 267      88.938  11.678 -17.814  1.00  0.00
ATOM   2625  NE2 GLN A 267      89.658  13.622 -17.150  1.00  0.00
ATOM   2626 HE21 GLN A 267      90.612  13.331 -17.081  1.00  0.00
ATOM   2627 HE22 GLN A 267      89.464  14.557 -16.854  1.00  0.00
ATOM   2628  C   GLN A 267      85.059  11.612 -20.342  1.00  0.00
ATOM   2629  O   GLN A 267      85.664  11.309 -21.369  1.00  0.00
ATOM   2630  N   LEU A 268      83.794  12.022 -20.381  1.00  0.00
ATOM   2631  H   LEU A 268      82.963  12.447 -20.021  1.00  0.00
ATOM   2632  CA  LEU A 268      82.966  12.017 -21.596  1.00  0.00
ATOM   2633  CB  LEU A 268      81.760  11.085 -21.457  1.00  0.00
ATOM   2634  CG  LEU A 268      81.954   9.626 -21.039  1.00  0.00
ATOM   2635  CD1 LEU A 268      80.643   8.854 -20.871  1.00  0.00
ATOM   2636  CD2 LEU A 268      82.920   8.868 -21.951  1.00  0.00
ATOM   2637  C   LEU A 268      82.426  13.370 -22.061  1.00  0.00
ATOM   2638  O   LEU A 268      82.044  14.195 -21.233  1.00  0.00
ATOM   2639  N   THR A 269      82.220  13.525 -23.366  1.00  0.00
ATOM   2640  H   THR A 269      82.499  12.828 -24.026  1.00  0.00
ATOM   2641  CA  THR A 269      81.560  14.677 -23.999  1.00  0.00
ATOM   2642  CB  THR A 269      81.927  14.921 -25.464  1.00  0.00
ATOM   2643  OG1 THR A 269      81.491  13.753 -26.165  1.00  0.00
ATOM   2644  HG1 THR A 269      81.913  12.906 -25.841  1.00  0.00
ATOM   2645  CG2 THR A 269      83.424  15.161 -25.675  1.00  0.00
ATOM   2646  C   THR A 269      80.042  14.647 -23.808  1.00  0.00
ATOM   2647  O   THR A 269      79.524  13.554 -23.583  1.00  0.00
ATOM   2648  N   LYSHA 270      79.308  15.684 -24.200  1.00  0.00
ATOM   2649  H   LYSHA 270      79.640  16.507 -24.661  1.00  0.00
ATOM   2650  CA  LYSHA 270      77.923  15.817 -23.722  1.00  0.00
ATOM   2651  CB  LYSHA 270      77.462  17.256 -23.961  1.00  0.00
ATOM   2652  CG  LYSHA 270      77.847  18.233 -22.849  1.00  0.00
ATOM   2653  CD  LYSHA 270      77.426  19.669 -23.167  1.00  0.00
ATOM   2654  CE  LYSHA 270      77.312  20.528 -21.905  1.00  0.00
ATOM   2655  NZ  LYSHA 270      76.877  21.929 -21.997  1.00  0.00
ATOM   2656  HZ1 LYSHA 270      76.687  22.259 -21.072  1.00  0.00
ATOM   2657  HZ2 LYSHA 270      76.042  22.004 -22.543  1.00  0.00
ATOM   2658  HZ3 LYSHA 270      77.563  22.497 -22.452  1.00  0.00
ATOM   2659  C   LYSHA 270      77.057  14.743 -24.385  1.00  0.00
ATOM   2660  O   LYSHA 270      76.383  14.046 -23.628  1.00  0.00
ATOM   2661  N   GLU A 271      77.205  14.567 -25.695  1.00  0.00
ATOM   2662  H   GLU A 271      77.749  15.180 -26.269  1.00  0.00
ATOM   2663  CA  GLU A 271      76.498  13.624 -26.574  1.00  0.00
ATOM   2664  CB  GLU A 271      76.845  13.827 -28.050  1.00  0.00
ATOM   2665  CG  GLU A 271      76.648  15.234 -28.616  1.00  0.00
ATOM   2666  CD  GLU A 271      77.586  16.321 -28.086  1.00  0.00
ATOM   2667  OE1 GLU A 271      78.812  16.082 -28.137  1.00  0.00
ATOM   2668  OE2 GLU A 271      77.074  17.284 -27.476  1.00  0.00
ATOM   2669  C   GLU A 271      76.856  12.156 -26.332  1.00  0.00
ATOM   2670  O   GLU A 271      75.888  11.402 -26.245  1.00  0.00
ATOM   2671  N   GLU A 272      78.110  11.879 -25.985  1.00  0.00
ATOM   2672  H   GLU A 272      78.790  12.433 -26.466  1.00  0.00
ATOM   2673  CA  GLU A 272      78.623  10.605 -25.460  1.00  0.00
ATOM   2674  CB  GLU A 272      80.150  10.704 -25.460  1.00  0.00
ATOM   2675  CG  GLU A 272      80.876  10.470 -26.786  1.00  0.00
ATOM   2676  CD  GLU A 272      82.372  10.763 -26.655  1.00  0.00
ATOM   2677  OE1 GLU A 272      83.194  10.093 -27.316  1.00  0.00
ATOM   2678  OE2 GLU A 272      82.736  11.574 -25.776  1.00  0.00
ATOM   2679  C   GLU A 272      78.017  10.156 -24.129  1.00  0.00
ATOM   2680  O   GLU A 272      77.482   9.056 -23.994  1.00  0.00
ATOM   2681  N   ALA A 273      77.973  11.130 -23.225  1.00  0.00
ATOM   2682  H   ALA A 273      78.313  12.042 -23.454  1.00  0.00
ATOM   2683  CA  ALA A 273      77.373  10.861 -21.910  1.00  0.00
ATOM   2684  CB  ALA A 273      77.638  12.033 -20.963  1.00  0.00
ATOM   2685  C   ALA A 273      75.852  10.709 -21.977  1.00  0.00
ATOM   2686  O   ALA A 273      75.317   9.772 -21.386  1.00  0.00
ATOM   2687  N   ASP A 274      75.258  11.490 -22.875  1.00  0.00
ATOM   2688  H   ASP A 274      75.772  12.255 -23.262  1.00  0.00
ATOM   2689  CA  ASP A 274      73.836  11.426 -23.239  1.00  0.00
ATOM   2690  CB  ASP A 274      73.572  12.580 -24.209  1.00  0.00
ATOM   2691  CG  ASP A 274      72.053  12.705 -24.335  1.00  0.00
ATOM   2692  OD1 ASP A 274      71.364  13.237 -23.437  1.00  0.00
ATOM   2693  OD2 ASP A 274      71.562  12.356 -25.431  1.00  0.00
ATOM   2694  C   ASP A 274      73.442  10.138 -23.967  1.00  0.00
ATOM   2695  O   ASP A 274      72.437   9.548 -23.574  1.00  0.00
ATOM   2696  N   GLU A 275      74.241   9.650 -24.911  1.00  0.00
ATOM   2697  H   GLU A 275      74.889  10.251 -25.380  1.00  0.00
ATOM   2698  CA  GLU A 275      74.019   8.315 -25.486  1.00  0.00
ATOM   2699  CB  GLU A 275      74.801   8.120 -26.787  1.00  0.00
ATOM   2700  CG  GLU A 275      74.009   8.763 -27.927  1.00  0.00
ATOM   2701  CD  GLU A 275      72.550   8.369 -28.165  1.00  0.00
ATOM   2702  OE1 GLU A 275      71.607   9.186 -28.083  1.00  0.00
ATOM   2703  OE2 GLU A 275      72.432   7.233 -28.672  1.00  0.00
ATOM   2704  C   GLU A 275      74.248   7.156 -24.514  1.00  0.00
ATOM   2705  O   GLU A 275      73.327   6.346 -24.431  1.00  0.00
ATOM   2706  N   LEU A 276      75.174   7.273 -23.566  1.00  0.00
ATOM   2707  H   LEU A 276      75.950   7.881 -23.737  1.00  0.00
ATOM   2708  CA  LEU A 276      75.284   6.338 -22.437  1.00  0.00
ATOM   2709  CB  LEU A 276      76.549   6.512 -21.594  1.00  0.00
ATOM   2710  CG  LEU A 276      77.583   5.407 -21.817  1.00  0.00
ATOM   2711  CD1 LEU A 276      78.194   5.606 -23.206  1.00  0.00
ATOM   2712  CD2 LEU A 276      78.699   5.482 -20.773  1.00  0.00
ATOM   2713  C   LEU A 276      74.052   6.286 -21.531  1.00  0.00
ATOM   2714  O   LEU A 276      73.862   5.233 -20.924  1.00  0.00
ATOM   2715  N   ARG A 277      73.610   7.461 -21.090  1.00  0.00
ATOM   2716  H   ARG A 277      74.158   8.288 -21.209  1.00  0.00
ATOM   2717  CA  ARG A 277      72.384   7.649 -20.301  1.00  0.00
ATOM   2718  CB  ARG A 277      72.360   9.104 -19.827  1.00  0.00
ATOM   2719  CG  ARG A 277      73.403   9.303 -18.725  1.00  0.00
ATOM   2720  CD  ARG A 277      73.225  10.621 -17.970  1.00  0.00
ATOM   2721  NE  ARG A 277      73.879  11.767 -18.619  1.00  0.00
ATOM   2722  HE  ARG A 277      73.240  12.144 -19.290  1.00  0.00
ATOM   2723  CZ  ARG A 277      75.001  12.389 -18.232  1.00  0.00
ATOM   2724  NH1 ARG A 277      75.633  12.019 -17.110  1.00  0.00
ATOM   2725 HH11 ARG A 277      76.481  12.473 -16.835  1.00  0.00
ATOM   2726 HH12 ARG A 277      75.044  11.593 -16.423  1.00  0.00
ATOM   2727  NH2 ARG A 277      75.297  13.535 -18.858  1.00  0.00
ATOM   2728 HH21 ARG A 277      76.138  14.017 -18.613  1.00  0.00
ATOM   2729 HH22 ARG A 277      74.775  13.932 -19.613  1.00  0.00
ATOM   2730  C   ARG A 277      71.125   7.202 -21.045  1.00  0.00
ATOM   2731  O   ARG A 277      70.205   6.770 -20.353  1.00  0.00
ATOM   2732  N   ARG A 278      71.072   7.355 -22.365  1.00  0.00
ATOM   2733  H   ARG A 278      71.784   7.800 -22.910  1.00  0.00
ATOM   2734  CA  ARG A 278      69.851   6.925 -23.062  1.00  0.00
ATOM   2735  CB  ARG A 278      69.869   7.410 -24.513  1.00  0.00
ATOM   2736  CG  ARG A 278      68.484   7.272 -25.150  1.00  0.00
ATOM   2737  CD  ARG A 278      68.401   7.677 -26.623  1.00  0.00
ATOM   2738  NE  ARG A 278      69.339   6.969 -27.506  1.00  0.00
ATOM   2739  HE  ARG A 278      70.287   7.282 -27.444  1.00  0.00
ATOM   2740  CZ  ARG A 278      69.095   5.895 -28.270  1.00  0.00
ATOM   2741  NH1 ARG A 278      67.840   5.527 -28.561  1.00  0.00
ATOM   2742 HH11 ARG A 278      67.658   4.942 -29.352  1.00  0.00
ATOM   2743 HH12 ARG A 278      67.056   5.810 -28.008  1.00  0.00
ATOM   2744  NH2 ARG A 278      70.050   5.374 -29.052  1.00  0.00
ATOM   2745 HH21 ARG A 278      69.941   4.543 -29.598  1.00  0.00
ATOM   2746 HH22 ARG A 278      70.887   5.914 -29.144  1.00  0.00
ATOM   2747  C   ARG A 278      69.683   5.405 -23.119  1.00  0.00
ATOM   2748  O   ARG A 278      68.675   4.858 -22.674  1.00  0.00
ATOM   2749  N   ARG A 279      70.766   4.720 -23.475  1.00  0.00
ATOM   2750  H   ARG A 279      71.617   5.240 -23.553  1.00  0.00
ATOM   2751  CA  ARG A 279      70.946   3.268 -23.617  1.00  0.00
ATOM   2752  CB  ARG A 279      72.343   2.847 -24.075  1.00  0.00
ATOM   2753  CG  ARG A 279      72.719   3.078 -25.540  1.00  0.00
ATOM   2754  CD  ARG A 279      74.247   3.002 -25.541  1.00  0.00
ATOM   2755  NE  ARG A 279      74.590   3.449 -26.899  1.00  0.00
ATOM   2756  HE  ARG A 279      74.333   4.373 -27.181  1.00  0.00
ATOM   2757  CZ  ARG A 279      75.605   2.911 -27.589  1.00  0.00
ATOM   2758  NH1 ARG A 279      76.187   1.762 -27.223  1.00  0.00
ATOM   2759 HH11 ARG A 279      76.791   1.273 -27.852  1.00  0.00
ATOM   2760 HH12 ARG A 279      75.947   1.288 -26.375  1.00  0.00
ATOM   2761  NH2 ARG A 279      75.954   3.354 -28.804  1.00  0.00
ATOM   2762 HH21 ARG A 279      76.723   3.056 -29.370  1.00  0.00
ATOM   2763 HH22 ARG A 279      75.333   3.919 -29.348  1.00  0.00
ATOM   2764  C   ARG A 279      70.691   2.565 -22.282  1.00  0.00
ATOM   2765  O   ARG A 279      70.939   3.146 -21.227  1.00  0.00
ATOM   2766  N   GLN A 280      70.411   1.265 -22.332  1.00  0.00
ATOM   2767  H   GLN A 280      70.386   0.865 -23.248  1.00  0.00
ATOM   2768  CA  GLN A 280      70.328   0.295 -21.232  1.00  0.00
ATOM   2769  CB  GLN A 280      69.528  -0.945 -21.638  1.00  0.00
ATOM   2770  CG  GLN A 280      68.018  -0.723 -21.747  1.00  0.00
ATOM   2771  CD  GLN A 280      67.421  -0.233 -20.427  1.00  0.00
ATOM   2772  OE1 GLN A 280      67.558  -0.853 -19.373  1.00  0.00
ATOM   2773  NE2 GLN A 280      66.698   0.881 -20.505  1.00  0.00
ATOM   2774 HE21 GLN A 280      66.280   1.210 -19.657  1.00  0.00
ATOM   2775 HE22 GLN A 280      66.826   1.532 -21.253  1.00  0.00
ATOM   2776  C   GLN A 280      71.694   0.003 -20.605  1.00  0.00
ATOM   2777  O   GLN A 280      71.894  -1.090 -20.079  1.00  0.00
ATOM   2778  N   TRP A 281      72.570   0.993 -20.460  1.00  0.00
ATOM   2779  H   TRP A 281      72.341   1.953 -20.298  1.00  0.00
ATOM   2780  CA  TRP A 281      73.957   0.890 -19.986  1.00  0.00
ATOM   2781  CB  TRP A 281      74.746   2.201 -19.997  1.00  0.00
ATOM   2782  CG  TRP A 281      76.234   2.097 -19.654  1.00  0.00
ATOM   2783  CD1 TRP A 281      76.857   2.373 -18.512  1.00  0.00
ATOM   2784  HD1 TRP A 281      76.389   2.777 -17.615  1.00  0.00
ATOM   2785  CD2 TRP A 281      77.190   1.681 -20.574  1.00  0.00
ATOM   2786  NE1 TRP A 281      78.166   2.164 -18.626  1.00  0.00
ATOM   2787  HE1 TRP A 281      78.727   1.937 -17.830  1.00  0.00
ATOM   2788  CE2 TRP A 281      78.391   1.792 -19.883  1.00  0.00
ATOM   2789  CE3 TRP A 281      77.245   1.421 -21.938  1.00  0.00
ATOM   2790  HE3 TRP A 281      76.328   1.287 -22.513  1.00  0.00
ATOM   2791  CZ2 TRP A 281      79.609   1.665 -20.541  1.00  0.00
ATOM   2792  HZ2 TRP A 281      80.521   2.063 -20.096  1.00  0.00
ATOM   2793  CZ3 TRP A 281      78.437   1.304 -22.642  1.00  0.00
ATOM   2794  HZ3 TRP A 281      78.426   0.943 -23.671  1.00  0.00
ATOM   2795  CH2 TRP A 281      79.610   1.373 -21.899  1.00  0.00
ATOM   2796  HH2 TRP A 281      80.604   1.208 -22.315  1.00  0.00
ATOM   2797  C   TRP A 281      73.978   0.380 -18.543  1.00  0.00
ATOM   2798  O   TRP A 281      73.340   1.017 -17.707  1.00  0.00
ATOM   2799  N   PRO A 282      74.628  -0.767 -18.371  1.00  0.00
ATOM   2800  CA  PRO A 282      74.731  -1.479 -17.089  1.00  0.00
ATOM   2801  CB  PRO A 282      74.970  -2.942 -17.466  1.00  0.00
ATOM   2802  CG  PRO A 282      75.816  -2.787 -18.732  1.00  0.00
ATOM   2803  CD  PRO A 282      75.159  -1.609 -19.453  1.00  0.00
ATOM   2804  C   PRO A 282      75.766  -0.956 -16.091  1.00  0.00
ATOM   2805  O   PRO A 282      76.585  -0.054 -16.260  1.00  0.00
ATOM   2806  N   ILE A 283      75.681  -1.569 -14.914  1.00  0.00
ATOM   2807  H   ILE A 283      74.906  -2.007 -14.458  1.00  0.00
ATOM   2808  CA  ILE A 283      76.776  -1.458 -13.939  1.00  0.00
ATOM   2809  CB  ILE A 283      76.325  -1.134 -12.513  1.00  0.00
ATOM   2810  CG1 ILE A 283      75.274  -0.023 -12.484  1.00  0.00
ATOM   2811  CG2 ILE A 283      77.473  -0.823 -11.551  1.00  0.00
ATOM   2812  CD  ILE A 283      74.689   0.421 -11.141  1.00  0.00
ATOM   2813  C   ILE A 283      77.476  -2.815 -14.031  1.00  0.00
ATOM   2814  O   ILE A 283      77.002  -3.850 -13.564  1.00  0.00
ATOM   2815  N   LEU A 284      78.462  -2.756 -14.923  1.00  0.00
ATOM   2816  H   LEU A 284      78.720  -1.823 -15.173  1.00  0.00
ATOM   2817  CA  LEU A 284      79.311  -3.928 -15.181  1.00  0.00
ATOM   2818  CB  LEU A 284      80.316  -3.534 -16.265  1.00  0.00
ATOM   2819  CG  LEU A 284      79.571  -3.528 -17.601  1.00  0.00
ATOM   2820  CD1 LEU A 284      80.655  -2.953 -18.515  1.00  0.00
ATOM   2821  CD2 LEU A 284      79.301  -4.968 -18.039  1.00  0.00
ATOM   2822  C   LEU A 284      80.073  -4.301 -13.908  1.00  0.00
ATOM   2823  O   LEU A 284      80.878  -3.498 -13.439  1.00  0.00
ATOM   2824  N   VAL A 285      79.505  -5.338 -13.299  1.00  0.00
ATOM   2825  H   VAL A 285      78.669  -5.712 -13.701  1.00  0.00
ATOM   2826  CA  VAL A 285      80.184  -5.959 -12.152  1.00  0.00
ATOM   2827  CB  VAL A 285      79.202  -6.005 -10.980  1.00  0.00
ATOM   2828  CG1 VAL A 285      79.823  -6.489  -9.668  1.00  0.00
ATOM   2829  CG2 VAL A 285      78.499  -4.693 -10.626  1.00  0.00
ATOM   2830  C   VAL A 285      80.840  -7.299 -12.492  1.00  0.00
ATOM   2831  O   VAL A 285      80.157  -8.321 -12.534  1.00  0.00
ATOM   2832  N   ASN A 286      82.150  -7.189 -12.693  1.00  0.00
ATOM   2833  H   ASN A 286      82.802  -6.479 -12.425  1.00  0.00
ATOM   2834  CA  ASN A 286      82.796  -8.387 -13.247  1.00  0.00
ATOM   2835  CB  ASN A 286      83.515  -7.946 -14.523  1.00  0.00
ATOM   2836  CG  ASN A 286      84.292  -9.046 -15.247  1.00  0.00
ATOM   2837  OD1 ASN A 286      85.011  -9.847 -14.652  1.00  0.00
ATOM   2838  ND2 ASN A 286      84.063  -9.183 -16.550  1.00  0.00
ATOM   2839 HD21 ASN A 286      84.701  -9.865 -16.907  1.00  0.00
ATOM   2840 HD22 ASN A 286      83.491  -8.656 -17.179  1.00  0.00
ATOM   2841  C   ASN A 286      83.793  -8.925 -12.218  1.00  0.00
ATOM   2842  O   ASN A 286      84.824  -8.302 -11.970  1.00  0.00
ATOM   2843  N   CYSHA 287      83.610 -10.217 -11.961  1.00  0.00
ATOM   2844  H   CYSHA 287      82.836 -10.715 -12.351  1.00  0.00
ATOM   2845  CA  CYSHA 287      84.405 -11.026 -11.025  1.00  0.00
ATOM   2846  CB  CYSHA 287      83.478 -12.087 -10.429  1.00  0.00
ATOM   2847  SG  CYSHA 287      82.332 -11.309  -9.234  1.00  0.00
ATOM   2848  HG  CYSHA 287      82.272 -12.343  -8.400  1.00  0.00
ATOM   2849  C   CYSHA 287      85.592 -11.752 -11.660  1.00  0.00
ATOM   2850  O   CYSHA 287      86.452 -12.252 -10.938  1.00  0.00
ATOM   2851  N   HISBA 288      85.698 -11.847 -12.983  1.00  0.00
ATOM   2852  H   HISBA 288      84.989 -11.503 -13.598  1.00  0.00
ATOM   2853  CA  HISBA 288      86.843 -12.442 -13.687  1.00  0.00
ATOM   2854  CB  HISBA 288      86.449 -12.783 -15.125  1.00  0.00
ATOM   2855  CG  HISBA 288      87.706 -12.938 -15.983  1.00  0.00
ATOM   2856  ND1 HISBA 288      88.125 -12.002 -16.830  1.00  0.00
ATOM   2857  CD2 HISBA 288      88.596 -13.927 -16.012  1.00  0.00
ATOM   2858  HD2 HISBA 288      88.599 -14.914 -15.551  1.00  0.00
ATOM   2859  CE1 HISBA 288      89.248 -12.410 -17.414  1.00  0.00
ATOM   2860  HE1 HISBA 288      89.692 -12.026 -18.333  1.00  0.00
ATOM   2861  NE2 HISBA 288      89.523 -13.610 -16.911  1.00  0.00
ATOM   2862  HE2 HISBA 288      90.129 -14.242 -17.395  1.00  0.00
ATOM   2863  C   HISBA 288      87.999 -11.441 -13.619  1.00  0.00
ATOM   2864  O   HISBA 288      89.081 -11.627 -13.065  1.00  0.00
ATOM   2865  N   ARG A 289      87.671 -10.266 -14.149  1.00  0.00
ATOM   2866  H   ARG A 289      86.827  -9.924 -14.562  1.00  0.00
ATOM   2867  CA  ARG A 289      88.576  -9.108 -14.113  1.00  0.00
ATOM   2868  CB  ARG A 289      88.177  -7.987 -15.075  1.00  0.00
ATOM   2869  CG  ARG A 289      88.745  -8.298 -16.461  1.00  0.00
ATOM   2870  CD  ARG A 289      90.214  -7.877 -16.547  1.00  0.00
ATOM   2871  NE  ARG A 289      90.895  -8.703 -17.554  1.00  0.00
ATOM   2872  HE  ARG A 289      90.454  -8.655 -18.450  1.00  0.00
ATOM   2873  CZ  ARG A 289      92.019  -9.416 -17.394  1.00  0.00
ATOM   2874  NH1 ARG A 289      92.702  -9.492 -16.243  1.00  0.00
ATOM   2875 HH11 ARG A 289      93.493 -10.080 -16.077  1.00  0.00
ATOM   2876 HH12 ARG A 289      92.271  -9.040 -15.462  1.00  0.00
ATOM   2877  NH2 ARG A 289      92.479 -10.177 -18.396  1.00  0.00
ATOM   2878 HH21 ARG A 289      93.381 -10.605 -18.465  1.00  0.00
ATOM   2879 HH22 ARG A 289      91.877 -10.375 -19.169  1.00  0.00
ATOM   2880  C   ARG A 289      88.794  -8.522 -12.717  1.00  0.00
ATOM   2881  O   ARG A 289      89.839  -7.921 -12.472  1.00  0.00
ATOM   2882  N   GLY A 290      87.715  -8.501 -11.939  1.00  0.00
ATOM   2883  H   GLY A 290      86.853  -8.941 -12.191  1.00  0.00
ATOM   2884  CA  GLY A 290      87.749  -7.897 -10.599  1.00  0.00
ATOM   2885  C   GLY A 290      87.372  -6.414 -10.606  1.00  0.00
ATOM   2886  O   GLY A 290      87.825  -5.691  -9.720  1.00  0.00
ATOM   2887  N   VAL A 291      86.552  -5.924 -11.531  1.00  0.00
ATOM   2888  H   VAL A 291      86.027  -6.578 -12.075  1.00  0.00
ATOM   2889  CA  VAL A 291      86.286  -4.500 -11.784  1.00  0.00
ATOM   2890  CB  VAL A 291      86.877  -3.992 -13.100  1.00  0.00
ATOM   2891  CG1 VAL A 291      86.588  -2.514 -13.371  1.00  0.00
ATOM   2892  CG2 VAL A 291      88.396  -4.174 -13.142  1.00  0.00
ATOM   2893  C   VAL A 291      84.776  -4.315 -11.619  1.00  0.00
ATOM   2894  O   VAL A 291      83.941  -5.203 -11.785  1.00  0.00
ATOM   2895  N   PHE A 292      84.483  -3.221 -10.922  1.00  0.00
ATOM   2896  H   PHE A 292      85.188  -2.799 -10.352  1.00  0.00
ATOM   2897  CA  PHE A 292      83.142  -2.618 -10.917  1.00  0.00
ATOM   2898  CB  PHE A 292      82.540  -2.348  -9.537  1.00  0.00
ATOM   2899  CG  PHE A 292      83.037  -1.151  -8.724  1.00  0.00
ATOM   2900  CD1 PHE A 292      84.127  -1.261  -7.869  1.00  0.00
ATOM   2901  HD1 PHE A 292      84.925  -1.973  -8.081  1.00  0.00
ATOM   2902  CD2 PHE A 292      82.300   0.026  -8.785  1.00  0.00
ATOM   2903  HD2 PHE A 292      81.419   0.134  -9.417  1.00  0.00
ATOM   2904  CE1 PHE A 292      84.453  -0.160  -7.086  1.00  0.00
ATOM   2905  HE1 PHE A 292      85.352  -0.217  -6.473  1.00  0.00
ATOM   2906  CE2 PHE A 292      82.684   1.129  -8.030  1.00  0.00
ATOM   2907  HE2 PHE A 292      82.227   2.111  -8.152  1.00  0.00
ATOM   2908  CZ  PHE A 292      83.752   1.039  -7.145  1.00  0.00
ATOM   2909  HZ  PHE A 292      84.147   1.897  -6.601  1.00  0.00
ATOM   2910  C   PHE A 292      83.293  -1.350 -11.759  1.00  0.00
ATOM   2911  O   PHE A 292      84.053  -0.443 -11.423  1.00  0.00
ATOM   2912  N   ALA A 293      82.560  -1.294 -12.867  1.00  0.00
ATOM   2913  H   ALA A 293      82.086  -2.095 -13.231  1.00  0.00
ATOM   2914  CA  ALA A 293      82.489  -0.022 -13.602  1.00  0.00
ATOM   2915  CB  ALA A 293      82.678  -0.400 -15.073  1.00  0.00
ATOM   2916  C   ALA A 293      81.153   0.695 -13.398  1.00  0.00
ATOM   2917  O   ALA A 293      80.144   0.053 -13.687  1.00  0.00
ATOM   2918  N   VAL A 294      81.198   2.004 -13.165  1.00  0.00
ATOM   2919  H   VAL A 294      82.138   2.340 -13.207  1.00  0.00
ATOM   2920  CA  VAL A 294      80.009   2.815 -12.865  1.00  0.00
ATOM   2921  CB  VAL A 294      79.730   2.748 -11.362  1.00  0.00
ATOM   2922  CG1 VAL A 294      80.814   3.424 -10.520  1.00  0.00
ATOM   2923  CG2 VAL A 294      78.317   3.162 -10.947  1.00  0.00
ATOM   2924  C   VAL A 294      79.791   4.223 -13.424  1.00  0.00
ATOM   2925  O   VAL A 294      80.651   5.102 -13.439  1.00  0.00
ATOM   2926  N   GLY A 295      78.579   4.462 -13.918  1.00  0.00
ATOM   2927  H   GLY A 295      78.114   3.619 -14.187  1.00  0.00
ATOM   2928  CA  GLY A 295      78.156   5.761 -14.462  1.00  0.00
ATOM   2929  C   GLY A 295      77.348   5.835 -15.759  1.00  0.00
ATOM   2930  O   GLY A 295      76.556   4.927 -16.006  1.00  0.00
ATOM   2931  N   PRO A 296      77.383   7.022 -16.359  1.00  0.00
ATOM   2932  CA  PRO A 296      78.135   8.223 -15.968  1.00  0.00
ATOM   2933  CB  PRO A 296      78.399   9.059 -17.222  1.00  0.00
ATOM   2934  CG  PRO A 296      77.116   8.702 -17.975  1.00  0.00
ATOM   2935  CD  PRO A 296      76.841   7.220 -17.711  1.00  0.00
ATOM   2936  C   PRO A 296      77.446   9.049 -14.880  1.00  0.00
ATOM   2937  O   PRO A 296      76.235   8.937 -14.699  1.00  0.00
ATOM   2938  N   ASP A 297      78.271   9.707 -14.069  1.00  0.00
ATOM   2939  H   ASP A 297      79.215  10.024 -13.985  1.00  0.00
ATOM   2940  CA  ASP A 297      77.849  10.722 -13.093  1.00  0.00
ATOM   2941  CB  ASP A 297      78.874  10.902 -11.972  1.00  0.00
ATOM   2942  CG  ASP A 297      80.297  11.368 -12.288  1.00  0.00
ATOM   2943  OD1 ASP A 297      81.136  11.074 -11.410  1.00  0.00
ATOM   2944  OD2 ASP A 297      80.683  11.616 -13.451  1.00  0.00
ATOM   2945  C   ASP A 297      77.421  12.062 -13.696  1.00  0.00
ATOM   2946  O   ASP A 297      77.797  12.302 -14.842  1.00  0.00
ATOM   2947  N   HISBA 298      76.876  12.906 -12.824  1.00  0.00
ATOM   2948  H   HISBA 298      76.331  12.591 -12.046  1.00  0.00
ATOM   2949  CA  HISBA 298      76.369  14.213 -13.265  1.00  0.00
ATOM   2950  CB  HISBA 298      75.550  14.867 -12.151  1.00  0.00
ATOM   2951  CG  HISBA 298      74.372  14.014 -11.677  1.00  0.00
ATOM   2952  ND1 HISBA 298      74.439  12.976 -10.849  1.00  0.00
ATOM   2953  CD2 HISBA 298      73.137  14.047 -12.172  1.00  0.00
ATOM   2954  HD2 HISBA 298      72.980  14.516 -13.143  1.00  0.00
ATOM   2955  CE1 HISBA 298      73.256  12.368 -10.804  1.00  0.00
ATOM   2956  HE1 HISBA 298      72.940  11.525 -10.190  1.00  0.00
ATOM   2957  NE2 HISBA 298      72.448  13.064 -11.599  1.00  0.00
ATOM   2958  HE2 HISBA 298      71.538  12.718 -11.826  1.00  0.00
ATOM   2959  C   HISBA 298      77.395  15.125 -13.941  1.00  0.00
ATOM   2960  O   HISBA 298      77.011  15.849 -14.858  1.00  0.00
ATOM   2961  N   ASP A 299      78.633  14.942 -13.490  1.00  0.00
ATOM   2962  H   ASP A 299      78.879  14.191 -12.878  1.00  0.00
ATOM   2963  CA  ASP A 299      79.801  15.601 -14.093  1.00  0.00
ATOM   2964  CB  ASP A 299      80.966  15.708 -13.107  1.00  0.00
ATOM   2965  CG  ASP A 299      80.824  16.453 -11.778  1.00  0.00
ATOM   2966  OD1 ASP A 299      80.720  15.788 -10.724  1.00  0.00
ATOM   2967  OD2 ASP A 299      80.568  17.677 -11.793  1.00  0.00
ATOM   2968  C   ASP A 299      80.232  14.984 -15.425  1.00  0.00
ATOM   2969  O   ASP A 299      81.248  15.441 -15.945  1.00  0.00
ATOM   2970  N   ASN A 300      79.611  13.934 -15.957  1.00  0.00
ATOM   2971  H   ASN A 300      78.833  13.466 -15.537  1.00  0.00
ATOM   2972  CA  ASN A 300      79.933  13.253 -17.219  1.00  0.00
ATOM   2973  CB  ASN A 300      79.756  14.173 -18.428  1.00  0.00
ATOM   2974  CG  ASN A 300      78.504  15.042 -18.296  1.00  0.00
ATOM   2975  OD1 ASN A 300      77.440  14.715 -17.773  1.00  0.00
ATOM   2976  ND2 ASN A 300      78.454  16.158 -19.018  1.00  0.00
ATOM   2977 HD21 ASN A 300      77.614  16.701 -19.023  1.00  0.00
ATOM   2978 HD22 ASN A 300      79.259  16.482 -19.514  1.00  0.00
ATOM   2979  C   ASN A 300      81.284  12.540 -17.317  1.00  0.00
ATOM   2980  O   ASN A 300      82.164  12.891 -18.101  1.00  0.00
ATOM   2981  N   CYSHA 301      81.347  11.557 -16.424  1.00  0.00
ATOM   2982  H   CYSHA 301      80.781  11.587 -15.600  1.00  0.00
ATOM   2983  CA  CYSHA 301      82.515  10.666 -16.363  1.00  0.00
ATOM   2984  CB  CYSHA 301      83.674  11.247 -15.551  1.00  0.00
ATOM   2985  SG  CYSHA 301      83.154  12.335 -14.175  1.00  0.00
ATOM   2986  HG  CYSHA 301      82.053  11.714 -13.760  1.00  0.00
ATOM   2987  C   CYSHA 301      82.135   9.252 -15.921  1.00  0.00
ATOM   2988  O   CYSHA 301      81.327   9.044 -15.016  1.00  0.00
ATOM   2989  N   LEU A 302      82.910   8.290 -16.414  1.00  0.00
ATOM   2990  H   LEU A 302      83.596   8.612 -17.066  1.00  0.00
ATOM   2991  CA  LEU A 302      82.697   6.847 -16.228  1.00  0.00
ATOM   2992  CB  LEU A 302      82.718   6.225 -17.625  1.00  0.00
ATOM   2993  CG  LEU A 302      82.047   4.851 -17.557  1.00  0.00
ATOM   2994  CD1 LEU A 302      80.556   5.073 -17.299  1.00  0.00
ATOM   2995  CD2 LEU A 302      82.270   4.058 -18.847  1.00  0.00
ATOM   2996  C   LEU A 302      83.811   6.328 -15.317  1.00  0.00
ATOM   2997  O   LEU A 302      85.000   6.397 -15.625  1.00  0.00
ATOM   2998  N   LYSHA 303      83.358   5.972 -14.119  1.00  0.00
ATOM   2999  H   LYSHA 303      82.431   5.787 -13.792  1.00  0.00
ATOM   3000  CA  LYSHA 303      84.213   5.378 -13.081  1.00  0.00
ATOM   3001  CB  LYSHA 303      83.598   5.761 -11.734  1.00  0.00
ATOM   3002  CG  LYSHA 303      84.518   5.793 -10.512  1.00  0.00
ATOM   3003  CD  LYSHA 303      83.712   6.243  -9.291  1.00  0.00
ATOM   3004  CE  LYSHA 303      83.099   7.626  -9.519  1.00  0.00
ATOM   3005  NZ  LYSHA 303      82.016   8.071  -8.629  1.00  0.00
ATOM   3006  HZ1 LYSHA 303      82.200   7.934  -7.656  1.00  0.00
ATOM   3007  HZ2 LYSHA 303      81.141   7.646  -8.861  1.00  0.00
ATOM   3008  HZ3 LYSHA 303      81.844   9.051  -8.722  1.00  0.00
ATOM   3009  C   LYSHA 303      84.500   3.875 -13.058  1.00  0.00
ATOM   3010  O   LYSHA 303      83.589   3.143 -13.442  1.00  0.00
ATOM   3011  N   PHE A 304      85.782   3.576 -12.869  1.00  0.00
ATOM   3012  H   PHE A 304      86.492   4.280 -12.828  1.00  0.00
ATOM   3013  CA  PHE A 304      86.270   2.197 -12.726  1.00  0.00
ATOM   3014  CB  PHE A 304      87.219   1.857 -13.878  1.00  0.00
ATOM   3015  CG  PHE A 304      86.606   1.986 -15.274  1.00  0.00
ATOM   3016  CD1 PHE A 304      86.471   3.233 -15.873  1.00  0.00
ATOM   3017  HD1 PHE A 304      86.689   4.064 -15.203  1.00  0.00
ATOM   3018  CD2 PHE A 304      85.944   0.902 -15.837  1.00  0.00
ATOM   3019  HD2 PHE A 304      85.921  -0.054 -15.313  1.00  0.00
ATOM   3020  CE1 PHE A 304      85.670   3.433 -16.991  1.00  0.00
ATOM   3021  HE1 PHE A 304      85.418   4.438 -17.329  1.00  0.00
ATOM   3022  CE2 PHE A 304      85.283   1.088 -17.046  1.00  0.00
ATOM   3023  HE2 PHE A 304      85.180   0.219 -17.697  1.00  0.00
ATOM   3024  CZ  PHE A 304      85.110   2.335 -17.634  1.00  0.00
ATOM   3025  HZ  PHE A 304      84.692   2.447 -18.634  1.00  0.00
ATOM   3026  C   PHE A 304      87.019   1.977 -11.410  1.00  0.00
ATOM   3027  O   PHE A 304      87.751   2.854 -10.954  1.00  0.00
ATOM   3028  N   GLY A 305      86.651   0.877 -10.760  1.00  0.00
ATOM   3029  H   GLY A 305      85.833   0.424 -11.116  1.00  0.00
ATOM   3030  CA  GLY A 305      87.175   0.445  -9.456  1.00  0.00
ATOM   3031  C   GLY A 305      87.385  -1.058  -9.261  1.00  0.00
ATOM   3032  O   GLY A 305      86.591  -1.898  -9.683  1.00  0.00
ATOM   3033  N   HISBA 306      88.526  -1.379  -8.660  1.00  0.00
ATOM   3034  H   HISBA 306      89.341  -0.799  -8.648  1.00  0.00
ATOM   3035  CA  HISBA 306      88.824  -2.790  -8.372  1.00  0.00
ATOM   3036  CB  HISBA 306      90.318  -2.871  -8.051  1.00  0.00
ATOM   3037  CG  HISBA 306      90.930  -4.241  -8.348  1.00  0.00
ATOM   3038  ND1 HISBA 306      91.067  -5.340  -7.611  1.00  0.00
ATOM   3039  CD2 HISBA 306      91.490  -4.545  -9.516  1.00  0.00
ATOM   3040  HD2 HISBA 306      91.852  -3.767 -10.189  1.00  0.00
ATOM   3041  CE1 HISBA 306      91.525  -6.327  -8.376  1.00  0.00
ATOM   3042  HE1 HISBA 306      91.574  -7.386  -8.123  1.00  0.00
ATOM   3043  NE2 HISBA 306      91.868  -5.820  -9.556  1.00  0.00
ATOM   3044  HE2 HISBA 306      92.386  -6.267 -10.285  1.00  0.00
ATOM   3045  C   HISBA 306      88.033  -3.338  -7.183  1.00  0.00
ATOM   3046  O   HISBA 306      87.692  -2.535  -6.316  1.00  0.00
ATOM   3047  N   PHE A 307      87.615  -4.583  -7.386  1.00  0.00
ATOM   3048  H   PHE A 307      87.731  -5.093  -8.238  1.00  0.00
ATOM   3049  CA  PHE A 307      86.998  -5.375  -6.312  1.00  0.00
ATOM   3050  CB  PHE A 307      86.866  -6.801  -6.853  1.00  0.00
ATOM   3051  CG  PHE A 307      85.510  -7.207  -7.432  1.00  0.00
ATOM   3052  CD1 PHE A 307      84.717  -6.391  -8.231  1.00  0.00
ATOM   3053  HD1 PHE A 307      85.058  -5.378  -8.440  1.00  0.00
ATOM   3054  CD2 PHE A 307      85.076  -8.479  -7.078  1.00  0.00
ATOM   3055  HD2 PHE A 307      85.700  -9.135  -6.470  1.00  0.00
ATOM   3056  CE1 PHE A 307      83.507  -6.871  -8.721  1.00  0.00
ATOM   3057  HE1 PHE A 307      82.794  -6.177  -9.166  1.00  0.00
ATOM   3058  CE2 PHE A 307      83.869  -8.962  -7.569  1.00  0.00
ATOM   3059  HE2 PHE A 307      83.601 -10.000  -7.371  1.00  0.00
ATOM   3060  CZ  PHE A 307      83.097  -8.161  -8.403  1.00  0.00
ATOM   3061  HZ  PHE A 307      82.301  -8.601  -9.003  1.00  0.00
ATOM   3062  C   PHE A 307      87.807  -5.383  -5.014  1.00  0.00
ATOM   3063  O   PHE A 307      88.992  -5.704  -5.081  1.00  0.00
ATOM   3064  N   SER A 308      87.116  -5.338  -3.878  1.00  0.00
ATOM   3065  H   SER A 308      86.275  -4.799  -3.913  1.00  0.00
ATOM   3066  CA  SER A 308      87.759  -5.501  -2.565  1.00  0.00
ATOM   3067  CB  SER A 308      86.761  -5.268  -1.429  1.00  0.00
ATOM   3068  OG  SER A 308      85.860  -6.370  -1.287  1.00  0.00
ATOM   3069  HG  SER A 308      84.922  -6.074  -1.109  1.00  0.00
ATOM   3070  C   SER A 308      88.420  -6.869  -2.387  1.00  0.00
ATOM   3071  O   SER A 308      88.008  -7.810  -3.064  1.00  0.00
ATOM   3072  N   TYR A 309      89.398  -6.969  -1.491  1.00  0.00
ATOM   3073  H   TYR A 309      89.688  -6.068  -1.168  1.00  0.00
ATOM   3074  CA  TYR A 309      90.073  -8.261  -1.302  1.00  0.00
ATOM   3075  CB  TYR A 309      91.407  -8.233  -0.553  1.00  0.00
ATOM   3076  CG  TYR A 309      92.215  -9.407  -1.109  1.00  0.00
ATOM   3077  CD1 TYR A 309      92.389 -10.631  -0.474  1.00  0.00
ATOM   3078  HD1 TYR A 309      91.804 -10.895   0.407  1.00  0.00
ATOM   3079  CD2 TYR A 309      92.753  -9.223  -2.377  1.00  0.00
ATOM   3080  HD2 TYR A 309      92.713  -8.261  -2.888  1.00  0.00
ATOM   3081  CE1 TYR A 309      93.145 -11.652  -1.038  1.00  0.00
ATOM   3082  HE1 TYR A 309      93.270 -12.593  -0.501  1.00  0.00
ATOM   3083  CE2 TYR A 309      93.478 -10.230  -3.002  1.00  0.00
ATOM   3084  HE2 TYR A 309      93.947 -10.108  -3.978  1.00  0.00
ATOM   3085  CZ  TYR A 309      93.654 -11.424  -2.311  1.00  0.00
ATOM   3086  OH  TYR A 309      94.295 -12.431  -2.963  1.00  0.00
ATOM   3087  HH  TYR A 309      94.121 -13.258  -2.428  1.00  0.00
ATOM   3088  C   TYR A 309      89.189  -9.353  -0.696  1.00  0.00
ATOM   3089  O   TYR A 309      89.201 -10.522  -1.080  1.00  0.00
ATOM   3090  N   SER A 310      88.391  -8.970   0.296  1.00  0.00
ATOM   3091  H   SER A 310      88.475  -8.021   0.600  1.00  0.00
ATOM   3092  CA  SER A 310      87.309  -9.766   0.893  1.00  0.00
ATOM   3093  CB  SER A 310      86.808  -9.164   2.208  1.00  0.00
ATOM   3094  OG  SER A 310      86.191  -7.887   2.024  1.00  0.00
ATOM   3095  HG  SER A 310      86.439  -7.291   2.788  1.00  0.00
ATOM   3096  C   SER A 310      86.218 -10.100  -0.126  1.00  0.00
ATOM   3097  O   SER A 310      85.648 -11.190  -0.115  1.00  0.00
ATOM   3098  N   GLY A 311      85.969  -9.207  -1.079  1.00  0.00
ATOM   3099  H   GLY A 311      86.190  -8.265  -0.827  1.00  0.00
ATOM   3100  CA  GLY A 311      85.065  -9.533  -2.191  1.00  0.00
ATOM   3101  C   GLY A 311      85.679 -10.559  -3.146  1.00  0.00
ATOM   3102  O   GLY A 311      85.011 -11.570  -3.355  1.00  0.00
ATOM   3103  N   ILE A 312      86.953 -10.467  -3.516  1.00  0.00
ATOM   3104  H   ILE A 312      87.186  -9.499  -3.424  1.00  0.00
ATOM   3105  CA  ILE A 312      87.626 -11.575  -4.209  1.00  0.00
ATOM   3106  CB  ILE A 312      89.032 -11.132  -4.620  1.00  0.00
ATOM   3107  CG1 ILE A 312      88.863 -10.049  -5.688  1.00  0.00
ATOM   3108  CG2 ILE A 312      89.774 -12.266  -5.330  1.00  0.00
ATOM   3109  CD  ILE A 312      90.143  -9.290  -6.042  1.00  0.00
ATOM   3110  C   ILE A 312      87.677 -12.877  -3.406  1.00  0.00
ATOM   3111  O   ILE A 312      87.250 -13.905  -3.929  1.00  0.00
ATOM   3112  N   VAL A 313      87.937 -12.881  -2.102  1.00  0.00
ATOM   3113  H   VAL A 313      88.283 -12.049  -1.667  1.00  0.00
ATOM   3114  CA  VAL A 313      87.935 -14.064  -1.229  1.00  0.00
ATOM   3115  CB  VAL A 313      88.689 -13.842   0.084  1.00  0.00
ATOM   3116  CG1 VAL A 313      88.447 -14.939   1.122  1.00  0.00
ATOM   3117  CG2 VAL A 313      90.166 -13.717  -0.294  1.00  0.00
ATOM   3118  C   VAL A 313      86.555 -14.686  -1.006  1.00  0.00
ATOM   3119  O   VAL A 313      86.454 -15.912  -1.035  1.00  0.00
ATOM   3120  N   ASP A 314      85.471 -13.915  -1.016  1.00  0.00
ATOM   3121  H   ASP A 314      85.068 -13.001  -1.066  1.00  0.00
ATOM   3122  CA  ASP A 314      84.085 -14.402  -1.022  1.00  0.00
ATOM   3123  CB  ASP A 314      83.016 -13.345  -0.737  1.00  0.00
ATOM   3124  CG  ASP A 314      81.686 -14.054  -0.470  1.00  0.00
ATOM   3125  OD1 ASP A 314      80.700 -13.546  -1.046  1.00  0.00
ATOM   3126  OD2 ASP A 314      81.496 -14.760   0.544  1.00  0.00
ATOM   3127  C   ASP A 314      83.759 -15.258  -2.248  1.00  0.00
ATOM   3128  O   ASP A 314      83.199 -16.339  -2.075  1.00  0.00
ATOM   3129  N   VAL A 315      84.059 -14.640  -3.387  1.00  0.00
ATOM   3130  H   VAL A 315      84.153 -13.704  -3.726  1.00  0.00
ATOM   3131  CA  VAL A 315      83.896 -15.292  -4.695  1.00  0.00
ATOM   3132  CB  VAL A 315      84.332 -14.363  -5.830  1.00  0.00
ATOM   3133  CG1 VAL A 315      84.280 -15.037  -7.203  1.00  0.00
ATOM   3134  CG2 VAL A 315      83.331 -13.207  -5.871  1.00  0.00
ATOM   3135  C   VAL A 315      84.591 -16.655  -4.703  1.00  0.00
ATOM   3136  O   VAL A 315      83.992 -17.704  -4.933  1.00  0.00
ATOM   3137  N   LEU A 316      85.865 -16.690  -4.322  1.00  0.00
ATOM   3138  H   LEU A 316      86.441 -15.906  -4.090  1.00  0.00
ATOM   3139  CA  LEU A 316      86.783 -17.814  -4.560  1.00  0.00
ATOM   3140  CB  LEU A 316      88.260 -17.418  -4.620  1.00  0.00
ATOM   3141  CG  LEU A 316      88.552 -16.690  -5.934  1.00  0.00
ATOM   3142  CD1 LEU A 316      89.901 -15.968  -5.919  1.00  0.00
ATOM   3143  CD2 LEU A 316      88.504 -17.584  -7.175  1.00  0.00
ATOM   3144  C   LEU A 316      86.437 -18.861  -3.499  1.00  0.00
ATOM   3145  O   LEU A 316      86.271 -20.010  -3.904  1.00  0.00
ATOM   3146  N   ARG A 317      86.146 -18.488  -2.256  1.00  0.00
ATOM   3147  H   ARG A 317      86.104 -17.501  -2.099  1.00  0.00
ATOM   3148  CA  ARG A 317      85.528 -19.342  -1.231  1.00  0.00
ATOM   3149  CB  ARG A 317      85.419 -18.802   0.196  1.00  0.00
ATOM   3150  CG  ARG A 317      86.784 -18.463   0.801  1.00  0.00
ATOM   3151  CD  ARG A 317      86.792 -18.386   2.329  1.00  0.00
ATOM   3152  NE  ARG A 317      88.094 -18.037   2.914  1.00  0.00
ATOM   3153  HE  ARG A 317      88.990 -18.352   2.601  1.00  0.00
ATOM   3154  CZ  ARG A 317      88.223 -17.145   3.905  1.00  0.00
ATOM   3155  NH1 ARG A 317      87.200 -16.318   4.160  1.00  0.00
ATOM   3156 HH11 ARG A 317      87.256 -15.636   4.889  1.00  0.00
ATOM   3157 HH12 ARG A 317      86.421 -16.416   3.540  1.00  0.00
ATOM   3158  NH2 ARG A 317      89.260 -17.200   4.751  1.00  0.00
ATOM   3159 HH21 ARG A 317      89.294 -16.467   5.431  1.00  0.00
ATOM   3160 HH22 ARG A 317      90.003 -17.869   4.734  1.00  0.00
ATOM   3161  C   ARG A 317      84.170 -19.946  -1.595  1.00  0.00
ATOM   3162  O   ARG A 317      84.007 -21.165  -1.569  1.00  0.00
ATOM   3163  N   GLU A 318      83.323 -19.178  -2.275  1.00  0.00
ATOM   3164  H   GLU A 318      83.312 -18.185  -2.156  1.00  0.00
ATOM   3165  CA  GLU A 318      82.084 -19.757  -2.813  1.00  0.00
ATOM   3166  CB  GLU A 318      81.042 -18.686  -3.143  1.00  0.00
ATOM   3167  CG  GLU A 318      80.412 -17.862  -2.019  1.00  0.00
ATOM   3168  CD  GLU A 318      79.363 -18.656  -1.238  1.00  0.00
ATOM   3169  OE1 GLU A 318      79.346 -18.598   0.011  1.00  0.00
ATOM   3170  OE2 GLU A 318      78.399 -19.179  -1.837  1.00  0.00
ATOM   3171  C   GLU A 318      82.225 -20.750  -3.969  1.00  0.00
ATOM   3172  O   GLU A 318      81.548 -21.775  -4.035  1.00  0.00
ATOM   3173  N   ALA A 319      83.171 -20.405  -4.838  1.00  0.00
ATOM   3174  H   ALA A 319      83.613 -19.510  -4.904  1.00  0.00
ATOM   3175  CA  ALA A 319      83.627 -21.310  -5.903  1.00  0.00
ATOM   3176  CB  ALA A 319      84.479 -20.536  -6.911  1.00  0.00
ATOM   3177  C   ALA A 319      84.452 -22.456  -5.315  1.00  0.00
ATOM   3178  O   ALA A 319      84.923 -23.309  -6.066  1.00  0.00
ATOM   3179  N   SER A 320      84.299 -22.798  -4.039  1.00  0.00
ATOM   3180  H   SER A 320      83.863 -22.093  -3.478  1.00  0.00
ATOM   3181  CA  SER A 320      84.916 -23.856  -3.227  1.00  0.00
ATOM   3182  CB  SER A 320      84.627 -25.199  -3.901  1.00  0.00
ATOM   3183  OG  SER A 320      83.236 -25.447  -4.120  1.00  0.00
ATOM   3184  HG  SER A 320      82.863 -25.328  -3.199  1.00  0.00
ATOM   3185  C   SER A 320      86.425 -23.925  -2.982  1.00  0.00
ATOM   3186  O   SER A 320      86.815 -24.715  -2.124  1.00  0.00
ATOM   3187  N   ILE A 321      87.088 -22.880  -3.469  1.00  0.00
ATOM   3188  H   ILE A 321      86.568 -22.127  -3.872  1.00  0.00
ATOM   3189  CA  ILE A 321      88.558 -22.840  -3.471  1.00  0.00
ATOM   3190  CB  ILE A 321      89.281 -22.180  -4.647  1.00  0.00
ATOM   3191  CG1 ILE A 321      88.350 -22.110  -5.860  1.00  0.00
ATOM   3192  CG2 ILE A 321      90.602 -22.894  -4.939  1.00  0.00
ATOM   3193  CD  ILE A 321      88.954 -21.276  -6.992  1.00  0.00
ATOM   3194  C   ILE A 321      88.826 -22.036  -2.197  1.00  0.00
ATOM   3195  O   ILE A 321      88.855 -20.807  -2.242  1.00  0.00
ATOM   3196  N   GLN A 322      89.423 -22.615  -1.158  1.00  0.00
ATOM   3197  H   GLN A 322      89.738 -23.522  -1.437  1.00  0.00
ATOM   3198  CA  GLN A 322      89.576 -22.142   0.225  1.00  0.00
ATOM   3199  CB  GLN A 322      89.652 -23.305   1.216  1.00  0.00
ATOM   3200  CG  GLN A 322      88.480 -24.279   1.078  1.00  0.00
ATOM   3201  CD  GLN A 322      87.216 -23.772   1.776  1.00  0.00
ATOM   3202  OE1 GLN A 322      87.125 -23.337   2.923  1.00  0.00
ATOM   3203  NE2 GLN A 322      86.024 -23.800   1.187  1.00  0.00
ATOM   3204 HE21 GLN A 322      85.328 -23.398   1.783  1.00  0.00
ATOM   3205 HE22 GLN A 322      85.781 -24.501   0.517  1.00  0.00
ATOM   3206  C   GLN A 322      90.762 -21.192   0.402  1.00  0.00
ATOM   3207  O   GLN A 322      91.818 -21.611   0.874  1.00  0.00
ATOM   3208  N   VAL A 323      90.787 -20.079  -0.325  1.00  0.00
ATOM   3209  H   VAL A 323      90.110 -20.192  -1.052  1.00  0.00
ATOM   3210  CA  VAL A 323      91.742 -18.960  -0.332  1.00  0.00
ATOM   3211  CB  VAL A 323      91.720 -18.134  -1.620  1.00  0.00
ATOM   3212  CG1 VAL A 323      91.877 -18.980  -2.885  1.00  0.00
ATOM   3213  CG2 VAL A 323      90.462 -17.264  -1.672  1.00  0.00
ATOM   3214  C   VAL A 323      91.713 -18.109   0.939  1.00  0.00
ATOM   3215  O   VAL A 323      90.669 -17.794   1.508  1.00  0.00
ATOM   3216  N   PRO A 324      92.922 -17.802   1.401  1.00  0.00
ATOM   3217  CA  PRO A 324      93.185 -17.084   2.657  1.00  0.00
ATOM   3218  CB  PRO A 324      94.622 -17.357   3.107  1.00  0.00
ATOM   3219  CG  PRO A 324      94.942 -18.702   2.453  1.00  0.00
ATOM   3220  CD  PRO A 324      94.061 -18.709   1.201  1.00  0.00
ATOM   3221  C   PRO A 324      93.024 -15.580   2.430  1.00  0.00
ATOM   3222  O   PRO A 324      93.419 -15.056   1.389  1.00  0.00
ATOM   3223  N   THR A 325      92.891 -14.909   3.571  1.00  0.00
ATOM   3224  H   THR A 325      92.982 -15.386   4.445  1.00  0.00
ATOM   3225  CA  THR A 325      92.611 -13.473   3.714  1.00  0.00
ATOM   3226  CB  THR A 325      92.181 -13.184   5.154  1.00  0.00
ATOM   3227  OG1 THR A 325      91.407 -11.981   5.151  1.00  0.00
ATOM   3228  HG1 THR A 325      90.666 -12.074   4.486  1.00  0.00
ATOM   3229  CG2 THR A 325      93.282 -13.171   6.216  1.00  0.00
ATOM   3230  C   THR A 325      93.876 -12.702   3.332  1.00  0.00
ATOM   3231  O   THR A 325      95.022 -13.115   3.505  1.00  0.00
ATOM   3232  N   ARG A 326      93.756 -11.403   3.072  1.00  0.00
ATOM   3233  H   ARG A 326      92.838 -11.012   3.141  1.00  0.00
ATOM   3234  CA  ARG A 326      94.706 -10.365   2.649  1.00  0.00
ATOM   3235  CB  ARG A 326      94.126  -8.959   2.816  1.00  0.00
ATOM   3236  CG  ARG A 326      94.897  -8.020   1.885  1.00  0.00
ATOM   3237  CD  ARG A 326      94.285  -6.620   1.801  1.00  0.00
ATOM   3238  NE  ARG A 326      94.493  -5.933   3.084  1.00  0.00
ATOM   3239  HE  ARG A 326      93.881  -6.191   3.831  1.00  0.00
ATOM   3240  CZ  ARG A 326      95.487  -5.064   3.307  1.00  0.00
ATOM   3241  NH1 ARG A 326      96.459  -4.816   2.419  1.00  0.00
ATOM   3242 HH11 ARG A 326      97.207  -4.179   2.604  1.00  0.00
ATOM   3243 HH12 ARG A 326      96.503  -5.392   1.602  1.00  0.00
ATOM   3244  NH2 ARG A 326      95.648  -4.450   4.488  1.00  0.00
ATOM   3245 HH21 ARG A 326      96.437  -3.846   4.602  1.00  0.00
ATOM   3246 HH22 ARG A 326      94.974  -4.499   5.225  1.00  0.00
ATOM   3247  C   ARG A 326      95.975 -10.301   3.501  1.00  0.00
ATOM   3248  O   ARG A 326      95.857 -10.077   4.705  1.00  0.00
ATOM   3249  N   PRO A 327      97.096 -10.223   2.789  1.00  0.00
ATOM   3250  CA  PRO A 327      98.400 -10.088   3.454  1.00  0.00
ATOM   3251  CB  PRO A 327      99.468 -10.474   2.428  1.00  0.00
ATOM   3252  CG  PRO A 327      98.724 -11.430   1.492  1.00  0.00
ATOM   3253  CD  PRO A 327      97.336 -10.787   1.453  1.00  0.00
ATOM   3254  C   PRO A 327      98.712  -8.731   4.089  1.00  0.00
ATOM   3255  O   PRO A 327      98.238  -7.730   3.555  1.00  0.00
ATOM   3256  N   ASP A 328      99.457  -8.732   5.191  1.00  0.00
ATOM   3257  H   ASP A 328      99.707  -9.692   5.323  1.00  0.00
ATOM   3258  CA  ASP A 328      99.781  -7.537   5.983  1.00  0.00
ATOM   3259  CB  ASP A 328     100.501  -6.469   5.156  1.00  0.00
ATOM   3260  CG  ASP A 328     101.184  -5.392   6.001  1.00  0.00
ATOM   3261  OD1 ASP A 328     100.592  -4.330   6.290  1.00  0.00
ATOM   3262  OD2 ASP A 328     102.405  -5.510   6.239  1.00  0.00
ATOM   3263  C   ASP A 328      98.573  -7.065   6.793  1.00  0.00
ATOM   3264  O   ASP A 328      97.686  -7.887   7.018  1.00  0.00
ATOM   3265  N   GLY A 329      98.561  -5.850   7.334  1.00  0.00
ATOM   3266  H   GLY A 329      99.338  -5.235   7.202  1.00  0.00
ATOM   3267  CA  GLY A 329      97.539  -5.224   8.185  1.00  0.00
ATOM   3268  C   GLY A 329      97.104  -6.112   9.353  1.00  0.00
ATOM   3269  O   GLY A 329      97.921  -6.910   9.808  1.00  0.00
ATOM   3270  N   TRP A 330      95.845  -5.916   9.735  1.00  0.00
ATOM   3271  H   TRP A 330      95.459  -5.294   9.054  1.00  0.00
ATOM   3272  CA  TRP A 330      95.248  -6.563  10.913  1.00  0.00
ATOM   3273  CB  TRP A 330      95.079  -8.080  10.805  1.00  0.00
ATOM   3274  CG  TRP A 330      94.664  -8.636   9.441  1.00  0.00
ATOM   3275  CD1 TRP A 330      95.385  -9.432   8.656  1.00  0.00
ATOM   3276  HD1 TRP A 330      96.454  -9.571   8.812  1.00  0.00
ATOM   3277  CD2 TRP A 330      93.429  -8.493   8.821  1.00  0.00
ATOM   3278  NE1 TRP A 330      94.744  -9.659   7.512  1.00  0.00
ATOM   3279  HE1 TRP A 330      95.218  -9.899   6.665  1.00  0.00
ATOM   3280  CE2 TRP A 330      93.530  -9.121   7.585  1.00  0.00
ATOM   3281  CE3 TRP A 330      92.210  -7.980   9.249  1.00  0.00
ATOM   3282  HE3 TRP A 330      92.177  -7.237  10.046  1.00  0.00
ATOM   3283  CZ2 TRP A 330      92.411  -9.188   6.763  1.00  0.00
ATOM   3284  HZ2 TRP A 330      92.559  -9.571   5.754  1.00  0.00
ATOM   3285  CZ3 TRP A 330      91.109  -8.108   8.410  1.00  0.00
ATOM   3286  HZ3 TRP A 330      90.216  -7.617   8.796  1.00  0.00
ATOM   3287  CH2 TRP A 330      91.169  -8.703   7.156  1.00  0.00
ATOM   3288  HH2 TRP A 330      90.256  -9.145   6.756  1.00  0.00
ATOM   3289  C   TRP A 330      95.942  -6.162  12.216  1.00  0.00
ATOM   3290  O   TRP A 330      95.723  -5.103  12.802  1.00  0.00
ATOM   3291  N   GLU A 331      96.899  -6.984  12.640  1.00  0.00
ATOM   3292  H   GLU A 331      97.108  -7.743  12.023  1.00  0.00
ATOM   3293  CA  GLU A 331      97.763  -6.814  13.817  1.00  0.00
ATOM   3294  CB  GLU A 331      98.187  -8.065  14.590  1.00  0.00
ATOM   3295  CG  GLU A 331      98.626  -9.293  13.790  1.00  0.00
ATOM   3296  CD  GLU A 331      99.934  -9.111  13.018  1.00  0.00
ATOM   3297  OE1 GLU A 331      99.864  -9.115  11.770  1.00  0.00
ATOM   3298  OE2 GLU A 331     100.985  -9.059  13.693  1.00  0.00
ATOM   3299  C   GLU A 331      98.885  -5.868  13.387  1.00  0.00
ATOM   3300  O   GLU A 331      99.025  -4.814  14.005  1.00  0.00
ATOM   3301  N   ALA A 332      99.461  -6.087  12.208  1.00  0.00
ATOM   3302  H   ALA A 332      99.311  -7.002  11.833  1.00  0.00
ATOM   3303  CA  ALA A 332     100.411  -5.175  11.555  1.00  0.00
ATOM   3304  CB  ALA A 332     100.895  -5.841  10.266  1.00  0.00
ATOM   3305  C   ALA A 332      99.944  -3.757  11.219  1.00  0.00
ATOM   3306  O   ALA A 332     100.707  -3.040  10.573  1.00  0.00
ATOM   3307  N   GLN A 333      98.849  -3.284  11.807  1.00  0.00
ATOM   3308  H   GLN A 333      98.495  -3.694  12.648  1.00  0.00
ATOM   3309  CA  GLN A 333      98.380  -1.921  11.519  1.00  0.00
ATOM   3310  CB  GLN A 333      96.878  -1.702  11.710  1.00  0.00
ATOM   3311  CG  GLN A 333      96.072  -2.254  10.532  1.00  0.00
ATOM   3312  CD  GLN A 333      94.585  -2.123  10.866  1.00  0.00
ATOM   3313  OE1 GLN A 333      93.956  -1.078  10.704  1.00  0.00
ATOM   3314  NE2 GLN A 333      94.010  -3.011  11.671  1.00  0.00
ATOM   3315 HE21 GLN A 333      93.034  -2.852  11.821  1.00  0.00
ATOM   3316 HE22 GLN A 333      94.443  -3.823  12.062  1.00  0.00
ATOM   3317  C   GLN A 333      99.170  -0.946  12.395  1.00  0.00
ATOM   3318  O   GLN A 333      99.245   0.203  11.962  1.00  0.00
ATOM   3319  N   GLN A 334      99.689  -1.348  13.552  1.00  0.00
ATOM   3320  H   GLN A 334      99.818  -2.302  13.820  1.00  0.00
ATOM   3321  CA  GLN A 334     100.259  -0.372  14.492  1.00  0.00
ATOM   3322  CB  GLN A 334     100.575  -1.208  15.733  1.00  0.00
ATOM   3323  CG  GLN A 334      99.246  -1.649  16.350  1.00  0.00
ATOM   3324  CD  GLN A 334      99.263  -2.314  17.727  1.00  0.00
ATOM   3325  OE1 GLN A 334      99.382  -3.528  17.889  1.00  0.00
ATOM   3326  NE2 GLN A 334      99.060  -1.488  18.750  1.00  0.00
ATOM   3327 HE21 GLN A 334      99.154  -1.970  19.621  1.00  0.00
ATOM   3328 HE22 GLN A 334      99.068  -0.489  18.791  1.00  0.00
ATOM   3329  C   GLN A 334     101.405   0.434  13.876  1.00  0.00
ATOM   3330  O   GLN A 334     101.466   1.603  14.255  1.00  0.00
ATOM   3331  N   LYSHA 335     102.233  -0.157  13.019  1.00  0.00
ATOM   3332  H   LYSHA 335     102.461  -1.122  13.152  1.00  0.00
ATOM   3333  CA  LYSHA 335     103.198   0.695  12.310  1.00  0.00
ATOM   3334  CB  LYSHA 335     104.017  -0.318  11.506  1.00  0.00
ATOM   3335  CG  LYSHA 335     103.259  -1.067  10.408  1.00  0.00
ATOM   3336  CD  LYSHA 335     104.115  -2.120   9.703  1.00  0.00
ATOM   3337  CE  LYSHA 335     103.170  -2.919   8.803  1.00  0.00
ATOM   3338  NZ  LYSHA 335     103.692  -4.254   8.477  1.00  0.00
ATOM   3339  HZ1 LYSHA 335     103.116  -4.744   7.822  1.00  0.00
ATOM   3340  HZ2 LYSHA 335     103.824  -4.809   9.298  1.00  0.00
ATOM   3341  HZ3 LYSHA 335     104.617  -4.179   8.105  1.00  0.00
ATOM   3342  C   LYSHA 335     102.722   1.845  11.420  1.00  0.00
ATOM   3343  O   LYSHA 335     103.369   2.891  11.412  1.00  0.00
ATOM   3344  N   TYR A 336     101.471   1.775  10.974  1.00  0.00
ATOM   3345  H   TYR A 336     100.860   0.992  11.088  1.00  0.00
ATOM   3346  CA  TYR A 336     101.012   2.818  10.045  1.00  0.00
ATOM   3347  CB  TYR A 336      99.965   2.184   9.128  1.00  0.00
ATOM   3348  CG  TYR A 336     100.537   1.049   8.277  1.00  0.00
ATOM   3349  CD1 TYR A 336     101.493   1.315   7.303  1.00  0.00
ATOM   3350  HD1 TYR A 336     102.047   2.253   7.319  1.00  0.00
ATOM   3351  CD2 TYR A 336      99.943  -0.206   8.338  1.00  0.00
ATOM   3352  HD2 TYR A 336      99.346  -0.402   9.229  1.00  0.00
ATOM   3353  CE1 TYR A 336     101.825   0.294   6.419  1.00  0.00
ATOM   3354  HE1 TYR A 336     102.588   0.564   5.689  1.00  0.00
ATOM   3355  CE2 TYR A 336     100.284  -1.236   7.469  1.00  0.00
ATOM   3356  HE2 TYR A 336      99.888  -2.241   7.617  1.00  0.00
ATOM   3357  CZ  TYR A 336     101.248  -0.967   6.504  1.00  0.00
ATOM   3358  OH  TYR A 336     101.831  -1.963   5.785  1.00  0.00
ATOM   3359  HH  TYR A 336     101.310  -2.793   5.984  1.00  0.00
ATOM   3360  C   TYR A 336     100.474   4.114  10.656  1.00  0.00
ATOM   3361  O   TYR A 336     100.879   5.203  10.252  1.00  0.00
ATOM   3362  N   TRP A 337      99.765   3.928  11.766  1.00  0.00
ATOM   3363  H   TRP A 337      99.770   3.080  12.298  1.00  0.00
ATOM   3364  CA  TRP A 337      98.933   4.899  12.492  1.00  0.00
ATOM   3365  CB  TRP A 337      98.434   4.289  13.803  1.00  0.00
ATOM   3366  CG  TRP A 337      97.627   2.991  13.727  1.00  0.00
ATOM   3367  CD1 TRP A 337      96.924   2.356  12.794  1.00  0.00
ATOM   3368  HD1 TRP A 337      97.030   2.574  11.732  1.00  0.00
ATOM   3369  CD2 TRP A 337      97.418   2.260  14.891  1.00  0.00
ATOM   3370  NE1 TRP A 337      96.121   1.424  13.302  1.00  0.00
ATOM   3371  HE1 TRP A 337      95.342   1.025  12.819  1.00  0.00
ATOM   3372  CE2 TRP A 337      96.423   1.335  14.594  1.00  0.00
ATOM   3373  CE3 TRP A 337      97.763   2.499  16.216  1.00  0.00
ATOM   3374  HE3 TRP A 337      98.718   2.964  16.462  1.00  0.00
ATOM   3375  CZ2 TRP A 337      95.751   0.724  15.647  1.00  0.00
ATOM   3376  HZ2 TRP A 337      94.986   0.004  15.358  1.00  0.00
ATOM   3377  CZ3 TRP A 337      97.080   1.840  17.231  1.00  0.00
ATOM   3378  HZ3 TRP A 337      97.451   1.869  18.255  1.00  0.00
ATOM   3379  CH2 TRP A 337      96.059   0.928  16.987  1.00  0.00
ATOM   3380  HH2 TRP A 337      95.469   0.550  17.822  1.00  0.00
ATOM   3381  C   TRP A 337      99.546   6.289  12.671  1.00  0.00
ATOM   3382  O   TRP A 337      98.835   7.288  12.576  1.00  0.00
ATOM   3383  N   SER A 338     100.854   6.406  12.881  1.00  0.00
ATOM   3384  H   SER A 338     101.439   5.646  13.162  1.00  0.00
ATOM   3385  CA  SER A 338     101.470   7.737  12.993  1.00  0.00
ATOM   3386  CB  SER A 338     102.882   7.644  13.575  1.00  0.00
ATOM   3387  OG  SER A 338     103.612   6.957  12.555  1.00  0.00
ATOM   3388  HG  SER A 338     104.035   6.181  13.023  1.00  0.00
ATOM   3389  C   SER A 338     101.439   8.676  11.785  1.00  0.00
ATOM   3390  O   SER A 338     101.262   9.885  11.923  1.00  0.00
ATOM   3391  N   ASP A 339     101.366   8.088  10.594  1.00  0.00
ATOM   3392  H   ASP A 339     101.198   7.102  10.628  1.00  0.00
ATOM   3393  CA  ASP A 339     101.289   8.791   9.305  1.00  0.00
ATOM   3394  CB  ASP A 339     101.442   7.746   8.198  1.00  0.00
ATOM   3395  CG  ASP A 339     101.814   8.339   6.837  1.00  0.00
ATOM   3396  OD1 ASP A 339     102.943   8.044   6.391  1.00  0.00
ATOM   3397  OD2 ASP A 339     101.073   9.204   6.320  1.00  0.00
ATOM   3398  C   ASP A 339      99.929   9.462   9.108  1.00  0.00
ATOM   3399  O   ASP A 339      98.919   8.795   9.329  1.00  0.00
ATOM   3400  N   PRO A 340      99.923  10.742   8.748  1.00  0.00
ATOM   3401  CA  PRO A 340      98.736  11.552   8.437  1.00  0.00
ATOM   3402  CB  PRO A 340      99.236  12.917   7.959  1.00  0.00
ATOM   3403  CG  PRO A 340     100.670  12.998   8.484  1.00  0.00
ATOM   3404  CD  PRO A 340     101.117  11.589   8.877  1.00  0.00
ATOM   3405  C   PRO A 340      97.781  10.942   7.409  1.00  0.00
ATOM   3406  O   PRO A 340      96.621  11.343   7.333  1.00  0.00
ATOM   3407  N   ARG A 341      98.422  10.275   6.454  1.00  0.00
ATOM   3408  H   ARG A 341      99.414  10.338   6.346  1.00  0.00
ATOM   3409  CA  ARG A 341      97.717   9.745   5.278  1.00  0.00
ATOM   3410  CB  ARG A 341      98.714   9.576   4.129  1.00  0.00
ATOM   3411  CG  ARG A 341      99.467  10.842   3.717  1.00  0.00
ATOM   3412  CD  ARG A 341     100.639  10.493   2.797  1.00  0.00
ATOM   3413  NE  ARG A 341     101.604   9.553   3.386  1.00  0.00
ATOM   3414  HE  ARG A 341     101.342   9.251   4.303  1.00  0.00
ATOM   3415  CZ  ARG A 341     102.773   9.263   2.800  1.00  0.00
ATOM   3416  NH1 ARG A 341     103.483   8.151   3.034  1.00  0.00
ATOM   3417 HH11 ARG A 341     104.307   8.035   2.480  1.00  0.00
ATOM   3418 HH12 ARG A 341     103.233   7.446   3.698  1.00  0.00
ATOM   3419  NH2 ARG A 341     103.371  10.189   2.038  1.00  0.00
ATOM   3420 HH21 ARG A 341     104.174   9.922   1.507  1.00  0.00
ATOM   3421 HH22 ARG A 341     102.915  11.068   1.900  1.00  0.00
ATOM   3422  C   ARG A 341      96.868   8.480   5.418  1.00  0.00
ATOM   3423  O   ARG A 341      95.994   8.218   4.592  1.00  0.00
ATOM   3424  N   PHE A 342      96.883   7.926   6.626  1.00  0.00
ATOM   3425  H   PHE A 342      97.496   8.264   7.341  1.00  0.00
ATOM   3426  CA  PHE A 342      96.063   6.792   7.078  1.00  0.00
ATOM   3427  CB  PHE A 342      96.594   6.360   8.446  1.00  0.00
ATOM   3428  CG  PHE A 342      96.065   4.970   8.803  1.00  0.00
ATOM   3429  CD1 PHE A 342      96.674   3.803   8.356  1.00  0.00
ATOM   3430  HD1 PHE A 342      97.692   3.848   7.969  1.00  0.00
ATOM   3431  CD2 PHE A 342      94.995   4.940   9.690  1.00  0.00
ATOM   3432  HD2 PHE A 342      94.495   5.857  10.002  1.00  0.00
ATOM   3433  CE1 PHE A 342      96.252   2.553   8.794  1.00  0.00
ATOM   3434  HE1 PHE A 342      96.759   1.633   8.502  1.00  0.00
ATOM   3435  CE2 PHE A 342      94.583   3.706  10.178  1.00  0.00
ATOM   3436  HE2 PHE A 342      93.796   3.650  10.931  1.00  0.00
ATOM   3437  CZ  PHE A 342      95.182   2.554   9.680  1.00  0.00
ATOM   3438  HZ  PHE A 342      94.858   1.591  10.074  1.00  0.00
ATOM   3439  C   PHE A 342      94.595   7.210   7.169  1.00  0.00
ATOM   3440  O   PHE A 342      94.315   8.128   7.940  1.00  0.00
ATOM   3441  N   ALA A 343      93.725   6.359   6.633  1.00  0.00
ATOM   3442  H   ALA A 343      94.144   5.583   6.160  1.00  0.00
ATOM   3443  CA  ALA A 343      92.261   6.425   6.516  1.00  0.00
ATOM   3444  CB  ALA A 343      91.589   6.221   7.876  1.00  0.00
ATOM   3445  C   ALA A 343      91.607   7.561   5.727  1.00  0.00
ATOM   3446  O   ALA A 343      90.378   7.567   5.781  1.00  0.00
ATOM   3447  N   PHE A 344      92.377   8.506   5.196  1.00  0.00
ATOM   3448  H   PHE A 344      93.343   8.326   5.008  1.00  0.00
ATOM   3449  CA  PHE A 344      91.780   9.542   4.342  1.00  0.00
ATOM   3450  CB  PHE A 344      92.424  10.880   4.711  1.00  0.00
ATOM   3451  CG  PHE A 344      92.273  11.314   6.171  1.00  0.00
ATOM   3452  CD1 PHE A 344      91.172  11.969   6.711  1.00  0.00
ATOM   3453  HD1 PHE A 344      90.272  12.064   6.103  1.00  0.00
ATOM   3454  CD2 PHE A 344      93.374  11.182   7.009  1.00  0.00
ATOM   3455  HD2 PHE A 344      94.257  10.635   6.677  1.00  0.00
ATOM   3456  CE1 PHE A 344      91.220  12.502   7.994  1.00  0.00
ATOM   3457  HE1 PHE A 344      90.459  13.222   8.295  1.00  0.00
ATOM   3458  CE2 PHE A 344      93.400  11.602   8.333  1.00  0.00
ATOM   3459  HE2 PHE A 344      94.310  11.670   8.928  1.00  0.00
ATOM   3460  CZ  PHE A 344      92.287  12.255   8.850  1.00  0.00
ATOM   3461  HZ  PHE A 344      92.247  12.453   9.921  1.00  0.00
ATOM   3462  C   PHE A 344      91.905   9.422   2.822  1.00  0.00
ATOM   3463  O   PHE A 344      93.003   9.162   2.332  1.00  0.00
ATOM   3464  N   GLY A 345      90.752   9.613   2.188  1.00  0.00
ATOM   3465  H   GLY A 345      89.949  10.040   2.604  1.00  0.00
ATOM   3466  CA  GLY A 345      90.829   9.483   0.725  1.00  0.00
ATOM   3467  C   GLY A 345      91.130  10.803   0.014  1.00  0.00
ATOM   3468  O   GLY A 345      91.185  11.898   0.571  1.00  0.00
ATOM   3469  N   GLY A 346      91.647  10.629  -1.200  1.00  0.00
ATOM   3470  H   GLY A 346      92.492  10.257  -1.584  1.00  0.00
ATOM   3471  CA  GLY A 346      92.147  11.850  -1.847  1.00  0.00
ATOM   3472  C   GLY A 346      92.348  11.778  -3.362  1.00  0.00
ATOM   3473  O   GLY A 346      92.371  10.644  -3.838  1.00  0.00
ATOM   3474  N   GLU A 347      92.699  12.859  -4.054  1.00  0.00
ATOM   3475  H   GLU A 347      93.031  13.528  -3.389  1.00  0.00
ATOM   3476  CA  GLU A 347      93.065  12.817  -5.477  1.00  0.00
ATOM   3477  CB  GLU A 347      92.484  14.056  -6.162  1.00  0.00
ATOM   3478  CG  GLU A 347      90.967  14.257  -6.167  1.00  0.00
ATOM   3479  CD  GLU A 347      90.400  15.296  -7.137  1.00  0.00
ATOM   3480  OE1 GLU A 347      90.026  16.335  -6.552  1.00  0.00
ATOM   3481  OE2 GLU A 347      90.267  15.000  -8.344  1.00  0.00
ATOM   3482  C   GLU A 347      94.540  12.559  -5.791  1.00  0.00
ATOM   3483  O   GLU A 347      95.374  13.463  -5.810  1.00  0.00
ATOM   3484  N   VAL A 348      94.767  11.347  -6.288  1.00  0.00
ATOM   3485  H   VAL A 348      94.142  10.579  -6.431  1.00  0.00
ATOM   3486  CA  VAL A 348      96.127  11.043  -6.756  1.00  0.00
ATOM   3487  CB  VAL A 348      96.199   9.529  -6.970  1.00  0.00
ATOM   3488  CG1 VAL A 348      97.543   9.089  -7.554  1.00  0.00
ATOM   3489  CG2 VAL A 348      95.689   8.644  -5.831  1.00  0.00
ATOM   3490  C   VAL A 348      96.424  11.667  -8.120  1.00  0.00
ATOM   3491  O   VAL A 348      95.731  11.412  -9.104  1.00  0.00
ATOM   3492  N   LYSHA 349      97.460  12.493  -8.005  1.00  0.00
ATOM   3493  H   LYSHA 349      97.860  12.583  -7.093  1.00  0.00
ATOM   3494  CA  LYSHA 349      98.033  13.383  -9.025  1.00  0.00
ATOM   3495  CB  LYSHA 349      99.182  14.144  -8.361  1.00  0.00
ATOM   3496  CG  LYSHA 349      99.614  15.390  -9.137  1.00  0.00
ATOM   3497  CD  LYSHA 349     100.540  16.302  -8.328  1.00  0.00
ATOM   3498  CE  LYSHA 349     101.952  15.765  -8.089  1.00  0.00
ATOM   3499  NZ  LYSHA 349     102.694  16.736  -7.272  1.00  0.00
ATOM   3500  HZ1 LYSHA 349     102.480  16.603  -6.305  1.00  0.00
ATOM   3501  HZ2 LYSHA 349     102.417  17.670  -7.499  1.00  0.00
ATOM   3502  HZ3 LYSHA 349     103.687  16.696  -7.384  1.00  0.00
ATOM   3503  C   LYSHA 349      98.497  12.506 -10.190  1.00  0.00
ATOM   3504  O   LYSHA 349      99.275  11.575  -9.986  1.00  0.00
ATOM   3505  N   VAL A 350      98.291  13.009 -11.404  1.00  0.00
ATOM   3506  H   VAL A 350      97.843  13.895 -11.526  1.00  0.00
ATOM   3507  CA  VAL A 350      98.881  12.342 -12.573  1.00  0.00
ATOM   3508  CB  VAL A 350      97.853  11.928 -13.628  1.00  0.00
ATOM   3509  CG1 VAL A 350      98.524  11.081 -14.710  1.00  0.00
ATOM   3510  CG2 VAL A 350      96.764  11.098 -12.944  1.00  0.00
ATOM   3511  C   VAL A 350     100.051  13.191 -13.075  1.00  0.00
ATOM   3512  O   VAL A 350      99.920  14.375 -13.384  1.00  0.00
ATOM   3513  N   SER A 351     101.247  12.613 -13.017  1.00  0.00
ATOM   3514  H   SER A 351     101.396  11.781 -12.483  1.00  0.00
ATOM   3515  CA  SER A 351     102.457  13.320 -13.460  1.00  0.00
ATOM   3516  CB  SER A 351     103.715  12.522 -13.110  1.00  0.00
ATOM   3517  OG  SER A 351     103.934  11.338 -13.882  1.00  0.00
ATOM   3518  HG  SER A 351     104.787  10.853 -13.690  1.00  0.00
ATOM   3519  C   SER A 351     102.576  13.633 -14.953  1.00  0.00
ATOM   3520  O   SER A 351     101.810  13.098 -15.752  1.00  0.00
ATOM   3521  N   ALA A 352     103.513  14.509 -15.307  1.00  0.00
ATOM   3522  H   ALA A 352     103.888  15.101 -14.594  1.00  0.00
ATOM   3523  CA  ALA A 352     103.627  14.845 -16.734  1.00  0.00
ATOM   3524  CB  ALA A 352     104.713  15.896 -16.969  1.00  0.00
ATOM   3525  C   ALA A 352     103.786  13.740 -17.781  1.00  0.00
ATOM   3526  O   ALA A 352     103.225  13.800 -18.874  1.00  0.00
ATOM   3527  N   LEU A 353     104.652  12.778 -17.478  1.00  0.00
ATOM   3528  H   LEU A 353     105.403  12.865 -16.824  1.00  0.00
ATOM   3529  CA  LEU A 353     104.709  11.497 -18.197  1.00  0.00
ATOM   3530  CB  LEU A 353     106.087  10.833 -18.139  1.00  0.00
ATOM   3531  CG  LEU A 353     107.017  11.332 -19.246  1.00  0.00
ATOM   3532  CD1 LEU A 353     108.362  10.617 -19.386  1.00  0.00
ATOM   3533  CD2 LEU A 353     106.333  10.873 -20.536  1.00  0.00
ATOM   3534  C   LEU A 353     103.671  10.444 -17.805  1.00  0.00
ATOM   3535  O   LEU A 353     103.862   9.245 -18.004  1.00  0.00
ATOM   3536  N   GLY A 354     102.532  10.913 -17.302  1.00  0.00
ATOM   3537  H   GLY A 354     102.591  11.795 -16.835  1.00  0.00
ATOM   3538  CA  GLY A 354     101.316  10.125 -17.058  1.00  0.00
ATOM   3539  C   GLY A 354     101.180   9.172 -15.869  1.00  0.00
ATOM   3540  O   GLY A 354     100.276   8.338 -15.841  1.00  0.00
ATOM   3541  N   ASP A 355     102.083   9.338 -14.907  1.00  0.00
ATOM   3542  H   ASP A 355     102.883   9.921 -15.046  1.00  0.00
ATOM   3543  CA  ASP A 355     102.225   8.325 -13.851  1.00  0.00
ATOM   3544  CB  ASP A 355     103.704   8.108 -13.528  1.00  0.00
ATOM   3545  CG  ASP A 355     103.962   6.831 -12.725  1.00  0.00
ATOM   3546  OD1 ASP A 355     103.022   6.022 -12.570  1.00  0.00
ATOM   3547  OD2 ASP A 355     105.130   6.550 -12.381  1.00  0.00
ATOM   3548  C   ASP A 355     101.536   8.822 -12.578  1.00  0.00
ATOM   3549  O   ASP A 355     101.643   9.968 -12.146  1.00  0.00
ATOM   3550  N   VAL A 356     100.857   7.854 -11.969  1.00  0.00
ATOM   3551  H   VAL A 356     101.179   6.921 -12.130  1.00  0.00
ATOM   3552  CA  VAL A 356     100.157   8.028 -10.688  1.00  0.00
ATOM   3553  CB  VAL A 356      99.285   6.783 -10.503  1.00  0.00
ATOM   3554  CG1 VAL A 356      98.013   6.999 -11.325  1.00  0.00
ATOM   3555  CG2 VAL A 356      99.872   5.478 -11.045  1.00  0.00
ATOM   3556  C   VAL A 356     101.012   8.352  -9.461  1.00  0.00
ATOM   3557  O   VAL A 356     101.616   7.461  -8.866  1.00  0.00
ATOM   3558  N   ASP A 357     100.915   9.578  -8.956  1.00  0.00
ATOM   3559  H   ASP A 357     100.203  10.160  -9.349  1.00  0.00
ATOM   3560  CA  ASP A 357     101.774  10.158  -7.913  1.00  0.00
ATOM   3561  CB  ASP A 357     101.949  11.638  -8.257  1.00  0.00
ATOM   3562  CG  ASP A 357     103.110  12.284  -7.497  1.00  0.00
ATOM   3563  OD1 ASP A 357     103.321  12.027  -6.292  1.00  0.00
ATOM   3564  OD2 ASP A 357     103.905  12.884  -8.253  1.00  0.00
ATOM   3565  C   ASP A 357     101.164   9.922  -6.530  1.00  0.00
ATOM   3566  O   ASP A 357     100.408  10.763  -6.047  1.00  0.00
ATOM   3567  N   ASP A 358     101.704   8.885  -5.895  1.00  0.00
ATOM   3568  H   ASP A 358     102.632   8.592  -6.124  1.00  0.00
ATOM   3569  CA  ASP A 358     101.325   8.333  -4.586  1.00  0.00
ATOM   3570  CB  ASP A 358      99.887   7.814  -4.637  1.00  0.00
ATOM   3571  CG  ASP A 358      99.343   7.209  -3.341  1.00  0.00
ATOM   3572  OD1 ASP A 358      98.523   7.823  -2.624  1.00  0.00
ATOM   3573  OD2 ASP A 358      99.766   6.074  -3.033  1.00  0.00
ATOM   3574  C   ASP A 358     102.380   7.287  -4.221  1.00  0.00
ATOM   3575  O   ASP A 358     102.929   6.633  -5.106  1.00  0.00
ATOM   3576  N   TYR A 359     102.536   7.069  -2.918  1.00  0.00
ATOM   3577  H   TYR A 359     101.941   7.541  -2.267  1.00  0.00
ATOM   3578  CA  TYR A 359     103.419   6.157  -2.176  1.00  0.00
ATOM   3579  CB  TYR A 359     103.314   6.597  -0.714  1.00  0.00
ATOM   3580  CG  TYR A 359     101.954   6.599  -0.015  1.00  0.00
ATOM   3581  CD1 TYR A 359     101.001   7.603  -0.143  1.00  0.00
ATOM   3582  HD1 TYR A 359     101.113   8.387  -0.893  1.00  0.00
ATOM   3583  CD2 TYR A 359     101.677   5.475   0.754  1.00  0.00
ATOM   3584  HD2 TYR A 359     102.435   4.731   1.001  1.00  0.00
ATOM   3585  CE1 TYR A 359      99.799   7.604   0.555  1.00  0.00
ATOM   3586  HE1 TYR A 359      99.120   8.453   0.624  1.00  0.00
ATOM   3587  CE2 TYR A 359     100.419   5.325   1.325  1.00  0.00
ATOM   3588  HE2 TYR A 359     100.129   4.299   1.554  1.00  0.00
ATOM   3589  CZ  TYR A 359      99.585   6.436   1.279  1.00  0.00
ATOM   3590  OH  TYR A 359      98.322   6.353   1.775  1.00  0.00
ATOM   3591  HH  TYR A 359      98.342   5.392   2.051  1.00  0.00
ATOM   3592  C   TYR A 359     103.078   4.683  -2.406  1.00  0.00
ATOM   3593  O   TYR A 359     103.889   3.834  -2.040  1.00  0.00
ATOM   3594  N   GLU A 360     101.904   4.404  -2.966  1.00  0.00
ATOM   3595  H   GLU A 360     101.157   5.039  -3.165  1.00  0.00
ATOM   3596  CA  GLU A 360     101.519   3.045  -3.374  1.00  0.00
ATOM   3597  CB  GLU A 360     100.328   2.510  -2.577  1.00  0.00
ATOM   3598  CG  GLU A 360     100.482   2.492  -1.055  1.00  0.00
ATOM   3599  CD  GLU A 360      99.249   2.082  -0.246  1.00  0.00
ATOM   3600  OE1 GLU A 360      99.399   1.414   0.800  1.00  0.00
ATOM   3601  OE2 GLU A 360      98.146   2.497  -0.662  1.00  0.00
ATOM   3602  C   GLU A 360     101.249   3.010  -4.879  1.00  0.00
ATOM   3603  O   GLU A 360     100.206   2.669  -5.436  1.00  0.00
ATOM   3604  N   ASN A 361     102.266   3.386  -5.650  1.00  0.00
ATOM   3605  H   ASN A 361     103.155   3.475  -5.203  1.00  0.00
ATOM   3606  CA  ASN A 361     102.285   3.291  -7.117  1.00  0.00
ATOM   3607  CB  ASN A 361     103.444   4.187  -7.559  1.00  0.00
ATOM   3608  CG  ASN A 361     103.744   4.432  -9.039  1.00  0.00
ATOM   3609  OD1 ASN A 361     104.635   3.812  -9.616  1.00  0.00
ATOM   3610  ND2 ASN A 361     103.034   5.314  -9.736  1.00  0.00
ATOM   3611 HD21 ASN A 361     103.297   5.533 -10.675  1.00  0.00
ATOM   3612 HD22 ASN A 361     102.285   5.792  -9.276  1.00  0.00
ATOM   3613  C   ASN A 361     102.202   1.936  -7.825  1.00  0.00
ATOM   3614  O   ASN A 361     101.373   1.928  -8.733  1.00  0.00
ATOM   3615  N   PRO A 362     102.864   0.887  -7.347  1.00  0.00
ATOM   3616  CA  PRO A 362     102.573  -0.469  -7.836  1.00  0.00
ATOM   3617  CB  PRO A 362     103.542  -1.416  -7.127  1.00  0.00
ATOM   3618  CG  PRO A 362     104.780  -0.529  -6.978  1.00  0.00
ATOM   3619  CD  PRO A 362     104.160   0.832  -6.656  1.00  0.00
ATOM   3620  C   PRO A 362     101.096  -0.858  -7.739  1.00  0.00
ATOM   3621  O   PRO A 362     100.511  -1.198  -8.766  1.00  0.00
ATOM   3622  N   ALA A 363     100.530  -0.535  -6.580  1.00  0.00
ATOM   3623  H   ALA A 363     100.894  -0.316  -5.675  1.00  0.00
ATOM   3624  CA  ALA A 363      99.089  -0.744  -6.377  1.00  0.00
ATOM   3625  CB  ALA A 363      98.606  -0.378  -4.973  1.00  0.00
ATOM   3626  C   ALA A 363      98.227  -0.055  -7.437  1.00  0.00
ATOM   3627  O   ALA A 363      97.305  -0.617  -8.026  1.00  0.00
ATOM   3628  N   ALA A 364      98.537   1.226  -7.621  1.00  0.00
ATOM   3629  H   ALA A 364      99.221   1.503  -6.947  1.00  0.00
ATOM   3630  CA  ALA A 364      97.994   2.170  -8.608  1.00  0.00
ATOM   3631  CB  ALA A 364      98.517   3.570  -8.280  1.00  0.00
ATOM   3632  C   ALA A 364      98.241   1.846 -10.083  1.00  0.00
ATOM   3633  O   ALA A 364      97.281   1.553 -10.795  1.00  0.00
ATOM   3634  N   GLN A 365      99.485   1.513 -10.413  1.00  0.00
ATOM   3635  H   GLN A 365     100.259   1.673  -9.800  1.00  0.00
ATOM   3636  CA  GLN A 365      99.881   0.965 -11.718  1.00  0.00
ATOM   3637  CB  GLN A 365     101.408   0.883 -11.774  1.00  0.00
ATOM   3638  CG  GLN A 365     102.110   2.225 -11.991  1.00  0.00
ATOM   3639  CD  GLN A 365     103.582   2.130 -12.399  1.00  0.00
ATOM   3640  OE1 GLN A 365     104.113   1.054 -12.669  1.00  0.00
ATOM   3641  NE2 GLN A 365     104.309   3.238 -12.516  1.00  0.00
ATOM   3642 HE21 GLN A 365     105.292   3.198 -12.693  1.00  0.00
ATOM   3643 HE22 GLN A 365     103.815   4.069 -12.262  1.00  0.00
ATOM   3644  C   GLN A 365      99.234  -0.363 -12.118  1.00  0.00
ATOM   3645  O   GLN A 365      98.540  -0.403 -13.132  1.00  0.00
ATOM   3646  N   ARG A 366      99.343  -1.316 -11.197  1.00  0.00
ATOM   3647  H   ARG A 366      99.727  -1.124 -10.293  1.00  0.00
ATOM   3648  CA  ARG A 366      98.619  -2.585 -11.362  1.00  0.00
ATOM   3649  CB  ARG A 366      98.968  -3.589 -10.261  1.00  0.00
ATOM   3650  CG  ARG A 366     100.380  -4.176 -10.317  1.00  0.00
ATOM   3651  CD  ARG A 366     100.510  -5.264  -9.250  1.00  0.00
ATOM   3652  NE  ARG A 366     100.162  -4.853  -7.883  1.00  0.00
ATOM   3653  HE  ARG A 366      99.190  -4.857  -7.648  1.00  0.00
ATOM   3654  CZ  ARG A 366     101.042  -4.680  -6.887  1.00  0.00
ATOM   3655  NH1 ARG A 366     102.334  -4.957  -7.114  1.00  0.00
ATOM   3656 HH11 ARG A 366     102.969  -4.855  -6.348  1.00  0.00
ATOM   3657 HH12 ARG A 366     102.713  -5.069  -8.032  1.00  0.00
ATOM   3658  NH2 ARG A 366     100.671  -4.347  -5.643  1.00  0.00
ATOM   3659 HH21 ARG A 366     101.277  -4.280  -4.851  1.00  0.00
ATOM   3660 HH22 ARG A 366      99.691  -4.212  -5.497  1.00  0.00
ATOM   3661  C   ARG A 366      97.094  -2.504 -11.464  1.00  0.00
ATOM   3662  O   ARG A 366      96.393  -3.111 -12.272  1.00  0.00
ATOM   3663  N   ALA A 367      96.560  -1.543 -10.715  1.00  0.00
ATOM   3664  H   ALA A 367      97.105  -1.139  -9.980  1.00  0.00
ATOM   3665  CA  ALA A 367      95.139  -1.169 -10.726  1.00  0.00
ATOM   3666  CB  ALA A 367      94.675  -0.213  -9.625  1.00  0.00
ATOM   3667  C   ALA A 367      94.674  -0.673 -12.097  1.00  0.00
ATOM   3668  O   ALA A 367      93.873  -1.372 -12.715  1.00  0.00
ATOM   3669  N   LEU A 368      95.459   0.297 -12.557  1.00  0.00
ATOM   3670  H   LEU A 368      96.080   0.808 -11.962  1.00  0.00
ATOM   3671  CA  LEU A 368      95.322   0.847 -13.913  1.00  0.00
ATOM   3672  CB  LEU A 368      96.361   1.947 -14.140  1.00  0.00
ATOM   3673  CG  LEU A 368      95.722   3.213 -14.713  1.00  0.00
ATOM   3674  CD1 LEU A 368      94.780   3.891 -13.716  1.00  0.00
ATOM   3675  CD2 LEU A 368      96.730   4.297 -15.101  1.00  0.00
ATOM   3676  C   LEU A 368      95.497  -0.233 -14.984  1.00  0.00
ATOM   3677  O   LEU A 368      94.617  -0.352 -15.835  1.00  0.00
ATOM   3678  N   ALA A 369      96.473  -1.102 -14.739  1.00  0.00
ATOM   3679  H   ALA A 369      97.281  -0.873 -14.196  1.00  0.00
ATOM   3680  CA  ALA A 369      96.656  -2.248 -15.642  1.00  0.00
ATOM   3681  CB  ALA A 369      98.010  -2.878 -15.309  1.00  0.00
ATOM   3682  C   ALA A 369      95.502  -3.238 -15.811  1.00  0.00
ATOM   3683  O   ALA A 369      95.274  -3.740 -16.911  1.00  0.00
ATOM   3684  N   ASP A 370      94.856  -3.575 -14.698  1.00  0.00
ATOM   3685  H   ASP A 370      95.190  -3.323 -13.790  1.00  0.00
ATOM   3686  CA  ASP A 370      93.573  -4.291 -14.745  1.00  0.00
ATOM   3687  CB  ASP A 370      93.038  -4.727 -13.380  1.00  0.00
ATOM   3688  CG  ASP A 370      93.782  -5.773 -12.547  1.00  0.00
ATOM   3689  OD1 ASP A 370      94.135  -5.609 -11.359  1.00  0.00
ATOM   3690  OD2 ASP A 370      94.097  -6.809 -13.171  1.00  0.00
ATOM   3691  C   ASP A 370      92.439  -3.497 -15.397  1.00  0.00
ATOM   3692  O   ASP A 370      91.837  -3.985 -16.352  1.00  0.00
ATOM   3693  N   TYR A 371      92.340  -2.209 -15.080  1.00  0.00
ATOM   3694  H   TYR A 371      92.961  -1.907 -14.356  1.00  0.00
ATOM   3695  CA  TYR A 371      91.299  -1.381 -15.706  1.00  0.00
ATOM   3696  CB  TYR A 371      91.276   0.011 -15.071  1.00  0.00
ATOM   3697  CG  TYR A 371      91.029   0.157 -13.568  1.00  0.00
ATOM   3698  CD1 TYR A 371      90.194  -0.751 -12.925  1.00  0.00
ATOM   3699  HD1 TYR A 371      89.463  -1.237 -13.571  1.00  0.00
ATOM   3700  CD2 TYR A 371      91.613   1.212 -12.878  1.00  0.00
ATOM   3701  HD2 TYR A 371      92.216   1.885 -13.489  1.00  0.00
ATOM   3702  CE1 TYR A 371      90.044  -0.688 -11.545  1.00  0.00
ATOM   3703  HE1 TYR A 371      89.761  -1.612 -11.041  1.00  0.00
ATOM   3704  CE2 TYR A 371      91.414   1.369 -11.511  1.00  0.00
ATOM   3705  HE2 TYR A 371      91.952   2.190 -11.038  1.00  0.00
ATOM   3706  CZ  TYR A 371      90.691   0.355 -10.893  1.00  0.00
ATOM   3707  OH  TYR A 371      90.779   0.268  -9.539  1.00  0.00
ATOM   3708  HH  TYR A 371      91.133   1.092  -9.097  1.00  0.00
ATOM   3709  C   TYR A 371      91.477  -1.210 -17.216  1.00  0.00
ATOM   3710  O   TYR A 371      90.550  -1.475 -17.979  1.00  0.00
ATOM   3711  N   ARG A 372      92.698  -1.041 -17.716  1.00  0.00
ATOM   3712  H   ARG A 372      93.417  -0.686 -17.118  1.00  0.00
ATOM   3713  CA  ARG A 372      93.084  -1.083 -19.134  1.00  0.00
ATOM   3714  CB  ARG A 372      94.559  -0.768 -19.393  1.00  0.00
ATOM   3715  CG  ARG A 372      95.078   0.594 -18.928  1.00  0.00
ATOM   3716  CD  ARG A 372      96.598   0.534 -19.098  1.00  0.00
ATOM   3717  NE  ARG A 372      97.153   1.860 -18.789  1.00  0.00
ATOM   3718  HE  ARG A 372      96.762   2.619 -19.309  1.00  0.00
ATOM   3719  CZ  ARG A 372      98.132   2.089 -17.903  1.00  0.00
ATOM   3720  NH1 ARG A 372      98.866   1.089 -17.397  1.00  0.00
ATOM   3721 HH11 ARG A 372      99.522   1.285 -16.667  1.00  0.00
ATOM   3722 HH12 ARG A 372      98.957   0.205 -17.856  1.00  0.00
ATOM   3723  NH2 ARG A 372      98.658   3.318 -17.820  1.00  0.00
ATOM   3724 HH21 ARG A 372      99.293   3.689 -17.143  1.00  0.00
ATOM   3725 HH22 ARG A 372      98.429   3.950 -18.561  1.00  0.00
ATOM   3726  C   ARG A 372      92.736  -2.402 -19.826  1.00  0.00
ATOM   3727  O   ARG A 372      91.848  -2.287 -20.669  1.00  0.00
ATOM   3728  N   LEU A 373      92.957  -3.538 -19.170  1.00  0.00
ATOM   3729  H   LEU A 373      93.224  -3.558 -18.206  1.00  0.00
ATOM   3730  CA  LEU A 373      92.602  -4.815 -19.806  1.00  0.00
ATOM   3731  CB  LEU A 373      93.184  -6.016 -19.058  1.00  0.00
ATOM   3732  CG  LEU A 373      94.694  -6.224 -19.189  1.00  0.00
ATOM   3733  CD1 LEU A 373      95.003  -7.537 -18.467  1.00  0.00
ATOM   3734  CD2 LEU A 373      95.102  -6.297 -20.662  1.00  0.00
ATOM   3735  C   LEU A 373      91.117  -5.057 -20.085  1.00  0.00
ATOM   3736  O   LEU A 373      90.684  -5.544 -21.129  1.00  0.00
ATOM   3737  N   PHE A 374      90.318  -4.661 -19.099  1.00  0.00
ATOM   3738  H   PHE A 374      90.729  -4.177 -18.326  1.00  0.00
ATOM   3739  CA  PHE A 374      88.848  -4.660 -19.120  1.00  0.00
ATOM   3740  CB  PHE A 374      88.350  -4.375 -17.702  1.00  0.00
ATOM   3741  CG  PHE A 374      86.826  -4.410 -17.565  1.00  0.00
ATOM   3742  CD1 PHE A 374      86.199  -3.270 -17.077  1.00  0.00
ATOM   3743  HD1 PHE A 374      86.798  -2.392 -16.837  1.00  0.00
ATOM   3744  CD2 PHE A 374      86.129  -5.599 -17.746  1.00  0.00
ATOM   3745  HD2 PHE A 374      86.644  -6.527 -17.996  1.00  0.00
ATOM   3746  CE1 PHE A 374      84.886  -3.348 -16.625  1.00  0.00
ATOM   3747  HE1 PHE A 374      84.333  -2.422 -16.466  1.00  0.00
ATOM   3748  CE2 PHE A 374      84.776  -5.629 -17.428  1.00  0.00
ATOM   3749  HE2 PHE A 374      84.135  -6.445 -17.762  1.00  0.00
ATOM   3750  CZ  PHE A 374      84.196  -4.544 -16.781  1.00  0.00
ATOM   3751  HZ  PHE A 374      83.186  -4.643 -16.385  1.00  0.00
ATOM   3752  C   PHE A 374      88.311  -3.616 -20.102  1.00  0.00
ATOM   3753  O   PHE A 374      87.474  -3.964 -20.933  1.00  0.00
ATOM   3754  N   LEU A 375      88.786  -2.376 -20.026  1.00  0.00
ATOM   3755  H   LEU A 375      89.203  -1.980 -19.208  1.00  0.00
ATOM   3756  CA  LEU A 375      88.481  -1.283 -20.960  1.00  0.00
ATOM   3757  CB  LEU A 375      89.357  -0.061 -20.676  1.00  0.00
ATOM   3758  CG  LEU A 375      88.592   0.966 -19.839  1.00  0.00
ATOM   3759  CD1 LEU A 375      89.469   2.216 -19.755  1.00  0.00
ATOM   3760  CD2 LEU A 375      87.245   1.351 -20.452  1.00  0.00
ATOM   3761  C   LEU A 375      88.644  -1.708 -22.421  1.00  0.00
ATOM   3762  O   LEU A 375      87.704  -1.582 -23.203  1.00  0.00
ATOM   3763  N   LEU A 376      89.837  -2.229 -22.698  1.00  0.00
ATOM   3764  H   LEU A 376      90.522  -2.347 -21.979  1.00  0.00
ATOM   3765  CA  LEU A 376      90.262  -2.709 -24.020  1.00  0.00
ATOM   3766  CB  LEU A 376      91.776  -2.896 -24.141  1.00  0.00
ATOM   3767  CG  LEU A 376      92.496  -1.571 -24.401  1.00  0.00
ATOM   3768  CD1 LEU A 376      93.984  -1.800 -24.126  1.00  0.00
ATOM   3769  CD2 LEU A 376      92.197  -1.057 -25.811  1.00  0.00
ATOM   3770  C   LEU A 376      89.443  -3.898 -24.526  1.00  0.00
ATOM   3771  O   LEU A 376      88.703  -3.725 -25.493  1.00  0.00
ATOM   3772  N   GLU A 377      89.380  -4.970 -23.741  1.00  0.00
ATOM   3773  H   GLU A 377      89.977  -5.099 -22.949  1.00  0.00
ATOM   3774  CA  GLU A 377      88.665  -6.151 -24.245  1.00  0.00
ATOM   3775  CB  GLU A 377      89.255  -7.428 -23.644  1.00  0.00
ATOM   3776  CG  GLU A 377      90.699  -7.613 -24.113  1.00  0.00
ATOM   3777  CD  GLU A 377      91.357  -8.661 -23.213  1.00  0.00
ATOM   3778  OE1 GLU A 377      92.558  -8.547 -22.887  1.00  0.00
ATOM   3779  OE2 GLU A 377      90.698  -9.658 -22.847  1.00  0.00
ATOM   3780  C   GLU A 377      87.143  -6.014 -24.173  1.00  0.00
ATOM   3781  O   GLU A 377      86.453  -6.370 -25.127  1.00  0.00
ATOM   3782  N   LEU A 378      86.576  -5.461 -23.104  1.00  0.00
ATOM   3783  H   LEU A 378      87.257  -5.122 -22.455  1.00  0.00
ATOM   3784  CA  LEU A 378      85.112  -5.396 -22.999  1.00  0.00
ATOM   3785  CB  LEU A 378      84.652  -5.500 -21.543  1.00  0.00
ATOM   3786  CG  LEU A 378      83.199  -5.960 -21.404  1.00  0.00
ATOM   3787  CD1 LEU A 378      83.111  -7.477 -21.576  1.00  0.00
ATOM   3788  CD2 LEU A 378      82.625  -5.429 -20.089  1.00  0.00
ATOM   3789  C   LEU A 378      84.542  -4.131 -23.643  1.00  0.00
ATOM   3790  O   LEU A 378      83.671  -4.271 -24.500  1.00  0.00
ATOM   3791  N   LEU A 379      85.109  -2.942 -23.453  1.00  0.00
ATOM   3792  H   LEU A 379      85.629  -2.876 -22.601  1.00  0.00
ATOM   3793  CA  LEU A 379      84.708  -1.717 -24.159  1.00  0.00
ATOM   3794  CB  LEU A 379      84.797  -0.447 -23.309  1.00  0.00
ATOM   3795  CG  LEU A 379      83.817  -0.394 -22.136  1.00  0.00
ATOM   3796  CD1 LEU A 379      84.369  -1.305 -21.038  1.00  0.00
ATOM   3797  CD2 LEU A 379      83.566   1.050 -21.694  1.00  0.00
ATOM   3798  C   LEU A 379      85.341  -1.454 -25.527  1.00  0.00
ATOM   3799  O   LEU A 379      84.552  -1.081 -26.393  1.00  0.00
ATOM   3800  N   GLY A 380      86.660  -1.336 -25.650  1.00  0.00
ATOM   3801  H   GLY A 380      87.158  -1.459 -24.791  1.00  0.00
ATOM   3802  CA  GLY A 380      87.366  -0.961 -26.884  1.00  0.00
ATOM   3803  C   GLY A 380      87.306  -1.941 -28.057  1.00  0.00
ATOM   3804  O   GLY A 380      86.363  -2.697 -28.285  1.00  0.00
ATOM   3805  N   PRO A 381      88.410  -1.942 -28.799  1.00  0.00
ATOM   3806  CA  PRO A 381      88.692  -2.841 -29.927  1.00  0.00
ATOM   3807  CB  PRO A 381      90.050  -2.414 -30.488  1.00  0.00
ATOM   3808  CG  PRO A 381      90.180  -0.949 -30.066  1.00  0.00
ATOM   3809  CD  PRO A 381      89.524  -0.989 -28.684  1.00  0.00
ATOM   3810  C   PRO A 381      88.676  -4.339 -29.617  1.00  0.00
ATOM   3811  O   PRO A 381      88.682  -4.687 -28.437  1.00  0.00
ATOM   3812  N   THR A 382      88.891  -5.203 -30.605  1.00  0.00
ATOM   3813  H   THR A 382      88.770  -4.933 -31.561  1.00  0.00
ATOM   3814  CA  THR A 382      89.226  -6.632 -30.541  1.00  0.00
ATOM   3815  CB  THR A 382      90.687  -6.992 -30.260  1.00  0.00
ATOM   3816  OG1 THR A 382      90.888  -6.612 -28.896  1.00  0.00
ATOM   3817  HG1 THR A 382      91.660  -7.130 -28.527  1.00  0.00
ATOM   3818  CG2 THR A 382      91.672  -6.254 -31.169  1.00  0.00
ATOM   3819  C   THR A 382      88.354  -7.688 -29.859  1.00  0.00
ATOM   3820  O   THR A 382      87.908  -8.659 -30.469  1.00  0.00
ATOM   3821  N   GLY A 383      88.059  -7.491 -28.577  1.00  0.00
ATOM   3822  H   GLY A 383      88.435  -6.676 -28.136  1.00  0.00
ATOM   3823  CA  GLY A 383      87.191  -8.274 -27.686  1.00  0.00
ATOM   3824  C   GLY A 383      87.945  -9.553 -27.316  1.00  0.00
ATOM   3825  O   GLY A 383      88.436  -9.612 -26.190  1.00  0.00
ATOM   3826  N   LEU A 384      87.606 -10.654 -27.980  1.00  0.00
ATOM   3827  H   LEU A 384      86.756 -10.685 -28.507  1.00  0.00
ATOM   3828  CA  LEU A 384      88.203 -11.951 -27.628  1.00  0.00
ATOM   3829  CB  LEU A 384      87.416 -13.061 -28.327  1.00  0.00
ATOM   3830  CG  LEU A 384      86.183 -13.505 -27.537  1.00  0.00
ATOM   3831  CD1 LEU A 384      85.405 -14.359 -28.541  1.00  0.00
ATOM   3832  CD2 LEU A 384      86.649 -14.355 -26.354  1.00  0.00
ATOM   3833  C   LEU A 384      89.704 -12.170 -27.830  1.00  0.00
ATOM   3834  O   LEU A 384      90.444 -12.421 -26.881  1.00  0.00
ATOM   3835  N   GLN A 385      90.164 -12.087 -29.076  1.00  0.00
ATOM   3836  H   GLN A 385      89.596 -11.782 -29.840  1.00  0.00
ATOM   3837  CA  GLN A 385      91.606 -12.187 -29.345  1.00  0.00
ATOM   3838  CB  GLN A 385      91.813 -12.925 -30.670  1.00  0.00
ATOM   3839  CG  GLN A 385      91.466 -14.414 -30.635  1.00  0.00
ATOM   3840  CD  GLN A 385      92.483 -15.318 -29.936  1.00  0.00
ATOM   3841  OE1 GLN A 385      92.209 -15.996 -28.947  1.00  0.00
ATOM   3842  NE2 GLN A 385      93.651 -15.509 -30.544  1.00  0.00
ATOM   3843 HE21 GLN A 385      94.335 -16.109 -30.129  1.00  0.00
ATOM   3844 HE22 GLN A 385      93.932 -14.871 -31.261  1.00  0.00
ATOM   3845  C   GLN A 385      92.295 -10.825 -29.241  1.00  0.00
ATOM   3846  O   GLN A 385      91.829  -9.851 -28.652  1.00  0.00
ATOM   3847  N   GLY A 386      93.613 -10.860 -29.422  1.00  0.00
ATOM   3848  H   GLY A 386      94.132 -11.705 -29.547  1.00  0.00
ATOM   3849  CA  GLY A 386      94.404  -9.627 -29.536  1.00  0.00
ATOM   3850  C   GLY A 386      94.456  -9.051 -30.953  1.00  0.00
ATOM   3851  O   GLY A 386      93.485  -9.298 -31.667  1.00  0.00
ATOM   3852  N   VAL A 387      95.682  -8.742 -31.366  1.00  0.00
ATOM   3853  H   VAL A 387      96.403  -8.742 -30.673  1.00  0.00
ATOM   3854  CA  VAL A 387      95.998  -8.304 -32.733  1.00  0.00
ATOM   3855  CB  VAL A 387      97.320  -7.539 -32.826  1.00  0.00
ATOM   3856  CG1 VAL A 387      97.156  -6.187 -32.128  1.00  0.00
ATOM   3857  CG2 VAL A 387      98.502  -8.316 -32.242  1.00  0.00
ATOM   3858  C   VAL A 387      95.895  -9.259 -33.924  1.00  0.00
ATOM   3859  O   VAL A 387      95.691  -8.780 -35.038  1.00  0.00
ATOM   3860  N   ASP A 388      96.040 -10.556 -33.666  1.00  0.00
ATOM   3861  H   ASP A 388      96.278 -10.901 -32.758  1.00  0.00
ATOM   3862  CA  ASP A 388      95.823 -11.666 -34.605  1.00  0.00
ATOM   3863  CB  ASP A 388      96.270 -12.999 -34.003  1.00  0.00
ATOM   3864  CG  ASP A 388      95.541 -13.385 -32.714  1.00  0.00
ATOM   3865  OD1 ASP A 388      96.072 -13.145 -31.609  1.00  0.00
ATOM   3866  OD2 ASP A 388      94.445 -13.970 -32.853  1.00  0.00
ATOM   3867  C   ASP A 388      94.464 -11.783 -35.298  1.00  0.00
ATOM   3868  O   ASP A 388      94.432 -12.450 -36.331  1.00  0.00
ATOM   3869  N   THR A 389      93.609 -10.836 -34.925  1.00  0.00
ATOM   3870  H   THR A 389      93.767 -10.326 -34.079  1.00  0.00
ATOM   3871  CA  THR A 389      92.211 -10.703 -35.359  1.00  0.00
ATOM   3872  CB  THR A 389      91.299  -9.777 -34.551  1.00  0.00
ATOM   3873  OG1 THR A 389      92.037  -8.618 -34.153  1.00  0.00
ATOM   3874  HG1 THR A 389      92.505  -8.829 -33.295  1.00  0.00
ATOM   3875  CG2 THR A 389      90.656 -10.476 -33.352  1.00  0.00
ATOM   3876  C   THR A 389      92.127 -10.320 -36.838  1.00  0.00
ATOM   3877  O   THR A 389      92.001  -9.133 -37.133  1.00  0.00
ATOM   3878  N   LEU A 390      92.124 -11.325 -37.709  1.00  0.00
ATOM   3879  H   LEU A 390      92.470 -12.220 -37.427  1.00  0.00
ATOM   3880  CA  LEU A 390      91.982 -11.215 -39.168  1.00  0.00
ATOM   3881  CB  LEU A 390      92.811 -12.273 -39.901  1.00  0.00
ATOM   3882  CG  LEU A 390      93.724 -11.594 -40.923  1.00  0.00
ATOM   3883  CD1 LEU A 390      94.770 -10.645 -40.334  1.00  0.00
ATOM   3884  CD2 LEU A 390      94.522 -12.725 -41.575  1.00  0.00
ATOM   3885  C   LEU A 390      90.556 -11.169 -39.722  1.00  0.00
ATOM   3886  O   LEU A 390      89.778 -12.096 -39.505  1.00  0.00
ATOM   3887  N   GLY A 391      90.348 -10.072 -40.445  1.00  0.00
ATOM   3888  H   GLY A 391      91.129  -9.536 -40.765  1.00  0.00
ATOM   3889  CA  GLY A 391      89.070  -9.708 -41.074  1.00  0.00
ATOM   3890  C   GLY A 391      87.899  -9.295 -40.179  1.00  0.00
ATOM   3891  O   GLY A 391      86.785  -9.589 -40.610  1.00  0.00
ATOM   3892  N   LEU A 392      88.164  -8.847 -38.955  1.00  0.00
ATOM   3893  H   LEU A 392      89.111  -8.560 -38.815  1.00  0.00
ATOM   3894  CA  LEU A 392      87.201  -8.387 -37.944  1.00  0.00
ATOM   3895  CB  LEU A 392      87.604  -8.638 -36.489  1.00  0.00
ATOM   3896  CG  LEU A 392      86.571  -8.369 -35.393  1.00  0.00
ATOM   3897  CD1 LEU A 392      85.225  -9.052 -35.650  1.00  0.00
ATOM   3898  CD2 LEU A 392      87.155  -8.598 -33.998  1.00  0.00
ATOM   3899  C   LEU A 392      86.773  -6.948 -38.241  1.00  0.00
ATOM   3900  O   LEU A 392      87.557  -6.086 -38.633  1.00  0.00
ATOM   3901  N   ASP A 393      85.470  -6.733 -38.081  1.00  0.00
ATOM   3902  H   ASP A 393      84.895  -7.526 -37.884  1.00  0.00
ATOM   3903  CA  ASP A 393      84.769  -5.447 -38.212  1.00  0.00
ATOM   3904  CB  ASP A 393      83.256  -5.548 -38.009  1.00  0.00
ATOM   3905  CG  ASP A 393      82.349  -4.488 -38.637  1.00  0.00
ATOM   3906  OD1 ASP A 393      81.122  -4.688 -38.503  1.00  0.00
ATOM   3907  OD2 ASP A 393      82.804  -3.980 -39.685  1.00  0.00
ATOM   3908  C   ASP A 393      85.363  -4.349 -37.326  1.00  0.00
ATOM   3909  O   ASP A 393      85.757  -4.610 -36.190  1.00  0.00
ATOM   3910  N   GLN A 394      85.149  -3.175 -37.913  1.00  0.00
ATOM   3911  H   GLN A 394      84.734  -3.118 -38.821  1.00  0.00
ATOM   3912  CA  GLN A 394      85.409  -1.843 -37.347  1.00  0.00
ATOM   3913  CB  GLN A 394      85.101  -0.847 -38.467  1.00  0.00
ATOM   3914  CG  GLN A 394      85.649   0.581 -38.442  1.00  0.00
ATOM   3915  CD  GLN A 394      85.189   1.464 -39.603  1.00  0.00
ATOM   3916  OE1 GLN A 394      85.903   1.649 -40.587  1.00  0.00
ATOM   3917  NE2 GLN A 394      83.960   1.965 -39.513  1.00  0.00
ATOM   3918 HE21 GLN A 394      83.592   2.640 -40.153  1.00  0.00
ATOM   3919 HE22 GLN A 394      83.361   1.687 -38.762  1.00  0.00
ATOM   3920  C   GLN A 394      84.650  -1.445 -36.080  1.00  0.00
ATOM   3921  O   GLN A 394      83.428  -1.536 -35.973  1.00  0.00
ATOM   3922  N   SER A 395      85.445  -1.458 -35.013  1.00  0.00
ATOM   3923  H   SER A 395      86.439  -1.551 -35.069  1.00  0.00
ATOM   3924  CA  SER A 395      85.000  -1.275 -33.624  1.00  0.00
ATOM   3925  CB  SER A 395      86.183  -1.481 -32.676  1.00  0.00
ATOM   3926  OG  SER A 395      87.427  -0.867 -33.023  1.00  0.00
ATOM   3927  HG  SER A 395      87.959  -1.552 -33.520  1.00  0.00
ATOM   3928  C   SER A 395      84.431   0.130 -33.416  1.00  0.00
ATOM   3929  O   SER A 395      84.613   0.966 -34.300  1.00  0.00
ATOM   3930  N   ASP A 396      83.374   0.203 -32.612  1.00  0.00
ATOM   3931  H   ASP A 396      82.970  -0.647 -32.275  1.00  0.00
ATOM   3932  CA  ASP A 396      82.685   1.489 -32.429  1.00  0.00
ATOM   3933  CB  ASP A 396      81.289   1.274 -31.840  1.00  0.00
ATOM   3934  CG  ASP A 396      80.285   2.404 -32.078  1.00  0.00
ATOM   3935  OD1 ASP A 396      79.453   2.301 -33.005  1.00  0.00
ATOM   3936  OD2 ASP A 396      80.337   3.472 -31.430  1.00  0.00
ATOM   3937  C   ASP A 396      83.423   2.591 -31.668  1.00  0.00
ATOM   3938  O   ASP A 396      83.665   2.343 -30.487  1.00  0.00
ATOM   3939  N   ASN A 397      83.317   3.783 -32.249  1.00  0.00
ATOM   3940  H   ASN A 397      82.544   4.013 -32.841  1.00  0.00
ATOM   3941  CA  ASN A 397      84.272   4.811 -31.812  1.00  0.00
ATOM   3942  CB  ASN A 397      84.419   5.794 -32.976  1.00  0.00
ATOM   3943  CG  ASN A 397      85.271   7.032 -32.691  1.00  0.00
ATOM   3944  OD1 ASN A 397      84.753   7.945 -32.050  1.00  0.00
ATOM   3945  ND2 ASN A 397      86.582   7.071 -32.912  1.00  0.00
ATOM   3946 HD21 ASN A 397      87.130   7.810 -32.522  1.00  0.00
ATOM   3947 HD22 ASN A 397      87.026   6.403 -33.510  1.00  0.00
ATOM   3948  C   ASN A 397      83.910   5.471 -30.480  1.00  0.00
ATOM   3949  O   ASN A 397      84.780   5.417 -29.613  1.00  0.00
ATOM   3950  N   LEU A 398      82.638   5.358 -30.110  1.00  0.00
ATOM   3951  H   LEU A 398      81.970   4.924 -30.715  1.00  0.00
ATOM   3952  CA  LEU A 398      82.084   5.810 -28.826  1.00  0.00
ATOM   3953  CB  LEU A 398      80.564   5.692 -28.957  1.00  0.00
ATOM   3954  CG  LEU A 398      79.823   6.552 -27.930  1.00  0.00
ATOM   3955  CD1 LEU A 398      79.076   7.801 -28.404  1.00  0.00
ATOM   3956  CD2 LEU A 398      79.063   5.618 -26.986  1.00  0.00
ATOM   3957  C   LEU A 398      82.749   5.062 -27.668  1.00  0.00
ATOM   3958  O   LEU A 398      83.189   5.672 -26.695  1.00  0.00
ATOM   3959  N   LEU A 399      82.616   3.743 -27.770  1.00  0.00
ATOM   3960  H   LEU A 399      82.296   3.271 -28.592  1.00  0.00
ATOM   3961  CA  LEU A 399      83.198   2.855 -26.753  1.00  0.00
ATOM   3962  CB  LEU A 399      82.507   1.499 -26.908  1.00  0.00
ATOM   3963  CG  LEU A 399      81.479   1.339 -25.786  1.00  0.00
ATOM   3964  CD1 LEU A 399      80.150   2.030 -26.100  1.00  0.00
ATOM   3965  CD2 LEU A 399      81.256  -0.135 -25.441  1.00  0.00
ATOM   3966  C   LEU A 399      84.723   2.731 -26.752  1.00  0.00
ATOM   3967  O   LEU A 399      85.326   3.000 -25.714  1.00  0.00
ATOM   3968  N   ASN A 400      85.361   2.745 -27.919  1.00  0.00
ATOM   3969  H   ASN A 400      84.785   2.626 -28.728  1.00  0.00
ATOM   3970  CA  ASN A 400      86.809   2.798 -28.164  1.00  0.00
ATOM   3971  CB  ASN A 400      87.136   2.833 -29.659  1.00  0.00
ATOM   3972  CG  ASN A 400      86.795   1.567 -30.448  1.00  0.00
ATOM   3973  OD1 ASN A 400      85.930   0.746 -30.148  1.00  0.00
ATOM   3974  ND2 ASN A 400      87.588   1.476 -31.512  1.00  0.00
ATOM   3975 HD21 ASN A 400      87.484   0.652 -32.069  1.00  0.00
ATOM   3976 HD22 ASN A 400      88.200   2.219 -31.781  1.00  0.00
ATOM   3977  C   ASN A 400      87.500   4.046 -27.611  1.00  0.00
ATOM   3978  O   ASN A 400      88.477   3.991 -26.866  1.00  0.00
ATOM   3979  N   ASN A 401      86.768   5.151 -27.724  1.00  0.00
ATOM   3980  H   ASN A 401      86.047   5.117 -28.416  1.00  0.00
ATOM   3981  CA  ASN A 401      87.043   6.429 -27.050  1.00  0.00
ATOM   3982  CB  ASN A 401      85.948   7.475 -27.269  1.00  0.00
ATOM   3983  CG  ASN A 401      85.909   8.055 -28.684  1.00  0.00
ATOM   3984  OD1 ASN A 401      86.863   7.996 -29.457  1.00  0.00
ATOM   3985  ND2 ASN A 401      84.791   8.668 -29.065  1.00  0.00
ATOM   3986 HD21 ASN A 401      84.915   9.032 -29.988  1.00  0.00
ATOM   3987 HD22 ASN A 401      84.142   9.059 -28.412  1.00  0.00
ATOM   3988  C   ASN A 401      87.238   6.498 -25.534  1.00  0.00
ATOM   3989  O   ASN A 401      88.252   6.951 -25.005  1.00  0.00
ATOM   3990  N   ILE A 402      86.488   5.603 -24.898  1.00  0.00
ATOM   3991  H   ILE A 402      85.744   5.110 -25.349  1.00  0.00
ATOM   3992  CA  ILE A 402      86.548   5.444 -23.438  1.00  0.00
ATOM   3993  CB  ILE A 402      85.349   4.633 -22.941  1.00  0.00
ATOM   3994  CG1 ILE A 402      84.056   5.283 -23.439  1.00  0.00
ATOM   3995  CG2 ILE A 402      85.301   4.528 -21.415  1.00  0.00
ATOM   3996  CD  ILE A 402      82.738   4.549 -23.185  1.00  0.00
ATOM   3997  C   ILE A 402      87.821   4.649 -23.140  1.00  0.00
ATOM   3998  O   ILE A 402      88.657   5.181 -22.410  1.00  0.00
ATOM   3999  N   ALA A 403      88.144   3.687 -24.000  1.00  0.00
ATOM   4000  H   ALA A 403      87.667   3.570 -24.871  1.00  0.00
ATOM   4001  CA  ALA A 403      89.276   2.760 -23.859  1.00  0.00
ATOM   4002  CB  ALA A 403      89.171   1.578 -24.826  1.00  0.00
ATOM   4003  C   ALA A 403      90.601   3.473 -24.136  1.00  0.00
ATOM   4004  O   ALA A 403      91.633   3.245 -23.506  1.00  0.00
ATOM   4005  N   ASN A 404      90.581   4.307 -25.172  1.00  0.00
ATOM   4006  H   ASN A 404      89.901   4.399 -25.899  1.00  0.00
ATOM   4007  CA  ASN A 404      91.706   5.188 -25.519  1.00  0.00
ATOM   4008  CB  ASN A 404      91.476   5.666 -26.954  1.00  0.00
ATOM   4009  CG  ASN A 404      91.725   4.603 -28.026  1.00  0.00
ATOM   4010  OD1 ASN A 404      92.362   3.569 -27.835  1.00  0.00
ATOM   4011  ND2 ASN A 404      91.187   4.893 -29.207  1.00  0.00
ATOM   4012 HD21 ASN A 404      91.304   4.176 -29.894  1.00  0.00
ATOM   4013 HD22 ASN A 404      90.673   5.734 -29.373  1.00  0.00
ATOM   4014  C   ASN A 404      92.026   6.455 -24.724  1.00  0.00
ATOM   4015  O   ASN A 404      93.128   6.992 -24.830  1.00  0.00
ATOM   4016  N   ARG A 405      91.028   7.039 -24.067  1.00  0.00
ATOM   4017  H   ARG A 405      90.122   6.694 -24.312  1.00  0.00
ATOM   4018  CA  ARG A 405      91.241   8.208 -23.201  1.00  0.00
ATOM   4019  CB  ARG A 405      89.900   8.869 -22.876  1.00  0.00
ATOM   4020  CG  ARG A 405      89.317   9.790 -23.949  1.00  0.00
ATOM   4021  CD  ARG A 405      87.984  10.243 -23.349  1.00  0.00
ATOM   4022  NE  ARG A 405      87.425  11.340 -24.153  1.00  0.00
ATOM   4023  HE  ARG A 405      87.972  12.175 -24.102  1.00  0.00
ATOM   4024  CZ  ARG A 405      86.249  11.456 -24.786  1.00  0.00
ATOM   4025  NH1 ARG A 405      85.299  10.536 -24.568  1.00  0.00
ATOM   4026 HH11 ARG A 405      84.470  10.541 -25.126  1.00  0.00
ATOM   4027 HH12 ARG A 405      85.303   9.869 -23.823  1.00  0.00
ATOM   4028  NH2 ARG A 405      86.161  12.379 -25.753  1.00  0.00
ATOM   4029 HH21 ARG A 405      85.294  12.443 -26.247  1.00  0.00
ATOM   4030 HH22 ARG A 405      86.759  13.152 -25.967  1.00  0.00
ATOM   4031  C   ARG A 405      92.080   7.819 -21.982  1.00  0.00
ATOM   4032  O   ARG A 405      91.801   6.846 -21.285  1.00  0.00
ATOM   4033  N   PRO A 406      93.017   8.707 -21.662  1.00  0.00
ATOM   4034  CA  PRO A 406      93.965   8.466 -20.564  1.00  0.00
ATOM   4035  CB  PRO A 406      95.084   9.450 -20.911  1.00  0.00
ATOM   4036  CG  PRO A 406      94.475  10.591 -21.729  1.00  0.00
ATOM   4037  CD  PRO A 406      93.483   9.774 -22.559  1.00  0.00
ATOM   4038  C   PRO A 406      93.301   8.666 -19.200  1.00  0.00
ATOM   4039  O   PRO A 406      92.622   9.675 -19.015  1.00  0.00
ATOM   4040  N   PHE A 407      93.989   8.002 -18.275  1.00  0.00
ATOM   4041  H   PHE A 407      94.836   7.484 -18.393  1.00  0.00
ATOM   4042  CA  PHE A 407      93.559   7.995 -16.869  1.00  0.00
ATOM   4043  CB  PHE A 407      93.822   6.615 -16.263  1.00  0.00
ATOM   4044  CG  PHE A 407      93.077   5.426 -16.873  1.00  0.00
ATOM   4045  CD1 PHE A 407      93.489   4.843 -18.065  1.00  0.00
ATOM   4046  HD1 PHE A 407      94.312   5.322 -18.595  1.00  0.00
ATOM   4047  CD2 PHE A 407      92.195   4.817 -15.989  1.00  0.00
ATOM   4048  HD2 PHE A 407      92.088   5.175 -14.965  1.00  0.00
ATOM   4049  CE1 PHE A 407      92.883   3.652 -18.449  1.00  0.00
ATOM   4050  HE1 PHE A 407      93.230   3.150 -19.352  1.00  0.00
ATOM   4051  CE2 PHE A 407      91.638   3.594 -16.346  1.00  0.00
ATOM   4052  HE2 PHE A 407      90.857   3.078 -15.788  1.00  0.00
ATOM   4053  CZ  PHE A 407      91.990   3.045 -17.574  1.00  0.00
ATOM   4054  HZ  PHE A 407      91.449   2.125 -17.793  1.00  0.00
ATOM   4055  C   PHE A 407      94.112   9.155 -16.039  1.00  0.00
ATOM   4056  O   PHE A 407      95.109   9.069 -15.325  1.00  0.00
ATOM   4057  N   THR A 408      93.363  10.243 -16.193  1.00  0.00
ATOM   4058  H   THR A 408      92.503  10.266 -16.703  1.00  0.00
ATOM   4059  CA  THR A 408      93.827  11.534 -15.664  1.00  0.00
ATOM   4060  CB  THR A 408      93.810  12.663 -16.696  1.00  0.00
ATOM   4061  OG1 THR A 408      92.517  12.838 -17.281  1.00  0.00
ATOM   4062  HG1 THR A 408      92.549  13.026 -18.262  1.00  0.00
ATOM   4063  CG2 THR A 408      94.732  12.357 -17.879  1.00  0.00
ATOM   4064  C   THR A 408      92.971  12.066 -14.513  1.00  0.00
ATOM   4065  O   THR A 408      93.439  12.950 -13.797  1.00  0.00
ATOM   4066  N   ARG A 409      91.785  11.519 -14.259  1.00  0.00
ATOM   4067  H   ARG A 409      91.495  10.743 -14.820  1.00  0.00
ATOM   4068  CA  ARG A 409      91.030  11.753 -13.020  1.00  0.00
ATOM   4069  CB  ARG A 409      89.616  12.154 -13.447  1.00  0.00
ATOM   4070  CG  ARG A 409      88.891  12.907 -12.329  1.00  0.00
ATOM   4071  CD  ARG A 409      87.588  13.574 -12.773  1.00  0.00
ATOM   4072  NE  ARG A 409      87.133  14.403 -11.648  1.00  0.00
ATOM   4073  HE  ARG A 409      87.802  15.096 -11.379  1.00  0.00
ATOM   4074  CZ  ARG A 409      85.880  14.492 -11.182  1.00  0.00
ATOM   4075  NH1 ARG A 409      85.686  15.218 -10.072  1.00  0.00
ATOM   4076 HH11 ARG A 409      84.765  15.346  -9.702  1.00  0.00
ATOM   4077 HH12 ARG A 409      86.388  15.727  -9.574  1.00  0.00
ATOM   4078  NH2 ARG A 409      84.774  13.983 -11.742  1.00  0.00
ATOM   4079 HH21 ARG A 409      83.867  14.003 -11.322  1.00  0.00
ATOM   4080 HH22 ARG A 409      84.761  13.522 -12.629  1.00  0.00
ATOM   4081  C   ARG A 409      90.931  10.496 -12.154  1.00  0.00
ATOM   4082  O   ARG A 409      90.226   9.553 -12.508  1.00  0.00
ATOM   4083  N   VAL A 410      91.998  10.421 -11.363  1.00  0.00
ATOM   4084  H   VAL A 410      92.658  11.172 -11.346  1.00  0.00
ATOM   4085  CA  VAL A 410      92.271   9.320 -10.427  1.00  0.00
ATOM   4086  CB  VAL A 410      93.690   8.761 -10.543  1.00  0.00
ATOM   4087  CG1 VAL A 410      93.931   7.512  -9.694  1.00  0.00
ATOM   4088  CG2 VAL A 410      94.003   8.471 -12.013  1.00  0.00
ATOM   4089  C   VAL A 410      91.902   9.738  -9.002  1.00  0.00
ATOM   4090  O   VAL A 410      92.219  10.830  -8.533  1.00  0.00
ATOM   4091  N   ARG A 411      91.305   8.841  -8.223  1.00  0.00
ATOM   4092  H   ARG A 411      90.849   8.067  -8.663  1.00  0.00
ATOM   4093  CA  ARG A 411      90.925   9.123  -6.831  1.00  0.00
ATOM   4094  CB  ARG A 411      89.401   9.174  -6.699  1.00  0.00
ATOM   4095  CG  ARG A 411      89.087  10.051  -5.485  1.00  0.00
ATOM   4096  CD  ARG A 411      87.561  10.053  -5.370  1.00  0.00
ATOM   4097  NE  ARG A 411      87.138  10.753  -4.149  1.00  0.00
ATOM   4098  HE  ARG A 411      87.463  10.308  -3.314  1.00  0.00
ATOM   4099  CZ  ARG A 411      86.249  11.746  -4.009  1.00  0.00
ATOM   4100  NH1 ARG A 411      85.695  12.333  -5.079  1.00  0.00
ATOM   4101 HH11 ARG A 411      85.162  13.177  -5.024  1.00  0.00
ATOM   4102 HH12 ARG A 411      85.714  11.900  -5.980  1.00  0.00
ATOM   4103  NH2 ARG A 411      85.755  12.061  -2.804  1.00  0.00
ATOM   4104 HH21 ARG A 411      85.168  12.867  -2.725  1.00  0.00
ATOM   4105 HH22 ARG A 411      86.015  11.625  -1.942  1.00  0.00
ATOM   4106  C   ARG A 411      91.396   7.960  -5.955  1.00  0.00
ATOM   4107  O   ARG A 411      91.319   6.832  -6.440  1.00  0.00
ATOM   4108  N   LYSHA 412      91.764   8.199  -4.700  1.00  0.00
ATOM   4109  H   LYSHA 412      91.879   9.145  -4.397  1.00  0.00
ATOM   4110  CA  LYSHA 412      92.077   7.105  -3.769  1.00  0.00
ATOM   4111  CB  LYSHA 412      93.457   7.423  -3.189  1.00  0.00
ATOM   4112  CG  LYSHA 412      94.078   6.165  -2.580  1.00  0.00
ATOM   4113  CD  LYSHA 412      95.575   6.311  -2.301  1.00  0.00
ATOM   4114  CE  LYSHA 412      96.293   5.132  -1.641  1.00  0.00
ATOM   4115  NZ  LYSHA 412      97.585   5.506  -1.049  1.00  0.00
ATOM   4116  HZ1 LYSHA 412      97.484   6.055  -0.219  1.00  0.00
ATOM   4117  HZ2 LYSHA 412      98.112   6.010  -1.734  1.00  0.00
ATOM   4118  HZ3 LYSHA 412      98.108   4.684  -0.825  1.00  0.00
ATOM   4119  C   LYSHA 412      90.953   6.997  -2.737  1.00  0.00
ATOM   4120  O   LYSHA 412      90.318   7.982  -2.363  1.00  0.00
ATOM   4121  N   CYSHA 413      90.635   5.749  -2.407  1.00  0.00
ATOM   4122  H   CYSHA 413      90.974   4.882  -2.773  1.00  0.00
ATOM   4123  CA  CYSHA 413      89.534   5.326  -1.530  1.00  0.00
ATOM   4124  CB  CYSHA 413      88.473   4.574  -2.337  1.00  0.00
ATOM   4125  SG  CYSHA 413      86.835   4.354  -1.550  1.00  0.00
ATOM   4126  C   CYSHA 413      89.852   4.292  -0.448  1.00  0.00
ATOM   4127  O   CYSHA 413      90.504   3.314  -0.810  1.00  0.00
ATOM   4128  N   TRP A 414      89.534   4.549   0.817  1.00  0.00
ATOM   4129  H   TRP A 414      88.750   5.168   0.858  1.00  0.00
ATOM   4130  CA  TRP A 414      89.968   3.559   1.813  1.00  0.00
ATOM   4131  CB  TRP A 414      90.745   4.291   2.909  1.00  0.00
ATOM   4132  CG  TRP A 414      92.204   4.699   2.699  1.00  0.00
ATOM   4133  CD1 TRP A 414      92.615   5.721   1.954  1.00  0.00
ATOM   4134  HD1 TRP A 414      92.004   6.329   1.287  1.00  0.00
ATOM   4135  CD2 TRP A 414      93.248   4.408   3.570  1.00  0.00
ATOM   4136  NE1 TRP A 414      93.883   6.032   2.208  1.00  0.00
ATOM   4137  HE1 TRP A 414      94.383   6.789   1.788  1.00  0.00
ATOM   4138  CE2 TRP A 414      94.285   5.263   3.216  1.00  0.00
ATOM   4139  CE3 TRP A 414      93.443   3.398   4.505  1.00  0.00
ATOM   4140  HE3 TRP A 414      92.631   2.800   4.918  1.00  0.00
ATOM   4141  CZ2 TRP A 414      95.536   5.111   3.803  1.00  0.00
ATOM   4142  HZ2 TRP A 414      96.431   5.575   3.390  1.00  0.00
ATOM   4143  CZ3 TRP A 414      94.684   3.244   5.112  1.00  0.00
ATOM   4144  HZ3 TRP A 414      94.975   2.418   5.760  1.00  0.00
ATOM   4145  CH2 TRP A 414      95.714   4.102   4.743  1.00  0.00
ATOM   4146  HH2 TRP A 414      96.695   3.855   5.149  1.00  0.00
ATOM   4147  C   TRP A 414      88.741   2.866   2.409  1.00  0.00
ATOM   4148  O   TRP A 414      87.640   3.381   2.598  1.00  0.00
ATOM   4149  N   TYR A 415      89.004   1.617   2.785  1.00  0.00
ATOM   4150  H   TYR A 415      89.940   1.281   2.680  1.00  0.00
ATOM   4151  CA  TYR A 415      88.027   0.700   3.389  1.00  0.00
ATOM   4152  CB  TYR A 415      88.044  -0.662   2.691  1.00  0.00
ATOM   4153  CG  TYR A 415      87.849  -0.674   1.174  1.00  0.00
ATOM   4154  CD1 TYR A 415      86.617  -0.687   0.529  1.00  0.00
ATOM   4155  HD1 TYR A 415      85.717  -0.455   1.099  1.00  0.00
ATOM   4156  CD2 TYR A 415      88.997  -0.986   0.455  1.00  0.00
ATOM   4157  HD2 TYR A 415      89.953  -1.016   0.976  1.00  0.00
ATOM   4158  CE1 TYR A 415      86.555  -1.067  -0.806  1.00  0.00
ATOM   4159  HE1 TYR A 415      85.591  -1.102  -1.315  1.00  0.00
ATOM   4160  CE2 TYR A 415      88.916  -1.445  -0.855  1.00  0.00
ATOM   4161  HE2 TYR A 415      89.814  -1.816  -1.348  1.00  0.00
ATOM   4162  CZ  TYR A 415      87.679  -1.524  -1.484  1.00  0.00
ATOM   4163  OH  TYR A 415      87.655  -2.052  -2.737  1.00  0.00
ATOM   4164  HH  TYR A 415      88.573  -2.163  -3.117  1.00  0.00
ATOM   4165  C   TYR A 415      88.377   0.299   4.824  1.00  0.00
ATOM   4166  O   TYR A 415      89.509  -0.141   5.018  1.00  0.00
ATOM   4167  N   ASN A 416      87.324   0.046   5.596  1.00  0.00
ATOM   4168  H   ASN A 416      86.479   0.558   5.442  1.00  0.00
ATOM   4169  CA  ASN A 416      87.352  -0.674   6.878  1.00  0.00
ATOM   4170  CB  ASN A 416      87.017   0.317   7.994  1.00  0.00
ATOM   4171  CG  ASN A 416      85.573   0.802   8.142  1.00  0.00
ATOM   4172  OD1 ASN A 416      84.876   0.377   9.062  1.00  0.00
ATOM   4173  ND2 ASN A 416      85.142   1.776   7.347  1.00  0.00
ATOM   4174 HD21 ASN A 416      84.214   2.094   7.541  1.00  0.00
ATOM   4175 HD22 ASN A 416      85.620   2.108   6.533  1.00  0.00
ATOM   4176  C   ASN A 416      86.798  -2.097   6.968  1.00  0.00
ATOM   4177  O   ASN A 416      85.589  -2.323   6.959  1.00  0.00
ATOM   4178  N   ASP A 417      87.710  -3.000   6.616  1.00  0.00
ATOM   4179  H   ASP A 417      88.680  -2.761   6.642  1.00  0.00
ATOM   4180  CA  ASP A 417      87.403  -4.438   6.639  1.00  0.00
ATOM   4181  CB  ASP A 417      88.432  -5.100   5.721  1.00  0.00
ATOM   4182  CG  ASP A 417      87.750  -6.187   4.888  1.00  0.00
ATOM   4183  OD1 ASP A 417      87.840  -7.352   5.334  1.00  0.00
ATOM   4184  OD2 ASP A 417      87.232  -5.978   3.770  1.00  0.00
ATOM   4185  C   ASP A 417      87.453  -5.007   8.058  1.00  0.00
ATOM   4186  O   ASP A 417      88.272  -4.494   8.819  1.00  0.00
ATOM   4187  N   THR A 418      86.634  -6.000   8.392  1.00  0.00
ATOM   4188  H   THR A 418      86.156  -6.587   7.738  1.00  0.00
ATOM   4189  CA  THR A 418      86.589  -6.701   9.683  1.00  0.00
ATOM   4190  CB  THR A 418      85.155  -6.736  10.215  1.00  0.00
ATOM   4191  OG1 THR A 418      84.188  -7.022   9.202  1.00  0.00
ATOM   4192  HG1 THR A 418      83.403  -7.477   9.624  1.00  0.00
ATOM   4193  CG2 THR A 418      84.829  -5.567  11.146  1.00  0.00
ATOM   4194  C   THR A 418      87.117  -8.132   9.559  1.00  0.00
ATOM   4195  O   THR A 418      86.901  -8.798   8.547  1.00  0.00
ATOM   4196  N   PRO A 419      87.883  -8.611  10.535  1.00  0.00
ATOM   4197  CA  PRO A 419      88.297 -10.014  10.680  1.00  0.00
ATOM   4198  CB  PRO A 419      89.364 -10.090  11.774  1.00  0.00
ATOM   4199  CG  PRO A 419      89.932  -8.671  11.860  1.00  0.00
ATOM   4200  CD  PRO A 419      88.757  -7.805  11.400  1.00  0.00
ATOM   4201  C   PRO A 419      87.138 -10.993  10.879  1.00  0.00
ATOM   4202  O   PRO A 419      87.353 -12.200  10.780  1.00  0.00
ATOM   4203  N   ALA A 420      86.050 -10.487  11.452  1.00  0.00
ATOM   4204  H   ALA A 420      86.134  -9.718  12.086  1.00  0.00
ATOM   4205  CA  ALA A 420      84.735 -11.146  11.451  1.00  0.00
ATOM   4206  CB  ALA A 420      83.840 -10.399  12.442  1.00  0.00
ATOM   4207  C   ALA A 420      83.982 -11.173  10.120  1.00  0.00
ATOM   4208  O   ALA A 420      84.504 -10.651   9.135  1.00  0.00
ATOM   4209  N   LEU A 421      82.966 -12.027  10.044  1.00  0.00
ATOM   4210  H   LEU A 421      82.731 -12.557  10.859  1.00  0.00
ATOM   4211  CA  LEU A 421      82.153 -12.223   8.835  1.00  0.00
ATOM   4212  CB  LEU A 421      81.375 -13.539   8.907  1.00  0.00
ATOM   4213  CG  LEU A 421      82.352 -14.714   8.853  1.00  0.00
ATOM   4214  CD1 LEU A 421      81.436 -15.891   9.193  1.00  0.00
ATOM   4215  CD2 LEU A 421      82.700 -14.959   7.384  1.00  0.00
ATOM   4216  C   LEU A 421      81.264 -11.088   8.324  1.00  0.00
ATOM   4217  O   LEU A 421      80.949 -11.067   7.135  1.00  0.00
ATOM   4218  N   ASP A 422      80.946 -10.111   9.169  1.00  0.00
ATOM   4219  H   ASP A 422      81.579 -10.198   9.939  1.00  0.00
ATOM   4220  CA  ASP A 422      80.068  -9.002   8.770  1.00  0.00
ATOM   4221  CB  ASP A 422      78.651  -9.457   9.126  1.00  0.00
ATOM   4222  CG  ASP A 422      77.643  -8.879   8.130  1.00  0.00
ATOM   4223  OD1 ASP A 422      77.153  -7.742   8.302  1.00  0.00
ATOM   4224  OD2 ASP A 422      77.255  -9.539   7.143  1.00  0.00
ATOM   4225  C   ASP A 422      80.423  -7.772   9.608  1.00  0.00
ATOM   4226  O   ASP A 422      81.563  -7.755  10.070  1.00  0.00
ATOM   4227  N   PHE A 423      79.567  -6.768   9.770  1.00  0.00
ATOM   4228  H   PHE A 423      78.639  -6.843   9.404  1.00  0.00
ATOM   4229  CA  PHE A 423      79.835  -5.556  10.558  1.00  0.00
ATOM   4230  CB  PHE A 423      78.631  -4.612  10.522  1.00  0.00
ATOM   4231  CG  PHE A 423      78.181  -4.293   9.095  1.00  0.00
ATOM   4232  CD1 PHE A 423      78.930  -3.579   8.167  1.00  0.00
ATOM   4233  HD1 PHE A 423      79.972  -3.326   8.365  1.00  0.00
ATOM   4234  CD2 PHE A 423      76.866  -4.616   8.779  1.00  0.00
ATOM   4235  HD2 PHE A 423      76.230  -5.181   9.460  1.00  0.00
ATOM   4236  CE1 PHE A 423      78.340  -3.181   6.973  1.00  0.00
ATOM   4237  HE1 PHE A 423      78.977  -2.644   6.270  1.00  0.00
ATOM   4238  CE2 PHE A 423      76.306  -4.361   7.532  1.00  0.00
ATOM   4239  HE2 PHE A 423      75.585  -5.061   7.109  1.00  0.00
ATOM   4240  CZ  PHE A 423      77.044  -3.571   6.659  1.00  0.00
ATOM   4241  HZ  PHE A 423      76.611  -3.338   5.687  1.00  0.00
ATOM   4242  C   PHE A 423      80.137  -5.837  12.032  1.00  0.00
ATOM   4243  O   PHE A 423      79.669  -6.860  12.529  1.00  0.00
ATOM   4244  N   VAL A 424      80.886  -4.952  12.684  1.00  0.00
ATOM   4245  H   VAL A 424      81.289  -4.050  12.530  1.00  0.00
ATOM   4246  CA  VAL A 424      81.045  -5.038  14.143  1.00  0.00
ATOM   4247  CB  VAL A 424      82.467  -5.189  14.687  1.00  0.00
ATOM   4248  CG1 VAL A 424      82.538  -5.048  16.209  1.00  0.00
ATOM   4249  CG2 VAL A 424      82.972  -6.599  14.374  1.00  0.00
ATOM   4250  C   VAL A 424      80.221  -3.921  14.786  1.00  0.00
ATOM   4251  O   VAL A 424      80.509  -2.731  14.669  1.00  0.00
ATOM   4252  N   VAL A 425      79.147  -4.290  15.479  1.00  0.00
ATOM   4253  H   VAL A 425      78.918  -5.261  15.546  1.00  0.00
ATOM   4254  CA  VAL A 425      78.238  -3.342  16.140  1.00  0.00
ATOM   4255  CB  VAL A 425      77.050  -3.019  15.230  1.00  0.00
ATOM   4256  CG1 VAL A 425      76.063  -2.087  15.936  1.00  0.00
ATOM   4257  CG2 VAL A 425      77.499  -2.482  13.869  1.00  0.00
ATOM   4258  C   VAL A 425      77.803  -3.964  17.469  1.00  0.00
ATOM   4259  O   VAL A 425      76.810  -4.683  17.567  1.00  0.00
ATOM   4260  N   ASP A 426      78.581  -3.658  18.503  1.00  0.00
ATOM   4261  H   ASP A 426      79.236  -2.903  18.469  1.00  0.00
ATOM   4262  CA  ASP A 426      78.407  -4.259  19.833  1.00  0.00
ATOM   4263  CB  ASP A 426      78.860  -5.720  19.846  1.00  0.00
ATOM   4264  CG  ASP A 426      78.114  -6.656  20.800  1.00  0.00
ATOM   4265  OD1 ASP A 426      77.698  -6.241  21.903  1.00  0.00
ATOM   4266  OD2 ASP A 426      78.077  -7.887  20.592  1.00  0.00
ATOM   4267  C   ASP A 426      79.187  -3.451  20.872  1.00  0.00
ATOM   4268  O   ASP A 426      79.959  -2.564  20.513  1.00  0.00
ATOM   4269  N   TYR A 427      78.925  -3.708  22.151  1.00  0.00
ATOM   4270  H   TYR A 427      78.194  -4.353  22.369  1.00  0.00
ATOM   4271  CA  TYR A 427      79.662  -3.161  23.300  1.00  0.00
ATOM   4272  CB  TYR A 427      78.812  -3.397  24.550  1.00  0.00
ATOM   4273  CG  TYR A 427      77.452  -2.695  24.520  1.00  0.00
ATOM   4274  CD1 TYR A 427      77.284  -1.422  25.052  1.00  0.00
ATOM   4275  HD1 TYR A 427      78.145  -0.879  25.441  1.00  0.00
ATOM   4276  CD2 TYR A 427      76.361  -3.539  24.349  1.00  0.00
ATOM   4277  HD2 TYR A 427      76.511  -4.536  23.935  1.00  0.00
ATOM   4278  CE1 TYR A 427      75.998  -0.954  25.293  1.00  0.00
ATOM   4279  HE1 TYR A 427      75.831   0.117  25.411  1.00  0.00
ATOM   4280  CE2 TYR A 427      75.081  -3.080  24.634  1.00  0.00
ATOM   4281  HE2 TYR A 427      74.194  -3.590  24.257  1.00  0.00
ATOM   4282  CZ  TYR A 427      74.908  -1.807  25.166  1.00  0.00
ATOM   4283  OH  TYR A 427      73.815  -1.558  25.936  1.00  0.00
ATOM   4284  HH  TYR A 427      73.483  -2.469  26.180  1.00  0.00
ATOM   4285  C   TYR A 427      81.069  -3.746  23.439  1.00  0.00
ATOM   4286  O   TYR A 427      81.467  -4.794  22.931  1.00  0.00
ATOM   4287  N   HISBA 428      81.845  -3.014  24.233  1.00  0.00
ATOM   4288  H   HISBA 428      81.570  -2.094  24.512  1.00  0.00
ATOM   4289  CA  HISBA 428      83.223  -3.369  24.601  1.00  0.00
ATOM   4290  CB  HISBA 428      83.954  -2.217  25.291  1.00  0.00
ATOM   4291  CG  HISBA 428      85.471  -2.338  25.451  1.00  0.00
ATOM   4292  ND1 HISBA 428      86.104  -3.144  26.299  1.00  0.00
ATOM   4293  CD2 HISBA 428      86.395  -1.871  24.616  1.00  0.00
ATOM   4294  HD2 HISBA 428      86.262  -1.093  23.864  1.00  0.00
ATOM   4295  CE1 HISBA 428      87.372  -3.239  25.908  1.00  0.00
ATOM   4296  HE1 HISBA 428      88.181  -3.494  26.592  1.00  0.00
ATOM   4297  NE2 HISBA 428      87.576  -2.422  24.879  1.00  0.00
ATOM   4298  HE2 HISBA 428      88.432  -1.994  24.590  1.00  0.00
ATOM   4299  C   HISBA 428      83.316  -4.567  25.548  1.00  0.00
ATOM   4300  O   HISBA 428      82.415  -4.650  26.380  1.00  0.00
ATOM   4301  N   PRO A 429      84.265  -5.477  25.345  1.00  0.00
ATOM   4302  CA  PRO A 429      84.352  -6.748  26.079  1.00  0.00
ATOM   4303  CB  PRO A 429      85.600  -7.442  25.529  1.00  0.00
ATOM   4304  CG  PRO A 429      85.606  -6.982  24.069  1.00  0.00
ATOM   4305  CD  PRO A 429      85.180  -5.518  24.195  1.00  0.00
ATOM   4306  C   PRO A 429      84.398  -6.682  27.607  1.00  0.00
ATOM   4307  O   PRO A 429      83.607  -7.349  28.272  1.00  0.00
ATOM   4308  N   SER A 430      85.533  -6.180  28.085  1.00  0.00
ATOM   4309  H   SER A 430      86.318  -6.059  27.477  1.00  0.00
ATOM   4310  CA  SER A 430      85.833  -5.868  29.490  1.00  0.00
ATOM   4311  CB  SER A 430      87.330  -5.841  29.804  1.00  0.00
ATOM   4312  OG  SER A 430      87.910  -4.803  29.010  1.00  0.00
ATOM   4313  HG  SER A 430      88.883  -4.791  29.241  1.00  0.00
ATOM   4314  C   SER A 430      85.191  -4.594  30.043  1.00  0.00
ATOM   4315  O   SER A 430      84.650  -4.649  31.146  1.00  0.00
ATOM   4316  N   TYR A 431      85.233  -3.540  29.232  1.00  0.00
ATOM   4317  H   TYR A 431      85.714  -3.615  28.359  1.00  0.00
ATOM   4318  CA  TYR A 431      84.705  -2.223  29.616  1.00  0.00
ATOM   4319  CB  TYR A 431      85.344  -1.017  28.924  1.00  0.00
ATOM   4320  CG  TYR A 431      86.673  -0.524  29.498  1.00  0.00
ATOM   4321  CD1 TYR A 431      87.890  -0.694  28.848  1.00  0.00
ATOM   4322  HD1 TYR A 431      88.040  -1.193  27.891  1.00  0.00
ATOM   4323  CD2 TYR A 431      86.571   0.118  30.727  1.00  0.00
ATOM   4324  HD2 TYR A 431      85.583   0.258  31.166  1.00  0.00
ATOM   4325  CE1 TYR A 431      89.020  -0.204  29.494  1.00  0.00
ATOM   4326  HE1 TYR A 431      90.007  -0.401  29.075  1.00  0.00
ATOM   4327  CE2 TYR A 431      87.706   0.607  31.364  1.00  0.00
ATOM   4328  HE2 TYR A 431      87.624   1.187  32.283  1.00  0.00
ATOM   4329  CZ  TYR A 431      88.925   0.453  30.715  1.00  0.00
ATOM   4330  OH  TYR A 431      90.115   0.750  31.301  1.00  0.00
ATOM   4331  HH  TYR A 431      90.829   0.551  30.629  1.00  0.00
ATOM   4332  C   TYR A 431      83.192  -2.085  29.436  1.00  0.00
ATOM   4333  O   TYR A 431      82.603  -1.154  29.982  1.00  0.00
ATOM   4334  N   GLY A 432      82.537  -2.978  28.700  1.00  0.00
ATOM   4335  H   GLY A 432      82.894  -3.328  27.834  1.00  0.00
ATOM   4336  CA  GLY A 432      81.102  -3.268  28.829  1.00  0.00
ATOM   4337  C   GLY A 432      80.114  -2.169  28.432  1.00  0.00
ATOM   4338  O   GLY A 432      80.395  -1.536  27.416  1.00  0.00
ATOM   4339  N   LYSHA 433      79.063  -2.106  29.246  1.00  0.00
ATOM   4340  H   LYSHA 433      78.910  -2.784  29.965  1.00  0.00
ATOM   4341  CA  LYSHA 433      77.909  -1.274  28.878  1.00  0.00
ATOM   4342  CB  LYSHA 433      76.823  -1.482  29.936  1.00  0.00
ATOM   4343  CG  LYSHA 433      76.148  -2.846  29.784  1.00  0.00
ATOM   4344  CD  LYSHA 433      74.623  -2.855  29.908  1.00  0.00
ATOM   4345  CE  LYSHA 433      74.148  -4.299  29.734  1.00  0.00
ATOM   4346  NZ  LYSHA 433      72.679  -4.343  29.741  1.00  0.00
ATOM   4347  HZ1 LYSHA 433      72.279  -4.064  28.868  1.00  0.00
ATOM   4348  HZ2 LYSHA 433      72.285  -3.740  30.435  1.00  0.00
ATOM   4349  HZ3 LYSHA 433      72.363  -5.282  29.881  1.00  0.00
ATOM   4350  C   LYSHA 433      78.159   0.205  28.574  1.00  0.00
ATOM   4351  O   LYSHA 433      77.591   0.712  27.608  1.00  0.00
ATOM   4352  N   THR A 434      79.040   0.938  29.249  1.00  0.00
ATOM   4353  H   THR A 434      79.475   0.549  30.061  1.00  0.00
ATOM   4354  CA  THR A 434      79.302   2.316  28.806  1.00  0.00
ATOM   4355  CB  THR A 434      80.170   3.082  29.807  1.00  0.00
ATOM   4356  OG1 THR A 434      81.386   2.370  30.045  1.00  0.00
ATOM   4357  HG1 THR A 434      81.095   1.519  30.482  1.00  0.00
ATOM   4358  CG2 THR A 434      79.395   3.343  31.100  1.00  0.00
ATOM   4359  C   THR A 434      79.939   2.522  27.431  1.00  0.00
ATOM   4360  O   THR A 434      79.941   3.623  26.883  1.00  0.00
ATOM   4361  N   LEU A 435      80.551   1.525  26.797  1.00  0.00
ATOM   4362  H   LEU A 435      80.472   0.576  27.103  1.00  0.00
ATOM   4363  CA  LEU A 435      81.350   1.754  25.585  1.00  0.00
ATOM   4364  CB  LEU A 435      82.811   1.472  25.943  1.00  0.00
ATOM   4365  CG  LEU A 435      83.881   1.832  24.911  1.00  0.00
ATOM   4366  CD1 LEU A 435      83.751   3.344  24.712  1.00  0.00
ATOM   4367  CD2 LEU A 435      85.227   1.369  25.473  1.00  0.00
ATOM   4368  C   LEU A 435      80.842   0.977  24.368  1.00  0.00
ATOM   4369  O   LEU A 435      81.071  -0.228  24.279  1.00  0.00
ATOM   4370  N   PHE A 436      80.253   1.637  23.375  1.00  0.00
ATOM   4371  H   PHE A 436      80.119   2.627  23.413  1.00  0.00
ATOM   4372  CA  PHE A 436      79.660   0.956  22.215  1.00  0.00
ATOM   4373  CB  PHE A 436      78.252   1.530  22.043  1.00  0.00
ATOM   4374  CG  PHE A 436      77.384   0.658  21.134  1.00  0.00
ATOM   4375  CD1 PHE A 436      76.641  -0.407  21.629  1.00  0.00
ATOM   4376  HD1 PHE A 436      76.714  -0.726  22.668  1.00  0.00
ATOM   4377  CD2 PHE A 436      77.407   0.949  19.775  1.00  0.00
ATOM   4378  HD2 PHE A 436      78.110   1.685  19.385  1.00  0.00
ATOM   4379  CE1 PHE A 436      75.835  -1.104  20.736  1.00  0.00
ATOM   4380  HE1 PHE A 436      75.331  -1.983  21.135  1.00  0.00
ATOM   4381  CE2 PHE A 436      76.531   0.305  18.909  1.00  0.00
ATOM   4382  HE2 PHE A 436      76.576   0.429  17.827  1.00  0.00
ATOM   4383  CZ  PHE A 436      75.716  -0.704  19.410  1.00  0.00
ATOM   4384  HZ  PHE A 436      75.048  -1.249  18.742  1.00  0.00
ATOM   4385  C   PHE A 436      80.474   1.162  20.936  1.00  0.00
ATOM   4386  O   PHE A 436      80.687   2.310  20.548  1.00  0.00
ATOM   4387  N   VAL A 437      80.973   0.075  20.354  1.00  0.00
ATOM   4388  H   VAL A 437      80.745  -0.832  20.708  1.00  0.00
ATOM   4389  CA  VAL A 437      81.812   0.037  19.148  1.00  0.00
ATOM   4390  CB  VAL A 437      82.836  -1.096  19.226  1.00  0.00
ATOM   4391  CG1 VAL A 437      83.728  -1.193  17.986  1.00  0.00
ATOM   4392  CG2 VAL A 437      83.614  -1.095  20.544  1.00  0.00
ATOM   4393  C   VAL A 437      80.907  -0.229  17.942  1.00  0.00
ATOM   4394  O   VAL A 437      80.150  -1.198  17.962  1.00  0.00
ATOM   4395  N   ALA A 438      81.211   0.522  16.887  1.00  0.00
ATOM   4396  H   ALA A 438      81.360   1.497  17.051  1.00  0.00
ATOM   4397  CA  ALA A 438      80.726   0.338  15.512  1.00  0.00
ATOM   4398  CB  ALA A 438      79.552   1.298  15.310  1.00  0.00
ATOM   4399  C   ALA A 438      81.779   0.558  14.424  1.00  0.00
ATOM   4400  O   ALA A 438      82.538   1.520  14.526  1.00  0.00
ATOM   4401  N   THR A 439      81.979  -0.454  13.584  1.00  0.00
ATOM   4402  H   THR A 439      81.543  -1.334  13.769  1.00  0.00
ATOM   4403  CA  THR A 439      82.964  -0.519  12.494  1.00  0.00
ATOM   4404  CB  THR A 439      84.409  -0.561  12.995  1.00  0.00
ATOM   4405  OG1 THR A 439      85.365  -0.471  11.936  1.00  0.00
ATOM   4406  HG1 THR A 439      85.184   0.334  11.371  1.00  0.00
ATOM   4407  CG2 THR A 439      84.648  -1.658  14.034  1.00  0.00
ATOM   4408  C   THR A 439      82.692  -1.702  11.561  1.00  0.00
ATOM   4409  O   THR A 439      81.914  -2.629  11.780  1.00  0.00
ATOM   4410  N   GLY A 440      83.410  -1.693  10.442  1.00  0.00
ATOM   4411  H   GLY A 440      84.076  -0.979  10.228  1.00  0.00
ATOM   4412  CA  GLY A 440      83.437  -2.794   9.468  1.00  0.00
ATOM   4413  C   GLY A 440      82.840  -2.481   8.095  1.00  0.00
ATOM   4414  O   GLY A 440      82.512  -3.453   7.418  1.00  0.00
ATOM   4415  N   GLY A 441      82.926  -1.228   7.656  1.00  0.00
ATOM   4416  H   GLY A 441      83.559  -0.564   8.054  1.00  0.00
ATOM   4417  CA  GLY A 441      82.244  -0.793   6.429  1.00  0.00
ATOM   4418  C   GLY A 441      82.515  -1.630   5.177  1.00  0.00
ATOM   4419  O   GLY A 441      81.533  -1.997   4.533  1.00  0.00
ATOM   4420  N   CYSHA 442      83.787  -1.959   4.970  1.00  0.00
ATOM   4421  H   CYSHA 442      84.495  -1.800   5.659  1.00  0.00
ATOM   4422  CA  CYSHA 442      84.287  -2.680   3.791  1.00  0.00
ATOM   4423  CB  CYSHA 442      83.905  -4.148   3.991  1.00  0.00
ATOM   4424  SG  CYSHA 442      84.792  -5.219   2.802  1.00  0.00
ATOM   4425  HG  CYSHA 442      85.978  -5.421   3.370  1.00  0.00
ATOM   4426  C   CYSHA 442      83.646  -2.083   2.536  1.00  0.00
ATOM   4427  O   CYSHA 442      83.394  -0.879   2.524  1.00  0.00
ATOM   4428  N   ASP A 443      83.515  -2.855   1.461  1.00  0.00
ATOM   4429  H   ASP A 443      83.974  -3.743   1.456  1.00  0.00
ATOM   4430  CA  ASP A 443      82.813  -2.461   0.230  1.00  0.00
ATOM   4431  CB  ASP A 443      83.366  -3.014  -1.085  1.00  0.00
ATOM   4432  CG  ASP A 443      82.946  -4.471  -1.287  1.00  0.00
ATOM   4433  OD1 ASP A 443      83.647  -5.321  -0.697  1.00  0.00
ATOM   4434  OD2 ASP A 443      82.005  -4.766  -2.056  1.00  0.00
ATOM   4435  C   ASP A 443      81.289  -2.550   0.335  1.00  0.00
ATOM   4436  O   ASP A 443      80.632  -2.102  -0.604  1.00  0.00
ATOM   4437  N   HISBA 444      80.711  -2.735   1.518  1.00  0.00
ATOM   4438  H   HISBA 444      81.281  -2.690   2.339  1.00  0.00
ATOM   4439  CA  HISBA 444      79.293  -2.996   1.806  1.00  0.00
ATOM   4440  CB  HISBA 444      79.140  -4.290   2.608  1.00  0.00
ATOM   4441  CG  HISBA 444      79.326  -5.618   1.872  1.00  0.00
ATOM   4442  ND1 HISBA 444      78.348  -6.331   1.320  1.00  0.00
ATOM   4443  CD2 HISBA 444      80.460  -6.288   1.691  1.00  0.00
ATOM   4444  HD2 HISBA 444      81.447  -5.983   2.039  1.00  0.00
ATOM   4445  CE1 HISBA 444      78.913  -7.407   0.781  1.00  0.00
ATOM   4446  HE1 HISBA 444      78.353  -8.271   0.424  1.00  0.00
ATOM   4447  NE2 HISBA 444      80.230  -7.381   0.969  1.00  0.00
ATOM   4448  HE2 HISBA 444      80.925  -7.820   0.400  1.00  0.00
ATOM   4449  C   HISBA 444      78.336  -1.961   2.399  1.00  0.00
ATOM   4450  O   HISBA 444      77.145  -1.997   2.093  1.00  0.00
ATOM   4451  N   ALA A 445      78.924  -0.974   3.070  1.00  0.00
ATOM   4452  H   ALA A 445      79.916  -0.857   3.118  1.00  0.00
ATOM   4453  CA  ALA A 445      78.164  -0.208   4.069  1.00  0.00
ATOM   4454  CB  ALA A 445      79.058   0.771   4.833  1.00  0.00
ATOM   4455  C   ALA A 445      76.923   0.523   3.554  1.00  0.00
ATOM   4456  O   ALA A 445      75.812   0.014   3.690  1.00  0.00
ATOM   4457  N   PHE A 446      77.184   1.458   2.644  1.00  0.00
ATOM   4458  H   PHE A 446      77.850   1.263   1.924  1.00  0.00
ATOM   4459  CA  PHE A 446      76.214   2.516   2.326  1.00  0.00
ATOM   4460  CB  PHE A 446      76.874   3.476   1.334  1.00  0.00
ATOM   4461  CG  PHE A 446      76.027   4.683   0.926  1.00  0.00
ATOM   4462  CD1 PHE A 446      75.323   4.683  -0.272  1.00  0.00
ATOM   4463  HD1 PHE A 446      75.248   3.785  -0.885  1.00  0.00
ATOM   4464  CD2 PHE A 446      76.184   5.859   1.651  1.00  0.00
ATOM   4465  HD2 PHE A 446      76.593   5.902   2.661  1.00  0.00
ATOM   4466  CE1 PHE A 446      74.827   5.864  -0.812  1.00  0.00
ATOM   4467  HE1 PHE A 446      74.225   5.831  -1.719  1.00  0.00
ATOM   4468  CE2 PHE A 446      75.625   7.026   1.143  1.00  0.00
ATOM   4469  HE2 PHE A 446      75.616   7.927   1.756  1.00  0.00
ATOM   4470  CZ  PHE A 446      75.027   7.049  -0.111  1.00  0.00
ATOM   4471  HZ  PHE A 446      74.688   8.012  -0.493  1.00  0.00
ATOM   4472  C   PHE A 446      74.779   2.179   1.914  1.00  0.00
ATOM   4473  O   PHE A 446      73.873   2.802   2.466  1.00  0.00
ATOM   4474  N   LYSHA 447      74.548   0.937   1.498  1.00  0.00
ATOM   4475  H   LYSHA 447      75.256   0.231   1.523  1.00  0.00
ATOM   4476  CA  LYSHA 447      73.268   0.420   0.992  1.00  0.00
ATOM   4477  CB  LYSHA 447      73.460  -0.940   0.319  1.00  0.00
ATOM   4478  CG  LYSHA 447      74.641  -0.956  -0.654  1.00  0.00
ATOM   4479  CD  LYSHA 447      75.024  -2.361  -1.124  1.00  0.00
ATOM   4480  CE  LYSHA 447      76.534  -2.602  -1.067  1.00  0.00
ATOM   4481  NZ  LYSHA 447      76.860  -3.858  -1.757  1.00  0.00
ATOM   4482  HZ1 LYSHA 447      76.429  -4.641  -1.308  1.00  0.00
ATOM   4483  HZ2 LYSHA 447      77.847  -4.018  -1.739  1.00  0.00
ATOM   4484  HZ3 LYSHA 447      76.565  -3.775  -2.709  1.00  0.00
ATOM   4485  C   LYSHA 447      72.162   0.331   2.045  1.00  0.00
ATOM   4486  O   LYSHA 447      71.017   0.694   1.781  1.00  0.00
ATOM   4487  N   PHE A 448      72.565   0.093   3.290  1.00  0.00
ATOM   4488  H   PHE A 448      73.545  -0.024   3.450  1.00  0.00
ATOM   4489  CA  PHE A 448      71.621  -0.076   4.404  1.00  0.00
ATOM   4490  CB  PHE A 448      72.071  -1.252   5.273  1.00  0.00
ATOM   4491  CG  PHE A 448      72.529  -2.453   4.443  1.00  0.00
ATOM   4492  CD1 PHE A 448      71.679  -2.961   3.468  1.00  0.00
ATOM   4493  HD1 PHE A 448      70.709  -2.480   3.337  1.00  0.00
ATOM   4494  CD2 PHE A 448      73.898  -2.690   4.403  1.00  0.00
ATOM   4495  HD2 PHE A 448      74.499  -2.309   5.229  1.00  0.00
ATOM   4496  CE1 PHE A 448      72.248  -3.732   2.462  1.00  0.00
ATOM   4497  HE1 PHE A 448      71.644  -4.091   1.628  1.00  0.00
ATOM   4498  CE2 PHE A 448      74.458  -3.475   3.401  1.00  0.00
ATOM   4499  HE2 PHE A 448      75.531  -3.659   3.360  1.00  0.00
ATOM   4500  CZ  PHE A 448      73.613  -3.994   2.428  1.00  0.00
ATOM   4501  HZ  PHE A 448      73.994  -4.568   1.583  1.00  0.00
ATOM   4502  C   PHE A 448      71.248   1.170   5.210  1.00  0.00
ATOM   4503  O   PHE A 448      70.344   1.088   6.039  1.00  0.00
ATOM   4504  N   LEU A 449      71.807   2.319   4.839  1.00  0.00
ATOM   4505  H   LEU A 449      72.461   2.250   4.087  1.00  0.00
ATOM   4506  CA  LEU A 449      71.633   3.646   5.449  1.00  0.00
ATOM   4507  CB  LEU A 449      72.297   4.713   4.576  1.00  0.00
ATOM   4508  CG  LEU A 449      72.490   6.149   5.067  1.00  0.00
ATOM   4509  CD1 LEU A 449      73.326   6.201   6.347  1.00  0.00
ATOM   4510  CD2 LEU A 449      73.117   6.989   3.952  1.00  0.00
ATOM   4511  C   LEU A 449      70.257   4.131   5.909  1.00  0.00
ATOM   4512  O   LEU A 449      70.279   4.590   7.050  1.00  0.00
ATOM   4513  N   PRO A 450      69.131   3.936   5.229  1.00  0.00
ATOM   4514  CA  PRO A 450      67.760   4.135   5.722  1.00  0.00
ATOM   4515  CB  PRO A 450      66.847   3.542   4.647  1.00  0.00
ATOM   4516  CG  PRO A 450      67.628   3.915   3.385  1.00  0.00
ATOM   4517  CD  PRO A 450      69.079   3.649   3.788  1.00  0.00
ATOM   4518  C   PRO A 450      67.306   3.483   7.030  1.00  0.00
ATOM   4519  O   PRO A 450      66.723   4.138   7.892  1.00  0.00
ATOM   4520  N   ILE A 451      67.743   2.252   7.278  1.00  0.00
ATOM   4521  H   ILE A 451      68.187   1.735   6.546  1.00  0.00
ATOM   4522  CA  ILE A 451      67.095   1.494   8.357  1.00  0.00
ATOM   4523  CB  ILE A 451      65.915   0.624   7.919  1.00  0.00
ATOM   4524  CG1 ILE A 451      66.236  -0.292   6.736  1.00  0.00
ATOM   4525  CG2 ILE A 451      64.656   1.473   7.736  1.00  0.00
ATOM   4526  CD  ILE A 451      67.019  -1.546   7.133  1.00  0.00
ATOM   4527  C   ILE A 451      67.920   0.716   9.385  1.00  0.00
ATOM   4528  O   ILE A 451      67.445   0.460  10.490  1.00  0.00
ATOM   4529  N   ILE A 452      69.194   0.545   9.045  1.00  0.00
ATOM   4530  H   ILE A 452      69.592   0.919   8.207  1.00  0.00
ATOM   4531  CA  ILE A 452      70.091  -0.185   9.952  1.00  0.00
ATOM   4532  CB  ILE A 452      71.443  -0.332   9.250  1.00  0.00
ATOM   4533  CG1 ILE A 452      72.217  -1.506   9.854  1.00  0.00
ATOM   4534  CG2 ILE A 452      72.213   0.967   9.006  1.00  0.00
ATOM   4535  CD  ILE A 452      73.324  -2.022   8.933  1.00  0.00
ATOM   4536  C   ILE A 452      70.238   0.442  11.340  1.00  0.00
ATOM   4537  O   ILE A 452      69.935  -0.174  12.361  1.00  0.00
ATOM   4538  N   GLY A 453      70.339   1.768  11.354  1.00  0.00
ATOM   4539  H   GLY A 453      70.381   2.248  10.478  1.00  0.00
ATOM   4540  CA  GLY A 453      70.271   2.640  12.536  1.00  0.00
ATOM   4541  C   GLY A 453      69.030   2.512  13.421  1.00  0.00
ATOM   4542  O   GLY A 453      69.141   2.488  14.646  1.00  0.00
ATOM   4543  N   GLU A 454      67.863   2.312  12.815  1.00  0.00
ATOM   4544  H   GLU A 454      67.764   2.596  11.862  1.00  0.00
ATOM   4545  CA  GLU A 454      66.623   2.033  13.554  1.00  0.00
ATOM   4546  CB  GLU A 454      65.427   2.052  12.599  1.00  0.00
ATOM   4547  CG  GLU A 454      64.102   1.968  13.359  1.00  0.00
ATOM   4548  CD  GLU A 454      62.921   1.670  12.434  1.00  0.00
ATOM   4549  OE1 GLU A 454      62.412   0.528  12.417  1.00  0.00
ATOM   4550  OE2 GLU A 454      62.285   2.578  11.858  1.00  0.00
ATOM   4551  C   GLU A 454      66.721   0.666  14.233  1.00  0.00
ATOM   4552  O   GLU A 454      66.488   0.466  15.424  1.00  0.00
ATOM   4553  N   LYSHA 455      67.244  -0.304  13.487  1.00  0.00
ATOM   4554  H   LYSHA 455      67.813  -0.108  12.689  1.00  0.00
ATOM   4555  CA  LYSHA 455      67.482  -1.645  14.038  1.00  0.00
ATOM   4556  CB  LYSHA 455      67.686  -2.541  12.815  1.00  0.00
ATOM   4557  CG  LYSHA 455      66.419  -2.736  11.979  1.00  0.00
ATOM   4558  CD  LYSHA 455      65.496  -3.842  12.493  1.00  0.00
ATOM   4559  CE  LYSHA 455      64.100  -3.845  11.866  1.00  0.00
ATOM   4560  NZ  LYSHA 455      63.362  -2.603  12.134  1.00  0.00
ATOM   4561  HZ1 LYSHA 455      62.383  -2.792  12.068  1.00  0.00
ATOM   4562  HZ2 LYSHA 455      63.576  -1.938  11.418  1.00  0.00
ATOM   4563  HZ3 LYSHA 455      63.570  -2.176  13.015  1.00  0.00
ATOM   4564  C   LYSHA 455      68.639  -1.733  15.036  1.00  0.00
ATOM   4565  O   LYSHA 455      68.388  -2.263  16.117  1.00  0.00
ATOM   4566  N   THR A 456      69.670  -0.900  14.929  1.00  0.00
ATOM   4567  H   THR A 456      69.797  -0.353  14.101  1.00  0.00
ATOM   4568  CA  THR A 456      70.758  -0.827  15.915  1.00  0.00
ATOM   4569  CB  THR A 456      72.029  -0.225  15.313  1.00  0.00
ATOM   4570  OG1 THR A 456      71.805   1.039  14.683  1.00  0.00
ATOM   4571  HG1 THR A 456      72.481   1.219  13.968  1.00  0.00
ATOM   4572  CG2 THR A 456      72.761  -1.248  14.442  1.00  0.00
ATOM   4573  C   THR A 456      70.479   0.014  17.162  1.00  0.00
ATOM   4574  O   THR A 456      71.186  -0.064  18.166  1.00  0.00
ATOM   4575  N   LEU A 457      69.508   0.911  17.015  1.00  0.00
ATOM   4576  H   LEU A 457      69.252   1.371  16.165  1.00  0.00
ATOM   4577  CA  LEU A 457      69.006   1.544  18.243  1.00  0.00
ATOM   4578  CB  LEU A 457      68.432   2.924  17.915  1.00  0.00
ATOM   4579  CG  LEU A 457      69.266   4.153  18.279  1.00  0.00
ATOM   4580  CD1 LEU A 457      69.257   4.349  19.797  1.00  0.00
ATOM   4581  CD2 LEU A 457      70.747   3.990  17.934  1.00  0.00
ATOM   4582  C   LEU A 457      67.946   0.726  18.983  1.00  0.00
ATOM   4583  O   LEU A 457      67.798   0.887  20.194  1.00  0.00
ATOM   4584  N   ALA A 458      67.052  -0.007  18.325  1.00  0.00
ATOM   4585  H   ALA A 458      66.877   0.089  17.345  1.00  0.00
ATOM   4586  CA  ALA A 458      66.156  -0.981  18.965  1.00  0.00
ATOM   4587  CB  ALA A 458      65.152  -1.641  18.018  1.00  0.00
ATOM   4588  C   ALA A 458      66.945  -2.082  19.676  1.00  0.00
ATOM   4589  O   ALA A 458      66.583  -2.450  20.793  1.00  0.00
ATOM   4590  N   LEU A 459      68.146  -2.404  19.204  1.00  0.00
ATOM   4591  H   LEU A 459      68.392  -2.216  18.253  1.00  0.00
ATOM   4592  CA  LEU A 459      69.098  -3.287  19.894  1.00  0.00
ATOM   4593  CB  LEU A 459      70.269  -3.558  18.947  1.00  0.00
ATOM   4594  CG  LEU A 459      70.898  -4.946  19.087  1.00  0.00
ATOM   4595  CD1 LEU A 459      69.985  -6.084  18.625  1.00  0.00
ATOM   4596  CD2 LEU A 459      72.239  -5.012  18.353  1.00  0.00
ATOM   4597  C   LEU A 459      69.632  -2.743  21.221  1.00  0.00
ATOM   4598  O   LEU A 459      69.655  -3.475  22.209  1.00  0.00
ATOM   4599  N   ILE A 460      69.998  -1.464  21.231  1.00  0.00
ATOM   4600  H   ILE A 460      70.610  -0.900  20.679  1.00  0.00
ATOM   4601  CA  ILE A 460      70.354  -0.795  22.491  1.00  0.00
ATOM   4602  CB  ILE A 460      71.047   0.554  22.289  1.00  0.00
ATOM   4603  CG1 ILE A 460      72.355   0.288  21.541  1.00  0.00
ATOM   4604  CG2 ILE A 460      71.407   1.372  23.531  1.00  0.00
ATOM   4605  CD  ILE A 460      72.719   1.525  20.717  1.00  0.00
ATOM   4606  C   ILE A 460      69.233  -0.698  23.528  1.00  0.00
ATOM   4607  O   ILE A 460      69.325  -1.200  24.647  1.00  0.00
ATOM   4608  N   LEU A 461      68.061  -0.269  23.068  1.00  0.00
ATOM   4609  H   LEU A 461      68.091   0.320  22.261  1.00  0.00
ATOM   4610  CA  LEU A 461      66.768  -0.327  23.766  1.00  0.00
ATOM   4611  CB  LEU A 461      65.616   0.221  22.922  1.00  0.00
ATOM   4612  CG  LEU A 461      64.208   0.205  23.521  1.00  0.00
ATOM   4613  CD1 LEU A 461      64.147   1.390  24.487  1.00  0.00
ATOM   4614  CD2 LEU A 461      63.137   0.372  22.441  1.00  0.00
ATOM   4615  C   LEU A 461      66.592  -1.759  24.276  1.00  0.00
ATOM   4616  O   LEU A 461      66.460  -1.907  25.490  1.00  0.00
ATOM   4617  N   ARG A 462      66.752  -2.805  23.470  1.00  0.00
ATOM   4618  H   ARG A 462      66.813  -2.724  22.475  1.00  0.00
ATOM   4619  CA  ARG A 462      66.530  -4.169  23.970  1.00  0.00
ATOM   4620  CB  ARG A 462      66.328  -5.254  22.910  1.00  0.00
ATOM   4621  CG  ARG A 462      64.906  -5.243  22.346  1.00  0.00
ATOM   4622  CD  ARG A 462      64.559  -6.449  21.471  1.00  0.00
ATOM   4623  NE  ARG A 462      64.569  -7.680  22.275  1.00  0.00
ATOM   4624  HE  ARG A 462      65.484  -8.008  22.510  1.00  0.00
ATOM   4625  CZ  ARG A 462      63.514  -8.258  22.865  1.00  0.00
ATOM   4626  NH1 ARG A 462      62.303  -7.731  22.640  1.00  0.00
ATOM   4627 HH11 ARG A 462      61.481  -7.936  23.172  1.00  0.00
ATOM   4628 HH12 ARG A 462      62.132  -7.257  21.776  1.00  0.00
ATOM   4629  NH2 ARG A 462      63.627  -9.434  23.498  1.00  0.00
ATOM   4630 HH21 ARG A 462      62.804  -9.843  23.891  1.00  0.00
ATOM   4631 HH22 ARG A 462      64.535  -9.794  23.710  1.00  0.00
ATOM   4632  C   ARG A 462      67.597  -4.647  24.957  1.00  0.00
ATOM   4633  O   ARG A 462      67.245  -5.414  25.852  1.00  0.00
ATOM   4634  N   ASN A 463      68.832  -4.183  24.788  1.00  0.00
ATOM   4635  H   ASN A 463      69.148  -3.917  23.877  1.00  0.00
ATOM   4636  CA  ASN A 463      69.853  -4.381  25.827  1.00  0.00
ATOM   4637  CB  ASN A 463      71.208  -3.931  25.277  1.00  0.00
ATOM   4638  CG  ASN A 463      72.446  -4.377  26.058  1.00  0.00
ATOM   4639  OD1 ASN A 463      72.834  -3.724  27.025  1.00  0.00
ATOM   4640  ND2 ASN A 463      72.960  -5.546  25.685  1.00  0.00
ATOM   4641 HD21 ASN A 463      73.799  -5.877  26.118  1.00  0.00
ATOM   4642 HD22 ASN A 463      72.666  -5.960  24.824  1.00  0.00
ATOM   4643  C   ASN A 463      69.599  -3.776  27.209  1.00  0.00
ATOM   4644  O   ASN A 463      69.983  -4.372  28.215  1.00  0.00
ATOM   4645  N   ARG A 464      69.008  -2.586  27.153  1.00  0.00
ATOM   4646  H   ARG A 464      68.906  -2.082  26.296  1.00  0.00
ATOM   4647  CA  ARG A 464      68.804  -1.853  28.411  1.00  0.00
ATOM   4648  CB  ARG A 464      68.978  -0.373  28.064  1.00  0.00
ATOM   4649  CG  ARG A 464      70.455  -0.193  27.708  1.00  0.00
ATOM   4650  CD  ARG A 464      71.618  -0.536  28.642  1.00  0.00
ATOM   4651  NE  ARG A 464      72.919  -0.007  28.207  1.00  0.00
ATOM   4652  HE  ARG A 464      73.210  -0.465  27.367  1.00  0.00
ATOM   4653  CZ  ARG A 464      73.519   1.039  28.790  1.00  0.00
ATOM   4654  NH1 ARG A 464      72.989   1.672  29.846  1.00  0.00
ATOM   4655 HH11 ARG A 464      73.456   2.472  30.221  1.00  0.00
ATOM   4656 HH12 ARG A 464      72.247   1.257  30.372  1.00  0.00
ATOM   4657  NH2 ARG A 464      74.735   1.442  28.398  1.00  0.00
ATOM   4658 HH21 ARG A 464      75.200   2.264  28.726  1.00  0.00
ATOM   4659 HH22 ARG A 464      75.221   1.003  27.642  1.00  0.00
ATOM   4660  C   ARG A 464      67.467  -2.110  29.109  1.00  0.00
ATOM   4661  O   ARG A 464      67.304  -1.674  30.247  1.00  0.00
ATOM   4662  N   GLY A 465      66.479  -2.259  28.231  1.00  0.00
ATOM   4663  H   GLY A 465      66.529  -2.237  27.232  1.00  0.00
ATOM   4664  CA  GLY A 465      65.110  -2.574  28.664  1.00  0.00
ATOM   4665  C   GLY A 465      64.291  -1.421  29.247  1.00  0.00
ATOM   4666  O   GLY A 465      64.723  -0.295  29.489  1.00  0.00
ATOM   4667  N   ASP A 466      63.041  -1.792  29.508  1.00  0.00
ATOM   4668  H   ASP A 466      63.013  -2.745  29.807  1.00  0.00
ATOM   4669  CA  ASP A 466      61.992  -0.789  29.747  1.00  0.00
ATOM   4670  CB  ASP A 466      61.884   0.337  28.717  1.00  0.00
ATOM   4671  CG  ASP A 466      61.180   1.577  29.273  1.00  0.00
ATOM   4672  OD1 ASP A 466      61.557   2.072  30.357  1.00  0.00
ATOM   4673  OD2 ASP A 466      60.307   2.152  28.588  1.00  0.00
ATOM   4674  C   ASP A 466      60.601  -1.279  30.154  1.00  0.00
ATOM   4675  O   ASP A 466      60.158  -2.268  29.572  1.00  0.00
ATOM   4676  N   SER A 467      59.960  -0.656  31.139  1.00  0.00
ATOM   4677  H   SER A 467      60.429  -0.007  31.737  1.00  0.00
ATOM   4678  CA  SER A 467      58.628  -1.128  31.545  1.00  0.00
ATOM   4679  CB  SER A 467      58.374  -0.651  32.977  1.00  0.00
ATOM   4680  OG  SER A 467      58.624   0.740  33.192  1.00  0.00
ATOM   4681  HG  SER A 467      59.164   0.924  34.013  1.00  0.00
ATOM   4682  C   SER A 467      57.507  -0.667  30.612  1.00  0.00
ATOM   4683  O   SER A 467      56.497  -1.343  30.421  1.00  0.00
ATOM   4684  N   ALA A 468      57.726   0.482  29.978  1.00  0.00
ATOM   4685  H   ALA A 468      58.633   0.900  30.033  1.00  0.00
ATOM   4686  CA  ALA A 468      56.691   1.246  29.267  1.00  0.00
ATOM   4687  CB  ALA A 468      56.976   2.701  29.645  1.00  0.00
ATOM   4688  C   ALA A 468      56.749   1.054  27.750  1.00  0.00
ATOM   4689  O   ALA A 468      55.731   0.664  27.179  1.00  0.00
ATOM   4690  N   VAL A 469      57.819   1.506  27.104  1.00  0.00
ATOM   4691  H   VAL A 469      58.614   1.879  27.582  1.00  0.00
ATOM   4692  CA  VAL A 469      57.926   1.459  25.638  1.00  0.00
ATOM   4693  CB  VAL A 469      58.928   2.448  25.038  1.00  0.00
ATOM   4694  CG1 VAL A 469      58.617   3.868  25.516  1.00  0.00
ATOM   4695  CG2 VAL A 469      60.381   2.049  25.301  1.00  0.00
ATOM   4696  C   VAL A 469      58.117   0.049  25.077  1.00  0.00
ATOM   4697  O   VAL A 469      58.488  -0.851  25.829  1.00  0.00
ATOM   4698  N   SER A 470      57.649  -0.138  23.846  1.00  0.00
ATOM   4699  H   SER A 470      57.053   0.490  23.346  1.00  0.00
ATOM   4700  CA  SER A 470      57.694  -1.484  23.258  1.00  0.00
ATOM   4701  CB  SER A 470      56.940  -1.536  21.928  1.00  0.00
ATOM   4702  OG  SER A 470      56.773  -2.867  21.433  1.00  0.00
ATOM   4703  HG  SER A 470      56.162  -2.775  20.646  1.00  0.00
ATOM   4704  C   SER A 470      59.136  -1.876  22.928  1.00  0.00
ATOM   4705  O   SER A 470      59.879  -1.039  22.418  1.00  0.00
ATOM   4706  N   LEU A 471      59.501  -3.016  23.507  1.00  0.00
ATOM   4707  H   LEU A 471      59.054  -3.398  24.316  1.00  0.00
ATOM   4708  CA  LEU A 471      60.677  -3.735  22.997  1.00  0.00
ATOM   4709  CB  LEU A 471      61.440  -4.576  24.023  1.00  0.00
ATOM   4710  CG  LEU A 471      61.749  -3.995  25.404  1.00  0.00
ATOM   4711  CD1 LEU A 471      62.511  -5.001  26.269  1.00  0.00
ATOM   4712  CD2 LEU A 471      62.529  -2.684  25.282  1.00  0.00
ATOM   4713  C   LEU A 471      60.221  -4.414  21.704  1.00  0.00
ATOM   4714  O   LEU A 471      59.385  -5.314  21.771  1.00  0.00
ATOM   4715  N   PRO A 472      60.801  -4.005  20.579  1.00  0.00
ATOM   4716  CA  PRO A 472      60.595  -4.582  19.242  1.00  0.00
ATOM   4717  CB  PRO A 472      61.359  -3.741  18.218  1.00  0.00
ATOM   4718  CG  PRO A 472      61.297  -2.392  18.938  1.00  0.00
ATOM   4719  CD  PRO A 472      61.505  -2.725  20.417  1.00  0.00
ATOM   4720  C   PRO A 472      60.843  -6.090  19.307  1.00  0.00
ATOM   4721  O   PRO A 472      61.918  -6.534  19.708  1.00  0.00
ATOM   4722  N   ALA A 473      59.990  -6.921  18.715  1.00  0.00
ATOM   4723  H   ALA A 473      59.088  -6.634  18.392  1.00  0.00
ATOM   4724  CA  ALA A 473      60.243  -8.364  18.592  1.00  0.00
ATOM   4725  CB  ALA A 473      59.985  -9.055  19.932  1.00  0.00
ATOM   4726  C   ALA A 473      59.371  -9.039  17.532  1.00  0.00
ATOM   4727  O   ALA A 473      58.388  -8.464  17.068  1.00  0.00
ATOM   4728  N   GLY A 474      59.989 -10.024  16.887  1.00  0.00
ATOM   4729  H   GLY A 474      60.886 -10.344  17.192  1.00  0.00
ATOM   4730  CA  GLY A 474      59.460 -10.649  15.666  1.00  0.00
ATOM   4731  C   GLY A 474      59.136  -9.727  14.489  1.00  0.00
ATOM   4732  O   GLY A 474      58.051  -9.719  13.909  1.00  0.00
ATOM   4733  N   VAL A 475      60.175  -8.953  14.189  1.00  0.00
ATOM   4734  H   VAL A 475      61.089  -9.033  14.588  1.00  0.00
ATOM   4735  CA  VAL A 475      60.234  -7.931  13.134  1.00  0.00
ATOM   4736  CB  VAL A 475      60.747  -6.596  13.677  1.00  0.00
ATOM   4737  CG1 VAL A 475      59.643  -6.149  14.637  1.00  0.00
ATOM   4738  CG2 VAL A 475      62.129  -6.423  14.311  1.00  0.00
ATOM   4739  C   VAL A 475      60.897  -8.288  11.802  1.00  0.00
ATOM   4740  O   VAL A 475      61.554  -9.321  11.677  1.00  0.00
ATOM   4741  N   GLU A 476      60.514  -7.579  10.745  1.00  0.00
ATOM   4742  H   GLU A 476      59.774  -6.976  10.446  1.00  0.00
ATOM   4743  CA  GLU A 476      61.263  -7.679   9.484  1.00  0.00
ATOM   4744  CB  GLU A 476      60.227  -7.368   8.402  1.00  0.00
ATOM   4745  CG  GLU A 476      60.715  -7.714   6.993  1.00  0.00
ATOM   4746  CD  GLU A 476      60.399  -9.158   6.599  1.00  0.00
ATOM   4747  OE1 GLU A 476      59.302  -9.673   6.904  1.00  0.00
ATOM   4748  OE2 GLU A 476      61.316  -9.757   5.997  1.00  0.00
ATOM   4749  C   GLU A 476      62.248  -6.513   9.373  1.00  0.00
ATOM   4750  O   GLU A 476      61.848  -5.361   9.530  1.00  0.00
ATOM   4751  N   PRO A 477      63.557  -6.752   9.389  1.00  0.00
ATOM   4752  CA  PRO A 477      64.206  -8.035   9.692  1.00  0.00
ATOM   4753  CB  PRO A 477      65.510  -7.995   8.894  1.00  0.00
ATOM   4754  CG  PRO A 477      65.854  -6.532   8.608  1.00  0.00
ATOM   4755  CD  PRO A 477      64.493  -5.842   8.713  1.00  0.00
ATOM   4756  C   PRO A 477      64.336  -8.239  11.203  1.00  0.00
ATOM   4757  O   PRO A 477      64.186  -7.305  11.990  1.00  0.00
ATOM   4758  N   SER A 478      64.845  -9.393  11.624  1.00  0.00
ATOM   4759  H   SER A 478      65.171 -10.070  10.963  1.00  0.00
ATOM   4760  CA  SER A 478      64.754  -9.757  13.045  1.00  0.00
ATOM   4761  CB  SER A 478      64.844 -11.257  13.338  1.00  0.00
ATOM   4762  OG  SER A 478      64.932 -11.499  14.745  1.00  0.00
ATOM   4763  HG  SER A 478      64.241 -12.144  15.072  1.00  0.00
ATOM   4764  C   SER A 478      65.963  -9.174  13.779  1.00  0.00
ATOM   4765  O   SER A 478      67.097  -9.569  13.514  1.00  0.00
ATOM   4766  N   LEU A 479      65.720  -8.561  14.935  1.00  0.00
ATOM   4767  H   LEU A 479      64.830  -8.391  15.357  1.00  0.00
ATOM   4768  CA  LEU A 479      66.744  -8.059  15.862  1.00  0.00
ATOM   4769  CB  LEU A 479      66.024  -7.363  17.018  1.00  0.00
ATOM   4770  CG  LEU A 479      65.544  -5.944  16.704  1.00  0.00
ATOM   4771  CD1 LEU A 479      64.813  -5.325  17.896  1.00  0.00
ATOM   4772  CD2 LEU A 479      66.660  -4.974  16.311  1.00  0.00
ATOM   4773  C   LEU A 479      67.740  -9.133  16.304  1.00  0.00
ATOM   4774  O   LEU A 479      68.926  -8.983  16.016  1.00  0.00
ATOM   4775  N   GLU A 480      67.181 -10.323  16.504  1.00  0.00
ATOM   4776  H   GLU A 480      66.260 -10.616  16.247  1.00  0.00
ATOM   4777  CA  GLU A 480      67.852 -11.519  17.035  1.00  0.00
ATOM   4778  CB  GLU A 480      66.777 -12.564  17.341  1.00  0.00
ATOM   4779  CG  GLU A 480      67.270 -13.872  17.963  1.00  0.00
ATOM   4780  CD  GLU A 480      66.218 -14.974  17.830  1.00  0.00
ATOM   4781  OE1 GLU A 480      65.811 -15.520  18.879  1.00  0.00
ATOM   4782  OE2 GLU A 480      66.087 -15.571  16.740  1.00  0.00
ATOM   4783  C   GLU A 480      68.866 -11.934  15.967  1.00  0.00
ATOM   4784  O   GLU A 480      70.079 -11.873  16.161  1.00  0.00
ATOM   4785  N   GLU A 481      68.451 -12.214  14.735  1.00  0.00
ATOM   4786  H   GLU A 481      67.485 -11.995  14.596  1.00  0.00
ATOM   4787  CA  GLU A 481      69.198 -12.546  13.514  1.00  0.00
ATOM   4788  CB  GLU A 481      68.198 -12.885  12.407  1.00  0.00
ATOM   4789  CG  GLU A 481      67.538 -14.261  12.513  1.00  0.00
ATOM   4790  CD  GLU A 481      66.274 -14.122  11.662  1.00  0.00
ATOM   4791  OE1 GLU A 481      65.206 -14.335  12.275  1.00  0.00
ATOM   4792  OE2 GLU A 481      66.310 -14.138  10.413  1.00  0.00
ATOM   4793  C   GLU A 481      70.292 -11.520  13.212  1.00  0.00
ATOM   4794  O   GLU A 481      71.454 -11.918  13.139  1.00  0.00
ATOM   4795  N   LEU A 482      69.817 -10.283  13.098  1.00  0.00
ATOM   4796  H   LEU A 482      68.939 -10.152  13.559  1.00  0.00
ATOM   4797  CA  LEU A 482      70.816  -9.239  12.830  1.00  0.00
ATOM   4798  CB  LEU A 482      70.028  -7.943  12.628  1.00  0.00
ATOM   4799  CG  LEU A 482      69.131  -7.782  11.399  1.00  0.00
ATOM   4800  CD1 LEU A 482      68.072  -6.694  11.584  1.00  0.00
ATOM   4801  CD2 LEU A 482      70.008  -7.359  10.219  1.00  0.00
ATOM   4802  C   LEU A 482      71.888  -9.001  13.896  1.00  0.00
ATOM   4803  O   LEU A 482      73.050  -8.969  13.494  1.00  0.00
ATOM   4804  N   SER A 483      71.500  -9.065  15.166  1.00  0.00
ATOM   4805  H   SER A 483      70.576  -9.219  15.517  1.00  0.00
ATOM   4806  CA  SER A 483      72.562  -9.137  16.180  1.00  0.00
ATOM   4807  CB  SER A 483      72.020  -8.807  17.573  1.00  0.00
ATOM   4808  OG  SER A 483      73.084  -8.692  18.521  1.00  0.00
ATOM   4809  HG  SER A 483      73.667  -7.891  18.386  1.00  0.00
ATOM   4810  C   SER A 483      73.559 -10.297  16.147  1.00  0.00
ATOM   4811  O   SER A 483      74.770 -10.082  16.144  1.00  0.00
ATOM   4812  N   GLU A 484      72.989 -11.457  15.833  1.00  0.00
ATOM   4813  H   GLU A 484      72.019 -11.592  15.630  1.00  0.00
ATOM   4814  CA  GLU A 484      73.800 -12.645  15.532  1.00  0.00
ATOM   4815  CB  GLU A 484      72.896 -13.871  15.396  1.00  0.00
ATOM   4816  CG  GLU A 484      72.243 -14.274  16.720  1.00  0.00
ATOM   4817  CD  GLU A 484      71.609 -15.666  16.669  1.00  0.00
ATOM   4818  OE1 GLU A 484      72.157 -16.625  16.084  1.00  0.00
ATOM   4819  OE2 GLU A 484      70.679 -15.965  17.449  1.00  0.00
ATOM   4820  C   GLU A 484      74.798 -12.510  14.380  1.00  0.00
ATOM   4821  O   GLU A 484      75.814 -13.202  14.437  1.00  0.00
ATOM   4822  N   LEU A 485      74.453 -11.688  13.393  1.00  0.00
ATOM   4823  H   LEU A 485      73.641 -11.104  13.389  1.00  0.00
ATOM   4824  CA  LEU A 485      75.394 -11.079  12.441  1.00  0.00
ATOM   4825  CB  LEU A 485      74.746 -10.492  11.185  1.00  0.00
ATOM   4826  CG  LEU A 485      74.373 -11.324   9.957  1.00  0.00
ATOM   4827  CD1 LEU A 485      73.309 -12.416  10.094  1.00  0.00
ATOM   4828  CD2 LEU A 485      73.898 -10.238   8.989  1.00  0.00
ATOM   4829  C   LEU A 485      76.435 -10.121  13.022  1.00  0.00
ATOM   4830  O   LEU A 485      77.632 -10.404  13.047  1.00  0.00
ATOM   4831  N   TRP A 486      75.920  -9.046  13.612  1.00  0.00
ATOM   4832  H   TRP A 486      74.937  -8.878  13.689  1.00  0.00
ATOM   4833  CA  TRP A 486      76.759  -7.870  13.884  1.00  0.00
ATOM   4834  CB  TRP A 486      75.898  -6.610  13.992  1.00  0.00
ATOM   4835  CG  TRP A 486      75.062  -6.375  12.732  1.00  0.00
ATOM   4836  CD1 TRP A 486      75.371  -6.715  11.483  1.00  0.00
ATOM   4837  HD1 TRP A 486      76.205  -7.327  11.141  1.00  0.00
ATOM   4838  CD2 TRP A 486      73.822  -5.749  12.756  1.00  0.00
ATOM   4839  NE1 TRP A 486      74.367  -6.317  10.707  1.00  0.00
ATOM   4840  HE1 TRP A 486      74.324  -6.658   9.768  1.00  0.00
ATOM   4841  CE2 TRP A 486      73.429  -5.703  11.423  1.00  0.00
ATOM   4842  CE3 TRP A 486      72.986  -5.241  13.744  1.00  0.00
ATOM   4843  HE3 TRP A 486      73.205  -5.250  14.811  1.00  0.00
ATOM   4844  CZ2 TRP A 486      72.296  -5.043  10.962  1.00  0.00
ATOM   4845  HZ2 TRP A 486      72.063  -5.042   9.897  1.00  0.00
ATOM   4846  CZ3 TRP A 486      71.813  -4.649  13.291  1.00  0.00
ATOM   4847  HZ3 TRP A 486      71.079  -4.179  13.947  1.00  0.00
ATOM   4848  CH2 TRP A 486      71.466  -4.528  11.951  1.00  0.00
ATOM   4849  HH2 TRP A 486      70.614  -3.913  11.663  1.00  0.00
ATOM   4850  C   TRP A 486      77.570  -7.938  15.179  1.00  0.00
ATOM   4851  O   TRP A 486      78.420  -7.081  15.416  1.00  0.00
ATOM   4852  N   ARG A 487      77.312  -8.869  16.093  1.00  0.00
ATOM   4853  H   ARG A 487      76.378  -9.227  16.090  1.00  0.00
ATOM   4854  CA  ARG A 487      78.072  -8.985  17.346  1.00  0.00
ATOM   4855  CB  ARG A 487      77.588 -10.198  18.142  1.00  0.00
ATOM   4856  CG  ARG A 487      77.766 -11.500  17.358  1.00  0.00
ATOM   4857  CD  ARG A 487      77.349 -12.663  18.259  1.00  0.00
ATOM   4858  NE  ARG A 487      76.020 -12.575  18.881  1.00  0.00
ATOM   4859  HE  ARG A 487      75.585 -11.686  19.029  1.00  0.00
ATOM   4860  CZ  ARG A 487      75.299 -13.630  19.284  1.00  0.00
ATOM   4861  NH1 ARG A 487      75.638 -14.914  19.107  1.00  0.00
ATOM   4862 HH11 ARG A 487      74.987 -15.630  19.362  1.00  0.00
ATOM   4863 HH12 ARG A 487      76.528 -15.188  18.743  1.00  0.00
ATOM   4864  NH2 ARG A 487      74.216 -13.475  20.057  1.00  0.00
ATOM   4865 HH21 ARG A 487      73.668 -14.247  20.379  1.00  0.00
ATOM   4866 HH22 ARG A 487      73.903 -12.553  20.284  1.00  0.00
ATOM   4867  C   ARG A 487      79.600  -9.062  17.322  1.00  0.00
ATOM   4868  O   ARG A 487      80.302  -9.120  16.314  1.00  0.00
ATOM   4869  N   PHE A 488      80.169  -8.894  18.512  1.00  0.00
ATOM   4870  H   PHE A 488      79.591  -8.625  19.283  1.00  0.00
ATOM   4871  CA  PHE A 488      81.622  -8.936  18.731  1.00  0.00
ATOM   4872  CB  PHE A 488      81.962  -8.420  20.131  1.00  0.00
ATOM   4873  CG  PHE A 488      83.092  -7.389  20.142  1.00  0.00
ATOM   4874  CD1 PHE A 488      84.395  -7.817  20.365  1.00  0.00
ATOM   4875  HD1 PHE A 488      84.652  -8.877  20.358  1.00  0.00
ATOM   4876  CD2 PHE A 488      82.815  -6.033  20.010  1.00  0.00
ATOM   4877  HD2 PHE A 488      81.797  -5.653  19.923  1.00  0.00
ATOM   4878  CE1 PHE A 488      85.397  -6.887  20.614  1.00  0.00
ATOM   4879  HE1 PHE A 488      86.318  -7.232  21.084  1.00  0.00
ATOM   4880  CE2 PHE A 488      83.812  -5.088  20.226  1.00  0.00
ATOM   4881  HE2 PHE A 488      83.543  -4.032  20.235  1.00  0.00
ATOM   4882  CZ  PHE A 488      85.103  -5.534  20.485  1.00  0.00
ATOM   4883  HZ  PHE A 488      85.867  -4.789  20.704  1.00  0.00
ATOM   4884  C   PHE A 488      82.209 -10.338  18.554  1.00  0.00
ATOM   4885  O   PHE A 488      81.730 -11.232  19.250  1.00  0.00
ATOM   4886  N   PRO A 489      83.249 -10.449  17.733  1.00  0.00
ATOM   4887  CA  PRO A 489      83.750 -11.775  17.341  1.00  0.00
ATOM   4888  CB  PRO A 489      84.515 -11.581  16.030  1.00  0.00
ATOM   4889  CG  PRO A 489      84.892 -10.099  16.090  1.00  0.00
ATOM   4890  CD  PRO A 489      83.653  -9.462  16.722  1.00  0.00
ATOM   4891  C   PRO A 489      84.630 -12.421  18.413  1.00  0.00
ATOM   4892  O   PRO A 489      85.231 -11.767  19.264  1.00  0.00
ATOM   4893  N   VAL A 490      84.775 -13.741  18.338  1.00  0.00
ATOM   4894  H   VAL A 490      84.678 -14.241  17.477  1.00  0.00
ATOM   4895  CA  VAL A 490      85.213 -14.506  19.514  1.00  0.00
ATOM   4896  CB  VAL A 490      84.842 -15.978  19.325  1.00  0.00
ATOM   4897  CG1 VAL A 490      85.633 -16.733  18.254  1.00  0.00
ATOM   4898  CG2 VAL A 490      84.952 -16.888  20.551  1.00  0.00
ATOM   4899  C   VAL A 490      86.593 -14.226  20.113  1.00  0.00
ATOM   4900  O   VAL A 490      86.804 -13.771  21.236  1.00  0.00
ATOM   4901  N   GLU A 491      87.587 -14.214  19.229  1.00  0.00
ATOM   4902  H   GLU A 491      87.251 -14.326  18.293  1.00  0.00
ATOM   4903  CA  GLU A 491      89.009 -14.005  19.535  1.00  0.00
ATOM   4904  CB  GLU A 491      89.840 -14.148  18.258  1.00  0.00
ATOM   4905  CG  GLU A 491      90.139 -15.614  17.940  1.00  0.00
ATOM   4906  CD  GLU A 491      91.177 -16.341  18.798  1.00  0.00
ATOM   4907  OE1 GLU A 491      90.895 -17.493  19.193  1.00  0.00
ATOM   4908  OE2 GLU A 491      92.232 -15.751  19.116  1.00  0.00
ATOM   4909  C   GLU A 491      89.322 -12.616  20.097  1.00  0.00
ATOM   4910  O   GLU A 491      90.099 -12.369  21.018  1.00  0.00
ATOM   4911  N   LEU A 492      88.550 -11.680  19.554  1.00  0.00
ATOM   4912  H   LEU A 492      87.795 -11.730  18.899  1.00  0.00
ATOM   4913  CA  LEU A 492      88.574 -10.298  20.054  1.00  0.00
ATOM   4914  CB  LEU A 492      87.958  -9.335  19.036  1.00  0.00
ATOM   4915  CG  LEU A 492      88.804  -8.975  17.813  1.00  0.00
ATOM   4916  CD1 LEU A 492      90.189  -8.490  18.248  1.00  0.00
ATOM   4917  CD2 LEU A 492      88.930 -10.166  16.860  1.00  0.00
ATOM   4918  C   LEU A 492      87.988 -10.075  21.450  1.00  0.00
ATOM   4919  O   LEU A 492      88.565  -9.430  22.324  1.00  0.00
ATOM   4920  N   LEU A 493      86.902 -10.816  21.654  1.00  0.00
ATOM   4921  H   LEU A 493      86.697 -11.278  20.791  1.00  0.00
ATOM   4922  CA  LEU A 493      86.233 -10.715  22.959  1.00  0.00
ATOM   4923  CB  LEU A 493      84.819 -11.167  22.592  1.00  0.00
ATOM   4924  CG  LEU A 493      83.774 -11.236  23.707  1.00  0.00
ATOM   4925  CD1 LEU A 493      83.326  -9.868  24.226  1.00  0.00
ATOM   4926  CD2 LEU A 493      82.627 -12.167  23.308  1.00  0.00
ATOM   4927  C   LEU A 493      86.792 -11.592  24.083  1.00  0.00
ATOM   4928  O   LEU A 493      86.860 -11.168  25.235  1.00  0.00
ATOM   4929  N   GLN A 494      86.909 -12.895  23.847  1.00  0.00
ATOM   4930  H   GLN A 494      86.951 -13.065  22.862  1.00  0.00
ATOM   4931  CA  GLN A 494      87.349 -13.981  24.734  1.00  0.00
ATOM   4932  CB  GLN A 494      87.341 -15.330  24.013  1.00  0.00
ATOM   4933  CG  GLN A 494      86.812 -16.391  24.981  1.00  0.00
ATOM   4934  CD  GLN A 494      87.403 -17.725  24.521  1.00  0.00
ATOM   4935  OE1 GLN A 494      86.891 -18.533  23.747  1.00  0.00
ATOM   4936  NE2 GLN A 494      88.643 -17.880  24.976  1.00  0.00
ATOM   4937 HE21 GLN A 494      89.170 -18.694  24.736  1.00  0.00
ATOM   4938 HE22 GLN A 494      89.078 -17.210  25.578  1.00  0.00
ATOM   4939  C   GLN A 494      88.724 -13.715  25.352  1.00  0.00
ATOM   4940  O   GLN A 494      89.655 -13.365  24.629  1.00  0.00
ATOM   4941  N   ASP A 495      88.752 -13.940  26.663  1.00  0.00
ATOM   4942  H   ASP A 495      87.884 -14.079  27.139  1.00  0.00
ATOM   4943  CA  ASP A 495      89.924 -13.971  27.550  1.00  0.00
ATOM   4944  CB  ASP A 495      89.622 -13.701  29.025  1.00  0.00
ATOM   4945  CG  ASP A 495      89.172 -12.276  29.355  1.00  0.00
ATOM   4946  OD1 ASP A 495      87.955 -12.003  29.264  1.00  0.00
ATOM   4947  OD2 ASP A 495      90.046 -11.506  29.808  1.00  0.00
ATOM   4948  C   ASP A 495      90.468 -15.400  27.496  1.00  0.00
ATOM   4949  O1  ASP A 495      91.560 -15.568  28.081  1.00  0.00
ATOM   4950  O2  ASP A 495      89.901 -16.261  26.790  1.00  0.00
ATOM   4951  C9A FADOA 496      83.293   1.339  -1.287  1.00  0.00
ATOM   4952  N10 FADOA 496      82.131   1.408  -0.509  1.00  0.00
ATOM   4953  C10 FADOA 496      80.898   0.989  -1.024  1.00  0.00
ATOM   4954  N1  FADOA 496      79.700   1.072  -0.305  1.00  0.00
ATOM   4955  C2  FADOA 496      78.506   0.648  -0.901  1.00  0.00
ATOM   4956  O2  FADOA 496      77.587   0.441  -0.110  1.00  0.00
ATOM   4957  N3  FADOA 496      78.545   0.195  -2.225  1.00  0.00
ATOM   4958  H3  FADOA 496      77.671   0.059  -2.693  1.00  0.00
ATOM   4959  C4  FADOA 496      79.740   0.023  -2.933  1.00  0.00
ATOM   4960  O4  FADOA 496      79.892  -0.588  -3.990  1.00  0.00
ATOM   4961  C4X FADOA 496      80.902   0.461  -2.310  1.00  0.00
ATOM   4962  N5  FADOA 496      82.039   0.347  -3.118  1.00  0.00
ATOM   4963  C5X FADOA 496      83.240   0.822  -2.577  1.00  0.00
ATOM   4964  C6  FADOA 496      84.351   0.857  -3.411  1.00  0.00
ATOM   4965  H6  FADOA 496      84.218   0.505  -4.434  1.00  0.00
ATOM   4966  C7  FADOA 496      85.534   1.401  -2.925  1.00  0.00
ATOM   4967  C7M FADOA 496      86.636   1.529  -3.978  1.00  0.00
ATOM   4968  C8  FADOA 496      85.574   1.935  -1.642  1.00  0.00
ATOM   4969  C8M FADOA 496      86.898   2.559  -1.199  1.00  0.00
ATOM   4970  C9  FADOA 496      84.448   1.961  -0.828  1.00  0.00
ATOM   4971  H9  FADOA 496      84.442   2.772  -0.099  1.00  0.00
ATOM   4972  C1' FADOA 496      82.362   1.489   0.950  1.00  0.00
ATOM   4973  C2' FADOA 496      81.817   2.662   1.767  1.00  0.00
ATOM   4974  O2' FADOA 496      82.138   3.929   1.187  1.00  0.00
ATOM   4975  HB  FADOA 496      82.013   4.623   1.897  1.00  0.00
ATOM   4976  C3' FADOA 496      82.378   2.584   3.188  1.00  0.00
ATOM   4977  O3' FADOA 496      82.136   1.279   3.721  1.00  0.00
ATOM   4978  HG  FADOA 496      82.591   0.556   3.200  1.00  0.00
ATOM   4979  C4' FADOA 496      81.797   3.682   4.081  1.00  0.00
ATOM   4980  O4' FADOA 496      82.012   4.981   3.522  1.00  0.00
ATOM   4981  HD  FADOA 496      82.216   5.500   4.352  1.00  0.00
ATOM   4982  C5' FADOA 496      82.539   3.617   5.418  1.00  0.00
ATOM   4983  O5' FADOA 496      82.030   4.588   6.336  1.00  0.00
ATOM   4984  P   FADOA 496      82.768   4.853   7.742  1.00  0.00
ATOM   4985  O3P FADOA 496      84.162   5.564   7.363  1.00  0.00
ATOM   4986  O1P FADOA 496      81.807   5.692   8.493  1.00  0.00
ATOM   4987  O2P FADOA 496      83.125   3.574   8.394  1.00  0.00
ATOM   4988  PA  FADOA 496      84.140   7.027   6.691  1.00  0.00
ATOM   4989  O1A FADOA 496      82.972   7.067   5.783  1.00  0.00
ATOM   4990  O2A FADOA 496      85.479   7.228   6.095  1.00  0.00
ATOM   4991  O5B FADOA 496      84.067   8.200   7.792  1.00  0.00
ATOM   4992  C5B FADOA 496      85.286   8.486   8.493  1.00  0.00
ATOM   4993  C4B FADOA 496      85.344   9.096   9.884  1.00  0.00
ATOM   4994  O4B FADOA 496      86.722   9.250  10.253  1.00  0.00
ATOM   4995  C1B FADOA 496      86.745  10.483  10.987  1.00  0.00
ATOM   4996  N9A FADOA 496      88.138  10.887  11.279  1.00  0.00
ATOM   4997  C4A FADOA 496      88.689  11.054  12.478  1.00  0.00
ATOM   4998  N3A FADOA 496      88.209  10.934  13.724  1.00  0.00
ATOM   4999  C2A FADOA 496      89.029  11.142  14.738  1.00  0.00
ATOM   5000  H2A FADOA 496      88.589  11.049  15.730  1.00  0.00
ATOM   5001  N1A FADOA 496      90.306  11.459  14.639  1.00  0.00
ATOM   5002  C6A FADOA 496      90.828  11.680  13.424  1.00  0.00
ATOM   5003  N6A FADOA 496      92.124  11.975  13.375  1.00  0.00
ATOM   5004  H61 FADOA 496      92.621  12.318  14.172  1.00  0.00
ATOM   5005  H62 FADOA 496      92.718  11.707  12.617  1.00  0.00
ATOM   5006  C5A FADOA 496      90.009  11.460  12.322  1.00  0.00
ATOM   5007  N7A FADOA 496      90.252  11.344  11.020  1.00  0.00
ATOM   5008  C8A FADOA 496      89.119  11.040  10.394  1.00  0.00
ATOM   5009  H8  FADOA 496      89.020  10.817   9.331  1.00  0.00
ATOM   5010  C2B FADOA 496      85.984  11.358  10.004  1.00  0.00
ATOM   5011  O2B FADOA 496      85.811  12.756  10.280  1.00  0.00
ATOM   5012  H2B FADOA 496      84.933  12.913  10.731  1.00  0.00
ATOM   5013  C3B FADOA 496      84.750  10.493   9.799  1.00  0.00
ATOM   5014  O3B FADOA 496      83.562  10.640  10.591  1.00  0.00
ATOM   5015  H3B FADOA 496      83.643  11.484  11.122  1.00  0.00
TER
ATOM   5016  CD1 EDSRB 497      81.329  -7.061  -3.779  1.00  0.00
ATOM   5017  HD1 EDSRB 497      82.245  -6.488  -3.923  1.00  0.00
ATOM   5018  CE1 EDSRB 497      81.335  -8.010  -2.763  1.00  0.00
ATOM   5019  OE1 EDSRB 497      81.834  -7.594  -1.568  1.00  0.00
ATOM   5020  HE1 EDSRB 497      82.053  -6.622  -1.661  1.00  0.00
ATOM   5021  CZ  EDSRB 497      80.439  -9.069  -2.678  1.00  0.00
ATOM   5022  OH  EDSRB 497      80.610 -10.035  -1.736  1.00  0.00
ATOM   5023  H   EDSRB 497      80.211 -10.881  -2.089  1.00  0.00
ATOM   5024  CE2 EDSRB 497      79.458  -9.106  -3.662  1.00  0.00
ATOM   5025  HE2 EDSRB 497      78.786  -9.965  -3.682  1.00  0.00
ATOM   5026  CD2 EDSRB 497      79.429  -8.138  -4.659  1.00  0.00
ATOM   5027  HD2 EDSRB 497      78.655  -8.182  -5.426  1.00  0.00
ATOM   5028  CG  EDSRB 497      80.363  -7.116  -4.777  1.00  0.00
ATOM   5029  CB  EDSRB 497      80.449  -6.099  -5.917  1.00  0.00
ATOM   5030  CM  EDSRB 497      78.776  -4.544  -4.897  1.00  0.00
ATOM   5031  OM1 EDSRB 497      77.833  -5.312  -5.185  1.00  0.00
ATOM   5032  OM2 EDSRB 497      78.753  -3.656  -4.017  1.00  0.00
ATOM   5033  CA  EDSRB 497      80.136  -4.637  -5.593  1.00  0.00
ATOM   5034  N   EDSRB 497      81.029  -3.925  -4.667  1.00  0.00
ATOM   5035  HN1 EDSRB 497      81.582  -4.526  -4.091  1.00  0.00
ATOM   5036  HN2 EDSRB 497      80.376  -3.403  -4.119  1.00  0.00
ATOM   5037  CH4 EDSRB 497      81.980  -2.999  -5.298  1.00  0.00
TER
CONECT    1    3
CONECT    2    3
CONECT    3    4
CONECT    3    5
CONECT    5    6
CONECT    5    9
CONECT    6    7
CONECT    7    8
CONECT    9   10
CONECT    9   11
CONECT   11   12
CONECT   11   13
CONECT   13   14
CONECT   13   18
CONECT   14   15
CONECT   14   16
CONECT   15   17
CONECT   18   19
CONECT   18   20
CONECT   20   21
CONECT   20   24
CONECT   21   22
CONECT   21   25
CONECT   22   23
CONECT   23   24
CONECT   25   26
CONECT   25   27
CONECT   27   28
CONECT   27   29
CONECT   29   30
CONECT   29   36
CONECT   30   31
CONECT   31   32
CONECT   31   33
CONECT   33   34
CONECT   33   35
CONECT   36   37
CONECT   36   38
CONECT   38   39
CONECT   38   40
CONECT   40   41
CONECT   40   44
CONECT   41   42
CONECT   42   43
CONECT   44   45
CONECT   44   46
CONECT   46   47
CONECT   46   48
CONECT   48   49
CONECT   48   61
CONECT   49   50
CONECT   50   51
CONECT   50   53
CONECT   51   52
CONECT   51   55
CONECT   53   54
CONECT   53   57
CONECT   55   56
CONECT   55   59
CONECT   57   58
CONECT   57   59
CONECT   59   60
CONECT   61   62
CONECT   61   63
CONECT   63   64
CONECT   63   65
CONECT   65   66
CONECT   65   70
CONECT   66   67
CONECT   66   68
CONECT   67   69
CONECT   70   71
CONECT   70   72
CONECT   72   73
CONECT   72   74
CONECT   74   75
CONECT   74   79
CONECT   75   76
CONECT   75   77
CONECT   76   78
CONECT   79   80
CONECT   79   81
CONECT   81   82
CONECT   81   83
CONECT   83   84
CONECT   83   87
CONECT   84   85
CONECT   84   86
CONECT   87   88
CONECT   87   89
CONECT   89   90
CONECT   89   91
CONECT   91   92
CONECT   92   93
CONECT   92   94
CONECT   94   95
CONECT   94   96
CONECT   96   97
CONECT   96  100
CONECT   97   98
CONECT   98   99
CONECT  100  101
CONECT  100  102
CONECT  102  103
CONECT  102  104
CONECT  104  105
CONECT  105  106
CONECT  105  107
CONECT  107  108
CONECT  107  109
CONECT  109  110
CONECT  109  113
CONECT  110  111
CONECT  110  112
CONECT  113  114
CONECT  113  115
CONECT  115  116
CONECT  115  117
CONECT  117  118
CONECT  117  130
CONECT  118  119
CONECT  119  120
CONECT  119  122
CONECT  120  121
CONECT  120  124
CONECT  122  123
CONECT  122  126
CONECT  124  125
CONECT  124  128
CONECT  126  127
CONECT  126  128
CONECT  128  129
CONECT  130  131
CONECT  130  132
CONECT  132  133
CONECT  132  134
CONECT  134  135
CONECT  135  136
CONECT  135  137
CONECT  137  138
CONECT  137  139
CONECT  139  140
CONECT  139  144
CONECT  140  141
CONECT  141  142
CONECT  141  143
CONECT  144  145
CONECT  144  146
CONECT  146  147
CONECT  146  148
CONECT  148  149
CONECT  148  152
CONECT  149  150
CONECT  150  151
CONECT  152  153
CONECT  152  154
CONECT  154  155
CONECT  154  156
CONECT  156  157
CONECT  156  161
CONECT  157  158
CONECT  158  159
CONECT  158  160
CONECT  161  162
CONECT  161  163
CONECT  163  164
CONECT  163  165
CONECT  165  166
CONECT  165  167
CONECT  167  168
CONECT  167  169
CONECT  169  170
CONECT  169  171
CONECT  171  172
CONECT  171  185
CONECT  172  173
CONECT  173  174
CONECT  173  176
CONECT  174  175
CONECT  174  178
CONECT  176  177
CONECT  176  180
CONECT  178  179
CONECT  178  182
CONECT  180  181
CONECT  180  182
CONECT  182  183
CONECT  183  184
CONECT  185  186
CONECT  185  187
CONECT  187  188
CONECT  187  189
CONECT  189  190
CONECT  189  191
CONECT  191  192
CONECT  191  193
CONECT  193  194
CONECT  193  195
CONECT  195  196
CONECT  195  200
CONECT  196  197
CONECT  197  198
CONECT  197  199
CONECT  200  201
CONECT  200  202
CONECT  202  203
CONECT  202  204
CONECT  204  205
CONECT  204  208
CONECT  205  206
CONECT  206  207
CONECT  208  209
CONECT  208  210
CONECT  210  211
CONECT  210  212
CONECT  212  213
CONECT  212  217
CONECT  213  214
CONECT  214  215
CONECT  214  216
CONECT  217  218
CONECT  217  219
CONECT  219  220
CONECT  219  221
CONECT  221  222
CONECT  221  226
CONECT  222  223
CONECT  223  224
CONECT  223  225
CONECT  226  227
CONECT  226  228
CONECT  228  229
CONECT  228  230
CONECT  230  231
CONECT  230  235
CONECT  231  232
CONECT  232  233
CONECT  232  234
CONECT  235  236
CONECT  235  237
CONECT  237  238
CONECT  237  239
CONECT  239  240
CONECT  239  252
CONECT  240  241
CONECT  241  242
CONECT  242  243
CONECT  243  244
CONECT  243  245
CONECT  245  246
CONECT  245  249
CONECT  246  247
CONECT  246  248
CONECT  249  250
CONECT  249  251
CONECT  252  253
CONECT  252  254
CONECT  254  255
CONECT  254  256
CONECT  256  257
CONECT  256  269
CONECT  257  258
CONECT  258  259
CONECT  258  261
CONECT  259  260
CONECT  259  263
CONECT  261  262
CONECT  261  265
CONECT  263  264
CONECT  263  267
CONECT  265  266
CONECT  265  267
CONECT  267  268
CONECT  269  270
CONECT  269  271
CONECT  271  272
CONECT  271  273
CONECT  273  274
CONECT  273  275
CONECT  275  276
CONECT  275  277
CONECT  277  278
CONECT  277  279
CONECT  279  280
CONECT  279  284
CONECT  280  281
CONECT  281  282
CONECT  281  283
CONECT  284  285
CONECT  284  286
CONECT  286  287
CONECT  286  288
CONECT  288  289
CONECT  288  297
CONECT  289  290
CONECT  290  291
CONECT  291  292
CONECT  292  293
CONECT  293  294
CONECT  293  295
CONECT  293  296
CONECT  297  298
CONECT  297  299
CONECT  299  300
CONECT  299  301
CONECT  301  302
CONECT  301  310
CONECT  302  303
CONECT  303  304
CONECT  304  305
CONECT  305  306
CONECT  306  307
CONECT  306  308
CONECT  306  309
CONECT  310  311
CONECT  310  312
CONECT  312  313
CONECT  312  314
CONECT  314  315
CONECT  314  319
CONECT  315  316
CONECT  315  317
CONECT  316  318
CONECT  319  320
CONECT  319  321
CONECT  321  322
CONECT  321  323
CONECT  323  324
CONECT  323  328
CONECT  324  325
CONECT  324  326
CONECT  325  327
CONECT  328  329
CONECT  328  330
CONECT  330  331
CONECT  330  332
CONECT  332  333
CONECT  332  337
CONECT  333  334
CONECT  334  335
CONECT  334  336
CONECT  337  338
CONECT  337  339
CONECT  339  340
CONECT  339  341
CONECT  341  342
CONECT  341  345
CONECT  342  343
CONECT  342  344
CONECT  345  346
CONECT  345  347
CONECT  347  348
CONECT  347  349
CONECT  349  350
CONECT  349  354
CONECT  350  351
CONECT  351  352
CONECT  351  353
CONECT  354  355
CONECT  354  356
CONECT  356  357
CONECT  356  358
CONECT  358  359
CONECT  358  371
CONECT  359  360
CONECT  360  361
CONECT  361  362
CONECT  362  363
CONECT  362  364
CONECT  364  365
CONECT  364  368
CONECT  365  366
CONECT  365  367
CONECT  368  369
CONECT  368  370
CONECT  371  372
CONECT  371  373
CONECT  373  374
CONECT  373  375
CONECT  375  376
CONECT  375  392
CONECT  376  377
CONECT  377  378
CONECT  377  380
CONECT  378  379
CONECT  378  381
CONECT  380  383
CONECT  380  384
CONECT  381  382
CONECT  381  383
CONECT  383  386
CONECT  384  385
CONECT  384  388
CONECT  386  387
CONECT  386  390
CONECT  388  389
CONECT  388  390
CONECT  390  391
CONECT  392  393
CONECT  392  394
CONECT  394  395
CONECT  394  396
CONECT  396  397
CONECT  396  403
CONECT  397  398
CONECT  398  399
CONECT  398  400
CONECT  400  401
CONECT  400  402
CONECT  403  404
CONECT  403  405
CONECT  405  406
CONECT  405  407
CONECT  407  408
CONECT  407  420
CONECT  408  409
CONECT  409  410
CONECT  409  412
CONECT  410  411
CONECT  410  414
CONECT  412  413
CONECT  412  416
CONECT  414  415
CONECT  414  418
CONECT  416  417
CONECT  416  418
CONECT  418  419
CONECT  420  421
CONECT  420  422
CONECT  422  423
CONECT  422  424
CONECT  424  425
CONECT  424  430
CONECT  425  426
CONECT  426  427
CONECT  427  428
CONECT  427  429
CONECT  430  431
CONECT  430  432
CONECT  432  433
CONECT  432  436
CONECT  433  434
CONECT  433  437
CONECT  434  435
CONECT  435  436
CONECT  437  438
CONECT  437  439
CONECT  439  440
CONECT  439  443
CONECT  440  441
CONECT  440  444
CONECT  441  442
CONECT  442  443
CONECT  444  445
CONECT  444  446
CONECT  446  447
CONECT  446  448
CONECT  448  449
CONECT  448  455
CONECT  449  450
CONECT  450  451
CONECT  450  452
CONECT  452  453
CONECT  452  454
CONECT  455  456
CONECT  455  457
CONECT  457  458
CONECT  457  459
CONECT  459  460
CONECT  459  461
CONECT  461  462
CONECT  461  463
CONECT  463  464
CONECT  463  465
CONECT  465  466
CONECT  465  470
CONECT  466  467
CONECT  466  469
CONECT  467  468
CONECT  470  471
CONECT  470  472
CONECT  472  473
CONECT  472  474
CONECT  474  475
CONECT  475  476
CONECT  475  477
CONECT  477  478
CONECT  477  479
CONECT  479  480
CONECT  479  483
CONECT  480  481
CONECT  481  482
CONECT  483  484
CONECT  483  485
CONECT  485  486
CONECT  485  487
CONECT  487  488
CONECT  487  491
CONECT  488  489
CONECT  488  490
CONECT  491  492
CONECT  491  493
CONECT  493  494
CONECT  493  495
CONECT  495  496
CONECT  495  505
CONECT  496  497
CONECT  497  498
CONECT  497  500
CONECT  498  499
CONECT  498  502
CONECT  500  501
CONECT  500  504
CONECT  502  503
CONECT  502  504
CONECT  505  506
CONECT  505  507
CONECT  507  508
CONECT  507  509
CONECT  509  510
CONECT  509  516
CONECT  510  511
CONECT  511  512
CONECT  511  513
CONECT  513  514
CONECT  513  515
CONECT  516  517
CONECT  516  518
CONECT  518  519
CONECT  518  522
CONECT  519  520
CONECT  519  523
CONECT  520  521
CONECT  521  522
CONECT  523  524
CONECT  523  525
CONECT  525  526
CONECT  525  527
CONECT  527  528
CONECT  527  529
CONECT  529  530
CONECT  529  531
CONECT  531  532
CONECT  531  533
CONECT  533  534
CONECT  533  535
CONECT  535  536
CONECT  535  537
CONECT  537  538
CONECT  537  539
CONECT  539  540
CONECT  539  541
CONECT  541  542
CONECT  541  543
CONECT  543  544
CONECT  543  545
CONECT  545  546
CONECT  545  552
CONECT  546  547
CONECT  547  548
CONECT  547  549
CONECT  549  550
CONECT  549  551
CONECT  552  553
CONECT  552  554
CONECT  554  555
CONECT  554  556
CONECT  556  557
CONECT  556  558
CONECT  558  559
CONECT  558  560
CONECT  560  561
CONECT  560  562
CONECT  562  563
CONECT  562  567
CONECT  563  564
CONECT  564  565
CONECT  564  566
CONECT  567  568
CONECT  567  569
CONECT  569  570
CONECT  569  571
CONECT  571  572
CONECT  571  576
CONECT  572  573
CONECT  572  575
CONECT  573  574
CONECT  576  577
CONECT  576  578
CONECT  578  579
CONECT  578  580
CONECT  580  581
CONECT  580  584
CONECT  581  582
CONECT  582  583
CONECT  584  585
CONECT  584  586
CONECT  586  587
CONECT  586  588
CONECT  588  589
CONECT  588  601
CONECT  589  590
CONECT  590  591
CONECT  591  592
CONECT  592  593
CONECT  592  594
CONECT  594  595
CONECT  594  598
CONECT  595  596
CONECT  595  597
CONECT  598  599
CONECT  598  600
CONECT  601  602
CONECT  601  603
CONECT  603  604
CONECT  603  605
CONECT  605  606
CONECT  605  609
CONECT  606  607
CONECT  606  608
CONECT  609  610
CONECT  609  611
CONECT  611  612
CONECT  611  613
CONECT  613  614
CONECT  613  618
CONECT  614  615
CONECT  614  616
CONECT  615  617
CONECT  618  619
CONECT  618  620
CONECT  620  621
CONECT  620  622
CONECT  622  623
CONECT  622  635
CONECT  623  624
CONECT  624  625
CONECT  625  626
CONECT  626  627
CONECT  626  628
CONECT  628  629
CONECT  628  632
CONECT  629  630
CONECT  629  631
CONECT  632  633
CONECT  632  634
CONECT  635  636
CONECT  635  637
CONECT  637  638
CONECT  637  639
CONECT  639  640
CONECT  639  652
CONECT  640  641
CONECT  641  642
CONECT  642  643
CONECT  643  644
CONECT  643  645
CONECT  645  646
CONECT  645  649
CONECT  646  647
CONECT  646  648
CONECT  649  650
CONECT  649  651
CONECT  652  653
CONECT  652  654
CONECT  654  655
CONECT  654  656
CONECT  656  657
CONECT  656  661
CONECT  657  658
CONECT  658  659
CONECT  658  660
CONECT  661  662
CONECT  661  663
CONECT  663  664
CONECT  663  665
CONECT  665  666
CONECT  665  679
CONECT  666  667
CONECT  667  668
CONECT  667  670
CONECT  668  669
CONECT  668  672
CONECT  670  671
CONECT  670  674
CONECT  672  673
CONECT  672  676
CONECT  674  675
CONECT  674  676
CONECT  676  677
CONECT  677  678
CONECT  679  680
CONECT  679  681
CONECT  681  682
CONECT  681  685
CONECT  682  683
CONECT  682  686
CONECT  683  684
CONECT  684  685
CONECT  686  687
CONECT  686  688
CONECT  688  689
CONECT  688  690
CONECT  690  691
CONECT  690  700
CONECT  691  692
CONECT  692  693
CONECT  692  694
CONECT  693  696
CONECT  694  695
CONECT  694  698
CONECT  696  697
CONECT  696  698
CONECT  698  699
CONECT  700  701
CONECT  700  702
CONECT  702  703
CONECT  702  704
CONECT  704  705
CONECT  705  706
CONECT  705  707
CONECT  707  708
CONECT  707  711
CONECT  708  709
CONECT  708  712
CONECT  709  710
CONECT  710  711
CONECT  712  713
CONECT  712  714
CONECT  714  715
CONECT  714  716
CONECT  716  717
CONECT  716  730
CONECT  717  718
CONECT  718  719
CONECT  718  721
CONECT  719  720
CONECT  719  723
CONECT  721  722
CONECT  721  725
CONECT  723  724
CONECT  723  727
CONECT  725  726
CONECT  725  727
CONECT  727  728
CONECT  728  729
CONECT  730  731
CONECT  730  732
CONECT  732  733
CONECT  732  734
CONECT  734  735
CONECT  734  736
CONECT  736  737
CONECT  736  738
CONECT  738  739
CONECT  738  740
CONECT  740  741
CONECT  740  744
CONECT  741  742
CONECT  742  743
CONECT  744  745
CONECT  744  746
CONECT  746  747
CONECT  746  748
CONECT  748  749
CONECT  748  753
CONECT  749  750
CONECT  750  751
CONECT  750  752
CONECT  753  754
CONECT  753  755
CONECT  755  756
CONECT  755  757
CONECT  757  758
CONECT  757  759
CONECT  759  760
CONECT  759  761
CONECT  761  762
CONECT  761  763
CONECT  763  764
CONECT  763  768
CONECT  764  765
CONECT  765  766
CONECT  765  767
CONECT  768  769
CONECT  768  770
CONECT  770  771
CONECT  770  772
CONECT  772  773
CONECT  772  778
CONECT  773  774
CONECT  774  775
CONECT  775  776
CONECT  775  777
CONECT  778  779
CONECT  778  780
CONECT  780  781
CONECT  780  782
CONECT  782  783
CONECT  782  784
CONECT  784  785
CONECT  784  786
CONECT  786  787
CONECT  786  788
CONECT  788  789
CONECT  788  793
CONECT  789  790
CONECT  790  791
CONECT  791  792
CONECT  793  794
CONECT  793  795
CONECT  795  796
CONECT  795  797
CONECT  797  798
CONECT  797  806
CONECT  798  799
CONECT  799  800
CONECT  800  801
CONECT  801  802
CONECT  802  803
CONECT  802  804
CONECT  802  805
CONECT  806  807
CONECT  806  808
CONECT  808  809
CONECT  808  810
CONECT  810  811
CONECT  810  820
CONECT  811  812
CONECT  812  813
CONECT  812  814
CONECT  813  816
CONECT  814  815
CONECT  814  818
CONECT  816  817
CONECT  816  818
CONECT  818  819
CONECT  820  821
CONECT  820  822
CONECT  822  823
CONECT  822  824
CONECT  824  825
CONECT  824  841
CONECT  825  826
CONECT  826  827
CONECT  826  829
CONECT  827  828
CONECT  827  830
CONECT  829  832
CONECT  829  833
CONECT  830  831
CONECT  830  832
CONECT  832  835
CONECT  833  834
CONECT  833  837
CONECT  835  836
CONECT  835  839
CONECT  837  838
CONECT  837  839
CONECT  839  840
CONECT  841  842
CONECT  841  843
CONECT  843  844
CONECT  843  845
CONECT  845  846
CONECT  845  858
CONECT  846  847
CONECT  847  848
CONECT  848  849
CONECT  849  850
CONECT  849  851
CONECT  851  852
CONECT  851  855
CONECT  852  853
CONECT  852  854
CONECT  855  856
CONECT  855  857
CONECT  858  859
CONECT  858  860
CONECT  860  861
CONECT  860  862
CONECT  862  863
CONECT  863  864
CONECT  863  865
CONECT  865  866
CONECT  865  867
CONECT  867  868
CONECT  867  876
CONECT  868  869
CONECT  869  870
CONECT  870  871
CONECT  871  872
CONECT  872  873
CONECT  872  874
CONECT  872  875
CONECT  876  877
CONECT  876  878
CONECT  878  879
CONECT  878  880
CONECT  880  881
CONECT  880  893
CONECT  881  882
CONECT  882  883
CONECT  882  885
CONECT  883  884
CONECT  883  887
CONECT  885  886
CONECT  885  889
CONECT  887  888
CONECT  887  891
CONECT  889  890
CONECT  889  891
CONECT  891  892
CONECT  893  894
CONECT  893  895
CONECT  895  896
CONECT  895  897
CONECT  897  898
CONECT  898  899
CONECT  898  900
CONECT  900  901
CONECT  900  902
CONECT  902  903
CONECT  902  908
CONECT  903  904
CONECT  904  905
CONECT  905  906
CONECT  905  907
CONECT  908  909
CONECT  908  910
CONECT  910  911
CONECT  910  912
CONECT  912  913
CONECT  912  919
CONECT  913  914
CONECT  914  915
CONECT  914  916
CONECT  916  917
CONECT  916  918
CONECT  919  920
CONECT  919  921
CONECT  921  922
CONECT  921  923
CONECT  923  924
CONECT  923  930
CONECT  924  925
CONECT  925  926
CONECT  925  927
CONECT  927  928
CONECT  927  929
CONECT  930  931
CONECT  930  932
CONECT  932  933
CONECT  932  934
CONECT  934  935
CONECT  934  947
CONECT  935  936
CONECT  936  937
CONECT  937  938
CONECT  938  939
CONECT  938  940
CONECT  940  941
CONECT  940  944
CONECT  941  942
CONECT  941  943
CONECT  944  945
CONECT  944  946
CONECT  947  948
CONECT  947  949
CONECT  949  950
CONECT  949  951
CONECT  951  952
CONECT  951  965
CONECT  952  953
CONECT  953  954
CONECT  953  956
CONECT  954  955
CONECT  954  958
CONECT  956  957
CONECT  956  960
CONECT  958  959
CONECT  958  962
CONECT  960  961
CONECT  960  962
CONECT  962  963
CONECT  963  964
CONECT  965  966
CONECT  965  967
CONECT  967  968
CONECT  967  969
CONECT  969  970
CONECT  969  973
CONECT  970  971
CONECT  970  972
CONECT  973  974
CONECT  973  975
CONECT  975  976
CONECT  975  977
CONECT  977  978
CONECT  977  984
CONECT  978  979
CONECT  979  980
CONECT  979  981
CONECT  981  982
CONECT  981  983
CONECT  984  985
CONECT  984  986
CONECT  986  987
CONECT  986  988
CONECT  988  989
CONECT  988  996
CONECT  989  990
CONECT  990  991
CONECT  991  992
CONECT  991  993
CONECT  993  994
CONECT  993  995
CONECT  996  997
CONECT  996  998
CONECT  998  999
CONECT  998 1000
CONECT 1000 1001
CONECT 1000 1013
CONECT 1001 1002
CONECT 1002 1003
CONECT 1003 1004
CONECT 1004 1005
CONECT 1004 1006
CONECT 1006 1007
CONECT 1006 1010
CONECT 1007 1008
CONECT 1007 1009
CONECT 1010 1011
CONECT 1010 1012
CONECT 1013 1014
CONECT 1013 1015
CONECT 1015 1016
CONECT 1015 1017
CONECT 1017 1018
CONECT 1017 1022
CONECT 1018 1019
CONECT 1019 1020
CONECT 1019 1021
CONECT 1022 1023
CONECT 1022 1024
CONECT 1024 1025
CONECT 1024 1026
CONECT 1026 1027
CONECT 1026 1031
CONECT 1027 1028
CONECT 1028 1029
CONECT 1028 1030
CONECT 1031 1032
CONECT 1031 1033
CONECT 1033 1034
CONECT 1033 1035
CONECT 1035 1036
CONECT 1035 1048
CONECT 1036 1037
CONECT 1037 1038
CONECT 1037 1040
CONECT 1038 1039
CONECT 1038 1042
CONECT 1040 1041
CONECT 1040 1044
CONECT 1042 1043
CONECT 1042 1046
CONECT 1044 1045
CONECT 1044 1046
CONECT 1046 1047
CONECT 1048 1049
CONECT 1048 1050
CONECT 1050 1051
CONECT 1050 1052
CONECT 1052 1053
CONECT 1052 1056
CONECT 1053 1054
CONECT 1054 1055
CONECT 1056 1057
CONECT 1056 1058
CONECT 1058 1059
CONECT 1058 1060
CONECT 1060 1061
CONECT 1061 1062
CONECT 1061 1063
CONECT 1063 1064
CONECT 1063 1065
CONECT 1065 1066
CONECT 1065 1071
CONECT 1066 1067
CONECT 1067 1068
CONECT 1068 1069
CONECT 1068 1070
CONECT 1071 1072
CONECT 1071 1073
CONECT 1073 1074
CONECT 1073 1075
CONECT 1075 1076
CONECT 1076 1077
CONECT 1076 1078
CONECT 1078 1079
CONECT 1078 1080
CONECT 1080 1081
CONECT 1080 1084
CONECT 1081 1082
CONECT 1082 1083
CONECT 1084 1085
CONECT 1084 1086
CONECT 1086 1087
CONECT 1086 1088
CONECT 1088 1089
CONECT 1088 1092
CONECT 1089 1090
CONECT 1090 1091
CONECT 1092 1093
CONECT 1092 1094
CONECT 1094 1095
CONECT 1094 1096
CONECT 1096 1097
CONECT 1096 1101
CONECT 1097 1098
CONECT 1098 1099
CONECT 1098 1100
CONECT 1101 1102
CONECT 1101 1103
CONECT 1103 1104
CONECT 1103 1105
CONECT 1105 1106
CONECT 1105 1110
CONECT 1106 1107
CONECT 1106 1109
CONECT 1107 1108
CONECT 1110 1111
CONECT 1110 1112
CONECT 1112 1113
CONECT 1112 1114
CONECT 1114 1115
CONECT 1114 1119
CONECT 1115 1116
CONECT 1115 1118
CONECT 1116 1117
CONECT 1119 1120
CONECT 1119 1121
CONECT 1121 1122
CONECT 1121 1125
CONECT 1122 1123
CONECT 1122 1126
CONECT 1123 1124
CONECT 1124 1125
CONECT 1126 1127
CONECT 1126 1128
CONECT 1128 1129
CONECT 1128 1132
CONECT 1129 1130
CONECT 1129 1133
CONECT 1130 1131
CONECT 1131 1132
CONECT 1133 1134
CONECT 1133 1135
CONECT 1135 1136
CONECT 1135 1137
CONECT 1137 1138
CONECT 1137 1146
CONECT 1138 1139
CONECT 1139 1140
CONECT 1140 1141
CONECT 1141 1142
CONECT 1142 1143
CONECT 1142 1144
CONECT 1142 1145
CONECT 1146 1147
CONECT 1146 1148
CONECT 1148 1149
CONECT 1148 1150
CONECT 1150 1151
CONECT 1150 1152
CONECT 1152 1153
CONECT 1152 1154
CONECT 1154 1155
CONECT 1154 1156
CONECT 1156 1157
CONECT 1156 1161
CONECT 1157 1158
CONECT 1158 1159
CONECT 1158 1160
CONECT 1161 1162
CONECT 1161 1163
CONECT 1163 1164
CONECT 1163 1165
CONECT 1165 1166
CONECT 1165 1171
CONECT 1166 1167
CONECT 1167 1168
CONECT 1168 1169
CONECT 1168 1170
CONECT 1171 1172
CONECT 1171 1173
CONECT 1173 1174
CONECT 1173 1175
CONECT 1175 1176
CONECT 1175 1180
CONECT 1176 1177
CONECT 1176 1179
CONECT 1177 1178
CONECT 1180 1181
CONECT 1180 1182
CONECT 1182 1183
CONECT 1182 1184
CONECT 1184 1185
CONECT 1184 1188
CONECT 1185 1186
CONECT 1185 1187
CONECT 1188 1189
CONECT 1188 1190
CONECT 1190 1191
CONECT 1190 1192
CONECT 1192 1193
CONECT 1192 1199
CONECT 1193 1194
CONECT 1194 1195
CONECT 1194 1196
CONECT 1196 1197
CONECT 1196 1198
CONECT 1199 1200
CONECT 1199 1201
CONECT 1201 1202
CONECT 1201 1203
CONECT 1203 1204
CONECT 1203 1217
CONECT 1204 1205
CONECT 1205 1206
CONECT 1205 1208
CONECT 1206 1207
CONECT 1206 1210
CONECT 1208 1209
CONECT 1208 1212
CONECT 1210 1211
CONECT 1210 1214
CONECT 1212 1213
CONECT 1212 1214
CONECT 1214 1215
CONECT 1215 1216
CONECT 1217 1218
CONECT 1217 1219
CONECT 1219 1220
CONECT 1219 1221
CONECT 1221 1222
CONECT 1221 1226
CONECT 1222 1223
CONECT 1222 1224
CONECT 1223 1225
CONECT 1226 1227
CONECT 1226 1228
CONECT 1228 1229
CONECT 1228 1230
CONECT 1230 1231
CONECT 1230 1239
CONECT 1231 1232
CONECT 1232 1233
CONECT 1233 1234
CONECT 1234 1235
CONECT 1235 1236
CONECT 1235 1237
CONECT 1235 1238
CONECT 1239 1240
CONECT 1239 1241
CONECT 1241 1242
CONECT 1241 1243
CONECT 1243 1244
CONECT 1243 1252
CONECT 1244 1245
CONECT 1245 1246
CONECT 1246 1247
CONECT 1247 1248
CONECT 1248 1249
CONECT 1248 1250
CONECT 1248 1251
CONECT 1252 1253
CONECT 1252 1254
CONECT 1254 1255
CONECT 1254 1256
CONECT 1256 1257
CONECT 1256 1258
CONECT 1258 1259
CONECT 1258 1260
CONECT 1260 1261
CONECT 1260 1262
CONECT 1262 1263
CONECT 1262 1276
CONECT 1263 1264
CONECT 1264 1265
CONECT 1264 1267
CONECT 1265 1266
CONECT 1265 1269
CONECT 1267 1268
CONECT 1267 1271
CONECT 1269 1270
CONECT 1269 1273
CONECT 1271 1272
CONECT 1271 1273
CONECT 1273 1274
CONECT 1274 1275
CONECT 1276 1277
CONECT 1276 1278
CONECT 1278 1279
CONECT 1278 1280
CONECT 1280 1281
CONECT 1280 1282
CONECT 1282 1283
CONECT 1282 1284
CONECT 1284 1285
CONECT 1284 1286
CONECT 1286 1287
CONECT 1286 1291
CONECT 1287 1288
CONECT 1287 1289
CONECT 1288 1290
CONECT 1291 1292
CONECT 1291 1293
CONECT 1293 1294
CONECT 1293 1295
CONECT 1295 1296
CONECT 1295 1299
CONECT 1296 1297
CONECT 1297 1298
CONECT 1299 1300
CONECT 1299 1301
CONECT 1301 1302
CONECT 1301 1303
CONECT 1303 1304
CONECT 1303 1307
CONECT 1304 1305
CONECT 1305 1306
CONECT 1307 1308
CONECT 1307 1309
CONECT 1309 1310
CONECT 1309 1311
CONECT 1311 1312
CONECT 1311 1317
CONECT 1312 1313
CONECT 1313 1314
CONECT 1314 1315
CONECT 1314 1316
CONECT 1317 1318
CONECT 1317 1319
CONECT 1319 1320
CONECT 1319 1321
CONECT 1321 1322
CONECT 1321 1326
CONECT 1322 1323
CONECT 1323 1324
CONECT 1323 1325
CONECT 1326 1327
CONECT 1326 1328
CONECT 1328 1329
CONECT 1328 1330
CONECT 1330 1331
CONECT 1330 1335
CONECT 1331 1332
CONECT 1331 1334
CONECT 1332 1333
CONECT 1335 1336
CONECT 1335 1337
CONECT 1337 1338
CONECT 1337 1341
CONECT 1338 1339
CONECT 1338 1342
CONECT 1339 1340
CONECT 1340 1341
CONECT 1342 1343
CONECT 1342 1344
CONECT 1344 1345
CONECT 1344 1346
CONECT 1346 1347
CONECT 1347 1348
CONECT 1347 1349
CONECT 1349 1350
CONECT 1349 1351
CONECT 1351 1352
CONECT 1352 1353
CONECT 1352 1354
CONECT 1354 1355
CONECT 1354 1356
CONECT 1356 1357
CONECT 1356 1369
CONECT 1357 1358
CONECT 1358 1359
CONECT 1359 1360
CONECT 1360 1361
CONECT 1360 1362
CONECT 1362 1363
CONECT 1362 1366
CONECT 1363 1364
CONECT 1363 1365
CONECT 1366 1367
CONECT 1366 1368
CONECT 1369 1370
CONECT 1369 1371
CONECT 1371 1372
CONECT 1371 1373
CONECT 1373 1374
CONECT 1373 1378
CONECT 1374 1375
CONECT 1375 1376
CONECT 1375 1377
CONECT 1378 1379
CONECT 1378 1380
CONECT 1380 1381
CONECT 1380 1382
CONECT 1382 1383
CONECT 1382 1384
CONECT 1384 1385
CONECT 1384 1386
CONECT 1386 1387
CONECT 1386 1388
CONECT 1388 1389
CONECT 1388 1392
CONECT 1389 1390
CONECT 1389 1391
CONECT 1392 1393
CONECT 1392 1394
CONECT 1394 1395
CONECT 1394 1396
CONECT 1396 1397
CONECT 1396 1404
CONECT 1397 1398
CONECT 1398 1399
CONECT 1399 1400
CONECT 1399 1401
CONECT 1401 1402
CONECT 1401 1403
CONECT 1404 1405
CONECT 1404 1406
CONECT 1406 1407
CONECT 1406 1408
CONECT 1408 1409
CONECT 1408 1412
CONECT 1409 1410
CONECT 1409 1411
CONECT 1412 1413
CONECT 1412 1414
CONECT 1414 1415
CONECT 1414 1416
CONECT 1416 1417
CONECT 1416 1421
CONECT 1417 1418
CONECT 1418 1419
CONECT 1418 1420
CONECT 1421 1422
CONECT 1421 1423
CONECT 1423 1424
CONECT 1423 1425
CONECT 1425 1426
CONECT 1425 1430
CONECT 1426 1427
CONECT 1427 1428
CONECT 1427 1429
CONECT 1430 1431
CONECT 1430 1432
CONECT 1432 1433
CONECT 1432 1434
CONECT 1434 1435
CONECT 1434 1438
CONECT 1435 1436
CONECT 1436 1437
CONECT 1438 1439
CONECT 1438 1440
CONECT 1440 1441
CONECT 1440 1442
CONECT 1442 1443
CONECT 1442 1447
CONECT 1443 1444
CONECT 1444 1445
CONECT 1444 1446
CONECT 1447 1448
CONECT 1447 1449
CONECT 1449 1450
CONECT 1449 1451
CONECT 1451 1452
CONECT 1451 1456
CONECT 1452 1453
CONECT 1453 1454
CONECT 1453 1455
CONECT 1456 1457
CONECT 1456 1458
CONECT 1458 1459
CONECT 1458 1460
CONECT 1460 1461
CONECT 1460 1466
CONECT 1461 1462
CONECT 1462 1463
CONECT 1463 1464
CONECT 1463 1465
CONECT 1466 1467
CONECT 1466 1468
CONECT 1468 1469
CONECT 1468 1470
CONECT 1470 1471
CONECT 1470 1474
CONECT 1471 1472
CONECT 1471 1473
CONECT 1474 1475
CONECT 1474 1476
CONECT 1476 1477
CONECT 1476 1478
CONECT 1478 1479
CONECT 1478 1491
CONECT 1479 1480
CONECT 1480 1481
CONECT 1481 1482
CONECT 1482 1483
CONECT 1482 1484
CONECT 1484 1485
CONECT 1484 1488
CONECT 1485 1486
CONECT 1485 1487
CONECT 1488 1489
CONECT 1488 1490
CONECT 1491 1492
CONECT 1491 1493
CONECT 1493 1494
CONECT 1493 1495
CONECT 1495 1496
CONECT 1495 1497
CONECT 1497 1498
CONECT 1497 1499
CONECT 1499 1500
CONECT 1499 1501
CONECT 1501 1502
CONECT 1501 1514
CONECT 1502 1503
CONECT 1503 1504
CONECT 1503 1506
CONECT 1504 1505
CONECT 1504 1508
CONECT 1506 1507
CONECT 1506 1510
CONECT 1508 1509
CONECT 1508 1512
CONECT 1510 1511
CONECT 1510 1512
CONECT 1512 1513
CONECT 1514 1515
CONECT 1514 1516
CONECT 1516 1517
CONECT 1516 1518
CONECT 1518 1519
CONECT 1518 1523
CONECT 1519 1520
CONECT 1520 1521
CONECT 1520 1522
CONECT 1523 1524
CONECT 1523 1525
CONECT 1525 1526
CONECT 1525 1527
CONECT 1527 1528
CONECT 1528 1529
CONECT 1528 1530
CONECT 1530 1531
CONECT 1530 1532
CONECT 1532 1533
CONECT 1532 1539
CONECT 1533 1534
CONECT 1534 1535
CONECT 1534 1536
CONECT 1536 1537
CONECT 1536 1538
CONECT 1539 1540
CONECT 1539 1541
CONECT 1541 1542
CONECT 1541 1543
CONECT 1543 1544
CONECT 1543 1548
CONECT 1544 1545
CONECT 1544 1547
CONECT 1545 1546
CONECT 1548 1549
CONECT 1548 1550
CONECT 1550 1551
CONECT 1550 1554
CONECT 1551 1552
CONECT 1551 1555
CONECT 1552 1553
CONECT 1553 1554
CONECT 1555 1556
CONECT 1555 1557
CONECT 1557 1558
CONECT 1557 1559
CONECT 1559 1560
CONECT 1559 1563
CONECT 1560 1561
CONECT 1561 1562
CONECT 1563 1564
CONECT 1563 1565
CONECT 1565 1566
CONECT 1565 1567
CONECT 1567 1568
CONECT 1567 1577
CONECT 1568 1569
CONECT 1569 1570
CONECT 1569 1571
CONECT 1570 1573
CONECT 1571 1572
CONECT 1571 1575
CONECT 1573 1574
CONECT 1573 1575
CONECT 1575 1576
CONECT 1577 1578
CONECT 1577 1579
CONECT 1579 1580
CONECT 1579 1583
CONECT 1580 1581
CONECT 1580 1584
CONECT 1581 1582
CONECT 1582 1583
CONECT 1584 1585
CONECT 1584 1586
CONECT 1586 1587
CONECT 1586 1590
CONECT 1587 1588
CONECT 1587 1591
CONECT 1588 1589
CONECT 1589 1590
CONECT 1591 1592
CONECT 1591 1593
CONECT 1593 1594
CONECT 1593 1595
CONECT 1595 1596
CONECT 1595 1605
CONECT 1596 1597
CONECT 1597 1598
CONECT 1597 1599
CONECT 1598 1601
CONECT 1599 1600
CONECT 1599 1603
CONECT 1601 1602
CONECT 1601 1603
CONECT 1603 1604
CONECT 1605 1606
CONECT 1605 1607
CONECT 1607 1608
CONECT 1607 1609
CONECT 1609 1610
CONECT 1609 1614
CONECT 1610 1611
CONECT 1611 1612
CONECT 1611 1613
CONECT 1614 1615
CONECT 1614 1616
CONECT 1616 1617
CONECT 1616 1620
CONECT 1617 1618
CONECT 1617 1621
CONECT 1618 1619
CONECT 1619 1620
CONECT 1621 1622
CONECT 1621 1623
CONECT 1623 1624
CONECT 1623 1625
CONECT 1625 1626
CONECT 1625 1629
CONECT 1626 1627
CONECT 1626 1628
CONECT 1629 1630
CONECT 1629 1631
CONECT 1631 1632
CONECT 1631 1633
CONECT 1633 1634
CONECT 1633 1640
CONECT 1634 1635
CONECT 1635 1636
CONECT 1635 1637
CONECT 1637 1638
CONECT 1637 1639
CONECT 1640 1641
CONECT 1640 1642
CONECT 1642 1643
CONECT 1642 1644
CONECT 1644 1645
CONECT 1644 1653
CONECT 1645 1646
CONECT 1646 1647
CONECT 1647 1648
CONECT 1648 1649
CONECT 1649 1650
CONECT 1649 1651
CONECT 1649 1652
CONECT 1653 1654
CONECT 1653 1655
CONECT 1655 1656
CONECT 1655 1657
CONECT 1657 1658
CONECT 1657 1662
CONECT 1658 1659
CONECT 1659 1660
CONECT 1659 1661
CONECT 1662 1663
CONECT 1662 1664
CONECT 1664 1665
CONECT 1664 1668
CONECT 1665 1666
CONECT 1665 1669
CONECT 1666 1667
CONECT 1667 1668
CONECT 1669 1670
CONECT 1669 1671
CONECT 1671 1672
CONECT 1671 1673
CONECT 1673 1674
CONECT 1673 1675
CONECT 1675 1676
CONECT 1675 1677
CONECT 1677 1678
CONECT 1677 1679
CONECT 1679 1680
CONECT 1679 1681
CONECT 1681 1682
CONECT 1681 1683
CONECT 1683 1684
CONECT 1683 1685
CONECT 1685 1686
CONECT 1685 1698
CONECT 1686 1687
CONECT 1687 1688
CONECT 1688 1689
CONECT 1689 1690
CONECT 1689 1691
CONECT 1691 1692
CONECT 1691 1695
CONECT 1692 1693
CONECT 1692 1694
CONECT 1695 1696
CONECT 1695 1697
CONECT 1698 1699
CONECT 1698 1700
CONECT 1700 1701
CONECT 1700 1702
CONECT 1702 1703
CONECT 1702 1707
CONECT 1703 1704
CONECT 1704 1705
CONECT 1704 1706
CONECT 1707 1708
CONECT 1707 1709
CONECT 1709 1710
CONECT 1709 1711
CONECT 1711 1712
CONECT 1711 1716
CONECT 1712 1713
CONECT 1713 1714
CONECT 1713 1715
CONECT 1716 1717
CONECT 1716 1718
CONECT 1718 1719
CONECT 1718 1720
CONECT 1720 1721
CONECT 1720 1733
CONECT 1721 1722
CONECT 1722 1723
CONECT 1723 1724
CONECT 1724 1725
CONECT 1724 1726
CONECT 1726 1727
CONECT 1726 1730
CONECT 1727 1728
CONECT 1727 1729
CONECT 1730 1731
CONECT 1730 1732
CONECT 1733 1734
CONECT 1733 1735
CONECT 1735 1736
CONECT 1735 1737
CONECT 1737 1738
CONECT 1738 1739
CONECT 1738 1740
CONECT 1740 1741
CONECT 1740 1742
CONECT 1742 1743
CONECT 1742 1756
CONECT 1743 1744
CONECT 1744 1745
CONECT 1744 1747
CONECT 1745 1746
CONECT 1745 1749
CONECT 1747 1748
CONECT 1747 1751
CONECT 1749 1750
CONECT 1749 1753
CONECT 1751 1752
CONECT 1751 1753
CONECT 1753 1754
CONECT 1754 1755
CONECT 1756 1757
CONECT 1756 1758
CONECT 1758 1759
CONECT 1758 1760
CONECT 1760 1761
CONECT 1760 1764
CONECT 1761 1762
CONECT 1761 1763
CONECT 1764 1765
CONECT 1764 1766
CONECT 1766 1767
CONECT 1766 1768
CONECT 1768 1769
CONECT 1768 1772
CONECT 1769 1770
CONECT 1770 1771
CONECT 1772 1773
CONECT 1772 1774
CONECT 1774 1775
CONECT 1774 1776
CONECT 1776 1777
CONECT 1776 1783
CONECT 1777 1778
CONECT 1778 1779
CONECT 1778 1780
CONECT 1780 1781
CONECT 1780 1782
CONECT 1783 1784
CONECT 1783 1785
CONECT 1785 1786
CONECT 1785 1787
CONECT 1787 1788
CONECT 1787 1792
CONECT 1788 1789
CONECT 1789 1790
CONECT 1789 1791
CONECT 1792 1793
CONECT 1792 1794
CONECT 1794 1795
CONECT 1794 1796
CONECT 1796 1797
CONECT 1796 1800
CONECT 1797 1798
CONECT 1798 1799
CONECT 1800 1801
CONECT 1800 1802
CONECT 1802 1803
CONECT 1802 1804
CONECT 1804 1805
CONECT 1805 1806
CONECT 1805 1807
CONECT 1807 1808
CONECT 1807 1809
CONECT 1809 1810
CONECT 1809 1826
CONECT 1810 1811
CONECT 1811 1812
CONECT 1811 1814
CONECT 1812 1813
CONECT 1812 1815
CONECT 1814 1817
CONECT 1814 1818
CONECT 1815 1816
CONECT 1815 1817
CONECT 1817 1820
CONECT 1818 1819
CONECT 1818 1822
CONECT 1820 1821
CONECT 1820 1824
CONECT 1822 1823
CONECT 1822 1824
CONECT 1824 1825
CONECT 1826 1827
CONECT 1826 1828
CONECT 1828 1829
CONECT 1828 1830
CONECT 1830 1831
CONECT 1830 1832
CONECT 1832 1833
CONECT 1832 1834
CONECT 1834 1835
CONECT 1834 1836
CONECT 1836 1837
CONECT 1836 1841
CONECT 1837 1838
CONECT 1838 1839
CONECT 1838 1840
CONECT 1841 1842
CONECT 1841 1843
CONECT 1843 1844
CONECT 1843 1845
CONECT 1845 1846
CONECT 1845 1847
CONECT 1847 1848
CONECT 1847 1849
CONECT 1849 1850
CONECT 1849 1851
CONECT 1851 1852
CONECT 1852 1853
CONECT 1852 1854
CONECT 1854 1855
CONECT 1854 1856
CONECT 1856 1857
CONECT 1856 1858
CONECT 1858 1859
CONECT 1858 1860
CONECT 1860 1861
CONECT 1860 1862
CONECT 1862 1863
CONECT 1862 1866
CONECT 1863 1864
CONECT 1864 1865
CONECT 1866 1867
CONECT 1866 1868
CONECT 1868 1869
CONECT 1868 1870
CONECT 1870 1871
CONECT 1870 1875
CONECT 1871 1872
CONECT 1871 1873
CONECT 1872 1874
CONECT 1875 1876
CONECT 1875 1877
CONECT 1877 1878
CONECT 1877 1879
CONECT 1879 1880
CONECT 1879 1885
CONECT 1880 1881
CONECT 1881 1882
CONECT 1882 1883
CONECT 1882 1884
CONECT 1885 1886
CONECT 1885 1887
CONECT 1887 1888
CONECT 1887 1889
CONECT 1889 1890
CONECT 1889 1906
CONECT 1890 1891
CONECT 1891 1892
CONECT 1891 1894
CONECT 1892 1893
CONECT 1892 1895
CONECT 1894 1897
CONECT 1894 1898
CONECT 1895 1896
CONECT 1895 1897
CONECT 1897 1900
CONECT 1898 1899
CONECT 1898 1902
CONECT 1900 1901
CONECT 1900 1904
CONECT 1902 1903
CONECT 1902 1904
CONECT 1904 1905
CONECT 1906 1907
CONECT 1906 1908
CONECT 1908 1909
CONECT 1908 1910
CONECT 1910 1911
CONECT 1910 1915
CONECT 1911 1912
CONECT 1912 1913
CONECT 1912 1914
CONECT 1915 1916
CONECT 1915 1917
CONECT 1917 1918
CONECT 1917 1919
CONECT 1919 1920
CONECT 1919 1932
CONECT 1920 1921
CONECT 1921 1922
CONECT 1922 1923
CONECT 1923 1924
CONECT 1923 1925
CONECT 1925 1926
CONECT 1925 1929
CONECT 1926 1927
CONECT 1926 1928
CONECT 1929 1930
CONECT 1929 1931
CONECT 1932 1933
CONECT 1932 1934
CONECT 1934 1935
CONECT 1934 1936
CONECT 1936 1937
CONECT 1936 1944
CONECT 1937 1938
CONECT 1938 1939
CONECT 1939 1940
CONECT 1939 1941
CONECT 1941 1942
CONECT 1941 1943
CONECT 1944 1945
CONECT 1944 1946
CONECT 1946 1947
CONECT 1946 1948
CONECT 1948 1949
CONECT 1948 1954
CONECT 1949 1950
CONECT 1950 1951
CONECT 1951 1952
CONECT 1951 1953
CONECT 1954 1955
CONECT 1954 1956
CONECT 1956 1957
CONECT 1956 1958
CONECT 1958 1959
CONECT 1958 1962
CONECT 1959 1960
CONECT 1959 1961
CONECT 1962 1963
CONECT 1962 1964
CONECT 1964 1965
CONECT 1964 1966
CONECT 1966 1967
CONECT 1966 1971
CONECT 1967 1968
CONECT 1968 1969
CONECT 1968 1970
CONECT 1971 1972
CONECT 1971 1973
CONECT 1973 1974
CONECT 1973 1975
CONECT 1975 1976
CONECT 1975 1988
CONECT 1976 1977
CONECT 1977 1978
CONECT 1978 1979
CONECT 1979 1980
CONECT 1979 1981
CONECT 1981 1982
CONECT 1981 1985
CONECT 1982 1983
CONECT 1982 1984
CONECT 1985 1986
CONECT 1985 1987
CONECT 1988 1989
CONECT 1988 1990
CONECT 1990 1991
CONECT 1990 1992
CONECT 1992 1993
CONECT 1992 1997
CONECT 1993 1994
CONECT 1994 1995
CONECT 1994 1996
CONECT 1997 1998
CONECT 1997 1999
CONECT 1999 2000
CONECT 1999 2001
CONECT 2001 2002
CONECT 2002 2003
CONECT 2002 2004
CONECT 2004 2005
CONECT 2004 2006
CONECT 2006 2007
CONECT 2006 2019
CONECT 2007 2008
CONECT 2008 2009
CONECT 2009 2010
CONECT 2010 2011
CONECT 2010 2012
CONECT 2012 2013
CONECT 2012 2016
CONECT 2013 2014
CONECT 2013 2015
CONECT 2016 2017
CONECT 2016 2018
CONECT 2019 2020
CONECT 2019 2021
CONECT 2021 2022
CONECT 2021 2023
CONECT 2023 2024
CONECT 2023 2027
CONECT 2024 2025
CONECT 2024 2026
CONECT 2027 2028
CONECT 2027 2029
CONECT 2029 2030
CONECT 2029 2031
CONECT 2031 2032
CONECT 2031 2037
CONECT 2032 2033
CONECT 2033 2034
CONECT 2034 2035
CONECT 2034 2036
CONECT 2037 2038
CONECT 2037 2039
CONECT 2039 2040
CONECT 2039 2041
CONECT 2041 2042
CONECT 2041 2045
CONECT 2042 2043
CONECT 2043 2044
CONECT 2045 2046
CONECT 2045 2047
CONECT 2047 2048
CONECT 2047 2049
CONECT 2049 2050
CONECT 2049 2053
CONECT 2050 2051
CONECT 2050 2052
CONECT 2053 2054
CONECT 2053 2055
CONECT 2055 2056
CONECT 2055 2057
CONECT 2057 2058
CONECT 2057 2061
CONECT 2058 2059
CONECT 2058 2060
CONECT 2061 2062
CONECT 2061 2063
CONECT 2063 2064
CONECT 2063 2065
CONECT 2065 2066
CONECT 2066 2067
CONECT 2066 2068
CONECT 2068 2069
CONECT 2068 2070
CONECT 2070 2071
CONECT 2070 2076
CONECT 2071 2072
CONECT 2072 2073
CONECT 2073 2074
CONECT 2073 2075
CONECT 2076 2077
CONECT 2076 2078
CONECT 2078 2079
CONECT 2078 2080
CONECT 2080 2081
CONECT 2080 2084
CONECT 2081 2082
CONECT 2081 2083
CONECT 2084 2085
CONECT 2084 2086
CONECT 2086 2087
CONECT 2086 2088
CONECT 2088 2089
CONECT 2088 2094
CONECT 2089 2090
CONECT 2090 2091
CONECT 2091 2092
CONECT 2091 2093
CONECT 2094 2095
CONECT 2094 2096
CONECT 2096 2097
CONECT 2096 2098
CONECT 2098 2099
CONECT 2098 2102
CONECT 2099 2100
CONECT 2100 2101
CONECT 2102 2103
CONECT 2102 2104
CONECT 2104 2105
CONECT 2104 2106
CONECT 2106 2107
CONECT 2106 2111
CONECT 2107 2108
CONECT 2108 2109
CONECT 2108 2110
CONECT 2111 2112
CONECT 2111 2113
CONECT 2113 2114
CONECT 2113 2115
CONECT 2115 2116
CONECT 2115 2119
CONECT 2116 2117
CONECT 2116 2118
CONECT 2119 2120
CONECT 2119 2121
CONECT 2121 2122
CONECT 2121 2123
CONECT 2123 2124
CONECT 2123 2137
CONECT 2124 2125
CONECT 2125 2126
CONECT 2125 2128
CONECT 2126 2127
CONECT 2126 2130
CONECT 2128 2129
CONECT 2128 2132
CONECT 2130 2131
CONECT 2130 2134
CONECT 2132 2133
CONECT 2132 2134
CONECT 2134 2135
CONECT 2135 2136
CONECT 2137 2138
CONECT 2137 2139
CONECT 2139 2140
CONECT 2139 2141
CONECT 2141 2142
CONECT 2141 2145
CONECT 2142 2143
CONECT 2143 2144
CONECT 2145 2146
CONECT 2145 2147
CONECT 2147 2148
CONECT 2147 2149
CONECT 2149 2150
CONECT 2149 2154
CONECT 2150 2151
CONECT 2151 2152
CONECT 2151 2153
CONECT 2154 2155
CONECT 2154 2156
CONECT 2156 2157
CONECT 2156 2158
CONECT 2158 2159
CONECT 2158 2163
CONECT 2159 2160
CONECT 2160 2161
CONECT 2160 2162
CONECT 2163 2164
CONECT 2163 2165
CONECT 2165 2166
CONECT 2165 2167
CONECT 2167 2168
CONECT 2167 2175
CONECT 2168 2169
CONECT 2169 2170
CONECT 2170 2171
CONECT 2170 2172
CONECT 2172 2173
CONECT 2172 2174
CONECT 2175 2176
CONECT 2175 2177
CONECT 2177 2178
CONECT 2177 2179
CONECT 2179 2180
CONECT 2179 2192
CONECT 2180 2181
CONECT 2181 2182
CONECT 2182 2183
CONECT 2183 2184
CONECT 2183 2185
CONECT 2185 2186
CONECT 2185 2189
CONECT 2186 2187
CONECT 2186 2188
CONECT 2189 2190
CONECT 2189 2191
CONECT 2192 2193
CONECT 2192 2194
CONECT 2194 2195
CONECT 2194 2196
CONECT 2196 2197
CONECT 2196 2198
CONECT 2198 2199
CONECT 2198 2200
CONECT 2200 2201
CONECT 2200 2202
CONECT 2202 2203
CONECT 2202 2206
CONECT 2203 2204
CONECT 2203 2205
CONECT 2206 2207
CONECT 2206 2208
CONECT 2208 2209
CONECT 2208 2210
CONECT 2210 2211
CONECT 2210 2219
CONECT 2211 2212
CONECT 2212 2213
CONECT 2213 2214
CONECT 2214 2215
CONECT 2215 2216
CONECT 2215 2217
CONECT 2215 2218
CONECT 2219 2220
CONECT 2219 2221
CONECT 2221 2222
CONECT 2221 2223
CONECT 2223 2224
CONECT 2224 2225
CONECT 2224 2226
CONECT 2226 2227
CONECT 2226 2228
CONECT 2228 2229
CONECT 2228 2232
CONECT 2229 2230
CONECT 2229 2231
CONECT 2232 2233
CONECT 2232 2234
CONECT 2234 2235
CONECT 2234 2236
CONECT 2236 2237
CONECT 2236 2245
CONECT 2237 2238
CONECT 2238 2239
CONECT 2239 2240
CONECT 2240 2241
CONECT 2241 2242
CONECT 2241 2243
CONECT 2241 2244
CONECT 2245 2246
CONECT 2245 2247
CONECT 2247 2248
CONECT 2247 2249
CONECT 2249 2250
CONECT 2249 2254
CONECT 2250 2251
CONECT 2251 2252
CONECT 2251 2253
CONECT 2254 2255
CONECT 2254 2256
CONECT 2256 2257
CONECT 2256 2258
CONECT 2258 2259
CONECT 2258 2262
CONECT 2259 2260
CONECT 2259 2261
CONECT 2262 2263
CONECT 2262 2264
CONECT 2264 2265
CONECT 2264 2266
CONECT 2266 2267
CONECT 2266 2271
CONECT 2267 2268
CONECT 2268 2269
CONECT 2268 2270
CONECT 2271 2272
CONECT 2271 2273
CONECT 2273 2274
CONECT 2273 2275
CONECT 2275 2276
CONECT 2276 2277
CONECT 2276 2278
CONECT 2278 2279
CONECT 2278 2280
CONECT 2280 2281
CONECT 2280 2289
CONECT 2281 2282
CONECT 2282 2283
CONECT 2283 2284
CONECT 2284 2285
CONECT 2285 2286
CONECT 2285 2287
CONECT 2285 2288
CONECT 2289 2290
CONECT 2289 2291
CONECT 2291 2292
CONECT 2291 2293
CONECT 2293 2294
CONECT 2293 2297
CONECT 2294 2295
CONECT 2294 2296
CONECT 2297 2298
CONECT 2297 2299
CONECT 2299 2300
CONECT 2299 2301
CONECT 2301 2302
CONECT 2301 2306
CONECT 2302 2303
CONECT 2303 2304
CONECT 2303 2305
CONECT 2306 2307
CONECT 2306 2308
CONECT 2308 2309
CONECT 2308 2310
CONECT 2310 2311
CONECT 2310 2315
CONECT 2311 2312
CONECT 2311 2314
CONECT 2312 2313
CONECT 2315 2316
CONECT 2315 2317
CONECT 2317 2318
CONECT 2317 2319
CONECT 2319 2320
CONECT 2319 2321
CONECT 2321 2322
CONECT 2321 2323
CONECT 2323 2324
CONECT 2323 2325
CONECT 2325 2326
CONECT 2325 2331
CONECT 2326 2327
CONECT 2327 2328
CONECT 2328 2329
CONECT 2328 2330
CONECT 2331 2332
CONECT 2331 2333
CONECT 2333 2334
CONECT 2333 2335
CONECT 2335 2336
CONECT 2335 2340
CONECT 2336 2337
CONECT 2337 2338
CONECT 2337 2339
CONECT 2340 2341
CONECT 2340 2342
CONECT 2342 2343
CONECT 2342 2344
CONECT 2344 2345
CONECT 2344 2349
CONECT 2345 2346
CONECT 2345 2348
CONECT 2346 2347
CONECT 2349 2350
CONECT 2349 2351
CONECT 2351 2352
CONECT 2351 2353
CONECT 2353 2354
CONECT 2353 2357
CONECT 2354 2355
CONECT 2354 2356
CONECT 2357 2358
CONECT 2357 2359
CONECT 2359 2360
CONECT 2359 2361
CONECT 2361 2362
CONECT 2361 2366
CONECT 2362 2363
CONECT 2362 2364
CONECT 2363 2365
CONECT 2366 2367
CONECT 2366 2368
CONECT 2368 2369
CONECT 2368 2370
CONECT 2370 2371
CONECT 2370 2372
CONECT 2372 2373
CONECT 2372 2374
CONECT 2374 2375
CONECT 2374 2376
CONECT 2376 2377
CONECT 2376 2378
CONECT 2378 2379
CONECT 2378 2380
CONECT 2380 2381
CONECT 2380 2382
CONECT 2382 2383
CONECT 2383 2384
CONECT 2383 2385
CONECT 2385 2386
CONECT 2385 2387
CONECT 2387 2388
CONECT 2387 2389
CONECT 2389 2390
CONECT 2389 2391
CONECT 2391 2392
CONECT 2391 2393
CONECT 2393 2394
CONECT 2393 2406
CONECT 2394 2395
CONECT 2395 2396
CONECT 2396 2397
CONECT 2397 2398
CONECT 2397 2399
CONECT 2399 2400
CONECT 2399 2403
CONECT 2400 2401
CONECT 2400 2402
CONECT 2403 2404
CONECT 2403 2405
CONECT 2406 2407
CONECT 2406 2408
CONECT 2408 2409
CONECT 2408 2410
CONECT 2410 2411
CONECT 2410 2414
CONECT 2411 2412
CONECT 2412 2413
CONECT 2414 2415
CONECT 2414 2416
CONECT 2416 2417
CONECT 2416 2418
CONECT 2418 2419
CONECT 2418 2422
CONECT 2419 2420
CONECT 2420 2421
CONECT 2422 2423
CONECT 2422 2424
CONECT 2424 2425
CONECT 2424 2426
CONECT 2426 2427
CONECT 2426 2436
CONECT 2427 2428
CONECT 2428 2429
CONECT 2428 2430
CONECT 2429 2432
CONECT 2430 2431
CONECT 2430 2434
CONECT 2432 2433
CONECT 2432 2434
CONECT 2434 2435
CONECT 2436 2437
CONECT 2436 2438
CONECT 2438 2439
CONECT 2438 2440
CONECT 2440 2441
CONECT 2440 2445
CONECT 2441 2442
CONECT 2441 2443
CONECT 2442 2444
CONECT 2445 2446
CONECT 2445 2447
CONECT 2447 2448
CONECT 2447 2449
CONECT 2449 2450
CONECT 2449 2454
CONECT 2450 2451
CONECT 2451 2452
CONECT 2451 2453
CONECT 2454 2455
CONECT 2454 2456
CONECT 2456 2457
CONECT 2456 2458
CONECT 2458 2459
CONECT 2459 2460
CONECT 2459 2461
CONECT 2461 2462
CONECT 2461 2463
CONECT 2463 2464
CONECT 2463 2468
CONECT 2464 2465
CONECT 2464 2466
CONECT 2465 2467
CONECT 2468 2469
CONECT 2468 2470
CONECT 2470 2471
CONECT 2470 2474
CONECT 2471 2472
CONECT 2471 2475
CONECT 2472 2473
CONECT 2473 2474
CONECT 2475 2476
CONECT 2475 2477
CONECT 2477 2478
CONECT 2477 2479
CONECT 2479 2480
CONECT 2479 2488
CONECT 2480 2481
CONECT 2481 2482
CONECT 2482 2483
CONECT 2483 2484
CONECT 2484 2485
CONECT 2484 2486
CONECT 2484 2487
CONECT 2488 2489
CONECT 2488 2490
CONECT 2490 2491
CONECT 2490 2492
CONECT 2492 2493
CONECT 2492 2497
CONECT 2493 2494
CONECT 2494 2495
CONECT 2494 2496
CONECT 2497 2498
CONECT 2497 2499
CONECT 2499 2500
CONECT 2499 2501
CONECT 2501 2502
CONECT 2501 2505
CONECT 2502 2503
CONECT 2503 2504
CONECT 2505 2506
CONECT 2505 2507
CONECT 2507 2508
CONECT 2507 2509
CONECT 2509 2510
CONECT 2509 2514
CONECT 2510 2511
CONECT 2511 2512
CONECT 2511 2513
CONECT 2514 2515
CONECT 2514 2516
CONECT 2516 2517
CONECT 2516 2518
CONECT 2518 2519
CONECT 2518 2522
CONECT 2519 2520
CONECT 2519 2521
CONECT 2522 2523
CONECT 2522 2524
CONECT 2524 2525
CONECT 2524 2526
CONECT 2526 2527
CONECT 2526 2540
CONECT 2527 2528
CONECT 2528 2529
CONECT 2528 2531
CONECT 2529 2530
CONECT 2529 2533
CONECT 2531 2532
CONECT 2531 2535
CONECT 2533 2534
CONECT 2533 2537
CONECT 2535 2536
CONECT 2535 2537
CONECT 2537 2538
CONECT 2538 2539
CONECT 2540 2541
CONECT 2540 2542
CONECT 2542 2543
CONECT 2542 2544
CONECT 2544 2545
CONECT 2544 2548
CONECT 2545 2546
CONECT 2546 2547
CONECT 2548 2549
CONECT 2548 2550
CONECT 2550 2551
CONECT 2550 2552
CONECT 2552 2553
CONECT 2552 2558
CONECT 2553 2554
CONECT 2554 2555
CONECT 2555 2556
CONECT 2555 2557
CONECT 2558 2559
CONECT 2558 2560
CONECT 2560 2561
CONECT 2560 2562
CONECT 2562 2563
CONECT 2562 2575
CONECT 2563 2564
CONECT 2564 2565
CONECT 2564 2567
CONECT 2565 2566
CONECT 2565 2569
CONECT 2567 2568
CONECT 2567 2571
CONECT 2569 2570
CONECT 2569 2573
CONECT 2571 2572
CONECT 2571 2573
CONECT 2573 2574
CONECT 2575 2576
CONECT 2575 2577
CONECT 2577 2578
CONECT 2577 2579
CONECT 2579 2580
CONECT 2579 2583
CONECT 2580 2581
CONECT 2580 2582
CONECT 2583 2584
CONECT 2583 2585
CONECT 2585 2586
CONECT 2585 2587
CONECT 2587 2588
CONECT 2587 2589
CONECT 2589 2590
CONECT 2589 2591
CONECT 2591 2592
CONECT 2591 2593
CONECT 2593 2594
CONECT 2593 2607
CONECT 2594 2595
CONECT 2595 2596
CONECT 2595 2598
CONECT 2596 2597
CONECT 2596 2600
CONECT 2598 2599
CONECT 2598 2602
CONECT 2600 2601
CONECT 2600 2604
CONECT 2602 2603
CONECT 2602 2604
CONECT 2604 2605
CONECT 2605 2606
CONECT 2607 2608
CONECT 2607 2609
CONECT 2609 2610
CONECT 2609 2611
CONECT 2611 2612
CONECT 2611 2616
CONECT 2612 2613
CONECT 2612 2614
CONECT 2613 2615
CONECT 2616 2617
CONECT 2616 2618
CONECT 2618 2619
CONECT 2618 2620
CONECT 2620 2621
CONECT 2620 2628
CONECT 2621 2622
CONECT 2622 2623
CONECT 2623 2624
CONECT 2623 2625
CONECT 2625 2626
CONECT 2625 2627
CONECT 2628 2629
CONECT 2628 2630
CONECT 2630 2631
CONECT 2630 2632
CONECT 2632 2633
CONECT 2632 2637
CONECT 2633 2634
CONECT 2634 2635
CONECT 2634 2636
CONECT 2637 2638
CONECT 2637 2639
CONECT 2639 2640
CONECT 2639 2641
CONECT 2641 2642
CONECT 2641 2646
CONECT 2642 2643
CONECT 2642 2645
CONECT 2643 2644
CONECT 2646 2647
CONECT 2646 2648
CONECT 2648 2649
CONECT 2648 2650
CONECT 2650 2651
CONECT 2650 2659
CONECT 2651 2652
CONECT 2652 2653
CONECT 2653 2654
CONECT 2654 2655
CONECT 2655 2656
CONECT 2655 2657
CONECT 2655 2658
CONECT 2659 2660
CONECT 2659 2661
CONECT 2661 2662
CONECT 2661 2663
CONECT 2663 2664
CONECT 2663 2669
CONECT 2664 2665
CONECT 2665 2666
CONECT 2666 2667
CONECT 2666 2668
CONECT 2669 2670
CONECT 2669 2671
CONECT 2671 2672
CONECT 2671 2673
CONECT 2673 2674
CONECT 2673 2679
CONECT 2674 2675
CONECT 2675 2676
CONECT 2676 2677
CONECT 2676 2678
CONECT 2679 2680
CONECT 2679 2681
CONECT 2681 2682
CONECT 2681 2683
CONECT 2683 2684
CONECT 2683 2685
CONECT 2685 2686
CONECT 2685 2687
CONECT 2687 2688
CONECT 2687 2689
CONECT 2689 2690
CONECT 2689 2694
CONECT 2690 2691
CONECT 2691 2692
CONECT 2691 2693
CONECT 2694 2695
CONECT 2694 2696
CONECT 2696 2697
CONECT 2696 2698
CONECT 2698 2699
CONECT 2698 2704
CONECT 2699 2700
CONECT 2700 2701
CONECT 2701 2702
CONECT 2701 2703
CONECT 2704 2705
CONECT 2704 2706
CONECT 2706 2707
CONECT 2706 2708
CONECT 2708 2709
CONECT 2708 2713
CONECT 2709 2710
CONECT 2710 2711
CONECT 2710 2712
CONECT 2713 2714
CONECT 2713 2715
CONECT 2715 2716
CONECT 2715 2717
CONECT 2717 2718
CONECT 2717 2730
CONECT 2718 2719
CONECT 2719 2720
CONECT 2720 2721
CONECT 2721 2722
CONECT 2721 2723
CONECT 2723 2724
CONECT 2723 2727
CONECT 2724 2725
CONECT 2724 2726
CONECT 2727 2728
CONECT 2727 2729
CONECT 2730 2731
CONECT 2730 2732
CONECT 2732 2733
CONECT 2732 2734
CONECT 2734 2735
CONECT 2734 2747
CONECT 2735 2736
CONECT 2736 2737
CONECT 2737 2738
CONECT 2738 2739
CONECT 2738 2740
CONECT 2740 2741
CONECT 2740 2744
CONECT 2741 2742
CONECT 2741 2743
CONECT 2744 2745
CONECT 2744 2746
CONECT 2747 2748
CONECT 2747 2749
CONECT 2749 2750
CONECT 2749 2751
CONECT 2751 2752
CONECT 2751 2764
CONECT 2752 2753
CONECT 2753 2754
CONECT 2754 2755
CONECT 2755 2756
CONECT 2755 2757
CONECT 2757 2758
CONECT 2757 2761
CONECT 2758 2759
CONECT 2758 2760
CONECT 2761 2762
CONECT 2761 2763
CONECT 2764 2765
CONECT 2764 2766
CONECT 2766 2767
CONECT 2766 2768
CONECT 2768 2769
CONECT 2768 2776
CONECT 2769 2770
CONECT 2770 2771
CONECT 2771 2772
CONECT 2771 2773
CONECT 2773 2774
CONECT 2773 2775
CONECT 2776 2777
CONECT 2776 2778
CONECT 2778 2779
CONECT 2778 2780
CONECT 2780 2781
CONECT 2780 2797
CONECT 2781 2782
CONECT 2782 2783
CONECT 2782 2785
CONECT 2783 2784
CONECT 2783 2786
CONECT 2785 2788
CONECT 2785 2789
CONECT 2786 2787
CONECT 2786 2788
CONECT 2788 2791
CONECT 2789 2790
CONECT 2789 2793
CONECT 2791 2792
CONECT 2791 2795
CONECT 2793 2794
CONECT 2793 2795
CONECT 2795 2796
CONECT 2797 2798
CONECT 2797 2799
CONECT 2799 2800
CONECT 2799 2803
CONECT 2800 2801
CONECT 2800 2804
CONECT 2801 2802
CONECT 2802 2803
CONECT 2804 2805
CONECT 2804 2806
CONECT 2806 2807
CONECT 2806 2808
CONECT 2808 2809
CONECT 2808 2813
CONECT 2809 2810
CONECT 2809 2811
CONECT 2810 2812
CONECT 2813 2814
CONECT 2813 2815
CONECT 2815 2816
CONECT 2815 2817
CONECT 2817 2818
CONECT 2817 2822
CONECT 2818 2819
CONECT 2819 2820
CONECT 2819 2821
CONECT 2822 2823
CONECT 2822 2824
CONECT 2824 2825
CONECT 2824 2826
CONECT 2826 2827
CONECT 2826 2830
CONECT 2827 2828
CONECT 2827 2829
CONECT 2830 2831
CONECT 2830 2832
CONECT 2832 2833
CONECT 2832 2834
CONECT 2834 2835
CONECT 2834 2841
CONECT 2835 2836
CONECT 2836 2837
CONECT 2836 2838
CONECT 2838 2839
CONECT 2838 2840
CONECT 2841 2842
CONECT 2841 2843
CONECT 2843 2844
CONECT 2843 2845
CONECT 2845 2846
CONECT 2845 2849
CONECT 2846 2847
CONECT 2847 2848
CONECT 2849 2850
CONECT 2849 2851
CONECT 2851 2852
CONECT 2851 2853
CONECT 2853 2854
CONECT 2853 2863
CONECT 2854 2855
CONECT 2855 2856
CONECT 2855 2857
CONECT 2856 2859
CONECT 2857 2858
CONECT 2857 2861
CONECT 2859 2860
CONECT 2859 2861
CONECT 2861 2862
CONECT 2863 2864
CONECT 2863 2865
CONECT 2865 2866
CONECT 2865 2867
CONECT 2867 2868
CONECT 2867 2880
CONECT 2868 2869
CONECT 2869 2870
CONECT 2870 2871
CONECT 2871 2872
CONECT 2871 2873
CONECT 2873 2874
CONECT 2873 2877
CONECT 2874 2875
CONECT 2874 2876
CONECT 2877 2878
CONECT 2877 2879
CONECT 2880 2881
CONECT 2880 2882
CONECT 2882 2883
CONECT 2882 2884
CONECT 2884 2885
CONECT 2885 2886
CONECT 2885 2887
CONECT 2887 2888
CONECT 2887 2889
CONECT 2889 2890
CONECT 2889 2893
CONECT 2890 2891
CONECT 2890 2892
CONECT 2893 2894
CONECT 2893 2895
CONECT 2895 2896
CONECT 2895 2897
CONECT 2897 2898
CONECT 2897 2910
CONECT 2898 2899
CONECT 2899 2900
CONECT 2899 2902
CONECT 2900 2901
CONECT 2900 2904
CONECT 2902 2903
CONECT 2902 2906
CONECT 2904 2905
CONECT 2904 2908
CONECT 2906 2907
CONECT 2906 2908
CONECT 2908 2909
CONECT 2910 2911
CONECT 2910 2912
CONECT 2912 2913
CONECT 2912 2914
CONECT 2914 2915
CONECT 2914 2916
CONECT 2916 2917
CONECT 2916 2918
CONECT 2918 2919
CONECT 2918 2920
CONECT 2920 2921
CONECT 2920 2924
CONECT 2921 2922
CONECT 2921 2923
CONECT 2924 2925
CONECT 2924 2926
CONECT 2926 2927
CONECT 2926 2928
CONECT 2928 2929
CONECT 2929 2930
CONECT 2929 2931
CONECT 2931 2932
CONECT 2931 2935
CONECT 2932 2933
CONECT 2932 2936
CONECT 2933 2934
CONECT 2934 2935
CONECT 2936 2937
CONECT 2936 2938
CONECT 2938 2939
CONECT 2938 2940
CONECT 2940 2941
CONECT 2940 2945
CONECT 2941 2942
CONECT 2942 2943
CONECT 2942 2944
CONECT 2945 2946
CONECT 2945 2947
CONECT 2947 2948
CONECT 2947 2949
CONECT 2949 2950
CONECT 2949 2959
CONECT 2950 2951
CONECT 2951 2952
CONECT 2951 2953
CONECT 2952 2955
CONECT 2953 2954
CONECT 2953 2957
CONECT 2955 2956
CONECT 2955 2957
CONECT 2957 2958
CONECT 2959 2960
CONECT 2959 2961
CONECT 2961 2962
CONECT 2961 2963
CONECT 2963 2964
CONECT 2963 2968
CONECT 2964 2965
CONECT 2965 2966
CONECT 2965 2967
CONECT 2968 2969
CONECT 2968 2970
CONECT 2970 2971
CONECT 2970 2972
CONECT 2972 2973
CONECT 2972 2979
CONECT 2973 2974
CONECT 2974 2975
CONECT 2974 2976
CONECT 2976 2977
CONECT 2976 2978
CONECT 2979 2980
CONECT 2979 2981
CONECT 2981 2982
CONECT 2981 2983
CONECT 2983 2984
CONECT 2983 2987
CONECT 2984 2985
CONECT 2985 2986
CONECT 2987 2988
CONECT 2987 2989
CONECT 2989 2990
CONECT 2989 2991
CONECT 2991 2992
CONECT 2991 2996
CONECT 2992 2993
CONECT 2993 2994
CONECT 2993 2995
CONECT 2996 2997
CONECT 2996 2998
CONECT 2998 2999
CONECT 2998 3000
CONECT 3000 3001
CONECT 3000 3009
CONECT 3001 3002
CONECT 3002 3003
CONECT 3003 3004
CONECT 3004 3005
CONECT 3005 3006
CONECT 3005 3007
CONECT 3005 3008
CONECT 3009 3010
CONECT 3009 3011
CONECT 3011 3012
CONECT 3011 3013
CONECT 3013 3014
CONECT 3013 3026
CONECT 3014 3015
CONECT 3015 3016
CONECT 3015 3018
CONECT 3016 3017
CONECT 3016 3020
CONECT 3018 3019
CONECT 3018 3022
CONECT 3020 3021
CONECT 3020 3024
CONECT 3022 3023
CONECT 3022 3024
CONECT 3024 3025
CONECT 3026 3027
CONECT 3026 3028
CONECT 3028 3029
CONECT 3028 3030
CONECT 3030 3031
CONECT 3031 3032
CONECT 3031 3033
CONECT 3033 3034
CONECT 3033 3035
CONECT 3035 3036
CONECT 3035 3045
CONECT 3036 3037
CONECT 3037 3038
CONECT 3037 3039
CONECT 3038 3041
CONECT 3039 3040
CONECT 3039 3043
CONECT 3041 3042
CONECT 3041 3043
CONECT 3043 3044
CONECT 3045 3046
CONECT 3045 3047
CONECT 3047 3048
CONECT 3047 3049
CONECT 3049 3050
CONECT 3049 3062
CONECT 3050 3051
CONECT 3051 3052
CONECT 3051 3054
CONECT 3052 3053
CONECT 3052 3056
CONECT 3054 3055
CONECT 3054 3058
CONECT 3056 3057
CONECT 3056 3060
CONECT 3058 3059
CONECT 3058 3060
CONECT 3060 3061
CONECT 3062 3063
CONECT 3062 3064
CONECT 3064 3065
CONECT 3064 3066
CONECT 3066 3067
CONECT 3066 3070
CONECT 3067 3068
CONECT 3068 3069
CONECT 3070 3071
CONECT 3070 3072
CONECT 3072 3073
CONECT 3072 3074
CONECT 3074 3075
CONECT 3074 3088
CONECT 3075 3076
CONECT 3076 3077
CONECT 3076 3079
CONECT 3077 3078
CONECT 3077 3081
CONECT 3079 3080
CONECT 3079 3083
CONECT 3081 3082
CONECT 3081 3085
CONECT 3083 3084
CONECT 3083 3085
CONECT 3085 3086
CONECT 3086 3087
CONECT 3088 3089
CONECT 3088 3090
CONECT 3090 3091
CONECT 3090 3092
CONECT 3092 3093
CONECT 3092 3096
CONECT 3093 3094
CONECT 3094 3095
CONECT 3096 3097
CONECT 3096 3098
CONECT 3098 3099
CONECT 3098 3100
CONECT 3100 3101
CONECT 3101 3102
CONECT 3101 3103
CONECT 3103 3104
CONECT 3103 3105
CONECT 3105 3106
CONECT 3105 3110
CONECT 3106 3107
CONECT 3106 3108
CONECT 3107 3109
CONECT 3110 3111
CONECT 3110 3112
CONECT 3112 3113
CONECT 3112 3114
CONECT 3114 3115
CONECT 3114 3118
CONECT 3115 3116
CONECT 3115 3117
CONECT 3118 3119
CONECT 3118 3120
CONECT 3120 3121
CONECT 3120 3122
CONECT 3122 3123
CONECT 3122 3127
CONECT 3123 3124
CONECT 3124 3125
CONECT 3124 3126
CONECT 3127 3128
CONECT 3127 3129
CONECT 3129 3130
CONECT 3129 3131
CONECT 3131 3132
CONECT 3131 3135
CONECT 3132 3133
CONECT 3132 3134
CONECT 3135 3136
CONECT 3135 3137
CONECT 3137 3138
CONECT 3137 3139
CONECT 3139 3140
CONECT 3139 3144
CONECT 3140 3141
CONECT 3141 3142
CONECT 3141 3143
CONECT 3144 3145
CONECT 3144 3146
CONECT 3146 3147
CONECT 3146 3148
CONECT 3148 3149
CONECT 3148 3161
CONECT 3149 3150
CONECT 3150 3151
CONECT 3151 3152
CONECT 3152 3153
CONECT 3152 3154
CONECT 3154 3155
CONECT 3154 3158
CONECT 3155 3156
CONECT 3155 3157
CONECT 3158 3159
CONECT 3158 3160
CONECT 3161 3162
CONECT 3161 3163
CONECT 3163 3164
CONECT 3163 3165
CONECT 3165 3166
CONECT 3165 3171
CONECT 3166 3167
CONECT 3167 3168
CONECT 3168 3169
CONECT 3168 3170
CONECT 3171 3172
CONECT 3171 3173
CONECT 3173 3174
CONECT 3173 3175
CONECT 3175 3176
CONECT 3175 3177
CONECT 3177 3178
CONECT 3177 3179
CONECT 3179 3180
CONECT 3179 3181
CONECT 3181 3182
CONECT 3181 3185
CONECT 3182 3183
CONECT 3183 3184
CONECT 3185 3186
CONECT 3185 3187
CONECT 3187 3188
CONECT 3187 3189
CONECT 3189 3190
CONECT 3189 3194
CONECT 3190 3191
CONECT 3190 3192
CONECT 3191 3193
CONECT 3194 3195
CONECT 3194 3196
CONECT 3196 3197
CONECT 3196 3198
CONECT 3198 3199
CONECT 3198 3206
CONECT 3199 3200
CONECT 3200 3201
CONECT 3201 3202
CONECT 3201 3203
CONECT 3203 3204
CONECT 3203 3205
CONECT 3206 3207
CONECT 3206 3208
CONECT 3208 3209
CONECT 3208 3210
CONECT 3210 3211
CONECT 3210 3214
CONECT 3211 3212
CONECT 3211 3213
CONECT 3214 3215
CONECT 3214 3216
CONECT 3216 3217
CONECT 3216 3220
CONECT 3217 3218
CONECT 3217 3221
CONECT 3218 3219
CONECT 3219 3220
CONECT 3221 3222
CONECT 3221 3223
CONECT 3223 3224
CONECT 3223 3225
CONECT 3225 3226
CONECT 3225 3230
CONECT 3226 3227
CONECT 3226 3229
CONECT 3227 3228
CONECT 3230 3231
CONECT 3230 3232
CONECT 3232 3233
CONECT 3232 3234
CONECT 3234 3235
CONECT 3234 3247
CONECT 3235 3236
CONECT 3236 3237
CONECT 3237 3238
CONECT 3238 3239
CONECT 3238 3240
CONECT 3240 3241
CONECT 3240 3244
CONECT 3241 3242
CONECT 3241 3243
CONECT 3244 3245
CONECT 3244 3246
CONECT 3247 3248
CONECT 3247 3249
CONECT 3249 3250
CONECT 3249 3253
CONECT 3250 3251
CONECT 3250 3254
CONECT 3251 3252
CONECT 3252 3253
CONECT 3254 3255
CONECT 3254 3256
CONECT 3256 3257
CONECT 3256 3258
CONECT 3258 3259
CONECT 3258 3263
CONECT 3259 3260
CONECT 3260 3261
CONECT 3260 3262
CONECT 3263 3264
CONECT 3263 3265
CONECT 3265 3266
CONECT 3265 3267
CONECT 3267 3268
CONECT 3268 3269
CONECT 3268 3270
CONECT 3270 3271
CONECT 3270 3272
CONECT 3272 3273
CONECT 3272 3289
CONECT 3273 3274
CONECT 3274 3275
CONECT 3274 3277
CONECT 3275 3276
CONECT 3275 3278
CONECT 3277 3280
CONECT 3277 3281
CONECT 3278 3279
CONECT 3278 3280
CONECT 3280 3283
CONECT 3281 3282
CONECT 3281 3285
CONECT 3283 3284
CONECT 3283 3287
CONECT 3285 3286
CONECT 3285 3287
CONECT 3287 3288
CONECT 3289 3290
CONECT 3289 3291
CONECT 3291 3292
CONECT 3291 3293
CONECT 3293 3294
CONECT 3293 3299
CONECT 3294 3295
CONECT 3295 3296
CONECT 3296 3297
CONECT 3296 3298
CONECT 3299 3300
CONECT 3299 3301
CONECT 3301 3302
CONECT 3301 3303
CONECT 3303 3304
CONECT 3303 3305
CONECT 3305 3306
CONECT 3305 3307
CONECT 3307 3308
CONECT 3307 3309
CONECT 3309 3310
CONECT 3309 3317
CONECT 3310 3311
CONECT 3311 3312
CONECT 3312 3313
CONECT 3312 3314
CONECT 3314 3315
CONECT 3314 3316
CONECT 3317 3318
CONECT 3317 3319
CONECT 3319 3320
CONECT 3319 3321
CONECT 3321 3322
CONECT 3321 3329
CONECT 3322 3323
CONECT 3323 3324
CONECT 3324 3325
CONECT 3324 3326
CONECT 3326 3327
CONECT 3326 3328
CONECT 3329 3330
CONECT 3329 3331
CONECT 3331 3332
CONECT 3331 3333
CONECT 3333 3334
CONECT 3333 3342
CONECT 3334 3335
CONECT 3335 3336
CONECT 3336 3337
CONECT 3337 3338
CONECT 3338 3339
CONECT 3338 3340
CONECT 3338 3341
CONECT 3342 3343
CONECT 3342 3344
CONECT 3344 3345
CONECT 3344 3346
CONECT 3346 3347
CONECT 3346 3360
CONECT 3347 3348
CONECT 3348 3349
CONECT 3348 3351
CONECT 3349 3350
CONECT 3349 3353
CONECT 3351 3352
CONECT 3351 3355
CONECT 3353 3354
CONECT 3353 3357
CONECT 3355 3356
CONECT 3355 3357
CONECT 3357 3358
CONECT 3358 3359
CONECT 3360 3361
CONECT 3360 3362
CONECT 3362 3363
CONECT 3362 3364
CONECT 3364 3365
CONECT 3364 3381
CONECT 3365 3366
CONECT 3366 3367
CONECT 3366 3369
CONECT 3367 3368
CONECT 3367 3370
CONECT 3369 3372
CONECT 3369 3373
CONECT 3370 3371
CONECT 3370 3372
CONECT 3372 3375
CONECT 3373 3374
CONECT 3373 3377
CONECT 3375 3376
CONECT 3375 3379
CONECT 3377 3378
CONECT 3377 3379
CONECT 3379 3380
CONECT 3381 3382
CONECT 3381 3383
CONECT 3383 3384
CONECT 3383 3385
CONECT 3385 3386
CONECT 3385 3389
CONECT 3386 3387
CONECT 3387 3388
CONECT 3389 3390
CONECT 3389 3391
CONECT 3391 3392
CONECT 3391 3393
CONECT 3393 3394
CONECT 3393 3398
CONECT 3394 3395
CONECT 3395 3396
CONECT 3395 3397
CONECT 3398 3399
CONECT 3398 3400
CONECT 3400 3401
CONECT 3400 3404
CONECT 3401 3402
CONECT 3401 3405
CONECT 3402 3403
CONECT 3403 3404
CONECT 3405 3406
CONECT 3405 3407
CONECT 3407 3408
CONECT 3407 3409
CONECT 3409 3410
CONECT 3409 3422
CONECT 3410 3411
CONECT 3411 3412
CONECT 3412 3413
CONECT 3413 3414
CONECT 3413 3415
CONECT 3415 3416
CONECT 3415 3419
CONECT 3416 3417
CONECT 3416 3418
CONECT 3419 3420
CONECT 3419 3421
CONECT 3422 3423
CONECT 3422 3424
CONECT 3424 3425
CONECT 3424 3426
CONECT 3426 3427
CONECT 3426 3439
CONECT 3427 3428
CONECT 3428 3429
CONECT 3428 3431
CONECT 3429 3430
CONECT 3429 3433
CONECT 3431 3432
CONECT 3431 3435
CONECT 3433 3434
CONECT 3433 3437
CONECT 3435 3436
CONECT 3435 3437
CONECT 3437 3438
CONECT 3439 3440
CONECT 3439 3441
CONECT 3441 3442
CONECT 3441 3443
CONECT 3443 3444
CONECT 3443 3445
CONECT 3445 3446
CONECT 3445 3447
CONECT 3447 3448
CONECT 3447 3449
CONECT 3449 3450
CONECT 3449 3462
CONECT 3450 3451
CONECT 3451 3452
CONECT 3451 3454
CONECT 3452 3453
CONECT 3452 3456
CONECT 3454 3455
CONECT 3454 3458
CONECT 3456 3457
CONECT 3456 3460
CONECT 3458 3459
CONECT 3458 3460
CONECT 3460 3461
CONECT 3462 3463
CONECT 3462 3464
CONECT 3464 3465
CONECT 3464 3466
CONECT 3466 3467
CONECT 3467 3468
CONECT 3467 3469
CONECT 3469 3470
CONECT 3469 3471
CONECT 3471 3472
CONECT 3472 3473
CONECT 3472 3474
CONECT 3474 3475
CONECT 3474 3476
CONECT 3476 3477
CONECT 3476 3482
CONECT 3477 3478
CONECT 3478 3479
CONECT 3479 3480
CONECT 3479 3481
CONECT 3482 3483
CONECT 3482 3484
CONECT 3484 3485
CONECT 3484 3486
CONECT 3486 3487
CONECT 3486 3490
CONECT 3487 3488
CONECT 3487 3489
CONECT 3490 3491
CONECT 3490 3492
CONECT 3492 3493
CONECT 3492 3494
CONECT 3494 3495
CONECT 3494 3503
CONECT 3495 3496
CONECT 3496 3497
CONECT 3497 3498
CONECT 3498 3499
CONECT 3499 3500
CONECT 3499 3501
CONECT 3499 3502
CONECT 3503 3504
CONECT 3503 3505
CONECT 3505 3506
CONECT 3505 3507
CONECT 3507 3508
CONECT 3507 3511
CONECT 3508 3509
CONECT 3508 3510
CONECT 3511 3512
CONECT 3511 3513
CONECT 3513 3514
CONECT 3513 3515
CONECT 3515 3516
CONECT 3515 3519
CONECT 3516 3517
CONECT 3517 3518
CONECT 3519 3520
CONECT 3519 3521
CONECT 3521 3522
CONECT 3521 3523
CONECT 3523 3524
CONECT 3523 3525
CONECT 3525 3526
CONECT 3525 3527
CONECT 3527 3528
CONECT 3527 3529
CONECT 3529 3530
CONECT 3529 3534
CONECT 3530 3531
CONECT 3531 3532
CONECT 3531 3533
CONECT 3534 3535
CONECT 3534 3536
CONECT 3536 3537
CONECT 3536 3538
CONECT 3538 3539
CONECT 3539 3540
CONECT 3539 3541
CONECT 3541 3542
CONECT 3541 3543
CONECT 3543 3544
CONECT 3543 3548
CONECT 3544 3545
CONECT 3545 3546
CONECT 3545 3547
CONECT 3548 3549
CONECT 3548 3550
CONECT 3550 3551
CONECT 3550 3552
CONECT 3552 3553
CONECT 3552 3556
CONECT 3553 3554
CONECT 3553 3555
CONECT 3556 3557
CONECT 3556 3558
CONECT 3558 3559
CONECT 3558 3560
CONECT 3560 3561
CONECT 3560 3565
CONECT 3561 3562
CONECT 3562 3563
CONECT 3562 3564
CONECT 3565 3566
CONECT 3565 3567
CONECT 3567 3568
CONECT 3567 3569
CONECT 3569 3570
CONECT 3569 3574
CONECT 3570 3571
CONECT 3571 3572
CONECT 3571 3573
CONECT 3574 3575
CONECT 3574 3576
CONECT 3576 3577
CONECT 3576 3578
CONECT 3578 3579
CONECT 3578 3592
CONECT 3579 3580
CONECT 3580 3581
CONECT 3580 3583
CONECT 3581 3582
CONECT 3581 3585
CONECT 3583 3584
CONECT 3583 3587
CONECT 3585 3586
CONECT 3585 3589
CONECT 3587 3588
CONECT 3587 3589
CONECT 3589 3590
CONECT 3590 3591
CONECT 3592 3593
CONECT 3592 3594
CONECT 3594 3595
CONECT 3594 3596
CONECT 3596 3597
CONECT 3596 3602
CONECT 3597 3598
CONECT 3598 3599
CONECT 3599 3600
CONECT 3599 3601
CONECT 3602 3603
CONECT 3602 3604
CONECT 3604 3605
CONECT 3604 3606
CONECT 3606 3607
CONECT 3606 3613
CONECT 3607 3608
[truncated: 24,828 more chars]
