# Supplementary material for: Understanding the riddle of amine oxidase flavoenzyme reactivity on the stereoisomers of N‐methyl‐dopa and N‐methyl‐tyrosine
Source: J Mol Recognit. 2023 Nov 15;37(2):e3068. doi: 10.1002/jmr.3068 (PMC11475575; doi:10.1002/jmr.3068)
Supplement: Supplementary file 1 — Data S1. Supporting Information. [file JMR-37-e3068-s002.zip › coordinates/prot/README.txt]

system preparation
starting pdb: FADO_DOP.pdb
topology: DOP_EDSR_FADO_LJE_54a8.top
Input file vacum minimization: DOP_EDSR_FADO_LJE_min.imd
Inpute file minimization: DOP_EDSR_FADO_LJE_solv_min.imd
Final configuration: DOP_EDSR_FADO_LJE_solv_ion.cnf 
