# Supplementary material for: Understanding the riddle of amine oxidase flavoenzyme reactivity on the stereoisomers of N‐methyl‐dopa and N‐methyl‐tyrosine
Source: J Mol Recognit. 2023 Nov 15;37(2):e3068. doi: 10.1002/jmr.3068 (PMC11475575; doi:10.1002/jmr.3068)
Supplement: Supplementary file 1 — Data S1. Supporting Information. [file JMR-37-e3068-s002.zip › eq/ligands/EDSR_lig_eq_box_5.cnf]

TITLE
	MD++
	Automatically generated input file
	ogracia Wed Feb 26 22:31:15 2020

	final configuration
END
TIMESTEP
          50000  500.000000000
END
POSITION
# first 24 chars ignored
    1 EDSR  CD1        1    0.039655038    2.359970066    2.841619520
    1 EDSR  HD1        2    0.097031213    2.345036797    2.750154941
    1 EDSR  CE1        3    0.077231229    2.465761489    2.923561307
    1 EDSR  OE1        4    0.131968624    2.585904153    2.890923847
    1 EDSR  HE1        5    0.110092975    2.637762013    2.973580048
    1 EDSR  dHE1       6    0.152232450    2.536817609    2.888827481
    1 EDSR  CZ         7    0.027554132    2.479289739    3.052660386
    1 EDSR  OH         8    0.045572886    2.608157014    3.092203792
    1 EDSR  H          9    0.007927720    2.619434072    3.184157608
    1 EDSR  CE2       10    3.669698746    2.385202729    3.097598249
    1 EDSR  HE2       11    3.607866700    2.394803137    3.186842967
    1 EDSR  CD2       12    3.646574369    2.272315471    3.019851588
    1 EDSR  HD2       13    3.613415364    2.178728789    3.064827254
    1 EDSR  CG        14    3.694385722    2.256709422    2.890261793
    1 EDSR  CB        15    3.653738206    2.132374910    2.810892771
    1 EDSR  CM        16    3.486682159    2.255913921    2.660523409
    1 EDSR  OM1       17    3.544244908    2.249493716    2.549742709
    1 EDSR  OM2       18    3.425252025    2.360170566    2.691854286
    1 EDSR  CA        19    3.507726958    2.149605343    2.768529468
    1 EDSR  N         20    3.464135639    2.017672483    2.720538374
    1 EDSR  HN1       21    3.543909952    1.984475250    2.670197452
    1 EDSR  HN2       22    3.387844175    2.023792795    2.656173708
    1 EDSR  CH4       23    3.410011535    1.929530370    2.824997074
    1 SOLV  OW        24    3.555212224    1.523140469    1.372313430
    1 SOLV  HW1       25    3.549600258    1.597854855    1.306072260
    1 SOLV  HW2       26    3.542229243    1.435855542    1.325255558
    2 SOLV  OW        27    1.805024663    1.630527810    1.376793819
    2 SOLV  HW1       28    1.843123872    1.722785538    1.370724969
    2 SOLV  HW2       29    1.816700152    1.583839585    1.289136978
    3 SOLV  OW        30    1.536537698    3.577859911    3.453572571
    3 SOLV  HW1       31    1.547387324    3.527868831    3.367647907
    3 SOLV  HW2       32    1.441365586    3.606938113    3.463398885
    4 SOLV  OW        33    1.646627994    3.611068264    2.004657422
    4 SOLV  HW1       34    1.668404840    3.536612376    2.067771073
    4 SOLV  HW2       35    1.581961127    3.578449061    1.935698047
    5 SOLV  OW        36    0.989565779    2.546956896    2.601774786
    5 SOLV  HW1       37    0.908798423    2.497122839    2.570237639
    5 SOLV  HW2       38    0.963736409    2.640579193    2.625628975
    6 SOLV  OW        39    1.090041903    1.791354783    2.221475313
    6 SOLV  HW1       40    1.131461625    1.849819929    2.151707778
    6 SOLV  HW2       41    0.990698992    1.802730717    2.219785639
    7 SOLV  OW        42    2.897570034    2.890396448    0.594114094
    7 SOLV  HW1       43    2.813196547    2.928647935    0.631791302
    7 SOLV  HW2       44    2.930847897    2.949272897    0.520441049
    8 SOLV  OW        45    1.448876969    2.354398502    1.345762936
    8 SOLV  HW1       46    1.368257290    2.409492487    1.367362335
    8 SOLV  HW2       47    1.480987473    2.376974565    1.253781532
    9 SOLV  OW        48    2.308284412    0.318584074    2.304350379
    9 SOLV  HW1       49    2.288151747    0.246187611    2.370340475
    9 SOLV  HW2       50    2.227169193    0.336369977    2.248626149
   10 SOLV  OW        51    2.190955648    3.006085315    2.267206749
   10 SOLV  HW1       52    2.201501495    2.911602188    2.298244993
   10 SOLV  HW2       53    2.280659945    3.050141758    2.263505455
   11 SOLV  OW        54    1.732365068    0.689076634    0.021171075
   11 SOLV  HW1       55    1.710656836    0.785612410    0.035701927
   11 SOLV  HW2       56    1.704132125    0.662074672   -0.070890584
   12 SOLV  OW        57    0.069871267    0.191816935    2.518548992
   12 SOLV  HW1       58    0.159100038    0.231214919    2.540592089
   12 SOLV  HW2       59    0.070413227    0.158879447    2.424131528
   13 SOLV  OW        60    2.696503215    1.137959917    0.547354072
   13 SOLV  HW1       61    2.610217335    1.176584567    0.579979933
   13 SOLV  HW2       62    2.678080003    1.054749541    0.495027046
   14 SOLV  OW        63    3.508821937    3.331233274    1.342300175
   14 SOLV  HW1       64    3.534009527    3.263521478    1.411455156
   14 SOLV  HW2       65    3.572494894    3.408247064    1.346343792
   15 SOLV  OW        66    2.864087328    0.134358819    1.947511356
   15 SOLV  HW1       67    2.910937050    0.196787045    2.010022551
   15 SOLV  HW2       68    2.930035013    0.069374804    1.909698602
   16 SOLV  OW        69    0.796445258    2.520282438    0.629713020
   16 SOLV  HW1       70    0.880949188    2.572790461    0.619527436
   16 SOLV  HW2       71    0.795712943    2.445202064    0.563651756
   17 SOLV  OW        72    0.484611779    1.721259666    0.194683625
   17 SOLV  HW1       73    0.557118463    1.675231396    0.245909096
   17 SOLV  HW2       74    0.423962527    1.768911835    0.258329271
   18 SOLV  OW        75    2.487008846    0.149828852    0.827760224
   18 SOLV  HW1       76    2.465645517    0.246620660    0.814480328
   18 SOLV  HW2       77    2.574156688    0.141269673    0.876064443
   19 SOLV  OW        78    3.609382083    0.338932223    0.823687568
   19 SOLV  HW1       79    3.545099214    0.275194881    0.866193571
   19 SOLV  HW2       80    3.573298998    0.368630052    0.735270887
   20 SOLV  OW        81    0.370320378    2.061585240    3.625917032
   20 SOLV  HW1       82    0.461386992    2.089559436    3.595516632
   20 SOLV  HW2       83    0.371136544    1.964108854    3.648222129
   21 SOLV  OW        84    3.563496914    2.672550676    2.951889371
   21 SOLV  HW1       85    3.652693251    2.642360635    2.985564013
   21 SOLV  HW2       86    3.555958770    2.651831143    2.854343368
   22 SOLV  OW        87    2.729509098    0.764037171    2.989018884
   22 SOLV  HW1       88    2.662437830    0.717414568    3.046721173
   22 SOLV  HW2       89    2.731914420    0.861199290    3.012588123
   23 SOLV  OW        90    1.908065873    3.279302104    2.239379627
   23 SOLV  HW1       91    1.962165571    3.311511553    2.161680491
   23 SOLV  HW2       92    1.833797774    3.221017809    2.206387302
   24 SOLV  OW        93    1.316051243    3.297762248    2.184354884
   24 SOLV  HW1       94    1.259157862    3.314734547    2.264830706
   24 SOLV  HW2       95    1.404049321    3.343970629    2.195420153
   25 SOLV  OW        96    0.359414533    1.163367084    1.310175782
   25 SOLV  HW1       97    0.422891485    1.238681649    1.292852656
   25 SOLV  HW2       98    0.265618934    1.194813544    1.295506397
   26 SOLV  OW        99    1.207929783    2.953447232    0.810990082
   26 SOLV  HW1      100    1.193120332    3.026231792    0.877944985
   26 SOLV  HW2      101    1.155742461    2.872452256    0.837750621
   27 SOLV  OW       102    2.319296696    2.275203408    1.829333873
   27 SOLV  HW1      103    2.277398308    2.302144382    1.742624135
   27 SOLV  HW2      104    2.401766786    2.329603644    1.844797630
   28 SOLV  OW       105    1.125255177    1.884627817    2.777695014
   28 SOLV  HW1      106    1.176078565    1.930147183    2.704577343
   28 SOLV  HW2      107    1.139807448    1.785856911    2.771888795
   29 SOLV  OW       108    0.376154952    3.227678893    2.142491701
   29 SOLV  HW1      109    0.289193136    3.277046394    2.143963062
   29 SOLV  HW2      110    0.378018171    3.165821142    2.063930787
   30 SOLV  OW       111    3.322198033    1.767915327    0.661473605
   30 SOLV  HW1      112    3.385461607    1.695698474    0.689442792
   30 SOLV  HW2      113    3.304464833    1.760494489    0.563329397
   31 SOLV  OW       114    2.189902215    1.577382598    0.057090548
   31 SOLV  HW1      115    2.173307214    1.675968186    0.059738019
   31 SOLV  HW2      116    2.152729070    1.539609203   -0.027719833
   32 SOLV  OW       117    2.704879924    0.849391093    1.687047656
   32 SOLV  HW1      118    2.803612391    0.862273805    1.677684907
   32 SOLV  HW2      119    2.659390157    0.878174169    1.602763390
   33 SOLV  OW       120    2.413558997    3.713048533    0.628519274
   33 SOLV  HW1      121    2.437714776    3.766495377    0.709521199
   33 SOLV  HW2      122    2.495495219    3.668625342    0.592265134
   34 SOLV  OW       123    0.223829495    0.869868753    3.666390965
   34 SOLV  HW1      124    0.187576889    0.779017731    3.687167627
   34 SOLV  HW2      125    0.195346328    0.934161149    3.737503686
   35 SOLV  OW       126    2.724549870    0.548290220    0.342536980
   35 SOLV  HW1      127    2.642439040    0.596943714    0.372405389
   35 SOLV  HW2      128    2.743855908    0.571001068    0.247075002
   36 SOLV  OW       129    0.658534522    1.388612328    0.544818112
   36 SOLV  HW1      130    0.624930438    1.459165517    0.482411992
   36 SOLV  HW2      131    0.718006227    1.325573693    0.494911198
   37 SOLV  OW       132    1.159378790    3.044632049    3.432293683
   37 SOLV  HW1      133    1.072324571    3.093799145    3.429950298
   37 SOLV  HW2      134    1.170427746    2.992400413    3.347730032
   38 SOLV  OW       135    3.030479177    3.733242230    3.726143646
   38 SOLV  HW1      136    3.083394781    3.803354892    3.678338248
   38 SOLV  HW2      137    2.981220945    3.677387145    3.659397772
   39 SOLV  OW       138    3.093693805    2.133989911    1.221856372
   39 SOLV  HW1      139    3.014211452    2.191145785    1.242286891
   39 SOLV  HW2      140    3.077373625    2.083257478    1.137230899
   40 SOLV  OW       141    1.876830892    2.915643188    1.614855539
   40 SOLV  HW1      142    1.964494262    2.869089786    1.602635314
   40 SOLV  HW2      143    1.892868340    3.008960232    1.647043577
   41 SOLV  OW       144    2.885986880    3.259976566    0.424904394
   41 SOLV  HW1      145    2.929624851    3.186938363    0.372344958
   41 SOLV  HW2      146    2.938630746    3.277113465    0.508188445
   42 SOLV  OW       147    0.040489155    1.057556981    2.702139856
   42 SOLV  HW1      148    0.114095007    1.092801930    2.759942978
   42 SOLV  HW2      149    0.078309146    1.027836956    2.614460909
   43 SOLV  OW       150    2.734609584    1.558720626    1.591104900
   43 SOLV  HW1      151    2.801623510    1.524571712    1.525191826
   43 SOLV  HW2      152    2.644953961    1.565001438    1.547241721
   44 SOLV  OW       153    2.213174286    1.053672681    2.780728148
   44 SOLV  HW1      154    2.165952341    1.141794399    2.778257727
   44 SOLV  HW2      155    2.148346132    0.981834120    2.805985665
   45 SOLV  OW       156    0.410419313    0.244498828    2.020480565
   45 SOLV  HW1      157    0.458335481    0.282083135    2.099808483
   45 SOLV  HW2      158    0.333223289    0.303621979    1.997099547
   46 SOLV  OW       159    1.150536281    3.530396193    1.617419258
   46 SOLV  HW1      160    1.082852071    3.603192171    1.606408861
   46 SOLV  HW2      161    1.151025659    3.499472234    1.712525047
   47 SOLV  OW       162    2.560553139    1.079064939    0.091372084
   47 SOLV  HW1      163    2.527292859    1.046066960    0.179726594
   47 SOLV  HW2      164    2.583114414    1.001041351    0.033020231
   48 SOLV  OW       165    1.188961190    0.299655267    0.827694919
   48 SOLV  HW1      166    1.213391289    0.234636674    0.755753115
   48 SOLV  HW2      167    1.236333894    0.275100940    0.912268799
   49 SOLV  OW       168    2.623940895    3.574748483    0.908651703
   49 SOLV  HW1      169    2.616948014    3.674300517    0.915139551
   49 SOLV  HW2      170    2.716950330    3.546300434    0.931921194
   50 SOLV  OW       171    0.314782484    2.041727068    0.395006863
   50 SOLV  HW1      172    0.284448270    2.042624091    0.299715254
   50 SOLV  HW2      173    0.396483401    2.098614706    0.404497353
   51 SOLV  OW       174    1.849803636    2.733374331    3.303227377
   51 SOLV  HW1      175    1.833102066    2.831699115    3.310642901
   51 SOLV  HW2      176    1.887500009    2.699397170    3.389403092
   52 SOLV  OW       177    0.628628867    0.624215989    1.939379232
   52 SOLV  HW1      178    0.582256401    0.711223322    1.922624070
   52 SOLV  HW2      179    0.602940063    0.558571835    1.868440884
   53 SOLV  OW       180    2.659006885    2.967278634    0.683361388
   53 SOLV  HW1      181    2.604447256    3.023583333    0.745444807
   53 SOLV  HW2      182    2.600751572    2.932847877    0.609726249
   54 SOLV  OW       183    3.352581951    0.825625472    2.732292128
   54 SOLV  HW1      184    3.322088204    0.799482666    2.640714001
   54 SOLV  HW2      185    3.451360008    0.841175420    2.731330960
   55 SOLV  OW       186    2.661729263    1.187055102    1.329851305
   55 SOLV  HW1      187    2.694735243    1.094056145    1.346071014
   55 SOLV  HW2      188    2.719285101    1.251981651    1.379581419
   56 SOLV  OW       189    1.531783959    1.731627322    3.121668382
   56 SOLV  HW1      190    1.542085975    1.829667942    3.138512681
   56 SOLV  HW2      191    1.501589510    1.717008092    3.027454576
   57 SOLV  OW       192    1.720935611    2.824338300    1.849931472
   57 SOLV  HW1      193    1.717779638    2.724410767    1.847428772
   57 SOLV  HW2      194    1.773215750    2.857986840    1.771597523
   58 SOLV  OW       195    1.860161126    0.988645756    2.067198569
   58 SOLV  HW1      196    1.810822713    0.990169894    1.980222857
   58 SOLV  HW2      197    1.948692046    0.943898339    2.054500031
   59 SOLV  OW       198    2.004438501    1.559058632    3.217585673
   59 SOLV  HW1      199    1.993735229    1.470532368    3.262865397
   59 SOLV  HW2      200    1.992893504    1.632372342    3.284619077
   60 SOLV  OW       201    3.005907984    1.616262328    3.554289633
   60 SOLV  HW1      202    2.963813476    1.698077860    3.593481828
   60 SOLV  HW2      203    3.024760288    1.550360169    3.627113335
   61 SOLV  OW       204    2.094040967    3.280970089    1.304723204
   61 SOLV  HW1      205    2.153557021    3.357862965    1.281344174
   61 SOLV  HW2      206    2.145967706    3.195696114    1.298962995
   62 SOLV  OW       207    1.079624880    0.751600085    3.146348132
   62 SOLV  HW1      208    0.988066560    0.783062190    3.171424838
   62 SOLV  HW2      209    1.108884339    0.797659084    3.062539104
   63 SOLV  OW       210    3.432742602    3.469156880    2.441571503
   63 SOLV  HW1      211    3.380766689    3.466789757    2.356165315
   63 SOLV  HW2      212    3.386123933    3.528369021    2.507312271
   64 SOLV  OW       213    1.226184266    0.058544293    1.251457614
   64 SOLV  HW1      214    1.171443843    0.124428324    1.303074056
   64 SOLV  HW2      215    1.243237698   -0.022157558    1.308006557
   65 SOLV  OW       216    2.591294882    3.062840081    3.575609326
   65 SOLV  HW1      217    2.574544167    2.987200002    3.638851688
   65 SOLV  HW2      218    2.506358894    3.113627099    3.561178874
   66 SOLV  OW       219    0.799585592    1.145128530    0.144259036
   66 SOLV  HW1      220    0.897545042    1.125090726    0.145762963
   66 SOLV  HW2      221    0.758916904    1.119120780    0.231845553
   67 SOLV  OW       222    2.405045320    2.950556540    3.355346933
   67 SOLV  HW1      223    2.500388951    2.976852818    3.370155189
   67 SOLV  HW2      224    2.397271475    2.850874579    3.357412450
   68 SOLV  OW       225    3.093259239    3.417318566    1.195064479
   68 SOLV  HW1      226    3.116678129    3.320860475    1.207195345
   68 SOLV  HW2      227    3.159258800    3.460122716    1.133325577
   69 SOLV  OW       228    1.872268927    1.467901087    1.579706141
   69 SOLV  HW1      229    1.967282080    1.436738496    1.580811960
   69 SOLV  HW2      230    1.854174959    1.516581245    1.494250163
   70 SOLV  OW       231    3.711460273    3.624124507    1.631608890
   70 SOLV  HW1      232    3.701237627    3.546495857    1.693824921
   70 SOLV  HW2      233    3.759943573    3.698083989    1.678308532
   71 SOLV  OW       234    2.771631867    0.640669756    2.554657617
   71 SOLV  HW1      235    2.813456048    0.678203544    2.637372682
   71 SOLV  HW2      236    2.698640121    0.701597952    2.523646485
   72 SOLV  OW       237    0.807015221    0.467056312    1.557733654
   72 SOLV  HW1      238    0.797036121    0.393368662    1.490859653
   72 SOLV  HW2      239    0.881600780    0.527532284    1.529783286
   73 SOLV  OW       240    1.630808487    3.530384523    3.199935481
   73 SOLV  HW1      241    1.547045402    3.572616029    3.165265638
   73 SOLV  HW2      242    1.635082820    3.435153647    3.169694492
   74 SOLV  OW       243    0.182697633    0.737629301    0.775265396
   74 SOLV  HW1      244    0.149878184    0.673912259    0.844999842
   74 SOLV  HW2      245    0.107569011    0.796954984    0.746352031
   75 SOLV  OW       246    2.697369082    1.265414782    1.734575041
   75 SOLV  HW1      247    2.656019781    1.308088377    1.815014126
   75 SOLV  HW2      248    2.790717639    1.299409956    1.723105040
   76 SOLV  OW       249    3.613989580    2.878946490    3.589978547
   76 SOLV  HW1      250    3.652084518    2.911167755    3.503304524
   76 SOLV  HW2      251    3.514751207    2.869955381    3.581453165
   77 SOLV  OW       252    2.103119913    0.856512547    2.043433684
   77 SOLV  HW1      253    2.144229353    0.886363240    1.957301128
   77 SOLV  HW2      254    2.173991044    0.818124984    2.102624115
   78 SOLV  OW       255    1.968564400    3.545742155    1.661616954
   78 SOLV  HW1      256    2.030464849    3.468064059    1.649966928
   78 SOLV  HW2      257    1.989641379    3.615675429    1.593306220
   79 SOLV  OW       258    3.028106514    3.588900179    2.714520035
   79 SOLV  HW1      259    3.024793168    3.624812026    2.807799914
   79 SOLV  HW2      260    2.935029872    3.579121069    2.679265889
   80 SOLV  OW       261    2.890856393    2.855759848    1.052371855
   80 SOLV  HW1      262    2.980711774    2.899622277    1.050534542
   80 SOLV  HW2      263    2.858856481    2.849314185    1.146900986
   81 SOLV  OW       264    0.250321365    3.696043707    2.080788197
   81 SOLV  HW1      265    0.300253911    3.609970371    2.070797135
   81 SOLV  HW2      266    0.285470433    3.762763199    2.015102353
   82 SOLV  OW       267    2.191349871    0.602168312    1.367085465
   82 SOLV  HW1      268    2.164754616    0.686797077    1.413258184
   82 SOLV  HW2      269    2.155499080    0.523827080    1.417865020
   83 SOLV  OW       270    1.938673229    0.296733250    2.558760051
   83 SOLV  HW1      271    1.915280332    0.339039612    2.471214739
   83 SOLV  HW2      272    2.012356682    0.348567139    2.602178538
   84 SOLV  OW       273    1.920020244    0.841601108    2.574583778
   84 SOLV  HW1      274    2.000666990    0.890324963    2.541060588
   84 SOLV  HW2      275    1.889262072    0.883069637    2.660234465
   85 SOLV  OW       276    0.823800067    2.302371940    0.379381951
   85 SOLV  HW1      277    0.802824501    2.379860757    0.319740612
   85 SOLV  HW2      278    0.921945560    2.300673110    0.398516230
   86 SOLV  OW       279    0.239161595    3.022382554    0.075240592
   86 SOLV  HW1      280    0.276789284    2.971675493    0.152794597
   86 SOLV  HW2      281    0.142681824    3.042489421    0.092241439
   87 SOLV  OW       282    0.138184636    0.314275961    1.785007826
   87 SOLV  HW1      283    0.176513137    0.386355376    1.842773531
   87 SOLV  HW2      284    0.040102503    0.329751450    1.773101137
   88 SOLV  OW       285    0.183533144    3.081887734    1.826779634
   88 SOLV  HW1      286    0.277680709    3.111588194    1.842775825
   88 SOLV  HW2      287    0.126920872    3.106862768    1.905347785
   89 SOLV  OW       288    1.569139242    0.873671303    1.023807958
   89 SOLV  HW1      289    1.646599094    0.810549399    1.019686849
   89 SOLV  HW2      290    1.541167057    0.898188534    0.930976221
   90 SOLV  OW       291    0.137948717    1.209197414    0.854260101
   90 SOLV  HW1      292    0.114476363    1.298893038    0.816776976
   90 SOLV  HW2      293    0.210022961    1.167702667    0.798720339
   91 SOLV  OW       294    0.757972918    2.447859736    3.029999830
   91 SOLV  HW1      295    0.714703791    2.411474929    2.947505674
   91 SOLV  HW2      296    0.842465306    2.495249276    3.005168158
   92 SOLV  OW       297    1.364542482    1.937153335    0.569747237
   92 SOLV  HW1      298    1.393214225    1.997678423    0.644007016
   92 SOLV  HW2      299    1.417385698    1.958049238    0.487462457
   93 SOLV  OW       300    1.981683349    3.345947426    3.022294732
   93 SOLV  HW1      301    1.972324725    3.427088386    3.080001888
   93 SOLV  HW2      302    2.016657334    3.372768856    2.932522681
   94 SOLV  OW       303    2.641958483    0.076952228    3.603133140
   94 SOLV  HW1      304    2.614137646    0.171089960    3.622254517
   94 SOLV  HW2      305    2.643735557    0.062175348    3.504238928
   95 SOLV  OW       306    2.856618659    3.452845931    0.977473024
   95 SOLV  HW1      307    2.864851826    3.421261901    0.882942852
   95 SOLV  HW2      308    2.928959864    3.411552426    1.032816110
   96 SOLV  OW       309    1.596378991    1.826138360    3.414043274
   96 SOLV  HW1      310    1.510626036    1.874141477    3.432536633
   96 SOLV  HW2      311    1.579205858    1.750302607    3.351163617
   97 SOLV  OW       312    1.052030676    2.297852348    0.078545999
   97 SOLV  HW1      313    1.057751006    2.395840109    0.059387764
   97 SOLV  HW2      314    0.974590941    2.258658522    0.028863611
   98 SOLV  OW       315    2.679885571    1.650339730    2.515496971
   98 SOLV  HW1      316    2.776251826    1.663983902    2.492507348
   98 SOLV  HW2      317    2.656036980    1.553990638    2.503276780
   99 SOLV  OW       318    0.087670648    3.104707348    0.590929591
   99 SOLV  HW1      319    0.158886967    3.037474741    0.570700175
   99 SOLV  HW2      320    0.077377195    3.113548701    0.690010769
  100 SOLV  OW       321    1.320392598    0.696783064    3.238738882
  100 SOLV  HW1      322    1.224774082    0.719759904    3.220600710
  100 SOLV  HW2      323    1.329086931    0.661561631    3.331935430
  101 SOLV  OW       324    0.423209498    3.471946612    0.904431487
  101 SOLV  HW1      325    0.351734639    3.442899119    0.840800685
  101 SOLV  HW2      326    0.398827948    3.560632453    0.943694759
  102 SOLV  OW       327    1.132196510    2.957111611    1.809489078
  102 SOLV  HW1      328    1.125734422    2.936837616    1.711773319
  102 SOLV  HW2      329    1.208415897    3.019836865    1.825531863
  103 SOLV  OW       330    1.601166447    2.239228145    3.514436778
  103 SOLV  HW1      331    1.673047247    2.199847792    3.571744103
  103 SOLV  HW2      332    1.617481062    2.337255806    3.503205463
  104 SOLV  OW       333    1.661017378    2.436228289    0.307037963
  104 SOLV  HW1      334    1.661062675    2.365430485    0.377672550
  104 SOLV  HW2      335    1.567722261    2.469535146    0.293316787
  105 SOLV  OW       336    1.155615029    3.132574975    3.119508070
  105 SOLV  HW1      337    1.059839272    3.159080658    3.108275602
  105 SOLV  HW2      338    1.162584331    3.032825974    3.121287748
  106 SOLV  OW       339    3.287019945    0.281236880    2.713656907
  106 SOLV  HW1      340    3.279423286    0.376090165    2.744422165
  106 SOLV  HW2      341    3.383572393    0.256487400    2.705508799
  107 SOLV  OW       342    3.658279601    2.936460673    3.317774647
  107 SOLV  HW1      343    3.633384677    3.031538894    3.336261163
  107 SOLV  HW2      344    3.718484177    2.932692036    3.238009028
  108 SOLV  OW       345    2.639207864    1.754529711    0.997354774
  108 SOLV  HW1      346    2.637584263    1.824071815    0.925513783
  108 SOLV  HW2      347    2.615145331    1.665689289    0.958262534
  109 SOLV  OW       348    0.312487204    0.463000111    3.606265145
  109 SOLV  HW1      349    0.235409576    0.514036809    3.644416758
  109 SOLV  HW2      350    0.393960804    0.479117500    3.661974035
  110 SOLV  OW       351    2.990899097    0.255847402    0.889464309
  110 SOLV  HW1      352    3.057560364    0.189878372    0.924186275
  110 SOLV  HW2      353    2.982557604    0.245740182    0.790320102
  111 SOLV  OW       354    2.902615522    0.947725227    3.697702658
  111 SOLV  HW1      355    2.858450912    1.037356768    3.693576705
  111 SOLV  HW2      356    3.001457589    0.958775170    3.687241834
  112 SOLV  OW       357    0.905593489    1.910071332    1.445266440
  112 SOLV  HW1      358    0.882942526    2.000236930    1.482123264
  112 SOLV  HW2      359    1.004744293    1.897180068    1.447342225
  113 SOLV  OW       360    2.682879904    1.422094430    0.787625545
  113 SOLV  HW1      361    2.619865336    1.355921048    0.746987420
  113 SOLV  HW2      362    2.696786720    1.399925929    0.884147105
  114 SOLV  OW       363    3.054135190    0.014172301    3.121556746
  114 SOLV  HW1      364    3.152365874    0.015052400    3.102813147
  114 SOLV  HW2      365    3.003743401    0.013339271    3.035177847
  115 SOLV  OW       366    1.493063691    0.775475519    0.308365842
  115 SOLV  HW1      367    1.556969505    0.754524589    0.382384020
  115 SOLV  HW2      368    1.491240599    0.699454046    0.243412604
  116 SOLV  OW       369    2.041816995    0.783182586    1.511883733
  116 SOLV  HW1      370    1.977660328    0.857575169    1.530615090
  116 SOLV  HW2      371    2.010473946    0.699881852    1.557488725
  117 SOLV  OW       372    3.530683336    3.292165365    2.632788886
  117 SOLV  HW1      373    3.459782193    3.263907260    2.697411717
  117 SOLV  HW2      374    3.487882576    3.332722469    2.552012461
  118 SOLV  OW       375    1.163682597    2.890462563    0.535087134
  118 SOLV  HW1      376    1.196393223    2.963507607    0.475122965
  118 SOLV  HW2      377    1.207383025    2.898804986    0.624651902
  119 SOLV  OW       378    3.429045447    1.302171726    1.204642370
  119 SOLV  HW1      379    3.390515795    1.304525857    1.296898268
  119 SOLV  HW2      380    3.357895194    1.275844018    1.139483668
  120 SOLV  OW       381    1.462033560    2.934400874    3.720876358
  120 SOLV  HW1      382    1.529474701    2.928829302    3.647252181
  120 SOLV  HW2      383    1.480851457    2.863392368    3.788725515
  121 SOLV  OW       384    2.418625459    1.282655770    2.023115481
  121 SOLV  HW1      385    2.370859910    1.245772125    1.943369569
  121 SOLV  HW2      386    2.495171045    1.339422683    1.992790443
  122 SOLV  OW       387    1.183795711    1.602441418    3.340044931
  122 SOLV  HW1      388    1.246456863    1.656685313    3.396013615
  122 SOLV  HW2      389    1.101284157    1.581984929    3.392720268
  123 SOLV  OW       390    2.718900386    2.583259343    1.102175156
  123 SOLV  HW1      391    2.744651260    2.544853895    1.013500250
  123 SOLV  HW2      392    2.693140596    2.679208995    1.090710783
  124 SOLV  OW       393    1.708212433    1.235588704    1.024615039
  124 SOLV  HW1      394    1.613148868    1.216571641    1.000061050
  124 SOLV  HW2      395    1.740760987    1.165747662    1.088368347
  125 SOLV  OW       396    0.415458904    1.602004818    0.541470214
  125 SOLV  HW1      397    0.317686944    1.581367247    0.537425794
  125 SOLV  HW2      398    0.456154523    1.555253455    0.619954017
  126 SOLV  OW       399    3.094140391    1.651654212    2.141871479
  126 SOLV  HW1      400    3.185803444    1.678980809    2.112672231
  126 SOLV  HW2      401    3.060352735    1.716237728    2.210345921
  127 SOLV  OW       402    0.955198787    0.994230240    2.366784365
  127 SOLV  HW1      403    0.861665085    1.029374716    2.370985427
  127 SOLV  HW2      404    0.982560281    0.961439850    2.457213692
  128 SOLV  OW       405    1.960611429    0.844569625    0.666700343
  128 SOLV  HW1      406    1.922454539    0.845780850    0.574266943
  128 SOLV  HW2      407    1.906523013    0.904372441    0.725856257
  129 SOLV  OW       408    2.626209937    3.406286862    2.723473454
  129 SOLV  HW1      409    2.715993073    3.419669766    2.681502278
  129 SOLV  HW2      410    2.609099838    3.308434528    2.735043536
  130 SOLV  OW       411    1.904569751    3.383034379    0.263406441
  130 SOLV  HW1      412    1.992947775    3.337189339    0.253980779
  130 SOLV  HW2      413    1.881496784    3.391295571    0.360363581
  131 SOLV  OW       414    1.332412455    3.296492388    1.330224921
  131 SOLV  HW1      415    1.284345503    3.257232990    1.408634723
  131 SOLV  HW2      416    1.267666766    3.347514012    1.273598510
  132 SOLV  OW       417    1.985651481    3.432485691    2.735964853
  132 SOLV  HW1      418    1.985996861    3.435705760    2.636009003
  132 SOLV  HW2      419    1.914161874    3.493013968    2.770996455
  133 SOLV  OW       420    1.919429586    3.449151746    2.450146742
  133 SOLV  HW1      421    1.910320026    3.536231452    2.401820600
  133 SOLV  HW2      422    1.923570976    3.374478175    2.383754124
  134 SOLV  OW       423    3.500990714    3.114831784    0.702522284
  134 SOLV  HW1      424    3.533225272    3.135572967    0.610153750
  134 SOLV  HW2      425    3.553135779    3.037935939    0.739524112
  135 SOLV  OW       426    0.066839349    1.898605790    0.396911385
  135 SOLV  HW1      427    0.148146823    1.956673219    0.401050952
  135 SOLV  HW2      428   -0.012968944    1.950857497    0.426915130
  136 SOLV  OW       429    0.027601410    3.156442525    2.314525046
  136 SOLV  HW1      430   -0.020045155    3.239996996    2.287142023
  136 SOLV  HW2      431   -0.025798989    3.109071105    2.384565902
  137 SOLV  OW       432    0.898247629    2.378025469    1.793514705
  137 SOLV  HW1      433    0.931746975    2.383583402    1.887581365
  137 SOLV  HW2      434    0.802637568    2.348695534    1.793881279
  138 SOLV  OW       435    1.671306205    0.139001224    0.984807825
  138 SOLV  HW1      436    1.590338974    0.103693600    0.937914139
  138 SOLV  HW2      437    1.706336560    0.218604576    0.935437057
  139 SOLV  OW       438    0.625785056    3.388989946    0.710788689
  139 SOLV  HW1      439    0.555309139    3.438155421    0.761949019
  139 SOLV  HW2      440    0.639902785    3.298850722    0.751739996
  140 SOLV  OW       441    1.941764658    1.501624974    2.969929577
  140 SOLV  HW1      442    1.989116471    1.518751031    3.056333955
  140 SOLV  HW2      443    1.892873881    1.584203977    2.941794076
  141 SOLV  OW       444    3.375462864    2.507683973    0.431874815
  141 SOLV  HW1      445    3.429082684    2.589227175    0.410028250
  141 SOLV  HW2      446    3.321961620    2.524209731    0.514736979
  142 SOLV  OW       447    0.242360511    0.800866160    1.515063778
  142 SOLV  HW1      448    0.199758547    0.772445430    1.429162032
  142 SOLV  HW2      449    0.240592402    0.900637430    1.521712103
  143 SOLV  OW       450    3.637635425    3.134776376    0.198969156
  143 SOLV  HW1      451    3.687380705    3.186977033    0.268265080
  143 SOLV  HW2      452    3.584426311    3.197367931    0.141938004
  144 SOLV  OW       453    1.517762387    0.082676068    1.226608809
  144 SOLV  HW1      454    1.559040020    0.092252016    1.136023854
  144 SOLV  HW2      455    1.588726087    0.060018317    1.293331941
  145 SOLV  OW       456    0.152148560    1.490578171    0.547505418
  145 SOLV  HW1      457    0.154332643    1.501240316    0.646919908
  145 SOLV  HW2      458    0.118278894    1.399329768    0.524525155
  146 SOLV  OW       459    0.235697116    1.432079237    3.441151531
  146 SOLV  HW1      460    0.295894961    1.356936428    3.468162767
  146 SOLV  HW2      461    0.212943514    1.423314126    3.344170506
  147 SOLV  OW       462    0.122418742    0.160450017    0.674183613
  147 SOLV  HW1      463    0.201039228    0.100270909    0.688293773
  147 SOLV  HW2      464    0.116075562    0.225306284    0.750046819
  148 SOLV  OW       465    3.353301554    0.281345304    1.423270087
  148 SOLV  HW1      466    3.412742301    0.210310975    1.460982281
  148 SOLV  HW2      467    3.278139503    0.238653570    1.372977212
  149 SOLV  OW       468    2.337767702    2.560006555    0.530318582
  149 SOLV  HW1      469    2.321488861    2.556610370    0.431702115
  149 SOLV  HW2      470    2.435876962    2.552416569    0.548166198
  150 SOLV  OW       471    0.611925738    3.074137570    0.771301684
  150 SOLV  HW1      472    0.603359576    3.124020554    0.857556948
  150 SOLV  HW2      473    0.702561666    3.032211439    0.765926495
  151 SOLV  OW       474    1.191288135    1.692241106    1.806482050
  151 SOLV  HW1      475    1.212604468    1.697906014    1.708938294
  151 SOLV  HW2      476    1.111568827    1.633345328    1.819797778
  152 SOLV  OW       477    1.547666498    3.684528165    2.329451343
  152 SOLV  HW1      478    1.523672851    3.753145545    2.260767419
  152 SOLV  HW2      479    1.472541348    3.675106229    2.394788100
  153 SOLV  OW       480    1.409024703    2.118170557    2.321099783
  153 SOLV  HW1      481    1.484605856    2.132560380    2.257208060
  153 SOLV  HW2      482    1.361961891    2.204948147    2.337111611
  154 SOLV  OW       483    1.600049365    0.729814174    0.551775719
  154 SOLV  HW1      484    1.685956780    0.686703674    0.579400582
  154 SOLV  HW2      485    1.523450032    0.681979861    0.594741723
  155 SOLV  OW       486    0.513842114    3.052459498    0.468355919
  155 SOLV  HW1      487    0.486532448    2.957251295    0.482172895
  155 SOLV  HW2      488    0.527106263    3.096533919    0.557141049
  156 SOLV  OW       489    0.645172297    1.161369944    3.170533789
  156 SOLV  HW1      490    0.663721006    1.111417009    3.255162143
  156 SOLV  HW2      491    0.672105652    1.105347444    3.092192924
  157 SOLV  OW       492    1.189396222    2.867331541    3.162203044
  157 SOLV  HW1      493    1.211706035    2.821493507    3.076165203
  157 SOLV  HW2      494    1.245042548    2.828855315    3.235854240
  158 SOLV  OW       495    0.095260357    2.502933812    2.217614491
  158 SOLV  HW1      496    0.173691574    2.554204569    2.252539083
  158 SOLV  HW2      497    0.127394459    2.420209457    2.171528595
  159 SOLV  OW       498    2.954312241    0.193277483    0.562996304
  159 SOLV  HW1      499    2.930968304    0.096421467    0.571687289
  159 SOLV  HW2      500    2.904615183    0.232714614    0.485688455
  160 SOLV  OW       501    2.689000701    2.204749814    3.195263860
  160 SOLV  HW1      502    2.750828948    2.266923976    3.243356847
  160 SOLV  HW2      503    2.611531820    2.256414210    3.158787568
  161 SOLV  OW       504    2.456766311    2.871606270    0.511860149
  161 SOLV  HW1      505    2.400367239    2.813854442    0.570898722
  161 SOLV  HW2      506    2.431889373    2.855877141    0.416281271
  162 SOLV  OW       507    1.774762083    0.245007058    2.212490081
  162 SOLV  HW1      508    1.680538871    0.213320155    2.223408551
  162 SOLV  HW2      509    1.776872192    0.321829439    2.148497037
  163 SOLV  OW       510    0.819032658    1.657449556    1.354162936
  163 SOLV  HW1      511    0.867747475    1.739451944    1.384201959
  163 SOLV  HW2      512    0.757762773    1.680879901    1.278685461
  164 SOLV  OW       513    3.505516185    1.165154498    2.697057227
  164 SOLV  HW1      514    3.601898186    1.145048684    2.714602254
  164 SOLV  HW2      515    3.460596090    1.190329749    2.782789138
  165 SOLV  OW       516    0.598591973    1.890221180    0.025733848
  165 SOLV  HW1      517    0.544863127    1.831945867    0.086716829
  165 SOLV  HW2      518    0.587329029    1.985891132    0.052605090
  166 SOLV  OW       519    3.446983410    3.174115512    0.420347480
  166 SOLV  HW1      520    3.528342536    3.189634416    0.364299079
  166 SOLV  HW2      521    3.437525392    3.076315286    0.438979259
  167 SOLV  OW       522    2.612100862    0.398049487    2.126022962
  167 SOLV  HW1      523    2.528448239    0.345395317    2.141221820
  167 SOLV  HW2      524    2.588341717    0.490200005    2.095281841
  168 SOLV  OW       525    3.234935877    1.595226928    3.389767020
  168 SOLV  HW1      526    3.296174877    1.539795686    3.446145042
  168 SOLV  HW2      527    3.152096721    1.616521403    3.441589007
  169 SOLV  OW       528    0.205004666    1.073563651    1.527916758
  169 SOLV  HW1      529    0.244598460    1.130582209    1.455937284
  169 SOLV  HW2      530    0.227163197    1.112584836    1.617293112
  170 SOLV  OW       531    0.391353858    0.623774483    1.004899078
  170 SOLV  HW1      532    0.423779292    0.705561806    0.957347612
  170 SOLV  HW2      533    0.337910713    0.650797675    1.084993941
  171 SOLV  OW       534    3.340719790    2.919332815    0.104916658
  171 SOLV  HW1      535    3.267042226    2.861907665    0.069203660
  171 SOLV  HW2      536    3.419748436    2.862186093    0.127055575
  172 SOLV  OW       537    3.134905622    2.969092958    1.026340184
  172 SOLV  HW1      538    3.171845578    3.003689542    0.940094110
  172 SOLV  HW2      539    3.136469961    3.041926409    1.094843253
  173 SOLV  OW       540    3.553503969    1.698093584    1.153993179
  173 SOLV  HW1      541    3.634637024    1.752193038    1.131804458
  173 SOLV  HW2      542    3.472211423    1.743425721    1.117411172
  174 SOLV  OW       543    2.934190222    2.957330436    3.239319993
  174 SOLV  HW1      544    2.994597514    2.878238224    3.229462295
  174 SOLV  HW2      545    2.979291568    3.038519476    3.202227087
  175 SOLV  OW       546    2.901189175    1.289458285    2.016485757
  175 SOLV  HW1      547    2.942241865    1.203477724    2.046871898
  175 SOLV  HW2      548    2.942321763    1.317156416    1.929640261
  176 SOLV  OW       549    3.618641494    0.991696809    1.909771053
  176 SOLV  HW1      550    3.642031548    0.894776681    1.901976082
  176 SOLV  HW2      551    3.702456122    1.046249982    1.910391411
  177 SOLV  OW       552    2.044549631    2.016096530    1.319080035
  177 SOLV  HW1      553    1.946329279    2.009999099    1.301276311
  177 SOLV  HW2      554    2.091249399    1.939550697    1.274794441
  178 SOLV  OW       555    1.555566838    3.335109076    1.744786434
  178 SOLV  HW1      556    1.639028231    3.309495015    1.793568592
  178 SOLV  HW2      557    1.506322589    3.404584161    1.797225768
  179 SOLV  OW       558    1.120113822    1.772114343    0.348017355
  179 SOLV  HW1      559    1.082835682    1.827812817    0.273791247
  179 SOLV  HW2      560    1.192548155    1.713146904    0.312275137
  180 SOLV  OW       561    1.254568940    2.548569160    2.014443713
  180 SOLV  HW1      562    1.259179961    2.619639834    2.084652298
  180 SOLV  HW2      563    1.182087974    2.483631147    2.037486942
  181 SOLV  OW       564    1.385833374    2.375219849    2.275823695
  181 SOLV  HW1      565    1.447263546    2.422680534    2.212771888
  181 SOLV  HW2      566    1.297494681    2.422057086    2.277848814
  182 SOLV  OW       567    2.136072561    0.186879694    1.952868256
  182 SOLV  HW1      568    2.176253448    0.100528894    1.983369975
  182 SOLV  HW2      569    2.060186104    0.168119558    1.890493809
  183 SOLV  OW       570    1.963599678    0.049122355    0.300766712
  183 SOLV  HW1      571    1.908439552    0.009618333    0.374238461
  183 SOLV  HW2      572    2.054971447    0.008496857    0.302174226
  184 SOLV  OW       573    2.578150158    0.768140262    2.399571071
  184 SOLV  HW1      574    2.579268236    0.838864258    2.328873771
  184 SOLV  HW2      575    2.513718578    0.696170807    2.373683695
  185 SOLV  OW       576    2.899606441    2.252827869    0.838659560
  185 SOLV  HW1      577    2.982971978    2.248002907    0.783643445
  185 SOLV  HW2      578    2.880437279    2.348208732    0.861786679
  186 SOLV  OW       579    3.716070149    0.190571652    3.712080577
  186 SOLV  HW1      580    3.685761291    0.259583145    3.646350849
  186 SOLV  HW2      581    3.734379940    0.104713663    3.664177198
  187 SOLV  OW       582    2.322915363    0.209356347    2.886579487
  187 SOLV  HW1      583    2.406327925    0.198583430    2.832471853
  187 SOLV  HW2      584    2.272563109    0.122957532    2.887733102
  188 SOLV  OW       585    0.507901478    2.003242446    2.584650002
  188 SOLV  HW1      586    0.474446261    1.968750846    2.496951950
  188 SOLV  HW2      587    0.430189270    2.025839666    2.643386768
  189 SOLV  OW       588    0.692207974    0.989372104    2.949909253
  189 SOLV  HW1      589    0.723608754    0.927912289    2.877533267
  189 SOLV  HW2      590    0.635080902    0.938513729    3.014341663
  190 SOLV  OW       591    2.472707769    1.624697279    0.350925874
  190 SOLV  HW1      592    2.568624850    1.630870542    0.323302627
  190 SOLV  HW2      593    2.459187168    1.675563222    0.435961698
  191 SOLV  OW       594    1.346367676    0.627728462    2.929773510
  191 SOLV  HW1      595    1.342219705    0.645465449    3.028109606
  191 SOLV  HW2      596    1.429423083    0.576158650    2.908701705
  192 SOLV  OW       597    0.367658871    2.158167204    0.981769215
  192 SOLV  HW1      598    0.278661935    2.199831818    0.963185759
  192 SOLV  HW2      599    0.356484294    2.083692662    1.047574650
  193 SOLV  OW       600    1.469120391    3.175465851    0.476705303
  193 SOLV  HW1      601    1.398205181    3.130765286    0.531246122
  193 SOLV  HW2      602    1.496535036    3.115122280    0.401814116
  194 SOLV  OW       603    1.285312856    1.195360402    2.523097033
  194 SOLV  HW1      604    1.277215539    1.135391363    2.443476702
  194 SOLV  HW2      605    1.338245889    1.276540488    2.498416022
  195 SOLV  OW       606    3.618742575    1.766037772    2.005162761
  195 SOLV  HW1      607    3.713938601    1.792840441    1.990358615
  195 SOLV  HW2      608    3.558877437    1.823623141    1.949467954
  196 SOLV  OW       609    2.371350161    1.495546251    1.291403937
  196 SOLV  HW1      610    2.410517359    1.533432654    1.375260158
  196 SOLV  HW2      611    2.279488090    1.532665471    1.277808374
  197 SOLV  OW       612    2.082594081    1.168751541    1.478499353
  197 SOLV  HW1      613    2.160754260    1.109062419    1.460342494
  197 SOLV  HW2      614    2.115319099    1.257770446    1.510219111
  198 SOLV  OW       615    0.676339170    0.170123274    2.942708251
  198 SOLV  HW1      616    0.581666980    0.142241723    2.926534656
  198 SOLV  HW2      617    0.730714237    0.152585403    2.860625388
  199 SOLV  OW       618    0.322084207    0.761462424    0.278543803
  199 SOLV  HW1      619    0.314767886    0.835978120    0.344842425
  199 SOLV  HW2      620    0.237915717    0.756326604    0.224777908
  200 SOLV  OW       621    1.234370632    2.048832461    2.986000983
  200 SOLV  HW1      622    1.147752191    2.098015965    2.994930150
  200 SOLV  HW2      623    1.231725800    1.991276720    2.904258905
  201 SOLV  OW       624    0.873944694    2.959393108    0.804771468
  201 SOLV  HW1      625    0.915539247    3.050333075    0.805921194
  201 SOLV  HW2      626    0.925148538    2.898571194    0.865436747
  202 SOLV  OW       627    0.001187649    1.254850816    1.298549069
  202 SOLV  HW1      628   -0.087709435    1.226608183    1.334598104
  202 SOLV  HW2      629    0.051372477    1.304877441    1.369108611
  203 SOLV  OW       630    2.082419694    1.111669694    3.507654997
  203 SOLV  HW1      631    2.062099054    1.024468514    3.463105532
  203 SOLV  HW2      632    2.091978056    1.097319114    3.606165462
  204 SOLV  OW       633    0.779558160    1.969987662    3.593633160
  204 SOLV  HW1      634    0.730770734    1.925868437    3.668963172
  204 SOLV  HW2      635    0.804136844    1.901385233    3.525143511
  205 SOLV  OW       636    3.636534859    3.664908114    3.058218404
  205 SOLV  HW1      637    3.653352871    3.571124449    3.027859772
  205 SOLV  HW2      638    3.635882085    3.725944918    2.979010376
  206 SOLV  OW       639    3.321221972    3.364406195    0.577364970
  206 SOLV  HW1      640    3.384899968    3.380980941    0.652676215
  206 SOLV  HW2      641    3.357104936    3.291731485    0.518780439
  207 SOLV  OW       642    3.180130020    2.630295370    2.342148450
  207 SOLV  HW1      643    3.259962626    2.587742735    2.384783919
  207 SOLV  HW2      644    3.187735080    2.623192224    2.242683168
  208 SOLV  OW       645    0.507092199    3.642754838    2.306123340
  208 SOLV  HW1      646    0.565685702    3.561796341    2.302412716
  208 SOLV  HW2      647    0.447140154    3.636860932    2.385949344
  209 SOLV  OW       648    2.078442783    2.900688123    2.871321876
  209 SOLV  HW1      649    2.040154562    2.971986135    2.812566705
  209 SOLV  HW2      650    2.143598350    2.845792773    2.818948439
  210 SOLV  OW       651    0.193154510    3.586490643    2.948228119
  210 SOLV  HW1      652    0.105248614    3.555359593    2.912127144
  210 SOLV  HW2      653    0.213268864    3.537989377    3.033333168
  211 SOLV  OW       654    2.203406026    1.422274465    2.935059025
  211 SOLV  HW1      655    2.229290182    1.337066556    2.980570183
  211 SOLV  HW2      656    2.103918646    1.432257394    2.937132983
  212 SOLV  OW       657    2.437753568    1.615263492    1.525212491
  212 SOLV  HW1      658    2.361670173    1.644836708    1.582991907
  212 SOLV  HW2      659    2.489979538    1.695179289    1.495422280
  213 SOLV  OW       660    2.153711704    1.820254481    1.157642061
  213 SOLV  HW1      661    2.205226137    1.831171634    1.072619264
  213 SOLV  HW2      662    2.157752614    1.724739516    1.187007101
  214 SOLV  OW       663    3.114516789    2.008389031    2.709686507
  214 SOLV  HW1      664    3.100208381    1.947085804    2.787395452
  214 SOLV  HW2      665    3.135091399    1.954431857    2.628036365
  215 SOLV  OW       666    1.791855456    1.718145609    2.881859428
  215 SOLV  HW1      667    1.813594121    1.753546373    2.790897403
  215 SOLV  HW2      668    1.708829677    1.662619461    2.877022474
  216 SOLV  OW       669    3.615553733    0.664482921    1.528118790
  216 SOLV  HW1      670    3.702612444    0.701216741    1.495367652
  216 SOLV  HW2      671    3.577547563    0.602574689    1.459386698
  217 SOLV  OW       672    1.779014689    1.450380169    2.368712414
  217 SOLV  HW1      673    1.778616752    1.354389272    2.396765576
  217 SOLV  HW2      674    1.731853235    1.505420994    2.437615303
  218 SOLV  OW       675    1.039374430    1.474892539    1.324179383
  218 SOLV  HW1      676    0.972357051    1.548240443    1.335582976
  218 SOLV  HW2      677    1.049920259    1.425669267    1.410592069
  219 SOLV  OW       678    1.749179962    3.537038942    2.837484900
  219 SOLV  HW1      679    1.693366319    3.587487479    2.903373123
  219 SOLV  HW2      680    1.709142950    3.446681974    2.822188052
  220 SOLV  OW       681    0.263739399    2.420044882    0.221203361
  220 SOLV  HW1      682    0.234815528    2.386415283    0.310835176
  220 SOLV  HW2      683    0.343759723    2.479050877    0.231994087
  221 SOLV  OW       684    3.311374694    1.465538892    2.233428057
  221 SOLV  HW1      685    3.331623710    1.368661949    2.247735578
  221 SOLV  HW2      686    3.235595970    1.474534662    2.168802285
  222 SOLV  OW       687    0.078781287    2.922078246    3.109546382
  222 SOLV  HW1      688    0.146297092    2.990003623    3.080751687
  222 SOLV  HW2      689   -0.002309715    2.928993334    3.051428148
  223 SOLV  OW       690    2.756734064    2.859963501    1.933007857
  223 SOLV  HW1      691    2.735031685    2.812343740    2.018230643
  223 SOLV  HW2      692    2.855771205    2.859918875    1.919111105
  224 SOLV  OW       693    3.291623113    3.446328278    1.472580090
  224 SOLV  HW1      694    3.365364367    3.416418183    1.412008466
  224 SOLV  HW2      695    3.327682109    3.459659316    1.564901762
  225 SOLV  OW       696    0.829389554    0.343510682    3.073384355
  225 SOLV  HW1      697    0.795809044    0.428733649    3.033269214
  225 SOLV  HW2      698    0.792504125    0.265845919    3.022301945
  226 SOLV  OW       699    0.926414562    0.203624012    0.923864406
  226 SOLV  HW1      700    0.873589110    0.184039648    0.841236701
  226 SOLV  HW2      701    1.004281329    0.261903838    0.900590050
  227 SOLV  OW       702    2.099234495    2.199815513    0.321967702
  227 SOLV  HW1      703    2.163847037    2.124832083    0.336259385
  227 SOLV  HW2      704    2.007462920    2.162539988    0.308183951
  228 SOLV  OW       705    0.751245675    1.854371149    0.473836279
  228 SOLV  HW1      706    0.772303682    1.915334691    0.550265477
  228 SOLV  HW2      707    0.656191019    1.824041326    0.480627276
  229 SOLV  OW       708    0.816033069    2.352340646    1.269240930
  229 SOLV  HW1      709    0.811038466    2.410431126    1.350492876
  229 SOLV  HW2      710    0.760107535    2.270620629    1.283223469
  230 SOLV  OW       711    1.132494720    0.258593575    2.879201426
  230 SOLV  HW1      712    1.111845270    0.322294148    2.804920866
  230 SOLV  HW2      713    1.092437903    0.169301006    2.858610350
  231 SOLV  OW       714    0.071647772    1.135539025    3.693419779
  231 SOLV  HW1      715    0.018617932    1.120143824    3.610040064
  231 SOLV  HW2      716    0.023883101    1.201380339    3.751599292
  232 SOLV  OW       717    0.943985528    3.162869033    2.264635862
  232 SOLV  HW1      718    0.937112313    3.114959615    2.352152396
  232 SOLV  HW2      719    0.970873556    3.257849491    2.280676735
  233 SOLV  OW       720    2.690812894    0.467390204    2.873813747
  233 SOLV  HW1      721    2.726674635    0.404286833    2.942615693
  233 SOLV  HW2      722    2.760370972    0.535826117    2.851906917
  234 SOLV  OW       723    1.991257054    1.979657664    0.805590578
  234 SOLV  HW1      724    2.000945603    1.880363675    0.798615289
  234 SOLV  HW2      725    2.066750004    2.016774219    0.859673070
  235 SOLV  OW       726    0.351541467    2.099789289    2.957148364
  235 SOLV  HW1      727    0.295819758    2.023080773    2.925326145
  235 SOLV  HW2      728    0.377924920    2.156442387    2.879071085
  236 SOLV  OW       729    3.126908463    2.280852635    3.674492236
  236 SOLV  HW1      730    3.143328111    2.345952163    3.600372620
  236 SOLV  HW2      731    3.187389719    2.301880148    3.751310820
  237 SOLV  OW       732    1.432796945    2.931274648    3.402978332
  237 SOLV  HW1      733    1.394991114    3.015982549    3.440353677
  237 SOLV  HW2      734    1.518634127    2.909709242    3.449545939
  238 SOLV  OW       735    3.414025169    2.481857749    2.376348082
  238 SOLV  HW1      736    3.379059336    2.429356695    2.298744264
  238 SOLV  HW2      737    3.422008666    2.422080392    2.456124436
  239 SOLV  OW       738    1.698086628    3.693710409    0.720176890
  239 SOLV  HW1      739    1.695088013    3.594887330    0.735227491
  239 SOLV  HW2      740    1.774082025    3.715805287    0.659037582
  240 SOLV  OW       741    3.397447328    2.563880487    1.751812234
  240 SOLV  HW1      742    3.370169536    2.472678053    1.721186945
  240 SOLV  HW2      743    3.447011892    2.556515679    1.838350913
  241 SOLV  OW       744    2.075827529    2.724329221    0.139872027
  241 SOLV  HW1      745    2.039800750    2.735411907    0.047248521
  241 SOLV  HW2      746    2.000051298    2.710589080    0.203660745
  242 SOLV  OW       747    2.959576590    3.172359834    3.038970173
  242 SOLV  HW1      748    3.043667429    3.210748866    3.000809047
  242 SOLV  HW2      749    2.882997105    3.233516037    3.019052157
  243 SOLV  OW       750    3.491678707    0.806179723    2.366120790
  243 SOLV  HW1      751    3.506617772    0.904856332    2.372557679
  243 SOLV  HW2      752    3.558063177    0.766504881    2.302712460
  244 SOLV  OW       753    0.854741353    2.489182878    1.521837755
  244 SOLV  HW1      754    0.900301238    2.478887829    1.610268516
  244 SOLV  HW2      755    0.761621906    2.522773905    1.536051514
  245 SOLV  OW       756    0.203515093    2.054723989    0.659428749
  245 SOLV  HW1      757    0.193919980    1.960429457    0.691332766
  245 SOLV  HW2      758    0.241561645    2.054893226    0.566942349
  246 SOLV  OW       759    3.079048862    2.906835384    2.207111036
  246 SOLV  HW1      760    3.082604079    2.994968711    2.254245596
  246 SOLV  HW2      761    3.133387997    2.839806271    2.257668950
  247 SOLV  OW       762    3.594919141    0.981733611    0.492612412
  247 SOLV  HW1      763    3.499909597    0.964544356    0.518671366
  247 SOLV  HW2      764    3.655458500    0.923965264    0.547376488
  248 SOLV  OW       765    1.294686056    1.145501257    0.393035123
  248 SOLV  HW1      766    1.330979550    1.223998685    0.443242724
  248 SOLV  HW2      767    1.310729297    1.158256808    0.295158979
  249 SOLV  OW       768    2.777881820    2.579507353    3.157481194
  249 SOLV  HW1      769    2.731983647    2.560003884    3.070795837
  249 SOLV  HW2      770    2.757185166    2.673160063    3.185803101
  250 SOLV  OW       771    1.827690793    1.972243034    1.670864898
  250 SOLV  HW1      772    1.826959449    1.872475485    1.677748385
  250 SOLV  HW2      773    1.738596505    2.004051793    1.638432059
  251 SOLV  OW       774    0.339842617    3.263622647    0.362053482
  251 SOLV  HW1      775    0.251014141    3.239432380    0.401119563
  251 SOLV  HW2      776    0.407667286    3.195070985    0.388551062
  252 SOLV  OW       777    0.204938599    3.213604841    1.469384303
  252 SOLV  HW1      778    0.167621954    3.225226010    1.377339276
  252 SOLV  HW2      779    0.213883993    3.116085853    1.489629207
  253 SOLV  OW       780    3.307476233    1.118363850    2.153509176
  253 SOLV  HW1      781    3.306533906    1.126648325    2.253168726
  253 SOLV  HW2      782    3.309983844    1.021659288    2.128142696
  254 SOLV  OW       783    2.054447512    2.468489523    2.446830381
  254 SOLV  HW1      784    1.966318745    2.449331548    2.490049175
  254 SOLV  HW2      785    2.043656409    2.542659863    2.380619655
  255 SOLV  OW       786    1.512059658    1.020633899    0.206718323
  255 SOLV  HW1      787    1.517422491    0.921600968    0.219574775
  255 SOLV  HW2      788    1.587807946    1.064638953    0.254960233
  256 SOLV  OW       789    3.454715482    3.172009593    2.014995065
  256 SOLV  HW1      790    3.377703165    3.206191045    1.961138212
  256 SOLV  HW2      791    3.422233438    3.143458469    2.105170215
  257 SOLV  OW       792    0.405948439    2.707733625    1.319579098
  257 SOLV  HW1      793    0.405583992    2.746193176    1.411893544
  257 SOLV  HW2      794    0.322969184    2.653673445    1.305681488
  258 SOLV  OW       795    1.829847438    2.698454043    2.724299318
  258 SOLV  HW1      796    1.827356933    2.669365879    2.628656509
  258 SOLV  HW2      797    1.918186099    2.673982435    2.764264936
  259 SOLV  OW       798    3.667577241    1.970469272    1.711514870
  259 SOLV  HW1      799    3.652695145    1.996963836    1.616234869
  259 SOLV  HW2      800    3.601852021    1.899536721    1.737019977
  260 SOLV  OW       801    2.633564960    1.390575184    0.214492353
  260 SOLV  HW1      802    2.560774241    1.362102494    0.276882600
  260 SOLV  HW2      803    2.593190669    1.425348152    0.129861275
  261 SOLV  OW       804    0.138882488    1.693140832    2.378300946
  261 SOLV  HW1      805    0.168803978    1.727028744    2.467508649
  261 SOLV  HW2      806    0.062981013    1.749178073    2.345128032
  262 SOLV  OW       807    3.222023452    3.629117745    1.022449925
  262 SOLV  HW1      808    3.139973081    3.677922734    1.052209612
  262 SOLV  HW2      809    3.240806393    3.650854569    0.926656378
  263 SOLV  OW       810    2.454747808    1.000663448    3.443524968
  263 SOLV  HW1      811    2.390843438    1.076229372    3.429111125
  263 SOLV  HW2      812    2.411310061    0.930658656    3.500219438
  264 SOLV  OW       813    3.165113417    3.213268346    1.551613739
  264 SOLV  HW1      814    3.068873829    3.232541619    1.570804274
  264 SOLV  HW2      815    3.205703747    3.290992830    1.503520266
  265 SOLV  OW       816    2.166433272    2.347269659    0.957882418
  265 SOLV  HW1      817    2.239863754    2.353139589    1.025508875
  265 SOLV  HW2      818    2.175257872    2.422446659    0.892519526
  266 SOLV  OW       819    2.377991792    1.591260628    2.484413803
  266 SOLV  HW1      820    2.429732291    1.663402759    2.530459984
  266 SOLV  HW2      821    2.440719618    1.519643629    2.453787306
  267 SOLV  OW       822    1.613948629    1.505679146    2.830749570
  267 SOLV  HW1      823    1.646302357    1.432520074    2.890770114
  267 SOLV  HW2      824    1.514662954    1.514216990    2.839167889
  268 SOLV  OW       825    2.369722068    1.414960108    2.722976248
  268 SOLV  HW1      826    2.309457041    1.420711700    2.802568176
  268 SOLV  HW2      827    2.327484205    1.462381658    2.645717235
  269 SOLV  OW       828    3.614594344    2.067317381    1.176126219
  269 SOLV  HW1      829    3.680932157    2.001370564    1.140740764
  269 SOLV  HW2      830    3.526774397    2.054178146    1.130117544
  270 SOLV  OW       831    1.652792397    0.062327229    2.641527667
  270 SOLV  HW1      832    1.731121912    0.000239368    2.638156979
  270 SOLV  HW2      833    1.568443021    0.009150390    2.649215037
  271 SOLV  OW       834    2.158425691    2.437614173    2.699200174
  271 SOLV  HW1      835    2.152269521    2.486118368    2.611960855
  271 SOLV  HW2      836    2.095314204    2.478965341    2.764836733
  272 SOLV  OW       837    0.067423802    3.683310762    3.603564455
  272 SOLV  HW1      838    0.033845154    3.676963572    3.509577159
  272 SOLV  HW2      839    0.156819394    3.728138541    3.604047085
  273 SOLV  OW       840    0.439032047    3.109771043    1.884262210
  273 SOLV  HW1      841    0.511461670    3.157704847    1.834688546
  273 SOLV  HW2      842    0.454328041    3.011114302    1.878427185
  274 SOLV  OW       843    2.539326078    3.323826680    2.167037981
  274 SOLV  HW1      844    2.634462492    3.340311654    2.193095941
  274 SOLV  HW2      845    2.478619893    3.371119226    2.230912422
  275 SOLV  OW       846    1.763201820    0.938924945    2.381501389
  275 SOLV  HW1      847    1.786758582    0.902092301    2.291566380
  275 SOLV  HW2      848    1.830895402    0.908737572    2.448629108
  276 SOLV  OW       849    1.581154006    1.933163162    1.511474704
  276 SOLV  HW1      850    1.556031500    1.867418278    1.440424890
  276 SOLV  HW2      851    1.537764433    1.907177353    1.597751424
  277 SOLV  OW       852    1.096537594    2.280068931    1.614598748
  277 SOLV  HW1      853    1.188955882    2.290758383    1.651286302
  277 SOLV  HW2      854    1.029828254    2.307809973    1.683747807
  278 SOLV  OW       855    1.336347764    2.136377869    1.855775192
  278 SOLV  HW1      856    1.318506041    2.232603710    1.835190513
  278 SOLV  HW2      857    1.434427652    2.122983615    1.870000327
  279 SOLV  OW       858    1.332833376    3.352107645    2.827996494
  279 SOLV  HW1      859    1.347865592    3.294741929    2.747469771
  279 SOLV  HW2      860    1.239697908    3.338403014    2.861748247
  280 SOLV  OW       861    1.185663345    3.228503130    1.599716031
  280 SOLV  HW1      862    1.187714209    3.325969576    1.621986085
  280 SOLV  HW2      863    1.250179015    3.179567246    1.658391723
  281 SOLV  OW       864    2.774096358    0.263272982    1.366545587
  281 SOLV  HW1      865    2.744348672    0.336098408    1.428293629
  281 SOLV  HW2      866    2.871383059    0.274459144    1.346263308
  282 SOLV  OW       867    3.080005359    2.463603057    3.146290598
  282 SOLV  HW1      868    3.151995444    2.458028162    3.077096821
  282 SOLV  HW2      869    3.006066574    2.522025777    3.112806461
  283 SOLV  OW       870    3.696194456    0.734300436    1.805560406
  283 SOLV  HW1      871    3.652012241    0.713721049    1.718235137
  283 SOLV  HW2      872    3.661980525    0.671818001    1.875749822
  284 SOLV  OW       873    1.781437932    2.092228850    3.698987518
  284 SOLV  HW1      874    1.836803722    2.014014850    3.727598683
  284 SOLV  HW2      875    1.800112587    2.170004493    3.759016833
  285 SOLV  OW       876    2.054791257    0.291695737    2.197179265
  285 SOLV  HW1      877    2.097732134    0.254392411    2.114923824
  285 SOLV  HW2      878    1.955334229    0.288529428    2.187198363
  286 SOLV  OW       879    0.589484905    1.558805814    2.948226073
  286 SOLV  HW1      880    0.528477278    1.565790891    3.027159655
  286 SOLV  HW2      881    0.563061495    1.626576277    2.879595510
  287 SOLV  OW       882    3.447350496    0.313178177    3.611206502
  287 SOLV  HW1      883    3.490785705    0.245181072    3.552121609
  287 SOLV  HW2      884    3.348027206    0.302230940    3.607180046
  288 SOLV  OW       885    2.565376779    1.769293792    2.859576305
  288 SOLV  HW1      886    2.568659638    1.679899371    2.904289305
  288 SOLV  HW2      887    2.658360490    1.799332167    2.838291786
  289 SOLV  OW       888    0.483489843    1.850070615    0.495107118
  289 SOLV  HW1      889    0.407876362    1.901123728    0.454147551
  289 SOLV  HW2      890    0.453475867    1.756938834    0.515771487
  290 SOLV  OW       891    1.175689772    2.546919974    2.341733750
  290 SOLV  HW1      892    1.127722829    2.509851009    2.421262948
  290 SOLV  HW2      893    1.176306854    2.646799922    2.346777286
  291 SOLV  OW       894    2.048986570    0.682787580    0.990065582
  291 SOLV  HW1      895    1.999239704    0.702895922    0.905681146
  291 SOLV  HW2      896    1.984252759    0.655181378    1.061123412
  292 SOLV  OW       897    2.926486494    0.287667802    0.283430134
  292 SOLV  HW1      898    2.875734225    0.208890960    0.248500789
  292 SOLV  HW2      899    2.862141936    0.357333474    0.315180456
  293 SOLV  OW       900    1.866652264    3.149274320    3.680435405
  293 SOLV  HW1      901    1.960317909    3.128470121    3.708635594
  293 SOLV  HW2      902    1.858231623    3.137395649    3.581494596
  294 SOLV  OW       903    3.380905012    2.835651568    2.735443197
  294 SOLV  HW1      904    3.446302546    2.760876265    2.723967846
  294 SOLV  HW2      905    3.317413231    2.836519836    2.658191214
  295 SOLV  OW       906    2.342936476    3.160462240    3.192677976
  295 SOLV  HW1      907    2.376285779    3.084424487    3.248409082
  295 SOLV  HW2      908    2.304395074    3.230979017    3.252190779
  296 SOLV  OW       909    3.369885384    3.088943475    3.629801330
  296 SOLV  HW1      910    3.363978635    3.021562362    3.703465248
  296 SOLV  HW2      911    3.277877688    3.111138946    3.597499354
  297 SOLV  OW       912    0.357195938    0.066979473    2.989419937
  297 SOLV  HW1      913    0.306992619   -0.019423502    2.985675115
  297 SOLV  HW2      914    0.421748246    0.064711013    3.065759199
  298 SOLV  OW       915    2.109592108    2.953298285    0.273804382
  298 SOLV  HW1      916    2.114791477    2.880426918    0.205521150
  298 SOLV  HW2      917    2.021634944    2.948386756    0.321125026
  299 SOLV  OW       918    1.558743917    3.256295651    1.167495561
  299 SOLV  HW1      919    1.502602560    3.251434576    1.250116783
  299 SOLV  HW2      920    1.516857854    3.319660128    1.102440891
  300 SOLV  OW       921    1.024716049    3.313324388    0.319656475
  300 SOLV  HW1      922    1.062353839    3.304610157    0.227410964
  300 SOLV  HW2      923    0.966396433    3.234520788    0.339418843
  301 SOLV  OW       924    2.699860470    3.113247059    1.825457338
  301 SOLV  HW1      925    2.703993690    3.022851600    1.868040189
  301 SOLV  HW2      926    2.616241017    3.159884446    1.854344363
  302 SOLV  OW       927    0.576266644    1.426030487    1.861591831
  302 SOLV  HW1      928    0.627882663    1.487738255    1.920999536
  302 SOLV  HW2      929    0.639455784    1.364237104    1.814793902
  303 SOLV  OW       930    3.066602396    1.765517428    0.207881184
  303 SOLV  HW1      931    2.985164238    1.815037307    0.177597960
  303 SOLV  HW2      932    3.132192071    1.760058710    0.132583757
  304 SOLV  OW       933    0.899237600    2.979339063    2.500881216
  304 SOLV  HW1      934    0.812873750    3.004201817    2.544748375
  304 SOLV  HW2      935    0.881973367    2.911686681    2.429282794
  305 SOLV  OW       936    1.700892862    1.631974283    2.166995758
  305 SOLV  HW1      937    1.722465612    1.566652299    2.239583445
  305 SOLV  HW2      938    1.653969063    1.711090770    2.206238898
  306 SOLV  OW       939    0.863189050    0.710681782    1.749843056
  306 SOLV  HW1      940    0.784222020    0.663655340    1.789265043
  306 SOLV  HW2      941    0.942438612    0.649701125    1.751332233
  307 SOLV  OW       942    0.135275556    0.036873519    1.804760661
  307 SOLV  HW1      943    0.121095268    0.135789472    1.808558063
  307 SOLV  HW2      944    0.081700655   -0.007241418    1.876756713
  308 SOLV  OW       945    3.730186195    1.385571777    3.532278238
  308 SOLV  HW1      946    3.824981453    1.382636100    3.500549954
  308 SOLV  HW2      947    3.727343515    1.367016380    3.630507508
  309 SOLV  OW       948    0.731848082    2.529478850    0.276672209
  309 SOLV  HW1      949    0.775067716    2.617099525    0.298031728
  309 SOLV  HW2      950    0.728860887    2.517111174    0.177477314
  310 SOLV  OW       951    1.337319854    2.328370361    0.352272022
  310 SOLV  HW1      952    1.407604658    2.302280757    0.418447928
  310 SOLV  HW2      953    1.350134420    2.276362180    0.267828163
  311 SOLV  OW       954    3.524426388    1.447903149    2.656838337
  311 SOLV  HW1      955    3.520312202    1.352179753    2.685498349
  311 SOLV  HW2      956    3.542793768    1.452519370    2.558641546
  312 SOLV  OW       957    2.428701026    1.003803065    0.329664633
  312 SOLV  HW1      958    2.419395881    1.103142545    0.322829281
  312 SOLV  HW2      959    2.413344627    0.975339943    0.424298417
  313 SOLV  OW       960    3.173586038    0.982189158    0.322142538
  313 SOLV  HW1      961    3.112127401    0.906693175    0.299235988
  313 SOLV  HW2      962    3.255935269    0.976408553    0.265692418
  314 SOLV  OW       963    2.338512621    1.843244921    0.926829753
  314 SOLV  HW1      964    2.319330289    1.938922741    0.904932755
  314 SOLV  HW2      965    2.424452340    1.837281516    0.977627486
  315 SOLV  OW       966    2.250334096    2.547121999    0.274082796
  315 SOLV  HW1      967    2.233660224    2.464607157    0.220095546
  315 SOLV  HW2      968    2.191301625    2.620884867    0.241288337
  316 SOLV  OW       969    1.427364145    0.716379922    1.730188928
  316 SOLV  HW1      970    1.374306609    0.799011955    1.749120067
  316 SOLV  HW2      971    1.408211156    0.647698169    1.800313117
  317 SOLV  OW       972    1.048467053    1.130628105    0.288181629
  317 SOLV  HW1      973    1.087431568    1.126193152    0.380179807
  317 SOLV  HW2      974    1.107423986    1.080800445    0.224597309
  318 SOLV  OW       975    0.893231574    2.006129878    0.290134921
  318 SOLV  HW1      976    0.853431503    1.940392225    0.354121987
  318 SOLV  HW2      977    0.868678784    2.098940411    0.318155269
  319 SOLV  OW       978    2.146499852    0.469483775    1.929854016
  319 SOLV  HW1      979    2.116162573    0.489890480    2.022937577
  319 SOLV  HW2      980    2.162974841    0.371244529    1.920967690
  320 SOLV  OW       981    2.706074494    0.373002968    1.864110357
  320 SOLV  HW1      982    2.655256133    0.362370354    1.949575622
  320 SOLV  HW2      983    2.769320105    0.296315862    1.853205785
  321 SOLV  OW       984    1.243414707    2.833917652    2.315978947
  321 SOLV  HW1      985    1.225553001    2.902616201    2.386426125
  321 SOLV  HW2      986    1.198739147    2.861188763    2.230763372
  322 SOLV  OW       987    2.152097803    2.801539028    3.587240207
  322 SOLV  HW1      988    2.142443915    2.889906928    3.541417510
  322 SOLV  HW2      989    2.243029681    2.764213686    3.568800370
  323 SOLV  OW       990    0.099020265    1.725892283    1.698086666
  323 SOLV  HW1      991    0.034339125    1.713909264    1.622758815
  323 SOLV  HW2      992    0.173085668    1.786506596    1.669074389
  324 SOLV  OW       993    1.871051035    2.939439874    0.396249006
  324 SOLV  HW1      994    1.885436878    2.852155241    0.442896231
  324 SOLV  HW2      995    1.773024323    2.958405810    0.390547952
  325 SOLV  OW       996    0.826796148    0.179785168    2.707752510
  325 SOLV  HW1      997    0.883905816    0.157275313    2.628802276
  325 SOLV  HW2      998    0.796069787    0.274690588    2.700667381
  326 SOLV  OW       999    0.211888422    0.759177429    1.930509250
  326 SOLV  HW1     1000    0.135192720    0.758011265    1.866336823
  326 SOLV  HW2     1001    0.296787198    0.776687636    1.880638075
  327 SOLV  OW      1002    1.673611134    2.926734271    2.761129366
  327 SOLV  HW1     1003    1.705373369    2.831951637    2.758135399
  327 SOLV  HW2     1004    1.731900762    2.979463591    2.822963085
  328 SOLV  OW      1005    2.940062099    1.010488049    0.902465598
  328 SOLV  HW1     1006    2.996880508    1.054347011    0.972105015
  328 SOLV  HW2     1007    2.993090680    0.999280579    0.818418863
  329 SOLV  OW      1008    0.937657414    1.998060448    1.016258220
  329 SOLV  HW1     1009    0.953668262    1.994540916    0.917604385
  329 SOLV  HW2     1010    0.864243321    1.934580896    1.040380946
  330 SOLV  OW      1011    1.679495796    0.677996358    3.156690612
  330 SOLV  HW1     1012    1.596217032    0.654792182    3.206968365
  330 SOLV  HW2     1013    1.663653835    0.760341928    3.102194146
  331 SOLV  OW      1014    2.666656417    1.938374666    3.137957993
  331 SOLV  HW1     1015    2.745222216    1.888091009    3.174023440
  331 SOLV  HW2     1016    2.680015175    2.036329361    3.153058199
  332 SOLV  OW      1017    1.169746348    1.596363745    2.703430311
  332 SOLV  HW1     1018    1.134632272    1.502748824    2.705665111
  332 SOLV  HW2     1019    1.192563247    1.621142613    2.609264794
  333 SOLV  OW      1020    1.173708419    0.530371753    0.677102321
  333 SOLV  HW1     1021    1.235961413    0.487724123    0.611470337
  333 SOLV  HW2     1022    1.167945747    0.473638409    0.759259274
  334 SOLV  OW      1023    3.006028145    0.199864757    2.734306637
  334 SOLV  HW1     1024    2.982011258    0.264750294    2.662095934
  334 SOLV  HW2     1025    3.105379305    0.188904365    2.737553394
  335 SOLV  OW      1026    3.287623319    3.053160239    3.089054080
  335 SOLV  HW1     1027    3.247698739    3.046348730    2.997614861
  335 SOLV  HW2     1028    3.309391391    2.961572955    3.122807483
  336 SOLV  OW      1029    3.034871717    0.460402523    1.211808539
  336 SOLV  HW1     1030    2.975085262    0.496364314    1.140158807
  336 SOLV  HW2     1031    3.065981452    0.535512635    1.270048759
  337 SOLV  OW      1032    0.539106371    2.127183412    2.157779277
  337 SOLV  HW1     1033    0.637634751    2.123802941    2.174585552
  337 SOLV  HW2     1034    0.521707606    2.118042613    2.059721180
  338 SOLV  OW      1035    1.826637064    1.029050866    0.805852766
  338 SOLV  HW1     1036    1.778470770    1.106810728    0.765419249
  338 SOLV  HW2     1037    1.764965026    0.980041304    0.867464417
  339 SOLV  OW      1038    0.381362866    0.908762172    2.701478631
  339 SOLV  HW1     1039    0.346932367    0.842031711    2.767531995
  339 SOLV  HW2     1040    0.318563485    0.914241247    2.623841015
  340 SOLV  OW      1041    1.895725886    2.796281535    2.339109065
  340 SOLV  HW1     1042    1.899113568    2.806650008    2.239697983
  340 SOLV  HW2     1043    1.846343513    2.712437214    2.362194427
  341 SOLV  OW      1044    3.222079897    1.654743261    0.407650459
  341 SOLV  HW1     1045    3.289652079    1.592537405    0.368099247
  341 SOLV  HW2     1046    3.171712504    1.700258059    0.334224591
  342 SOLV  OW      1047    2.422452429    1.221872676    1.204919079
  342 SOLV  HW1     1048    2.401649831    1.309187373    1.249016957
  342 SOLV  HW2     1049    2.480553751    1.167132142    1.265159780
  343 SOLV  OW      1050    2.666531065    0.394203875    2.391323107
  343 SOLV  HW1     1051    2.686343329    0.486669855    2.423868781
  343 SOLV  HW2     1052    2.656459691    0.395352675    2.291829965
  344 SOLV  OW      1053    0.715398467    2.452457701    0.891487267
  344 SOLV  HW1     1054    0.766269321    2.482913393    0.810949494
  344 SOLV  HW2     1055    0.752722033    2.496577423    0.973109518
  345 SOLV  OW      1056    2.459713839    1.379200617    1.701717298
  345 SOLV  HW1     1057    2.464187155    1.453163752    1.634565876
  345 SOLV  HW2     1058    2.542517253    1.323484179    1.695464106
  346 SOLV  OW      1059    1.715505181    1.999534809    2.957458926
  346 SOLV  HW1     1060    1.714196778    1.899775721    2.950552098
  346 SOLV  HW2     1061    1.636232684    2.030329457    3.010078816
  347 SOLV  OW      1062    1.480047324    2.011032244    3.113615765
  347 SOLV  HW1     1063    1.469161366    2.062913657    3.198416622
  347 SOLV  HW2     1064    1.394871719    2.014423640    3.061318574
  348 SOLV  OW      1065    3.169527302    3.011168667    2.838164692
  348 SOLV  HW1     1066    3.085775903    2.985015942    2.790171736
  348 SOLV  HW2     1067    3.239241091    2.940826247    2.824257142
  349 SOLV  OW      1068    0.387910038    1.276878269    0.397448287
  349 SOLV  HW1     1069    0.433332628    1.349070531    0.449662660
  349 SOLV  HW2     1070    0.350725471    1.315260309    0.312918247
  350 SOLV  OW      1071    0.874782197    1.673107328    2.577872311
  350 SOLV  HW1     1072    0.914424356    1.760412473    2.606293851
  350 SOLV  HW2     1073    0.922022313    1.640105283    2.496136876
  351 SOLV  OW      1074    1.391770047    2.315575110    3.650795971
  351 SOLV  HW1     1075    1.466217018    2.275074307    3.597705370
  351 SOLV  HW2     1076    1.318390242    2.343909336    3.589039858
  352 SOLV  OW      1077    1.489869533    2.736462703    2.273918394
  352 SOLV  HW1     1078    1.395038197    2.748980309    2.303101408
  352 SOLV  HW2     1079    1.547958456    2.723142602    2.354227871
  353 SOLV  OW      1080    1.841274121    0.271155873    2.981323485
  353 SOLV  HW1     1081    1.808774175    0.358667511    2.945471881
  353 SOLV  HW2     1082    1.763302442    0.217042732    3.012819748
  354 SOLV  OW      1083    0.577143908    3.253539429    0.982282908
  354 SOLV  HW1     1084    0.531868273    3.215246089    1.062812610
  354 SOLV  HW2     1085    0.534989988    3.341154400    0.958872914
  355 SOLV  OW      1086    0.871295848    3.548290789    0.666868669
  355 SOLV  HW1     1087    0.779866480    3.515247732    0.643405114
  355 SOLV  HW2     1088    0.939527962    3.481605654    0.636883617
  356 SOLV  OW      1089    1.152101868    0.288382653    3.365490490
  356 SOLV  HW1     1090    1.136864930    0.308164103    3.268658680
  356 SOLV  HW2     1091    1.144861027    0.372985227    3.418309084
  357 SOLV  OW      1092    0.573129094    2.162868130    0.402278465
  357 SOLV  HW1     1093    0.605266308    2.070994867    0.379335662
  357 SOLV  HW2     1094    0.642064616    2.230019922    0.375105687
  358 SOLV  OW      1095    0.293126485    1.865369994    1.602742218
  358 SOLV  HW1     1096    0.363586079    1.797002987    1.621795552
  358 SOLV  HW2     1097    0.311847953    1.948140929    1.655656989
  359 SOLV  OW      1098    0.438529824    0.741089758    1.696296853
  359 SOLV  HW1     1099    0.476822558    0.651015289    1.675752974
  359 SOLV  HW2     1100    0.353074602    0.753263901    1.645790112
  360 SOLV  OW      1101    3.074135051    2.744844660    3.445505223
  360 SOLV  HW1     1102    3.058574572    2.842254090    3.461965923
  360 SOLV  HW2     1103    3.074557644    2.727351242    3.347039924
  361 SOLV  OW      1104    3.534584991    1.703428909    3.575471106
  361 SOLV  HW1     1105    3.516665906    1.605264475    3.568849971
  361 SOLV  HW2     1106    3.633059465    1.719799445    3.569472962
  362 SOLV  OW      1107    1.373464568    1.370416160    0.523789952
  362 SOLV  HW1     1108    1.368251971    1.464878502    0.491367731
  362 SOLV  HW2     1109    1.464905194    1.352691260    0.560202935
  363 SOLV  OW      1110    1.965769070    2.469020693    1.961199311
  363 SOLV  HW1     1111    1.972140815    2.369525557    1.968944734
  363 SOLV  HW2     1112    1.880394846    2.493448352    1.915217135
  364 SOLV  OW      1113    0.872132903    0.302648865    0.157209441
  364 SOLV  HW1     1114    0.784813098    0.301085953    0.108485594
  364 SOLV  HW2     1115    0.886220985    0.393114441    0.197442359
  365 SOLV  OW      1116    2.752333815    0.081427841    0.225260280
  365 SOLV  HW1     1117    2.675069193    0.029546305    0.188657025
  365 SOLV  HW2     1118    2.836120816    0.027693570    0.215583782
  366 SOLV  OW      1119    3.099951149    2.350235502    1.449114711
  366 SOLV  HW1     1120    3.069726429    2.438349776    1.485498273
  366 SOLV  HW2     1121    3.036572258    2.320105420    1.377863793
  367 SOLV  OW      1122    1.093667373    2.512519687    3.040292889
  367 SOLV  HW1     1123    1.081979560    2.431770098    3.098121246
  367 SOLV  HW2     1124    1.188425900    2.517444561    3.008705526
  368 SOLV  OW      1125    0.015361464    3.422405035    1.829751469
  368 SOLV  HW1     1126    0.098367238    3.385742743    1.787712931
  368 SOLV  HW2     1127   -0.029113016    3.350832773    1.883609681
  369 SOLV  OW      1128    0.830878737    2.033170837    1.846958556
  369 SOLV  HW1     1129    0.863578726    2.078913378    1.764256103
  369 SOLV  HW2     1130    0.878137498    2.070716518    1.926696743
  370 SOLV  OW      1131    0.279765522    3.670712841    2.493686949
  370 SOLV  HW1     1132    0.235045720    3.590767146    2.453556964
  370 SOLV  HW2     1133    0.238898357    3.690519541    2.582788249
  371 SOLV  OW      1134    1.924316722    1.814445020    0.502189854
  371 SOLV  HW1     1135    1.871361895    1.751168659    0.445680748
  371 SOLV  HW2     1136    1.863677340    1.884889031    0.539093369
  372 SOLV  OW      1137    3.363595742    0.735869757    1.242889328
  372 SOLV  HW1     1138    3.332745692    0.707159955    1.152194418
  372 SOLV  HW2     1139    3.427508148    0.668127426    1.279326817
  373 SOLV  OW      1140    2.051410161    2.651822291    3.154808776
  373 SOLV  HW1     1141    1.960561892    2.654742667    3.196519517
  373 SOLV  HW2     1142    2.082117380    2.744978070    3.135299066
  374 SOLV  OW      1143    0.476520186    0.394135970    1.476010336
  374 SOLV  HW1     1144    0.435270300    0.324247392    1.534455342
  374 SOLV  HW2     1145    0.528642079    0.349964023    1.402977305
  375 SOLV  OW      1146    2.983346860    1.728878197    0.730681003
  375 SOLV  HW1     1147    3.022282079    1.687775893    0.648241014
  375 SOLV  HW2     1148    3.031778936    1.694459646    0.811125162
  376 SOLV  OW      1149    2.152487591    3.145669405    0.023639282
  376 SOLV  HW1     1150    2.237227466    3.163737106   -0.026286072
  376 SOLV  HW2     1151    2.170027410    3.150749832    0.121967157
  377 SOLV  OW      1152    3.061148713    3.431305495    0.662532044
  377 SOLV  HW1     1153    3.157236989    3.421342410    0.636666037
  377 SOLV  HW2     1154    3.028814301    3.346236093    0.703991829
  378 SOLV  OW      1155    1.842946957    2.338680076    0.086291519
  378 SOLV  HW1     1156    1.832002136    2.434170613    0.058660665
  378 SOLV  HW2     1157    1.792982688    2.322704382    0.171438634
  379 SOLV  OW      1158    2.794185111    3.608941586    2.558220315
  379 SOLV  HW1     1159    2.782378042    3.703875199    2.529073222
  379 SOLV  HW2     1160    2.784691155    3.548400771    2.479188758
  380 SOLV  OW      1161    1.459276213    3.012751834    0.726572969
  380 SOLV  HW1     1162    1.368016071    3.019338666    0.766941374
  380 SOLV  HW2     1163    1.518522563    2.959151100    0.786724216
  381 SOLV  OW      1164    2.711989254    2.063209164    2.567389403
  381 SOLV  HW1     1165    2.621208784    2.024390857    2.551460017
  381 SOLV  HW2     1166    2.742622981    2.039547880    2.659603282
  382 SOLV  OW      1167    2.057023318    2.810284953    0.723715040
  382 SOLV  HW1     1168    2.000163009    2.832801293    0.802844266
  382 SOLV  HW2     1169    2.004746938    2.753359354    0.660246671
  383 SOLV  OW      1170    1.457167469    1.062518678    1.821202029
  383 SOLV  HW1     1171    1.385440034    0.992830279    1.821636111
  383 SOLV  HW2     1172    1.499355157    1.067468312    1.911739479
  384 SOLV  OW      1173    2.488318253    3.279031986    1.918141622
  384 SOLV  HW1     1174    2.416553084    3.210262581    1.907093756
  384 SOLV  HW2     1175    2.525097704    3.274176103    2.011013126
  385 SOLV  OW      1176    3.320693282    1.381980181    1.476817670
  385 SOLV  HW1     1177    3.411964537    1.361106962    1.511942256
  385 SOLV  HW2     1178    3.278528390    1.452689961    1.533581022
  386 SOLV  OW      1179    3.352869775    2.341273178    1.332041374
  386 SOLV  HW1     1180    3.262347801    2.342744119    1.374527724
  386 SOLV  HW2     1181    3.372778269    2.248920514    1.299239272
  387 SOLV  OW      1182    0.062914995    3.273334271    1.179823282
  387 SOLV  HW1     1183   -0.009902648    3.214111034    1.214320652
  387 SOLV  HW2     1184    0.023056826    3.357886151    1.144296740
  388 SOLV  OW      1185    1.034863405    0.932300699    2.605196562
  388 SOLV  HW1     1186    1.108240337    0.866529529    2.622268854
  388 SOLV  HW2     1187    1.024396738    0.991938216    2.684791011
  389 SOLV  OW      1188    3.189933245    3.409534507    0.098953607
  389 SOLV  HW1     1189    3.184001285    3.311826831    0.119395983
  389 SOLV  HW2     1190    3.204565335    3.460475149    0.183752087
  390 SOLV  OW      1191    0.392673469    1.674616540    1.938971651
  390 SOLV  HW1     1192    0.472145334    1.672056288    1.999626307
  390 SOLV  HW2     1193    0.416549795    1.633437853    1.851019913
  391 SOLV  OW      1194    0.441271526    1.404986713    0.043779321
  391 SOLV  HW1     1195    0.417314153    1.465379595   -0.032249836
  391 SOLV  HW2     1196    0.534417575    1.370849969    0.031130340
  392 SOLV  OW      1197    2.680389297    0.494498368    1.482653645
  392 SOLV  HW1     1198    2.586509290    0.524918887    1.498853397
  392 SOLV  HW2     1199    2.740228390    0.531907090    1.553513359
  393 SOLV  OW      1200    2.589592843    1.351950262    2.566138415
  393 SOLV  HW1     1201    2.505759415    1.376930572    2.614612444
  393 SOLV  HW2     1202    2.572532766    1.271347172    2.509447937
  394 SOLV  OW      1203    1.700261716    2.393161557    2.963169381
  394 SOLV  HW1     1204    1.614027760    2.434343472    2.933684637
  394 SOLV  HW2     1205    1.729146845    2.324773798    2.896158767
  395 SOLV  OW      1206    0.523428470    0.087832827    3.215427933
  395 SOLV  HW1     1207    0.493019074    0.024081851    3.286216017
  395 SOLV  HW2     1208    0.622623913    0.099116483    3.221152662
  396 SOLV  OW      1209    3.701166723    3.228681835    2.996358526
  396 SOLV  HW1     1210    3.789804462    3.241283841    3.040926366
  396 SOLV  HW2     1211    3.698524342    3.138973389    2.952232402
  397 SOLV  OW      1212    3.277263253    1.296241873    1.896377300
  397 SOLV  HW1     1213    3.238572357    1.253004322    1.977833216
  397 SOLV  HW2     1214    3.325124535    1.227509953    1.841727133
  398 SOLV  OW      1215    0.339442929    2.212541074    3.230602525
  398 SOLV  HW1     1216    0.370818929    2.305577383    3.211599403
  398 SOLV  HW2     1217    0.316199494    2.167011789    3.144648662
  399 SOLV  OW      1218    0.867428326    2.594810532    1.123417786
  399 SOLV  HW1     1219    0.871174476    2.661419209    1.197920513
  399 SOLV  HW2     1220    0.847511836    2.504185081    1.160723519
  400 SOLV  OW      1221    0.809902797    0.098542690    1.149695267
  400 SOLV  HW1     1222    0.713880181    0.073793745    1.136713054
  400 SOLV  HW2     1223    0.841007135    0.153251008    1.071972115
  401 SOLV  OW      1224    2.259713302    2.565655961    2.945831884
  401 SOLV  HW1     1225    2.245299736    2.604291444    3.036941379
  401 SOLV  HW2     1226    2.232206943    2.469506508    2.945685103
  402 SOLV  OW      1227    0.115452324    0.606463523    0.028962821
  402 SOLV  HW1     1228    0.121793059    0.594725299    0.128076381
  402 SOLV  HW2     1229    0.021527750    0.589140890   -0.000693919
  403 SOLV  OW      1230    1.822612846    2.077046429    0.589871510
  403 SOLV  HW1     1231    1.866166396    2.041377612    0.672527745
  403 SOLV  HW2     1232    1.820283960    2.176943906    0.593897662
  404 SOLV  OW      1233    1.686446585    2.815243331    1.448962834
  404 SOLV  HW1     1234    1.608814097    2.862210745    1.491017892
  404 SOLV  HW2     1235    1.771129311    2.844485484    1.493404232
  405 SOLV  OW      1236    0.088870357    1.093471272    3.196858919
  405 SOLV  HW1     1237    0.166334593    1.059625247    3.250293507
  405 SOLV  HW2     1238    0.115991835    1.102707623    3.101043302
  406 SOLV  OW      1239    1.666746465    3.126105513    2.564238461
  406 SOLV  HW1     1240    1.682103144    3.060200946    2.637875093
  406 SOLV  HW2     1241    1.719581752    3.099042024    2.483755552
  407 SOLV  OW      1242    3.138569987    1.783748120    1.552465550
  407 SOLV  HW1     1243    3.197116725    1.710587958    1.587412044
  407 SOLV  HW2     1244    3.065397128    1.802092258    1.618120663
  408 SOLV  OW      1245    2.495778758    2.652225910    2.186030122
  408 SOLV  HW1     1246    2.398297541    2.630112344    2.189220158
  408 SOLV  HW2     1247    2.528564545    2.671683369    2.278486422
  409 SOLV  OW      1248    1.985662551    1.317364630    1.264161126
  409 SOLV  HW1     1249    2.049321371    1.260162867    1.315898646
  409 SOLV  HW2     1250    1.894912104    1.275353477    1.264975846
  410 SOLV  OW      1251    0.471905414    1.588973564    3.195013628
  410 SOLV  HW1     1252    0.463313162    1.688283222    3.203092914
  410 SOLV  HW2     1253    0.562470406    1.560689946    3.226628098
  411 SOLV  OW      1254    1.325589943    2.691289809    3.406215992
  411 SOLV  HW1     1255    1.385065642    2.617103543    3.375249728
  411 SOLV  HW2     1256    1.375940836    2.777647852    3.403588240
  412 SOLV  OW      1257    2.459349049    0.414544976    0.753337259
  412 SOLV  HW1     1258    2.438827205    0.409536881    0.655587171
  412 SOLV  HW2     1259    2.496544254    0.504817093    0.774987889
  413 SOLV  OW      1260    2.306197322    2.022728774    3.393866911
  413 SOLV  HW1     1261    2.390308944    2.008705487    3.341617313
  413 SOLV  HW2     1262    2.248937895    1.940992381    3.387391432
  414 SOLV  OW      1263    3.605879419    1.377578438    0.973419855
  414 SOLV  HW1     1264    3.703671170    1.374294622    0.994101414
  414 SOLV  HW2     1265    3.553566011    1.362392277    1.057290680
  415 SOLV  OW      1266    3.233564000    3.174296113    0.224159512
  415 SOLV  HW1     1267    3.288488745    3.112261667    0.168154815
  415 SOLV  HW2     1268    3.272309787    3.179189278    0.316225894
  416 SOLV  OW      1269    2.202881036    3.334107668    0.766468541
  416 SOLV  HW1     1270    2.291401705    3.348683578    0.810663211
  416 SOLV  HW2     1271    2.199688721    3.385276602    0.680602504
  417 SOLV  OW      1272    3.164593360    3.348802028    2.621803515
  417 SOLV  HW1     1273    3.235040944    3.313822641    2.683571199
  417 SOLV  HW2     1274    3.135831024    3.439658798    2.652126620
  418 SOLV  OW      1275    2.817959460    1.344341867    2.713645719
  418 SOLV  HW1     1276    2.793711954    1.260087549    2.761760163
  418 SOLV  HW2     1277    2.744727323    1.368615593    2.650009199
  419 SOLV  OW      1278    0.813385472    2.902877834    2.958765531
  419 SOLV  HW1     1279    0.840195775    2.846321949    3.036764910
  419 SOLV  HW2     1280    0.840154409    2.997746129    2.975635342
  420 SOLV  OW      1281    2.393158526    3.467277562    1.150696070
  420 SOLV  HW1     1282    2.397566489    3.567097934    1.146426288
  420 SOLV  HW2     1283    2.473696743    3.428431801    1.105904736
  421 SOLV  OW      1284    1.929710323    3.046335093    2.443601799
  421 SOLV  HW1     1285    1.924429084    2.948139734    2.425399732
  421 SOLV  HW2     1286    1.985439679    3.090321596    2.373168193
  422 SOLV  OW      1287    0.613102134    1.877977339    1.414919564
  422 SOLV  HW1     1288    0.570640610    1.832597553    1.493262175
  422 SOLV  HW2     1289    0.711810372    1.884365400    1.429606485
  423 SOLV  OW      1290    2.130755748    0.647399476    0.738956227
  423 SOLV  HW1     1291    2.147450939    0.637814057    0.837094076
  423 SOLV  HW2     1292    2.069192373    0.724586124    0.723022548
  424 SOLV  OW      1293    3.514446721    1.647889360    2.216849151
  424 SOLV  HW1     1294    3.449942575    1.573613541    2.198850676
  424 SOLV  HW2     1295    3.561418876    1.672496003    2.132056955
  425 SOLV  OW      1296    1.797474210    2.548484768    0.768605776
  425 SOLV  HW1     1297    1.698355267    2.537955219    0.776717112
  425 SOLV  HW2     1298    1.841996926    2.506895064    0.847910148
  426 SOLV  OW      1299    2.399182898    2.594748238    1.905325967
  426 SOLV  HW1     1300    2.427586935    2.613150820    1.999432391
  426 SOLV  HW2     1301    2.404500080    2.679075615    1.851828100
  427 SOLV  OW      1302    0.708879132    2.147911028    2.761297129
  427 SOLV  HW1     1303    0.685274053    2.163055987    2.857291841
  427 SOLV  HW2     1304    0.628059473    2.116068961    2.711741783
  428 SOLV  OW      1305    3.478871888    1.768181175    1.725839240
  428 SOLV  HW1     1306    3.396206645    1.820349277    1.746971842
  428 SOLV  HW2     1307    3.471200377    1.676388536    1.764786253
  429 SOLV  OW      1308    3.144940136    2.430630665    2.667482178
  429 SOLV  HW1     1309    3.244723730    2.428808945    2.673929100
  429 SOLV  HW2     1310    3.117426929    2.416036928    2.572447535
  430 SOLV  OW      1311    2.190235553    0.017832065    3.730881906
  430 SOLV  HW1     1312    2.256409979    0.090443788    3.749546073
  430 SOLV  HW2     1313    2.157958532   -0.020827276    3.817273333
  431 SOLV  OW      1314    3.640389529    0.823233293    2.822358490
  431 SOLV  HW1     1315    3.678363229    0.908307442    2.785999070
  431 SOLV  HW2     1316    3.621261980    0.834297119    2.919894655
  432 SOLV  OW      1317    0.878896494    1.952859261    0.700916429
  432 SOLV  HW1     1318    0.969733315    1.959833374    0.659667687
  432 SOLV  HW2     1319    0.843985846    2.044546737    0.720308664
  433 SOLV  OW      1320    1.548867694    2.573245885    3.559240928
  433 SOLV  HW1     1321    1.469335738    2.586627415    3.618376613
  433 SOLV  HW2     1322    1.518194692    2.551553212    3.466558594
  434 SOLV  OW      1323    3.194710378    3.657501777    0.752574459
  434 SOLV  HW1     1324    3.282166090    3.613636337    0.731858597
  434 SOLV  HW2     1325    3.122803833    3.588119105    0.756731279
  435 SOLV  OW      1326    0.213404139    2.587932675    3.523289010
  435 SOLV  HW1     1327    0.269650542    2.666400833    3.497232180
  435 SOLV  HW2     1328    0.126198697    2.620212345    3.560073016
  436 SOLV  OW      1329    2.773534116    0.597483916    0.764694436
  436 SOLV  HW1     1330    2.863147729    0.596492584    0.809059836
  436 SOLV  HW2     1331    2.742322894    0.691968632    0.754778415
  437 SOLV  OW      1332    1.210017142    0.896009219    1.799153187
  437 SOLV  HW1     1333    1.173244359    0.963122130    1.863534378
  437 SOLV  HW2     1334    1.153590354    0.894643480    1.716597308
  438 SOLV  OW      1335    0.657197991    2.917992186    2.704332910
  438 SOLV  HW1     1336    0.667349043    3.017482335    2.704442268
  438 SOLV  HW2     1337    0.717286684    2.878296586    2.773721900
  439 SOLV  OW      1338    3.305121383    2.475082087    2.955309236
  439 SOLV  HW1     1339    3.342937511    2.406786774    2.892804136
  439 SOLV  HW2     1340    3.378682856    2.534014617    2.988728347
  440 SOLV  OW      1341    0.395673243    3.256574802    3.689676856
  440 SOLV  HW1     1342    0.482002876    3.209619074    3.671128724
  440 SOLV  HW2     1343    0.341315915    3.202290517    3.753709469
  441 SOLV  OW      1344    2.122886178    3.237046834    0.319679802
  441 SOLV  HW1     1345    2.140897173    3.138715689    0.316781288
  441 SOLV  HW2     1346    2.203253463    3.284589533    0.355493341
  442 SOLV  OW      1347    0.294217525    0.014630986    0.263611085
  442 SOLV  HW1     1348    0.256272298   -0.075378059    0.242201724
  442 SOLV  HW2     1349    0.342954584    0.010344943    0.350835698
  443 SOLV  OW      1350    0.892663656    0.614073314    2.036151428
  443 SOLV  HW1     1351    0.921835406    0.696647190    2.084443971
  443 SOLV  HW2     1352    0.805135151    0.631126494    1.990880105
  444 SOLV  OW      1353    2.043111421    2.050271538    2.404364146
  444 SOLV  HW1     1354    1.977816469    2.111576785    2.448855688
  444 SOLV  HW2     1355    2.136277939    2.080451771    2.424621330
  445 SOLV  OW      1356    1.333643746    1.836860674    1.989079790
  445 SOLV  HW1     1357    1.294243551    1.923957512    1.959701733
  445 SOLV  HW2     1358    1.297070952    1.762970094    1.932477384
  446 SOLV  OW      1359    3.711291128    3.404698839    0.670531477
  446 SOLV  HW1     1360    3.632236484    3.358326981    0.710550807
  446 SOLV  HW2     1361    3.698509497    3.503691471    0.676740145
  447 SOLV  OW      1362    1.587731045    0.988967345    3.431669098
  447 SOLV  HW1     1363    1.663096944    0.937917797    3.390254475
  447 SOLV  HW2     1364    1.584591838    1.081082937    3.392861974
  448 SOLV  OW      1365    1.039393636    3.687361197    2.226109603
  448 SOLV  HW1     1366    1.063958364    3.771424565    2.274393040
  448 SOLV  HW2     1367    0.950220409    3.698925043    2.182340855
  449 SOLV  OW      1368    0.763479363    3.585285659    0.288075937
  449 SOLV  HW1     1369    0.715006700    3.512875999    0.337155570
  449 SOLV  HW2     1370    0.826988371    3.630994377    0.350356413
  450 SOLV  OW      1371    2.979470169    0.007764318    1.099854892
  450 SOLV  HW1     1372    2.966525203   -0.065539516    1.166640178
  450 SOLV  HW2     1373    2.891332803    0.031611858    1.059058481
  451 SOLV  OW      1374    0.141546455    3.372402521    2.136031272
  451 SOLV  HW1     1375    0.148437962    3.403180719    2.041127995
  451 SOLV  HW2     1376    0.049618770    3.391288055    2.170586251
  452 SOLV  OW      1377    0.822061824    1.726463720    0.853697728
  452 SOLV  HW1     1378    0.901638772    1.667317118    0.840695578
  452 SOLV  HW2     1379    0.829027794    1.805520462    0.792859122
  453 SOLV  OW      1380    0.430101576    0.562081128    2.604612644
  453 SOLV  HW1     1381    0.465520717    0.594537254    2.516899664
  453 SOLV  HW2     1382    0.447276111    0.630987412    2.675028182
  454 SOLV  OW      1383    2.414549035    3.603999412    3.217494603
  454 SOLV  HW1     1384    2.409240793    3.607211016    3.117688103
  454 SOLV  HW2     1385    2.509844855    3.592135764    3.245418880
  455 SOLV  OW      1386    1.910653498    0.398550788    0.971981236
  455 SOLV  HW1     1387    1.954199701    0.409574649    1.061332901
  455 SOLV  HW2     1388    1.975987465    0.358357316    0.907813565
  456 SOLV  OW      1389    2.155360005    2.782945866    1.307999324
  456 SOLV  HW1     1390    2.155022875    2.706585874    1.243421833
  456 SOLV  HW2     1391    2.061195366    2.807521634    1.331025936
  457 SOLV  OW      1392    0.824915981    0.446265691    3.330352682
  457 SOLV  HW1     1393    0.903558768    0.485242567    3.378288089
  457 SOLV  HW2     1394    0.842068206    0.447350882    3.231832502
  458 SOLV  OW      1395    0.956275669    0.051176229    0.012503726
  458 SOLV  HW1     1396    0.969576903   -0.028741539    0.071121614
  458 SOLV  HW2     1397    0.940080095    0.131852319    0.069344319
  459 SOLV  OW      1398    3.012754410    0.850179956    0.589144481
  459 SOLV  HW1     1399    2.944786850    0.777305674    0.597591139
  459 SOLV  HW2     1400    3.068358372    0.834572846    0.507498640
  460 SOLV  OW      1401    1.946788654    0.559773377    1.220093821
  460 SOLV  HW1     1402    2.036458737    0.579719258    1.259631025
  460 SOLV  HW2     1403    1.875189253    0.593941841    1.280984713
  461 SOLV  OW      1404    0.759260489    1.451025402    1.517637547
  461 SOLV  HW1     1405    0.662632893    1.432865123    1.499384292
  461 SOLV  HW2     1406    0.788930065    1.530211043    1.464259839
  462 SOLV  OW      1407    3.541835038    1.457178074    3.272475115
  462 SOLV  HW1     1408    3.615825903    1.394025493    3.295683967
  462 SOLV  HW2     1409    3.576185072    1.551070061    3.274906189
  463 SOLV  OW      1410    1.519847246    0.946352593    2.532744647
  463 SOLV  HW1     1411    1.556618350    0.887753574    2.604965048
  463 SOLV  HW2     1412    1.594637197    0.978625334    2.474722970
  464 SOLV  OW      1413    1.891208036    2.909824533    0.921254503
  464 SOLV  HW1     1414    1.841359152    2.995678416    0.933314865
  464 SOLV  HW2     1415    1.939435726    2.887131824    1.005873331
  465 SOLV  OW      1416    1.293417736    0.893428158    0.492990227
  465 SOLV  HW1     1417    1.363230536    0.861982817    0.428656135
  465 SOLV  HW2     1418    1.277285539    0.991197015    0.479481882
  466 SOLV  OW      1419    1.595435132    3.640583026    0.470841010
  466 SOLV  HW1     1420    1.594140796    3.547170560    0.435145565
  466 SOLV  HW2     1421    1.620214132    3.638884398    0.567715778
  467 SOLV  OW      1422    2.939122608    3.197243937    0.766910770
  467 SOLV  HW1     1423    2.997526715    3.116221719    0.761853258
  467 SOLV  HW2     1424    2.899333869    3.203973180    0.858413883
  468 SOLV  OW      1425    0.061210352    3.314791228    2.581099733
  468 SOLV  HW1     1426   -0.035432023    3.307637595    2.605775756
  468 SOLV  HW2     1427    0.111898349    3.239305148    2.622745861
  469 SOLV  OW      1428    0.488923980    0.847790031    3.109557868
  469 SOLV  HW1     1429    0.512646513    0.791514110    3.188750689
  469 SOLV  HW2     1430    0.471133582    0.788725510    3.030842462
  470 SOLV  OW      1431    3.541099244    2.243710410    0.075095502
  470 SOLV  HW1     1432    3.554481770    2.172187791    0.006489165
  470 SOLV  HW2     1433    3.623577381    2.299946535    0.081118971
  471 SOLV  OW      1434    2.156990988    3.051407949    3.482356473
  471 SOLV  HW1     1435    2.244015899    3.022984722    3.442102943
  471 SOLV  HW2     1436    2.173596967    3.122146911    3.551071482
  472 SOLV  OW      1437    0.728692112    1.218765959    1.308982650
  472 SOLV  HW1     1438    0.809529608    1.256608947    1.354089031
  472 SOLV  HW2     1439    0.720756757    1.257279217    1.217030504
  473 SOLV  OW      1440    1.763224147    0.615778722    2.616299418
  473 SOLV  HW1     1441    1.738265859    0.569352327    2.531310929
  473 SOLV  HW2     1442    1.841971888    0.675205608    2.599913045
  474 SOLV  OW      1443    0.263349454    1.435177856    3.167647490
  474 SOLV  HW1     1444    0.328104198    1.510804794    3.177067390
  474 SOLV  HW2     1445    0.312538638    1.352350778    3.140788661
  475 SOLV  OW      1446    0.071641526    1.200852834    0.429097364
  475 SOLV  HW1     1447    0.157306549    1.189522702    0.378768456
  475 SOLV  HW2     1448    0.019827167    1.115369393    0.426325587
  476 SOLV  OW      1449    0.804854604    0.099334352    3.227418689
  476 SOLV  HW1     1450    0.843939101    0.122395510    3.316536669
  476 SOLV  HW2     1451    0.808726775    0.179398739    3.167617792
  477 SOLV  OW      1452    1.532894119    0.451121980    1.278261633
  477 SOLV  HW1     1453    1.455145514    0.492178561    1.230608112
  477 SOLV  HW2     1454    1.499779013    0.396914773    1.355503146
  478 SOLV  OW      1455    3.350899315    3.545762836    3.653115776
  478 SOLV  HW1     1456    3.281279544    3.614275447    3.631659242
  478 SOLV  HW2     1457    3.310630816    3.474018743    3.709970595
  479 SOLV  OW      1458    2.826875884    3.074598350    3.693360203
  479 SOLV  HW1     1459    2.746118560    3.042103242    3.644128891
  479 SOLV  HW2     1460    2.813495043    3.170067083    3.719969335
  480 SOLV  OW      1461    0.597709940    2.226749447    1.427268061
  480 SOLV  HW1     1462    0.571166662    2.322901182    1.420086966
  480 SOLV  HW2     1463    0.530214958    2.169947448    1.380159266
  481 SOLV  OW      1464    2.148120712    1.440665954    1.533095743
  481 SOLV  HW1     1465    2.213716716    1.441042046    1.457608296
  481 SOLV  HW2     1466    2.173843690    1.510469246    1.599932271
  482 SOLV  OW      1467    1.955079205    3.620909110    3.127363986
  482 SOLV  HW1     1468    1.872765376    3.607026535    3.182438416
  482 SOLV  HW2     1469    2.034161711    3.631311372    3.187689881
  483 SOLV  OW      1470    3.618057564    1.366885842    0.542055947
  483 SOLV  HW1     1471    3.587561880    1.316915877    0.623129267
  483 SOLV  HW2     1472    3.681142497    1.309793745    0.489514412
  484 SOLV  OW      1473    1.862441170    0.295797599    0.596953314
  484 SOLV  HW1     1474    1.876939174    0.391555069    0.572013031
  484 SOLV  HW2     1475    1.764646851    0.279096541    0.609557963
  485 SOLV  OW      1476    0.342685866    3.670727396    1.675918592
  485 SOLV  HW1     1477    0.271963417    3.716924396    1.729453597
  485 SOLV  HW2     1478    0.430085633    3.676480032    1.724187977
  486 SOLV  OW      1479    0.475927414    1.659511864    2.302270934
  486 SOLV  HW1     1480    0.417958958    1.593906071    2.350610878
  486 SOLV  HW2     1481    0.443494329    1.752349462    2.320448901
  487 SOLV  OW      1482    0.255391927    1.610986673    1.395295472
  487 SOLV  HW1     1483    0.221045312    1.694889420    1.437508447
  487 SOLV  HW2     1484    0.269141343    1.626154677    1.297407001
  488 SOLV  OW      1485    3.698539814    2.306828485    3.540101763
  488 SOLV  HW1     1486    3.789421257    2.281629438    3.506832358
  488 SOLV  HW2     1487    3.645078812    2.224006073    3.556941383
  489 SOLV  OW      1488    1.352261530    1.539224723    2.908514575
  489 SOLV  HW1     1489    1.289557878    1.500342880    2.976026061
  489 SOLV  HW2     1490    1.300467742    1.569532091    2.828513567
  490 SOLV  OW      1491    2.456430522    1.206044797    2.304224020
  490 SOLV  HW1     1492    2.465515630    1.264292908    2.223440479
  490 SOLV  HW2     1493    2.506643777    1.120795863    2.289646081
  491 SOLV  OW      1494    0.990938145    0.004398730    0.377916493
  491 SOLV  HW1     1495    1.064838961   -0.050206556    0.338437732
  491 SOLV  HW2     1496    1.025220462    0.095651706    0.400258846
  492 SOLV  OW      1497    2.737864357    1.668509305    1.839235503
  492 SOLV  HW1     1498    2.672983849    1.744550793    1.842378544
  492 SOLV  HW2     1499    2.734018484    1.625138581    1.749203412
  493 SOLV  OW      1500    1.430106302    2.963946003    1.483993654
  493 SOLV  HW1     1501    1.423735498    2.952413052    1.583111396
  493 SOLV  HW2     1502    1.351350448    3.016203216    1.451364184
  494 SOLV  OW      1503    2.786429769    3.335110935    2.315774545
  494 SOLV  HW1     1504    2.875221722    3.341452773    2.270196588
  494 SOLV  HW2     1505    2.799166682    3.342419914    2.414698503
  495 SOLV  OW      1506    3.174830030    2.838340967    2.513370044
  495 SOLV  HW1     1507    3.100157391    2.893551857    2.550459478
  495 SOLV  HW2     1508    3.140946532    2.746809130    2.491606296
  496 SOLV  OW      1509    1.961146664    0.934731900    3.122027224
  496 SOLV  HW1     1510    2.052543394    0.901757431    3.145709288
  496 SOLV  HW2     1511    1.913688858    0.865332012    3.067871541
  497 SOLV  OW      1512    0.831999327    1.897008983    2.147851932
  497 SOLV  HW1     1513    0.873236028    1.976638343    2.103596210
  497 SOLV  HW2     1514    0.801601206    1.922015218    2.239778379
  498 SOLV  OW      1515    0.185448579    2.271825065    2.108672951
  498 SOLV  HW1     1516    0.130053559    2.221877672    2.042051127
  498 SOLV  HW2     1517    0.199885189    2.214711592    2.189490264
  499 SOLV  OW      1518    3.367881382    1.264090642    2.895418791
  499 SOLV  HW1     1519    3.285352441    1.320573692    2.896097249
  499 SOLV  HW2     1520    3.443106624    1.314516320    2.937846910
  500 SOLV  OW      1521    3.343899218    2.153227374    1.099911981
  500 SOLV  HW1     1522    3.318842608    2.233308028    1.045514514
  500 SOLV  HW2     1523    3.272304766    2.135024524    1.167326467
  501 SOLV  OW      1524    0.419112526    3.194299642    2.753393278
  501 SOLV  HW1     1525    0.479046389    3.222018278    2.678284514
  501 SOLV  HW2     1526    0.353155014    3.126840326    2.720220504
  502 SOLV  OW      1527    0.563018582    2.007006641    1.876842605
  502 SOLV  HW1     1528    0.657942001    2.011927786    1.845775643
  502 SOLV  HW2     1529    0.526633498    1.915690222    1.858424316
  503 SOLV  OW      1530    2.217254156    2.555672635    0.770876812
  503 SOLV  HW1     1531    2.175550472    2.646553378    0.772044072
  503 SOLV  HW2     1532    2.267323008    2.543100750    0.685232857
  504 SOLV  OW      1533    2.770289013    1.880048130    0.151703548
  504 SOLV  HW1     1534    2.747426527    1.933149142    0.233306692
  504 SOLV  HW2     1535    2.751579599    1.783272056    0.168609560
  505 SOLV  OW      1536    0.422492517    2.256278508    2.746475039
  505 SOLV  HW1     1537    0.364995091    2.270423338    2.665879517
  505 SOLV  HW2     1538    0.454148122    2.344735551    2.780751359
  506 SOLV  OW      1539    0.577276757    3.111245514    3.370578349
  506 SOLV  HW1     1540    0.582114479    3.012442545    3.355886061
  506 SOLV  HW2     1541    0.606407558    3.132523620    3.463851286
  507 SOLV  OW      1542    2.425705984    1.279509988    0.372370266
  507 SOLV  HW1     1543    2.338577198    1.307187298    0.331843621
  507 SOLV  HW2     1544    2.423337005    1.296072764    0.470959776
  508 SOLV  OW      1545    1.558277183    1.745318289    1.745983821
  508 SOLV  HW1     1546    1.630508569    1.687968934    1.707362225
  508 SOLV  HW2     1547    1.484920065    1.687281467    1.781319124
  509 SOLV  OW      1548    3.586028516    0.284618637    1.762643122
  509 SOLV  HW1     1549    3.523868721    0.358454826    1.788827948
  509 SOLV  HW2     1550    3.536061225    0.216332787    1.709337214
  510 SOLV  OW      1551    2.044020617    3.337222432    1.969329530
  510 SOLV  HW1     1552    2.106867109    3.327262672    1.892176523
  510 SOLV  HW2     1553    2.053496361    3.428788331    2.008409960
  511 SOLV  OW      1554    2.729016020    1.311234801    1.051365463
  511 SOLV  HW1     1555    2.808687548    1.371542285    1.055280783
  511 SOLV  HW2     1556    2.703130309    1.284185533    1.144091383
  512 SOLV  OW      1557    1.044583546    1.624694698    3.719907574
  512 SOLV  HW1     1558    1.019763028    1.716480789    3.750901385
  512 SOLV  HW2     1559    1.107332596    1.583128737    3.785756931
  513 SOLV  OW      1560    0.348611894    2.681228994    2.706106136
  513 SOLV  HW1     1561    0.292878422    2.632849406    2.773593189
  513 SOLV  HW2     1562    0.289427881    2.718743455    2.634753662
  514 SOLV  OW      1563    3.238597783    1.740101168    3.168330946
  514 SOLV  HW1     1564    3.235994563    1.689364099    3.254473754
  514 SOLV  HW2     1565    3.327808085    1.784178901    3.158314830
  515 SOLV  OW      1566    2.273359790    3.218298320    2.493475216
  515 SOLV  HW1     1567    2.175977737    3.198308384    2.482593283
  515 SOLV  HW2     1568    2.293421312    3.308305760    2.454777962
  516 SOLV  OW      1569    3.147762814    1.665151555    1.229743764
  516 SOLV  HW1     1570    3.086272578    1.715187372    1.168791023
  516 SOLV  HW2     1571    3.236617425    1.710954519    1.232346809
  517 SOLV  OW      1572    0.743858715    2.022785795    2.391307287
  517 SOLV  HW1     1573    0.810443824    2.045363562    2.462428263
  517 SOLV  HW2     1574    0.651979888    2.021819157    2.430790466
  518 SOLV  OW      1575    2.561908793    2.840995288    3.722972680
  518 SOLV  HW1     1576    2.619967865    2.804083272    3.650392047
  518 SOLV  HW2     1577    2.555465862    2.774607156    3.797486432
  519 SOLV  OW      1578    3.514908876    2.562148525    2.008320553
  519 SOLV  HW1     1579    3.522234888    2.629765240    2.081639668
  519 SOLV  HW2     1580    3.515315882    2.470196440    2.047639179
  520 SOLV  OW      1581    2.951814811    2.339628235    2.438333829
  520 SOLV  HW1     1582    2.927805651    2.249327761    2.473984666
  520 SOLV  HW2     1583    2.872169759    2.379872818    2.393184025
  521 SOLV  OW      1584    2.954779067    2.836013444    0.124799729
  521 SOLV  HW1     1585    3.041441527    2.805591547    0.085229635
  521 SOLV  HW2     1586    2.902948512    2.887097429    0.056202332
  522 SOLV  OW      1587    0.401087663    2.357948536    0.505219281
  522 SOLV  HW1     1588    0.415499738    2.431632334    0.439156920
  522 SOLV  HW2     1589    0.448688135    2.275637462    0.474231673
  523 SOLV  OW      1590    3.026396454    3.340279575    3.382486841
  523 SOLV  HW1     1591    3.007173704    3.383155752    3.294206475
  523 SOLV  HW2     1592    2.994883016    3.400122858    3.456154505
  524 SOLV  OW      1593    3.007709574    0.581718750    0.913967713
  524 SOLV  HW1     1594    3.063693066    0.508360310    0.952516487
  524 SOLV  HW2     1595    3.007650915    0.659875269    0.976361879
  525 SOLV  OW      1596    1.369406471    1.110209029    2.788909190
  525 SOLV  HW1     1597    1.464546340    1.128228382    2.763907027
  525 SOLV  HW2     1598    1.310889666    1.123207530    2.708856816
  526 SOLV  OW      1599    3.094065518    1.275485852    3.523502863
  526 SOLV  HW1     1600    3.093612955    1.188952016    3.473387799
  526 SOLV  HW2     1601    3.126588467    1.348570532    3.463480832
  527 SOLV  OW      1602    0.492435881    2.490882977    0.717937394
  527 SOLV  HW1     1603    0.454936781    2.414762896    0.665013683
  527 SOLV  HW2     1604    0.577461320    2.462109914    0.762029687
  528 SOLV  OW      1605    1.140099554    0.246142858    2.079235792
  528 SOLV  HW1     1606    1.068335043    0.301245350    2.036651762
  528 SOLV  HW2     1607    1.161620840    0.168219779    2.020357475
  529 SOLV  OW      1608    1.612421697    3.025494778    0.294501835
  529 SOLV  HW1     1609    1.615698866    2.939820453    0.243018669
  529 SOLV  HW2     1610    1.621347081    3.102610154    0.231454977
  530 SOLV  OW      1611    3.342937842    3.564080814    2.914685451
  530 SOLV  HW1     1612    3.362403170    3.646648864    2.967633406
  530 SOLV  HW2     1613    3.368613112    3.483486006    2.968024805
  531 SOLV  OW      1614    2.144142450    1.459080620    2.478234930
  531 SOLV  HW1     1615    2.225000039    1.517403067    2.470341007
  531 SOLV  HW2     1616    2.165202983    1.367966405    2.442789160
  532 SOLV  OW      1617    1.506479131    2.060541700    0.309547176
  532 SOLV  HW1     1618    1.442768377    2.095690693    0.240941199
  532 SOLV  HW2     1619    1.574329517    2.002026251    0.265122738
  533 SOLV  OW      1620    1.404399223    2.981471676    2.804937747
  533 SOLV  HW1     1621    1.503107605    2.976111971    2.789796182
  533 SOLV  HW2     1622    1.359711149    3.014730868    2.721883405
  534 SOLV  OW      1623    2.550700312    0.279950245    0.273400547
  534 SOLV  HW1     1624    2.564414613    0.366478815    0.225166370
  534 SOLV  HW2     1625    2.635776233    0.227389380    0.272365487
  535 SOLV  OW      1626    3.125125406    3.392406532    2.937003958
  535 SOLV  HW1     1627    3.205548564    3.451277317    2.928866627
  535 SOLV  HW2     1628    3.068935135    3.401225189    2.854756077
  536 SOLV  OW      1629    0.096504386    2.826279208    2.760403086
  536 SOLV  HW1     1630    0.107331755    2.784852879    2.670023651
  536 SOLV  HW2     1631    0.083374169    2.754373098    2.828644848
  537 SOLV  OW      1632    3.221781668    0.509972767    2.454450837
  537 SOLV  HW1     1633    3.238169943    0.442828132    2.382171102
  537 SOLV  HW2     1634    3.297911374    0.508384097    2.519282316
  538 SOLV  OW      1635    3.504179262    1.836988426    0.371761137
  538 SOLV  HW1     1636    3.503818069    1.771078022    0.296545438
  538 SOLV  HW2     1637    3.491763995    1.929263351    0.335252147
  539 SOLV  OW      1638    2.478407321    2.253903710    2.209797569
  539 SOLV  HW1     1639    2.511919181    2.288192721    2.297561318
  539 SOLV  HW2     1640    2.378417155    2.252328926    2.210629705
  540 SOLV  OW      1641    2.924387206    0.601785529    0.533568375
  540 SOLV  HW1     1642    2.879227068    0.587135694    0.621587561
  540 SOLV  HW2     1643    2.860602343    0.580711921    0.459482771
  541 SOLV  OW      1644    1.966718959    2.527004238    2.894980893
  541 SOLV  HW1     1645    2.013429317    2.570239634    2.972120920
  541 SOLV  HW2     1646    1.872492831    2.505657214    2.920816669
  542 SOLV  OW      1647    0.915735255    0.501382268    0.384172353
  542 SOLV  HW1     1648    0.822475191    0.537489445    0.383838622
  542 SOLV  HW2     1649    0.978037898    0.570367297    0.421059574
  543 SOLV  OW      1650    0.205072090    1.086074054    2.914286025
  543 SOLV  HW1     1651    0.274838063    1.015728108    2.900666329
  543 SOLV  HW2     1652    0.247086588    1.167245989    2.954872375
  544 SOLV  OW      1653    2.704551516    1.542885830    2.173425708
  544 SOLV  HW1     1654    2.722143940    1.471787603    2.241520289
  544 SOLV  HW2     1655    2.685628703    1.500312030    2.084934521
  545 SOLV  OW      1656    0.276220996    1.639270477    1.144759694
  545 SOLV  HW1     1657    0.288238194    1.712237886    1.077434234
  545 SOLV  HW2     1658    0.238752630    1.558222623    1.099718443
  546 SOLV  OW      1659    2.923704111    2.519150532    3.590523400
  546 SOLV  HW1     1660    2.870636096    2.591639983    3.546583049
  546 SOLV  HW2     1661    2.874207603    2.485534058    3.670659176
  547 SOLV  OW      1662    2.438623934    3.640471501    2.947424961
  547 SOLV  HW1     1663    2.387973520    3.563203274    2.909139597
  547 SOLV  HW2     1664    2.523085759    3.653906553    2.895585774
  548 SOLV  OW      1665    3.324572615    3.229320864    2.803703730
  548 SOLV  HW1     1666    3.368108731    3.261016154    2.887973659
  548 SOLV  HW2     1667    3.272258239    3.146179160    2.822465978
  549 SOLV  OW      1668    2.951078569    2.632760640    1.842945323
  549 SOLV  HW1     1669    2.933857092    2.569587442    1.918525996
  549 SOLV  HW2     1670    2.986256485    2.719115237    1.879073248
  550 SOLV  OW      1671    2.617015188    0.365556542    3.558749981
  550 SOLV  HW1     1672    2.712160454    0.340216850    3.541281421
  550 SOLV  HW2     1673    2.603889451    0.462379553    3.537469737
  551 SOLV  OW      1674    3.492708394    2.928638363    0.975574038
  551 SOLV  HW1     1675    3.404635379    2.956530196    0.937297921
  551 SOLV  HW2     1676    3.514874240    2.986714228    1.053904736
  552 SOLV  OW      1677    3.255602975    2.377296059    0.985359271
  552 SOLV  HW1     1678    3.171542074    2.413967988    1.025243142
  552 SOLV  HW2     1679    3.312094612    2.452618584    0.951641350
  553 SOLV  OW      1680    3.037852494    3.352274191    2.192103403
  553 SOLV  HW1     1681    3.047498084    3.293041885    2.112113620
  553 SOLV  HW2     1682    3.061510792    3.446155607    2.167075543
  554 SOLV  OW      1683    2.697438896    0.743821242    0.000827479
  554 SOLV  HW1     1684    2.788688740    0.784702650    0.002258755
  554 SOLV  HW2     1685    2.664034465    0.733632226    0.094529971
  555 SOLV  OW      1686    2.055083823    2.197228168    1.952327778
  555 SOLV  HW1     1687    2.084476358    2.102045602    1.943519897
  555 SOLV  HW2     1688    2.103783592    2.253456814    1.885485565
  556 SOLV  OW      1689    1.001060360    0.022829570    1.606484485
  556 SOLV  HW1     1690    1.055460251    0.102771499    1.580959580
  556 SOLV  HW2     1691    0.933544711    0.004297739    1.535072457
  557 SOLV  OW      1692    2.316476865    1.241905806    3.378145697
  557 SOLV  HW1     1693    2.366291305    1.318027429    3.419681725
  557 SOLV  HW2     1694    2.240914033    1.214994725    3.437872651
  558 SOLV  OW      1695    1.504836674    1.643317865    0.927638473
  558 SOLV  HW1     1696    1.535846587    1.724360295    0.877918134
  558 SOLV  HW2     1697    1.575696329    1.614664274    0.992132358
  559 SOLV  OW      1698    0.052701986    0.652213171    0.301695443
  559 SOLV  HW1     1699    0.022638822    0.747291941    0.294115840
  559 SOLV  HW2     1700    0.046630225    0.622856194    0.397102565
  560 SOLV  OW      1701    2.528538015    2.227332200    0.368671897
  560 SOLV  HW1     1702    2.600900656    2.205342968    0.303239659
  560 SOLV  HW2     1703    2.539380593    2.170927447    0.450538545
  561 SOLV  OW      1704    1.098636645    2.823998418    1.571741461
  561 SOLV  HW1     1705    1.193826159    2.796290811    1.584894255
  561 SOLV  HW2     1706    1.062756291    2.781506909    1.488622587
  562 SOLV  OW      1707    2.658153695    1.027362078    1.906163755
  562 SOLV  HW1     1708    2.663519224    1.110305004    1.850561997
  562 SOLV  HW2     1709    2.670295675    0.947190220    1.847641325
  563 SOLV  OW      1710    1.771492329    1.941785792    1.266574707
  563 SOLV  HW1     1711    1.751600630    1.985376261    1.354358236
  563 SOLV  HW2     1712    1.695797658    1.881455493    1.241430778
  564 SOLV  OW      1713    1.489341644    0.170697510    2.184731737
  564 SOLV  HW1     1714    1.416915181    0.231702084    2.216890404
  564 SOLV  HW2     1715    1.474083890    0.148770966    2.088359178
  565 SOLV  OW      1716    3.016589836    0.602003554    1.934033339
  565 SOLV  HW1     1717    2.933157339    0.603944033    1.878927874
  565 SOLV  HW2     1718    3.048297742    0.695534442    1.949779780
  566 SOLV  OW      1719    2.994709993    3.634862104    1.799009324
  566 SOLV  HW1     1720    2.933977832    3.563705196    1.834365422
  566 SOLV  HW2     1721    2.949163391    3.683497240    1.724431928
  567 SOLV  OW      1722    2.157925654    2.873529042    1.585422265
  567 SOLV  HW1     1723    2.202099222    2.808633567    1.647382351
  567 SOLV  HW2     1724    2.174253917    2.845620516    1.490785056
  568 SOLV  OW      1725    1.830034919    1.976977716    3.433271999
  568 SOLV  HW1     1726    1.810916090    2.023827165    3.519533381
  568 SOLV  HW2     1727    1.745204279    1.938759433    3.396604349
  569 SOLV  OW      1728    1.162288628    1.781200526    3.127625186
  569 SOLV  HW1     1729    1.202449842    1.872771174    3.127345490
  569 SOLV  HW2     1730    1.186187299    1.734560641    3.212782522
  570 SOLV  OW      1731    1.830344317    1.704919691    1.716202590
  570 SOLV  HW1     1732    1.879192600    1.631882457    1.668442155
  570 SOLV  HW2     1733    1.853448739    1.702378745    1.813471928
  571 SOLV  OW      1734    1.876954745    3.458161624    3.607785474
  571 SOLV  HW1     1735    1.867799294    3.514484730    3.689914342
  571 SOLV  HW2     1736    1.848958764    3.364393762    3.628401384
  572 SOLV  OW      1737    2.250287909    3.698345639    2.068576595
  572 SOLV  HW1     1738    2.171751193    3.638791234    2.085461100
  572 SOLV  HW2     1739    2.303796000    3.707526073    2.152567165
  573 SOLV  OW      1740    2.671503824    2.647517047    2.842155499
  573 SOLV  HW1     1741    2.586209604    2.646815672    2.789942745
  573 SOLV  HW2     1742    2.715651288    2.558062197    2.835040189
  574 SOLV  OW      1743    2.726168180    0.147072139    2.484744059
  574 SOLV  HW1     1744    2.673193949    0.229644541    2.465369885
  574 SOLV  HW2     1745    2.819594556    0.158758382    2.451029266
  575 SOLV  OW      1746    2.414747239    0.539081424    2.408589865
  575 SOLV  HW1     1747    2.366731508    0.464042911    2.363146115
  575 SOLV  HW2     1748    2.489646372    0.502207879    2.463652231
  576 SOLV  OW      1749    1.590092131    2.989891615    1.165066600
  576 SOLV  HW1     1750    1.549574303    3.081322528    1.165567614
  576 SOLV  HW2     1751    1.621832446    2.967015358    1.257103070
  577 SOLV  OW      1752    3.278343010    3.632858656    1.731583870
  577 SOLV  HW1     1753    3.335753901    3.551974528    1.744367933
  577 SOLV  HW2     1754    3.183096400    3.609547308    1.751236017
  578 SOLV  OW      1755    1.948554764    1.305513303    3.368307867
  578 SOLV  HW1     1756    1.992870576    1.223479456    3.404478429
  578 SOLV  HW2     1757    1.878609577    1.279058851    3.301904245
  579 SOLV  OW      1758    3.314728536    1.615996886    2.704599292
  579 SOLV  HW1     1759    3.406440838    1.577462050    2.694330723
  579 SOLV  HW2     1760    3.273207901    1.581230150    2.788675272
  580 SOLV  OW      1761    2.303224670    2.853583469    0.902151575
  580 SOLV  HW1     1762    2.220680516    2.876614844    0.850600861
  580 SOLV  HW2     1763    2.379690931    2.908887138    0.869047942
  581 SOLV  OW      1764    2.865785609    2.824219218    1.323739340
  581 SOLV  HW1     1765    2.889706467    2.919114654    1.344329281
  581 SOLV  HW2     1766    2.928231002    2.762875206    1.372099826
  582 SOLV  OW      1767    0.224235166    2.426482709    1.076683973
  582 SOLV  HW1     1768    0.175850296    2.406588140    0.991452767
  582 SOLV  HW2     1769    0.322756220    2.427715746    1.059558434
  583 SOLV  OW      1770    1.053798745    2.648864353    3.471189545
  583 SOLV  HW1     1771    1.148636973    2.646329613    3.439553314
  583 SOLV  HW2     1772    1.048867047    2.698769189    3.557714902
  584 SOLV  OW      1773    0.457989871    3.052743944    2.331436673
  584 SOLV  HW1     1774    0.498879621    2.979260809    2.277310998
  584 SOLV  HW2     1775    0.430482883    3.127403578    2.270852320
  585 SOLV  OW      1776    1.251404434    3.367121113    0.483994991
  585 SOLV  HW1     1777    1.177696608    3.342874264    0.420900944
  585 SOLV  HW2     1778    1.339098819    3.338550706    0.445329238
  586 SOLV  OW      1779    2.795684799    0.337150734    3.120931794
  586 SOLV  HW1     1780    2.754387624    0.424102951    3.148053437
  586 SOLV  HW2     1781    2.742309740    0.261619761    3.158982571
  587 SOLV  OW      1782    2.488168688    0.877413098    2.647454420
  587 SOLV  HW1     1783    2.472926839    0.809070770    2.718857087
  587 SOLV  HW2     1784    2.470166698    0.836643145    2.557927743
  588 SOLV  OW      1785    3.659637408    3.564121969    1.365259695
  588 SOLV  HW1     1786    3.675229385    3.590076997    1.460575226
  588 SOLV  HW2     1787    3.588529883    3.622497659    1.326045656
  589 SOLV  OW      1788    1.611339024    2.440072608    2.094790698
  589 SOLV  HW1     1789    1.623510907    2.499805210    2.174070393
  589 SOLV  HW2     1790    1.653716570    2.351358154    2.113101569
  590 SOLV  OW      1791    2.694033193    1.948496978    1.498318533
  590 SOLV  HW1     1792    2.771385417    1.888361460    1.478278920
  590 SOLV  HW2     1793    2.639325148    1.961110347    1.415558965
  591 SOLV  OW      1794    3.617170805    3.733489377    0.152235655
  591 SOLV  HW1     1795    3.633791998    3.822791465    0.110394848
  591 SOLV  HW2     1796    3.622808696    3.662322077    0.082198203
  592 SOLV  OW      1797    1.757102971    0.257311245    3.380971120
  592 SOLV  HW1     1798    1.728857265    0.262130004    3.285155900
  592 SOLV  HW2     1799    1.762447617    0.161563763    3.409350214
  593 SOLV  OW      1800    3.364654393    2.762387283    3.120419743
  593 SOLV  HW1     1801    3.409156107    2.718918519    3.198724784
  593 SOLV  HW2     1802    3.430831052    2.773083141    3.046204298
  594 SOLV  OW      1803    1.392425364    3.101337795    1.761538217
  594 SOLV  HW1     1804    1.458875131    3.032240574    1.789996487
  594 SOLV  HW2     1805    1.440754389    3.182274074    1.728169769
  595 SOLV  OW      1806    3.154018263    1.995249958    2.254645281
  595 SOLV  HW1     1807    3.077223081    1.991349394    2.318587076
  595 SOLV  HW2     1808    3.180633545    2.090579234    2.240319440
  596 SOLV  OW      1809    0.014939202    0.314338159    2.177660810
  596 SOLV  HW1     1810    0.032723852    0.217832501    2.196941423
  596 SOLV  HW2     1811    0.083645890    0.370689596    2.223545233
  597 SOLV  OW      1812    2.264570490    3.490745231    0.501979302
  597 SOLV  HW1     1813    2.264518538    3.582241193    0.542351656
  597 SOLV  HW2     1814    2.358882467    3.460187158    0.488831852
  598 SOLV  OW      1815    3.705513786    3.432059349    3.371915745
  598 SOLV  HW1     1816    3.648471086    3.354788511    3.344073741
  598 SOLV  HW2     1817    3.654223191    3.517149772    3.360485824
  599 SOLV  OW      1818    0.921899234    1.675904105    2.879718018
  599 SOLV  HW1     1819    0.985704894    1.726058124    2.821282988
  599 SOLV  HW2     1820    0.831243256    1.675611759    2.837496398
  600 SOLV  OW      1821    3.223394582    1.322518974    0.928090185
  600 SOLV  HW1     1822    3.131288265    1.292833665    0.902856304
  600 SOLV  HW2     1823    3.232611892    1.420632340    0.911049553
  601 SOLV  OW      1824    0.946242857    0.131163331    3.475398853
  601 SOLV  HW1     1825    1.029416519    0.181085198    3.451073124
  601 SOLV  HW2     1826    0.951175234    0.102898332    3.571203152
  602 SOLV  OW      1827    2.553242645    0.855445636    1.471021378
  602 SOLV  HW1     1828    2.578389358    0.871295257    1.375532621
  602 SOLV  HW2     1829    2.517049117    0.762750724    1.480991463
  603 SOLV  OW      1830    1.451156873    2.790418304    1.703857328
  603 SOLV  HW1     1831    1.410243958    2.790554912    1.795104147
  603 SOLV  HW2     1832    1.483649454    2.698390896    1.682062434
  604 SOLV  OW      1833    3.178290684    0.267727916    3.648229663
  604 SOLV  HW1     1834    3.216477056    0.286400619    3.738752757
  604 SOLV  HW2     1835    3.082434961    0.296154172    3.645996663
  605 SOLV  OW      1836    0.632155297    1.649551696    2.080211050
  605 SOLV  HW1     1837    0.580836545    1.659777247    2.165426608
  605 SOLV  HW2     1838    0.717112674    1.701978611    2.085998281
  606 SOLV  OW      1839    3.589048301    2.624438566    0.128406476
  606 SOLV  HW1     1840    3.646893603    2.543718955    0.116579686
  606 SOLV  HW2     1841    3.643422975    2.699040341    0.166872130
  607 SOLV  OW      1842    1.852894937    2.344534835    0.599277388
  607 SOLV  HW1     1843    1.941434508    2.347721165    0.552888731
  607 SOLV  HW2     1844    1.840468604    2.427895844    0.653108565
  608 SOLV  OW      1845    1.261276617    2.593572109    1.079237715
  608 SOLV  HW1     1846    1.298697624    2.683602233    1.056973065
  608 SOLV  HW2     1847    1.324083318    2.545619880    1.140534688
  609 SOLV  OW      1848    0.193545605    3.060661680    2.654199417
  609 SOLV  HW1     1849    0.281585324    3.033245484    2.615505304
  609 SOLV  HW2     1850    0.158998435    2.987776957    2.713310662
  610 SOLV  OW      1851    1.327790672    1.460463894    0.800873276
  610 SOLV  HW1     1852    1.405587916    1.522121947    0.813004084
  610 SOLV  HW2     1853    1.291801003    1.470096130    0.708066194
  611 SOLV  OW      1854    2.608749484    3.725846910    2.750783619
  611 SOLV  HW1     1855    2.602689377    3.814630059    2.705149738
  611 SOLV  HW2     1856    2.668356029    3.665286249    2.698048673
  612 SOLV  OW      1857    0.297906878    0.342933795    2.680644543
  612 SOLV  HW1     1858    0.374379610    0.403333536    2.658170711
  612 SOLV  HW2     1859    0.247602643    0.380437994    2.758517624
  613 SOLV  OW      1860    1.402062079    0.577776817    0.148821898
  613 SOLV  HW1     1861    1.306039403    0.604125057    0.139678735
  613 SOLV  HW2     1862    1.417566997    0.491205759    0.101247811
  614 SOLV  OW      1863    1.392165759    3.611674442    1.061984911
  614 SOLV  HW1     1864    1.398949373    3.666588522    1.145292339
  614 SOLV  HW2     1865    1.410402008    3.669458066    0.982422111
  615 SOLV  OW      1866    2.952315715    1.576984940    2.731184298
  615 SOLV  HW1     1867    2.959570587    1.594615499    2.829349457
  615 SOLV  HW2     1868    2.904331448    1.490516826    2.716331536
  616 SOLV  OW      1869    3.030525009    2.198203390    1.668115271
  616 SOLV  HW1     1870    3.020918950    2.250556335    1.583450612
  616 SOLV  HW2     1871    3.119827319    2.217054056    1.708992796
  617 SOLV  OW      1872    2.184319508    1.833285219    0.584385294
  617 SOLV  HW1     1873    2.095775951    1.798692955    0.553318861
  617 SOLV  HW2     1874    2.181151109    1.933113211    0.589490475
  618 SOLV  OW      1875    2.588651522    2.451674233    0.508917085
  618 SOLV  HW1     1876    2.679766897    2.480380856    0.479324158
  618 SOLV  HW2     1877    2.556908604    2.376619158    0.450943565
  619 SOLV  OW      1878    2.476052427    2.998466580    1.468672584
  619 SOLV  HW1     1879    2.540683846    2.955286626    1.531599083
  619 SOLV  HW2     1880    2.503927475    3.093052419    1.452002201
  620 SOLV  OW      1881    3.289806734    2.146095669    1.804753557
  620 SOLV  HW1     1882    3.378488948    2.181306637    1.774806497
  620 SOLV  HW2     1883    3.291677710    2.046109924    1.803991521
  621 SOLV  OW      1884    1.552173923    0.937549109    0.756900307
  621 SOLV  HW1     1885    1.623344384    0.885537684    0.709667441
  621 SOLV  HW2     1886    1.462621933    0.898532240    0.735465569
  622 SOLV  OW      1887    2.819574998    2.729781184    2.225592462
  622 SOLV  HW1     1888    2.912691383    2.725024897    2.261762157
  622 SOLV  HW2     1889    2.765915424    2.794210764    2.280099064
  623 SOLV  OW      1890    2.870952945    1.616336632    3.323812565
  623 SOLV  HW1     1891    2.897420025    1.605157423    3.419594776
  623 SOLV  HW2     1892    2.774238549    1.593296111    3.313075246
  624 SOLV  OW      1893    2.758700156    2.461725360    2.262177941
  624 SOLV  HW1     1894    2.663118492    2.446399902    2.237067753
  624 SOLV  HW2     1895    2.783731858    2.556381892    2.241809687
  625 SOLV  OW      1896    0.635168663    0.500732951    0.419599066
  625 SOLV  HW1     1897    0.538048609    0.511723147    0.398423433
  625 SOLV  HW2     1898    0.675632070    0.590346599    0.437860120
  626 SOLV  OW      1899    2.907528244    0.751101209    2.755847666
  626 SOLV  HW1     1900    2.962635824    0.833642459    2.743545690
  626 SOLV  HW2     1901    2.891300296    0.736106436    2.853382272
  627 SOLV  OW      1902    3.617710852    1.631828436    0.540545289
  627 SOLV  HW1     1903    3.614851220    1.534148584    0.519330911
  627 SOLV  HW2     1904    3.590325561    1.684279137    0.459930135
  628 SOLV  OW      1905    1.208566004    0.234171488    0.148915356
  628 SOLV  HW1     1906    1.192506457    0.232267606    0.247608260
  628 SOLV  HW2     1907    1.185419541    0.324648159    0.113139983
  629 SOLV  OW      1908    1.015674845    1.494829126    2.359226180
  629 SOLV  HW1     1909    0.971509113    1.490359638    2.269611434
  629 SOLV  HW2     1910    1.114884699    1.498911948    2.347305754
  630 SOLV  OW      1911    0.925322800    0.369375478    1.932193493
  630 SOLV  HW1     1912    0.944356071    0.456319979    1.977797816
  630 SOLV  HW2     1913    0.859326087    0.384145631    1.858521358
  631 SOLV  OW      1914    3.288552952    0.423661520    0.866179188
  631 SOLV  HW1     1915    3.269607159    0.415627790    0.768310839
  631 SOLV  HW2     1916    3.308402539    0.333152928    0.903805945
  632 SOLV  OW      1917    1.981235764    2.527299083    1.556858655
  632 SOLV  HW1     1918    2.034559571    2.442873391    1.562393227
  632 SOLV  HW2     1919    2.018959092    2.594745220    1.620338728
  633 SOLV  OW      1920    1.752154322    0.513845305    2.882596203
  633 SOLV  HW1     1921    1.759820115    0.512522332    2.782892519
  633 SOLV  HW2     1922    1.657089244    0.497386792    2.908921848
  634 SOLV  OW      1923    1.666002264    0.404694724    1.635680202
  634 SOLV  HW1     1924    1.763222235    0.390045875    1.653987186
  634 SOLV  HW2     1925    1.641870202    0.362652503    1.548207248
  635 SOLV  OW      1926    2.248417419    0.655074833    0.222578573
  635 SOLV  HW1     1927    2.211491690    0.568690279    0.256843269
  635 SOLV  HW2     1928    2.178705501    0.701892736    0.168281596
  636 SOLV  OW      1929    2.861447755    2.197339235    3.626436940
  636 SOLV  HW1     1930    2.886179906    2.131004656    3.555798941
  636 SOLV  HW2     1931    2.939359225    2.257385544    3.644489072
  637 SOLV  OW      1932    2.272713867    1.187879325    1.764079536
  637 SOLV  HW1     1933    2.327146893    1.265535052    1.732331020
  637 SOLV  HW2     1934    2.186713540    1.221100750    1.802830483
  638 SOLV  OW      1935    1.391980981    0.113263311    3.668491565
  638 SOLV  HW1     1936    1.433523838    0.034686675    3.714331514
  638 SOLV  HW2     1937    1.316028476    0.147706450    3.723684503
  639 SOLV  OW      1938    3.237935591    0.455546173    2.050020116
  639 SOLV  HW1     1939    3.323899432    0.484403937    2.007843536
  639 SOLV  HW2     1940    3.161331031    0.498871441    2.002522418
  640 SOLV  OW      1941    2.386177891    0.524696007    1.130277836
  640 SOLV  HW1     1942    2.337665806    0.475053691    1.058281555
  640 SOLV  HW2     1943    2.332263293    0.604211347    1.158057408
  641 SOLV  OW      1944    0.125310925    1.848617947    1.946238044
  641 SOLV  HW1     1945    0.205746601    1.796666333    1.975088285
  641 SOLV  HW2     1946    0.113398563    1.839405424    1.847372515
  642 SOLV  OW      1947    2.154782206    3.678168940    3.295110414
  642 SOLV  HW1     1948    2.162427258    3.653214093    3.391650519
  642 SOLV  HW2     1949    2.241532629    3.659631925    3.248936611
  643 SOLV  OW      1950    1.339305437    0.573282356    3.480215236
  643 SOLV  HW1     1951    1.375316943    0.637689834    3.547717940
  643 SOLV  HW2     1952    1.401918574    0.495800432    3.471390622
  644 SOLV  OW      1953    0.728960933    3.518764899    1.694315593
  644 SOLV  HW1     1954    0.793552170    3.496969251    1.767478350
  644 SOLV  HW2     1955    0.688058104    3.608365077    1.711595522
  645 SOLV  OW      1956    2.142465958    3.502288976    3.518423841
  645 SOLV  HW1     1957    2.191820257    3.557195945    3.585871957
  645 SOLV  HW2     1958    2.045511945    3.498972798    3.542688043
  646 SOLV  OW      1959    0.157909542    1.485728667    0.810846272
  646 SOLV  HW1     1960    0.083326409    1.513696179    0.871317639
  646 SOLV  HW2     1961    0.233852804    1.450642581    0.865646965
  647 SOLV  OW      1962    2.168263982    1.714325770    1.637538177
  647 SOLV  HW1     1963    2.150348435    1.673614432    1.727109927
  647 SOLV  HW2     1964    2.117798615    1.800273437    1.629313640
  648 SOLV  OW      1965    3.454428208    1.921934053    3.188601172
  648 SOLV  HW1     1966    3.425027075    1.996767052    3.129128903
  648 SOLV  HW2     1967    3.416222863    1.935102123    3.280079327
  649 SOLV  OW      1968    2.180960415    1.874877700    0.123288747
  649 SOLV  HW1     1969    2.242246133    1.890067798    0.200845442
  649 SOLV  HW2     1970    2.180457557    1.956025891    0.064838788
  650 SOLV  OW      1971    2.465457179    2.526854794    1.329792161
  650 SOLV  HW1     1972    2.492130405    2.616227645    1.293700781
  650 SOLV  HW2     1973    2.440761913    2.466370855    1.254073409
  651 SOLV  OW      1974    2.810404687    3.718031892    1.619664479
  651 SOLV  HW1     1975    2.728188391    3.765763130    1.650710215
  651 SOLV  HW2     1976    2.868347867    3.781394173    1.568387072
  652 SOLV  OW      1977    1.432209716    2.659551907    1.346318420
  652 SOLV  HW1     1978    1.362369112    2.729702999    1.332087194
  652 SOLV  HW2     1979    1.521983810    2.696592775    1.322445147
  653 SOLV  OW      1980    3.514514400    2.121449956    0.870233224
  653 SOLV  HW1     1981    3.561663910    2.208154947    0.854138617
  653 SOLV  HW2     1982    3.474320495    2.121890508    0.961797874
  654 SOLV  OW      1983    2.460179264    3.730413449    2.264759886
  654 SOLV  HW1     1984    2.524035670    3.771266885    2.199528645
  654 SOLV  HW2     1985    2.482847565    3.761065375    2.357216873
  655 SOLV  OW      1986    3.250587279    3.024487803    0.783612949
  655 SOLV  HW1     1987    3.252748388    2.926155179    0.765514312
  655 SOLV  HW2     1988    3.326472777    3.068819737    0.735889213
  656 SOLV  OW      1989    0.299631831    0.700257677    3.460107200
  656 SOLV  HW1     1990    0.302304556    0.605982482    3.493368178
  656 SOLV  HW2     1991    0.304622856    0.763123865    3.537722651
  657 SOLV  OW      1992    2.260580786    0.920341298    3.236817366
  657 SOLV  HW1     1993    2.333722329    0.889909213    3.297854011
  657 SOLV  HW2     1994    2.298894375    0.941615697    3.146925018
  658 SOLV  OW      1995    0.760669045    1.011786217    3.388373063
  658 SOLV  HW1     1996    0.856964927    1.017610983    3.414698855
  658 SOLV  HW2     1997    0.703285310    1.020754405    3.469776428
  659 SOLV  OW      1998    0.135601821    1.931776894    1.340425642
  659 SOLV  HW1     1999    0.134054717    2.031462370    1.332552125
  659 SOLV  HW2     2000    0.071485125    1.902980389    1.411568168
  660 SOLV  OW      2001    1.474998568    1.061509958    1.420202717
  660 SOLV  HW1     2002    1.539954657    1.135171242    1.439080129
  660 SOLV  HW2     2003    1.521038789    0.973242696    1.429728984
  661 SOLV  OW      2004    3.443359184    3.591976377    0.649387638
  661 SOLV  HW1     2005    3.535024526    3.631842449    0.646325264
  661 SOLV  HW2     2006    3.425637012    3.542608368    0.564241413
  662 SOLV  OW      2007    0.688946653    0.884679569    2.603410311
  662 SOLV  HW1     2008    0.686183030    0.918133349    2.509205025
  662 SOLV  HW2     2009    0.595905973    0.865613078    2.634735031
  663 SOLV  OW      2010    0.289715724    1.166510798    3.511125398
  663 SOLV  HW1     2011    0.300482162    1.092932049    3.444254702
  663 SOLV  HW2     2012    0.207278765    1.150399494    3.565402247
  664 SOLV  OW      2013    2.296145427    3.380759823    3.344809661
  664 SOLV  HW1     2014    2.349503246    3.441087497    3.285519630
  664 SOLV  HW2     2015    2.223907109    3.433455583    3.389603599
  665 SOLV  OW      2016    1.269603355    1.818797828    0.032190285
  665 SOLV  HW1     2017    1.348729311    1.872982743    0.060557077
  665 SOLV  HW2     2018    1.194764155    1.832636791    0.097067940
  666 SOLV  OW      2019    3.509160966    2.265713538    1.677085074
  666 SOLV  HW1     2020    3.603623939    2.298512536    1.678723601
  666 SOLV  HW2     2021    3.475328000    2.266289218    1.582974356
  667 SOLV  OW      2022    1.293620606    3.699465289    0.178988265
  667 SOLV  HW1     2023    1.281549027    3.798245621    0.169092020
  667 SOLV  HW2     2024    1.320349278    3.678423562    0.273031054
  668 SOLV  OW      2025    0.218908831    2.829962295    0.546137706
  668 SOLV  HW1     2026    0.130315243    2.790128221    0.569933300
  668 SOLV  HW2     2027    0.289621665    2.759433455    0.551348264
  669 SOLV  OW      2028    1.538484419    0.117248464    0.277030185
  669 SOLV  HW1     2029    1.535531999    0.072613170    0.187583054
  669 SOLV  HW2     2030    1.583063243    0.056731294    0.343000734
  670 SOLV  OW      2031    3.437449413    1.422991257    3.534725199
  670 SOLV  HW1     2032    3.529236910    1.412345142    3.496474542
  670 SOLV  HW2     2033    3.414129435    1.341916757    3.588432249
  671 SOLV  OW      2034    0.022867948    2.385042577    1.704155440
  671 SOLV  HW1     2035    0.066061402    2.364785810    1.616259441
  671 SOLV  HW2     2036    0.090109374    2.426366160    1.765576767
  672 SOLV  OW      2037    1.899939366    2.690969100    1.351627635
  672 SOLV  HW1     2038    1.923547087    2.623957210    1.422007702
  672 SOLV  HW2     2039    1.820238968    2.743652341    1.381183492
  673 SOLV  OW      2040    1.442643715    3.614990598    2.595628891
  673 SOLV  HW1     2041    1.393334512    3.599430668    2.681222818
  673 SOLV  HW2     2042    1.490545689    3.531305584    2.569095433
  674 SOLV  OW      2043    3.291030847    0.453106768    3.318022263
  674 SOLV  HW1     2044    3.275328686    0.371151762    3.262902502
  674 SOLV  HW2     2045    3.388837512    0.462487437    3.336656479
  675 SOLV  OW      2046    3.187630263    0.790256496    1.837717317
  675 SOLV  HW1     2047    3.148224071    0.757497086    1.751835651
  675 SOLV  HW2     2048    3.269072951    0.844944730    1.818277851
  676 SOLV  OW      2049    3.477092595    2.865116899    1.286400115
  676 SOLV  HW1     2050    3.427239259    2.778534242    1.281951359
  676 SOLV  HW2     2051    3.425611039    2.930378828    1.342006989
  677 SOLV  OW      2052    3.134935940    0.392311034    0.512538619
  677 SOLV  HW1     2053    3.081677626    0.469784028    0.546639009
  677 SOLV  HW2     2054    3.092513343    0.306895523    0.542635240
  678 SOLV  OW      2055    1.095019366    1.563304277    0.562520051
  678 SOLV  HW1     2056    1.112208231    1.649558021    0.514911782
  678 SOLV  HW2     2057    1.087368219    1.489311133    0.495675959
  679 SOLV  OW      2058    1.645928862    0.614834109    3.506338881
  679 SOLV  HW1     2059    1.607663134    0.524437921    3.525462222
  679 SOLV  HW2     2060    1.732130035    0.604690477    3.456660870
  680 SOLV  OW      2061    0.521997577    2.574441057    2.505441833
  680 SOLV  HW1     2062    0.436486671    2.605775466    2.464118769
  680 SOLV  HW2     2063    0.508933651    2.562229638    2.603837429
  681 SOLV  OW      2064    1.447371500    1.646340612    0.548336005
  681 SOLV  HW1     2065    1.387059928    1.722066719    0.573424068
  681 SOLV  HW2     2066    1.539990120    1.665305112    0.580946328
  682 SOLV  OW      2067    3.323156447    0.940522462    0.544599483
  682 SOLV  HW1     2068    3.315163825    0.847533576    0.580524460
  682 SOLV  HW2     2069    3.262803414    0.950998525    0.465548377
  683 SOLV  OW      2070    3.105765096    1.097819672    1.181663487
  683 SOLV  HW1     2071    3.096383389    1.196208831    1.196920895
  683 SOLV  HW2     2072    3.041992116    1.048675551    1.240984812
  684 SOLV  OW      2073    2.602010519    3.247398735    0.579389028
  684 SOLV  HW1     2074    2.699805940    3.254688183    0.559785461
  684 SOLV  HW2     2075    2.575262704    3.151038043    0.580076811
  685 SOLV  OW      2076    0.615133097    1.714419594    1.184695936
  685 SOLV  HW1     2077    0.589803507    1.771614993    1.262725396
  685 SOLV  HW2     2078    0.589629355    1.760705449    1.099792712
  686 SOLV  OW      2079    0.503548062    2.723972964    0.562148261
  686 SOLV  HW1     2080    0.510935835    2.637576548    0.611972476
  686 SOLV  HW2     2081    0.563410317    2.792028483    0.604413592
  687 SOLV  OW      2082    0.652237087    0.111084897    2.455120732
  687 SOLV  HW1     2083    0.734058744    0.163557839    2.431599243
  687 SOLV  HW2     2084    0.644136047    0.032650855    2.393607423
  688 SOLV  OW      2085    2.361981712    0.222397339    0.052455613
  688 SOLV  HW1     2086    2.300802383    0.300131797    0.037816015
  688 SOLV  HW2     2087    2.427058187    0.244451919    0.125108742
  689 SOLV  OW      2088    2.044482559    1.291119929    1.877410405
  689 SOLV  HW1     2089    1.965488366    1.293440914    1.816122306
  689 SOLV  HW2     2090    2.016344778    1.255946700    1.966700916
  690 SOLV  OW      2091    0.536561090    1.798689093    2.804456654
  690 SOLV  HW1     2092    0.589487654    1.874905624    2.841760953
  690 SOLV  HW2     2093    0.581683704    1.763868900    2.722278517
  691 SOLV  OW      2094    1.040592672    1.569574130    0.830936038
  691 SOLV  HW1     2095    1.041970148    1.572838827    0.730992755
  691 SOLV  HW2     2096    1.134369731    1.565429878    0.865430593
  692 SOLV  OW      2097    2.487002766    3.069436202    2.507534970
  692 SOLV  HW1     2098    2.534190303    3.111628573    2.584949493
  692 SOLV  HW2     2099    2.400947035    3.117526908    2.490756281
  693 SOLV  OW      2100    3.577817376    2.981959478    1.783722594
  693 SOLV  HW1     2101    3.530977696    3.010888334    1.867211728
  693 SOLV  HW2     2102    3.676654455    2.990637078    1.796259093
  694 SOLV  OW      2103    1.047845341    1.182675560    3.457147479
  694 SOLV  HW1     2104    0.986149754    1.215561644    3.528656977
  694 SOLV  HW2     2105    1.012775437    1.210220919    3.367633197
  695 SOLV  OW      2106    2.575289780    1.513943169    2.954059670
  695 SOLV  HW1     2107    2.498095303    1.464160507    2.914512612
  695 SOLV  HW2     2108    2.651949460    1.451181214    2.967677869
  696 SOLV  OW      2109    0.750975753    1.350813347    2.864886998
  696 SOLV  HW1     2110    0.697349114    1.275528858    2.826725547
  696 SOLV  HW2     2111    0.693488028    1.404867345    2.926313019
  697 SOLV  OW      2112    3.691696566    3.622642030    2.423534947
  697 SOLV  HW1     2113    3.596804731    3.591457170    2.418595675
  697 SOLV  HW2     2114    3.724384008    3.615094992    2.517746516
  698 SOLV  OW      2115    2.381701597    2.969074012    0.150504183
  698 SOLV  HW1     2116    2.282525717    2.964365891    0.138529685
  698 SOLV  HW2     2117    2.426848789    2.931233489    0.069687817
  699 SOLV  OW      2118    2.264026782    0.917328599    0.034172124
  699 SOLV  HW1     2119    2.178856132    0.965354306    0.055167240
  699 SOLV  HW2     2120    2.324385109    0.920159006    0.113859742
  700 SOLV  OW      2121    2.736269856    1.648527903    0.296192023
  700 SOLV  HW1     2122    2.752870513    1.640453633    0.394482016
  700 SOLV  HW2     2123    2.753620519    1.560441387    0.252131793
  701 SOLV  OW      2124    3.382457724    1.249753416    0.007028556
  701 SOLV  HW1     2125    3.434135384    1.229591302    0.090241422
  701 SOLV  HW2     2126    3.322915909    1.328491587    0.023047152
  702 SOLV  OW      2127    3.200642597    0.306677741    0.168096209
  702 SOLV  HW1     2128    3.110520620    0.295133009    0.209882363
  702 SOLV  HW2     2129    3.269988784    0.263950450    0.226120002
  703 SOLV  OW      2130    2.743384804    3.315829672    2.965946898
  703 SOLV  HW1     2131    2.713969232    3.356262425    2.879335361
  703 SOLV  HW2     2132    2.673889583    3.332656274    3.035868040
  704 SOLV  OW      2133    2.476449582    2.349874036    3.442725413
  704 SOLV  HW1     2134    2.438154337    2.390540490    3.525679746
  704 SOLV  HW2     2135    2.568917830    2.385020200    3.428024519
  705 SOLV  OW      2136    1.708444221    3.175507793    0.698320504
  705 SOLV  HW1     2137    1.758343254    3.144906479    0.779405985
  705 SOLV  HW2     2138    1.638557165    3.107969674    0.674749052
  706 SOLV  OW      2139    3.596386704    1.439877527    2.404089489
  706 SOLV  HW1     2140    3.569784476    1.522702258    2.354754802
  706 SOLV  HW2     2141    3.613184799    1.366098487    2.338699303
  707 SOLV  OW      2142    0.458491936    1.220345900    2.811188921
  707 SOLV  HW1     2143    0.497191327    1.128258668    2.806291232
  707 SOLV  HW2     2144    0.462813306    1.263139799    2.720901885
  708 SOLV  OW      2145    3.492729978    2.587080920    0.922899633
  708 SOLV  HW1     2146    3.471556757    2.638195774    1.006209809
  708 SOLV  HW2     2147    3.497405079    2.650133160    0.845413443
  709 SOLV  OW      2148    2.778247581    2.097888414    1.710757257
  709 SOLV  HW1     2149    2.741810602    2.048564695    1.631755843
  709 SOLV  HW2     2150    2.869644457    2.132333398    1.689266000
  710 SOLV  OW      2151    1.254894107    3.609769288    3.177505236
  710 SOLV  HW1     2152    1.267478040    3.683582745    3.243798406
  710 SOLV  HW2     2153    1.219231448    3.528816510    3.224156937
  711 SOLV  OW      2154    0.170361136    3.161337994    0.925518706
  711 SOLV  HW1     2155    0.154193442    3.207626379    1.012672710
  711 SOLV  HW2     2156    0.254665630    3.107853321    0.931344697
  712 SOLV  OW      2157    2.918786492    2.598433700    1.556228502
  712 SOLV  HW1     2158    2.934397821    2.584296680    1.653993655
  712 SOLV  HW2     2159    2.825155626    2.571839060    1.533258164
  713 SOLV  OW      2160    2.203449553    0.453107946    2.849558376
  713 SOLV  HW1     2161    2.128016317    0.464174105    2.914279060
  713 SOLV  HW2     2162    2.244158077    0.362483982    2.861021961
  714 SOLV  OW      2163    0.323616115    0.042998304    3.559541283
  714 SOLV  HW1     2164    0.396217268   -0.025703737    3.562529832
  714 SOLV  HW2     2165    0.357998333    0.129415000    3.596308644
  715 SOLV  OW      2166    3.629524666    2.352546691    0.947308132
  715 SOLV  HW1     2167    3.642754962    2.330906746    1.044045341
  715 SOLV  HW2     2168    3.588093653    2.443169737    0.938806231
  716 SOLV  OW      2169    0.777847470    0.772217523    3.242329994
  716 SOLV  HW1     2170    0.788585813    0.860374424    3.288312259
  716 SOLV  HW2     2171    0.711413021    0.716515053    3.292178722
  717 SOLV  OW      2172    0.532904035    2.515622752    2.846836948
  717 SOLV  HW1     2173    0.466335799    2.576440110    2.803595900
  717 SOLV  HW2     2174    0.591937746    2.568705573    2.907640437
  718 SOLV  OW      2175    2.177680967    1.199277984    2.344044300
  718 SOLV  HW1     2176    2.273290562    1.207693037    2.315976143
  718 SOLV  HW2     2177    2.118929304    1.201166445    2.263145915
  719 SOLV  OW      2178    1.081536527    3.513103057    2.635885996
  719 SOLV  HW1     2179    1.154135088    3.464605099    2.684660705
  719 SOLV  HW2     2180    1.095491379    3.611723945    2.644872909
  720 SOLV  OW      2181    3.161168454    0.011938198    0.442865673
  720 SOLV  HW1     2182    3.200785824    0.100911470    0.465574248
  720 SOLV  HW2     2183    3.142837260   -0.038832258    0.527054021
  721 SOLV  OW      2184    2.485920646    3.372973417    0.796322268
  721 SOLV  HW1     2185    2.524061671    3.336288130    0.711462340
  721 SOLV  HW2     2186    2.542936215    3.448562823    0.828527506
  722 SOLV  OW      2187    1.930722176    3.154070281    1.700572695
  722 SOLV  HW1     2188    2.020555337    3.160996013    1.743953680
  722 SOLV  HW2     2189    1.860983609    3.190255243    1.762435528
  723 SOLV  OW      2190    0.306747358    0.946559141    3.301070197
  723 SOLV  HW1     2191    0.274016993    0.875676216    3.363568998
  723 SOLV  HW2     2192    0.368780796    0.905811405    3.234039850
  724 SOLV  OW      2193    3.297882660    3.263411505    3.265154670
  724 SOLV  HW1     2194    3.215377767    3.278889374    3.319515586
  724 SOLV  HW2     2195    3.280355595    3.191696698    3.197690189
  725 SOLV  OW      2196    0.841465864    3.700049113    1.393747479
  725 SOLV  HW1     2197    0.851946677    3.600950309    1.385302235
  725 SOLV  HW2     2198    0.821505774    3.739209658    1.303915428
  726 SOLV  OW      2199    2.111082862    2.379636766    0.532948853
  726 SOLV  HW1     2200    2.120449839    2.308444550    0.463351441
  726 SOLV  HW2     2201    2.174404677    2.454382550    0.512867901
  727 SOLV  OW      2202    2.198856244    2.081262146    1.010441983
  727 SOLV  HW1     2203    2.181897306    2.179809839    1.011848616
  727 SOLV  HW2     2204    2.155763945    2.038899581    1.090126676
  728 SOLV  OW      2205    0.398593892    1.396718469    0.924191498
  728 SOLV  HW1     2206    0.465177499    1.424757649    0.855039157
  728 SOLV  HW2     2207    0.446206334    1.352901217    1.000444990
  729 SOLV  OW      2208    1.233090429    2.289111172    3.228764779
  729 SOLV  HW1     2209    1.280509070    2.202641001    3.212149784
  729 SOLV  HW2     2210    1.242786363    2.314459704    3.325019989
  730 SOLV  OW      2211    2.081358708    1.684184872    0.886884813
  730 SOLV  HW1     2212    2.074318828    1.588066264    0.860182317
  730 SOLV  HW2     2213    2.177750799    1.710241134    0.892450515
  731 SOLV  OW      2214    0.552638257    0.220366179    1.281056221
  731 SOLV  HW1     2215    0.493563379    0.258325970    1.209858740
  731 SOLV  HW2     2216    0.566937818    0.122876601    1.263993573
  732 SOLV  OW      2217    1.975143849    1.963060609    2.977510687
  732 SOLV  HW1     2218    1.876233281    1.973969771    2.967633703
  732 SOLV  HW2     2219    2.013189128    1.925996205    2.892783974
  733 SOLV  OW      2220    2.234086542    3.138493795    1.648855485
  733 SOLV  HW1     2221    2.324356293    3.155232131    1.609197949
  733 SOLV  HW2     2222    2.214502212    3.040442225    1.646900295
  734 SOLV  OW      2223    0.766878292    1.278467503    1.055488217
  734 SOLV  HW1     2224    0.858338749    1.286520636    1.015841689
  734 SOLV  HW2     2225    0.698344513    1.298740356    0.985532761
  735 SOLV  OW      2226    0.457131806    2.679631356    0.898405534
  735 SOLV  HW1     2227    0.472771297    2.627701754    0.814382087
  735 SOLV  HW2     2228    0.522765460    2.650760623    0.968118811
  736 SOLV  OW      2229    1.785193268    3.259978263    1.905530395
  736 SOLV  HW1     2230    1.864037590    3.316927067    1.928814338
  736 SOLV  HW2     2231    1.749060735    3.217552895    1.988573897
  737 SOLV  OW      2232    1.896938461    1.444319497    0.080003303
  737 SOLV  HW1     2233    1.938423562    1.457855335   -0.009981547
  737 SOLV  HW2     2234    1.825369591    1.374764200    0.073569461
  738 SOLV  OW      2235    0.950037314    1.114118691    1.459060015
  738 SOLV  HW1     2236    0.859209193    1.075291850    1.474689725
  738 SOLV  HW2     2237    0.989032784    1.143794649    1.546239079
  739 SOLV  OW      2238    3.082630631    1.830766367    2.934908342
  739 SOLV  HW1     2239    3.139731709    1.824431470    3.016766706
  739 SOLV  HW2     2240    3.009114169    1.763178997    2.940259840
  740 SOLV  OW      2241    1.111503943    0.545637661    1.706570024
  740 SOLV  HW1     2242    1.195269429    0.512642397    1.750115912
  740 SOLV  HW2     2243    1.117011597    0.530357721    1.607890784
  741 SOLV  OW      2244    0.551373705    1.008722791    1.782233702
  741 SOLV  HW1     2245    0.588892573    1.092366988    1.742262813
  741 SOLV  HW2     2246    0.500050914    0.958613094    1.712544744
  742 SOLV  OW      2247    1.392638687    2.048479827    0.827519980
  742 SOLV  HW1     2248    1.485957392    2.019966793    0.849394542
  742 SOLV  HW2     2249    1.357288212    2.106117286    0.901195596
  743 SOLV  OW      2250    0.989462764    0.731151900    2.297723886
  743 SOLV  HW1     2251    0.967528054    0.667385558    2.371574731
  743 SOLV  HW2     2252    0.970361934    0.824641449    2.327658199
  744 SOLV  OW      2253    2.620245758    3.579215915    0.481386051
  744 SOLV  HW1     2254    2.636383050    3.620366534    0.391675841
  744 SOLV  HW2     2255    2.578360346    3.489159563    0.469677154
  745 SOLV  OW      2256    1.357553999    0.245374969    1.037569062
  745 SOLV  HW1     2257    1.364212969    0.189102563    1.119975033
  745 SOLV  HW2     2258    1.337201560    0.339848801    1.063299962
  746 SOLV  OW      2259    0.462671429    1.846321437    3.208202907
  746 SOLV  HW1     2260    0.556750837    1.880027524    3.204620191
  746 SOLV  HW2     2261    0.402852987    1.918231292    3.243566108
  747 SOLV  OW      2262    0.504656064    0.014349622    0.462663705
  747 SOLV  HW1     2263    0.536203128   -0.080441663    0.467207873
  747 SOLV  HW2     2264    0.580800987    0.073575968    0.436293339
  748 SOLV  OW      2265    0.595346257    2.777386548    3.639926485
  748 SOLV  HW1     2266    0.514023364    2.810975806    3.592386203
  748 SOLV  HW2     2267    0.661890769    2.851541597    3.648562313
  749 SOLV  OW      2268    1.906724919    3.365173239    0.903354945
  749 SOLV  HW1     2269    1.986420241    3.321226395    0.861915842
  749 SOLV  HW2     2270    1.850434986    3.406419348    0.831730709
  750 SOLV  OW      2271    0.204182356    2.572400857    0.783734727
  750 SOLV  HW1     2272    0.215636396    2.473129482    0.779789450
  750 SOLV  HW2     2273    0.283232937    2.613268277    0.829367003
  751 SOLV  OW      2274    3.640372196    3.388643761    2.250474870
  751 SOLV  HW1     2275    3.659117236    3.440446363    2.333939901
  751 SOLV  HW2     2276    3.541932232    3.388349747    2.232847243
  752 SOLV  OW      2277    1.186647342    3.425997630    3.537837361
  752 SOLV  HW1     2278    1.120808441    3.399311201    3.608225562
  752 SOLV  HW2     2279    1.200069311    3.525061318    3.540618382
  753 SOLV  OW      2280    2.180144360    0.900813798    1.289601945
  753 SOLV  HW1     2281    2.139882247    0.852429066    1.367316801
  753 SOLV  HW2     2282    2.242449935    0.971533577    1.323043861
  754 SOLV  OW      2283    1.369165786    3.188886515    2.604017955
  754 SOLV  HW1     2284    1.291284189    3.151828126    2.553392645
  754 SOLV  HW2     2285    1.454086439    3.163854725    2.557503200
  755 SOLV  OW      2286    2.646871933    2.835988027    1.634101650
  755 SOLV  HW1     2287    2.694913474    2.838465987    1.721778706
  755 SOLV  HW2     2288    2.621200814    2.741701625    1.612832801
  756 SOLV  OW      2289    1.085239457    3.399751969    2.313771107
  756 SOLV  HW1     2290    1.059795569    3.466396933    2.243693055
  756 SOLV  HW2     2291    1.091467580    3.445452863    2.402498037
  757 SOLV  OW      2292    0.428958146    1.936099897    2.332607114
  757 SOLV  HW1     2293    0.345505471    1.990286510    2.342654885
  757 SOLV  HW2     2294    0.492149090    1.983332767    2.271146825
  758 SOLV  OW      2295    0.628562826    0.453406323    2.893324739
  758 SOLV  HW1     2296    0.697186174    0.514328129    2.933086164
  758 SOLV  HW2     2297    0.639740908    0.361481202    2.931094538
  759 SOLV  OW      2298    1.013499851    1.319111912    0.958817841
  759 SOLV  HW1     2299    0.987557716    1.395698088    0.899970299
  759 SOLV  HW2     2300    1.097461394    1.341935947    1.008122608
  760 SOLV  OW      2301    3.040242851    1.572089984    1.877196847
  760 SOLV  HW1     2302    3.006180632    1.650857035    1.825846387
  760 SOLV  HW2     2303    3.034914015    1.591367417    1.975183209
  761 SOLV  OW      2304    0.723956130    1.233228190    1.703484222
  761 SOLV  HW1     2305    0.816299712    1.201814688    1.725554952
  761 SOLV  HW2     2306    0.724370053    1.277508823    1.613816670
  762 SOLV  OW      2307    2.958428963    0.906949829    1.609106541
  762 SOLV  HW1     2308    3.009409913    0.822611506    1.626122122
  762 SOLV  HW2     2309    3.018304295    0.985653038    1.624011016
  763 SOLV  OW      2310    1.838601884    3.587828838    0.118154810
  763 SOLV  HW1     2311    1.859840541    3.507092647    0.173219510
  763 SOLV  HW2     2312    1.879012281    3.668781489    0.160758744
  764 SOLV  OW      2313    2.337885557    1.243742809    0.949232081
  764 SOLV  HW1     2314    2.376888181    1.227365113    1.039850730
  764 SOLV  HW2     2315    2.258606882    1.184272496    0.935837900
  765 SOLV  OW      2316    0.252824714    1.827195171    0.894592622
  765 SOLV  HW1     2317    0.346547765    1.793569982    0.885285130
  765 SOLV  HW2     2318    0.203641366    1.812971547    0.808685857
  766 SOLV  OW      2319    2.445270094    3.438196489    0.032006794
  766 SOLV  HW1     2320    2.437068964    3.408754106    0.127229833
  766 SOLV  HW2     2321    2.487926759    3.528587875    0.028642508
  767 SOLV  OW      2322    0.689538682    1.039899631    2.403025975
  767 SOLV  HW1     2323    0.626210303    1.071270033    2.332267829
  767 SOLV  HW2     2324    0.668283419    1.085605551    2.489399792
  768 SOLV  OW      2325    1.669687146    1.656007424    3.631469917
  768 SOLV  HW1     2326    1.653946538    1.720406920    3.556592854
  768 SOLV  HW2     2327    1.753144729    1.603885578    3.613589379
  769 SOLV  OW      2328    1.805593602    0.549903413    0.269680530
  769 SOLV  HW1     2329    1.850368022    0.464122801    0.244417603
  769 SOLV  HW2     2330    1.785111697    0.602387581    0.187054109
  770 SOLV  OW      2331    0.336692660    1.149156256    0.698796268
  770 SOLV  HW1     2332    0.343755699    1.204310352    0.615673438
  770 SOLV  HW2     2333    0.422642774    1.154387432    0.749653434
  771 SOLV  OW      2334    2.898760485    1.831439839    1.125815358
  771 SOLV  HW1     2335    2.806673254    1.812168012    1.091905880
  771 SOLV  HW2     2336    2.944583381    1.894894854    1.063565545
  772 SOLV  OW      2337    0.804146536    2.992385109    0.081617403
  772 SOLV  HW1     2338    0.788254634    2.989892305    0.180314416
  772 SOLV  HW2     2339    0.850671039    2.908538269    0.053244751
  773 SOLV  OW      2340    1.377163338    0.905059275    2.309089477
  773 SOLV  HW1     2341    1.425774225    0.891562469    2.395439757
  773 SOLV  HW2     2342    1.335905318    0.818650506    2.280228935
  774 SOLV  OW      2343    1.196935723    2.863510057    2.058155218
  774 SOLV  HW1     2344    1.291864985    2.843311250    2.034029791
  774 SOLV  HW2     2345    1.142478579    2.872161770    1.974721634
  775 SOLV  OW      2346    0.687469940    0.486781201    2.214995404
  775 SOLV  HW1     2347    0.745133257    0.420143215    2.262277322
  775 SOLV  HW2     2348    0.742173901    0.536136152    2.147373063
  776 SOLV  OW      2349    2.645329730    0.559207772    3.229467410
  776 SOLV  HW1     2350    2.669158964    0.652578891    3.256210967
  776 SOLV  HW2     2351    2.555913823    0.535465948    3.267445055
  777 SOLV  OW      2352    1.657714667    2.844719240    3.519454879
  777 SOLV  HW1     2353    1.672575485    2.746800320    3.533341459
  777 SOLV  HW2     2354    1.745944842    2.890675171    3.509194554
  778 SOLV  OW      2355    2.018809701    0.053253706    2.902056942
  778 SOLV  HW1     2356    1.961199229    0.132767018    2.921040318
  778 SOLV  HW2     2357    1.988149576   -0.024102663    2.957532645
  779 SOLV  OW      2358    3.696371972    3.680658178    0.646323725
  779 SOLV  HW1     2359    3.715309162    3.651199929    0.552657169
  779 SOLV  HW2     2360    3.736283870    3.771090853    0.661513959
  780 SOLV  OW      2361    3.197852878    0.897447357    0.828087697
  780 SOLV  HW1     2362    3.129347933    0.852245617    0.770958857
  780 SOLV  HW2     2363    3.255512454    0.955909225    0.770997203
  781 SOLV  OW      2364    1.566741856    2.276437506    0.517167702
  781 SOLV  HW1     2365    1.574024346    2.178295647    0.499371111
  781 SOLV  HW2     2366    1.627114699    2.301115766    0.592980625
  782 SOLV  OW      2367    0.620869062    2.106568821    2.999226003
  782 SOLV  HW1     2368    0.662220388    2.072784095    3.083786456
  782 SOLV  HW2     2369    0.522950125    2.086232398    2.999589987
  783 SOLV  OW      2370    2.895685178    1.863482241    3.235905633
  783 SOLV  HW1     2371    2.989191053    1.898923460    3.237316802
  783 SOLV  HW2     2372    2.890717998    1.780375135    3.291311804
  784 SOLV  OW      2373    3.161527244    2.780429850    0.709405787
  784 SOLV  HW1     2374    3.062833196    2.787055018    0.694663161
  784 SOLV  HW2     2375    3.193853580    2.690899415    0.678729948
  785 SOLV  OW      2376    1.381920350    2.527841854    0.583306276
  785 SOLV  HW1     2377    1.290453936    2.487498210    0.586068148
  785 SOLV  HW2     2378    1.448499522    2.457728728    0.557757750
  786 SOLV  OW      2379    1.113913260    0.700274022    0.454533866
  786 SOLV  HW1     2380    1.160844879    0.788197563    0.462812969
  786 SOLV  HW2     2381    1.131132777    0.645483454    0.536406326
  787 SOLV  OW      2382    2.965007028    2.248151553    2.805159435
  787 SOLV  HW1     2383    3.007163923    2.160999116    2.780089962
  787 SOLV  HW2     2384    3.016319345    2.323191446    2.763478695
  788 SOLV  OW      2385    2.612818208    0.069082013    2.020019393
  788 SOLV  HW1     2386    2.561046355    0.005432199    1.962851171
  788 SOLV  HW2     2387    2.696785000    0.095653584    1.972654805
  789 SOLV  OW      2388    0.840207747    3.380178486    3.638851475
  789 SOLV  HW1     2389    0.903669098    3.368687914    3.715285581
  789 SOLV  HW2     2390    0.801099639    3.472182508    3.641566633
  790 SOLV  OW      2391    2.530642522    3.684786501    0.080665166
  790 SOLV  HW1     2392    2.451137728    3.736740651    0.111988221
  790 SOLV  HW2     2393    2.564095630    3.723623192   -0.005206286
  791 SOLV  OW      2394    1.479750597    2.538367295    1.613748515
  791 SOLV  HW1     2395    1.569943484    2.495483809    1.608480120
  791 SOLV  HW2     2396    1.459112466    2.583328030    1.526834627
  792 SOLV  OW      2397    0.166597762    1.946262104    2.572060893
  792 SOLV  HW1     2398    0.081716223    1.897172025    2.552392788
  792 SOLV  HW2     2399    0.203762231    1.914859238    2.659435035
  793 SOLV  OW      2400    0.349166112    1.440653251    2.409439171
  793 SOLV  HW1     2401    0.276118231    1.404537386    2.467411768
  793 SOLV  HW2     2402    0.337114692    1.407228521    2.315957823
  794 SOLV  OW      2403    0.073555816    1.947147752    3.726268046
  794 SOLV  HW1     2404    0.117526834    2.011881346    3.788538190
  794 SOLV  HW2     2405    0.142325109    1.884850604    3.688967391
  795 SOLV  OW      2406    0.041307615    2.209410308    1.375616414
  795 SOLV  HW1     2407    0.033095982    2.302958343    1.341225132
  795 SOLV  HW2     2408   -0.033122211    2.153709741    1.338752553
  796 SOLV  OW      2409    3.015091639    2.057769817    0.973140907
  796 SOLV  HW1     2410    2.968077294    2.137574864    0.935425267
  796 SOLV  HW2     2411    3.082083507    2.024191696    0.906913008
  797 SOLV  OW      2412    1.981972801    3.577701030    2.102208096
  797 SOLV  HW1     2413    1.932648327    3.599662487    2.186386771
  797 SOLV  HW2     2414    1.963878683    3.648206301    2.033631178
  798 SOLV  OW      2415    1.363820984    0.377554455    0.517632662
  798 SOLV  HW1     2416    1.406611600    0.401385069    0.430439941
  798 SOLV  HW2     2417    1.432857425    0.378505183    0.589982335
  799 SOLV  OW      2418    1.920835922    0.715461936    2.943389758
  799 SOLV  HW1     2419    1.849787885    0.646112552    2.931380547
  799 SOLV  HW2     2420    1.986270628    0.684516712    3.012397146
  800 SOLV  OW      2421    1.159090235    2.298412796    3.498781230
  800 SOLV  HW1     2422    1.073929630    2.348335736    3.514799211
  800 SOLV  HW2     2423    1.142096409    2.200172612    3.506608550
  801 SOLV  OW      2424    2.781948581    1.177271983    3.711896258
  801 SOLV  HW1     2425    2.699606814    1.166137731    3.767551107
  801 SOLV  HW2     2426    2.852930718    1.222313223    3.766066884
  802 SOLV  OW      2427    2.437719947    2.190540163    2.911422350
  802 SOLV  HW1     2428    2.431634195    2.097541057    2.947670924
  802 SOLV  HW2     2429    2.425796671    2.256178120    2.985929469
  803 SOLV  OW      2430    1.422643822    1.679696750    0.261252616
  803 SOLV  HW1     2431    1.456250027    1.683267198    0.355377144
  803 SOLV  HW2     2432    1.473219114    1.745376857    0.205308664
  804 SOLV  OW      2433    2.897231894    1.880905332    3.613521167
  804 SOLV  HW1     2434    2.822830101    1.909383032    3.553078895
  804 SOLV  HW2     2435    2.870093294    1.895094473    3.708715673
  805 SOLV  OW      2436    0.520040111    2.454965979    1.322458400
  805 SOLV  HW1     2437    0.506594959    2.398846966    1.240789828
  805 SOLV  HW2     2438    0.476856289    2.544159389    1.309059805
  806 SOLV  OW      2439    3.691565138    0.959897157    1.242010919
  806 SOLV  HW1     2440    3.758215825    1.034207657    1.247966142
  806 SOLV  HW2     2441    3.599075501    0.997917837    1.243394149
  807 SOLV  OW      2442    0.272012095    3.551076799    1.317741272
  807 SOLV  HW1     2443    0.251500837    3.633694665    1.370228745
  807 SOLV  HW2     2444    0.201028341    3.482605628    1.334301902
  808 SOLV  OW      2445    1.076362892    0.424290275    0.030266133
  808 SOLV  HW1     2446    1.081602932    0.430954219   -0.069381156
  808 SOLV  HW2     2447    1.004788929    0.359193486    0.055583296
  809 SOLV  OW      2448    0.234848887    0.439884802    2.267971230
  809 SOLV  HW1     2449    0.321531082    0.393791419    2.287022711
  809 SOLV  HW2     2450    0.232808466    0.527920754    2.315372792
  810 SOLV  OW      2451    1.534149714    0.348365691    3.505399214
  810 SOLV  HW1     2452    1.622540093    0.320874684    3.467546914
  810 SOLV  HW2     2453    1.483638510    0.267101643    3.534486577
  811 SOLV  OW      2454    0.814800729    2.193608733    0.784656426
  811 SOLV  HW1     2455    0.716291717    2.188308770    0.768246245
  811 SOLV  HW2     2456    0.832884591    2.259222759    0.857931338
  812 SOLV  OW      2457    1.196870698    1.404262828    3.132553325
  812 SOLV  HW1     2458    1.185862074    1.475250817    3.202129075
  812 SOLV  HW2     2459    1.112956114    1.397181230    3.078614020
  813 SOLV  OW      2460    2.501823962    3.368679206    0.302943280
  813 SOLV  HW1     2461    2.599791182    3.365623239    0.283077394
  813 SOLV  HW2     2462    2.471325807    3.278671503    0.334088677
  814 SOLV  OW      2463    2.442691315    2.053969410    0.628596202
  814 SOLV  HW1     2464    2.525764879    2.082387374    0.676476322
  814 SOLV  HW2     2465    2.367093859    2.114103901    0.654483657
  815 SOLV  OW      2466    3.488528136    0.077317062    3.463325869
  815 SOLV  HW1     2467    3.405894812    0.021255224    3.457807910
  815 SOLV  HW2     2468    3.548270941    0.056300326    3.385926153
  816 SOLV  OW      2469    0.295528673    2.191660978    1.519334484
  816 SOLV  HW1     2470    0.275600942    2.147372801    1.606757469
  816 SOLV  HW2     2471    0.215640268    2.184847121    1.459562018
  817 SOLV  OW      2472    1.487681899    0.042716043    1.681884882
  817 SOLV  HW1     2473    1.438585333    0.012332790    1.600229536
  817 SOLV  HW2     2474    1.585933942    0.029826173    1.668409278
  818 SOLV  OW      2475    3.290737414    2.653531434    1.285160315
  818 SOLV  HW1     2476    3.221573396    2.671065988    1.355233470
  818 SOLV  HW2     2477    3.313459407    2.556143267    1.284410893
  819 SOLV  OW      2478    1.219982438    1.531362512    0.179348618
  819 SOLV  HW1     2479    1.305440086    1.583254629    0.181758519
  819 SOLV  HW2     2480    1.239224371    1.436670966    0.153566020
  820 SOLV  OW      2481    3.580416001    2.057024692    3.594363618
  820 SOLV  HW1     2482    3.545212690    1.982323533    3.537956336
  820 SOLV  HW2     2483    3.654245933    2.022895241    3.652550386
  821 SOLV  OW      2484    3.712291344    0.007966694    3.302522907
  821 SOLV  HW1     2485    3.726555790    0.105212789    3.284050444
  821 SOLV  HW2     2486    3.704393567   -0.041568689    3.216005300
  822 SOLV  OW      2487    1.346272710    0.758597141    0.726741541
  822 SOLV  HW1     2488    1.271494115    0.696354692    0.749848080
  822 SOLV  HW2     2489    1.318436463    0.817339298    0.650752519
  823 SOLV  OW      2490    3.237738502    1.733323050    2.444321876
  823 SOLV  HW1     2491    3.267565437    1.686883247    2.527718431
  823 SOLV  HW2     2492    3.141605635    1.711986511    2.426871704
  824 SOLV  OW      2493    1.946831547    3.017431910    1.284512685
  824 SOLV  HW1     2494    1.924674504    3.079306062    1.209134135
  824 SOLV  HW2     2495    1.994691177    3.068096743    1.356233165
  825 SOLV  OW      2496    2.761008409    2.401325042    3.387825531
  825 SOLV  HW1     2497    2.829124689    2.408423632    3.460704252
  825 SOLV  HW2     2498    2.781895278    2.467826384    3.316112399
  826 SOLV  OW      2499    0.161448068    0.253937871    2.928743650
  826 SOLV  HW1     2500    0.243748195    0.199749171    2.945817600
  826 SOLV  HW2     2501    0.082901521    0.192894350    2.918477760
  827 SOLV  OW      2502    0.605586737    2.524398335    1.612300586
  827 SOLV  HW1     2503    0.609819906    2.454985212    1.684159956
  827 SOLV  HW2     2504    0.537828666    2.497420862    1.543883563
  828 SOLV  OW      2505    3.012565754    1.048762317    2.106749139
  828 SOLV  HW1     2506    3.105508031    1.057529072    2.142619104
  828 SOLV  HW2     2507    2.979399680    0.955745291    2.122547882
  829 SOLV  OW      2508    2.233900331    2.091253134    3.658143659
  829 SOLV  HW1     2509    2.299427312    2.120608996    3.727754953
  829 SOLV  HW2     2510    2.281282516    2.078693306    3.570975013
  830 SOLV  OW      2511    1.710375259    2.537974044    1.848625090
  830 SOLV  HW1     2512    1.706416567    2.474086154    1.771785875
  830 SOLV  HW2     2513    1.676328036    2.492943618    1.931175914
  831 SOLV  OW      2514    0.095884984    1.103100991    2.295495278
  831 SOLV  HW1     2515    0.142010518    1.014488709    2.290798875
  831 SOLV  HW2     2516    0.154598597    1.173386821    2.255315943
  832 SOLV  OW      2517    2.637543558    0.630138573    1.098609297
  832 SOLV  HW1     2518    2.551489967    0.579207082    1.099403628
  832 SOLV  HW2     2519    2.707926579    0.575897893    1.052739828
  833 SOLV  OW      2520    0.212048479    3.424644324    3.195286215
  833 SOLV  HW1     2521    0.138371139    3.452581455    3.256870878
  833 SOLV  HW2     2522    0.232185167    3.327687355    3.209263103
  834 SOLV  OW      2523    2.715865051    2.373712805    2.794245888
  834 SOLV  HW1     2524    2.653756844    2.295355374    2.792648418
  834 SOLV  HW2     2525    2.809803750    2.341520315    2.806035447
  835 SOLV  OW      2526    0.784671718    0.821497172    1.461891561
  835 SOLV  HW1     2527    0.788630610    0.773744217    1.549671502
  835 SOLV  HW2     2528    0.699531734    0.873645810    1.456145194
  836 SOLV  OW      2529    3.006812644    1.945606981    2.017911867
  836 SOLV  HW1     2530    3.044895589    1.962337164    2.108856945
  836 SOLV  HW2     2531    2.907629755    1.934807410    2.024795589
  837 SOLV  OW      2532    0.500389377    1.406257800    1.198302878
  837 SOLV  HW1     2533    0.576755162    1.404899521    1.262863872
  837 SOLV  HW2     2534    0.484979055    1.499948909    1.166901023
  838 SOLV  OW      2535    1.102927784    2.585163659    0.090370766
  838 SOLV  HW1     2536    1.086228136    2.654272565    0.020050415
  838 SOLV  HW2     2537    1.141369630    2.628952326    0.171639495
  839 SOLV  OW      2538    2.884543044    2.606686549    0.547446834
  839 SOLV  HW1     2539    2.902251739    2.551607343    0.629021972
  839 SOLV  HW2     2540    2.876848192    2.702987849    0.573302044
  840 SOLV  OW      2541    0.608534330    0.600180457    1.192754178
  840 SOLV  HW1     2542    0.555857571    0.651559801    1.260481425
  840 SOLV  HW2     2543    0.546808742    0.564508632    1.122618012
  841 SOLV  OW      2544    2.590059101    0.624603486    3.524385830
  841 SOLV  HW1     2545    2.494083641    0.652168818    3.529885126
  841 SOLV  HW2     2546    2.638869384    0.657558167    3.605212090
  842 SOLV  OW      2547    0.322221553    1.779621238    3.660827902
  842 SOLV  HW1     2548    0.363964613    1.763835039    3.750324925
  842 SOLV  HW2     2549    0.377838528    1.736143891    3.589991451
  843 SOLV  OW      2550    0.130418857    2.796468333    1.842746430
  843 SOLV  HW1     2551    0.066809905    2.814286630    1.917831895
  843 SOLV  HW2     2552    0.219397018    2.836773053    1.864188237
  844 SOLV  OW      2553    0.776909251    0.926351261    1.896434635
  844 SOLV  HW1     2554    0.683083105    0.947294470    1.868904569
  844 SOLV  HW2     2555    0.819476300    0.867580021    1.827631895
  845 SOLV  OW      2556    1.999557206    2.193320682    2.627605646
  845 SOLV  HW1     2557    2.000543327    2.112400432    2.686363950
  845 SOLV  HW2     2558    2.053183917    2.266143502    2.670297062
  846 SOLV  OW      2559    2.941522616    2.752467484    2.902974783
  846 SOLV  HW1     2560    2.953516871    2.808407227    2.820948628
  846 SOLV  HW2     2561    2.862902757    2.691875637    2.890773974
  847 SOLV  OW      2562    3.435854822    0.912753793    0.213712069
  847 SOLV  HW1     2563    3.472301351    1.005699966    0.219539073
  847 SOLV  HW2     2564    3.508398622    0.847153267    0.234573670
  848 SOLV  OW      2565    0.316071277    3.698617256    0.682702441
  848 SOLV  HW1     2566    0.340226499    3.602617752    0.696921988
  848 SOLV  HW2     2567    0.386778433    3.742948924    0.627595314
  849 SOLV  OW      2568    0.987077122    3.228765328    0.824147270
  849 SOLV  HW1     2569    1.060685055    3.287862998    0.791118145
  849 SOLV  HW2     2570    0.943852206    3.270818267    0.903926260
  850 SOLV  OW      2571    1.630062659    3.408251834    2.515888378
  850 SOLV  HW1     2572    1.722466429    3.446419903    2.513382292
  850 SOLV  HW2     2573    1.635203552    3.309500895    2.530831754
  851 SOLV  OW      2574    1.881308471    0.905161675    3.391362250
  851 SOLV  HW1     2575    1.932065764    0.901756567    3.305261408
  851 SOLV  HW2     2576    1.864466731    0.812077585    3.423811647
  852 SOLV  OW      2577    1.788442942    0.271137250    1.234579979
  852 SOLV  HW1     2578    1.730168746    0.350081073    1.215259463
  852 SOLV  HW2     2579    1.767543476    0.197698808    1.169994873
  853 SOLV  OW      2580    0.899668502    1.720024903    3.157132498
  853 SOLV  HW1     2581    0.986212248    1.758000803    3.124430572
  853 SOLV  HW2     2582    0.850695691    1.678073638    3.080692496
  854 SOLV  OW      2583    2.161954518    2.755853871    2.351327334
  854 SOLV  HW1     2584    2.064719524    2.779083384    2.354079410
  854 SOLV  HW2     2585    2.178085492    2.688520111    2.279162393
  855 SOLV  OW      2586    1.654834385    1.000912738    2.943472122
  855 SOLV  HW1     2587    1.613032314    1.074368035    2.890005450
  855 SOLV  HW2     2588    1.594871377    0.977044870    3.019868802
  856 SOLV  OW      2589    0.579810585    1.810304731    0.926720587
  856 SOLV  HW1     2590    0.672209319    1.772184895    0.929757192
  856 SOLV  HW2     2591    0.577659150    1.887391215    0.863058397
  857 SOLV  OW      2592    0.952175499    1.438708631    3.015721893
  857 SOLV  HW1     2593    0.975754648    1.527563573    2.976345868
  857 SOLV  HW2     2594    0.887384909    1.391805706    2.955689177
  858 SOLV  OW      2595    0.064138228    0.591704115    0.576826985
  858 SOLV  HW1     2596    0.077783744    0.495084950    0.598730719
  858 SOLV  HW2     2597    0.116355550    0.648073688    0.640834991
  859 SOLV  OW      2598    1.857188440    3.678269759    2.317158046
  859 SOLV  HW1     2599    1.876484444    3.728643178    2.401370004
  859 SOLV  HW2     2600    1.776383903    3.717131142    2.272865285
  860 SOLV  OW      2601    1.665266117    0.995899252    3.696882113
  860 SOLV  HW1     2602    1.582057474    0.993387958    3.752306334
  860 SOLV  HW2     2603    1.641750489    0.981135063    3.600804787
  861 SOLV  OW      2604    1.785651682    3.681183353    3.461661278
  861 SOLV  HW1     2605    1.694223232    3.645065244    3.443281862
  861 SOLV  HW2     2606    1.836831157    3.615615503    3.517185857
  862 SOLV  OW      2607    2.976663813    0.557035894    0.124023001
  862 SOLV  HW1     2608    3.031741453    0.563223755    0.040788199
  862 SOLV  HW2     2609    2.962492566    0.460873195    0.147512156
  863 SOLV  OW      2610    3.414682850    0.176891739    0.304058420
  863 SOLV  HW1     2611    3.476781656    0.251467664    0.328216993
  863 SOLV  HW2     2612    3.467180665    0.092824274    0.290717608
  864 SOLV  OW      2613    3.322844890    0.829827059    3.383521675
  864 SOLV  HW1     2614    3.307851711    0.918945765    3.340690754
  864 SOLV  HW2     2615    3.246364497    0.808858667    3.444451352
  865 SOLV  OW      2616    2.943951107    1.500206108    0.985707100
  865 SOLV  HW1     2617    2.955436033    1.493705228    0.886573591
  865 SOLV  HW2     2618    3.022238134    1.548275289    1.025230347
  866 SOLV  OW      2619    0.306653816    1.646252958    2.631376097
  866 SOLV  HW1     2620    0.401754656    1.644551679    2.600478139
  866 SOLV  HW2     2621    0.285417870    1.560661801    2.678544449
  867 SOLV  OW      2622    2.231336844    2.801413530    2.621262579
  867 SOLV  HW1     2623    2.303923290    2.867862316    2.603497558
  867 SOLV  HW2     2624    2.203003391    2.759209403    2.535135926
  868 SOLV  OW      2625    1.087390931    0.456545615    3.160229391
  868 SOLV  HW1     2626    1.016566852    0.412604429    3.104961677
  868 SOLV  HW2     2627    1.086391185    0.555123902    3.143417761
  869 SOLV  OW      2628    1.933403655    2.580573165    1.094541209
  869 SOLV  HW1     2629    1.903108069    2.625298167    1.178702157
  869 SOLV  HW2     2630    2.026791828    2.609343853    1.073279694
  870 SOLV  OW      2631    3.682992498    2.699651518    1.657663700
  870 SOLV  HW1     2632    3.757011303    2.734717759    1.715048548
  870 SOLV  HW2     2633    3.645915670    2.616194944    1.698428965
  871 SOLV  OW      2634    2.113977257    1.382357365    0.854705044
  871 SOLV  HW1     2635    2.097298243    1.283836701    0.850561900
  871 SOLV  HW2     2636    2.197838420    1.404075795    0.804732419
  872 SOLV  OW      2637    2.697457136    2.176867138    0.120318747
  872 SOLV  HW1     2638    2.760134662    2.167230545    0.042987996
  872 SOLV  HW2     2639    2.748496743    2.206407824    0.201088621
  873 SOLV  OW      2640    3.017159370    0.788367591    1.095380229
  873 SOLV  HW1     2641    2.982576082    0.823008625    1.182589427
  873 SOLV  HW2     2642    3.028919659    0.864494440    1.031601652
  874 SOLV  OW      2643    1.671752121    0.322759099    2.651060851
  874 SOLV  HW1     2644    1.625784295    0.235127727    2.665534179
  874 SOLV  HW2     2645    1.769913841    0.307399383    2.639657740
  875 SOLV  OW      2646    0.416714708    2.950735658    2.575620878
  875 SOLV  HW1     2647    0.502825315    2.920306945    2.616369991
  875 SOLV  HW2     2648    0.435981880    3.009068461    2.496706060
  876 SOLV  OW      2649    2.702914065    2.810913392    3.276109422
  876 SOLV  HW1     2650    2.625760243    2.831662783    3.215971416
  876 SOLV  HW2     2651    2.771601077    2.883184495    3.268311552
  877 SOLV  OW      2652    3.730009674    2.161227509    0.479300003
  877 SOLV  HW1     2653    3.766843923    2.245306670    0.518992035
  877 SOLV  HW2     2654    3.684701430    2.107769506    0.550650329
  878 SOLV  OW      2655    3.185918848    2.663889171    1.006801439
  878 SOLV  HW1     2656    3.157465295    2.758386201    0.990601554
  878 SOLV  HW2     2657    3.214523711    2.653581840    1.102075729
  879 SOLV  OW      2658    2.966652569    3.479107691    3.155493509
  879 SOLV  HW1     2659    3.030441065    3.441824468    3.088096173
  879 SOLV  HW2     2660    2.976603655    3.578544023    3.159338046
  880 SOLV  OW      2661    3.690465665    3.476102907    2.862806203
  880 SOLV  HW1     2662    3.682272658    3.378853826    2.884640214
  880 SOLV  HW2     2663    3.634148142    3.497167113    2.782894919
  881 SOLV  OW      2664    1.309452783    0.514720044    1.106623527
  881 SOLV  HW1     2665    1.319164400    0.613707052    1.117038406
  881 SOLV  HW2     2666    1.212476687    0.491309566    1.099640261
  882 SOLV  OW      2667    3.234076341    2.522450642    0.684208291
  882 SOLV  HW1     2668    3.184285925    2.439789062    0.710462264
  882 SOLV  HW2     2669    3.278768015    2.561415436    0.764741800
  883 SOLV  OW      2670    1.919309206    2.240982680    3.318675477
  883 SOLV  HW1     2671    1.941741785    2.310655761    3.386822852
  883 SOLV  HW2     2672    1.917292667    2.151058090    3.362390650
  884 SOLV  OW      2673    0.879409240    0.638227072    1.284440142
  884 SOLV  HW1     2674    0.855664750    0.716000376    1.342656226
  884 SOLV  HW2     2675    0.797885789    0.607043780    1.235622774
  885 SOLV  OW      2676    2.766571124    1.576865277    0.573529255
  885 SOLV  HW1     2677    2.718302065    1.518166422    0.638536072
  885 SOLV  HW2     2678    2.860497974    1.544306408    0.562620772
  886 SOLV  OW      2679    0.892250024    3.155500827    3.036797931
  886 SOLV  HW1     2680    0.889441991    3.224604555    2.964559477
  886 SOLV  HW2     2681    0.826330827    3.179219961    3.108167721
  887 SOLV  OW      2682    0.322788576    2.478578383    1.546274185
  887 SOLV  HW1     2683    0.276323883    2.510645712    1.463735790
  887 SOLV  HW2     2684    0.325498842    2.378615972    1.546263351
  888 SOLV  OW      2685    3.201886469    0.638793021    3.728003677
  888 SOLV  HW1     2686    3.276724112    0.608177020    3.786840884
  888 SOLV  HW2     2687    3.209602829    0.737347165    3.712858883
  889 SOLV  OW      2688    2.113928381    2.308209561    3.509526897
  889 SOLV  HW1     2689    2.154652952    2.233310259    3.561806784
  889 SOLV  HW2     2690    2.186423360    2.366716964    3.473153524
  890 SOLV  OW      2691    0.373221192    0.226052888    0.099892316
  890 SOLV  HW1     2692    0.283114359    0.268368634    0.090330159
  890 SOLV  HW2     2693    0.370874545    0.159097478    0.174139899
  891 SOLV  OW      2694    1.064446569    1.299855375    2.655256189
  891 SOLV  HW1     2695    1.134792649    1.240423575    2.616255300
  891 SOLV  HW2     2696    1.002897388    1.245557196    2.712397874
  892 SOLV  OW      2697    1.646928169    3.444416051    0.736430609
  892 SOLV  HW1     2698    1.578739952    3.439827832    0.809441536
  892 SOLV  HW2     2699    1.674142755    3.351774628    0.710390809
  893 SOLV  OW      2700    1.894031086    1.873746808    0.099564262
  893 SOLV  HW1     2701    1.851103991    1.803655105    0.156539454
  893 SOLV  HW2     2702    1.993403159    1.868529773    0.109546555
  894 SOLV  OW      2703    2.032571390    0.220203685    1.333950736
  894 SOLV  HW1     2704    1.937087994    0.217103716    1.304377845
  894 SOLV  HW2     2705    2.091654430    0.233831291    1.254422733
  895 SOLV  OW      2706    3.035338096    1.521878195    0.561341941
  895 SOLV  HW1     2707    3.103891099    1.562881686    0.501167569
  895 SOLV  HW2     2708    3.077923578    1.449883824    0.616160087
  896 SOLV  OW      2709    0.922238051    0.752913600    3.528804553
  896 SOLV  HW1     2710    0.990342786    0.825982247    3.533691410
  896 SOLV  HW2     2711    0.839229851    0.781479644    3.576708932
  897 SOLV  OW      2712    1.629209356    1.177296272    0.638133141
  897 SOLV  HW1     2713    1.578297449    1.111177573    0.693246473
  897 SOLV  HW2     2714    1.671794470    1.244967928    0.698201864
  898 SOLV  OW      2715    0.987649133    2.811588937    2.739350896
  898 SOLV  HW1     2716    0.955151242    2.887525932    2.682967828
  898 SOLV  HW2     2717    0.953694631    2.822554627    2.832776759
  899 SOLV  OW      2718    0.787105044    2.643108739    1.923047178
  899 SOLV  HW1     2719    0.783602167    2.592260476    1.837003173
  899 SOLV  HW2     2720    0.810434794    2.738554145    1.904414453
  900 SOLV  OW      2721    3.104931121    1.392871087    1.315969358
  900 SOLV  HW1     2722    3.183836392    1.385226812    1.376936136
  900 SOLV  HW2     2723    3.113460722    1.475764137    1.260676230
  901 SOLV  OW      2724    2.352624609    3.033045139    1.945466516
  901 SOLV  HW1     2725    2.256453579    3.019179726    1.969133472
  901 SOLV  HW2     2726    2.406387939    3.043305160    2.029164790
  902 SOLV  OW      2727    2.445646574    3.587280128    1.873386427
  902 SOLV  HW1     2728    2.475739398    3.496425373    1.902390018
  902 SOLV  HW2     2729    2.361947202    3.611842344    1.922298983
  903 SOLV  OW      2730    3.229875099    1.560051219    1.672639356
  903 SOLV  HW1     2731    3.312376695    1.548843887    1.728044038
  903 SOLV  HW2     2732    3.150936064    1.572960910    1.732670064
  904 SOLV  OW      2733    2.510065158    1.830950552    3.448715783
  904 SOLV  HW1     2734    2.593368430    1.886275135    3.447731172
  904 SOLV  HW2     2735    2.471363895    1.830641160    3.540929146
  905 SOLV  OW      2736    0.724835665    3.621303236    0.017227036
  905 SOLV  HW1     2737    0.734042409    3.617057372    0.116719364
  905 SOLV  HW2     2738    0.795256678    3.681649253   -0.020199628
  906 SOLV  OW      2739    2.780162406    3.426128950    0.239390438
  906 SOLV  HW1     2740    2.852072176    3.488875069    0.209497444
  906 SOLV  HW2     2741    2.818109971    3.360731622    0.304849077
  907 SOLV  OW      2742    0.665475183    0.864865199    3.682312708
  907 SOLV  HW1     2743    0.690944561    0.882581653    3.777386650
  907 SOLV  HW2     2744    0.622515954    0.774806781    3.675562239
  908 SOLV  OW      2745    1.580901617    0.651904020    2.081743920
  908 SOLV  HW1     2746    1.493439133    0.677886517    2.122691112
  908 SOLV  HW2     2747    1.631990458    0.594620720    2.145852406
  909 SOLV  OW      2748    0.112597915    2.725267146    2.506189098
  909 SOLV  HW1     2749    0.064477448    2.647721255    2.465291497
  909 SOLV  HW2     2750    0.126012387    2.796333808    2.437115826
  910 SOLV  OW      2751    0.716752064    0.303908786    3.518217934
  910 SOLV  HW1     2752    0.791131645    0.237481501    3.510681682
  910 SOLV  HW2     2753    0.734692512    0.381072306    3.457180158
  911 SOLV  OW      2754    0.996777802    3.725348428    3.000512153
  911 SOLV  HW1     2755    0.900831010    3.711580915    2.975897563
  911 SOLV  HW2     2756    1.002810605    3.754769510    3.095901794
  912 SOLV  OW      2757    3.435708507    0.769395817    3.096828329
  912 SOLV  HW1     2758    3.395620275    0.756097799    3.187479661
  912 SOLV  HW2     2759    3.410804043    0.859904598    3.062340898
  913 SOLV  OW      2760    2.591935985    2.569834669    1.571156103
  913 SOLV  HW1     2761    2.577370445    2.491853416    1.632051607
  913 SOLV  HW2     2762    2.559545516    2.546921525    1.479356213
  914 SOLV  OW      2763    1.705492797    1.496179205    1.102171676
  914 SOLV  HW1     2764    1.737257097    1.404072197    1.079619867
  914 SOLV  HW2     2765    1.616792857    1.490538640    1.148015987
  915 SOLV  OW      2766    3.191284322    3.698371325    2.516983440
  915 SOLV  HW1     2767    3.126180113    3.674192271    2.588942180
  915 SOLV  HW2     2768    3.277754447    3.726740981    2.558446896
  916 SOLV  OW      2769    1.332777824    1.161598112    1.193582292
  916 SOLV  HW1     2770    1.262370158    1.090595719    1.195213993
  916 SOLV  HW2     2771    1.392760038    1.150865986    1.272880473
  917 SOLV  OW      2772    3.518933041    1.500779256    0.195313482
  917 SOLV  HW1     2773    3.444158519    1.480775165    0.258640950
  917 SOLV  HW2     2774    3.481850610    1.515731878    0.103645974
  918 SOLV  OW      2775    2.687668348    0.118297220    1.039655671
  918 SOLV  HW1     2776    2.663605375    0.097158938    1.134394787
  918 SOLV  HW2     2777    2.708009695    0.215866797    1.031424846
  919 SOLV  OW      2778    0.622617922    2.314380862    1.819133005
  919 SOLV  HW1     2779    0.623695595    2.221506503    1.782053717
  919 SOLV  HW2     2780    0.534619957    2.331537465    1.863446754
  920 SOLV  OW      2781    1.097279675    2.446526281    0.901561623
  920 SOLV  HW1     2782    1.024368125    2.387265680    0.935815044
  920 SOLV  HW2     2783    1.146800639    2.486431589    0.978739514
  921 SOLV  OW      2784    2.125777776    0.566559953    2.611371665
  921 SOLV  HW1     2785    2.154553817    0.662155177    2.617277747
  921 SOLV  HW2     2786    2.166303126    0.514850575    2.686771748
  922 SOLV  OW      2787    0.075521596    0.682975066    1.328673892
  922 SOLV  HW1     2788    0.035205819    0.750582245    1.266987302
  922 SOLV  HW2     2789    0.098588597    0.600430294    1.277142258
  923 SOLV  OW      2790    0.658443131    0.577539186    0.715091677
  923 SOLV  HW1     2791    0.624651085    0.484124180    0.703559843
  923 SOLV  HW2     2792    0.731295314    0.578396023    0.783596937
  924 SOLV  OW      2793    1.907332213    0.960286122    2.832571214
  924 SOLV  HW1     2794    1.826617989    1.011770234    2.861492001
  924 SOLV  HW2     2795    1.903591465    0.868073110    2.871100798
  925 SOLV  OW      2796    0.528242604    0.538020511    0.061403731
  925 SOLV  HW1     2797    0.554183396    0.441520351    0.065428283
  925 SOLV  HW2     2798    0.554353155    0.583123973    0.146757819
  926 SOLV  OW      2799    2.958482333    2.618161877    2.622467713
  926 SOLV  HW1     2800    3.037731918    2.563336170    2.649211470
  926 SOLV  HW2     2801    2.874965443    2.574583377    2.656043980
  927 SOLV  OW      2802    0.110164292    1.626968304    0.307660338
  927 SOLV  HW1     2803    0.083296844    1.720423513    0.331016781
  927 SOLV  HW2     2804    0.092279553    1.566731261    0.385460428
  928 SOLV  OW      2805    1.951052254    0.629646312    2.092512959
  928 SOLV  HW1     2806    1.984493518    0.723207121    2.081139584
  928 SOLV  HW2     2807    1.948138630    0.606909894    2.189856579
  929 SOLV  OW      2808    2.734435661    0.854958541    0.715265993
  929 SOLV  HW1     2809    2.639814022    0.872653912    0.742380479
  929 SOLV  HW2     2810    2.792910844    0.929184432    0.748017110
  930 SOLV  OW      2811    1.389996029    0.163407539    1.914965132
  930 SOLV  HW1     2812    1.305684718    0.110396823    1.905948703
  930 SOLV  HW2     2813    1.448936824    0.145916393    1.836086292
  931 SOLV  OW      2814    1.235016429    1.677105750    2.423201756
  931 SOLV  HW1     2815    1.315041095    1.731309899    2.397554291
  931 SOLV  HW2     2816    1.159097944    1.698671751    2.361776243
  932 SOLV  OW      2817    0.444069940    3.588423398    3.299169999
  932 SOLV  HW1     2818    0.375344290    3.540873357    3.244242991
  932 SOLV  HW2     2819    0.439651918    3.555798329    3.393601225
  933 SOLV  OW      2820    1.042882769    0.459699372    1.095672533
  933 SOLV  HW1     2821    0.988012531    0.376860210    1.084412024
  933 SOLV  HW2     2822    0.982334828    0.538687087    1.105404789
  934 SOLV  OW      2823    0.519260681    2.355513546    1.069391851
  934 SOLV  HW1     2824    0.584639667    2.380588571    0.997987697
  934 SOLV  HW2     2825    0.465297177    2.276968640    1.039053355
  935 SOLV  OW      2826    2.651204003    0.836954346    3.316627052
  935 SOLV  HW1     2827    2.618667152    0.929535904    3.297350120
  935 SOLV  HW2     2828    2.616303283    0.807209715    3.405501974
  936 SOLV  OW      2829    1.226199552    3.390107503    0.756308949
  936 SOLV  HW1     2830    1.185659786    3.480448420    0.770331269
  936 SOLV  HW2     2831    1.236846371    3.373218443    0.658314424
  937 SOLV  OW      2832    1.267372811    1.966643976    1.410375847
  937 SOLV  HW1     2833    1.309246453    2.051106717    1.376999674
  937 SOLV  HW2     2834    1.204007213    1.931395659    1.341502163
  938 SOLV  OW      2835    3.406311747    1.107821338    3.519519906
  938 SOLV  HW1     2836    3.380085155    1.127675969    3.613963927
  938 SOLV  HW2     2837    3.347221850    1.158937033    3.457091822
  939 SOLV  OW      2838    1.926901795    0.991095538    3.712722599
  939 SOLV  HW1     2839    1.944811988    1.084764156    3.742810586
  939 SOLV  HW2     2840    1.839069675    0.987649029    3.665041685
  940 SOLV  OW      2841    1.867628592    0.611209937    3.351013374
  940 SOLV  HW1     2842    1.809929080    0.625916099    3.270664370
  940 SOLV  HW2     2843    1.920884247    0.527433190    3.338900545
  941 SOLV  OW      2844    3.596696062    1.238752244    2.195165820
  941 SOLV  HW1     2845    3.518250612    1.190229810    2.156520860
  941 SOLV  HW2     2846    3.664083695    1.172462667    2.227817064
  942 SOLV  OW      2847    2.566898634    3.306418951    3.183712397
  942 SOLV  HW1     2848    2.622413755    3.258337414    3.251580699
  942 SOLV  HW2     2849    2.476431064    3.264110855    3.178665305
  943 SOLV  OW      2850    0.889930321    2.724063388    3.182537484
  943 SOLV  HW1     2851    0.988750434    2.736296475    3.191744338
  943 SOLV  HW2     2852    0.866807891    2.627816259    3.196808288
  944 SOLV  OW      2853    3.530101378    1.068314578    2.445803296
  944 SOLV  HW1     2854    3.628445138    1.081960065    2.433820429
  944 SOLV  HW2     2855    3.506920146    1.076349118    2.542752984
  945 SOLV  OW      2856    0.151039971    0.457843609    1.154328817
  945 SOLV  HW1     2857    0.217035664    0.387747230    1.127266698
  945 SOLV  HW2     2858    0.112600747    0.500745805    1.072578690
  946 SOLV  OW      2859    0.946392913    2.158504194    2.045762101
  946 SOLV  HW1     2860    1.042144736    2.143838890    2.070616313
  946 SOLV  HW2     2861    0.924752286    2.255904650    2.052550155
  947 SOLV  OW      2862    2.987528828    1.330659208    0.756398591
  947 SOLV  HW1     2863    2.889105493    1.347130640    0.762945305
  947 SOLV  HW2     2864    3.005358393    1.263511581    0.684464580
  948 SOLV  OW      2865    2.605078032    0.064808497    1.301203458
  948 SOLV  HW1     2866    2.523714068    0.051614974    1.357836733
  948 SOLV  HW2     2867    2.671315006    0.121102071    1.350652413
  949 SOLV  OW      2868    0.728050327    1.633963243    0.310046454
  949 SOLV  HW1     2869    0.781344955    1.698436043    0.364862008
  949 SOLV  HW2     2870    0.788107447    1.561615759    0.275976763
  950 SOLV  OW      2871    2.155926026    2.918059391    3.135314225
  950 SOLV  HW1     2872    2.230878085    2.970342552    3.175936523
  950 SOLV  HW2     2873    2.161676864    2.923550611    3.035623254
  951 SOLV  OW      2874    1.285022738    0.796584026    2.658979227
  951 SOLV  HW1     2875    1.360354315    0.862235394    2.663049238
  951 SOLV  HW2     2876    1.308435065    0.715634772    2.712836359
  952 SOLV  OW      2877    3.687437143    0.301006295    1.262514116
  952 SOLV  HW1     2878    3.766661134    0.344234572    1.219425331
  952 SOLV  HW2     2879    3.709323469    0.278474628    1.357462030
  953 SOLV  OW      2880    1.249268481    0.656708737    2.267584029
  953 SOLV  HW1     2881    1.157625444    0.684840226    2.296070293
  953 SOLV  HW2     2882    1.243800440    0.609634255    2.179519703
  954 SOLV  OW      2883    2.862515915    3.046696734    2.473227990
  954 SOLV  HW1     2884    2.790055906    2.999597393    2.422904653
  954 SOLV  HW2     2885    2.939290163    3.064957293    2.411799345
  955 SOLV  OW      2886    2.698191450    3.525705414    1.283675660
  955 SOLV  HW1     2887    2.630613555    3.598922847    1.275065922
  955 SOLV  HW2     2888    2.786543883    3.564791485    1.309517209
  956 SOLV  OW      2889    2.135884115    1.308778669    0.541508925
  956 SOLV  HW1     2890    2.157742590    1.212801690    0.559183511
  956 SOLV  HW2     2891    2.061560718    1.314280392    0.474819840
  957 SOLV  OW      2892    3.600177828    2.677486087    0.459358537
  957 SOLV  HW1     2893    3.620892163    2.704784507    0.553303098
  957 SOLV  HW2     2894    3.668760144    2.611887669    0.427844369
  958 SOLV  OW      2895    2.143201827    2.289278904    1.597657549
  958 SOLV  HW1     2896    2.103832863    2.197406169    1.594376357
  958 SOLV  HW2     2897    2.234665046    2.287794581    1.557241701
  959 SOLV  OW      2898    3.129106296    1.410263249    2.876238846
  959 SOLV  HW1     2899    3.060221559    1.448268614    2.814494936
  959 SOLV  HW2     2900    3.108017555    1.437105208    2.970241620
  960 SOLV  OW      2901    2.980015317    1.960773000    0.525492807
  960 SOLV  HW1     2902    3.068609693    1.998099868    0.497942574
  960 SOLV  HW2     2903    2.992921733    1.896826535    0.601292236
  961 SOLV  OW      2904    1.192500099    3.351096982    3.288408725
  961 SOLV  HW1     2905    1.162911341    3.257159712    3.271084638
  961 SOLV  HW2     2906    1.205892662    3.364221422    3.386643905
  962 SOLV  OW      2907    1.465591122    2.741211035    0.415745914
  962 SOLV  HW1     2908    1.511756290    2.811968486    0.469256237
  962 SOLV  HW2     2909    1.435626978    2.667686858    0.476553328
  963 SOLV  OW      2910    3.508296692    0.341223858    2.057843105
  963 SOLV  HW1     2911    3.436350937    0.272796667    2.046018025
  963 SOLV  HW2     2912    3.594676182    0.295489997    2.078945791
  964 SOLV  OW      2913    3.233918167    3.317303894    1.944457427
  964 SOLV  HW1     2914    3.168185973    3.250464602    1.909649140
  964 SOLV  HW2     2915    3.184972328    3.397818115    1.977977296
  965 SOLV  OW      2916    3.159735916    2.721296703    1.523588310
  965 SOLV  HW1     2917    3.061053330    2.709227723    1.534447159
  965 SOLV  HW2     2918    3.197935198    2.760348001    1.607359296
  966 SOLV  OW      2919    2.479716707    1.491547531    1.017357604
  966 SOLV  HW1     2920    2.465519973    1.457132509    1.110179409
  966 SOLV  HW2     2921    2.454088936    1.420920594    0.951366072
  967 SOLV  OW      2922    1.255630975    1.381602993    1.922223463
  967 SOLV  HW1     2923    1.227524252    1.458747267    1.865124590
  967 SOLV  HW2     2924    1.274814126    1.413985312    2.014878199
  968 SOLV  OW      2925    2.690202408    3.524170788    3.230501507
  968 SOLV  HW1     2926    2.788808547    3.508744184    3.236876535
  968 SOLV  HW2     2927    2.646244919    3.443127720    3.191752262
  969 SOLV  OW      2928    0.471761796    0.387657035    3.252427512
  969 SOLV  HW1     2929    0.542617482    0.321848543    3.226925752
  969 SOLV  HW2     2930    0.401245882    0.341494855    3.306261755
  970 SOLV  OW      2931    2.753649352    3.446009802    1.549161750
  970 SOLV  HW1     2932    2.731883611    3.457370360    1.452214203
  970 SOLV  HW2     2933    2.783011115    3.533713025    1.587210070
  971 SOLV  OW      2934    3.462267691    2.269287961    2.082544520
  971 SOLV  HW1     2935    3.370696230    2.276568932    2.122078549
  971 SOLV  HW2     2936    3.459070890    2.210530564    2.001683526
  972 SOLV  OW      2937    3.358824162    0.091264408    2.273244407
  972 SOLV  HW1     2938    3.302502082    0.024276169    2.321636129
  972 SOLV  HW2     2939    3.420234391    0.043806559    2.210174139
  973 SOLV  OW      2940    2.906261577    1.971847297    2.386274613
  973 SOLV  HW1     2941    2.875126327    1.899548063    2.324603834
  973 SOLV  HW2     2942    2.828228203    2.007987251    2.437309165
  974 SOLV  OW      2943    2.887231664    0.392244763    2.121339577
  974 SOLV  HW1     2944    2.789739332    0.388007758    2.099457008
  974 SOLV  HW2     2945    2.922055490    0.483699561    2.100730270
  975 SOLV  OW      2946    1.117587445    3.044533723    1.396756071
  975 SOLV  HW1     2947    1.129001043    2.968772935    1.461031662
  975 SOLV  HW2     2948    1.113116562    3.130714568    1.447294893
  976 SOLV  OW      2949    0.204525654    0.919772553    2.489941053
  976 SOLV  HW1     2950    0.289142605    0.936434000    2.439304549
  976 SOLV  HW2     2951    0.174990974    0.825352302    2.475309682
  977 SOLV  OW      2952    2.416573558    0.136331849    2.522626337
  977 SOLV  HW1     2953    2.355210214    0.072565196    2.569205814
  977 SOLV  HW2     2954    2.465449344    0.191137552    2.590514002
  978 SOLV  OW      2955    0.317455445    0.128391868    1.445908151
  978 SOLV  HW1     2956    0.330384996    0.067516360    1.524194248
  978 SOLV  HW2     2957    0.405552307    0.144665756    1.401458947
  979 SOLV  OW      2958    2.156394301    0.436779430    0.330757569
  979 SOLV  HW1     2959    2.211200214    0.372225515    0.383960828
  979 SOLV  HW2     2960    2.091765859    0.386324876    0.273494766
  980 SOLV  OW      2961    2.479985030    3.019534323    2.214834419
  980 SOLV  HW1     2962    2.505448189    3.098075051    2.271264154
  980 SOLV  HW2     2963    2.550615809    2.949094229    2.221961936
  981 SOLV  OW      2964    1.558017548    1.042181765    2.113771663
  981 SOLV  HW1     2965    1.513625341    0.974250067    2.172218746
  981 SOLV  HW2     2966    1.657257946    1.035071006    2.123880394
  982 SOLV  OW      2967    0.142535614    1.363998812    1.086494729
  982 SOLV  HW1     2968    0.175472589    1.293426058    1.023754811
  982 SOLV  HW2     2969    0.102920032    1.320717423    1.167481691
  983 SOLV  OW      2970    0.634843905    0.293758584    0.047479645
  983 SOLV  HW1     2971    0.542912757    0.267118370    0.076473894
  983 SOLV  HW2     2972    0.643690749    0.280785287   -0.051288071
  984 SOLV  OW      2973    3.528992588    0.583156602    0.222412215
  984 SOLV  HW1     2974    3.525685178    0.550246671    0.128033598
  984 SOLV  HW2     2975    3.613730047    0.634245612    0.236929819
  985 SOLV  OW      2976    1.947075629    1.647521864    2.456318883
  985 SOLV  HW1     2977    1.884980494    1.577427654    2.421208848
  985 SOLV  HW2     2978    2.038002462    1.607972101    2.469348461
  986 SOLV  OW      2979    2.315622225    0.802061402    1.028888766
  986 SOLV  HW1     2980    2.219386422    0.806983492    1.002133690
  986 SOLV  HW2     2981    2.326177629    0.837215722    1.121915819
  987 SOLV  OW      2982    1.086359792    0.238205067    1.435653789
  987 SOLV  HW1     2983    0.986494750    0.237872946    1.430346826
  987 SOLV  HW2     2984    1.119006860    0.332428009    1.443230492
  988 SOLV  OW      2985    3.417375227    0.816541000    1.621688770
  988 SOLV  HW1     2986    3.461730467    0.905629637    1.631568589
  988 SOLV  HW2     2987    3.477450938    0.754882330    1.570788458
  989 SOLV  OW      2988    2.438627499    3.308124866    1.411218486
  989 SOLV  HW1     2989    2.416314947    3.370312542    1.486283191
  989 SOLV  HW2     2990    2.426656985    3.355551975    1.323999192
  990 SOLV  OW      2991    2.712351793    2.719604558    3.544796798
  990 SOLV  HW1     2992    2.669444508    2.631774110    3.523668738
  990 SOLV  HW2     2993    2.716852932    2.775289975    3.461848465
  991 SOLV  OW      2994    0.962547552    2.269230706    1.063883416
  991 SOLV  HW1     2995    0.941029414    2.171965767    1.055048053
  991 SOLV  HW2     2996    0.904373267    2.309956599    1.134300594
  992 SOLV  OW      2997    3.631815934    2.663605162    1.398365129
  992 SOLV  HW1     2998    3.582492833    2.744132842    1.365442036
  992 SOLV  HW2     2999    3.635470505    2.665324562    1.498290556
  993 SOLV  OW      3000    1.493668448    3.073260005    2.138105031
  993 SOLV  HW1     3001    1.409987861    3.127457972    2.145974052
  993 SOLV  HW2     3002    1.472673619    2.985696993    2.094588947
  994 SOLV  OW      3003    2.603393924    2.628423632    2.475472304
  994 SOLV  HW1     3004    2.653928470    2.542311745    2.469787126
  994 SOLV  HW2     3005    2.549338407    2.629838065    2.559598986
  995 SOLV  OW      3006    0.740254546    1.953075551    3.203003584
  995 SOLV  HW1     3007    0.778345213    2.032841840    3.249781956
  995 SOLV  HW2     3008    0.813472157    1.887820929    3.183440856
  996 SOLV  OW      3009    2.685163304    0.034837304    3.338031251
  996 SOLV  HW1     3010    2.665716971   -0.056334354    3.301845073
  996 SOLV  HW2     3011    2.636720458    0.103310830    3.283584065
  997 SOLV  OW      3012    3.098491324    1.426580054    0.006339934
  997 SOLV  HW1     3013    3.095278785    1.352595456   -0.060872713
  997 SOLV  HW2     3014    3.035440994    1.406278565    0.081266904
  998 SOLV  OW      3015    3.636448926    2.962446708    2.903068657
  998 SOLV  HW1     3016    3.546651373    2.928445443    2.875110341
  998 SOLV  HW2     3017    3.707217812    2.919961211    2.846605174
  999 SOLV  OW      3018    3.239912688    1.986114164    0.838509441
  999 SOLV  HW1     3019    3.275876964    1.905552137    0.791414551
  999 SOLV  HW2     3020    3.284127756    2.068265089    0.802483776
 1000 SOLV  OW      3021    1.478627260    1.446555517    1.248186004
 1000 SOLV  HW1     3022    1.385247189    1.461969382    1.215869423
 1000 SOLV  HW2     3023    1.494404066    1.500051237    1.331197897
 1001 SOLV  OW      3024    1.639468822    3.279501179    3.088133726
 1001 SOLV  HW1     3025    1.707591245    3.242693640    3.024838050
 1001 SOLV  HW2     3026    1.550272449    3.238781087    3.068445352
 1002 SOLV  OW      3027    1.767139705    2.603152775    0.010777910
 1002 SOLV  HW1     3028    1.682106915    2.572789769   -0.032223352
 1002 SOLV  HW2     3029    1.831251806    2.633294965   -0.059810144
 1003 SOLV  OW      3030    0.082586249    1.559725007    2.955058597
 1003 SOLV  HW1     3031    0.095493455    1.523618340    3.047422858
 1003 SOLV  HW2     3032    0.119612945    1.494929625    2.888484769
 1004 SOLV  OW      3033    0.626209104    3.329514115    2.078359405
 1004 SOLV  HW1     3034    0.664752713    3.351266246    2.168039891
 1004 SOLV  HW2     3035    0.527277616    3.317466026    2.086650390
 1005 SOLV  OW      3036    2.732895505    2.977394640    2.901433709
 1005 SOLV  HW1     3037    2.759258423    2.890569193    2.859389704
 1005 SOLV  HW2     3038    2.809607082    3.013315240    2.954597521
 1006 SOLV  OW      3039    0.859926460    0.275609693    2.392562557
 1006 SOLV  HW1     3040    0.928217089    0.250282930    2.324043846
 1006 SOLV  HW2     3041    0.905099080    0.320778892    2.469497640
 1007 SOLV  OW      3042    3.576607686    0.432335675    3.309929530
 1007 SOLV  HW1     3043    3.631294483    0.515959194    3.314188782
 1007 SOLV  HW2     3044    3.636592739    0.354134053    3.292960016
 1008 SOLV  OW      3045    3.493944360    1.596234181    0.782181702
 1008 SOLV  HW1     3046    3.526683717    1.554748868    0.867075590
 1008 SOLV  HW2     3047    3.569962401    1.604690556    0.717764496
 1009 SOLV  OW      3048    1.580653347    2.664159856    3.131612569
 1009 SOLV  HW1     3049    1.564001669    2.758465102    3.160406169
 1009 SOLV  HW2     3050    1.668059300    2.632907994    3.168832747
 1010 SOLV  OW      3051    3.156860875    0.627689747    1.374618120
 1010 SOLV  HW1     3052    3.218161997    0.698758913    1.340104713
 1010 SOLV  HW2     3053    3.119686671    0.655849070    1.463077198
 1011 SOLV  OW      3054    2.341684562    1.238995098    3.076548157
 1011 SOLV  HW1     3055    2.417398890    1.173660341    3.075855091
 1011 SOLV  HW2     3056    2.310802519    1.253197386    3.170603075
 1012 SOLV  OW      3057    2.106192268    1.546001637    1.208450029
 1012 SOLV  HW1     3058    2.089450924    1.450487953    1.232908194
 1012 SOLV  HW2     3059    2.057407168    1.567787585    1.123912313
 1013 SOLV  OW      3060    1.915643629    0.314132667    0.188496826
 1013 SOLV  HW1     3061    1.913152974    0.229633806    0.241928877
 1013 SOLV  HW2     3062    1.917719133    0.291865773    0.091023475
 1014 SOLV  OW      3063    2.592633433    1.611672747    3.227119862
 1014 SOLV  HW1     3064    2.561148725    1.584853177    3.136066030
 1014 SOLV  HW2     3065    2.559484680    1.703669099    3.248075475
 1015 SOLV  OW      3066    1.947777290    3.630958040    0.552012370
 1015 SOLV  HW1     3067    1.938563931    3.532403506    0.537731450
 1015 SOLV  HW2     3068    2.041490168    3.651954739    0.579919133
 1016 SOLV  OW      3069    0.018313767    0.554197815    0.939186391
 1016 SOLV  HW1     3070   -0.030210245    0.635796529    0.970623750
 1016 SOLV  HW2     3071   -0.046551051    0.491320871    0.896287553
 1017 SOLV  OW      3072    2.369002598    3.480028227    2.687284468
 1017 SOLV  HW1     3073    2.465949484    3.497946254    2.704061896
 1017 SOLV  HW2     3074    2.349690301    3.383274039    2.703621836
 1018 SOLV  OW      3075    1.166235303    0.683572323    0.167073326
 1018 SOLV  HW1     3076    1.112085033    0.612300221    0.122470355
 1018 SOLV  HW2     3077    1.163093938    0.670674057    0.266194726
 1019 SOLV  OW      3078    0.058824037    3.644542572    0.910410445
 1019 SOLV  HW1     3079    0.041879960    3.648947591    0.811947643
 1019 SOLV  HW2     3080   -0.006781192    3.582049077    0.952741070
 1020 SOLV  OW      3081    0.036488035    3.486697589    0.039659981
 1020 SOLV  HW1     3082   -0.040587374    3.428164283    0.014498442
 1020 SOLV  HW2     3083    0.073719606    3.529885186   -0.042489095
 1021 SOLV  OW      3084    1.008337545    1.886151574    0.083848041
 1021 SOLV  HW1     3085    0.947890674    1.930296488    0.150172788
 1021 SOLV  HW2     3086    0.970576112    1.897129400   -0.008103626
 1022 SOLV  OW      3087    1.593800291    1.860855446    0.096490746
 1022 SOLV  HW1     3088    1.649373077    1.926362331    0.045287543
 1022 SOLV  HW2     3089    1.629496648    1.768537288    0.082196778
 1023 SOLV  OW      3090    0.751244988    2.983322472    0.346942882
 1023 SOLV  HW1     3091    0.815988380    2.940317498    0.409874316
 1023 SOLV  HW2     3092    0.666792568    3.005199539    0.395837270
 1024 SOLV  OW      3093    2.052853714    3.057670475    2.027285986
 1024 SOLV  HW1     3094    2.083268053    3.054237055    2.122493840
 1024 SOLV  HW2     3095    2.017902766    3.149093892    2.006754184
 1025 SOLV  OW      3096    3.601085092    2.121388921    2.315681974
 1025 SOLV  HW1     3097    3.566042213    2.184930148    2.246863701
 1025 SOLV  HW2     3098    3.572243312    2.151499842    2.406582420
 1026 SOLV  OW      3099    0.577508028    2.181881284    0.080690034
 1026 SOLV  HW1     3100    0.517989703    2.248748316    0.036123251
 1026 SOLV  HW2     3101    0.672903206    2.209968246    0.070165917
 1027 SOLV  OW      3102    1.122698383    1.998309264    3.523503072
 1027 SOLV  HW1     3103    1.155984767    1.962278352    3.610644447
 1027 SOLV  HW2     3104    1.023585844    1.986095883    3.518087330
 1028 SOLV  OW      3105    3.324263625    1.860070712    1.084400302
 1028 SOLV  HW1     3106    3.310213587    1.914335238    1.167220787
 1028 SOLV  HW2     3107    3.312213226    1.918286906    1.003983249
 1029 SOLV  OW      3108    3.159306168    2.439795991    3.405020685
 1029 SOLV  HW1     3109    3.141500775    2.531553718    3.440584186
 1029 SOLV  HW2     3110    3.160568818    2.442474570    3.305057718
 1030 SOLV  OW      3111    2.881280475    3.225808276    1.639440989
 1030 SOLV  HW1     3112    2.841194880    3.307876875    1.598706771
 1030 SOLV  HW2     3113    2.827343038    3.198387486    1.719065851
 1031 SOLV  OW      3114    1.591772107    0.205709815    3.149212799
 1031 SOLV  HW1     3115    1.593397592    0.136911796    3.076647218
 1031 SOLV  HW2     3116    1.498982782    0.241739359    3.158885493
 1032 SOLV  OW      3117    0.863224961    1.086800874    2.097784161
 1032 SOLV  HW1     3118    0.901473745    1.030755124    2.171252876
 1032 SOLV  HW2     3119    0.830031852    1.027454746    2.024449362
 1033 SOLV  OW      3120    2.089746478    0.400088637    1.535259784
 1033 SOLV  HW1     3121    2.025578845    0.408270282    1.611529918
 1033 SOLV  HW2     3122    2.046392599    0.349754253    1.460504191
 1034 SOLV  OW      3123    2.348851567    3.266470908    3.601373122
 1034 SOLV  HW1     3124    2.373236445    3.334868649    3.670125984
 1034 SOLV  HW2     3125    2.317476550    3.312460892    3.518304459
 1035 SOLV  OW      3126    0.816564804    3.362841481    2.865316502
 1035 SOLV  HW1     3127    0.758554585    3.436267695    2.830056395
 1035 SOLV  HW2     3128    0.908024983    3.398706165    2.883987050
 1036 SOLV  OW      3129    1.001849004    2.197984319    2.952688696
 1036 SOLV  HW1     3130    0.978285509    2.238282669    3.041131833
 1036 SOLV  HW2     3131    0.918182821    2.179821447    2.901003104
 1037 SOLV  OW      3132    1.315643405    0.658417653    1.433383880
 1037 SOLV  HW1     3133    1.366434777    0.701789052    1.507808519
 1037 SOLV  HW2     3134    1.311311897    0.720717345    1.355282564
 1038 SOLV  OW      3135    2.430668925    2.124093183    0.127426245
 1038 SOLV  HW1     3136    2.528212922    2.123231571    0.105378731
 1038 SOLV  HW2     3137    2.418548045    2.147067930    0.224002299
 1039 SOLV  OW      3138    0.756341384    2.920664455    1.602322630
 1039 SOLV  HW1     3139    0.791948382    3.011482517    1.580288833
 1039 SOLV  HW2     3140    0.757532097    2.907563054    1.701459673
 1040 SOLV  OW      3141    2.808105222    2.207087971    0.367415072
 1040 SOLV  HW1     3142    2.793228071    2.116442877    0.406937307
 1040 SOLV  HW2     3143    2.889653302    2.248206703    0.408145772
 1041 SOLV  OW      3144    3.303079735    0.988144505    1.355461510
 1041 SOLV  HW1     3145    3.255847386    1.032110594    1.279056387
 1041 SOLV  HW2     3146    3.321840639    0.892631617    1.332503685
 1042 SOLV  OW      3147    0.583074465    0.466641291    1.735759460
 1042 SOLV  HW1     3148    0.520299269    0.394090764    1.707520776
 1042 SOLV  HW2     3149    0.655315165    0.476685020    1.667333655
 1043 SOLV  OW      3150    3.544572654    1.130720798    1.436264500
 1043 SOLV  HW1     3151    3.607937024    1.060975137    1.469736397
 1043 SOLV  HW2     3152    3.460423838    1.086875181    1.404699206
 1044 SOLV  OW      3153    0.283421963    3.675038148    1.065121870
 1044 SOLV  HW1     3154    0.205765080    3.656215959    1.004982671
 1044 SOLV  HW2     3155    0.265946110    3.635706174    1.155394441
 1045 SOLV  OW      3156    3.722448637    2.720177000    0.698150715
 1045 SOLV  HW1     3157    3.731775319    2.811539639    0.737741350
 1045 SOLV  HW2     3158    3.782255844    2.656507326    0.746841176
 1046 SOLV  OW      3159    2.116183319    2.629606236    1.821081663
 1046 SOLV  HW1     3160    2.213554649    2.631288374    1.843793420
 1046 SOLV  HW2     3161    2.068936779    2.565628238    1.881714605
 1047 SOLV  OW      3162    1.401871881    2.536931279    0.094044983
 1047 SOLV  HW1     3163    1.313821997    2.547280045    0.140321968
 1047 SOLV  HW2     3164    1.404219410    2.449174762    0.046142516
 1048 SOLV  OW      3165    0.836247191    0.988713839    1.149129687
 1048 SOLV  HW1     3166    0.743573084    0.952555825    1.138840248
 1048 SOLV  HW2     3167    0.834352056    1.088290330    1.140036389
 1049 SOLV  OW      3168    1.433821774    3.377197276    0.937057189
 1049 SOLV  HW1     3169    1.425941788    3.464682727    0.984865358
 1049 SOLV  HW2     3170    1.353891976    3.363953252    0.878429905
 1050 SOLV  OW      3171    1.450111394    0.245988026    1.438118774
 1050 SOLV  HW1     3172    1.470181447    0.225044676    1.533807879
 1050 SOLV  HW2     3173    1.467325535    0.165079645    1.381945615
 1051 SOLV  OW      3174    2.953744907    3.603924051    1.367815695
 1051 SOLV  HW1     3175    3.018077473    3.528222935    1.356323793
 1051 SOLV  HW2     3176    2.996551941    3.676043744    1.422291723
 1052 SOLV  OW      3177    1.050625161    2.768039860    0.939494122
 1052 SOLV  HW1     3178    1.093209220    2.798933094    1.024545406
 1052 SOLV  HW2     3179    0.991794451    2.689394766    0.958344897
 1053 SOLV  OW      3180    1.381169284    0.408040923    2.383503007
 1053 SOLV  HW1     3181    1.378318220    0.483160403    2.317543720
 1053 SOLV  HW2     3182    1.407312186    0.443513977    2.473279455
 1054 SOLV  OW      3183    3.499976259    2.138219853    0.312611369
 1054 SOLV  HW1     3184    3.512067433    2.169776590    0.218485507
 1054 SOLV  HW2     3185    3.580425868    2.162950875    0.366629498
 1055 SOLV  OW      3186    2.301653882    2.129940748    1.311330068
 1055 SOLV  HW1     3187    2.216255699    2.086637297    1.340199761
 1055 SOLV  HW2     3188    2.337154746    2.186498427    1.385776986
 1056 SOLV  OW      3189    2.497505891    3.083395532    0.862915971
 1056 SOLV  HW1     3190    2.483356298    3.044723885    0.954051765
 1056 SOLV  HW2     3191    2.457162722    3.174815281    0.858887522
 1057 SOLV  OW      3192    1.376760478    1.156310014    3.640329625
 1057 SOLV  HW1     3193    1.382552740    1.071841997    3.587100099
 1057 SOLV  HW2     3194    1.325078137    1.224681491    3.588793378
 1058 SOLV  OW      3195    3.305286977    1.304078240    3.261949092
 1058 SOLV  HW1     3196    3.386429615    1.362069340    3.254589500
 1058 SOLV  HW2     3197    3.223460029    1.361494988    3.264918696
 1059 SOLV  OW      3198    0.331953025    2.740861524    3.215444792
 1059 SOLV  HW1     3199    0.390257721    2.759552529    3.136369273
 1059 SOLV  HW2     3200    0.236658788    2.759885160    3.191807216
 1060 SOLV  OW      3201    1.129873825    2.902095959    1.153629744
 1060 SOLV  HW1     3202    1.170134411    2.978934200    1.103863092
 1060 SOLV  HW2     3203    1.116274622    2.927834936    1.249307571
 1061 SOLV  OW      3204    2.370261067    2.267245944    2.666730266
 1061 SOLV  HW1     3205    2.305023666    2.342734334    2.673612381
 1061 SOLV  HW2     3206    2.391055665    2.232741286    2.758265396
 1062 SOLV  OW      3207    0.002062981    3.630149269    0.383870046
 1062 SOLV  HW1     3208   -0.051086100    3.660078013    0.304616279
 1062 SOLV  HW2     3209    0.089300561    3.592174147    0.353059636
 1063 SOLV  OW      3210    1.004815175    2.824199604    3.686511589
 1063 SOLV  HW1     3211    0.925371662    2.857377457    3.635627208
 1063 SOLV  HW2     3212    1.068786031    2.899634214    3.701299070
 1064 SOLV  OW      3213    0.978707584    1.320975623    1.995048680
 1064 SOLV  HW1     3214    1.075679609    1.298790745    2.005321083
 1064 SOLV  HW2     3215    0.923718171    1.239676312    2.014226892
 1065 SOLV  OW      3216    1.973559662    3.135944502    3.204447846
 1065 SOLV  HW1     3217    2.033961794    3.061339910    3.176393273
 1065 SOLV  HW2     3218    1.990214127    3.215828025    3.146633033
 1066 SOLV  OW      3219    1.067127580    3.278400538    0.033900679
 1066 SOLV  HW1     3220    1.163399764    3.273896371    0.060598153
 1066 SOLV  HW2     3221    1.036524630    3.187942069    0.004200756
 1067 SOLV  OW      3222    0.528433872    2.246024331    3.455375415
 1067 SOLV  HW1     3223    0.502543591    2.318505750    3.519230968
 1067 SOLV  HW2     3224    0.458501516    2.237624697    3.384380462
 1068 SOLV  OW      3225    2.365844689    3.515045030    1.580075404
 1068 SOLV  HW1     3226    2.377339723    3.580097271    1.504989796
 1068 SOLV  HW2     3227    2.390179131    3.559217628    1.666437306
 1069 SOLV  OW      3228    1.123280559    0.294564268    0.407117533
 1069 SOLV  HW1     3229    1.205595365    0.342390425    0.437724698
 1069 SOLV  HW2     3230    1.048799335    0.360330993    0.395843026
 1070 SOLV  OW      3231    0.199578515    2.189832937    3.464111447
 1070 SOLV  HW1     3232    0.249898984    2.195465676    3.377871637
 1070 SOLV  HW2     3233    0.261638231    2.161105305    3.537081131
 1071 SOLV  OW      3234    2.956610338    1.834688889    1.758720017
 1071 SOLV  HW1     3235    2.870053077    1.792862181    1.786284495
 1071 SOLV  HW2     3236    2.977459543    1.911283069    1.819547874
 1072 SOLV  OW      3237    1.103689324    2.019673609    0.525680268
 1072 SOLV  HW1     3238    1.074018695    1.957204755    0.453441235
 1072 SOLV  HW2     3239    1.194535117    1.992809948    0.557720526
 1073 SOLV  OW      3240    1.554471360    1.587439958    1.499130303
 1073 SOLV  HW1     3241    1.527136575    1.566030538    1.592908102
 1073 SOLV  HW2     3242    1.653827750    1.579685888    1.490804157
 1074 SOLV  OW      3243    1.788666598    1.337731641    0.787791649
 1074 SOLV  HW1     3244    1.872026859    1.391971946    0.777281378
 1074 SOLV  HW2     3245    1.799154672    1.275170381    0.865105901
 1075 SOLV  OW      3246    1.920389215    1.494528436    3.558159599
 1075 SOLV  HW1     3247    1.945421884    1.407918475    3.514871498
 1075 SOLV  HW2     3248    1.999152197    1.556152427    3.557366879
 1076 SOLV  OW      3249    1.740142072    2.203368558    2.784205804
 1076 SOLV  HW1     3250    1.735183785    2.119105284    2.837838129
 1076 SOLV  HW2     3251    1.813422590    2.195567188    2.716601275
 1077 SOLV  OW      3252    3.335030161    2.206660824    3.349164866
 1077 SOLV  HW1     3253    3.422846289    2.181366797    3.389787881
 1077 SOLV  HW2     3254    3.299597578    2.288382395    3.394638143
 1078 SOLV  OW      3255    1.892186633    0.261304089    1.801003531
 1078 SOLV  HW1     3256    1.845607171    0.173510276    1.812157056
 1078 SOLV  HW2     3257    1.880738475    0.315870152    1.884028926
 1079 SOLV  OW      3258    0.357785219    1.288686987    1.690515773
 1079 SOLV  HW1     3259    0.436652283    1.285501100    1.751929426
 1079 SOLV  HW2     3260    0.282566041    1.336973842    1.735373598
 1080 SOLV  OW      3261    1.531111421    0.352922648    0.774379830
 1080 SOLV  HW1     3262    1.528328745    0.443935594    0.815734135
 1080 SOLV  HW2     3263    1.464997170    0.293484636    0.820175864
 1081 SOLV  OW      3264    2.899790640    2.369471521    1.272831694
 1081 SOLV  HW1     3265    2.899975094    2.464826630    1.242686108
 1081 SOLV  HW2     3266    2.826586684    2.319896274    1.226089692
 1082 SOLV  OW      3267    0.583442732    0.784287614    0.269340215
 1082 SOLV  HW1     3268    0.485678853    0.804770884    0.274082456
 1082 SOLV  HW2     3269    0.624335446    0.795903502    0.359853918
 1083 SOLV  OW      3270    1.663930185    3.275996262    3.365416084
 1083 SOLV  HW1     3271    1.729090396    3.346139986    3.394321979
 1083 SOLV  HW2     3272    1.672966831    3.260660122    3.267005655
 1084 SOLV  OW      3273    3.449002172    3.331876576    3.019703007
 1084 SOLV  HW1     3274    3.537459053    3.286118054    3.028725625
 1084 SOLV  HW2     3275    3.385519580    3.295368955    3.087798406
 1085 SOLV  OW      3276    1.333054750    1.242680168    1.606154254
 1085 SOLV  HW1     3277    1.374909205    1.201901446    1.687311964
 1085 SOLV  HW2     3278    1.337994466    1.177989766    1.530048994
 1086 SOLV  OW      3279    2.158538350    1.598405605    3.520005886
 1086 SOLV  HW1     3280    2.247208710    1.559407122    3.495175400
 1086 SOLV  HW2     3281    2.137746602    1.675149362    3.459359961
 1087 SOLV  OW      3282    3.430043196    0.352946947    2.330061460
 1087 SOLV  HW1     3283    3.420613720    0.257602163    2.358728742
 1087 SOLV  HW2     3284    3.430463941    0.357815457    2.230173785
 1088 SOLV  OW      3285    1.172418577    0.196151228    2.332877738
 1088 SOLV  HW1     3286    1.227833574    0.264492097    2.380416497
 1088 SOLV  HW2     3287    1.171312709    0.216412677    2.234952174
 1089 SOLV  OW      3288    0.826785140    2.225727963    3.661334757
 1089 SOLV  HW1     3289    0.806382677    2.289555820    3.587107967
 1089 SOLV  HW2     3290    0.803899915    2.132740394    3.632535318
 1090 SOLV  OW      3291    1.747500118    3.100452155    2.124568472
 1090 SOLV  HW1     3292    1.648262964    3.099865929    2.136951097
 1090 SOLV  HW2     3293    1.780437735    3.006504193    2.115053058
 1091 SOLV  OW      3294    2.669126589    1.425088815    1.952014801
 1091 SOLV  HW1     3295    2.700505905    1.514473994    1.919961447
 1091 SOLV  HW2     3296    2.747627649    1.364019060    1.962493344
 1092 SOLV  OW      3297    3.310787127    1.440663403    0.670062211
 1092 SOLV  HW1     3298    3.325772455    1.349027181    0.707205854
 1092 SOLV  HW2     3299    3.377392015    1.503933163    0.709586124
 1093 SOLV  OW      3300    0.113539612    0.241106121    0.206289997
 1093 SOLV  HW1     3301    0.069978945    0.215032230    0.120127828
 1093 SOLV  HW2     3302    0.153838943    0.160192658    0.249070568
 1094 SOLV  OW      3303    2.331878106    1.006312636    1.509840426
 1094 SOLV  HW1     3304    2.405852936    0.939365840    1.502959491
 1094 SOLV  HW2     3305    2.349867596    1.068086034    1.586403254
 1095 SOLV  OW      3306    2.020032198    3.694726049    1.459013671
 1095 SOLV  HW1     3307    2.012991942    3.793532855    1.445266678
 1095 SOLV  HW2     3308    2.044604776    3.650738069    1.372627942
 1096 SOLV  OW      3309    0.645794549    1.385815962    2.245402290
 1096 SOLV  HW1     3310    0.637124662    1.458565827    2.177331515
 1096 SOLV  HW2     3311    0.670319943    1.425647672    2.333794215
 1097 SOLV  OW      3312    2.787484708    1.816817812    2.176810655
 1097 SOLV  HW1     3313    2.764928317    1.719445574    2.173417908
 1097 SOLV  HW2     3314    2.736851181    1.865247079    2.105449506
 1098 SOLV  OW      3315    1.308788891    0.297578872    3.100651534
 1098 SOLV  HW1     3316    1.256255580    0.371982034    3.141934097
 1098 SOLV  HW2     3317    1.260339547    0.263252412    3.020177046
 1099 SOLV  OW      3318    3.548238189    2.634230974    2.694377683
 1099 SOLV  HW1     3319    3.640995025    2.624854021    2.658184740
 1099 SOLV  HW2     3320    3.494419464    2.553740827    2.669348373
 1100 SOLV  OW      3321    3.725980271    0.838361731    3.094583506
 1100 SOLV  HW1     3322    3.631217906    0.816152693    3.117571266
 1100 SOLV  HW2     3323    3.755766408    0.917122122    3.148538240
 1101 SOLV  OW      3324    0.767370106    3.054601419    1.237265030
 1101 SOLV  HW1     3325    0.706262791    2.980817425    1.208573263
 1101 SOLV  HW2     3326    0.854458623    3.015860209    1.267531780
 1102 SOLV  OW      3327    2.515622269    0.714339996    0.297943561
 1102 SOLV  HW1     3328    2.442702319    0.661954415    0.253917374
 1102 SOLV  HW2     3329    2.477439389    0.797929078    0.337374035
 1103 SOLV  OW      3330    0.639435215    0.024147458    1.762156275
 1103 SOLV  HW1     3331    0.672548717    0.113472592    1.731728293
 1103 SOLV  HW2     3332    0.636035910    0.022148348    1.862084748
 1104 SOLV  OW      3333    0.254494475    3.147668118    3.015930998
 1104 SOLV  HW1     3334    0.308965005    3.167419177    3.097445563
 1104 SOLV  HW2     3335    0.313780171    3.147905684    2.935389566
 1105 SOLV  OW      3336    0.204509272    0.719120685    2.915092256
 1105 SOLV  HW1     3337    0.115832001    0.764723139    2.922617515
 1105 SOLV  HW2     3338    0.207804421    0.642002973    2.978667642
 1106 SOLV  OW      3339    0.935075580    1.547360462    1.839531820
 1106 SOLV  HW1     3340    0.906118634    1.509193475    1.751746275
 1106 SOLV  HW2     3341    0.965638834    1.473429819    1.899544837
 1107 SOLV  OW      3342    1.166634026    3.723982547    1.965018432
 1107 SOLV  HW1     3343    1.167932756    3.671987104    2.050427192
 1107 SOLV  HW2     3344    1.073247295    3.727206224    1.929404451
 1108 SOLV  OW      3345    3.719848861    0.921723319    0.269102423
 1108 SOLV  HW1     3346    3.803774292    0.973762916    0.253294130
 1108 SOLV  HW2     3347    3.673279490    0.957408804    0.350091639
 1109 SOLV  OW      3348    2.797830094    3.615706243    2.115479251
 1109 SOLV  HW1     3349    2.883944639    3.663903385    2.131691119
 1109 SOLV  HW2     3350    2.726802403    3.681719476    2.091009270
 1110 SOLV  OW      3351    2.913742581    0.935711081    1.313266169
 1110 SOLV  HW1     3352    2.826265742    0.906335068    1.274714955
 1110 SOLV  HW2     3353    2.902922257    0.952823228    1.411202089
 1111 SOLV  OW      3354    0.562591740    3.447823433    0.438552615
 1111 SOLV  HW1     3355    0.561545275    3.419892146    0.534566251
 1111 SOLV  HW2     3356    0.483909875    3.407984244    0.391416299
 1112 SOLV  OW      3357    2.861637888    1.276689257    3.256207982
 1112 SOLV  HW1     3358    2.792537499    1.277485603    3.328499690
 1112 SOLV  HW2     3359    2.914457943    1.191936302    3.261545747
 1113 SOLV  OW      3360    1.670336610    2.311675165    3.228548249
 1113 SOLV  HW1     3361    1.694568557    2.344797763    3.137347751
 1113 SOLV  HW2     3362    1.749670758    2.267005083    3.269930384
 1114 SOLV  OW      3363    3.497835059    0.932077229    0.823799956
 1114 SOLV  HW1     3364    3.422649942    0.902603689    0.764809527
 1114 SOLV  HW2     3365    3.515420931    0.861955452    0.892900793
 1115 SOLV  OW      3366    1.237434708    0.957721569    0.147855911
 1115 SOLV  HW1     3367    1.219730390    0.859844837    0.158267537
 1115 SOLV  HW2     3368    1.336069137    0.974123464    0.149794080
 1116 SOLV  OW      3369    2.648514163    2.881584225    2.374160590
 1116 SOLV  HW1     3370    2.584859299    2.947591662    2.414047262
 1116 SOLV  HW2     3371    2.629030385    2.790440481    2.410396339
 1117 SOLV  OW      3372    2.743398269    0.731440482    2.075958718
 1117 SOLV  HW1     3373    2.692367003    0.804985146    2.120532495
 1117 SOLV  HW2     3374    2.840802865    0.754107445    2.075346319
 1118 SOLV  OW      3375    1.576901397    0.362946562    0.340830869
 1118 SOLV  HW1     3376    1.558277030    0.266544264    0.321830658
 1118 SOLV  HW2     3377    1.647001761    0.396382174    0.277828985
 1119 SOLV  OW      3378    3.717460240    3.149235842    2.021839327
 1119 SOLV  HW1     3379    3.758443877    3.141505559    2.112736818
 1119 SOLV  HW2     3380    3.617936591    3.153957877    2.030464401
 1120 SOLV  OW      3381    3.327890647    0.998255335    2.966894274
 1120 SOLV  HW1     3382    3.292622783    0.950670195    2.886312641
 1120 SOLV  HW2     3383    3.337709824    1.095651953    2.946425507
 1121 SOLV  OW      3384    0.925475939    1.456798909    0.232573376
 1121 SOLV  HW1     3385    0.944062481    1.358630243    0.228241845
 1121 SOLV  HW2     3386    1.011933406    1.506982913    0.235392440
 1122 SOLV  OW      3387    1.159993490    1.005543200    2.987533115
 1122 SOLV  HW1     3388    1.219877079    1.035170564    3.061937749
 1122 SOLV  HW2     3389    1.201829666    1.028957296    2.899775815
 1123 SOLV  OW      3390    2.464073853    1.265873828    0.709761839
 1123 SOLV  HW1     3391    2.399131436    1.341497022    0.701697273
 1123 SOLV  HW2     3392    2.451238073    1.220182669    0.797790115
 1124 SOLV  OW      3393    3.609051820    3.227536287    1.582401645
 1124 SOLV  HW1     3394    3.597264276    3.129638585    1.599085277
 1124 SOLV  HW2     3395    3.700681117    3.255437556    1.611155233
 1125 SOLV  OW      3396    1.203787499    0.493138399    2.735796418
 1125 SOLV  HW1     3397    1.294594917    0.501830309    2.694810351
 1125 SOLV  HW2     3398    1.206659483    0.525621350    2.830336931
 1126 SOLV  OW      3399    3.538816239    2.525301174    3.514166878
 1126 SOLV  HW1     3400    3.603396506    2.449355363    3.522117233
 1126 SOLV  HW2     3401    3.464467329    2.512824623    3.579879200
 1127 SOLV  OW      3402    2.901167124    3.116600370    1.371285187
 1127 SOLV  HW1     3403    2.914082380    3.148910980    1.465035333
 1127 SOLV  HW2     3404    2.808467872    3.138635239    1.340934859
 1128 SOLV  OW      3405    3.386127787    2.814524830    1.673901798
 1128 SOLV  HW1     3406    3.399400593    2.724627536    1.715659576
 1128 SOLV  HW2     3407    3.468235424    2.869992804    1.687431698
 1129 SOLV  OW      3408    3.607858262    0.748243744    1.033258356
 1129 SOLV  HW1     3409    3.511387921    0.722470166    1.038649770
 1129 SOLV  HW2     3410    3.623646886    0.829966988    1.088682719
 1130 SOLV  OW      3411    2.743607176    1.835076642    0.748434616
 1130 SOLV  HW1     3412    2.686797377    1.769554034    0.698627572
 1130 SOLV  HW2     3413    2.833595237    1.794927181    0.765505818
 1131 SOLV  OW      3414    2.480763065    0.639105534    2.046599775
 1131 SOLV  HW1     3415    2.431499466    0.642002359    1.959616146
 1131 SOLV  HW2     3416    2.566656043    0.689590965    2.037936848
 1132 SOLV  OW      3417    3.377958410    3.243214086    1.116609068
 1132 SOLV  HW1     3418    3.446121126    3.280052659    1.179839070
 1132 SOLV  HW2     3419    3.292503092    3.226478632    1.165788051
 1133 SOLV  OW      3420    2.071456284    0.242039868    0.764118096
 1133 SOLV  HW1     3421    2.101106436    0.146982696    0.754828550
 1133 SOLV  HW2     3422    1.985176736    0.254955769    0.715227689
 1134 SOLV  OW      3423    3.729878785    2.979158140    0.842953686
 1134 SOLV  HW1     3424    3.791496924    3.043890640    0.887833479
 1134 SOLV  HW2     3425    3.662707097    2.945771878    0.909093699
 1135 SOLV  OW      3426    3.637243504    0.508132157    2.466895816
 1135 SOLV  HW1     3427    3.572627880    0.472992669    2.399135920
 1135 SOLV  HW2     3428    3.587435602    0.536532486    2.548834053
 1136 SOLV  OW      3429    0.569740677    3.718823305    1.090311463
 1136 SOLV  HW1     3430    0.571635521    3.618844018    1.088926825
 1136 SOLV  HW2     3431    0.477084740    3.750669078    1.070261047
 1137 SOLV  OW      3432    2.319341018    0.263724199    1.560571265
 1137 SOLV  HW1     3433    2.232194045    0.312515883    1.555429236
 1137 SOLV  HW2     3434    2.387566359    0.311466117    1.505185328
 1138 SOLV  OW      3435    0.648365568    3.560288726    2.737478267
 1138 SOLV  HW1     3436    0.628604489    3.657529810    2.725023821
 1138 SOLV  HW2     3437    0.568281394    3.514734383    2.776372613
 1139 SOLV  OW      3438    2.436757038    0.621827448    1.512887781
 1139 SOLV  HW1     3439    2.415256187    0.583581075    1.602747652
 1139 SOLV  HW2     3440    2.367317483    0.593020952    1.446947177
 1140 SOLV  OW      3441    3.312542761    1.832247545    2.117763466
 1140 SOLV  HW1     3442    3.256123622    1.890612450    2.176177743
 1140 SOLV  HW2     3443    3.371180725    1.774741192    2.174827602
 1141 SOLV  OW      3444    3.091577917    0.948939127    2.711420458
 1141 SOLV  HW1     3445    3.175706865    0.899823168    2.734031883
 1141 SOLV  HW2     3446    3.113110717    1.044596852    2.691742279
 1142 SOLV  OW      3447    1.297572002    0.048078975    3.421506542
 1142 SOLV  HW1     3448    1.247038161    0.128644694    3.390566224
 1142 SOLV  HW2     3449    1.356190192    0.073095672    3.498576633
 1143 SOLV  OW      3450    1.726375749    1.045610799    1.818002283
 1143 SOLV  HW1     3451    1.632508598    1.049269061    1.783718114
 1143 SOLV  HW2     3452    1.766765497    1.137027394    1.814330594
 1144 SOLV  OW      3453    2.175750528    1.815993147    3.083305187
 1144 SOLV  HW1     3454    2.101577344    1.875739970    3.052833412
 1144 SOLV  HW2     3455    2.262581080    1.865301985    3.077927178
 1145 SOLV  OW      3456    0.028521611    2.400526813    0.055428570
 1145 SOLV  HW1     3457    0.025719584    2.368860142   -0.039392958
 1145 SOLV  HW2     3458    0.122262139    2.394604370    0.089769258
 1146 SOLV  OW      3459    3.632312977    0.113504219    1.073910124
 1146 SOLV  HW1     3460    3.645902548    0.191382295    1.135162495
 1146 SOLV  HW2     3461    3.717567433    0.093995525    1.025407908
 1147 SOLV  OW      3462    1.424915780    3.558260566    1.862888489
 1147 SOLV  HW1     3463    1.457336553    3.623535448    1.794409063
 1147 SOLV  HW2     3464    1.333366244    3.584610338    1.893314606
 1148 SOLV  OW      3465    0.227820622    1.092190432    0.194968398
 1148 SOLV  HW1     3466    0.299585458    1.154477832    0.226135606
 1148 SOLV  HW2     3467    0.188158416    1.126920418    0.109986084
 1149 SOLV  OW      3468    3.684305838    2.880177155    0.141841154
 1149 SOLV  HW1     3469    3.662662070    2.970630908    0.178599890
 1149 SOLV  HW2     3470    3.677351038    2.882215756    0.042096765
 1150 SOLV  OW      3471    1.080159055    0.520772780    3.479384928
 1150 SOLV  HW1     3472    1.178736456    0.536540519    3.485190415
 1150 SOLV  HW2     3473    1.031536666    0.605235906    3.501826548
 1151 SOLV  OW      3474    3.702772405    0.956437530    1.573038240
 1151 SOLV  HW1     3475    3.781971909    0.997206781    1.527578560
 1151 SOLV  HW2     3476    3.732871112    0.907550083    1.654924138
 1152 SOLV  OW      3477    3.219745669    2.280699510    2.258479871
 1152 SOLV  HW1     3478    3.181088119    2.293103119    2.167083463
 1152 SOLV  HW2     3479    3.155388850    2.315167214    2.326829610
 1153 SOLV  OW      3480    0.542802899    3.722809424    2.043830381
 1153 SOLV  HW1     3481    0.477847213    3.794367869    2.018140362
 1153 SOLV  HW2     3482    0.514501459    3.681680357    2.130486173
 1154 SOLV  OW      3483    1.404733999    2.317250986    2.904127089
 1154 SOLV  HW1     3484    1.401322003    2.247699231    2.975905718
 1154 SOLV  HW2     3485    1.375968721    2.405350208    2.941707935
 1155 SOLV  OW      3486    1.966684200    0.518214384    2.364990902
 1155 SOLV  HW1     3487    2.015778769    0.557214351    2.442901287
 1155 SOLV  HW2     3488    2.010048677    0.432258811    2.337928019
 1156 SOLV  OW      3489    1.837988829    0.580165609    0.548128421
 1156 SOLV  HW1     3490    1.834832502    0.571177772    0.448574754
 1156 SOLV  HW2     3491    1.918340565    0.633689941    0.574212090
 1157 SOLV  OW      3492    2.991568629    3.062373201    0.291784923
 1157 SOLV  HW1     3493    3.062427352    3.115254468    0.245067855
 1157 SOLV  HW2     3494    2.975823900    2.976858074    0.242397720
 1158 SOLV  OW      3495    2.428589386    1.942772462    3.015752140
 1158 SOLV  HW1     3496    2.432608968    1.891466304    2.930002191
 1158 SOLV  HW2     3497    2.510294346    1.923352178    3.070053543
 1159 SOLV  OW      3498    3.600766820    0.791838051    3.447502167
 1159 SOLV  HW1     3499    3.506711470    0.800389997    3.414633829
 1159 SOLV  HW2     3500    3.640657641    0.882889557    3.458372994
 1160 SOLV  OW      3501    1.803168553    0.412149915    2.019190091
 1160 SOLV  HW1     3502    1.730779540    0.438872946    1.955570917
 1160 SOLV  HW2     3503    1.865294441    0.489248957    2.033250431
 1161 SOLV  OW      3504    1.992902722    1.025328270    1.128756323
 1161 SOLV  HW1     3505    2.065853437    0.976243862    1.176405981
 1161 SOLV  HW2     3506    1.908133270    1.018268129    1.181347468
 1162 SOLV  OW      3507    0.529301020    1.147265012    2.147715859
 1162 SOLV  HW1     3508    0.572660996    1.226106023    2.191349289
 1162 SOLV  HW2     3509    0.568630620    1.133718682    2.056779020
 1163 SOLV  OW      3510    1.903923626    2.358046337    0.945812352
 1163 SOLV  HW1     3511    1.890004554    2.435121584    1.008001055
 1163 SOLV  HW2     3512    1.998071869    2.325300240    0.953900812
 1164 SOLV  OW      3513    2.353240487    0.015765381    1.425568162
 1164 SOLV  HW1     3514    2.286480244   -0.015486254    1.357983944
 1164 SOLV  HW2     3515    2.344931019    0.114731122    1.437312689
 1165 SOLV  OW      3516    0.807849057    3.458091703    2.544660118
 1165 SOLV  HW1     3517    0.751604757    3.509063994    2.609774376
 1165 SOLV  HW2     3518    0.901599029    3.452313941    2.578996815
 1166 SOLV  OW      3519    1.456200288    1.466781383    2.422400987
 1166 SOLV  HW1     3520    1.528750839    1.503881955    2.480379426
 1166 SOLV  HW2     3521    1.388352686    1.537983274    2.404277082
 1167 SOLV  OW      3522    0.104548139    1.453199736    2.535250113
 1167 SOLV  HW1     3523    0.118067653    1.546268258    2.501233210
 1167 SOLV  HW2     3524    0.022626195    1.413998579    2.493373937
 1168 SOLV  OW      3525    3.650511736    3.479144242    1.048495936
 1168 SOLV  HW1     3526    3.594868588    3.418282159    0.991931656
 1168 SOLV  HW2     3527    3.591924249    3.525940642    1.114658104
 1169 SOLV  OW      3528    1.091730915    3.362365872    1.147744739
 1169 SOLV  HW1     3529    1.100795688    3.458030629    1.120036848
 1169 SOLV  HW2     3530    0.997037726    3.332825712    1.135007558
 1170 SOLV  OW      3531    1.561955737    2.214759250    2.576914964
 1170 SOLV  HW1     3532    1.472530452    2.231423677    2.618469284
 1170 SOLV  HW2     3533    1.632158771    2.213962175    2.648134140
 1171 SOLV  OW      3534    2.651063495    1.077291613    3.127268527
 1171 SOLV  HW1     3535    2.708113385    1.131557915    3.065610155
 1171 SOLV  HW2     3536    2.661269598    1.111363446    3.220735752
 1172 SOLV  OW      3537    2.804782885    1.120213231    2.878434418
 1172 SOLV  HW1     3538    2.880515527    1.068066612    2.839103114
 1172 SOLV  HW2     3539    2.718155255    1.085132373    2.842846116
 1173 SOLV  OW      3540    2.304434974    0.663421593    0.491591591
 1173 SOLV  HW1     3541    2.219434281    0.638758689    0.538136757
 1173 SOLV  HW2     3542    2.283936479    0.693077950    0.398306619
 1174 SOLV  OW      3543    1.358719296    2.473075409    2.667262059
 1174 SOLV  HW1     3544    1.351546397    2.412404425    2.746437735
 1174 SOLV  HW2     3545    1.267382908    2.491178237    2.630777450
 1175 SOLV  OW      3546    3.395672195    3.110497941    2.283800210
 1175 SOLV  HW1     3547    3.438268068    3.045459933    2.346708114
 1175 SOLV  HW2     3548    3.303886923    3.133154306    2.316417637
 1176 SOLV  OW      3549    0.276764375    1.271462105    2.202552962
 1176 SOLV  HW1     3550    0.249398125    1.353031045    2.151574339
 1176 SOLV  HW2     3551    0.365870027    1.240032554    2.169788204
 1177 SOLV  OW      3552    2.545649432    2.021718669    1.245119094
 1177 SOLV  HW1     3553    2.459466552    2.057920728    1.280640834
 1177 SOLV  HW2     3554    2.540163287    1.922019701    1.239655830
 1178 SOLV  OW      3555    1.257604915    1.704436059    1.528070767
 1178 SOLV  HW1     3556    1.347532103    1.666750007    1.505835293
 1178 SOLV  HW2     3557    1.251672805    1.798467500    1.494539046
 1179 SOLV  OW      3558    3.520199838    1.218620107    0.737245042
 1179 SOLV  HW1     3559    3.544911020    1.263268189    0.823254550
 1179 SOLV  HW2     3560    3.496479138    1.123086801    0.754919790
 1180 SOLV  OW      3561    0.313328618    2.636929469    2.273847148
 1180 SOLV  HW1     3562    0.404262357    2.633485827    2.232368371
 1180 SOLV  HW2     3563    0.281915919    2.731806121    2.277430294
 1181 SOLV  OW      3564    0.188314257    3.009575985    3.520969580
 1181 SOLV  HW1     3565    0.221366395    3.015953303    3.615142086
 1181 SOLV  HW2     3566    0.198058028    3.098447833    3.476154746
 1182 SOLV  OW      3567    2.066196846    1.806187827    2.255294771
 1182 SOLV  HW1     3568    2.017124901    1.739831327    2.311779657
 1182 SOLV  HW2     3569    2.069910157    1.894102580    2.302823898
 1183 SOLV  OW      3570    1.474010286    0.899031880    3.138741926
 1183 SOLV  HW1     3571    1.427461179    0.822147320    3.182595913
 1183 SOLV  HW2     3572    1.414005283    0.979033463    3.139331782
 1184 SOLV  OW      3573    0.223797279    3.499177003    0.248188346
 1184 SOLV  HW1     3574    0.268241503    3.413133047    0.273137002
 1184 SOLV  HW2     3575    0.156911195    3.482352591    0.175770041
 1185 SOLV  OW      3576    2.699185934    1.038420624    1.019446297
 1185 SOLV  HW1     3577    2.696313705    1.137471102    1.032938766
 1185 SOLV  HW2     3578    2.785393657    1.013279126    0.975430304
 1186 SOLV  OW      3579    2.534450145    2.848544207    3.066192071
 1186 SOLV  HW1     3580    2.588989527    2.918843521    3.020530036
 1186 SOLV  HW2     3581    2.441784252    2.848616069    3.028581131
 1187 SOLV  OW      3582    2.591976718    0.127911969    1.697816884
 1187 SOLV  HW1     3583    2.495311020    0.111648890    1.677999913
 1187 SOLV  HW2     3584    2.604495822    0.222726244    1.727057109
 1188 SOLV  OW      3585    3.023906702    0.746816421    0.312525180
 1188 SOLV  HW1     3586    3.002842410    0.684968307    0.236821939
 1188 SOLV  HW2     3587    3.008158096    0.699761770    0.399344939
 1189 SOLV  OW      3588    1.211200607    1.420478388    1.134015507
 1189 SOLV  HW1     3589    1.139761974    1.458767409    1.192598763
 1189 SOLV  HW2     3590    1.236095196    1.329415785    1.167021904
 1190 SOLV  OW      3591    3.528782174    2.016680371    1.454661795
 1190 SOLV  HW1     3592    3.568424143    2.009544198    1.363123486
 1190 SOLV  HW2     3593    3.436567987    1.977978591    1.454138181
 1191 SOLV  OW      3594    2.005681731    0.362778013    3.420700169
 1191 SOLV  HW1     3595    1.915614493    0.320023718    3.412847728
 1191 SOLV  HW2     3596    2.073485775    0.293397802    3.445000912
 1192 SOLV  OW      3597    3.577001213    1.993199949    0.616601412
 1192 SOLV  HW1     3598    3.538658200    1.912787222    0.571158536
 1192 SOLV  HW2     3599    3.526238662    2.011219672    0.700861721
 1193 SOLV  OW      3600    0.565584618    1.116677421    3.573742637
 1193 SOLV  HW1     3601    0.582411391    1.023717383    3.606553040
 1193 SOLV  HW2     3602    0.467315602    1.130271429    3.561107440
 1194 SOLV  OW      3603    1.840201876    1.842483215    2.647485320
 1194 SOLV  HW1     3604    1.898600139    1.803655905    2.576185866
 1194 SOLV  HW2     3605    1.773083226    1.903817996    2.605836641
 1195 SOLV  OW      3606    3.068119326    0.649217081    1.636675400
 1195 SOLV  HW1     3607    2.974368618    0.646379618    1.671378427
 1195 SOLV  HW2     3608    3.112201398    0.560862010    1.652537734
 1196 SOLV  OW      3609    0.825498994    0.619322881    2.515624919
 1196 SOLV  HW1     3610    0.760341725    0.690299277    2.488816976
 1196 SOLV  HW2     3611    0.784739920    0.561745757    2.586514615
 1197 SOLV  OW      3612    0.654358663    3.182342250    3.647427287
 1197 SOLV  HW1     3613    0.692985275    3.273484676    3.633204744
 1197 SOLV  HW2     3614    0.716871446    3.128043501    3.703507115
 1198 SOLV  OW      3615    3.313840585    0.657088900    0.349525315
 1198 SOLV  HW1     3616    3.395429617    0.627021721    0.300122426
 1198 SOLV  HW2     3617    3.235799665    0.658841801    0.287012549
 1199 SOLV  OW      3618    3.641489759    1.855493293    2.567469490
 1199 SOLV  HW1     3619    3.613439241    1.767715085    2.606323100
 1199 SOLV  HW2     3620    3.627919493    1.853933284    2.468399742
 1200 SOLV  OW      3621    2.828498620    2.634312760    0.259190891
 1200 SOLV  HW1     3622    2.868434403    2.621918654    0.350038705
 1200 SOLV  HW2     3623    2.869868256    2.714038208    0.215212743
 1201 SOLV  OW      3624    2.990814088    1.311269789    1.681353623
 1201 SOLV  HW1     3625    3.053370972    1.388971209    1.688353410
 1201 SOLV  HW2     3626    3.043463631    1.227089329    1.669458038
 1202 SOLV  OW      3627    0.463525140    2.794033659    2.950272033
 1202 SOLV  HW1     3628    0.396985327    2.814317972    2.878432854
 1202 SOLV  HW2     3629    0.544483624    2.851402284    2.937846503
 1203 SOLV  OW      3630    2.552042603    2.670958714    0.201623465
 1203 SOLV  HW1     3631    2.512973094    2.579104036    0.207780565
 1203 SOLV  HW2     3632    2.649832874    2.667012191    0.222191154
 1204 SOLV  OW      3633    2.709604264    2.005740281    3.443080991
 1204 SOLV  HW1     3634    2.753397301    2.020523820    3.354395770
 1204 SOLV  HW2     3635    2.694379259    2.093876457    3.487821290
 1205 SOLV  OW      3636    1.748951644    0.578465680    1.412304730
 1205 SOLV  HW1     3637    1.741401021    0.569081036    1.511584903
 1205 SOLV  HW2     3638    1.665837170    0.543419429    1.369114925
 1206 SOLV  OW      3639    0.695748632    1.555386746    3.317475577
 1206 SOLV  HW1     3640    0.751338764    1.610606531    3.255328580
 1206 SOLV  HW2     3641    0.754135941    1.516494724    3.388749912
 1207 SOLV  OW      3642    0.763187163    0.100055518    0.717489714
 1207 SOLV  HW1     3643    0.798409335    0.110157549    0.624435031
 1207 SOLV  HW2     3644    0.740704215    0.004078167    0.734359514
 1208 SOLV  OW      3645    1.890284131    3.715646382    1.890285425
 1208 SOLV  HW1     3646    1.790673032    3.707318337    1.893422182
 1208 SOLV  HW2     3647    1.924747859    3.672127825    1.807099086
 1209 SOLV  OW      3648    3.010752375    0.786193159    2.178118380
 1209 SOLV  HW1     3649    3.110107560    0.777800539    2.185857451
 1209 SOLV  HW2     3650    2.971685700    0.803936176    2.268455427
 1210 SOLV  OW      3651    1.254725472    2.939590818    0.260475723
 1210 SOLV  HW1     3652    1.328208997    2.872738087    0.248974306
 1210 SOLV  HW2     3653    1.167049113    2.896854280    0.238390878
 1211 SOLV  OW      3654    2.392570972    0.940588967    2.979259703
 1211 SOLV  HW1     3655    2.472869159    1.000177311    2.978119941
 1211 SOLV  HW2     3656    2.320684669    0.980476382    2.922328317
 1212 SOLV  OW      3657    2.164943110    0.185314825    3.528129312
 1212 SOLV  HW1     3658    2.166925918    0.104113728    3.586474763
 1212 SOLV  HW2     3659    2.258538929    0.212654161    3.505900952
 1213 SOLV  OW      3660    2.694575744    3.125900889    3.346608451
 1213 SOLV  HW1     3661    2.663917057    3.110570139    3.440559250
 1213 SOLV  HW2     3662    2.772653770    3.066579826    3.326949005
 1214 SOLV  OW      3663    1.131160929    3.376237217    1.894689449
 1214 SOLV  HW1     3664    1.153819419    3.301827997    1.957551679
 1214 SOLV  HW2     3665    1.037090685    3.406061874    1.910906105
 1215 SOLV  OW      3666    3.462516668    1.514136261    1.836730582
 1215 SOLV  HW1     3667    3.547935638    1.508494149    1.888418060
 1215 SOLV  HW2     3668    3.390516596    1.465173625    1.885928296
 1216 SOLV  OW      3669    0.471305141    3.553491609    3.606124063
 1216 SOLV  HW1     3670    0.452984112    3.467246467    3.653322646
 1216 SOLV  HW2     3671    0.553869153    3.595315322    3.644012161
 1217 SOLV  OW      3672    2.571199328    0.163615125    3.128698376
 1217 SOLV  HW1     3673    2.525429581    0.252530441    3.129686404
 1217 SOLV  HW2     3674    2.531775067    0.106656694    3.056565319
 1218 SOLV  OW      3675    2.978117106    1.132046848    0.574978003
 1218 SOLV  HW1     3676    2.880912819    1.155536020    0.576128876
 1218 SOLV  HW2     3677    2.988410459    1.033475310    0.561584163
 1219 SOLV  OW      3678    0.793184111    1.260990929    3.613674982
 1219 SOLV  HW1     3679    0.784588690    1.252262799    3.712928354
 1219 SOLV  HW2     3680    0.708890895    1.229499579    3.570037530
 1220 SOLV  OW      3681    1.759819154    3.132921531    0.959979732
 1220 SOLV  HW1     3682    1.673778862    3.151714328    1.007365645
 1220 SOLV  HW2     3683    1.814407550    3.216601976    0.955603947
 1221 SOLV  OW      3684    3.556188817    2.685168410    3.303730361
 1221 SOLV  HW1     3685    3.597183432    2.771863910    3.332096592
 1221 SOLV  HW2     3686    3.543995409    2.626343806    3.383681876
 1222 SOLV  OW      3687    3.385982065    0.549032759    2.945199836
 1222 SOLV  HW1     3688    3.406752521    0.628721035    3.001928981
 1222 SOLV  HW2     3689    3.297973707    0.562582382    2.899672333
 1223 SOLV  OW      3690    2.135975258    1.551389368    1.852546000
 1223 SOLV  HW1     3691    2.158433709    1.585451363    1.943852383
 1223 SOLV  HW2     3692    2.106412546    1.456062565    1.858890947
 1224 SOLV  OW      3693    0.916333249    3.209082977    3.453756737
 1224 SOLV  HW1     3694    0.882977677    3.274567752    3.521586620
 1224 SOLV  HW2     3695    0.888130228    3.238458581    3.362414741
 1225 SOLV  OW      3696    0.220874698    0.468561949    1.981454929
 1225 SOLV  HW1     3697    0.247987060    0.560707797    1.953606182
 1225 SOLV  HW2     3698    0.179074356    0.472141798    2.072236748
 1226 SOLV  OW      3699    2.247017787    1.467270792    0.269759833
 1226 SOLV  HW1     3700    2.224440344    1.508573256    0.181520641
 1226 SOLV  HW2     3701    2.316911194    1.522342214    0.315407407
 1227 SOLV  OW      3702    0.373428206    2.806388132    3.482607456
 1227 SOLV  HW1     3703    0.383795794    2.796153571    3.383666958
 1227 SOLV  HW2     3704    0.300984776    2.872595805    3.501840679
 1228 SOLV  OW      3705    1.529559108    2.559171272    2.490367567
 1228 SOLV  HW1     3706    1.497867849    2.516196685    2.574927011
 1228 SOLV  HW2     3707    1.471874518    2.529481482    2.414259749
 1229 SOLV  OW      3708    0.102011058    0.342272630    0.466589953
 1229 SOLV  HW1     3709    0.137015795    0.300714797    0.382630135
 1229 SOLV  HW2     3710    0.086055361    0.270992715    0.534898780
 1230 SOLV  OW      3711    2.463006096    2.980127592    1.091167859
 1230 SOLV  HW1     3712    2.509544929    2.924404445    1.159948692
 1230 SOLV  HW2     3713    2.373108639    2.940850625    1.071740018
 1231 SOLV  OW      3714    2.407734799    2.455247035    3.672553824
 1231 SOLV  HW1     3715    2.474784213    2.475611859    3.743907086
 1231 SOLV  HW2     3716    2.317429159    2.443833267    3.713980238
 1232 SOLV  OW      3717    1.006733155    1.221343722    1.712717729
 1232 SOLV  HW1     3718    1.063141783    1.212600042    1.794824267
 1232 SOLV  HW2     3719    1.048439132    1.287654069    1.650561647
 1233 SOLV  OW      3720    1.888416166    2.680446305    0.550310938
 1233 SOLV  HW1     3721    1.853528272    2.634769158    0.632150205
 1233 SOLV  HW2     3722    1.885767504    2.616996691    0.473056272
 1234 SOLV  OW      3723    3.716795804    3.638635410    1.999098720
 1234 SOLV  HW1     3724    3.783528742    3.633623378    2.073418168
 1234 SOLV  HW2     3725    3.727495531    3.559183549    1.939309631
 1235 SOLV  OW      3726    0.627759833    1.206539429    0.787490464
 1235 SOLV  HW1     3727    0.655868140    1.110678672    0.792201936
 1235 SOLV  HW2     3728    0.649660848    1.243271938    0.697088301
 1236 SOLV  OW      3729    0.090946795    0.076968128    2.279920206
 1236 SOLV  HW1     3730    0.055773920   -0.003383417    2.327961144
 1236 SOLV  HW2     3731    0.161782514    0.048738074    2.215215252
 1237 SOLV  OW      3732    0.113390985    1.180952917    1.777048232
 1237 SOLV  HW1     3733    0.027412521    1.203272510    1.731119902
 1237 SOLV  HW2     3734    0.127171930    1.243254963    1.854044140
 1238 SOLV  OW      3735    3.241143491    1.866464413    1.849360426
 1238 SOLV  HW1     3736    3.143360300    1.845510971    1.850168200
 1238 SOLV  HW2     3737    3.276671249    1.863280094    1.942788699
 1239 SOLV  OW      3738    1.158130171    2.396727886    1.348869323
 1239 SOLV  HW1     3739    1.100701293    2.358083487    1.276690566
 1239 SOLV  HW2     3740    1.136395926    2.352607573    1.435945128
 1240 SOLV  OW      3741    1.628443831    2.774729449    0.176981187
 1240 SOLV  HW1     3742    1.559223797    2.734405589    0.236850242
 1240 SOLV  HW2     3743    1.676247644    2.702043972    0.127652013
 1241 SOLV  OW      3744    0.228466062    1.400859851    0.204139052
 1241 SOLV  HW1     3745    0.217520691    1.493622675    0.239866930
 1241 SOLV  HW2     3746    0.294790167    1.401594542    0.129294064
 1242 SOLV  OW      3747    2.101660857    0.574044914    3.156049689
 1242 SOLV  HW1     3748    2.177874452    0.628366614    3.120805525
 1242 SOLV  HW2     3749    2.128422987    0.477768299    3.160058654
 1243 SOLV  OW      3750    3.012613958    1.055272100    3.320530090
 1243 SOLV  HW1     3751    3.099417616    1.058948624    3.271000668
 1243 SOLV  HW2     3752    3.005701577    0.968190428    3.369216562
 1244 SOLV  OW      3753    2.237137010    0.394239529    0.940892578
 1244 SOLV  HW1     3754    2.170888040    0.405061962    0.866761015
 1244 SOLV  HW2     3755    2.328845601    0.415159149    0.906930204
 1245 SOLV  OW      3756    2.822132663    3.448094322    1.905498309
 1245 SOLV  HW1     3757    2.733374671    3.426695753    1.864686157
 1245 SOLV  HW2     3758    2.808419759    3.501351081    1.989028125
 1246 SOLV  OW      3759    2.714573641    2.471417099    0.043255728
 1246 SOLV  HW1     3760    2.692525216    2.374460395    0.053957692
 1246 SOLV  HW2     3761    2.752878396    2.506503397    0.128712273
 1247 SOLV  OW      3762    2.314874673    0.669629974    3.025188522
 1247 SOLV  HW1     3763    2.338239853    0.766827905    3.028082610
 1247 SOLV  HW2     3764    2.340863832    0.631754077    2.936353203
 1248 SOLV  OW      3765    1.769709277    1.312661338    1.784804220
 1248 SOLV  HW1     3766    1.801254434    1.372427049    1.711083519
 1248 SOLV  HW2     3767    1.692522232    1.355563199    1.831744313
 1249 SOLV  OW      3768    2.383929914    2.321444046    1.488422417
 1249 SOLV  HW1     3769    2.465530334    2.324996483    1.546116272
 1249 SOLV  HW2     3770    2.386046130    2.397087929    1.423036353
 1250 SOLV  OW      3771    0.818571644    2.494776298    2.319376014
 1250 SOLV  HW1     3772    0.784543043    2.456433877    2.405235099
 1250 SOLV  HW2     3773    0.743692079    2.500170901    2.253317114
 1251 SOLV  OW      3774    0.789334147    1.399743377    2.514372181
 1251 SOLV  HW1     3775    0.826424037    1.454661828    2.589269377
 1251 SOLV  HW2     3776    0.863176783    1.374498253    2.451831591
 1252 SOLV  OW      3777    3.266325181    0.915398152    3.697750332
 1252 SOLV  HW1     3778    3.293034763    0.961616897    3.613181862
 1252 SOLV  HW2     3779    3.347775936    0.896838707    3.752728622
 1253 SOLV  OW      3780    0.886253188    2.876174041    0.535572472
 1253 SOLV  HW1     3781    0.854494404    2.865203185    0.629765427
 1253 SOLV  HW2     3782    0.985234118    2.890453378    0.535236791
 1254 SOLV  OW      3783    1.923707028    0.908484536    0.390387185
 1254 SOLV  HW1     3784    2.010340630    0.955879147    0.406141522
 1254 SOLV  HW2     3785    1.921367458    0.873628591    0.296678242
 1255 SOLV  OW      3786    1.081363966    0.515786558    1.447226315
 1255 SOLV  HW1     3787    1.166776531    0.567518509    1.441903883
 1255 SOLV  HW2     3788    1.012959035    0.558233658    1.387889702
 1256 SOLV  OW      3789    0.299223337    0.915967720    0.522262239
 1256 SOLV  HW1     3790    0.224018303    0.943843574    0.582000607
 1256 SOLV  HW2     3791    0.361539658    0.856268683    0.572801504
 1257 SOLV  OW      3792    1.449127679    1.329753823    0.101700660
 1257 SOLV  HW1     3793    1.434313853    1.251868571    0.040741869
 1257 SOLV  HW2     3794    1.541156389    1.366200206    0.087422250
 1258 SOLV  OW      3795    0.017136557    0.946253343    0.707778462
 1258 SOLV  HW1     3796   -0.072033807    0.957641761    0.751603042
 1258 SOLV  HW2     3797    0.082823502    1.009396727    0.749005867
 1259 SOLV  OW      3798    1.883271704    2.127881763    2.177738927
 1259 SOLV  HW1     3799    1.936505935    2.130410344    2.093116225
 1259 SOLV  HW2     3800    1.930050868    2.070321344    2.244819067
 1260 SOLV  OW      3801    0.400477090    1.217544049    3.075952994
 1260 SOLV  HW1     3802    0.479619162    1.181091232    3.125020254
 1260 SOLV  HW2     3803    0.429658257    1.252347715    2.986863188
 1261 SOLV  OW      3804    0.433696654    2.446926750    3.618455733
 1261 SOLV  HW1     3805    0.345904556    2.483792748    3.587876557
 1261 SOLV  HW2     3806    0.477268320    2.511953329    3.680702475
 1262 SOLV  OW      3807    2.198274311    2.191611417    0.703559971
 1262 SOLV  HW1     3808    2.200170702    2.219406254    0.799609112
 1262 SOLV  HW2     3809    2.147908972    2.259567373    0.650203944
 1263 SOLV  OW      3810    2.195461445    1.701070210    2.808815956
 1263 SOLV  HW1     3811    2.194699667    1.735650041    2.902652571
 1263 SOLV  HW2     3812    2.214180056    1.602833604    2.809666461
 1264 SOLV  OW      3813    0.491831670    3.476029546    1.190431213
 1264 SOLV  HW1     3814    0.402398221    3.501347276    1.227316715
 1264 SOLV  HW2     3815    0.522223313    3.390550626    1.232497012
 1265 SOLV  OW      3816    0.511914504    0.071571098    2.688366417
 1265 SOLV  HW1     3817    0.554246728    0.084327724    2.598662395
 1265 SOLV  HW2     3818    0.412531278    0.078448851    2.679583827
 1266 SOLV  OW      3819    2.865730543    1.732000278    1.363163880
 1266 SOLV  HW1     3820    2.950542757    1.735063213    1.416067401
 1266 SOLV  HW2     3821    2.882808661    1.766373463    1.270816348
 1267 SOLV  OW      3822    3.628259368    1.732558157    3.260468111
 1267 SOLV  HW1     3823    3.700297101    1.738374149    3.329581109
 1267 SOLV  HW2     3824    3.589492015    1.823436084    3.245036841
 1268 SOLV  OW      3825    1.374997312    1.169660801    3.088692893
 1268 SOLV  HW1     3826    1.355844704    1.261006165    3.124619724
 1268 SOLV  HW2     3827    1.375020860    1.172511534    2.988726076
 1269 SOLV  OW      3828    0.269844266    3.400053670    1.709665537
 1269 SOLV  HW1     3829    0.283573857    3.497392940    1.691286141
 1269 SOLV  HW2     3830    0.251450538    3.352205549    1.623796721
 1270 SOLV  OW      3831    1.651546974    1.951562881    0.891302301
 1270 SOLV  HW1     3832    1.744841621    1.929505154    0.862820660
 1270 SOLV  HW2     3833    1.650882215    2.040342295    0.937338217
 1271 SOLV  OW      3834    1.511659407    0.388155244    2.936493241
 1271 SOLV  HW1     3835    1.422034498    0.371937306    2.977799064
 1271 SOLV  HW2     3836    1.551966475    0.300848530    2.909022793
 1272 SOLV  OW      3837    0.144433112    1.382566078    1.470210702
 1272 SOLV  HW1     3838    0.145554814    1.476846075    1.436871967
 1272 SOLV  HW2     3839    0.190855609    1.377956851    1.558670437
 1273 SOLV  OW      3840    3.525413730    3.288471369    0.895610370
 1273 SOLV  HW1     3841    3.472555237    3.264858042    0.977158568
 1273 SOLV  HW2     3842    3.498545570    3.228728201    0.820043179
 1274 SOLV  OW      3843    0.849555345    0.978043591    0.617349055
 1274 SOLV  HW1     3844    0.775294283    0.944736790    0.675463587
 1274 SOLV  HW2     3845    0.928154282    1.002169669    0.674283190
 1275 SOLV  OW      3846    0.174367439    2.578781848    1.300520775
 1275 SOLV  HW1     3847    0.182057420    2.527043400    1.215283842
 1275 SOLV  HW2     3848    0.085910795    2.625350994    1.303360806
 1276 SOLV  OW      3849    1.182178350    3.013230652    3.713873645
 1276 SOLV  HW1     3850    1.276781199    2.995052774    3.740700778
 1276 SOLV  HW2     3851    1.178019044    3.029274727    3.615247626
 1277 SOLV  OW      3852    3.578834550    3.042586716    2.487192477
 1277 SOLV  HW1     3853    3.540021180    3.133738968    2.500834808
 1277 SOLV  HW2     3854    3.600389650    3.001924926    2.575980097
 1278 SOLV  OW      3855    0.483449786    1.477536083    1.514035069
 1278 SOLV  HW1     3856    0.413022160    1.533521537    1.470364661
 1278 SOLV  HW2     3857    0.440236287    1.411994787    1.575990171
 1279 SOLV  OW      3858    2.168538486    2.349021829    0.103119718
 1279 SOLV  HW1     3859    2.154584354    2.285342587    0.178957977
 1279 SOLV  HW2     3860    2.084307602    2.356163806    0.049684464
 1280 SOLV  OW      3861    0.679679193    3.434733510    2.325943684
 1280 SOLV  HW1     3862    0.619441139    3.358830027    2.350675341
 1280 SOLV  HW2     3863    0.754870232    3.440357751    2.391642391
 1281 SOLV  OW      3864    2.052938449    1.818807974    3.355371735
 1281 SOLV  HW1     3865    1.964066354    1.863833721    3.364077029
 1281 SOLV  HW2     3866    2.081351922    1.819432484    3.259488627
 1282 SOLV  OW      3867    3.535400032    3.349747853    3.711559757
 1282 SOLV  HW1     3868    3.505863543    3.275945883    3.650878109
 1282 SOLV  HW2     3869    3.493735285    3.435765901    3.682128309
 1283 SOLV  OW      3870    1.564874306    1.222747353    3.306649784
 1283 SOLV  HW1     3871    1.552017359    1.321798501    3.311649246
 1283 SOLV  HW2     3872    1.503348928    1.184608138    3.237647245
 1284 SOLV  OW      3873    3.129422694    1.245933701    0.372114896
 1284 SOLV  HW1     3874    3.144179705    1.161687823    0.320285100
 1284 SOLV  HW2     3875    3.075790166    1.225672016    0.454057302
 1285 SOLV  OW      3876    1.631235886    1.207170430    2.738056155
 1285 SOLV  HW1     3877    1.641068926    1.219362685    2.639282238
 1285 SOLV  HW2     3878    1.708614617    1.249969937    2.784770670
 1286 SOLV  OW      3879    2.462890795    0.338919780    1.324615635
 1286 SOLV  HW1     3880    2.411460497    0.402859249    1.267446810
 1286 SOLV  HW2     3881    2.560696149    0.349292556    1.306503664
 1287 SOLV  OW      3882    3.359100413    3.453120958    2.176872408
 1287 SOLV  HW1     3883    3.307424031    3.401205644    2.108783344
 1287 SOLV  HW2     3884    3.365388828    3.548707850    2.148144361
 1288 SOLV  OW      3885    1.470780934    2.839001602    2.002945680
 1288 SOLV  HW1     3886    1.484698297    2.800471489    2.094177792
 1288 SOLV  HW2     3887    1.547071477    2.812920615    1.943775951
 1289 SOLV  OW      3888    3.619571418    0.138685804    2.893788007
 1289 SOLV  HW1     3889    3.588876248    0.194219005    2.971087102
 1289 SOLV  HW2     3890    3.604479136    0.188891091    2.808623964
 1290 SOLV  OW      3891    0.469986084    2.561233424    0.340555136
 1290 SOLV  HW1     3892    0.462853263    2.626970701    0.415583837
 1290 SOLV  HW2     3893    0.562754959    2.563196102    0.303251473
 1291 SOLV  OW      3894    3.583600304    0.538713129    3.688996048
 1291 SOLV  HW1     3895    3.557248949    0.602262782    3.616413378
 1291 SOLV  HW2     3896    3.552028976    0.446699961    3.665800304
 1292 SOLV  OW      3897    0.458675091    1.616300581    3.493750883
 1292 SOLV  HW1     3898    0.537521695    1.629174308    3.433593760
 1292 SOLV  HW2     3899    0.394157305    1.552955986    3.451015789
 1293 SOLV  OW      3900    2.523829056    0.488334175    0.085927350
 1293 SOLV  HW1     3901    2.572842286    0.466418950    0.001554673
 1293 SOLV  HW2     3902    2.429062921    0.511816061    0.064265951
 1294 SOLV  OW      3903    0.053633757    0.617359989    3.351976686
 1294 SOLV  HW1     3904    0.149177088    0.646700534    3.355213677
 1294 SOLV  HW2     3905   -0.005595295    0.693960425    3.376959118
 1295 SOLV  OW      3906    1.665748633    1.288816560    1.421665087
 1295 SOLV  HW1     3907    1.630909561    1.338966176    1.342484163
 1295 SOLV  HW2     3908    1.742636830    1.338753162    1.461576900
 1296 SOLV  OW      3909    1.057232792    3.646646029    1.075360085
 1296 SOLV  HW1     3910    1.130574139    3.699827712    1.117716651
 1296 SOLV  HW2     3911    0.969223390    3.675057455    1.113418007
 1297 SOLV  OW      3912    1.160283511    1.431357741    1.601846068
 1297 SOLV  HW1     3913    1.184813026    1.525186059    1.577434638
 1297 SOLV  HW2     3914    1.240647772    1.372511769    1.592899128
 1298 SOLV  OW      3915    2.713276700    2.220089080    1.165131306
 1298 SOLV  HW1     3916    2.660197766    2.136386016    1.178465569
 1298 SOLV  HW2     3917    2.682832008    2.265892731    1.081605827
 1299 SOLV  OW      3918    1.234801030    2.791676627    2.920993103
 1299 SOLV  HW1     3919    1.154934931    2.768322561    2.865518140
 1299 SOLV  HW2     3920    1.299632077    2.844011516    2.865680531
 1300 SOLV  OW      3921    0.652974461    2.879990203    2.176909346
 1300 SOLV  HW1     3922    0.693125935    2.835295290    2.256855708
 1300 SOLV  HW2     3923    0.723581429    2.932019619    2.128859711
 1301 SOLV  OW      3924    0.190688941    1.535702135    2.131006217
 1301 SOLV  HW1     3925    0.168137709    1.577934584    2.218807633
 1301 SOLV  HW2     3926    0.255841372    1.593581981    2.081952473
 1302 SOLV  OW      3927    1.227176571    3.155818233    1.009713190
 1302 SOLV  HW1     3928    1.177090894    3.210353799    1.076922760
 1302 SOLV  HW2     3929    1.313972063    3.200702373    0.988412828
 1303 SOLV  OW      3930    0.756604432    3.320205544    3.216240272
 1303 SOLV  HW1     3931    0.668640220    3.283379617    3.246363352
 1303 SOLV  HW2     3932    0.743976373    3.413694771    3.183050379
 1304 SOLV  OW      3933    0.698390932    2.505999279    3.290512267
 1304 SOLV  HW1     3934    0.721802180    2.484411626    3.195711433
 1304 SOLV  HW2     3935    0.599544925    2.497589741    3.303161928
 1305 SOLV  OW      3936    1.333229339    1.137252620    0.697727023
 1305 SOLV  HW1     3937    1.325238269    1.228285523    0.657095106
 1305 SOLV  HW2     3938    1.382852552    1.143663690    0.784318720
 1306 SOLV  OW      3939    0.833909597    3.277867953    1.065380315
 1306 SOLV  HW1     3940    0.813380369    3.200268466    1.125030709
 1306 SOLV  HW2     3941    0.748720049    3.314732922    1.028164619
 1307 SOLV  OW      3942    0.563674229    1.000397096    1.381694995
 1307 SOLV  HW1     3943    0.469249980    1.031710010    1.371452555
 1307 SOLV  HW2     3944    0.625756318    1.078293981    1.372797156
 1308 SOLV  OW      3945    0.643117574    0.926825240    0.778563212
 1308 SOLV  HW1     3946    0.651622826    0.921935321    0.878088991
 1308 SOLV  HW2     3947    0.593163732    0.846774936    0.745425662
 1309 SOLV  OW      3948    1.008091968    0.417968026    2.565136972
 1309 SOLV  HW1     3949    0.952771491    0.500285048    2.552291344
 1309 SOLV  HW2     3950    1.094630566    0.442475852    2.608861725
 1310 SOLV  OW      3951    1.604136680    1.466017152    1.918909706
 1310 SOLV  HW1     3952    1.560455273    1.452403885    2.007835976
 1310 SOLV  HW2     3953    1.664468399    1.545655260    1.923269087
 1311 SOLV  OW      3954    3.612635938    2.444411572    1.254323167
 1311 SOLV  HW1     3955    3.522497574    2.401856952    1.262415140
 1311 SOLV  HW2     3956    3.618914195    2.521469432    1.317757690
 1312 SOLV  OW      3957    0.642286836    3.246515134    1.707640809
 1312 SOLV  HW1     3958    0.734431960    3.222026372    1.677458319
 1312 SOLV  HW2     3959    0.632717319    3.346061697    1.708043907
 1313 SOLV  OW      3960    1.994934319    1.367970333    0.310269933
 1313 SOLV  HW1     3961    1.939772435    1.393067271    0.230717297
 1313 SOLV  HW2     3962    2.089470828    1.397219627    0.295826876
 1314 SOLV  OW      3963    0.230154323    1.878402105    2.839308755
 1314 SOLV  HW1     3964    0.281957538    1.793485030    2.828959479
 1314 SOLV  HW2     3965    0.149064867    1.861342935    2.895299143
 1315 SOLV  OW      3966    0.158640543    2.281852370    0.826897829
 1315 SOLV  HW1     3967    0.179952178    2.198522787    0.775875950
 1315 SOLV  HW2     3968    0.064753758    2.276949641    0.860991521
 1316 SOLV  OW      3969    0.517069391    2.700791244    2.038959891
 1316 SOLV  HW1     3970    0.582107135    2.631498294    2.007813669
 1316 SOLV  HW2     3971    0.565884283    2.772000422    2.089435230
 1317 SOLV  OW      3972    2.925336913    0.215653903    2.333139724
 1317 SOLV  HW1     3973    2.952962089    0.290534102    2.393397994
 1317 SOLV  HW2     3974    2.887572547    0.253207493    2.248494439
 1318 SOLV  OW      3975    0.628853364    1.526397378    0.801177288
 1318 SOLV  HW1     3976    0.667741743    1.474984325    0.724718289
 1318 SOLV  HW2     3977    0.683348627    1.608725390    0.817108011
 1319 SOLV  OW      3978    2.174136672    0.558371389    3.451334615
 1319 SOLV  HW1     3979    2.118730686    0.475277957    3.456569673
 1319 SOLV  HW2     3980    2.137467425    0.618436219    3.380275800
 1320 SOLV  OW      3981    1.510783164    2.585799607    0.840377538
 1320 SOLV  HW1     3982    1.429864928    2.587419019    0.781629146
 1320 SOLV  HW2     3983    1.525773892    2.676847582    0.878943642
 1321 SOLV  OW      3984    3.208468985    0.019258828    3.489114986
 1321 SOLV  HW1     3985    3.111043204   -0.001163603    3.479575018
 1321 SOLV  HW2     3986    3.219680008    0.107726003    3.534366518
 1322 SOLV  OW      3987    3.495848436    0.346975522    3.036059504
 1322 SOLV  HW1     3988    3.522814138    0.368607183    3.129901789
 1322 SOLV  HW2     3989    3.448316397    0.425388464    2.996140506
 1323 SOLV  OW      3990    1.819891581    3.104214410    2.951062395
 1323 SOLV  HW1     3991    1.904481525    3.107164824    2.897795749
 1323 SOLV  HW2     3992    1.842008590    3.097165166    3.048338924
 1324 SOLV  OW      3993    2.487498998    2.000571990    2.068755795
 1324 SOLV  HW1     3994    2.398481165    1.984321437    2.026170829
 1324 SOLV  HW2     3995    2.478978921    2.073049811    2.137137020
 1325 SOLV  OW      3996    0.418293266    0.919432222    2.285639366
 1325 SOLV  HW1     3997    0.336930560    0.896761342    2.232088705
 1325 SOLV  HW2     3998    0.467199538    0.994764479    2.241653563
 1326 SOLV  OW      3999    2.895135673    2.415216515    2.005762866
 1326 SOLV  HW1     4000    2.825515733    2.378520812    1.944054746
 1326 SOLV  HW2     4001    2.857285483    2.422661909    2.098029922
 1327 SOLV  OW      4002    3.329457006    0.062804092    3.120942067
 1327 SOLV  HW1     4003    3.393221204    0.011953313    3.178818084
 1327 SOLV  HW2     4004    3.362164585    0.156650698    3.109794455
 1328 SOLV  OW      4005    0.426976893    2.472976136    3.261108374
 1328 SOLV  HW1     4006    0.373401452    2.488598616    3.344097806
 1328 SOLV  HW2     4007    0.415194442    2.550309793    3.198800921
 1329 SOLV  OW      4008    1.400278013    3.601764770    2.916135196
 1329 SOLV  HW1     4009    1.321035215    3.625062320    2.972505687
 1329 SOLV  HW2     4010    1.391555459    3.507558711    2.883717175
 1330 SOLV  OW      4011    2.879747428    1.302019735    1.435300350
 1330 SOLV  HW1     4012    2.951826353    1.341008122    1.377978470
 1330 SOLV  HW2     4013    2.914399308    1.289111638    1.528218543
 1331 SOLV  OW      4014    3.249638777    1.051533456    3.211351623
 1331 SOLV  HW1     4015    3.286811134    1.142943762    3.227601594
 1331 SOLV  HW2     4016    3.286442570    1.015350965    3.125689619
 1332 SOLV  OW      4017    3.302702224    2.347315266    0.183257509
 1332 SOLV  HW1     4018    3.371796956    2.297888269    0.130487546
 1332 SOLV  HW2     4019    3.334358304    2.358375389    0.277476538
 1333 SOLV  OW      4020    1.180934190    1.128169474    1.953445077
 1333 SOLV  HW1     4021    1.231104566    1.213269707    1.937928855
 1333 SOLV  HW2     4022    1.166275647    1.115562500    2.051557363
 1334 SOLV  OW      4023    3.201391258    1.648486329    0.902874260
 1334 SOLV  HW1     4024    3.257527052    1.621407469    0.824661988
 1334 SOLV  HW2     4025    3.257975151    1.697695289    0.969043690
 1335 SOLV  OW      4026    3.716698990    2.952410225    1.507992777
 1335 SOLV  HW1     4027    3.801585311    2.957915142    1.560580720
 1335 SOLV  HW2     4028    3.659745247    2.878654422    1.544294450
 1336 SOLV  OW      4029    2.323747772    0.641152859    1.820804875
 1336 SOLV  HW1     4030    2.321307180    0.740724867    1.829807112
 1336 SOLV  HW2     4031    2.242845513    0.601765726    1.864451477
 1337 SOLV  OW      4032    2.513872197    1.870533828    2.598855182
 1337 SOLV  HW1     4033    2.505514452    1.848308164    2.695994243
 1337 SOLV  HW2     4034    2.583470649    1.812050276    2.557171452
 1338 SOLV  OW      4035    1.195689556    0.055252263    2.570496821
 1338 SOLV  HW1     4036    1.150930395    0.100916889    2.493602328
 1338 SOLV  HW2     4037    1.294860702    0.064693284    2.561705378
 1339 SOLV  OW      4038    0.170295555    2.032146802    2.308603478
 1339 SOLV  HW1     4039    0.167918963    2.008253985    2.405686390
 1339 SOLV  HW2     4040    0.101448967    1.978785470    2.259469242
 1340 SOLV  OW      4041    1.579642052    0.082247064    2.912419819
 1340 SOLV  HW1     4042    1.499898681    0.022811642    2.922899457
 1340 SOLV  HW2     4043    1.608915868    0.082165933    2.816793711
 1341 SOLV  OW      4044    2.574853291    3.146621616    2.762545158
 1341 SOLV  HW1     4045    2.499855443    3.111555033    2.818644350
 1341 SOLV  HW2     4046    2.660719242    3.104315765    2.791505091
 1342 SOLV  OW      4047    2.330868084    0.745592358    3.572507359
 1342 SOLV  HW1     4048    2.297667137    0.805451214    3.645417271
 1342 SOLV  HW2     4049    2.257482998    0.683905559    3.544036817
 1343 SOLV  OW      4050    0.829278956    3.481003179    1.928227897
 1343 SOLV  HW1     4051    0.770121590    3.410705971    1.967728096
 1343 SOLV  HW2     4052    0.822083898    3.564829023    1.982292147
 1344 SOLV  OW      4053    0.520083682    1.710542848    1.662803536
 1344 SOLV  HW1     4054    0.554016043    1.634039952    1.608055247
 1344 SOLV  HW2     4055    0.594180666    1.746244201    1.719693581
 1345 SOLV  OW      4056    3.660328451    3.059986686    1.273861111
 1345 SOLV  HW1     4057    3.582177937    3.012264728    1.233650992
 1345 SOLV  HW2     4058    3.683011157    3.018425217    1.361950713
 1346 SOLV  OW      4059    2.847717202    1.365415547    2.301061968
 1346 SOLV  HW1     4060    2.873367277    1.275225135    2.335837761
 1346 SOLV  HW2     4061    2.901028462    1.385856093    2.218954238
 1347 SOLV  OW      4062    0.313801427    2.114274209    1.783131457
 1347 SOLV  HW1     4063    0.250961642    2.145940114    1.854182873
 1347 SOLV  HW2     4064    0.402882328    2.094302210    1.823942504
 1348 SOLV  OW      4065    2.876319818    3.671560650    0.562490922
 1348 SOLV  HW1     4066    2.939520960    3.595251728    0.576069103
 1348 SOLV  HW2     4067    2.784139954    3.636080716    0.546814278
 1349 SOLV  OW      4068    0.761140102    2.759974159    2.406999748
 1349 SOLV  HW1     4069    0.674391502    2.751319665    2.456000510
 1349 SOLV  HW2     4070    0.790442556    2.669881440    2.374969180
 1350 SOLV  OW      4071    3.710134506    2.846802208    2.052187779
 1350 SOLV  HW1     4072    3.677648398    2.784586755    2.123427430
 1350 SOLV  HW2     4073    3.689831595    2.941116804    2.078527303
 1351 SOLV  OW      4074    1.678853256    0.525870430    2.308075804
 1351 SOLV  HW1     4075    1.770862082    0.513607617    2.345252369
 1351 SOLV  HW2     4076    1.613787074    0.472083052    2.361661526
 1352 SOLV  OW      4077    1.761498889    1.196384440    2.439230740
 1352 SOLV  HW1     4078    1.849974943    1.212097124    2.483121048
 1352 SOLV  HW2     4079    1.758126726    1.103025259    2.403538754
 1353 SOLV  OW      4080    2.558606130    2.311178129    2.467292532
 1353 SOLV  HW1     4081    2.478715961    2.318058697    2.527055649
 1353 SOLV  HW2     4082    2.617448294    2.236696243    2.498778466
 1354 SOLV  OW      4083    0.399988418    2.027403243    1.228061217
 1354 SOLV  HW1     4084    0.478628256    1.976310087    1.262799639
 1354 SOLV  HW2     4085    0.315555885    1.984456764    1.260127288
 1355 SOLV  OW      4086    3.611787365    1.368373842    1.638635856
 1355 SOLV  HW1     4087    3.570851385    1.442367662    1.692027032
 1355 SOLV  HW2     4088    3.676998899    1.406651208    1.573186180
 1356 SOLV  OW      4089    1.342475030    1.687228631    3.538374520
 1356 SOLV  HW1     4090    1.430403113    1.639609056    3.539922526
 1356 SOLV  HW2     4091    1.322600098    1.723455295    3.629445855
 1357 SOLV  OW      4092    1.501904547    3.261705237    3.586551578
 1357 SOLV  HW1     4093    1.563578627    3.279721621    3.509914993
 1357 SOLV  HW2     4094    1.407306857    3.275297266    3.557091968
 1358 SOLV  OW      4095    2.305037790    2.033252077    2.506811903
 1358 SOLV  HW1     4096    2.367444964    1.957572960    2.526251238
 1358 SOLV  HW2     4097    2.335675270    2.115037164    2.555518921
 1359 SOLV  OW      4098    2.625135247    0.956032807    2.199796510
 1359 SOLV  HW1     4099    2.613381438    0.984915361    2.104776140
 1359 SOLV  HW2     4100    2.702101984    1.005367888    2.240335967
 1360 SOLV  OW      4101    0.177095383    1.479021717    1.802892279
 1360 SOLV  HW1     4102    0.179169983    1.576747948    1.781755561
 1360 SOLV  HW2     4103    0.109752614    1.461917163    1.874821279
 1361 SOLV  OW      4104    3.175119047    1.103558451    1.596035298
 1361 SOLV  HW1     4105    3.183695648    1.084395641    1.498264863
 1361 SOLV  HW2     4106    3.266210795    1.110913430    1.636654545
 1362 SOLV  OW      4107    3.478397839    3.673231010    1.189796493
 1362 SOLV  HW1     4108    3.525215366    3.752865189    1.151479344
 1362 SOLV  HW2     4109    3.385088593    3.669056013    1.154051876
 1363 SOLV  OW      4110    0.556932725    1.287441408    2.539938640
 1363 SOLV  HW1     4111    0.647167114    1.325303998    2.519302421
 1363 SOLV  HW2     4112    0.488912476    1.328432664    2.479155326
 1364 SOLV  OW      4113    2.196930944    3.676474990    1.221384327
 1364 SOLV  HW1     4114    2.190498069    3.597431972    1.160454418
 1364 SOLV  HW2     4115    2.176533663    3.759847798    1.170056667
 1365 SOLV  OW      4116    0.081262195    1.713828282    3.457386977
 1365 SOLV  HW1     4117    0.125563485    1.756401033    3.536295666
 1365 SOLV  HW2     4118    0.126761135    1.627300431    3.436307125
 1366 SOLV  OW      4119    2.899007522    0.841657009    2.421179127
 1366 SOLV  HW1     4120    2.969210560    0.863535079    2.488963043
 1366 SOLV  HW2     4121    2.863616752    0.749711648    2.438363808
 1367 SOLV  OW      4122    1.745923061    1.214245552    0.107966391
 1367 SOLV  HW1     4123    1.710685112    1.146878801    0.042990838
 1367 SOLV  HW2     4124    1.715438112    1.190639294    0.200243935
 1368 SOLV  OW      4125    0.944648857    2.454486547    2.063694447
 1368 SOLV  HW1     4126    0.901345914    2.536297502    2.025832960
 1368 SOLV  HW2     4127    0.934864755    2.454648545    2.163223074
 1369 SOLV  OW      4128    1.805872635    1.154455558    3.174724099
 1369 SOLV  HW1     4129    1.874629547    1.083087487    3.188101588
 1369 SOLV  HW2     4130    1.717061708    1.121582890    3.206846304
 1370 SOLV  OW      4131    0.242494236    3.403553429    2.389871658
 1370 SOLV  HW1     4132    0.169440569    3.367803051    2.448066272
 1370 SOLV  HW2     4133    0.219424493    3.387621190    2.293874972
 1371 SOLV  OW      4134    0.755761421    2.383415059    2.565482516
 1371 SOLV  HW1     4135    0.669971057    2.434348971    2.558603924
 1371 SOLV  HW2     4136    0.738016689    2.293533433    2.605581412
 1372 SOLV  OW      4137    0.725961056    1.787280992    1.809185684
 1372 SOLV  HW1     4138    0.799238893    1.720634313    1.822913348
 1372 SOLV  HW2     4139    0.751461193    1.874072199    1.851810308
 1373 SOLV  OW      4140    0.510611051    2.778279617    1.568582654
 1373 SOLV  HW1     4141    0.576709787    2.851367188    1.551534958
 1373 SOLV  HW2     4142    0.558485450    2.690636811    1.573889546
 1374 SOLV  OW      4143    1.613366884    2.155158739    2.112696944
 1374 SOLV  HW1     4144    1.592995147    2.124733852    2.019634807
 1374 SOLV  HW2     4145    1.712022358    2.150539945    2.128412915
 1375 SOLV  OW      4146    2.251324256    3.046149942    1.282627872
 1375 SOLV  HW1     4147    2.309539212    3.054010878    1.363563959
 1375 SOLV  HW2     4148    2.201622700    2.959420238    1.285636138
 1376 SOLV  OW      4149    2.519620165    1.102735778    2.766610489
 1376 SOLV  HW1     4150    2.439283908    1.162194424    2.769863845
 1376 SOLV  HW2     4151    2.500076470    1.023468632    2.708847400
 1377 SOLV  OW      4152    1.096573513    2.661091280    1.330215141
 1377 SOLV  HW1     4153    1.076228206    2.688264574    1.236144473
 1377 SOLV  HW2     4154    1.133708755    2.568235774    1.330776295
 1378 SOLV  OW      4155    3.071819229    2.345234089    0.428640084
 1378 SOLV  HW1     4156    3.129211987    2.300285474    0.360177825
 1378 SOLV  HW2     4157    3.066253753    2.443020633    0.408437987
 1379 SOLV  OW      4158    0.035837373    0.272296545    3.220419793
 1379 SOLV  HW1     4159    0.073946714    0.316818175    3.139382367
 1379 SOLV  HW2     4160    0.102916807    0.274972905    3.294546201
 1380 SOLV  OW      4161    3.273704826    0.865303986    2.103122265
 1380 SOLV  HW1     4162    3.226921144    0.827042762    2.023442846
 1380 SOLV  HW2     4163    3.341362360    0.799751374    2.136688139
 1381 SOLV  OW      4164    2.907487645    1.323245069    0.192483060
 1381 SOLV  HW1     4165    2.966146428    1.299465936    0.269911878
 1381 SOLV  HW2     4166    2.819917506    1.357664906    0.226367756
 1382 SOLV  OW      4167    1.174782642    2.689776203    0.362895367
 1382 SOLV  HW1     4168    1.212172596    2.611276470    0.412288214
 1382 SOLV  HW2     4169    1.148249386    2.760677348    0.428231752
 1383 SOLV  OW      4170    3.731056358    2.469101036    2.492287113
 1383 SOLV  HW1     4171    3.661317137    2.403944174    2.522158953
 1383 SOLV  HW2     4172    3.759127166    2.447331708    2.398802445
 1384 SOLV  OW      4173    2.155939656    3.690378080    0.692579866
 1384 SOLV  HW1     4174    2.244754192    3.736137045    0.688171301
 1384 SOLV  HW2     4175    2.149215336    3.638850520    0.778025445
 1385 SOLV  OW      4176    1.109781578    2.284365265    2.667507401
 1385 SOLV  HW1     4177    1.076721812    2.255595427    2.757401589
 1385 SOLV  HW2     4178    1.064849994    2.369767672    2.641255704
 1386 SOLV  OW      4179    2.947453428    0.123745302    3.404804558
 1386 SOLV  HW1     4180    2.984474800    0.120522492    3.311956585
 1386 SOLV  HW2     4181    2.853070500    0.090681803    3.404198394
 1387 SOLV  OW      4182    3.347451803    3.546663230    3.319904103
 1387 SOLV  HW1     4183    3.261924700    3.573671919    3.364147429
 1387 SOLV  HW2     4184    3.358796227    3.447556615    3.327040212
 1388 SOLV  OW      4185    3.475955024    0.505455012    1.329789869
 1388 SOLV  HW1     4186    3.415628877    0.436588624    1.370035357
 1388 SOLV  HW2     4187    3.547729971    0.460083188    1.276957892
 1389 SOLV  OW      4188    0.085582390    3.703679804    2.687316122
 1389 SOLV  HW1     4189    0.070639864    3.781919037    2.626843726
 1389 SOLV  HW2     4190    0.126358319    3.735144277    2.773041139
 1390 SOLV  OW      4191    2.774405178    0.401339559    0.978866361
 1390 SOLV  HW1     4192    2.859394444    0.350446302    0.965158116
 1390 SOLV  HW2     4193    2.755500670    0.457025033    0.897978018
 1391 SOLV  OW      4194    0.806784800    2.194306847    3.329318711
 1391 SOLV  HW1     4195    0.855667816    2.265918299    3.379154326
 1391 SOLV  HW2     4196    0.713126767    2.224324801    3.311197441
 1392 SOLV  OW      4197    0.597748563    2.426598373    2.164915721
 1392 SOLV  HW1     4198    0.562447682    2.360015925    2.230658006
 1392 SOLV  HW2     4199    0.542246669    2.423960710    2.081765120
 1393 SOLV  OW      4200    3.175638869    1.995622615    3.623388947
 1393 SOLV  HW1     4201    3.080095157    1.973114250    3.604242237
 1393 SOLV  HW2     4202    3.195262583    2.088094355    3.590746025
 1394 SOLV  OW      4203    3.352496272    2.155746016    0.616043770
 1394 SOLV  HW1     4204    3.326018874    2.086510422    0.548912379
 1394 SOLV  HW2     4205    3.413843386    2.222036812    0.573110743
 1395 SOLV  OW      4206    0.156314034    0.823323760    2.205208781
 1395 SOLV  HW1     4207    0.183335105    0.797206885    2.112529872
 1395 SOLV  HW2     4208    0.070571207    0.777684534    2.229017164
 1396 SOLV  OW      4209    1.600777891    1.940349447    2.511821205
 1396 SOLV  HW1     4210    1.558980785    1.910923350    2.425864142
 1396 SOLV  HW2     4211    1.580934537    2.037173287    2.527082196
 1397 SOLV  OW      4212    2.968542822    3.216641102    1.934559681
 1397 SOLV  HW1     4213    2.904317404    3.293201774    1.938223894
 1397 SOLV  HW2     4214    2.926355738    3.140072690    1.886007055
 1398 SOLV  OW      4215    2.422728594    3.109341091    0.374386111
 1398 SOLV  HW1     4216    2.436208127    3.024733655    0.425972347
 1398 SOLV  HW2     4217    2.392799413    3.087339877    0.281534636
 1399 SOLV  OW      4218    1.488250150    0.591957245    0.890886015
 1399 SOLV  HW1     4219    1.421392523    0.551139804    0.953058696
 1399 SOLV  HW2     4220    1.447723579    0.671618747    0.846018480
 1400 SOLV  OW      4221    2.960282505    3.645634894    0.228810174
 1400 SOLV  HW1     4222    2.997200740    3.668398860    0.138697603
 1400 SOLV  HW2     4223    3.020419769    3.682463995    0.299722933
 1401 SOLV  OW      4224    3.555143965    1.169339699    0.252319380
 1401 SOLV  HW1     4225    3.536921611    1.215682725    0.339045962
 1401 SOLV  HW2     4226    3.634683732    1.211045531    0.208328051
 1402 SOLV  OW      4227    1.831015834    2.080418192    0.288856036
 1402 SOLV  HW1     4228    1.837712319    2.045139109    0.382193592
 1402 SOLV  HW2     4229    1.844806205    2.005635170    0.223905173
 1403 SOLV  OW      4230    1.910563684    3.506128395    1.168723255
 1403 SOLV  HW1     4231    1.898975788    3.494152341    1.070113174
 1403 SOLV  HW2     4232    1.935441946    3.418599999    1.210213749
 1404 SOLV  OW      4233    3.558733239    0.604302016    2.001480889
 1404 SOLV  HW1     4234    3.478786581    0.610172394    1.941685390
 1404 SOLV  HW2     4235    3.589306176    0.509242091    2.006989303
 1405 SOLV  OW      4236    2.145500444    1.028580125    0.565667985
 1405 SOLV  HW1     4237    2.234641971    0.989794043    0.589135020
 1405 SOLV  HW2     4238    2.073183672    0.973493509    0.607345408
 1406 SOLV  OW      4239    0.821309409    0.238187729    1.407465315
 1406 SOLV  HW1     4240    0.830252760    0.139374494    1.419948602
 1406 SOLV  HW2     4241    0.755796238    0.256710766    1.334220856
 1407 SOLV  OW      4242    2.735758712    2.777763231    0.841254059
 1407 SOLV  HW1     4243    2.702211636    2.845396726    0.775664392
 1407 SOLV  HW2     4244    2.782315040    2.824495783    0.916421998
 1408 SOLV  OW      4245    3.074031005    1.431295686    3.153637214
 1408 SOLV  HW1     4246    2.984047903    1.390507776    3.169167491
 1408 SOLV  HW2     4247    3.072393331    1.527269915    3.181709867
 1409 SOLV  OW      4248    1.627250440    3.250879130    0.109669033
 1409 SOLV  HW1     4249    1.584551575    3.244707853    0.019444315
 1409 SOLV  HW2     4250    1.726123581    3.238881940    0.100620261
 1410 SOLV  OW      4251    1.260092073    0.096872276    0.671146716
 1410 SOLV  HW1     4252    1.262541285    0.073870479    0.573849944
 1410 SOLV  HW2     4253    1.194925792    0.037109009    0.717873719
 1411 SOLV  OW      4254    3.001998495    3.085795948    3.489812774
 1411 SOLV  HW1     4255    2.995209561    3.173719580    3.442641819
 1411 SOLV  HW2     4256    2.932755481    3.081195065    3.561825753
 1412 SOLV  OW      4257    2.199389018    3.606759696    0.257337818
 1412 SOLV  HW1     4258    2.163944993    3.562153843    0.339531900
 1412 SOLV  HW2     4259    2.284825748    3.653905262    0.279235729
 1413 SOLV  OW      4260    3.162966352    3.128895611    1.262035222
 1413 SOLV  HW1     4261    3.072307974    3.113175645    1.301223395
 1413 SOLV  HW2     4262    3.232814731    3.094599334    1.324858320
 1414 SOLV  OW      4263    2.448244502    1.775792190    0.585384625
 1414 SOLV  HW1     4264    2.348871177    1.765437044    0.589790143
 1414 SOLV  HW2     4265    2.472993287    1.869873133    0.608576132
 1415 SOLV  OW      4266    3.360687685    2.537533739    3.722797127
 1415 SOLV  HW1     4267    3.318156741    2.479336777    3.792108756
 1415 SOLV  HW2     4268    3.441582584    2.581763583    3.761521351
 1416 SOLV  OW      4269    0.046339562    1.848248625    1.086521119
 1416 SOLV  HW1     4270    0.115334144    1.840967059    1.014503106
 1416 SOLV  HW2     4271    0.091604592    1.855777365    1.175370567
 1417 SOLV  OW      4272    1.811584972    1.712042151    0.921710360
 1417 SOLV  HW1     4273    1.794699515    1.640989877    0.990020885
 1417 SOLV  HW2     4274    1.909493003    1.716585189    0.901880897
 1418 SOLV  OW      4275    2.761900043    3.366908668    3.717177285
 1418 SOLV  HW1     4276    2.786409993    3.398636577    3.808796112
 1418 SOLV  HW2     4277    2.666113289    3.389001699    3.698787112
 1419 SOLV  OW      4278    0.536322228    0.656041254    3.308611308
 1419 SOLV  HW1     4279    0.457903450    0.663364966    3.370243908
 1419 SOLV  HW2     4280    0.553626238    0.559717455    3.288021955
 1420 SOLV  OW      4281    0.229695888    1.388282749    2.764521305
 1420 SOLV  HW1     4282    0.171958983    1.384368504    2.682977244
 1420 SOLV  HW2     4283    0.299433815    1.316802063    2.759469408
 1421 SOLV  OW      4284    0.877250289    1.759905769    3.448555053
 1421 SOLV  HW1     4285    0.882217733    1.760439618    3.348672557
 1421 SOLV  HW2     4286    0.882455686    1.665682864    3.481665824
 1422 SOLV  OW      4287    3.139459020    3.574224026    2.033122593
 1422 SOLV  HW1     4288    3.160862493    3.640155976    2.105210204
 1422 SOLV  HW2     4289    3.098000306    3.621910014    1.955605597
 1423 SOLV  OW      4290    0.431381512    2.853254442    1.825202053
 1423 SOLV  HW1     4291    0.469616060    2.820305545    1.738865999
 1423 SOLV  HW2     4292    0.455340054    2.789740649    1.898641125
 1424 SOLV  OW      4293    1.600738881    2.029551204    1.867867401
 1424 SOLV  HW1     4294    1.691795522    2.055402003    1.835593087
 1424 SOLV  HW2     4295    1.579441426    1.936906501    1.836810112
 1425 SOLV  OW      4296    3.324165164    2.158344888    3.089314095
 1425 SOLV  HW1     4297    3.335568663    2.183931185    3.185319147
 1425 SOLV  HW2     4298    3.227716728    2.166044368    3.064017333
 1426 SOLV  OW      4299    0.911181352    3.203750530    1.590517132
 1426 SOLV  HW1     4300    0.887595272    3.293055925    1.552201180
 1426 SOLV  HW2     4301    1.008721126    3.201629209    1.612456176
 1427 SOLV  OW      4302    3.276253865    1.197886490    2.452198728
 1427 SOLV  HW1     4303    3.349247384    1.134920703    2.478826794
 1427 SOLV  HW2     4304    3.207182410    1.201273545    2.524444245
 1428 SOLV  OW      4305    1.737626757    2.403273914    1.620879119
 1428 SOLV  HW1     4306    1.700900747    2.328559560    1.565467527
 1428 SOLV  HW2     4307    1.835271993    2.413843796    1.602033568
 1429 SOLV  OW      4308    0.805497303    1.189885756    0.434651771
 1429 SOLV  HW1     4309    0.816194445    1.118450383    0.503816910
 1429 SOLV  HW2     4310    0.872201019    1.175694045    0.361505508
 1430 SOLV  OW      4311    3.387288566    0.391511694    0.582155361
 1430 SOLV  HW1     4312    3.455278660    0.394354169    0.508870853
 1430 SOLV  HW2     4313    3.296352457    0.378173253    0.542734520
 1431 SOLV  OW      4314    0.361956362    2.989868070    0.917501759
 1431 SOLV  HW1     4315    0.338737952    2.893355045    0.905349323
 1431 SOLV  HW2     4316    0.440479373    3.012743290    0.859948460
 1432 SOLV  OW      4317    1.616918429    2.199486150    1.494099813
 1432 SOLV  HW1     4318    1.556622842    2.262200540    1.444792412
 1432 SOLV  HW2     4319    1.588717285    2.105223080    1.476239288
 1433 SOLV  OW      4320    3.478937859    0.034655317    1.577385435
 1433 SOLV  HW1     4321    3.411732123   -0.024130408    1.622433699
 1433 SOLV  HW2     4322    3.565596504   -0.014483553    1.568593206
 1434 SOLV  OW      4323    1.150400701    3.070250219    2.440812297
 1434 SOLV  HW1     4324    1.072855562    3.037185724    2.494616565
 1434 SOLV  HW2     4325    1.121081173    3.147007096    2.383802916
 1435 SOLV  OW      4326    3.203623854    3.057113485    1.798589661
 1435 SOLV  HW1     4327    3.203599830    3.124149618    1.724387056
 1435 SOLV  HW2     4328    3.273967477    2.988200446    1.781194348
 1436 SOLV  OW      4329    2.149840941    1.948681910    2.727746574
 1436 SOLV  HW1     4330    2.180497961    1.853607438    2.732471364
 1436 SOLV  HW2     4331    2.182970245    1.990196861    2.643010058
 1437 SOLV  OW      4332    1.349676517    3.637527402    1.470741501
 1437 SOLV  HW1     4333    1.286619019    3.590419766    1.532435539
 1437 SOLV  HW2     4334    1.406735062    3.570222521    1.423668284
 1438 SOLV  OW      4335    1.874528198    0.986554913    1.583879376
 1438 SOLV  HW1     4336    1.936578023    1.064120090    1.595484736
 1438 SOLV  HW2     4337    1.805839414    0.987674442    1.656555081
 1439 SOLV  OW      4338    3.389213829    1.912687627    3.456530695
 1439 SOLV  HW1     4339    3.315924398    1.947555654    3.514961814
 1439 SOLV  HW2     4340    3.412114676    1.819285995    3.483970961
 1440 SOLV  OW      4341    3.655315677    1.867465180    2.314205330
 1440 SOLV  HW1     4342    3.626156302    1.960176689    2.290665234
 1440 SOLV  HW2     4343    3.585772802    1.802085134    2.284355559
 1441 SOLV  OW      4344    2.734845793    1.953238642    0.442642855
 1441 SOLV  HW1     4345    2.686721223    1.869213855    0.467652135
 1441 SOLV  HW2     4346    2.827000733    1.951659075    0.481456229
 1442 SOLV  OW      4347    1.566484587    3.436510404    2.236806149
 1442 SOLV  HW1     4348    1.550545503    3.534606078    2.247972961
 1442 SOLV  HW2     4349    1.602089413    3.398609125    2.322230367
 1443 SOLV  OW      4350    1.761603764    1.313566618    2.958420799
 1443 SOLV  HW1     4351    1.836178433    1.379563548    2.967630900
 1443 SOLV  HW2     4352    1.771377831    1.242348833    3.027935717
 1444 SOLV  OW      4353    3.401920411    0.548784265    1.785645483
 1444 SOLV  HW1     4354    3.346071021    0.476634021    1.744701181
 1444 SOLV  HW2     4355    3.412624484    0.623747615    1.720322192
 1445 SOLV  OW      4356    0.757003850    3.170264397    2.704110756
 1445 SOLV  HW1     4357    0.758527624    3.239486605    2.776272157
 1445 SOLV  HW2     4358    0.783835119    3.212039526    2.617299528
 1446 SOLV  OW      4359    1.682801439    0.641588707    1.817706026
 1446 SOLV  HW1     4360    1.616487253    0.684626640    1.756456864
 1446 SOLV  HW2     4361    1.654160590    0.655051934    1.912572733
 1447 SOLV  OW      4362    3.454019525    3.669929226    2.058980461
 1447 SOLV  HW1     4363    3.545495101    3.649361759    2.024187243
 1447 SOLV  HW2     4364    3.397522729    3.706108068    1.984815406
 1448 SOLV  OW      4365    2.420507049    0.373973513    3.128351283
 1448 SOLV  HW1     4366    2.420234939    0.467067487    3.091836828
 1448 SOLV  HW2     4367    2.327035222    0.338463721    3.129730195
 1449 SOLV  OW      4368    2.689921349    2.107552504    0.747991141
 1449 SOLV  HW1     4369    2.724655933    2.015721223    0.728955897
 1449 SOLV  HW2     4370    2.760256929    2.160626591    0.795296772
 1450 SOLV  OW      4371    3.059256060    0.538279449    3.476820727
 1450 SOLV  HW1     4372    3.119561315    0.525436663    3.398081927
 1450 SOLV  HW2     4373    3.113361457    0.566928629    3.555898550
 1451 SOLV  OW      4374    2.010756570    0.740597979    0.059621647
 1451 SOLV  HW1     4375    2.013150058    0.832839267    0.021058456
 1451 SOLV  HW2     4376    1.924347101    0.696536912    0.035264470
 1452 SOLV  OW      4377    2.401950295    0.052600233    0.367412721
 1452 SOLV  HW1     4378    2.450159750    0.139160790    0.353814112
 1452 SOLV  HW2     4379    2.421758451    0.017459761    0.458925168
 1453 SOLV  OW      4380    2.327703475    1.993344558    1.786805821
 1453 SOLV  HW1     4381    2.281333946    1.973632650    1.700418148
 1453 SOLV  HW2     4382    2.350227646    2.090689548    1.791068293
 1454 SOLV  OW      4383    2.494223692    1.723652685    2.063850629
 1454 SOLV  HW1     4384    2.509945602    1.819886184    2.086063988
 1454 SOLV  HW2     4385    2.577894831    1.671497737    2.080597793
 1455 SOLV  OW      4386    0.566900346    0.872391603    1.101934893
 1455 SOLV  HW1     4387    0.549270044    0.903968161    1.195175561
 1455 SOLV  HW2     4388    0.587615109    0.774560938    1.103254209
 1456 SOLV  OW      4389    2.365799158    2.331014131    1.128569204
 1456 SOLV  HW1     4390    2.457315956    2.321061561    1.089487093
 1456 SOLV  HW2     4391    2.349124503    2.256915691    1.193631344
 1457 SOLV  OW      4392    2.860036356    1.095367272    2.321763489
 1457 SOLV  HW1     4393    2.901481864    1.073045197    2.233527553
 1457 SOLV  HW2     4394    2.867649708    1.016670555    2.383004618
 1458 SOLV  OW      4395    1.797189429    1.660980905    0.243368664
 1458 SOLV  HW1     4396    1.845305204    1.609110776    0.172685736
 1458 SOLV  HW2     4397    1.762947507    1.598188341    0.313270296
 1459 SOLV  OW      4398    0.148763460    2.411077462    0.541416904
 1459 SOLV  HW1     4399    0.141808596    2.478124919    0.615282597
 1459 SOLV  HW2     4400    0.245025644    2.396609034    0.518523985
 1460 SOLV  OW      4401    0.468623313    3.345651883    2.530530450
 1460 SOLV  HW1     4402    0.392733934    3.352992556    2.465825382
 1460 SOLV  HW2     4403    0.470615428    3.426846522    2.588884832
 1461 SOLV  OW      4404    1.435774629    1.846527882    2.247596042
 1461 SOLV  HW1     4405    1.400027222    1.937460644    2.268885180
 1461 SOLV  HW2     4406    1.417899983    1.825370447    2.151509158
 1462 SOLV  OW      4407    1.932169943    1.335296358    2.610820353
 1462 SOLV  HW1     4408    1.997302060    1.382925132    2.551739443
 1462 SOLV  HW2     4409    1.917645178    1.388604347    2.694177625
 1463 SOLV  OW      4410    3.417231514    0.172988926    0.907004460
 1463 SOLV  HW1     4411    3.477270371    0.130729065    0.974908320
 1463 SOLV  HW2     4412    3.431914109    0.129733467    0.818039182
 1464 SOLV  OW      4413    2.505145811    0.904437114    0.861769170
 1464 SOLV  HW1     4414    2.563407898    0.956704851    0.924021128
 1464 SOLV  HW2     4415    2.426125365    0.869115611    0.911866314
 1465 SOLV  OW      4416    2.233220259    1.667216957    2.067753556
 1465 SOLV  HW1     4417    2.201131348    1.703995151    2.155040774
 1465 SOLV  HW2     4418    2.332918450    1.673793968    2.063464813
 1466 SOLV  OW      4419    0.807253093    0.620462609    3.012847155
 1466 SOLV  HW1     4420    0.783355522    0.673474281    3.094212587
 1466 SOLV  HW2     4421    0.811613061    0.681269058    2.933567446
 1467 SOLV  OW      4422    0.174672453    0.628590634    2.460636236
 1467 SOLV  HW1     4423    0.237382749    0.600526066    2.533311025
 1467 SOLV  HW2     4424    0.091545227    0.573169912    2.465126231
 1468 SOLV  OW      4425    1.756358892    3.678727494    1.318219357
 1468 SOLV  HW1     4426    1.797842906    3.600032283    1.272529540
 1468 SOLV  HW2     4427    1.818812087    3.713329107    1.388245707
 1469 SOLV  OW      4428    1.101834804    3.635475495    0.794666912
 1469 SOLV  HW1     4429    1.077881819    3.650228454    0.890635905
 1469 SOLV  HW2     4430    1.021068817    3.604337975    0.744579563
 1470 SOLV  OW      4431    0.215852594    2.557448378    1.802797425
 1470 SOLV  HW1     4432    0.194925418    2.650025783    1.834311163
 1470 SOLV  HW2     4433    0.250097981    2.561164251    1.708908912
 1471 SOLV  OW      4434    0.550672580    0.666552342    2.373136723
 1471 SOLV  HW1     4435    0.589107762    0.611326717    2.299148525
 1471 SOLV  HW2     4436    0.518233257    0.753678151    2.336283171
 1472 SOLV  OW      4437    0.914768371    1.262881851    3.250836134
 1472 SOLV  HW1     4438    0.909640878    1.336054955    3.182856757
 1472 SOLV  HW2     4439    0.869915634    1.180970068    3.215054444
 1473 SOLV  OW      4440    3.069249424    2.205746345    3.078715882
 1473 SOLV  HW1     4441    3.063693411    2.297687716    3.117670299
 1473 SOLV  HW2     4442    3.027694404    2.205539955    2.987751210
 1474 SOLV  OW      4443    0.490402512    0.310642245    2.290321797
 1474 SOLV  HW1     4444    0.516968686    0.231045061    2.344728450
 1474 SOLV  HW2     4445    0.572428143    0.359277099    2.260189103
 1475 SOLV  OW      4446    1.902002535    2.988658846    3.421600561
 1475 SOLV  HW1     4447    1.878355082    3.023975166    3.331072558
 1475 SOLV  HW2     4448    1.995820335    3.014952947    3.444150506
 1476 SOLV  OW      4449    0.799292873    0.050888841    2.132661463
 1476 SOLV  HW1     4450    0.832589634    0.101515002    2.053111556
 1476 SOLV  HW2     4451    0.703026360    0.027368928    2.119267378
 1477 SOLV  OW      4452    2.890646003    0.036017711    2.896892507
 1477 SOLV  HW1     4453    2.929675615    0.081983644    2.817110396
 1477 SOLV  HW2     4454    2.797776451    0.005576495    2.875682288
 1478 SOLV  OW      4455    2.211085897    0.935405668    1.801449607
 1478 SOLV  HW1     4456    2.181165856    0.918426076    1.707545434
 1478 SOLV  HW2     4457    2.240062549    1.030698078    1.810464263
 1479 SOLV  OW      4458    0.237109629    3.392687758    0.756323436
 1479 SOLV  HW1     4459    0.154380042    3.404801259    0.701454871
 1479 SOLV  HW2     4460    0.215676502    3.338051442    0.837297847
 1480 SOLV  OW      4461    1.405805375    0.826189537    3.592857354
 1480 SOLV  HW1     4462    1.465214468    0.865163813    3.522502549
 1480 SOLV  HW2     4463    1.318455999    0.874851676    3.593454683
 1481 SOLV  OW      4464    2.683252025    0.868915894    1.233012714
 1481 SOLV  HW1     4465    2.682808431    0.931466853    1.154983999
 1481 SOLV  HW2     4466    2.663283899    0.776143955    1.201456549
 1482 SOLV  OW      4467    3.723904077    1.802149945    2.994790341
 1482 SOLV  HW1     4468    3.740061871    1.704724446    2.979021062
 1482 SOLV  HW2     4469    3.689401653    1.815587450    3.087690491
 1483 SOLV  OW      4470    0.409534316    3.460175301    2.791800038
 1483 SOLV  HW1     4471    0.374845808    3.366649134    2.784654358
 1483 SOLV  HW2     4472    0.332721350    3.524208223    2.792825760
 1484 SOLV  OW      4473    1.088857568    2.291450914    0.474577062
 1484 SOLV  HW1     4474    1.177244577    2.309121257    0.431253991
 1484 SOLV  HW2     4475    1.085330627    2.196418327    0.505523657
 1485 SOLV  OW      4476    0.256530304    0.272989180    3.406601629
 1485 SOLV  HW1     4477    0.289284204    0.342971802    3.470094682
 1485 SOLV  HW2     4478    0.270110969    0.182471507    3.446896610
 1486 SOLV  OW      4479    2.177814552    2.303267740    2.182196510
 1486 SOLV  HW1     4480    2.109047496    2.281595616    2.112905528
 1486 SOLV  HW2     4481    2.133628511    2.311542928    2.271532491
 1487 SOLV  OW      4482    2.658065582    2.267967831    2.000238788
 1487 SOLV  HW1     4483    2.712156755    2.184573803    1.989247753
 1487 SOLV  HW2     4484    2.584080977    2.251339976    2.065438180
 1488 SOLV  OW      4485    3.300331001    3.574655104    0.297965997
 1488 SOLV  HW1     4486    3.251275339    3.644211418    0.350474741
 1488 SOLV  HW2     4487    3.364863606    3.619154993    0.235862396
 1489 SOLV  OW      4488    0.381206465    3.175681945    1.197048625
 1489 SOLV  HW1     4489    0.284965851    3.202856173    1.197799072
 1489 SOLV  HW2     4490    0.388685728    3.078896589    1.221086764
 1490 SOLV  OW      4491    0.968093653    1.084588663    2.811834247
 1490 SOLV  HW1     4492    0.871493128    1.074455703    2.835651529
 1490 SOLV  HW2     4493    1.024661504    1.049358126    2.886402573
 1491 SOLV  OW      4494    1.314552758    2.176954540    0.135808417
 1491 SOLV  HW1     4495    1.215932693    2.160603107    0.138648261
 1491 SOLV  HW2     4496    1.336405037    2.235335551    0.057607627
 1492 SOLV  OW      4497    3.119181822    2.256184837    0.678839150
 1492 SOLV  HW1     4498    3.090107994    2.277922499    0.585654208
 1492 SOLV  HW2     4499    3.215963986    2.230998681    0.678522570
 1493 SOLV  OW      4500    2.434922285    2.328059516    3.158908860
 1493 SOLV  HW1     4501    2.452248439    2.328386488    3.257403748
 1493 SOLV  HW2     4502    2.336317980    2.325327632    3.142439057
 1494 SOLV  OW      4503    1.364766686    2.577673518    3.009160575
 1494 SOLV  HW1     4504    1.320792931    2.666528137    2.996025172
 1494 SOLV  HW2     4505    1.455797087    2.591022724    3.048359850
 1495 SOLV  OW      4506    1.571197584    3.404888605    0.336463226
 1495 SOLV  HW1     4507    1.551304759    3.321526756    0.388003193
 1495 SOLV  HW2     4508    1.600691362    3.380667134    0.244025808
 1496 SOLV  OW      4509    0.607080763    3.265385219    1.343808571
 1496 SOLV  HW1     4510    0.677208802    3.196426503    1.325696628
 1496 SOLV  HW2     4511    0.516593460    3.223195603    1.338035002
 1497 SOLV  OW      4512    1.221509209    2.150417451    2.103658204
 1497 SOLV  HW1     4513    1.276094835    2.171362400    2.184795537
 1497 SOLV  HW2     4514    1.279720053    2.154310798    2.022431105
 1498 SOLV  OW      4515    2.404709269    1.521990209    3.451797359
 1498 SOLV  HW1     4516    2.457380590    1.548577329    3.532535981
 1498 SOLV  HW2     4517    2.457355192    1.542770725    3.369357040
 1499 SOLV  OW      4518    2.138753521    0.289602277    3.135484358
 1499 SOLV  HW1     4519    2.114238567    0.225349043    3.208094965
 1499 SOLV  HW2     4520    2.090075146    0.265219772    3.051593967
 1500 SOLV  OW      4521    2.235604209    0.781125917    2.250631687
 1500 SOLV  HW1     4522    2.263326694    0.691422085    2.285076075
 1500 SOLV  HW2     4523    2.226406301    0.844815844    2.327187208
 1501 SOLV  OW      4524    3.096089831    0.011382173    2.270399860
 1501 SOLV  HW1     4525    3.124550735   -0.008334717    2.364223005
 1501 SOLV  HW2     4526    3.032298391    0.088402769    2.270428165
 1502 SOLV  OW      4527    0.217834639    2.910913028    2.285423919
 1502 SOLV  HW1     4528    0.135957977    2.968279985    2.282781356
 1502 SOLV  HW2     4529    0.296699759    2.966604202    2.311510777
 1503 SOLV  OW      4530    2.595346344    2.313856427    1.714316001
 1503 SOLV  HW1     4531    2.651798098    2.238009057    1.681728761
 1503 SOLV  HW2     4532    2.602388321    2.320248545    1.813870536
 1504 SOLV  OW      4533    0.433078131    0.247681360    1.724288976
 1504 SOLV  HW1     4534    0.334164807    0.252409358    1.710320073
 1504 SOLV  HW2     4535    0.452177672    0.224150206    1.819592632
 1505 SOLV  OW      4536    2.815678569    3.164760641    0.992715012
 1505 SOLV  HW1     4537    2.801918315    3.210226009    1.080722367
 1505 SOLV  HW2     4538    2.740536962    3.100888299    0.976110212
 1506 SOLV  OW      4539    3.083215368    0.193891783    1.291756964
 1506 SOLV  HW1     4540    3.071391565    0.276984453    1.237374801
 1506 SOLV  HW2     4541    3.041474162    0.116586500    1.243974340
 1507 SOLV  OW      4542    2.266819519    0.496206275    3.709502885
 1507 SOLV  HW1     4543    2.224068156    0.539300587    3.788982251
 1507 SOLV  HW2     4544    2.227561731    0.534335446    3.625797538
 1508 SOLV  OW      4545    3.272318913    1.791307724    0.009382485
 1508 SOLV  HW1     4546    3.223396151    1.868352775   -0.031508799
 1508 SOLV  HW2     4547    3.369997076    1.799583015   -0.010413847
 1509 SOLV  OW      4548    0.870193672    0.599129583    0.867634697
 1509 SOLV  HW1     4549    0.890062411    0.694557082    0.889996924
 1509 SOLV  HW2     4550    0.955984660    0.549298063    0.855065816
 1510 SOLV  OW      4551    2.956157052    1.635434215    2.442883447
 1510 SOLV  HW1     4552    2.980987093    1.616415687    2.537872600
 1510 SOLV  HW2     4553    2.944627853    1.549207012    2.393556600
 1511 SOLV  OW      4554    1.929287516    1.234259119    2.145232474
 1511 SOLV  HW1     4555    1.884850262    1.147158577    2.124288375
 1511 SOLV  HW2     4556    1.860302483    1.306432088    2.150711221
 1512 SOLV  OW      4557    3.252289478    2.012564679    0.398294788
 1512 SOLV  HW1     4558    3.340444966    2.047105117    0.366116551
 1512 SOLV  HW2     4559    3.211865224    1.953922084    0.328103942
 1513 SOLV  OW      4560    2.473340120    1.562004358    0.016384671
 1513 SOLV  HW1     4561    2.377866064    1.557594359    0.045827953
 1513 SOLV  HW2     4562    2.502325211    1.657597718    0.011544469
 1514 SOLV  OW      4563    1.587916833    2.953594643    3.185708460
 1514 SOLV  HW1     4564    1.560426556    3.013386563    3.110405824
 1514 SOLV  HW2     4565    1.528322179    2.969588668    3.264409595
 1515 SOLV  OW      4566    1.476755816    0.051587944    0.842160598
 1515 SOLV  HW1     4567    1.543973842    0.024775950    0.773134421
 1515 SOLV  HW2     4568    1.389757973    0.072608759    0.797539265
 1516 SOLV  OW      4569    0.353819198    3.229705310    3.303790174
 1516 SOLV  HW1     4570    0.309708557    3.252671237    3.390554450
 1516 SOLV  HW2     4571    0.431110889    3.168584409    3.320862361
 1517 SOLV  OW      4572    1.885125612    3.291061752    1.466476850
 1517 SOLV  HW1     4573    1.959774787    3.273844081    1.402190464
 1517 SOLV  HW2     4574    1.902499821    3.241690338    1.551695726
 1518 SOLV  OW      4575    1.202483255    0.663559633    1.987942452
 1518 SOLV  HW1     4576    1.105848876    0.637859159    1.986868715
 1518 SOLV  HW2     4577    1.217993308    0.737569714    1.922507176
 1519 SOLV  OW      4578    3.442491774    1.140469577    1.726322219
 1519 SOLV  HW1     4579    3.505231933    1.090480018    1.786041026
 1519 SOLV  HW2     4580    3.491706214    1.171880261    1.645125578
 1520 SOLV  OW      4581    3.223143543    0.165863082    1.754691085
 1520 SOLV  HW1     4582    3.235168105    0.072727019    1.720298559
 1520 SOLV  HW2     4583    3.231332113    0.165883611    1.854362882
 1521 SOLV  OW      4584    2.744634198    1.969694516    1.958810344
 1521 SOLV  HW1     4585    2.779689029    2.011961352    1.875228308
 1521 SOLV  HW2     4586    2.645869882    1.984285601    1.964629632
 1522 SOLV  OW      4587    1.120451939    1.003761177    1.234567629
 1522 SOLV  HW1     4588    1.042850677    1.008084065    1.171631498
 1522 SOLV  HW2     4589    1.091294965    1.033488781    1.325494617
 1523 SOLV  OW      4590    1.613366701    3.461057399    1.488172583
 1523 SOLV  HW1     4591    1.693686766    3.406916915    1.463294106
 1523 SOLV  HW2     4592    1.574612226    3.425932118    1.573411243
 1524 SOLV  OW      4593    0.449353954    0.753344727    0.712728956
 1524 SOLV  HW1     4594    0.502255740    0.668614446    0.707876751
 1524 SOLV  HW2     4595    0.354297471    0.732022002    0.735334730
 1525 SOLV  OW      4596    1.474970986    1.490253296    3.267819361
 1525 SOLV  HW1     4597    1.387107441    1.457930171    3.232648738
 1525 SOLV  HW2     4598    1.507345879    1.566412952    3.211665110
 1526 SOLV  OW      4599    3.680972393    0.674491513    2.231851550
 1526 SOLV  HW1     4600    3.665440235    0.645907060    2.137282484
 1526 SOLV  HW2     4601    3.707162603    0.595120409    2.286768497
 1527 SOLV  OW      4602    1.805562349    1.480809104    0.492047569
 1527 SOLV  HW1     4603    1.753117875    1.401905508    0.524064492
 1527 SOLV  HW2     4604    1.887169964    1.449164171    0.443673172
 1528 SOLV  OW      4605    2.362763693    1.283259814    0.021993916
 1528 SOLV  HW1     4606    2.446739318    1.231508532    0.038474341
 1528 SOLV  HW2     4607    2.383486994    1.381096214    0.021480902
 1529 SOLV  OW      4608    1.910504306    3.329701098    0.562817827
 1529 SOLV  HW1     4609    1.984121981    3.264145623    0.545959131
 1529 SOLV  HW2     4610    1.822839688    3.281609211    0.564644764
 1530 SOLV  OW      4611    1.087812709    3.435759599    2.943599804
 1530 SOLV  HW1     4612    1.091351844    3.534622743    2.958263259
 1530 SOLV  HW2     4613    1.106103714    3.388609222    3.029877100
 1531 SOLV  OW      4614    3.534133211    0.533217520    2.718382224
 1531 SOLV  HW1     4615    3.486096484    0.503765434    2.801005765
 1531 SOLV  HW2     4616    3.565289209    0.627559753    2.729804733
 1532 SOLV  OW      4617    3.432106799    3.680385667    2.684548635
 1532 SOLV  HW1     4618    3.511578841    3.737678247    2.704633044
 1532 SOLV  HW2     4619    3.405929223    3.629744475    2.766718206
 1533 SOLV  OW      4620    2.813121676    0.597201096    1.740412840
 1533 SOLV  HW1     4621    2.758765642    0.680417845    1.751459412
 1533 SOLV  HW2     4622    2.763153163    0.519455924    1.778627735
 1534 SOLV  OW      4623    0.369443104    0.508437343    0.364143076
 1534 SOLV  HW1     4624    0.342414721    0.594778758    0.321546647
 1534 SOLV  HW2     4625    0.288555849    0.451189993    0.377627083
 1535 SOLV  OW      4626    0.875760136    1.490723041    3.518444146
 1535 SOLV  HW1     4627    0.926535326    1.504371306    3.603515985
 1535 SOLV  HW2     4628    0.836941825    1.398564507    3.517237169
 1536 SOLV  OW      4629    3.050705076    0.092016569    1.534173177
 1536 SOLV  HW1     4630    3.079068820    0.145748237    1.454736350
 1536 SOLV  HW2     4631    3.113753464    0.108793442    1.609969809
 1537 SOLV  OW      4632    3.086547702    2.750071389    3.159030333
 1537 SOLV  HW1     4633    3.056064221    2.798936076    3.077269674
 1537 SOLV  HW2     4634    3.171789910    2.701717594    3.139093941
 1538 SOLV  OW      4635    1.603048919    2.864383263    0.917840783
 1538 SOLV  HW1     4636    1.701285907    2.853025473    0.932733765
 1538 SOLV  HW2     4637    1.560781470    2.900912217    1.000788676
 1539 SOLV  OW      4638    0.386761384    3.507499499    1.946168030
 1539 SOLV  HW1     4639    0.484407343    3.499580663    1.966273206
 1539 SOLV  HW2     4640    0.365458136    3.455490129    1.863447047
 1540 SOLV  OW      4641    3.193092884    2.615405507    2.067941091
 1540 SOLV  HW1     4642    3.254839180    2.664516720    2.006486067
 1540 SOLV  HW2     4643    3.159580666    2.532854408    2.022516012
 1541 SOLV  OW      4644    2.123027959    1.941859832    1.933152740
 1541 SOLV  HW1     4645    2.209781174    1.969819112    1.892018494
 1541 SOLV  HW2     4646    2.129661643    1.846810403    1.963507794
 1542 SOLV  OW      4647    2.014256578    3.128464514    2.719014704
 1542 SOLV  HW1     4648    1.974692038    3.103912702    2.630517679
 1542 SOLV  HW2     4649    1.996725054    3.225131190    2.737670229
 1543 SOLV  OW      4650    3.307065199    2.978126117    1.458120475
 1543 SOLV  HW1     4651    3.324912074    2.889733309    1.501359310
 1543 SOLV  HW2     4652    3.249683071    3.033675449    1.518311169
 1544 SOLV  OW      4653    3.432920176    3.407397059    1.712261103
 1544 SOLV  HW1     4654    3.492286638    3.346802518    1.659296621
 1544 SOLV  HW2     4655    3.381355021    3.353579271    1.778939256
 1545 SOLV  OW      4656    3.604330261    1.403638319    2.995263389
 1545 SOLV  HW1     4657    3.655749766    1.472405302    2.943995381
 1545 SOLV  HW2     4658    3.580452649    1.440136209    3.085258107
 1546 SOLV  OW      4659    0.380982829    2.404069306    1.952609449
 1546 SOLV  HW1     4660    0.336018482    2.481213001    1.907572624
 1546 SOLV  HW2     4661    0.313928296    2.353480614    2.006883092
 1547 SOLV  OW      4662    3.042228152    2.877733234    1.927170854
 1547 SOLV  HW1     4663    3.097502690    2.944746823    1.877635269
 1547 SOLV  HW2     4664    3.070767567    2.875313311    2.022980431
 1548 SOLV  OW      4665    1.684184861    1.688887077    0.655617692
 1548 SOLV  HW1     4666    1.710906623    1.603493945    0.610944111
 1548 SOLV  HW2     4667    1.728338958    1.694876800    0.745150652
 1549 SOLV  OW      4668    0.956766966    0.860049824    0.937852483
 1549 SOLV  HW1     4669    0.924254853    0.906752163    1.020082180
 1549 SOLV  HW2     4670    1.000430769    0.926297382    0.876987364
 1550 SOLV  OW      4671    2.426692972    0.407834966    0.483676626
 1550 SOLV  HW1     4672    2.493001508    0.408264188    0.408812234
 1550 SOLV  HW2     4673    2.386693536    0.498991652    0.493270808
 1551 SOLV  OW      4674    1.737328054    0.999225021    1.191414539
 1551 SOLV  HW1     4675    1.677925487    0.959894968    1.121230142
 1551 SOLV  HW2     4676    1.715246095    0.958846103    1.280202404
 1552 SOLV  OW      4677    2.681129147    3.262096478    1.262975700
 1552 SOLV  HW1     4678    2.701113678    3.357577565    1.240939633
 1552 SOLV  HW2     4679    2.592408046    3.256342720    1.308768092
 1553 SOLV  OW      4680    1.913359864    2.561757941    0.309426263
 1553 SOLV  HW1     4681    1.939954293    2.467380141    0.329098051
 1553 SOLV  HW2     4682    1.819134183    2.563532945    0.275963810
 1554 SOLV  OW      4683    2.135536219    2.380045044    3.172691053
 1554 SOLV  HW1     4684    2.093886153    2.469410210    3.189442322
 1554 SOLV  HW2     4685    2.078477217    2.308582549    3.213172811
 1555 SOLV  OW      4686    1.785090237    2.572874670    2.457111607
 1555 SOLV  HW1     4687    1.793148468    2.477258261    2.428935022
 1555 SOLV  HW2     4688    1.692467979    2.590013902    2.490706476
 1556 SOLV  OW      4689    1.682290547    2.197871969    1.045235456
 1556 SOLV  HW1     4690    1.698259597    2.166545468    1.138858360
 1556 SOLV  HW2     4691    1.767271999    2.234655356    1.007464145
 1557 SOLV  OW      4692    1.270220018    1.366362784    2.201769815
 1557 SOLV  HW1     4693    1.368965206    1.353495859    2.211016342
 1557 SOLV  HW2     4694    1.222878883    1.283549001    2.231808927
 1558 SOLV  OW      4695    3.170085455    2.746476999    0.002918605
 1558 SOLV  HW1     4696    3.244186648    2.679428186    0.006788454
 1558 SOLV  HW2     4697    3.135193781    2.752204997   -0.090629199
 1559 SOLV  OW      4698    0.689716431    0.411700956    2.641494412
 1559 SOLV  HW1     4699    0.645456404    0.362411401    2.566572531
 1559 SOLV  HW2     4700    0.631845585    0.407446244    2.722946176
 1560 SOLV  OW      4701    2.264085383    1.988193895    0.371488575
 1560 SOLV  HW1     4702    2.255720225    1.894861785    0.406422592
 1560 SOLV  HW2     4703    2.356891722    2.021685219    0.387814722
 1561 SOLV  OW      4704    0.061464918    2.147766122    1.895188846
 1561 SOLV  HW1     4705    0.032530076    2.067318707    1.843296745
 1561 SOLV  HW2     4706    0.004454644    2.225961530    1.869948821
 1562 SOLV  OW      4707    1.542924221    1.352519615    2.166263661
 1562 SOLV  HW1     4708    1.560260278    1.384208672    2.259521764
 1562 SOLV  HW2     4709    1.557957655    1.253771546    2.161302812
 1563 SOLV  OW      4710    2.129184105    0.176314573    1.078700105
 1563 SOLV  HW1     4711    2.164731967    0.256672121    1.030944695
 1563 SOLV  HW2     4712    2.049753622    0.140724491    1.029449535
 1564 SOLV  OW      4713    1.529481501    1.830608586    1.252418952
 1564 SOLV  HW1     4714    1.498919241    1.925705566    1.257348967
 1564 SOLV  HW2     4715    1.463573301    1.777139714    1.199513335
 1565 SOLV  OW      4716    2.240191439    2.565466726    2.158595196
 1565 SOLV  HW1     4717    2.170087479    2.582520225    2.089343222
 1565 SOLV  HW2     4718    2.252859715    2.466879147    2.169605332
 1566 SOLV  OW      4719    0.863375224    0.812510654    2.804239239
 1566 SOLV  HW1     4720    0.809782816    0.817978415    2.719979515
 1566 SOLV  HW2     4721    0.960839398    0.813342713    2.781838447
 1567 SOLV  OW      4722    0.366813608    0.395837594    0.864963856
 1567 SOLV  HW1     4723    0.441322283    0.369976522    0.803474562
 1567 SOLV  HW2     4724    0.385620546    0.485953207    0.904037145
 1568 SOLV  OW      4725    0.848479822    2.919634616    1.868186749
 1568 SOLV  HW1     4726    0.814615631    2.984033816    1.936799876
 1568 SOLV  HW2     4727    0.946181014    2.935042770    1.853394025
 1569 SOLV  OW      4728    3.356485760    1.404332853    0.383779512
 1569 SOLV  HW1     4729    3.388954328    1.406327491    0.478348780
 1569 SOLV  HW2     4730    3.285786116    1.334239058    0.374302222
 1570 SOLV  OW      4731    3.132764988    1.999703512    3.281303464
 1570 SOLV  HW1     4732    3.112571646    2.082535348    3.229029508
 1570 SOLV  HW2     4733    3.225783046    2.005088229    3.317636680
 1571 SOLV  OW      4734    1.596389537    3.658933439    0.000425119
 1571 SOLV  HW1     4735    1.684743401    3.645050085    0.045174532
 1571 SOLV  HW2     4736    1.598985812    3.619417522   -0.091407736
 1572 SOLV  OW      4737    3.707764931    1.341405972    0.115956575
 1572 SOLV  HW1     4738    3.638314357    1.405396211    0.148866629
 1572 SOLV  HW2     4739    3.798509761    1.374500648    0.141866292
 1573 SOLV  OW      4740    0.845100405    2.156757040    1.589408010
 1573 SOLV  HW1     4741    0.918881070    2.224150268    1.585380253
 1573 SOLV  HW2     4742    0.763605729    2.193881889    1.544889489
 1574 SOLV  OW      4743    0.072527170    0.240768782    1.508755390
 1574 SOLV  HW1     4744    0.082494563    0.250661976    1.607773015
 1574 SOLV  HW2     4745    0.148722132    0.186871688    1.472825557
 1575 SOLV  OW      4746    3.361674688    0.672851706    0.974013737
 1575 SOLV  HW1     4747    3.309225950    0.715091661    0.900089550
 1575 SOLV  HW2     4748    3.345290175    0.574204457    0.974325604
 1576 SOLV  OW      4749    1.747956610    0.653189272    0.981644220
 1576 SOLV  HW1     4750    1.812956808    0.581309826    1.006304891
 1576 SOLV  HW2     4751    1.659235156    0.612091997    0.960636232
 1577 SOLV  OW      4752    0.401637292    0.646372094    1.356659482
 1577 SOLV  HW1     4753    0.349853010    0.703301755    1.420527129
 1577 SOLV  HW2     4754    0.402573399    0.551902145    1.389465467
 1578 SOLV  OW      4755    3.661700476    1.055898719    3.450797155
 1578 SOLV  HW1     4756    3.562943964    1.065782152    3.463075563
 1578 SOLV  HW2     4757    3.692411046    1.116662005    3.377544146
 1579 SOLV  OW      4758    2.501249137    1.841385472    0.003841373
 1579 SOLV  HW1     4759    2.589554686    1.862535099    0.045749823
 1579 SOLV  HW2     4760    2.432178246    1.905342483    0.037607826
 1580 SOLV  OW      4761    1.583626197    0.778969943    2.746734851
 1580 SOLV  HW1     4762    1.615213207    0.835141483    2.823212131
 1580 SOLV  HW2     4763    1.653159793    0.710546223    2.724712456
 1581 SOLV  OW      4764    1.315362827    3.207883563    0.174286367
 1581 SOLV  HW1     4765    1.296084549    3.113139040    0.199851358
 1581 SOLV  HW2     4766    1.405229967    3.212999169    0.130704119
 1582 SOLV  OW      4767    1.420433137    1.250918475    0.935015723
 1582 SOLV  HW1     4768    1.383104923    1.332895661    0.891568826
 1582 SOLV  HW2     4769    1.376589758    1.237407647    1.023877933
 1583 SOLV  OW      4770    2.453481836    0.626696669    2.760806869
 1583 SOLV  HW1     4771    2.408773460    0.543421372    2.728127043
 1583 SOLV  HW2     4772    2.541781426    0.603316649    2.801526942
 1584 SOLV  OW      4773    1.731361855    3.655844198    1.642610582
 1584 SOLV  HW1     4774    1.691174654    3.601246276    1.569086880
 1584 SOLV  HW2     4775    1.825807732    3.626732595    1.657915312
 1585 SOLV  OW      4776    2.088949608    1.187865225    0.059554748
 1585 SOLV  HW1     4777    2.024315462    1.220561532    0.128510515
 1585 SOLV  HW2     4778    2.174324108    1.239440764    0.066808902
 1586 SOLV  OW      4779    2.879671504    3.316042158    2.583108889
 1586 SOLV  HW1     4780    2.870012045    3.222453817    2.549201197
 1586 SOLV  HW2     4781    2.974752014    3.332244230    2.609547800
 1587 SOLV  OW      4782    3.202966944    0.188155588    2.028456316
 1587 SOLV  HW1     4783    3.216124665    0.147168507    2.118726154
 1587 SOLV  HW2     4784    3.183876171    0.285792778    2.038667086
 1588 SOLV  OW      4785    2.900129559    0.331069927    3.563742673
 1588 SOLV  HW1     4786    2.937307081    0.409604233    3.514228121
 1588 SOLV  HW2     4787    2.928133763    0.246610332    3.518094196
 1589 SOLV  OW      4788    0.916505798    0.109169550    1.886077982
 1589 SOLV  HW1     4789    0.912959357    0.204999648    1.914459364
 1589 SOLV  HW2     4790    0.941782926    0.103954353    1.789458731
 1590 SOLV  OW      4791    1.100484712    2.527300434    0.644936973
 1590 SOLV  HW1     4792    1.120882190    2.440660472    0.599337875
 1590 SOLV  HW2     4793    1.110690921    2.516125188    0.743793138
 1591 SOLV  OW      4794    2.357396694    1.545736688    0.776731249
 1591 SOLV  HW1     4795    2.416038277    1.530829168    0.856359852
 1591 SOLV  HW2     4796    2.336928591    1.643258060    0.768226373
 1592 SOLV  OW      4797    1.478909658    2.453514983    3.334949082
 1592 SOLV  HW1     4798    1.562973397    2.417187202    3.294760697
 1592 SOLV  HW2     4799    1.400202350    2.421309293    3.282322732
 1593 SOLV  OW      4800    3.308119040    1.990033262    2.498973583
 1593 SOLV  HW1     4801    3.268854761    1.899428452    2.483146205
 1593 SOLV  HW2     4802    3.283223190    2.050772674    2.423525881
 1594 SOLV  OW      4803    2.445267952    2.634447913    3.227119136
 1594 SOLV  HW1     4804    2.495560935    2.708777169    3.183009657
 1594 SOLV  HW2     4805    2.449231655    2.552786689    3.169538212
 1595 SOLV  OW      4806    2.179212389    3.377480848    1.718453569
 1595 SOLV  HW1     4807    2.237955680    3.447395140    1.677674767
 1595 SOLV  HW2     4808    2.210055896    3.286920212    1.689315550
 1596 SOLV  OW      4809    1.644822285    1.587087076    2.591671386
 1596 SOLV  HW1     4810    1.666110055    1.683962307    2.604449289
 1596 SOLV  HW2     4811    1.635558441    1.542956103    2.680934303
 1597 SOLV  OW      4812    1.917814255    0.202175270    3.650396136
 1597 SOLV  HW1     4813    1.866205380    0.118761268    3.630891986
 1597 SOLV  HW2     4814    2.013151918    0.189541826    3.622958781
 1598 SOLV  OW      4815    0.243132081    2.976110674    1.585743523
 1598 SOLV  HW1     4816    0.327511976    2.922605934    1.581378333
 1598 SOLV  HW2     4817    0.232203990    3.013627837    1.677801927
 1599 SOLV  OW      4818    1.373472228    2.053916251    3.353944173
 1599 SOLV  HW1     4819    1.293636121    2.010023804    3.395187477
 1599 SOLV  HW2     4820    1.421438273    2.107718085    3.423268530
 1600 SOLV  OW      4821    0.358701965    0.234094609    1.080548959
 1600 SOLV  HW1     4822    0.328997938    0.138621908    1.082118484
 1600 SOLV  HW2     4823    0.333438233    0.275406069    0.993045501
 1601 SOLV  OW      4824    1.879531653    1.697861554    1.976507708
 1601 SOLV  HW1     4825    1.814939889    1.674395074    2.049161460
 1601 SOLV  HW2     4826    1.966501966    1.726016309    2.017063281
 1602 SOLV  OW      4827    3.571222552    0.255632055    2.636177101
 1602 SOLV  HW1     4828    3.577575980    0.355371507    2.639770056
 1602 SOLV  HW2     4829    3.638543206    0.220278049    2.571221803
 1603 SOLV  OW      4830    0.561036921    2.189159192    0.759449088
 1603 SOLV  HW1     4831    0.529457545    2.167099396    0.667157408
 1603 SOLV  HW2     4832    0.483836825    2.185222399    0.822902119
 1604 SOLV  OW      4833    1.285227755    2.248437712    1.018293524
 1604 SOLV  HW1     4834    1.334752356    2.335155549    1.023692568
 1604 SOLV  HW2     4835    1.186849468    2.266322692    1.016420585
 1605 SOLV  OW      4836    2.242453515    3.711600257    2.628869205
 1605 SOLV  HW1     4837    2.293113167    3.626418968    2.642256920
 1605 SOLV  HW2     4838    2.145381225    3.695834960    2.647031973
 1606 SOLV  OW      4839    1.547973768    2.425612132    1.100113542
 1606 SOLV  HW1     4840    1.602909951    2.350325123    1.063848221
 1606 SOLV  HW2     4841    1.531385113    2.492618290    1.027751680
 1607 SOLV  OW      4842    0.172700267    3.272414476    3.529427401
 1607 SOLV  HW1     4843    0.242371671    3.276996477    3.601027907
 1607 SOLV  HW2     4844    0.088110024    3.314248530    3.562534572
 1608 SOLV  OW      4845    2.388425721    3.462950268    2.352085272
 1608 SOLV  HW1     4846    2.422149199    3.549374466    2.314735631
 1608 SOLV  HW2     4847    2.394327775    3.465230296    2.451891874
 1609 SOLV  OW      4848    3.156460385    2.332380578    2.002980032
 1609 SOLV  HW1     4849    3.057526881    2.347001573    2.003209277
 1609 SOLV  HW2     4850    3.181470833    2.274985711    1.924993418
 1610 SOLV  OW      4851    0.839566369    2.949971748    3.522701432
 1610 SOLV  HW1     4852    0.853135295    3.040238198    3.481842249
 1610 SOLV  HW2     4853    0.778586919    2.895967317    3.464679470
 1611 SOLV  OW      4854    2.605830276    0.256785132    2.717819999
 1611 SOLV  HW1     4855    2.624386361    0.328174984    2.785352342
 1611 SOLV  HW2     4856    2.674262286    0.261191271    2.645025286
 1612 SOLV  OW      4857    0.659385979    2.821742554    3.340811427
 1612 SOLV  HW1     4858    0.730318924    2.779419920    3.284432800
 1612 SOLV  HW2     4859    0.575440168    2.767716587    3.334848183
 1613 SOLV  OW      4860    0.473904021    0.680561220    2.871755139
 1613 SOLV  HW1     4861    0.375650057    0.663627596    2.879577256
 1613 SOLV  HW2     4862    0.524162321    0.599230647    2.901100470
 1614 SOLV  OW      4863    0.253627877    0.479169366    3.053319061
 1614 SOLV  HW1     4864    0.327826927    0.464279129    3.118697896
 1614 SOLV  HW2     4865    0.227811189    0.391930113    3.011793358
 1615 SOLV  OW      4866    2.942447089    2.554485942    0.874842235
 1615 SOLV  HW1     4867    2.868201695    2.619691836    0.859435046
 1615 SOLV  HW2     4868    3.022629350    2.602954768    0.909814386
 1616 SOLV  OW      4869    2.399658184    2.834120044    1.763393540
 1616 SOLV  HW1     4870    2.483284012    2.859360437    1.714695840
 1616 SOLV  HW2     4871    2.368060048    2.911842433    1.817822880
 1617 SOLV  OW      4872    1.711207457    1.118008759    0.380530035
 1617 SOLV  HW1     4873    1.679043821    1.152485697    0.468723825
 1617 SOLV  HW2     4874    1.779471534    1.046496191    0.395603328
 1618 SOLV  OW      4875    1.268983247    2.019141441    2.563868198
 1618 SOLV  HW1     4876    1.237349435    2.111824359    2.584130842
 1618 SOLV  HW2     4877    1.339718333    2.022771867    2.493266270
 1619 SOLV  OW      4878    2.433926454    2.636492898    2.684603598
 1619 SOLV  HW1     4879    2.350702061    2.690151308    2.698605511
 1619 SOLV  HW2     4880    2.431243987    2.555098596    2.742649480
 1620 SOLV  OW      4881    1.169344980    1.105135084    2.241767141
 1620 SOLV  HW1     4882    1.077056476    1.076717821    2.267781671
 1620 SOLV  HW2     4883    1.232408956    1.028431198    2.253635388
 1621 SOLV  OW      4884    2.202032726    2.644561285    1.058527916
 1621 SOLV  HW1     4885    2.261896416    2.573414035    1.021727962
 1621 SOLV  HW2     4886    2.206528860    2.725467665    0.999929149
 1622 SOLV  OW      4887    0.247491563    2.347909487    2.542540290
 1622 SOLV  HW1     4888    0.161054058    2.298264505    2.534552708
 1622 SOLV  HW2     4889    0.248611467    2.423567284    2.477160837
 1623 SOLV  OW      4890    2.893134236    1.637299183    2.995720716
 1623 SOLV  HW1     4891    2.897945859    1.677504900    3.087154724
 1623 SOLV  HW2     4892    2.818919437    1.570333684    2.992641122
 1624 SOLV  OW      4893    2.784619421    1.359657872    3.000950945
 1624 SOLV  HW1     4894    2.801832636    1.278354041    2.945319453
 1624 SOLV  HW2     4895    2.823682760    1.346554007    3.092075866
 1625 SOLV  OW      4896    2.381634502    2.679207772    3.473852037
 1625 SOLV  HW1     4897    2.391710372    2.652686994    3.377961712
 1625 SOLV  HW2     4898    2.387512346    2.597845456    3.531709214
 1626 SOLV  OW      4899    0.726450712    2.548829988    3.724692468
 1626 SOLV  HW1     4900    0.796289992    2.536459368    3.654187296
 1626 SOLV  HW2     4901    0.664549737    2.622589369    3.697687138
 1627 SOLV  OW      4902    3.261720124    1.916519638    1.345831371
 1627 SOLV  HW1     4903    3.200724378    1.871467662    1.411033412
 1627 SOLV  HW2     4904    3.235803102    2.012701075    1.336947555
 1628 SOLV  OW      4905    3.617188018    2.680745927    2.257890841
 1628 SOLV  HW1     4906    3.688633164    2.612212218    2.243745474
 1628 SOLV  HW2     4907    3.548327093    2.644597997    2.320761550
 1629 SOLV  OW      4908    2.973481933    0.805630057    3.435206084
 1629 SOLV  HW1     4909    2.978668061    0.710352630    3.465148397
 1629 SOLV  HW2     4910    2.880712470    0.840083115    3.449630299
 1630 SOLV  OW      4911    1.427598629    2.104885332    1.193270306
 1630 SOLV  HW1     4912    1.372438012    2.142775030    1.118963211
 1630 SOLV  HW2     4913    1.445634983    2.176163698    1.261048723
 1631 SOLV  OW      4914    3.251095889    0.772533163    2.476371952
 1631 SOLV  HW1     4915    3.231500760    0.674699460    2.469576624
 1631 SOLV  HW2     4916    3.341120395    0.791285501    2.437059880
 1632 SOLV  OW      4917    2.659558339    2.537798743    0.778728360
 1632 SOLV  HW1     4918    2.620136545    2.528835740    0.687257672
 1632 SOLV  HW2     4919    2.660530399    2.634208710    0.805287252
 1633 SOLV  OW      4920    1.309118770    2.399781275    1.776412313
 1633 SOLV  HW1     4921    1.273306139    2.466358894    1.841880764
 1633 SOLV  HW2     4922    1.394478971    2.434156091    1.737256521
 1634 SOLV  OW      4923    2.321727268    3.082518463    2.925418344
 1634 SOLV  HW1     4924    2.314824771    3.120884457    3.017514269
 1634 SOLV  HW2     4925    2.246364665    3.116786200    2.869316677
 1635 SOLV  OW      4926    3.723528764    3.301890441    0.403220654
 1635 SOLV  HW1     4927    3.693744898    3.394017539    0.428267282
 1635 SOLV  HW2     4928    3.727431148    3.244710545    0.485177441
 1636 SOLV  OW      4929    0.545360464    2.898278993    1.160891784
 1636 SOLV  HW1     4930    0.489054367    2.904508513    1.078477138
 1636 SOLV  HW2     4931    0.510829372    2.824861173    1.219360985
 1637 SOLV  OW      4932    0.767256521    3.086745960    2.063868823
 1637 SOLV  HW1     4933    0.699858788    3.157970517    2.044220856
 1637 SOLV  HW2     4934    0.844981846    3.126887307    2.112332823
 1638 SOLV  OW      4935    0.846355523    2.775824963    1.348751536
 1638 SOLV  HW1     4936    0.820190504    2.843296336    1.417777500
 1638 SOLV  HW2     4937    0.868586246    2.689226194    1.393562796
 1639 SOLV  OW      4938    2.083124236    1.117350709    0.890423697
 1639 SOLV  HW1     4939    2.004224057    1.108473286    0.829616942
 1639 SOLV  HW2     4940    2.058158978    1.086277361    0.982143901
 1640 SOLV  OW      4941    3.531562888    3.185434183    3.386973681
 1640 SOLV  HW1     4942    3.444491544    3.221835506    3.353884238
 1640 SOLV  HW2     4943    3.514709278    3.122760105    3.463061355
 1641 SOLV  OW      4944    2.953209748    0.418084393    2.533759952
 1641 SOLV  HW1     4945    3.037588610    0.462909296    2.504222155
 1641 SOLV  HW2     4946    2.877719501    0.483587927    2.530306067
 1642 SOLV  OW      4947    2.110271606    1.995224675    1.597334494
 1642 SOLV  HW1     4948    2.073435601    2.003503999    1.504728370
 1642 SOLV  HW2     4949    2.035517356    1.978076247    1.661514034
 1643 SOLV  OW      4950    1.933636012    2.643755612    3.540110090
 1643 SOLV  HW1     4951    1.944289725    2.545147220    3.527286408
 1643 SOLV  HW2     4952    2.022326102    2.688583218    3.528882155
 1644 SOLV  OW      4953    0.749769761    0.723598393    0.498843865
 1644 SOLV  HW1     4954    0.807965901    0.802596440    0.518181322
 1644 SOLV  HW2     4955    0.696949884    0.700343357    0.580517980
 1645 SOLV  OW      4956    3.133049178    3.180642168    2.377616115
 1645 SOLV  HW1     4957    3.109474963    3.253675621    2.313492990
 1645 SOLV  HW2     4958    3.132252080    3.216671707    2.470903350
 1646 SOLV  OW      4959    2.605592366    1.721732082    1.350839804
 1646 SOLV  HW1     4960    2.703294542    1.736765294    1.365944586
 1646 SOLV  HW2     4961    2.593078938    1.657384197    1.275324289
 1647 SOLV  OW      4962    0.561969981    0.310114291    0.659683973
 1647 SOLV  HW1     4963    0.616325526    0.229390786    0.682723459
 1647 SOLV  HW2     4964    0.589437159    0.344217447    0.569772311
 1648 SOLV  OW      4965    0.601560502    1.618183359    2.571066748
 1648 SOLV  HW1     4966    0.571307866    1.615800900    2.475775604
 1648 SOLV  HW2     4967    0.701510746    1.619148515    2.574274902
 1649 SOLV  OW      4968    3.155866136    0.532757801    2.804961421
 1649 SOLV  HW1     4969    3.126840788    0.627590201    2.792078609
 1649 SOLV  HW2     4970    3.084567528    0.482441309    2.853810926
 1650 SOLV  OW      4971    1.312134882    3.648024421    0.467756547
 1650 SOLV  HW1     4972    1.411027587    3.651263896    0.453278563
 1650 SOLV  HW2     4973    1.285669207    3.555950522    0.496423502
 1651 SOLV  OW      4974    0.704586469    3.598098500    3.128323390
 1651 SOLV  HW1     4975    0.606991979    3.618469143    3.120467549
 1651 SOLV  HW2     4976    0.750469003    3.672875522    3.176328068
 1652 SOLV  OW      4977    1.932786245    0.022946921    0.962446067
 1652 SOLV  HW1     4978    1.840136159    0.049641665    0.988997730
 1652 SOLV  HW2     4979    1.930085252   -0.022819641    0.873565377
 1653 SOLV  OW      4980    1.753708752    2.310021968    2.389950507
 1653 SOLV  HW1     4981    1.677073202    2.294503286    2.452304023
 1653 SOLV  HW2     4982    1.776892131    2.224426550    2.343715162
 1654 SOLV  OW      4983    2.979050056    0.373771541    2.945062817
 1654 SOLV  HW1     4984    2.924452403    0.344975659    3.023750037
 1654 SOLV  HW2     4985    2.993890573    0.295636308    2.884429984
 1655 SOLV  OW      4986    2.537031877    2.781022610    1.303542746
 1655 SOLV  HW1     4987    2.489710862    2.820670572    1.382219857
 1655 SOLV  HW2     4988    2.631678722    2.760484644    1.328471473
 1656 SOLV  OW      4989    1.052483470    1.079553735    0.771680023
 1656 SOLV  HW1     4990    1.145208331    1.090163028    0.735751700
 1656 SOLV  HW2     4991    1.038129947    1.144338786    0.846500581
 1657 SOLV  OW      4992    2.681204921    1.219563458    3.443096993
 1657 SOLV  HW1     4993    2.711622971    1.220993634    3.538354741
 1657 SOLV  HW2     4994    2.601735209    1.159478235    3.434399734
 1658 SOLV  OW      4995    1.388275057    0.397407877    1.744410589
 1658 SOLV  HW1     4996    1.375476246    0.324268034    1.811404532
 1658 SOLV  HW2     4997    1.484216818    0.425626830    1.743817618
 1659 SOLV  OW      4998    0.727992145    0.160069905    0.434332115
 1659 SOLV  HW1     4999    0.715447842    0.259008388    0.426886988
 1659 SOLV  HW2     5000    0.783971942    0.127752601    0.358021363
 1660 SOLV  OW      5001    1.253750858    1.734294536    1.087139762
 1660 SOLV  HW1     5002    1.302806812    1.778597003    1.012090362
 1660 SOLV  HW2     5003    1.236324704    1.638651733    1.063680659
 1661 SOLV  OW      5004    1.064819768    3.547548128    0.132621570
 1661 SOLV  HW1     5005    1.155707175    3.587758623    0.121475145
 1661 SOLV  HW2     5006    1.069125163    3.473590570    0.199803423
 1662 SOLV  OW      5007    0.897667305    1.966154705    2.626585935
 1662 SOLV  HW1     5008    0.828472754    2.022615007    2.671594057
 1662 SOLV  HW2     5009    0.986480845    1.981422204    2.669949567
 1663 SOLV  OW      5010    1.950369395    0.011387877    2.624421883
 1663 SOLV  HW1     5011    1.997495917    0.029092486    2.710834639
 1663 SOLV  HW2     5012    1.932555014    0.098065235    2.577825064
 1664 SOLV  OW      5013    2.408213241    0.253031314    3.432020068
 1664 SOLV  HW1     5014    2.490204364    0.292433496    3.473569597
 1664 SOLV  HW2     5015    2.416249460    0.256795076    3.332407693
 1665 SOLV  OW      5016    3.657450679    1.749555123    1.494163861
 1665 SOLV  HW1     5017    3.599726312    1.793003180    1.563314789
 1665 SOLV  HW2     5018    3.607676065    1.673693873    1.452102385
 1666 SOLV  OW      5019    1.442202486    0.507281025    2.616247832
 1666 SOLV  HW1     5020    1.522888058    0.450995737    2.634230428
 1666 SOLV  HW2     5021    1.468856522    0.603613046    2.612907709
 1667 SOLV  OW      5022    0.899209527    2.430363607    3.453320748
 1667 SOLV  HW1     5023    0.956449282    2.511563125    3.464795925
 1667 SOLV  HW2     5024    0.825568096    2.450379620    3.388685467
 1668 SOLV  OW      5025    1.861001620    2.871832927    2.075653946
 1668 SOLV  HW1     5026    1.943260654    2.923681621    2.052276043
 1668 SOLV  HW2     5027    1.811876814    2.847764455    1.991935519
 1669 SOLV  OW      5028    0.805562726    3.419946818    1.445270367
 1669 SOLV  HW1     5029    0.773023278    3.478441971    1.519574181
 1669 SOLV  HW2     5030    0.729347777    3.397960301    1.384365973
 1670 SOLV  OW      5031    2.391088407    0.909220451    0.595576418
 1670 SOLV  HW1     5032    2.373464111    0.810981676    0.589230106
 1670 SOLV  HW2     5033    2.424286764    0.931248951    0.687306347
 1671 SOLV  OW      5034    0.128657244    1.757592569    0.657164581
 1671 SOLV  HW1     5035    0.041540515    1.803840725    0.640633432
 1671 SOLV  HW2     5036    0.136757471    1.678929871    0.595944305
 1672 SOLV  OW      5037    2.153274441    0.946698380    2.456957712
 1672 SOLV  HW1     5038    2.134709712    1.020991695    2.392648122
 1672 SOLV  HW2     5039    2.195582514    0.983941002    2.539558215
 1673 SOLV  OW      5040    3.585976094    0.375833508    0.392587589
 1673 SOLV  HW1     5041    3.683853871    0.380343440    0.412574366
 1673 SOLV  HW2     5042    3.555867507    0.462921932    0.353742916
 1674 SOLV  OW      5043    1.701430561    0.871041768    1.408445812
 1674 SOLV  HW1     5044    1.776009083    0.907538288    1.464189612
 1674 SOLV  HW2     5045    1.715244868    0.772997235    1.394386148
 1675 SOLV  OW      5046    1.148177895    0.938433071    3.596377965
 1675 SOLV  HW1     5047    1.141905761    0.948689987    3.695661229
 1675 SOLV  HW2     5048    1.122051275    1.024317691    3.552300292
 1676 SOLV  OW      5049    3.109382786    1.228910224    2.680432736
 1676 SOLV  HW1     5050    3.143111413    1.281355985    2.758619421
 1676 SOLV  HW2     5051    3.034280129    1.278571457    2.636906209
 1677 SOLV  OW      5052    2.797992830    1.952081680    2.840814305
 1677 SOLV  HW1     5053    2.784770111    1.989325168    2.932680835
 1677 SOLV  HW2     5054    2.872723929    1.885639365    2.842240312
 1678 SOLV  OW      5055    1.089972622    1.918090077    1.220886603
 1678 SOLV  HW1     5056    1.149006717    1.848888588    1.179323176
 1678 SOLV  HW2     5057    1.053173786    1.977706067    1.149520247
 1679 SOLV  OW      5058    3.196775349    0.419033898    1.633939979
 1679 SOLV  HW1     5059    3.178725736    0.334818431    1.684766616
 1679 SOLV  HW2     5060    3.237340527    0.396444041    1.545365401
 1680 SOLV  OW      5061    2.582547568    2.313358618    0.907447945
 1680 SOLV  HW1     5062    2.578643132    2.242695355    0.836787320
 1680 SOLV  HW2     5063    2.609032135    2.400451567    0.866037864
 1681 SOLV  OW      5064    3.422353531    2.896315383    0.392417917
 1681 SOLV  HW1     5065    3.366358868    2.880864583    0.311019278
 1681 SOLV  HW2     5066    3.475947085    2.814205700    0.412053603
 1682 SOLV  OW      5067    1.418535743    3.111498605    3.026115219
 1682 SOLV  HW1     5068    1.414069987    3.050871123    2.946715996
 1682 SOLV  HW2     5069    1.326802408    3.123466487    3.064083550
 1683 SOLV  OW      5070    3.719932192    1.383585621    2.003913683
 1683 SOLV  HW1     5071    3.792889310    1.440608799    2.041691681
 1683 SOLV  HW2     5072    3.675819845    1.332644253    2.077809615
 1684 SOLV  OW      5073    1.429505621    1.472774876    1.725248054
 1684 SOLV  HW1     5074    1.464264908    1.449006806    1.815960014
 1684 SOLV  HW2     5075    1.400546827    1.389618731    1.677832642
 1685 SOLV  OW      5076    2.949522372    2.878558719    2.664688553
 1685 SOLV  HW1     5077    2.952379714    2.786197972    2.626440427
 1685 SOLV  HW2     5078    2.911149573    2.941448981    2.597058326
 1686 SOLV  OW      5079    3.334257052    0.685605532    0.633030657
 1686 SOLV  HW1     5080    3.361034934    0.604756908    0.685452962
 1686 SOLV  HW2     5081    3.348340987    0.668268443    0.535548803
 1687 SOLV  OW      5082    2.967218037    3.491116835    3.608139329
 1687 SOLV  HW1     5083    2.877506935    3.449295820    3.622436920
 1687 SOLV  HW2     5084    3.019415367    3.487953187    3.693385587
 1688 SOLV  OW      5085    1.318204672    0.810202671    1.196408995
 1688 SOLV  HW1     5086    1.394609624    0.853452737    1.148521671
 1688 SOLV  HW2     5087    1.243730807    0.876149372    1.206715773
 1689 SOLV  OW      5088    1.950909404    0.597475149    1.707815026
 1689 SOLV  HW1     5089    1.866686907    0.615205575    1.758742718
 1689 SOLV  HW2     5090    2.017724720    0.553834581    1.768085550
 1690 SOLV  OW      5091    0.229057126    2.118155133    0.136671443
 1690 SOLV  HW1     5092    0.227973072    2.214692499    0.162769352
 1690 SOLV  HW2     5093    0.266010530    2.109063769    0.044186759
END
LATTICESHIFTS
         0         0         0
         0         0         0
         0         0         0
         0         0         0
         0         0         0
         0         0         0
         0         0         0
         0         0         0
         0         0         0
         0         0         0
         0         0         0
         0         0         0
         0         0         0
         0         0         0
         0         0         0
         0         0         0
         0         0         0
         0         0         0
         0         0         0
         0         0         0
         0         0         0
         0         0         0
         0         0         0
         0         1         1
         0         1         1
         0         1         1
         1         1         1
         1         1         1
         1         1         1
         0        -2         0
         0        -2         0
         0        -2         0
         0         0         0
         0         0         0
         0         0         0
         0        -1         0
         0        -1         0
         0        -1         0
         1         1         0
         1         1         0
         1         1         0
         0         0         0
         0         0         0
         0         0         0
         1        -1         0
         1        -1         0
         1        -1         0
         0         0        -1
         0         0        -1
         0         0        -1
         0         0         0
         0         0         0
         0         0         0
         1         0         1
         1         0         1
         1         0         1
        -1         0        -1
        -1         0        -1
        -1         0        -1
        -1         0        -1
        -1         0        -1
        -1         0        -1
         1         0         0
         1         0         0
         1         0         0
         0         0        -1
         0         0        -1
         0         0        -1
         1         0         0
         1         0         0
         1         0         0
         1         0         1
         1         0         1
         1         0         1
         0         0         0
         0         0         0
         0         0         0
         0         0         0
         0         0         0
         0         0         0
         1        -1         1
         1        -1         1
         1        -1         1
         0         0         0
         0         0         0
         0         0         0
         0         1         0
         0         1         0
         0         1         0
        -1         0         0
        -1         0         0
        -1         0         0
         0        -1         0
         0        -1         0
         0        -1         0
         0         0         0
         0         0         0
         0         0         0
         0         0         0
         0         0         0
         0         0         0
         0         0        -1
         0         0        -1
         0         0        -1
         0        -2        -1
         0        -2        -1
         0        -2        -1
         0         0         0
         0         0         0
         0         0         0
         0         1         0
         0         1         0
         0         1         0
         0         1         0
         0         1         0
         0         1         0
         0        -1         0
         0        -1         0
         0        -1         0
         0         0        -1
         0         0        -1
         0         0        -1
         0         1         0
         0         1         0
         0         1         0
        -1         0         0
        -1         0         0
        -1         0         0
         1         1         0
         1         1         0
         1         1         0
         0         0        -1
         0         0        -1
         0         0        -1
         0         0         0
         0         0         0
         0         0         0
         1         0         1
         1         0         1
         1         0         1
        -1         0        -1
        -1         0        -1
        -1         0        -1
        -1        -1         1
        -1        -1         1
        -1        -1         1
         0         0        -1
         0         0        -1
         0         0        -1
        -1         0         1
        -1         0         1
        -1         0         1
         0         1         0
         0         1         0
         0         1         0
         0         1         0
         0         1         0
         0         1         0
         1         0         1
         1         0         1
         1         0         1
        -1        -1         0
        -1        -1         0
        -1        -1         0
         0         0         0
         0         0         0
         0         0         0
        -1         0         1
        -1         0         1
        -1         0         1
         0         0         0
         0         0         0
         0         0         0
         0        -1         0
         0        -1         0
         0        -1         0
         0         0        -1
         0         0        -1
         0         0        -1
        -1         1         0
        -1         1         0
        -1         1         0
        -1         0        -1
        -1         0        -1
        -1         0        -1
         0         0        -1
         0         0        -1
         0         0        -1
         0         1         0
         0         1         0
         0         1         0
         1         0         1
         1         0         1
         1         0         1
         0         0        -1
         0         0        -1
         0         0        -1
        -1         1        -1
        -1         1        -1
        -1         1        -1
        -1         0        -1
        -1         0        -1
        -1         0        -1
        -1         0         1
        -1         0         1
        -1         0         1
         1         0        -1
         1         0        -1
         1         0        -1
         0         0         0
         0         0         0
         0         0         0
         1         0         1
         1         0         1
         1         0         1
         1         0         1
         1         0         1
         1         0         1
         0         0         0
         0         0         0
         0         0         0
         0         0         0
         0         0         0
         0         0         0
        -1         0         0
        -1         0         0
        -1         0         0
        -1         1         1
        -1         1         1
        -1         1         1
        -1         0        -1
        -1         0        -1
        -1         0        -1
         0         0         0
         0         0         0
         0         0         0
         0         0        -1
         0         0        -1
         0         0        -1
         0         1         0
         0         1         0
         0         1         0
        -1         0         0
        -1         0         0
        -1         0         0
         0         0         0
         0         0         0
         0         0         0
         0         1         1
         0         1         1
         0         1         1
         0         0         0
         0         0         0
         0         0         0
        -1         0         1
        -1         0         1
        -1         0         1
         0         0         1
         0         0         1
         0         0         1
         0         1         1
         0         1         1
         0         1         1
         0         1        -1
         0         1        -1
         0         1        -1
         0         0         1
         0         0         1
         0         0         1
         1         1         0
         1         1         0
         1         1         0
         0        -1         0
         0        -1         0
         0        -1         0
         0         1         0
         0         1         0
         0         1         0
         0         0         1
         0         0         1
         0         0         1
         1         1         0
         1         1         0
         1         1         0
         0         0         1
         0         0         1
         0         0         1
         1         0         0
         1         0         0
         1         0         0
         0         0         0
         0         0         0
         0         0         0
         0         0         0
         0         0         0
         0         0         0
         0        -1        -1
         0        -1        -1
         0        -1        -1
         0         0        -1
         0         0        -1
         0         0        -1
        -1         0         0
        -1         0         0
        -1         0         0
         0         0         0
         0         0         0
         0         0         0
         1         1        -1
         1         1        -1
         1         1        -1
         1        -1         1
         1        -1         1
         1        -1         1
        -1         0         0
        -1         0         0
        -1         0         0
         1         0         0
         1         0         0
         1         0         0
         1         0         0
         1         0         0
         1         0         0
         0         0         1
         0         0         1
         0         0         1
         1        -1         1
         1        -1         1
         1        -1         1
        -1        -1         1
        -1        -1         1
        -1        -1         1
         0        -1         0
         0        -1         0
         0        -1         0
         0         0         1
         0         0         1
         0         0         1
        -1         1         0
        -1         1         0
        -1         1         0
         1         0         0
         1         0         0
         1         0         0
         0         0         0
         0         0         0
         0         0         0
         1         0         0
         1         0         0
         1         0         0
        -1         0         0
        -1         0         0
        -1         0         0
        -1         0         0
        -1         0         0
        -1         0         0
         0        -1         1
         0        -1         1
         0        -1         1
         0         0         0
         0         0         0
         0         0         0
        -1         0         0
        -1         0         0
        -1         0         0
         1         1         0
         1         1         0
         1         1         0
         0         0         1
         0         0         1
         0         0         1
         0         1         0
         0         1         0
         0         1         0
         0        -1         0
         0        -1         0
         0        -1         0
         0         0         0
         0         0         0
         0         0         0
         0         1         0
         0         1         0
         0         1         0
        -1         1        -1
        -1         1        -1
        -1         1        -1
         1         1         1
         1         1         1
         1         1         1
         0         0        -1
         0         0        -1
         0         0        -1
         0         1         1
         0         1         1
         0         1         1
         0         0         0
         0         0         0
         0         0         0
         1         1         0
         1         1         0
         1         1         0
         0         1         0
         0         1         0
         0         1         0
         0         0         0
         0         0         0
         0         0         0
         0         1         1
         0         1         1
         0         1         1
         0         0         0
         0         0         0
         0         0         0
         0         0         0
         0         0         0
         0         0         0
        -1        -1        -1
        -1        -1        -1
        -1        -1        -1
         0         0         0
         0         0         0
         0         0         0
         0         1         1
         0         1         1
         0         1         1
         0        -1        -1
         0        -1        -1
         0        -1        -1
         0         0         0
         0         0         0
         0         0         0
         0         1         0
         0         1         0
         0         1         0
         1         0         0
         1         0         0
         1         0         0
         1         0         0
         1         0         0
         1         0         0
        -2         1         0
        -2         1         0
        -2         1         0
         0        -1        -1
         0        -1        -1
         0        -1        -1
        -1         1         0
        -1         1         0
        -1         1         0
         0         0         0
         0         0         0
         0         0         0
         1        -1         1
         1        -1         1
         1        -1         1
        -1         1        -1
        -1         1        -1
        -1         1        -1
         0         0         0
         0         0         0
         0         0         0
         1         1         1
         1         1         1
         1         1         1
         0         0         1
         0         0         1
         0         0         1
         0         0         0
         0         0         0
         0         0         0
         0         0         0
         0         0         0
         0         0         0
         0         1         1
         0         1         1
         0         1         1
         0         0         0
         0         0         0
         0         0         0
        -1         0         0
        -1         0         0
        -1         0         0
         1         0         0
         1         0         0
         1         0         0
         1         0         0
         1         0         0
         1         0         0
         1         0         0
         1         0         0
         1         0         0
        -1         0         0
        -1         0         0
        -1         0         0
        -1         0         0
        -1         0         0
        -1         0         0
         0         1         0
         0         1         0
         0         1         0
        -1         0         0
        -1         0         0
        -1         0         0
         1         0         1
         1         0         1
         1         0         1
         1         0        -1
         1         0        -1
         1         0        -1
         0         0        -1
         0         0        -1
         0         0        -1
         0         0        -1
         0         0        -1
         0         0        -1
         0        -1         0
         0        -1         0
         0        -1         0
         0         0         0
         0         0         0
         0         0         0
        -1         0         0
        -1         0         0
        -1         0         0
        -2         1         0
        -2         1         0
        -2         1         0
         1         1         0
         1         1         0
         1         1         0
         1        -1         0
         1        -1         0
         1        -1         0
         0         0         0
         0         0         0
         0         0         0
         0        -1         0
         0        -1         0
         0        -1         0
        -1         1        -1
        -1         1        -1
        -1         1        -1
         0         0         0
         0         0         0
         0         0         0
        -1         0         0
        -1         0         0
        -1         0         0
         0        -1        -1
         0        -1        -1
         0        -1        -1
        -1         0         1
        -1         0         1
        -1         0         1
         0         0         1
         0         0         1
         0         0         1
         0         0        -1
         0         0        -1
         0         0        -1
         0         0        -1
         0         0        -1
         0         0        -1
         0         0         0
         0         0         0
         0         0         0
         0         0         0
         0         0         0
         0         0         0
        -1         0         1
        -1         0         1
        -1         0         1
         0         1        -1
         0         1        -1
         0         1        -1
         0        -1        -1
         0        -1        -1
         0        -1        -1
         0         0        -1
         0         0        -1
         0         0        -1
         0        -1         0
         0        -1         0
         0        -1         0
         0         0         0
         0         0         0
         0         0         0
         0         0         0
         0         0         0
         0         0         0
         0         0         0
         0         0         0
         0         0         0
         1         0         0
         1         0         0
         1         0         0
         1        -1         1
         1        -1         1
         1        -1         1
         1         0         0
         1         0         0
         1         0         0
         0         1         1
         0         1         1
         0         1         1
        -1         1        -1
        -1         1        -1
        -1         1        -1
         0        -1         0
         0        -1         0
         0        -1         0
         1         0         1
         1         0         1
         1         0         1
         0         1         0
         0         1         0
         0         1         0
         0         1        -1
         0         1        -1
         0         1        -1
         0        -1         0
         0        -1         0
         0        -1         0
         0        -1         0
         0        -1         0
         0        -1         0
         0         1         0
         0         1         0
         0         1         0
         0        -1         0
         0        -1         0
         0        -1         0
         0         0         0
         0         0         0
         0         0         0
         0         0         0
         0         0         0
         0         0         0
         0         0        -1
         0         0        -1
         0         0        -1
         1        -1        -2
         1        -1        -2
         1        -1        -2
         0         0         0
         0         0         0
         0         0         0
        -1         0        -1
        -1         0        -1
        -1         0        -1
         1         0         0
         1         0         0
         1         0         0
        -1         0        -1
        -1         0        -1
        -1         0        -1
         0         0         0
         0         0         0
         0         0         0
         0         0         0
         0         0         0
         0         0         0
         0         0        -1
         0         0        -1
         0         0        -1
        -1         0         0
        -1         0         0
        -1         0         0
         0        -1         1
         0        -1         1
         0        -1         1
         0         1         0
         0         1         0
         0         1         0
         1         0         0
         1         0         0
         1         0         0
         1         1         0
         1         1         0
         1         1         0
         1         0         1
         1         0         1
         1         0         1
        -1         0        -1
        -1         0        -1
        -1         0        -1
         0         0         0
         0         0         0
         0         0         0
        -1         0         0
        -1         0         0
        -1         0         0
         0         0         0
         0         0         0
         0         0         0
         0         0         1
         0         0         1
         0         0         1
         0         1         0
         0         1         0
         0         1         0
        -1        -1        -1
        -1        -1        -1
        -1        -1        -1
        -1         1         0
        -1         1         0
        -1         1         0
         0        -1         1
         0        -1         1
         0        -1         1
         1         0        -1
         1         0        -1
         1         0        -1
         0         0         0
         0         0         0
         0         0         0
         0         0        -1
         0         0        -1
         0         0        -1
         0         0         0
         0         0         0
         0         0         0
         0        -1         0
         0        -1         0
         0        -1         0
         1         0         0
         1         0         0
         1         0         0
         0        -1         0
         0        -1         0
         0        -1         0
         1        -1         1
         1        -1         1
         1        -1         1
         0         0         0
         0         0         0
         0         0         0
         1         0         1
         1         0         1
         1         0         1
         0         0         1
         0         0         1
         0         0         1
         0         0         1
         0         0         1
         0         0         1
        -1         0         0
        -1         0         0
        -1         0         0
         0         1         0
         0         1         0
         0         1         0
         0         0         1
         0         0         1
         0         0         1
         1        -1         0
         1        -1         0
         1        -1         0
         0         1         1
         0         1         1
         0         1         1
        -1         0        -1
        -1         0        -1
        -1         0        -1
         0         1         0
         0         1         0
         0         1         0
         0        -1         1
         0        -1         1
         0        -1         1
         1        -1         1
         1        -1         1
         1        -1         1
        -1        -2         0
        -1        -2         0
        -1        -2         0
         0         0         1
         0         0         1
         0         0         1
         0         0         0
         0         0         0
         0         0         0
        -1         0         0
        -1         0         0
        -1         0         0
         0         1         1
         0         1         1
         0         1         1
         0         0        -2
         0         0        -2
         0         0        -2
         1         0         1
         1         0         1
         1         0         1
         0        -1         0
         0        -1         0
         0        -1         0
         1        -1         0
         1        -1         0
         1        -1         0
         0         0        -1
         0         0        -1
         0         0        -1
         0         0         0
         0         0         0
         0         0         0
         0         0         1
         0         0         1
         0         0         1
         1         0         0
         1         0         0
         1         0         0
         0         0         0
         0         0         0
         0         0         0
         0         0         0
         0         0         0
         0         0         0
         0         1        -1
         0         1        -1
         0         1        -1
         1         0        -1
         1         0        -1
         1         0        -1
         1         1        -1
         1         1        -1
         1         1        -1
         0         0         1
         0         0         1
         0         0         1
         0         0         0
         0         0         0
         0         0         0
         0         0        -1
         0         0        -1
         0         0        -1
        -1         1         1
        -1         1         1
        -1         1         1
         0         0        -1
         0         0        -1
         0         0        -1
         0        -1        -1
         0        -1        -1
         0        -1        -1
         1         0         0
         1         0         0
         1         0         0
         0        -1         0
         0        -1         0
         0        -1         0
         0         0         0
         0         0         0
         0         0         0
         0         0         1
         0         0         1
         0         0         1
        -1         0        -1
        -1         0        -1
        -1         0        -1
         0         1         0
         0         1         0
         0         1         0
         0         0         0
         0         0         0
         0         0         0
         1         0        -1
         1         0        -1
         1         0        -1
         0         0         1
         0         0         1
         0         0         1
         0         0         1
         0         0         1
         0         0         1
        -1         0         0
        -1         0         0
        -1         0         0
         0         1        -1
         0         1        -1
         0         1        -1
         0         1         0
         0         1         0
         0         1         0
        -2         0         0
        -2         0         0
        -2         0         0
        -1         0         0
        -1         0         0
        -1         0         0
         0        -1         0
         0        -1         0
         0        -1         0
        -1        -1         1
        -1        -1         1
        -1        -1         1
         0         0         0
         0         0         0
         0         0         0
         0        -1         0
         0        -1         0
         0        -1         0
        -1        -1         0
        -1        -1         0
        -1        -1         0
         0         0         1
         0         0         1
         0         0         1
         0         0         0
         0         0         0
         0         0         0
         1         1        -1
         1         1        -1
         1         1        -1
        -1         0         1
        -1         0         1
        -1         0         1
         0         0         0
         0         0         0
         0         0         0
         1        -1         0
         1        -1         0
         1        -1         0
         0        -1         1
         0        -1         1
         0        -1         1
         0         0         0
         0         0         0
         0         0         0
         0         0        -1
         0         0        -1
         0         0        -1
         1         0         0
         1         0         0
         1         0         0
        -1         1         0
        -1         1         0
        -1         1         0
        -1         0         0
        -1         0         0
        -1         0         0
         0         2         0
         0         2         0
         0         2         0
         0         0         0
         0         0         0
         0         0         0
         1         0         0
         1         0         0
         1         0         0
         0        -1         1
         0        -1         1
         0        -1         1
         0         1         1
         0         1         1
         0         1         1
         0         0         0
         0         0         0
         0         0         0
         0         0         0
         0         0         0
         0         0         0
        -1         0         2
        -1         0         2
        -1         0         2
        -1         0        -1
        -1         0        -1
        -1         0        -1
         0         0         0
         0         0         0
         0         0         0
         0         1         1
         0         1         1
         0         1         1
         1        -1         0
         1        -1         0
         1        -1         0
         0         1         0
         0         1         0
         0         1         0
         0         0         0
         0         0         0
         0         0         0
         1         0         0
         1         0         0
         1         0         0
         0         0        -1
         0         0        -1
         0         0        -1
         0         1         1
         0         1         1
         0         1         1
         0         0         0
         0         0         0
         0         0         0
         0         1        -1
         0         1        -1
         0         1        -1
         0         0         0
         0         0         0
         0         0         0
         0         0        -1
         0         0        -1
         0         0        -1
        -1         0         0
        -1         0         0
        -1         0         0
         0        -1        -1
         0        -1        -1
         0        -1        -1
         1         0         0
         1         0         0
         1         0         0
         0        -1         0
         0        -1         0
         0        -1         0
         0         1        -1
         0         1        -1
         0         1        -1
         1         0         1
         1         0         1
         1         0         1
         0        -1        -1
         0        -1        -1
         0        -1        -1
        -1        -1        -1
        -1        -1        -1
        -1        -1        -1
         0         0         1
         0         0         1
         0         0         1
         0         1         0
         0         1         0
         0         1         0
         1         1         1
         1         1         1
         1         1         1
         0         1         0
         0         1         0
         0         1         0
         0         0         0
         0         0         0
         0         0         0
        -1         0         0
        -1         0         0
        -1         0         0
        -1         1         2
        -1         1         2
        -1         1         2
        -1         0        -1
        -1         0        -1
        -1         0        -1
         0         0         0
         0         0         0
         0         0         0
         1         1         1
         1         1         1
         1         1         1
         0        -1         0
         0        -1         0
         0        -1         0
         0        -1         0
         0        -1         0
         0        -1         0
         0        -1        -1
         0        -1        -1
         0        -1        -1
         1        -1         0
         1        -1         0
         1        -1         0
         0         1         0
         0         1         0
         0         1         0
        -1         0         0
        -1         0         0
        -1         0         0
         1         0        -1
         1         0        -1
         1         0        -1
         1         0         0
         1         0         0
         1         0         0
        -1         0        -1
        -1         0        -1
        -1         0        -1
        -1         0         0
        -1         0         0
        -1         0         0
         0         0         0
         0         0         0
         0         0         0
         0         0         0
         0         0         0
         0         0         0
        -1         0         0
        -1         0         0
        -1         0         0
         0         0         0
         0         0         0
         0         0         0
         0         0         0
         0         0         0
         0         0         0
        -1        -1         0
        -1        -1         0
        -1        -1         0
         1        -1         1
         1        -1         1
         1        -1         1
         0        -1         0
         0        -1         0
         0        -1         0
         0         0         1
         0         0         1
         0         0         1
        -1         0         0
        -1         0         0
        -1         0         0
         0        -1         1
         0        -1         1
         0        -1         1
         0         0        -1
         0         0        -1
         0         0        -1
        -1         0         1
        -1         0         1
        -1         0         1
         0         0         1
         0         0         1
         0         0         1
         1        -1         0
         1        -1         0
         1        -1         0
        -2         0         0
        -2         0         0
        -2         0         0
        -1        -1         1
        -1        -1         1
        -1        -1         1
         0        -1         0
         0        -1         0
         0        -1         0
         0        -1         1
         0        -1         1
         0        -1         1
         0         0         0
         0         0         0
         0         0         0
        -1         0         1
        -1         0         1
        -1         0         1
         1         0         0
         1         0         0
         1         0         0
         0        -1         0
         0        -1         0
         0        -1         0
         0         0         0
         0         0         0
         0         0         0
         1         1         0
         1         1         0
         1         1         0
        -1         0         0
        -1         0         0
        -1         0         0
         0        -1        -1
         0        -1        -1
         0        -1        -1
         1         0         0
         1         0         0
         1         0         0
        -1         0        -1
        -1         0        -1
        -1         0        -1
         0         1         1
         0         1         1
         0         1         1
         0         0         1
         0         0         1
         0         0         1
         0         0         0
         0         0         0
         0         0         0
         0         0         0
         0         0         0
         0         0         0
        -1         0         0
        -1         0         0
        -1         0         0
         0         1        -1
         0         1        -1
         0         1        -1
         0         0         0
         0         0         0
         0         0         0
        -1         1         0
        -1         1         0
        -1         1         0
         0         0        -1
         0         0        -1
         0         0        -1
         1        -1        -1
         1        -1        -1
         1        -1        -1
         0        -1         0
         0        -1         0
         0        -1         0
         0         0         0
         0         0         0
         0         0         0
         0        -1        -1
         0        -1        -1
         0        -1        -1
         1         0         0
         1         0         0
         1         0         0
         0         0         0
         0         0         0
         0         0         0
         1         0         1
         1         0         1
         1         0         1
        -1         0         0
        -1         0         0
        -1         0         0
         0         0         0
         0         0         0
         0         0         0
        -1         0         1
        -1         0         1
        -1         0         1
         1         0         0
         1         0         0
         1         0         0
        -1         1         0
        -1         1         0
        -1         1         0
         0         1         0
         0         1         0
         0         1         0
         0         0         1
         0         0         1
         0         0         1
        -1         0        -1
        -1         0        -1
        -1         0        -1
         0         0         0
         0         0         0
         0         0         0
         0         1         1
         0         1         1
         0         1         1
         1         1        -1
         1         1        -1
         1         1        -1
         0         0         0
         0         0         0
         0         0         0
        -2        -1         0
        -2        -1         0
        -2        -1         0
         0         0         0
         0         0         0
         0         0         0
         0         0         0
         0         0         0
         0         0         0
        -2        -2         0
        -2        -2         0
        -2        -2         0
        -1        -1         0
        -1        -1         0
        -1        -1         0
         1         1        -1
         1         1        -1
         1         1        -1
         1        -1         0
         1        -1         0
         1        -1         0
        -1         1         0
        -1         1         0
        -1         1         0
        -1         0         1
        -1         0         1
        -1         0         1
         0         0         1
         0         0         1
         0         0         1
        -1         1         0
        -1         1         0
        -1         1         0
         0         0         0
         0         0         0
         0         0         0
         2         0         1
         2         0         1
         2         0         1
        -1         0        -1
        -1         0        -1
        -1         0        -1
         1        -1        -1
         1        -1        -1
         1        -1        -1
         0         1         1
         0         1         1
         0         1         1
        -1         0         0
        -1         0         0
        -1         0         0
        -1         0         1
        -1         0         1
        -1         0         1
         0         0         0
         0         0         0
         0         0         0
         1        -1         0
         1        -1         0
         1        -1         0
         2         0        -1
         2         0        -1
         2         0        -1
        -1        -1        -1
        -1        -1        -1
        -1        -1        -1
         0         0         0
         0         0         0
         0         0         0
        -1         0         0
        -1         0         0
        -1         0         0
         1         0         0
         1         0         0
         1         0         0
         1        -1         0
         1        -1         0
         1        -1         0
         1         0         0
         1         0         0
         1         0         0
         0        -1         1
         0        -1         1
         0        -1         1
        -1        -1         0
        -1        -1         0
        -1        -1         0
         1         0         0
         1         0         0
         1         0         0
         0         0         1
         0         0         1
         0         0         1
        -1         0        -1
        -1         0        -1
        -1         0        -1
         0         0        -1
         0         0        -1
         0         0        -1
        -1         1        -1
        -1         1        -1
        -1         1        -1
         1         0         0
         1         0         0
         1         0         0
         0        -1         0
         0        -1         0
         0        -1         0
        -1         0         0
        -1         0         0
        -1         0         0
         0        -1         0
         0        -1         0
         0        -1         0
         0         1        -1
         0         1        -1
         0         1        -1
        -1         0         0
        -1         0         0
        -1         0         0
         1         1         0
         1         1         0
         1         1         0
        -1         0        -1
        -1         0        -1
        -1         0        -1
         1         1         0
         1         1         0
         1         1         0
         0        -1         1
         0        -1         1
         0        -1         1
         1         0         0
         1         0         0
         1         0         0
         0        -1         0
         0        -1         0
[truncated: 471,530 more chars]
