# Supplementary material for: Understanding the riddle of amine oxidase flavoenzyme reactivity on the stereoisomers of N‐methyl‐dopa and N‐methyl‐tyrosine
Source: J Mol Recognit. 2023 Nov 15;37(2):e3068. doi: 10.1002/jmr.3068 (PMC11475575; doi:10.1002/jmr.3068)
Supplement: Supplementary file 1 — Data S1. Supporting Information. [file JMR-37-e3068-s002.zip › eq/ligands/README.txt]

Equilibration run

Final configuration: EDSR_lig_eq_box_5.cnf
Input configuration: ../../coordinates/ligand/EDSR_LJE_DOP_solv_min.cnf
Topology: DOP_EDSR_FADO_LJE_54a8_NaCl.top
Reference file for constrains: ../../coordinates/ligand/EDSR_LJE_LOP_solv_min.rpr
constrains file: ../../coordinates/ligand/EDSR_LJE_LOP_solv_min.por
Input files:
thermalization:  eq_EDSR_lig.imd with equilibration.jobs as job file
constant pressure equilibraiton: eq_box_EDSR_lig.imd
