# Supplementary material for: Understanding the riddle of amine oxidase flavoenzyme reactivity on the stereoisomers of N‐methyl‐dopa and N‐methyl‐tyrosine
Source: J Mol Recognit. 2023 Nov 15;37(2):e3068. doi: 10.1002/jmr.3068 (PMC11475575; doi:10.1002/jmr.3068)
Supplement: Supplementary file 1 — Data S1. Supporting Information. [file JMR-37-e3068-s002.zip › eq/prot/FADO_DOP_EDSR_LJE_box_eq_10.cnf]

TITLE
	final configuration
END
TIMESTEP
         500000 10000.000000000
END
POSITION
# first 24 chars ignored
    1 SER   H1         1    0.158491272    1.400914383    3.144262453
    1 SER   H2         2    0.096661031    1.391752236    3.305625899
    1 SER   N          3    0.126100337    1.346340227    3.221542081
    1 SER   H3         4    0.043101408    1.303658046    3.185648889
    1 SER   CA         5    0.219964419    1.237801541    3.253490529
    1 SER   CB         6    0.168109753    1.144829738    3.363386030
    1 SER   OG         7    0.031340891    1.105134810    3.350338969
    1 SER   HG         8   -0.019003137    1.130812057    3.432838759
    1 SER   C          9    0.259067527    1.139837396    3.142646370
    1 SER   O         10    0.166155019    1.097178000    3.074246160
    2 ILE   N         11    0.384893812    1.096797629    3.139895791
    2 ILE   H         12    0.453533698    1.124480289    3.207148527
    2 ILE   CA        13    0.432616862    1.010764972    3.030671547
    2 ILE   CB        14    0.567537356    1.067450250    2.986018549
    2 ILE   CG1       15    0.551234090    1.214124200    2.945621283
    2 ILE   CG2       16    0.628570915    0.990175227    2.868914210
    2 ILE   CD        17    0.691881258    1.272784695    2.931940184
    2 ILE   C         18    0.444298201    0.865557628    3.077450935
    2 ILE   O         19    0.492482874    0.831625764    3.185424142
    3 PRO   N         20    0.391958153    0.773951536    2.996471880
    3 PRO   CA        21    0.403198248    0.629746648    3.022632445
    3 PRO   CB        22    0.325497973    0.560761633    2.910336182
    3 PRO   CG        23    0.210753012    0.660438393    2.892811923
    3 PRO   CD        24    0.280853213    0.796071026    2.902792225
    3 PRO   C         25    0.549764706    0.587411837    3.011123336
    3 PRO   O         26    0.627889039    0.672846919    2.969584991
    4 ASN   N         27    0.585572764    0.474234873    3.071092644
    4 ASN   H         28    0.511902753    0.430073534    3.122286871
    4 ASN   CA        29    0.722162609    0.419919716    3.070242009
    4 ASN   CB        30    0.770002132    0.389943694    3.212440792
    4 ASN   CG        31    0.919184715    0.355997710    3.212541620
    4 ASN   OD1       32    0.951066521    0.237263379    3.216380264
    4 ASN   ND2       33    1.004225884    0.435864780    3.276379397
    4 ASN   HD21      34    1.102984635    0.423387339    3.266837796
    4 ASN   HD22      35    0.961829872    0.519054068    3.312164810
    4 ASN   C         36    0.715041437    0.291012237    2.988150879
    4 ASN   O         37    0.815353655    0.260240405    2.923958666
    5 SER   N         38    0.624963465    0.201224231    3.027038733
    5 SER   H         39    0.588230284    0.221993760    3.117693511
    5 SER   CA        40    0.611228529    0.074368808    2.954044940
    5 SER   CB        41    0.560526875    8.476196902    3.030809300
    5 SER   OG        42    0.441082870    8.519967811    3.096114508
    5 SER   HG        43    0.464567886    8.569271930    3.179885591
    5 SER   C         44    0.524177277    0.095536300    2.830020511
    5 SER   O         45    0.413190720    0.148542689    2.830793985
    6 PHE   N         46    0.585902237    0.067366467    2.715628537
    6 PHE   H         47    0.685092711    0.054769572    2.717437034
    6 PHE   CA        48    0.521645694    0.066520067    2.583409347
    6 PHE   CB        49    0.590300653    0.172644043    2.497167004
    6 PHE   CG        50    0.553795679    0.319730950    2.518254348
    6 PHE   CD1       51    0.618512017    0.380415102    2.625250341
    6 PHE   HD1       52    0.697906773    0.330344520    2.680661816
    6 PHE   CD2       53    0.470394718    0.391291659    2.433117970
    6 PHE   HD2       54    0.425062039    0.344147413    2.345920548
    6 PHE   CE1       55    0.596173093    0.515000483    2.651897709
    6 PHE   HE1       56    0.639727764    0.560678535    2.740754610
    6 PHE   CE2       57    0.447952146    0.525459626    2.461727106
    6 PHE   HE2       58    0.387897604    0.586185335    2.394000728
    6 PHE   CZ        59    0.506620095    0.585638640    2.572442072
    6 PHE   HZ        60    0.483311288    0.689251516    2.597023768
    6 PHE   C         61    0.530093282    8.456656728    2.509927399
    6 PHE   O         62    0.637015765    8.400963835    2.485536557
    7 ILE   N         63    0.416464936    8.387734381    2.515476587
    7 ILE   H         64    0.323565756    8.420519959    2.532648269
    7 ILE   CA        65    0.396008625    8.257694698    2.450052540
    7 ILE   CB        66    0.317651224    8.157358557    2.534929690
    7 ILE   CG1       67    0.401984548    8.131519020    2.659946710
    7 ILE   CG2       68    0.291581393    8.026313581    2.460363414
    7 ILE   CD        69    0.350409258    8.023030239    2.754715747
    7 ILE   C         70    0.333204799    8.272743319    2.311360288
    7 ILE   O         71    0.220527987    8.321293285    2.302650168
    8 ILE   N         72    0.409832654    8.237566646    2.208500797
    8 ILE   H         73    0.509357474    8.227832958    2.208209114
    8 ILE   CA        74    0.360680229    8.238178913    2.069966380
    8 ILE   CB        75    0.470955483    8.301060761    1.984585348
    8 ILE   CG1       76    0.540594946    8.428745883    2.032044880
    8 ILE   CG2       77    0.401767173    8.338362921    1.853310751
    8 ILE   CD        78    0.435117531    8.534872986    2.063991736
    8 ILE   C         79    0.337236074    8.092277805    2.030300393
    8 ILE   O         80    0.419518722    8.003644275    2.052754010
    9 VAL   N         81    0.218510984    8.067755249    1.975600940
    9 VAL   H         82    0.151217617    8.141696297    1.977838311
    9 VAL   CA        83    0.184020209    7.931619777    1.932179522
    9 VAL   CB        84    0.050073720    7.884822381    1.989427983
    9 VAL   CG1       85    0.050637154    7.733127240    1.969412720
    9 VAL   CG2       86    0.054310757    7.907895279    2.140630375
    9 VAL   C         87    0.192827068    7.907128260    1.781412378
    9 VAL   O         88    0.116302941    7.965887202    1.705109220
   10 GLY   N         89    0.263781171    7.801580520    1.742518320
   10 GLY   H         90    0.287265326    7.736218131    1.814466011
   10 GLY   CA        91    0.294131896    7.759234462    1.605060396
   10 GLY   C         92    0.394414915    7.849411816    1.532809208
   10 GLY   O         93    0.384780243    7.971844976    1.539827374
   11 SER   N         94    0.477510786    7.780490267    1.455121635
   11 SER   H         95    0.487078104    7.686788889    1.488715310
   11 SER   CA        96    0.575951702    7.832811485    1.359296774
   11 SER   CB        97    0.653522751    7.714952869    1.300095041
   11 SER   OG        98    0.712671919    7.641943563    1.407905919
   11 SER   HG        99    0.643093807    7.582144316    1.447693130
   11 SER   C        100    0.527224401    7.920487216    1.243764670
   11 SER   O        101    0.598909083    7.927077277    1.144019072
   12 GLY   N        102    0.398282426    7.952902432    1.240074275
   12 GLY   H        103    0.352768816    7.940216679    1.328208265
   12 GLY   CA       104    0.353129997    8.034144362    1.126183459
   12 GLY   C        105    0.410948657    8.168684980    1.081810845
   12 GLY   O        106    0.503173969    8.210055467    1.151908602
   13 VAL   N        107    0.359276694    8.216184288    0.968829345
   13 VAL   H        108    0.278115793    8.179240461    0.923573619
   13 VAL   CA       109    0.415052908    8.343181219    0.920150257
   13 VAL   CB       110    0.346437002    8.369998051    0.786054177
   13 VAL   CG1      111    0.205936749    8.430551595    0.785132072
   13 VAL   CG2      112    0.443253287    8.446119060    0.695279414
   13 VAL   C        113    0.384689343    8.458746569    1.015701344
   13 VAL   O        114    0.439500750    8.567899769    1.001109623
   14 PHE   N        115    0.280796541    8.437353060    1.095936235
   14 PHE   H        116    0.207139087    8.385071701    1.053011666
   14 PHE   CA       117    0.256455692    8.507152821    1.223009644
   14 PHE   CB       118    0.110233640    8.478014595    1.257366691
   14 PHE   CG       119    0.017238969    8.537438007    1.151381878
   14 PHE   CD1      120    7.752613174    8.468818893    1.047043199
   14 PHE   HD1      121    7.767706450    8.361506136    1.035307123
   14 PHE   CD2      122    7.789817042    0.150286420    1.153246613
   14 PHE   HD2      123    7.843245827    0.215218822    1.222613599
   14 PHE   CE1      124    7.664729629    0.003052081    0.956495953
   14 PHE   HE1      125    7.612943513   -0.056240916    0.881106557
   14 PHE   CE2      126    7.712567504    0.218610478    1.060030613
   14 PHE   HE2      127    7.725751318    0.326075970    1.047445848
   14 PHE   CZ       128    7.643016139    0.139770583    0.969101320
   14 PHE   HZ       129    7.564501231    0.177516717    0.903575064
   14 PHE   C        130    0.352061817    8.470052244    1.336562414
   14 PHE   O        131    0.450559141    8.540617317    1.357751486
   15 GLY   N        132    0.347123111    8.340285326    1.365288532
   15 GLY   H        133    0.286104219    8.277269748    1.317262626
   15 GLY   CA       134    0.424238299    8.275931359    1.472629506
   15 GLY   C        135    0.575578895    8.293675188    1.486573397
   15 GLY   O        136    0.621528526    8.353964267    1.583438704
   16 LEU   N        137    0.634005817    8.272498759    1.368972177
   16 LEU   H        138    0.573685762    8.256565465    1.290808695
   16 LEU   CA       139    0.779210651    8.283161766    1.348627875
   16 LEU   CB       140    0.840257411    8.196436792    1.238343938
   16 LEU   CG       141    0.897985178    8.066868341    1.295700137
   16 LEU   CD1      142    0.940775270    7.975809619    1.180424251
   16 LEU   CD2      143    1.006965708    8.085973221    1.401381327
   16 LEU   C        144    0.836347332    8.425027364    1.353204898
   16 LEU   O        145    0.901908663    8.461460822    1.450696006
   17 SER   N        146    0.796757585    8.509925655    1.258783736
   17 SER   H        147    0.788487031    8.485208311    1.162233234
   17 SER   CA       148    0.815531880    0.131643266    1.260496719
   17 SER   CB       149    0.733889535    0.192708232    1.146414996
   17 SER   OG       150    0.783920059    0.167280348    1.014873779
   17 SER   HG       151    0.784599549    0.254419007    0.965818478
   17 SER   C        152    0.774066038    0.201310345    1.390263274
   17 SER   O        153    0.834143622    0.305759872    1.414989093
   18 LEU   N        154    0.677218360    0.152176225    1.467054630
   18 LEU   H        155    0.609459013    0.092299729    1.424330260
   18 LEU   CA       156    0.653542661    0.201304308    1.603575287
   18 LEU   CB       157    0.522654090    0.158902612    1.670510140
   18 LEU   CG       158    0.436506063    0.276043759    1.718107604
   18 LEU   CD1      159    0.304060542    0.229223798    1.778738209
   18 LEU   CD2      160    0.512905334    0.361601949    1.819378725
   18 LEU   C        161    0.762520690    0.170044611    1.706335557
   18 LEU   O        162    0.807239375    0.265113315    1.770310374
   19 ALA   N        163    0.810890795    0.046228703    1.710692880
   19 ALA   H        164    0.775106351   -0.026195793    1.651742147
   19 ALA   CA       165    0.919343417    8.515562685    1.793472301
   19 ALA   CB       166    0.923857333    8.362808110    1.801029478
   19 ALA   C        167    1.055591206    0.053064391    1.760946019
   19 ALA   O        168    1.126360207    0.090511099    1.854327578
   20 TYR   N        169    1.074960286    0.081761036    1.632517485
   20 TYR   H        170    1.022920038    0.023756236    1.569841358
   20 TYR   CA       171    1.196914798    0.149143178    1.585619067
   20 TYR   CB       172    1.212047257    0.128446248    1.434774092
   20 TYR   CG       173    1.353437181    0.160392662    1.385807687
   20 TYR   CD1      174    1.462222362    0.140256724    1.469958498
   20 TYR   HD1      175    1.461384613    0.074578497    1.556933755
   20 TYR   CD2      176    1.369767961    0.229567495    1.266363191
   20 TYR   HD2      177    1.284317347    0.249888636    1.201829977
   20 TYR   CE1      178    1.584687991    0.199534426    1.441556209
   20 TYR   HE1      179    1.648697528    0.234252594    1.522651766
   20 TYR   CE2      180    1.491521554    0.290017492    1.237349901
   20 TYR   HE2      181    1.503483471    0.362805452    1.157112302
   20 TYR   CZ       182    1.600368439    0.265617138    1.320283664
   20 TYR   OH       183    1.721909902    0.290453522    1.264568511
   20 TYR   HH       184    1.698535104    0.341785811    1.182003955
   20 TYR   C        185    1.204896187    0.297056836    1.623977206
   20 TYR   O        186    1.294596676    0.335115758    1.699053805
   21 ALA   N        187    1.094349053    0.364890498    1.594508608
   21 ALA   H        188    1.016014611    0.341122473    1.537073296
   21 ALA   CA       189    1.062862611    0.501286311    1.639399169
   21 ALA   CB       190    0.926115344    0.551639623    1.592752116
   21 ALA   C        191    1.078988012    0.526644842    1.789419029
   21 ALA   O        192    1.128740027    0.634828860    1.820277947
   22 LEU   N        193    1.039653322    0.430206884    1.872147354
   22 LEU   H        194    0.982657553    0.350697163    1.851376882
   22 LEU   CA       195    1.079808232    0.447740411    2.012476713
   22 LEU   CB       196    0.998762906    0.353228953    2.101418826
   22 LEU   CG       197    0.846421548    0.352482632    2.087152166
   22 LEU   CD1      198    0.785358458    0.223695313    2.142758519
   22 LEU   CD2      199    0.780213543    0.474141241    2.152162846
   22 LEU   C        200    1.230636331    0.437648893    2.036188824
   22 LEU   O        201    1.293299359    0.537700550    2.070741231
   23 SER   N        202    1.288942275    0.326340413    1.992601333
   23 SER   H        203    1.235356229    0.266416243    1.933114286
   23 SER   CA       204    1.433995221    0.303338931    1.999055132
   23 SER   CB       205    1.482651386    0.185956149    1.913823234
   23 SER   OG       206    1.612707001    0.145240204    1.957167553
   23 SER   HG       207    1.606330971    0.051854595    1.992359778
   23 SER   C        208    1.522259042    0.416409837    1.945809992
   23 SER   O        209    1.623325629    0.450891932    2.006865968
   24 LEU   N        210    1.472501567    0.481900553    1.841291136
   24 LEU   H        211    1.393277388    0.444812315    1.792826814
   24 LEU   CA       212    1.543413997    0.593997752    1.777920851
   24 LEU   CB       213    1.463292000    0.643115227    1.657182430
   24 LEU   CG       214    1.486481748    0.562326004    1.529337278
   24 LEU   CD1      215    1.366943517    0.568107271    1.434002800
   24 LEU   CD2      216    1.617556190    0.613488037    1.469207378
   24 LEU   C        217    1.566604181    0.716099110    1.867171239
   24 LEU   O        218    1.671912796    0.778985088    1.857899635
   25 ASP   N        219    1.485632710    0.739376215    1.970083009
   25 ASP   H        220    1.417794447    0.670632542    1.996031770
   25 ASP   CA       221    1.485450562    0.854124270    2.061973726
   25 ASP   CB       222    1.338031950    0.880387213    2.093324663
   25 ASP   CG       223    1.310497747    1.001561474    2.182566861
   25 ASP   OD1      224    1.296776079    1.114881866    2.131634377
   25 ASP   OD2      225    1.307014284    0.992728914    2.307205890
   25 ASP   C        226    1.560051196    0.821940032    2.191636107
   25 ASP   O        227    1.534203097    0.722046130    2.258592584
   26 ASP   N        228    1.640989739    0.918349325    2.234569009
   26 ASP   H        229    1.641143712    1.009062349    2.192476347
   26 ASP   CA       230    1.723290175    0.916032179    2.356362291
   26 ASP   CB       231    1.810312114    1.041830398    2.352871256
   26 ASP   CG       232    1.741666173    1.170682273    2.307094288
   26 ASP   OD1      233    1.747664300    1.195691061    2.184763891
   26 ASP   OD2      234    1.686103864    1.240021486    2.395018647
   26 ASP   C        235    1.643853357    0.896214648    2.485614371
   26 ASP   O        236    1.675539808    0.806684135    2.563794832
   27 ARG   N        237    1.529932499    0.964360224    2.493883320
   27 ARG   H        238    1.481961433    1.008523664    2.418052832
   27 ARG   CA       239    1.449761251    0.945128327    2.615604398
   27 ARG   CB       240    1.353802978    1.061523000    2.641151549
   27 ARG   CG       241    1.415414152    1.197041142    2.676517358
   27 ARG   CD       242    1.313484677    1.303290176    2.718090326
   27 ARG   NE       243    1.385563857    1.407600929    2.792463398
   27 ARG   HE       244    1.409393274    1.388187044    2.887613337
   27 ARG   CZ       245    1.384621839    1.533672741    2.747064626
   27 ARG   NH1      246    1.454575065    1.635707516    2.798524959
   27 ARG   HH11     247    1.444716647    1.731777331    2.772612610
   27 ARG   HH12     248    1.541837412    1.603585932    2.835299065
   27 ARG   NH2      249    1.327463041    1.568568696    2.631006900
   27 ARG   HH21     250    1.318938875    1.666468400    2.612519189
   27 ARG   HH22     251    1.304245915    1.504916256    2.557468095
   27 ARG   C        252    1.361989666    0.819896057    2.610630818
   27 ARG   O        253    1.322603246    0.764104779    2.712934704
   28 PHE   N        254    1.304121956    0.780739896    2.497457067
   28 PHE   H        255    1.287808554    0.852554690    2.429796487
   28 PHE   CA       256    1.239257896    0.650182323    2.478472055
   28 PHE   CB       257    1.156979742    0.634130135    2.350477273
   28 PHE   CG       258    1.032688984    0.722970385    2.358816673
   28 PHE   CD1      259    1.008511978    0.822558084    2.264919253
   28 PHE   HD1      260    1.058157567    0.807220340    2.169101213
   28 PHE   CD2      261    0.936221392    0.706118870    2.457472709
   28 PHE   HD2      262    0.951764375    0.624242245    2.527726909
   28 PHE   CE1      263    0.896828422    0.904761917    2.274416169
   28 PHE   HE1      264    0.885925798    0.983484655    2.199833522
   28 PHE   CE2      265    0.822661330    0.785840439    2.465823787
   28 PHE   HE2      266    0.763410664    0.778517646    2.557026682
   28 PHE   CZ       267    0.803899179    0.890995354    2.376865586
   28 PHE   HZ       268    0.718116004    0.958232838    2.378044625
   28 PHE   C        269    1.339269244    0.535449637    2.494097452
   28 PHE   O        270    1.301967073    0.439419320    2.561296807
   29 ALA   N        271    1.466587626    0.549832837    2.458397295
   29 ALA   H        272    1.488573953    0.614580044    2.385419714
   29 ALA   CA       273    1.578573902    0.458799356    2.486390522
   29 ALA   CB       274    1.707797453    0.513759902    2.425623181
   29 ALA   C        275    1.605243837    0.434722571    2.635110097
   29 ALA   O        276    1.692979967    0.355932524    2.670104774
   30 ASP   N        277    1.558413419    0.529815824    2.715463300
   30 ASP   H        278    1.541340891    0.622422252    2.681809247
   30 ASP   CA       279    1.562397030    0.522817819    2.862253294
   30 ASP   CB       280    1.577904012    0.666298709    2.913019964
   30 ASP   CG       281    1.714360412    0.735457635    2.910624926
   30 ASP   OD1      282    1.729586304    0.857552462    2.932615425
   30 ASP   OD2      283    1.819951086    0.668947641    2.917764854
   30 ASP   C        284    1.442798660    0.449900127    2.923823357
   30 ASP   O        285    1.436637399    0.447312077    3.046646502
   31 LYSH  N        286    1.347993789    0.402928009    2.843233734
   31 LYSH  H        287    1.363119864    0.397105055    2.744552195
   31 LYSH  CA       288    1.221485086    0.346311829    2.892229015
   31 LYSH  CB       289    1.104180121    0.436239472    2.852685154
   31 LYSH  CG       290    1.109123641    0.579770394    2.905413051
   31 LYSH  CD       291    0.985231971    0.640957838    2.839727006
   31 LYSH  CE       292    0.967289952    0.784416215    2.889795190
   31 LYSH  NZ       293    1.067276934    0.887854416    2.859618356
   31 LYSH  HZ1      294    1.158921303    0.850365222    2.873614827
   31 LYSH  HZ2      295    1.062131835    0.964160034    2.924046274
   31 LYSH  HZ3      296    1.050381153    0.924659423    2.768185619
   31 LYSH  C        297    1.203249803    0.201698411    2.845756412
   31 LYSH  O        298    1.283341599    0.147452624    2.769765173
   32 LYSH  N        299    1.094912798    0.142059809    2.894700146
   32 LYSH  H        300    1.025261827    0.203650759    2.931514746
   32 LYSH  CA       301    1.062294959    0.002150547    2.863518200
   32 LYSH  CB       302    0.999182530   -0.064214737    2.986072389
   32 LYSH  CG       303    1.106461833    8.442734036    3.093796859
   32 LYSH  CD       304    1.048383287    8.389351865    3.224886654
   32 LYSH  CE       305    1.166381956    8.347385948    3.312774164
   32 LYSH  NZ       306    1.107920757    8.277651606    3.428214942
   32 LYSH  HZ1      307    1.181237290    8.226304165    3.472800275
   32 LYSH  HZ2      308    1.031840992    8.218283671    3.402000967
   32 LYSH  HZ3      309    1.067531499    8.337145282    3.497707653
   32 LYSH  C        310    0.968306402    8.509282995    2.743980835
   32 LYSH  O        311    0.846121472    8.521223896    2.736362501
   33 ILE   N        312    1.032632014    8.441111334    2.649612290
   33 ILE   H        313    1.120702953    8.399444909    2.672180022
   33 ILE   CA       314    0.984600613    8.431030447    2.511039422
   33 ILE   CB       315    1.075917496    8.513523782    2.420122291
   33 ILE   CG1      316    1.081109203    8.661375660    2.459167592
   33 ILE   CG2      317    1.039936161    8.501469203    2.271898208
   33 ILE   CD       318    1.180260405    8.745228402    2.378236187
   33 ILE   C        319    0.971272214    8.288889344    2.456018457
   33 ILE   O        320    1.073429210    8.222400529    2.439496303
   34 ILE   N        321    0.849335057    8.237440088    2.442812327
   34 ILE   H        322    0.768960405    8.291539505    2.467606405
   34 ILE   CA       323    0.831537820    8.095626223    2.408412014
   34 ILE   CB       324    0.753115142    8.026643046    2.520221588
   34 ILE   CG1      325    0.815678967    8.043564491    2.658816244
   34 ILE   CG2      326    0.737476445    7.875789234    2.500064764
   34 ILE   CD       327    0.753069962    8.157687924    2.739227772
   34 ILE   C        328    0.762688297    8.077002804    2.273063479
   34 ILE   O        329    0.670016535    8.146714677    2.232060708
   35 LEU   N        330    0.808474251    7.970344933    2.208150972
   35 LEU   H        331    0.873509214    7.898583915    2.233067421
   35 LEU   CA       332    0.748551535    7.937040812    2.078114108
   35 LEU   CB       333    0.852771987    7.942384324    1.966222590
   35 LEU   CG       334    0.812842853    7.896276674    1.825902267
   35 LEU   CD1      335    0.731597577    8.000130481    1.748296634
   35 LEU   CD2      336    0.936957618    7.850881730    1.748789855
   35 LEU   C        337    0.693218089    7.795679500    2.097120050
   35 LEU   O        338    0.768018324    7.699396353    2.113318226
   36 VAL   N        339    0.561740344    7.780615248    2.083864703
   36 VAL   H        340    0.491782545    7.848823503    2.062590100
   36 VAL   CA       341    0.501140232    7.649153043    2.109431491
   36 VAL   CB       342    0.387516963    7.674607493    2.208706502
   36 VAL   CG1      343    0.306647821    7.546175035    2.228136201
   36 VAL   CG2      344    0.438673163    7.720326029    2.345447781
   36 VAL   C        345    0.467364386    7.579878157    1.977255136
   36 VAL   O        346    0.375518210    7.634950087    1.916753975
   37 ASP   N        347    0.534661007    7.468908528    1.948111076
   37 ASP   H        348    0.594755788    7.419875927    2.011233492
   37 ASP   CA       349    0.524565336    7.413017400    1.812519486
   37 ASP   CB       350    0.649665568    7.435488235    1.727364175
   37 ASP   CG       351    0.634698808    7.429585017    1.575225541
   37 ASP   OD1      352    0.670802934    7.323118863    1.520565208
   37 ASP   OD2      353    0.547665319    7.505667476    1.527668626
   37 ASP   C        354    0.490657708    7.264307173    1.800372992
   37 ASP   O        355    0.531351004    7.181415372    1.881636622
   38 ARG   N        356    0.433230009    7.233493287    1.684435083
   38 ARG   H        357    0.424296364    7.304802909    1.614889549
   38 ARG   CA       358    0.389414381    7.097115454    1.651400070
   38 ARG   CB       359    0.290877945    7.104430259    1.534576185
   38 ARG   CG       360    0.202406547    6.980072643    1.523612590
   38 ARG   CD       361    0.108858119    6.991873847    1.403126132
   38 ARG   NE       362    0.025201166    6.871080800    1.398885793
   38 ARG   HE       363   -0.015289140    6.845000976    1.486523671
   38 ARG   CZ       364    0.017901206    6.784514720    1.296867931
   38 ARG   NH1      365   -0.057650166    6.676032668    1.318769276
   38 ARG   HH11     366   -0.069053146    6.609800918    1.244730244
   38 ARG   HH12     367   -0.099431271    6.653757234    1.406843574
   38 ARG   NH2      368    0.090704861    6.786263497    1.184397697
   38 ARG   HH21     369    0.073222153    6.728098651    1.104962197
   38 ARG   HH22     370    0.174132904    6.841154802    1.179352857
   38 ARG   C        371    0.503511649    7.002437241    1.613610241
   38 ARG   O        372    0.513950642    6.890359691    1.663219478
   39 TRP   N        373    0.600667255    7.047591970    1.534779227
   39 TRP   H        374    0.620472940    7.145603751    1.533577059
   39 TRP   CA       375    0.699156756    6.960258140    1.469344033
   39 TRP   CB       376    0.659295478    6.956472747    1.321670658
   39 TRP   CG       377    0.739088592    6.857826506    1.236142825
   39 TRP   CD1      378    0.816311471    6.900720864    1.136715065
   39 TRP   HD1      379    0.881346826    6.988186346    1.137816238
   39 TRP   CD2      380    0.703156462    6.724888436    1.217204348
   39 TRP   NE1      381    0.830283664    6.798134530    1.053224208
   39 TRP   HE1      382    0.872107997    6.807020587    0.962826303
   39 TRP   CE2      383    0.762556712    6.691923802    1.095936141
   39 TRP   CE3      384    0.605604662    6.642259601    1.271790557
   39 TRP   HE3      385    0.542144383    6.674229948    1.354458983
   39 TRP   CZ2      386    0.730279143    6.570380565    1.036712659
   39 TRP   HZ2      387    0.800132270    6.522195050    0.968297789
   39 TRP   CZ3      388    0.568728999    6.524280737    1.208211412
   39 TRP   HZ3      389    0.494338394    6.458621683    1.253306566
   39 TRP   CH2      390    0.628925654    6.490065046    1.087684718
   39 TRP   HH2      391    0.610111481    6.392072722    1.043838457
   39 TRP   C        392    0.849603654    6.984531391    1.483057546
   39 TRP   O        393    0.890067031    7.096074178    1.515460471
   40 ASN   N        394    0.930106998    6.879776658    1.467662304
   40 ASN   H        395    0.898905618    6.792425539    1.430275600
   40 ASN   CA       396    1.076531916    6.886086314    1.479165388
   40 ASN   CB       397    1.125511232    6.754875635    1.540765515
   40 ASN   CG       398    1.078245796    6.712370654    1.679923430
   40 ASN   OD1      399    0.998039679    6.621966758    1.702772830
   40 ASN   ND2      400    1.148397918    6.766347272    1.779191939
   40 ASN   HD21     401    1.121111956    6.732225276    1.869139341
   40 ASN   HD22     402    1.208431816    6.845680549    1.769123979
   40 ASN   C        403    1.146838785    6.917605254    1.346981644
   40 ASN   O        404    1.149132000    6.837761259    1.253431381
   41 PHE   N        405    1.178507321    7.045174078    1.326624151
   41 PHE   H        406    1.210538031    7.093157147    1.408315455
   41 PHE   CA       407    1.230557150    7.095867314    1.198835067
   41 PHE   CB       408    1.236576415    7.248615450    1.205211019
   41 PHE   CG       409    1.123012303    7.325010021    1.136828959
   41 PHE   CD1      410    0.992217157    7.319637976    1.183557354
   41 PHE   HD1      411    0.952631904    7.251979163    1.259282427
   41 PHE   CD2      412    1.168453645    7.423126917    1.049504515
   41 PHE   HD2      413    1.256529295    7.400343778    0.989454600
   41 PHE   CE1      414    0.896570246    7.410728858    1.140287758
   41 PHE   HE1      415    0.805963490    7.428063523    1.198347618
   41 PHE   CE2      416    1.069689967    7.510911008    1.006368376
   41 PHE   HE2      417    1.100455209    7.597716114    0.948047972
   41 PHE   CZ       418    0.936395111    7.503920331    1.045171430
   41 PHE   HZ       419    0.860946275    7.575247700    1.011991510
   41 PHE   C        420    1.368081045    7.049051881    1.150804204
   41 PHE   O        421    1.408509771    7.080527370    1.038975957
   42 GLU   N        422    1.446526593    6.980912607    1.233845405
   42 GLU   H        423    1.414234634    6.948105841    1.322625906
   42 GLU   CA       424    1.582050471    6.937971326    1.196417538
   42 GLU   CB       425    1.677622714    6.992345711    1.302814329
   42 GLU   CG       426    1.655601486    6.944761958    1.446553503
   42 GLU   CD       427    1.536160331    7.009041708    1.517349125
   42 GLU   OE1      428    1.433765097    6.937546235    1.511794413
   42 GLU   OE2      429    1.549005301    7.107215902    1.593657806
   42 GLU   C        430    1.596443123    6.789846236    1.160855279
   42 GLU   O        431    1.528378724    6.711820864    1.227265780
   43 PRO   N        432    1.675751894    6.751045181    1.061381558
   43 PRO   CA       433    1.697448147    6.609860526    1.026649967
   43 PRO   CB       434    1.769017890    6.619248147    0.891735197
   43 PRO   CG       435    1.848929763    6.749435449    0.900299008
   43 PRO   CD       436    1.765475640    6.842178746    0.988879310
   43 PRO   C        437    1.780981089    6.527075448    1.124516859
   43 PRO   O        438    1.860881856    6.581374115    1.200670273
   44 PRO   N        439    1.778357666    6.394397125    1.115524774
   44 PRO   CA       440    1.861392425    6.301421334    1.193443310
   44 PRO   CB       441    1.814790047    6.161029713    1.154360597
   44 PRO   CG       442    1.673948320    6.179785338    1.097602487
   44 PRO   CD       443    1.679586343    6.319810058    1.036198065
   44 PRO   C        444    2.005770076    6.318414084    1.145702834
   44 PRO   O        445    2.027587462    6.305696547    1.025315246
   45 ASN   N        446    2.095138922    6.310906621    1.243916310
   45 ASN   H        447    2.068073444    6.302620672    1.339832835
   45 ASN   CA       448    2.239564535    6.319660612    1.217904677
   45 ASN   CB       449    2.297995849    6.199225321    1.143820834
   45 ASN   CG       450    2.386693427    6.118326650    1.238658118
   45 ASN   OD1      451    2.485558763    6.161745522    1.297552996
   45 ASN   ND2      452    2.347342582    5.994823291    1.268444637
   45 ASN   HD21     453    2.404734838    5.943016105    1.331864557
   45 ASN   HD22     454    2.264689135    5.950355111    1.233933678
   45 ASN   C        455    2.298773920    6.445438900    1.153998723
   45 ASN   O        456    2.411819688    6.451477478    1.105919588
   46 ALA   N        457    2.219760511    6.552394581    1.156788326
   46 ALA   H        458    2.142077922    6.557767358    1.219527312
   46 ALA   CA       459    2.258128033    6.682250839    1.099566553
   46 ALA   CB       460    2.188471593    6.688202718    0.963464787
   46 ALA   C        461    2.215047432    6.801584024    1.185106739
   46 ALA   O        462    2.101046500    6.805485409    1.231146436
   47 THR   N        463    2.292083880    6.907801992    1.163313379
   47 THR   H        464    2.361274472    6.900904932    1.091444659
   47 THR   CA       465    2.276398494    7.043970585    1.216462503
   47 THR   CB       466    2.409992076    7.113892528    1.242459586
   47 THR   OG1      467    2.389575204    7.233085587    1.318782668
   47 THR   HG1      468    2.468878254    7.244665806    1.378597673
   47 THR   CG2      469    2.479398825    7.142707320    1.109170805
   47 THR   C        470    2.165606035    7.133609522    1.160767016
   47 THR   O        471    2.058046091    7.130697829    1.220372514
   48 GLY   N        472    2.182449161    7.190272370    1.041625665
   48 GLY   H        473    2.248493873    7.164372210    0.971138939
   48 GLY   CA       474    2.088829524    7.291961463    0.991555586
   48 GLY   C        475    1.949160890    7.234275892    0.967568612
   48 GLY   O        476    1.931236657    7.133057818    0.900021172
   49 SER   N        477    1.853818674    7.299797358    1.033213427
   49 SER   H        478    1.876387143    7.330663912    1.125624695
   49 SER   CA       479    1.710802676    7.271171004    1.014852602
   49 SER   CB       480    1.616328067    7.355384292    1.100835831
   49 SER   OG       481    1.605771145    7.298822011    1.231750160
   49 SER   HG       482    1.611803031    7.373161980    1.298362482
   49 SER   C        483    1.661747311    7.280336954    0.870211050
   49 SER   O        484    1.704627492    7.369916249    0.797636462
   50 VAL   N        485    1.560564174    7.199622966    0.839612696
   50 VAL   H        486    1.512801401    7.148090637    0.910773810
   50 VAL   CA       487    1.489699979    7.198421240    0.710813603
   50 VAL   CB       488    1.509519599    7.058202219    0.652861623
   50 VAL   CG1      489    1.448315761    7.036192412    0.514385574
   50 VAL   CG2      490    1.659032553    7.036751605    0.628428734
   50 VAL   C        491    1.343318177    7.234597126    0.736804845
   50 VAL   O        492    1.282925042    7.178391831    0.828040901
   51 HISA  N        493    1.286807173    7.328593686    0.661553689
   51 HISA  H        494    1.348767739    7.378491403    0.600963874
   51 HISA  CA       495    1.148647605    7.377599502    0.672551306
   51 HISA  CB       496    1.112524101    7.478504416    0.563361863
   51 HISA  CG       497    1.112328545    7.436863658    0.416121632
   51 HISA  ND1      498    1.217418946    7.429799812    0.334906587
   51 HISA  HD1      499    1.314615547    7.427253680    0.358301643
   51 HISA  CD2      500    0.997732738    7.413830125    0.352668578
   51 HISA  HD2      501    0.898879702    7.385684237    0.388989060
   51 HISA  CE1      502    1.169904435    7.411834759    0.211982465
   51 HISA  HE1      503    1.224811518    7.417000028    0.117969507
   51 HISA  NE2      504    1.037948827    7.403406748    0.226325401
   51 HISA  C        505    1.049042078    7.262404917    0.657640412
   51 HISA  O        506    1.060360271    7.166176345    0.581854072
   52 ASN   N        507    0.953983677    7.266889239    0.750559520
   52 ASN   H        508    0.920240858    7.322810791    0.826296230
   52 ASN   CA       509    0.841659029    7.172084906    0.753419078
   52 ASN   CB       510    0.782960281    7.165065264    0.894536867
   52 ASN   CG       511    0.640807261    7.109123043    0.902868633
   52 ASN   OD1      512    0.603809888    7.014864781    0.833052518
   52 ASN   ND2      513    0.561756395    7.162147103    0.995758000
   52 ASN   HD21     514    0.464336895    7.141764357    1.005400034
   52 ASN   HD22     515    0.596695631    7.222860086    1.067118189
   52 ASN   C        516    0.748329882    7.205950403    0.636989833
   52 ASN   O        517    0.687631515    7.312935108    0.637332882
   53 PRO   N        518    0.715666650    7.101484653    0.561431543
   53 PRO   CA       519    0.624603344    7.113058249    0.446602430
   53 PRO   CB       520    0.667615474    6.997568029    0.355929103
   53 PRO   CG       521    0.704407449    6.884778881    0.452541760
   53 PRO   CD       522    0.765737414    6.963446401    0.568572580
   53 PRO   C        523    0.475299048    7.118931810    0.479572475
   53 PRO   O        524    0.399157071    7.160814282    0.392516274
   54 ALA   N        525    0.433493559    7.070811907    0.596307527
   54 ALA   H        526    0.493765436    7.064399642    0.675855583
   54 ALA   CA       527    0.290768291    7.069254861    0.631497485
   54 ALA   CB       528    0.279803946    6.961338565    0.739399759
   54 ALA   C        529    0.222186096    7.200335839    0.670582704
   54 ALA   O        530    0.142697452    7.207906518    0.764151447
   55 ALA   N        531    0.253825875    7.302537896    0.591558460
   55 ALA   H        532    0.306949942    7.280269113    0.509803085
   55 ALA   CA       533    0.203138531    7.440525197    0.590147399
   55 ALA   CB       534    0.278743599    7.521108880    0.695981241
   55 ALA   C        535    0.206397114    7.509606825    0.453657797
   55 ALA   O        536    0.302968635    7.484585503    0.381696422
   56 ALA   N        537    0.117566488    7.605179279    0.427888462
   56 ALA   H        538    0.047836791    7.629467732    0.495333505
   56 ALA   CA       539    0.113420706    7.680569755    0.301754398
   56 ALA   CB       540   -0.025455497    7.734640394    0.267111019
   56 ALA   C        541    0.214870601    7.791722439    0.274107489
   56 ALA   O        542    0.260766376    7.815033301    0.162405210
   57 ASN   N        543    0.258179460    7.839544276    0.390410741
   57 ASN   H        544    0.204950655    7.823598840    0.473545704
   57 ASN   CA       545    0.353143157    7.950646554    0.406104172
   57 ASN   CB       546    0.367717684    7.992510272    0.552542061
   57 ASN   CG       547    0.400000292    7.884642262    0.656123963
   57 ASN   OD1      548    0.459519588    7.780284044    0.629764415
   57 ASN   ND2      549    0.352075815    7.906410476    0.778264948
   57 ASN   HD21     550    0.384144494    7.858229043    0.859808523
   57 ASN   HD22     551    0.268772283    7.960992136    0.787249858
   57 ASN   C        552    0.489395591    7.924917029    0.341467092
   57 ASN   O        553    0.523757896    7.998160903    0.248830812
   58 ALA   N        554    0.537988198    7.802706057    0.361272870
   58 ALA   H        555    0.507571222    7.748283230    0.439449871
   58 ALA   CA       556    0.671963682    7.767716662    0.311929790
   58 ALA   CB       557    0.730648279    7.665178453    0.409163856
   58 ALA   C        558    0.686813552    7.729153525    0.164601280
   58 ALA   O        559    0.664365348    7.611541187    0.136411485
   59 ASP   N        560    0.705089306    7.830530960    0.080457580
   59 ASP   H        561    0.710335848    7.923585445    0.116697809
   59 ASP   CA       562    0.720283746    7.813689131   11.256980205
   59 ASP   CB       563    0.586561041    7.855843884   11.195752840
   59 ASP   CG       564    0.562495049    7.850619742   11.044756830
   59 ASP   OD1      565    0.583837812    7.955083540   10.979519686
   59 ASP   OD2      566    0.539752551    7.744495225   10.982745581
   59 ASP   C        567    0.833150785    7.903381547   11.205716456
   59 ASP   O        568    0.847564610    8.018369933   11.246948497
   60 THR   N        569    0.901853358    7.847392744   11.106548710
   60 THR   H        570    0.889387100    7.750584483   11.084789622
   60 THR   CA       571    1.004981012    7.917531564   11.028722851
   60 THR   CB       572    1.081672034    7.825556949   10.933473817
   60 THR   OG1      573    0.988077790    7.773014092   10.838963588
   60 THR   HG1      574    1.037489616    7.709201373   10.779908788
   60 THR   CG2      575    1.168037805    7.724870056   11.009732629
   60 THR   C        576    0.965956808    8.045535238   10.954545347
   60 THR   O        577    1.054623083    8.122953169   10.918855227
   61 SER   N        578    0.837100692    8.066945981   10.929463556
   61 SER   H        579    0.758402359    8.012657765   10.958805255
   61 SER   CA       580    0.794494712    8.177190350   10.842044961
   61 SER   CB       581    0.780407220    8.128663385   10.697628179
   61 SER   OG       582    0.689540544    8.018279098   10.694424160
   61 SER   HG       583    0.603799369    8.048482416   10.736092284
   61 SER   C        584    0.680802902    8.273139716   10.877816285
   61 SER   O        585    0.582278434    8.277452239   10.804308742
   62 ARG   N        586    0.676106229    8.319217247   11.002499402
   62 ARG   H        587    0.757227767    8.310941224   11.060397234
   62 ARG   CA       588    0.561243210    8.394803644   11.054482325
   62 ARG   CB       589    0.557891531    8.369836858   11.205400693
   62 ARG   CG       590    0.493635934    8.234411961   11.236130876
   62 ARG   CD       591    0.343252649    8.254829468   11.216667211
   62 ARG   NE       592    0.261028853    8.140900416   11.259926095
   62 ARG   HE       593    0.218546570    8.118670624   11.347682080
   62 ARG   CZ       594    0.218256830    8.036273331   11.187944501
   62 ARG   NH1      595    0.238919478    8.023754116   11.056140251
   62 ARG   HH11     596    0.200012476    7.942955054   11.011883774
   62 ARG   HH12     597    0.291711209    8.086611739   10.999017660
   62 ARG   NH2      598    0.178187376    7.926048406   11.252786847
   62 ARG   HH21     599    0.150541247    7.849326146   11.194899374
   62 ARG   HH22     600    0.174034635    7.899668046   11.349155156
   62 ARG   C        601    0.570593522    0.019384678   11.019508970
   62 ARG   O        602    0.670185191    0.089458039   11.036878961
   63 VAL   N        603    0.479421563    0.061582861   10.932353815
   63 VAL   H        604    0.400460879    0.005324293   10.907825392
   63 VAL   CA       605    0.481588361    0.192338645   10.865194727
   63 VAL   CB       606    0.407800925    0.174300290   10.732382550
   63 VAL   CG1      607    0.376233327    0.312149670   10.673950125
   63 VAL   CG2      608    0.488141023    0.098229799   10.626685975
   63 VAL   C        609    0.444164003    0.309274275   10.956502322
   63 VAL   O        610    0.366276637    0.300560415   11.051300298
   64 ILE   N        611    0.524008252    0.414029738   10.937998357
   64 ILE   H        612    0.608969402    0.457848968   10.908647070
   64 ILE   CA       613    0.509128344    0.540618768   11.011242697
   64 ILE   CB       614    0.635715329    0.574221907   11.090356086
   64 ILE   CG1      615    0.680411802    0.450230628   11.168069570
   64 ILE   CG2      616    0.610979108    0.695981415   11.179640942
   64 ILE   CD       617    0.817394624    0.473153947   11.232268954
   64 ILE   C        618    0.473769907    0.655102581   10.916093737
   64 ILE   O        619    0.555957156    0.698498656   10.835519242
   65 ARG   N        620    0.344752900    0.685228848   10.904429540
   65 ARG   H        621    0.277821696    0.616961593   10.933781244
   65 ARG   CA       622    0.301983817    0.799637328   10.822623950
   65 ARG   CB       623    0.152481013    0.781946393   10.795295044
   65 ARG   CG       624    0.067756530    0.875791777   10.709128035
   65 ARG   CD       625    7.725106793    0.818465733   10.681274093
   65 ARG   NE       626    7.627426486    0.904872777   10.613422061
   65 ARG   HE       627    7.654851041    0.989218462   10.567223690
   65 ARG   CZ       628    7.494493905    0.888060041   10.611907335
   65 ARG   NH1      629    7.438384008    0.772075581   10.648754308
   65 ARG   HH11     630    7.338499532    0.773967297   10.653326975
   65 ARG   HH12     631    7.484620890    0.684939632   10.665170641
   65 ARG   NH2      632    7.413742356    0.994981385   10.613959537
   65 ARG   HH21     633    7.314174342    0.987032036   10.618882807
   65 ARG   HH22     634    7.452897224    1.086698128   10.606496234
   65 ARG   C        635    0.327723465    0.933584727   10.891929723
   65 ARG   O        636    0.282863889    0.959761436   11.003426021
   66 ARG   N        637    0.374140571    1.024265109   10.806406503
   66 ARG   H        638    0.384667714    1.003299845   10.709189164
   66 ARG   CA       639    0.411753058    1.159605284   10.849735215
   66 ARG   CB       640    0.532443752    1.197926694   10.763842220
   66 ARG   CG       641    0.583227644    1.340319592   10.787412447
   66 ARG   CD       642    0.657772205    1.399624054   10.667683025
   66 ARG   NE       643    0.574693308    1.496589032   10.594850845
   66 ARG   HE       644    0.604840213    1.588738308   10.619316582
   66 ARG   CZ       645    0.489792698    1.468410391   10.495081714
   66 ARG   NH1      646    0.484734699    1.347185120   10.438234672
   66 ARG   HH11     647    0.420753844    1.324381026   10.364843144
   66 ARG   HH12     648    0.563422482    1.285483433   10.437161019
   66 ARG   NH2      649    0.435296809    1.569546153   10.426115495
   66 ARG   HH21     650    0.356318395    1.564687342   10.364980474
   66 ARG   HH22     651    0.485235389    1.656079582   10.421959964
   66 ARG   C        652    0.299186683    1.263244959   10.849681104
   66 ARG   O        653    0.287088679    1.337325492   10.947122068
   67 ASP   N        654    0.222603276    1.271043646   10.741206700
   67 ASP   H        655    0.232694969    1.207032455   10.665040516
   67 ASP   CA       656    0.125120611    1.377302169   10.712653293
   67 ASP   CB       657    0.116918532    1.402088721   10.561888415
   67 ASP   CG       658    0.127679172    1.301518741   10.447083288
   67 ASP   OD1      659    0.171684874    1.187401895   10.472937345
   67 ASP   OD2      660    0.096509572    1.339660524   10.332197718
   67 ASP   C        661    7.785480917    1.374556672   10.782516702
   67 ASP   O        662    7.679588713    1.376944172   10.719996544
   68 TYR   N        663    0.007650108    1.365604707   10.913911712
   68 TYR   H        664    0.100382911    1.367780946   10.951285222
   68 TYR   CA       665    7.688669024    1.377771956   11.004137764
   68 TYR   CB       666    7.716262194    1.326583679   11.145662553
   68 TYR   CG       667    7.672560407    1.179989551   11.149271003
   68 TYR   CD1      668    7.542427917    1.141192422   11.178914525
   68 TYR   HD1      669    7.475284551    1.202785919   11.238734704
   68 TYR   CD2      670    7.758623037    1.087205871   11.091755352
   68 TYR   HD2      671    7.863746592    1.107730212   11.071547177
   68 TYR   CE1      672    7.491853971    1.017788040   11.139721307
   68 TYR   HE1      673    7.390045446    0.992936538   11.169685882
   68 TYR   CE2      674    7.708872600    0.962001062   11.057552968
   68 TYR   HE2      675    7.780018127    0.887653229   11.021612228
   68 TYR   CZ       676    7.575343406    0.927478692   11.074930457
   68 TYR   OH       677    7.519534966    0.826742132   11.002586825
   68 TYR   HH       678    7.424533445    0.846552163   10.978444777
   68 TYR   C        679    7.617586000    1.512889034   10.994023698
   68 TYR   O        680    7.687192035    1.612483865   10.974894568
   69 PRO   N        681    7.486248161    1.514172686   11.014974496
   69 PRO   CA       682    7.411065316    1.640396300   11.020030038
   69 PRO   CB       683    7.269144455    1.591776858   11.050028776
   69 PRO   CG       684    7.256869105    1.474454415   10.952586272
   69 PRO   CD       685    7.392751176    1.407893006   10.975326234
   69 PRO   C        686    7.462040334    1.747327656   11.116854548
   69 PRO   O        687    7.512384217    1.717281192   11.224982852
   70 HISB  N        688    7.420096781    1.868378495   11.081155735
   70 HISB  H        689    7.355521734    1.876676502   11.005261965
   70 HISB  CA       690    7.449060275    1.993091633   11.153408166
   70 HISB  CB       691    7.354576938    2.091612464   11.084284299
   70 HISB  CG       692    7.417605931    2.134129982   10.951495096
   70 HISB  ND1      693    7.358911804    2.113293825   10.833975657
   70 HISB  CD2      694    7.528903393    2.203511120   10.929395781
   70 HISB  HD2      695    7.611264756    2.219912027   10.998884210
   70 HISB  CE1      696    7.438513327    2.167267181   10.742104370
   70 HISB  HE1      697    7.433414753    2.149735308   10.634638595
   70 HISB  NE2      698    7.542970119    2.226627131   10.799165042
   70 HISB  HE2      699    7.606285906    2.292330686   10.758249115
   70 HISB  C        700    7.430136775    1.983644238   11.304947043
   70 HISB  O        701    7.344924033    1.913444390   11.359151055
   71 GLY   N        702    7.502516662    2.075755687    0.046143611
   71 GLY   H        703    7.553880881    2.146681014   -0.002140289
   71 GLY   CA       704    7.505183001    2.088423289    0.192584995
   71 GLY   C        705    7.559646067    1.960156424    0.255786607
   71 GLY   O        706    7.662418675    1.911416223    0.208954975
   72 PRO   N        707    7.484887453    1.906635810    0.351889293
   72 PRO   CA       708    7.523522774    1.791351870    0.434526524
   72 PRO   CB       709    7.398396220    1.749921785    0.512210114
   72 PRO   CG       710    7.303409934    1.869727894    0.506553967
   72 PRO   CD       711    7.343555911    1.938995988    0.376163615
   72 PRO   C        712    7.577064359    1.667005806    0.363270813
   72 PRO   O        713    7.676178960    1.610085228    0.408744948
   73 TYR   N        714    7.523107229    1.628094990    0.248097045
   73 TYR   H        715    7.437736433    1.672209643    0.220424974
   73 TYR   CA       716    7.575673663    1.505914657    0.185479919
   73 TYR   CB       717    7.464079372    1.449672572    0.097191341
   73 TYR   CG       718    7.351605977    1.391873676    0.183320718
   73 TYR   CD1      719    7.227864240    1.454962627    0.178067381
   73 TYR   HD1      720    7.219164728    1.543575875    0.115194202
   73 TYR   CD2      721    7.379596831    1.293952006    0.277919392
   73 TYR   HD2      722    7.477747573    1.246952426    0.284087530
   73 TYR   CE1      723    7.128759753    1.421769588    0.269704809
   73 TYR   HE1      724    7.025636771    1.454186793    0.255777006
   73 TYR   CE2      725    7.280483650    1.264200933    0.370702721
   73 TYR   HE2      726    7.316407564    1.220848862    0.464035965
   73 TYR   CZ       727    7.156410639    1.326751935    0.367311357
   73 TYR   OH       728    7.053075772    1.289772762    0.447619409
   73 TYR   HH       729    7.084021631    1.204940205    0.490578462
   73 TYR   C        730    7.712887394    1.516206102    0.118557243
   73 TYR   O        731    7.803625340    1.436780859    0.142813517
   74 ALA   N        732    7.730778091    1.626275417    0.046074820
   74 ALA   H        733    7.653233997    1.683197257    0.018733360
   74 ALA   CA       734    0.066156888    1.675674563    0.003718047
   74 ALA   CB       735    0.074229632    1.811711359   -0.065830548
   74 ALA   C        736    0.159277948    1.694013338    0.123729111
   74 ALA   O        737    0.260515822    1.624166433    0.122576003
   75 SER   N        738    0.126127128    1.770731138    0.227190494
   75 SER   H        739    0.049945280    1.834944435    0.218580992
   75 SER   CA       740    0.220187177    1.790315413    0.338446769
   75 SER   CB       741    0.146142180    1.861127978    0.452068251
   75 SER   OG       742    0.225902230    1.873681126    0.570094638
   75 SER   HG       743    0.310667713    1.920948469    0.545998294
   75 SER   C        744    0.263064085    1.656162508    0.398226485
   75 SER   O        745    0.383183156    1.647282512    0.423176885
   76 LEU   N        746    0.173727802    1.558598567    0.412107581
   76 LEU   H        747    0.075137843    1.575269446    0.413563829
   76 LEU   CA       748    0.222070050    1.423272714    0.443098071
   76 LEU   CB       749    0.101398826    1.331385172    0.463301579
   76 LEU   CG       750    0.013467723    1.362226480    0.584648641
   76 LEU   CD1      751   -0.115337894    1.279723043    0.581696759
   76 LEU   CD2      752    0.076365827    1.330303697    0.720419809
   76 LEU   C        753    0.319388526    1.360611158    0.343027195
   76 LEU   O        754    0.436022885    1.345511348    0.379061935
   77 ALA   N        755    0.285678898    1.346597013    0.215135458
   77 ALA   H        756    0.192143319    1.357773640    0.181564826
   77 ALA   CA       757    0.374929989    1.293608961    0.111035250
   77 ALA   CB       758    0.296598954    1.273713962   -0.018886891
   77 ALA   C        759    0.507100038    1.365136393    0.082259425
   77 ALA   O        760    0.615696219    1.307729425    0.088704520
   78 LEU   N        761    0.497363614    1.497515452    0.090710220
   78 LEU   H        762    0.411258769    1.548366893    0.090385087
   78 LEU   CA       763    0.618163849    1.581041671    0.084236930
   78 LEU   CB       764    0.588684766    1.730124478    0.066480468
   78 LEU   CG       765    0.554434538    1.782072795   11.248469210
   78 LEU   CD1      766    0.439274439    1.706361203   11.182004400
   78 LEU   CD2      767    0.541602251    1.934518581   11.246045668
   78 LEU   C        768    0.713389207    1.562022503    0.202481625
   78 LEU   O        769    0.827043730    1.522163363    0.177497983
   79 GLU   N        770    0.660424847    1.562846051    0.324478064
   79 GLU   H        771    0.564947117    1.568314403    0.353720811
   79 GLU   CA       772    0.745954420    1.540362205    0.441916338
   79 GLU   CB       773    0.667056858    1.582093696    0.566189012
   79 GLU   CG       774    0.625887825    1.728372704    0.584076214
   79 GLU   CD       775    0.741468125    1.828455966    0.577913976
   79 GLU   OE1      776    0.716579634    1.936148928    0.519524753
   79 GLU   OE2      777    0.847141769    1.808860669    0.641742916
   79 GLU   C        778    0.805893820    1.400548913    0.458303974
   79 GLU   O        779    0.927417981    1.387741102    0.472377572
   80 ALA   N        780    0.730507198    1.303581228    0.407261407
   80 ALA   H        781    0.631220038    1.311583410    0.398427178
   80 ALA   CA       782    0.776322956    1.164835038    0.391141961
   80 ALA   CB       783    0.656537378    1.088781868    0.333928438
   80 ALA   C        784    0.901376640    1.151617300    0.303971151
   80 ALA   O        785    1.005824031    1.108469431    0.352530716
   81 MET   N        786    0.898752198    1.209694383    0.184346640
   81 MET   H        787    0.812817631    1.251093627    0.154323800
   81 MET   CA       788    1.015151688    1.208111209    0.094594771
   81 MET   CB       789    0.993545782    1.270249330   -0.043534627
   81 MET   CG       790    0.895528992    1.176969526   11.206815440
   81 MET   SD       791    0.883857199    1.196284046   11.025218004
   81 MET   CE       792    0.766569608    1.063914911   11.005066176
   81 MET   C        793    1.139769999    1.276523702    0.151185808
   81 MET   O        794    1.248363758    1.245740170    0.102286621
   82 LYSH  N        795    1.125371742    1.363236361    0.250998114
   82 LYSH  H        796    1.035648062    1.386016554    0.288842493
   82 LYSH  CA       797    1.242397703    1.416857978    0.322001094
   82 LYSH  CB       798    1.212370103    1.552359895    0.386404322
   82 LYSH  CG       799    1.187972090    1.668961235    0.290385648
   82 LYSH  CD       800    1.100518091    1.782376077    0.344259248
   82 LYSH  CE       801    1.149043713    1.850536275    0.472354897
   82 LYSH  NZ       802    1.075299820    1.961013100    0.535359793
   82 LYSH  HZ1      803    0.981965824    1.951691615    0.570028870
   82 LYSH  HZ2      804    1.061603930    2.023492601    0.458490672
   82 LYSH  HZ3      805    1.133294747    2.002815635    0.605282314
   82 LYSH  C        806    1.291517113    1.320110699    0.429885598
   82 LYSH  O        807    1.405379240    1.276329290    0.414099986
   83 HISB  N        808    1.201647147    1.279349004    0.519053436
   83 HISB  H        809    1.105336593    1.304299906    0.508921467
   83 HISB  CA       810    1.232113803    1.189529110    0.631377517
   83 HISB  CB       811    1.118455471    1.204880859    0.732650071
   83 HISB  CG       812    1.162445527    1.201287786    0.879161520
   83 HISB  ND1      813    1.213490719    1.308679163    0.938754348
   83 HISB  CD2      814    1.128323283    1.110491640    0.970161158
   83 HISB  HD2      815    1.112260660    1.003969861    0.953544242
   83 HISB  CE1      816    1.205680615    1.284164597    1.069244744
   83 HISB  HE1      817    1.270768297    1.322769535    1.147682393
   83 HISB  NE2      818    1.155737993    1.162571382    1.089433833
   83 HISB  HE2      819    1.133764969    1.130077821    1.181412637
   83 HISB  C        820    1.268153633    1.045703385    0.593637214
   83 HISB  O        821    1.298084969    0.951087480    0.666316050
   84 TRP   N        822    1.252165797    1.023199515    0.463531502
   84 TRP   H        823    1.201181356    1.089495888    0.408706684
   84 TRP   CA       824    1.289272836    0.900118872    0.392239694
   84 TRP   CB       825    1.250527318    0.910972975    0.244634428
   84 TRP   CG       826    1.158919804    0.798803071    0.195321687
   84 TRP   CD1      827    1.026027363    0.802819493    0.191915643
   84 TRP   HD1      828    0.965394619    0.892859298    0.182040023
   84 TRP   CD2      829    1.193247404    0.664212280    0.190157161
   84 TRP   NE1      830    0.978522486    0.679183386    0.203980890
   84 TRP   HE1      831    0.884791737    0.659269027    0.232553471
   84 TRP   CE2      832    1.076951936    0.589774814    0.206140456
   84 TRP   CE3      833    1.314655360    0.606033814    0.155615111
   84 TRP   HE3      834    1.409022348    0.660511978    0.153106125
   84 TRP   CZ2      835    1.080288035    0.451799393    0.189663679
   84 TRP   HZ2      836    0.989585290    0.391655584    0.183784288
   84 TRP   CZ3      837    1.321722513    0.468551361    0.136446618
   84 TRP   HZ3      838    1.412705889    0.420360930    0.100674297
   84 TRP   CH2      839    1.202896329    0.398162517    0.152092068
   84 TRP   HH2      840    1.198468543    0.296165054    0.113909112
   84 TRP   C        841    1.441489786    0.884794768    0.390812655
   84 TRP   O        842    1.485800321    0.773160765    0.417312845
   85 ARG   N        843    1.510581098    0.993108917    0.356411073
   85 ARG   H        844    1.465687077    1.078192699    0.329124304
   85 ARG   CA       845    1.653206044    0.982235965    0.322531733
   85 ARG   CB       846    1.690965731    1.112122475    0.251054532
   85 ARG   CG       847    1.623396143    1.103217834    0.114065774
   85 ARG   CD       848    1.675807483    1.227479507    0.041808378
   85 ARG   NE       849    1.624975298    1.349236936    0.106629020
   85 ARG   HE       850    1.676118354    1.373190590    0.189155545
   85 ARG   CZ       851    1.534495550    1.437612649    0.062380075
   85 ARG   NH1      852    1.509411225    1.553796343    0.124252235
   85 ARG   HH11     853    1.433857459    1.607665212    0.086975318
   85 ARG   HH12     854    1.569978186    1.610148061    0.180423445
   85 ARG   NH2      855    1.467508294    1.403334570   -0.048506375
   85 ARG   HH21     856    1.399835559    1.466230741   -0.086772729
   85 ARG   HH22     857    1.468725471    1.309826049   -0.083928065
   85 ARG   C        858    1.751673596    0.961421758    0.437754733
   85 ARG   O        859    1.777225474    1.051344087    0.517693464
   86 GLY   N        860    1.786957103    0.834036033    0.452480588
   86 GLY   H        861    1.780042731    0.767581427    0.378076327
   86 GLY   CA       862    1.882826107    0.788376933    0.554128819
   86 GLY   C        863    1.816847354    0.759869342    0.689182231
   86 GLY   O        864    1.810685338    0.644190919    0.730509322
   87 LYSH  N        865    1.730141499    0.857024807    0.716255777
   87 LYSH  H        866    1.725296984    0.946069081    0.671009367
   87 LYSH  CA       867    1.647853293    0.843858204    0.837352127
   87 LYSH  CB       868    1.574370802    0.976684715    0.856617587
   87 LYSH  CG       869    1.523961166    1.008711877    0.997485110
   87 LYSH  CD       870    1.640846273    1.016937301    1.095874961
   87 LYSH  CE       871    1.600287940    1.066076900    1.234976927
   87 LYSH  NZ       872    1.713808030    1.046241249    1.326253485
   87 LYSH  HZ1      873    1.750124846    0.953077767    1.327712359
   87 LYSH  HZ2      874    1.694262823    1.073871322    1.420353302
   87 LYSH  HZ3      875    1.789909493    1.103646252    1.296033402
   87 LYSH  C        876    1.547477372    0.728387107    0.838925205
   87 LYSH  O        877    1.541779909    0.656333933    0.938448575
   88 PHE   N        878    1.463214898    0.715391087    0.736836259
   88 PHE   H        879    1.417332429    0.792312435    0.692344523
   88 PHE   CA       880    1.392066604    0.587706239    0.721113917
   88 PHE   CB       881    1.241754821    0.597813941    0.694443165
   88 PHE   CG       882    1.165093426    0.465447461    0.691096928
   88 PHE   CD1      883    1.183993166    0.364003279    0.784219701
   88 PHE   HD1      884    1.249289520    0.385480097    0.868815146
   88 PHE   CD2      885    1.072415374    0.453817009    0.588162428
   88 PHE   HD2      886    1.075551826    0.524625036    0.505357940
   88 PHE   CE1      887    1.108447747    0.247690968    0.774979655
   88 PHE   HE1      888    1.107499888    0.173768433    0.855084311
   88 PHE   CE2      889    0.989768439    0.342115401    0.584767163
   88 PHE   HE2      890    0.905931686    0.333056463    0.515713847
   88 PHE   CZ       891    1.013102438    0.238337958    0.674257181
   88 PHE   HZ       892    0.947267094    0.151575201    0.669903156
   88 PHE   C        893    1.462171356    0.487484278    0.629168833
   88 PHE   O        894    1.489762144    0.378776203    0.679669609
   89 GLY   N        895    1.514267799    0.529934436    0.514388074
   89 GLY   H        896    1.514804393    0.628500048    0.497482224
   89 GLY   CA       897    1.590664798    0.441593149    0.425130624
   89 GLY   C        898    1.708874818    0.500807858    0.348151095
   89 GLY   O        899    1.711832750    0.610382856    0.292351396
   90 GLU   N        900    1.819061265    0.427622916    0.361904970
   90 GLU   H        901    1.824156699    0.379678418    0.449514481
   90 GLU   CA       902    1.942373819    0.435883648    0.282286314
   90 GLU   CB       903    2.029020163    0.326011968    0.344208070
   90 GLU   CG       904    2.149499839    0.394135691    0.409421956
   90 GLU   CD       905    2.223104088    0.503920801    0.332342595
   90 GLU   OE1      906    2.271792454    0.476267613    0.220584907
   90 GLU   OE2      907    2.212990834    0.619130701    0.379797566
   90 GLU   C        908    1.924107469    0.416597751    0.131602968
   90 GLU   O        909    1.825814918    0.362509171    0.081165335
   91 ASN   N        910    2.026460059    0.460532406    0.058905319
   91 ASN   H        911    2.110987216    0.475249693    0.110272432
   91 ASN   CA       912    2.039527664    0.446652055   11.234903847
   91 ASN   CB       913    2.185029470    0.478765391   11.200222837
   91 ASN   CG       914    2.211153676    0.629468799   11.204102942
   91 ASN   OD1      915    2.142230700    0.704171158   11.134852203
   91 ASN   ND2      916    2.253420528    0.676365525   11.321159707
   91 ASN   HD21     917    2.275486538    0.772701528   11.336362690
   91 ASN   HD22     918    2.237008831    0.614798815   11.398226224
   91 ASN   C        919    2.001763170    0.308714900   11.180498340
   91 ASN   O        920    2.015124598    0.207147696   11.248590965
   92 ASN   N        921    1.935827966    0.313409379   11.065082044
   92 ASN   H        922    1.927288739    0.397446365   11.011539513
   92 ASN   CA       923    1.882859294    0.199906851   10.988125782
   92 ASN   CB       924    1.974574171    0.080203977   10.962227032
   92 ASN   CG       925    2.095596152    0.093095581   10.869516057
   92 ASN   OD1      926    2.197712102    0.149453762   10.908568824
   92 ASN   ND2      927    2.069142999    0.104519039   10.739684348
   92 ASN   HD21     928    2.138397324    0.120140317   10.669258258
   92 ASN   HD22     929    1.974609791    0.107183237   10.707205458
   92 ASN   C        930    1.753730140    0.130250317   11.031528629
   92 ASN   O        931    1.696975636    0.055447481   10.952077464
   93 ARG   N        932    1.707418902    0.152822380   11.154156139
   93 ARG   H        933    1.750312841    0.220154095   11.214387253
   93 ARG   CA       934    1.586980577    0.086173571   11.205780952
   93 ARG   CB       935    1.556179371    0.104337235   11.354555450
   93 ARG   CG       936    1.647216295    0.029020298   11.451768128
   93 ARG   CD       937    1.600111612    0.051260623    0.273865959
   93 ARG   NE       938    1.698889709    0.002064433    0.370993749
   93 ARG   HE       939    1.769972274   -0.059822900    0.337568576
   93 ARG   CZ       940    1.701192305    0.029901322    0.502040659
   93 ARG   NH1      941    1.608191948    0.099271247    0.569083736
   93 ARG   HH11     942    1.603144394    0.095471795    0.668878211
   93 ARG   HH12     943    1.523495348    0.136728310    0.531377661
   93 ARG   NH2      944    1.811214551   -0.001698158    0.571695928
   93 ARG   HH21     945    1.890724410   -0.044012070    0.528250928
   93 ARG   HH22     946    1.814039384    0.010946130    0.670853185
   93 ARG   C        947    1.458663085    0.126425976   11.132809075
   93 ARG   O        948    1.367865406    0.043584793   11.128102853
   94 TYR   N        949    1.449700221    0.257541529   11.112344206
   94 TYR   H        950    1.492070021    0.327481002   11.169892927
   94 TYR   CA       951    1.362555369    0.308060436   11.005267243
   94 TYR   CB       952    1.307392449    0.443682604   11.049693935
   94 TYR   CG       953    1.220177209    0.513199071   10.944973535
   94 TYR   CD1      954    1.261593483    0.622239798   10.869370316
   94 TYR   HD1      955    1.368095179    0.645440145   10.870354441
   94 TYR   CD2      956    1.083430792    0.495827145   10.962784276
   94 TYR   HD2      957    1.051369199    0.404110015   11.012169426
   94 TYR   CE1      958    1.173561145    0.715353770   10.815519063
   94 TYR   HE1      959    1.206244486    0.789444237   10.742560065
   94 TYR   CE2      960    0.993293411    0.584748229   10.905441072
   94 TYR   HE2      961    0.887991554    0.557023243   10.910131376
   94 TYR   CZ       962    1.037216480    0.695449619   10.833768196
   94 TYR   OH       963    0.948568950    0.798150039   10.843157733
   94 TYR   HH       964    0.947796357    0.854134600   10.760305353
   94 TYR   C        965    1.432444017    0.307040039   10.869165896
   94 TYR   O        966    1.549045966    0.343860955   10.855755804
   95 VAL   N        967    1.361946970    0.255245921   10.768972581
   95 VAL   H        968    1.272377386    0.219486428   10.795432247
   95 VAL   CA       969    1.395148374    0.263730420   10.626022521
   95 VAL   CB       970    1.383225522    0.129554254   10.553450989
   95 VAL   CG1      971    1.452128260    0.128394144   10.416833283
   95 VAL   CG2      972    1.432892229    0.010600196   10.635874202
   95 VAL   C        973    1.302977462    0.371185178   10.567970836
   95 VAL   O        974    1.182239056    0.365062370   10.590660236
   96 ASN   N        975    1.356653754    0.472410515   10.500433291
   96 ASN   H        976    1.453652698    0.477847097   10.524141704
   96 ASN   CA       977    1.279205510    0.570712549   10.423300292
   96 ASN   CB       978    1.366109205    0.689051446   10.380278207
   96 ASN   CG       979    1.295669536    0.824584194   10.371662860
   96 ASN   OD1      980    1.213582463    0.843433527   10.282030501
   96 ASN   ND2      981    1.334952994    0.917909957   10.457895935
   96 ASN   HD21     982    1.312074078    1.013283155   10.438413706
   96 ASN   HD22     983    1.372410063    0.889007499   10.545991056
   96 ASN   C        984    1.237467488    0.506314028   10.290925200
   96 ASN   O        985    1.323104350    0.452404991   10.221002589
   97 GLN   N        986    1.113373242    0.535760123   10.253189184
   97 GLN   H        987    1.045321285    0.576842037   10.313862297
   97 GLN   CA       988    1.051369767    0.482502660   10.131023053
   97 GLN   CB       989    1.018754675    0.334582539   10.152505281
   97 GLN   CG       990    0.995922812    0.260813686   10.020432373
   97 GLN   CD       991    1.061301112    0.122555049   10.016556020
   97 GLN   OE1      992    0.990632996    0.021895280   10.017634578
   97 GLN   NE2      993    1.193574670    0.112472170   10.026099189
   97 GLN   HE21     994    1.233408155    0.021725027   10.012784216
   97 GLN   HE22     995    1.249079143    0.190118312    9.996276648
   97 GLN   C        996    0.924006574    0.563916205   10.107345869
   97 GLN   O        997    0.843596691    0.579840469   10.199050267
   98 ARG   N        998    0.895651905    0.589737210    9.980004422
   98 ARG   H        999    0.955430001    0.553746637    9.908377799
   98 ARG   CA      1000    0.786273738    0.681288140    9.944453280
   98 ARG   CB      1001    0.804282514    0.732922338    9.801566272
   98 ARG   CG      1002    0.929598055    0.814805415    9.769997600
   98 ARG   CD      1003    0.964576402    0.803461825    9.621477976
   98 ARG   NE      1004    1.087445492    0.881155472    9.599662324
   98 ARG   HE      1005    1.056388891    0.970625115    9.567547463
   98 ARG   CZ      1006    1.214527184    0.839420690    9.607823446
   98 ARG   NH1     1007    1.239590006    0.709981569    9.631795430
   98 ARG   HH11    1008    1.334314594    0.678050249    9.629002712
   98 ARG   HH12    1009    1.175800110    0.638845251    9.661281462
   98 ARG   NH2     1010    1.308239948    0.925321761    9.565456550
   98 ARG   HH21    1011    1.403258455    0.913085357    9.594130955
   98 ARG   HH22    1012    1.276812557    0.998122820    9.504522135
   98 ARG   C       1013    0.641912986    0.633410151    9.961009122
   98 ARG   O       1014    0.625213617    0.514134424    9.936039971
   99 LEU   N       1015    0.561000648    0.715295656   10.027604068
   99 LEU   H       1016    0.595364942    0.806329586   10.050658250
   99 LEU   CA      1017    0.422774970    0.672335620   10.053238778
   99 LEU   CB      1018    0.379602423    0.751788672   10.176643731
   99 LEU   CG      1019    0.248844653    0.703313927   10.239573314
   99 LEU   CD1     1020    0.246982848    0.556103637   10.281210459
   99 LEU   CD2     1021    0.208526301    0.795613378   10.354750570
   99 LEU   C       1022    0.339992097    0.706234895    9.929106004
   99 LEU   O       1023    0.309741586    0.822494795    9.902694418
  100 LEU   N       1024    0.293625503    0.606085393    9.854864915
  100 LEU   H       1025    0.339764700    0.525058971    9.891002321
  100 LEU   CA      1026    0.209423672    0.630918249    9.736948836
  100 LEU   CB      1027    0.252354948    0.540480776    9.621246579
  100 LEU   CG      1028    0.218618413    0.610053772    9.489218971
  100 LEU   CD1     1029    0.324225318    0.563248959    9.388887583
  100 LEU   CD2     1030    0.083123076    0.583227820    9.423395461
  100 LEU   C       1031    0.063544785    0.610044133    9.778103368
  100 LEU   O       1032    0.021625243    0.495765014    9.795850610
  101 PHE   N       1033    7.785938204    0.720456623    9.782221310
  101 PHE   H       1034    7.790908183    0.816070970    9.753355844
  101 PHE   CA      1035    7.651741167    0.723612423    9.842140025
  101 PHE   CB      1036    7.642096693    0.833584354    9.948088276
  101 PHE   CG      1037    7.553450841    0.791375730   10.065427739
  101 PHE   CD1     1038    7.611938720    0.774497464   10.190394458
  101 PHE   HD1     1039    7.692099408    0.840264314   10.224001185
  101 PHE   CD2     1040    7.420510460    0.755293648   10.046770495
  101 PHE   HD2     1041    7.367449630    0.793223196    9.959433791
  101 PHE   CE1     1042    7.539172122    0.711844918   10.290903921
  101 PHE   HE1     1043    7.590260151    0.707750172   10.387114064
  101 PHE   CE2     1044    7.344801142    0.701157824   10.150010922
  101 PHE   HE2     1045    7.237403792    0.691807785   10.133904764
  101 PHE   CZ      1046    7.405372745    0.678656322   10.273091557
  101 PHE   HZ      1047    7.347261596    0.645578673   10.359178933
  101 PHE   C       1048    7.544984068    0.748322458    9.735358491
  101 PHE   O       1049    7.527705447    0.860581664    9.688123157
  102 SER   N       1050    7.486005445    0.634826747    9.698870669
  102 SER   H       1051    7.499684083    0.551250726    9.752064443
  102 SER   CA      1052    7.401442466    0.621249204    9.579397690
  102 SER   CB      1053    7.390971519    0.476557891    9.530749676
  102 SER   OG      1054    7.503782595    0.440090070    9.450806120
  102 SER   HG      1055    7.475044897    0.441324356    9.355032236
  102 SER   C       1056    7.254847506    0.661493006    9.596771665
  102 SER   O       1057    7.198943395    0.634585940    9.702977905
  103 GLY   N       1058    7.191617328    0.696772254    9.485196780
  103 GLY   H       1059    7.242169595    0.734772272    9.407722155
  103 GLY   CA      1060    7.044935328    0.698594408    9.475765348
  103 GLY   C       1061    6.981616776    0.690238438    9.336724745
  103 GLY   O       1062    7.058591247    0.701452905    9.241445198
  104 GLU   N       1063    6.849340640    0.700818455    9.327708807
  104 GLU   H       1064    6.796899993    0.695010875    9.412661376
  104 GLU   CA      1065    6.781125097    0.710302147    9.197824217
  104 GLU   CB      1066    6.729637607    0.575016274    9.148254284
  104 GLU   CG      1067    6.624533689    0.510895750    9.239094199
  104 GLU   CD      1068    6.492708746    0.584006561    9.265282169
  104 GLU   OE1     1069    6.457713851    0.620222797    9.379688353
  104 GLU   OE2     1070    6.416224682    0.583278538    9.166403226
  104 GLU   C       1071    6.675163299    0.818290968    9.174970809
  104 GLU   O       1072    6.642361910    0.884323578    9.273428324
  105 GLY   N       1073    6.668253060    0.858457057    9.048374141
  105 GLY   H       1074    6.725450748    0.829530099    8.971615173
  105 GLY   CA      1075    6.576555997    0.963429867    9.001657885
  105 GLY   C       1076    6.637031651    1.076677384    8.918430841
  105 GLY   O       1077    6.697307379    1.053319901    8.813781926
  106 SER   N       1078    6.613644994    1.202360100    8.955146633
  106 SER   H       1079    6.569335305    1.211554960    9.044330007
  106 SER   CA      1080    6.649050573    1.317959499    8.871505920
  106 SER   CB      1081    6.557684947    1.437094140    8.900998351
  106 SER   OG      1082    6.597126796    1.473040354    9.033669833
  106 SER   HG      1083    6.529830752    1.431729915    9.095030988
  106 SER   C       1084    6.797444534    1.354379791    8.879560385
  106 SER   O       1085    6.877164946    1.286976177    8.944612719
  107 SER   N       1086    6.840730511    1.443903211    8.791229911
  107 SER   H       1087    6.816784776    1.495340788    8.708874396
  107 SER   CA      1088    6.971139312    1.510327793    8.805085365
  107 SER   CB      1089    7.008107526    1.607889142    8.693155157
  107 SER   OG      1090    7.138139812    1.666827038    8.701483617
  107 SER   HG      1091    7.211867033    1.600409539    8.689090910
  107 SER   C       1092    7.006959339    1.580899222    8.936036275
  107 SER   O       1093    6.920673969    1.660885259    8.971919048
  108 LEU   N       1094    7.132997520    1.569143952    8.976843431
  108 LEU   H       1095    7.195020838    1.519721208    8.915923440
  108 LEU   CA      1096    7.191826934    1.636292336    9.093643658
  108 LEU   CB      1097    7.333696948    1.588829243    9.125780875
  108 LEU   CG      1098    7.332037649    1.446174439    9.181095057
  108 LEU   CD1     1099    7.434905923    1.357393180    9.110774042
  108 LEU   CD2     1100    7.366577487    1.456520896    9.329783121
  108 LEU   C       1101    7.177081345    1.788560286    9.096683478
  108 LEU   O       1102    7.159812598    1.842774941    9.205738541
  109 THR   N       1103    7.160504925    1.855146548    8.982746353
  109 THR   H       1104    7.146503528    1.799132727    8.901088628
  109 THR   CA      1105    7.157175314    2.001585355    8.970245033
  109 THR   CB      1106    7.150844568    2.042794965    8.823029321
  109 THR   OG1     1107    7.038328916    1.976293929    8.765004521
  109 THR   HG1     1108    7.002740056    2.024097678    8.684694227
  109 THR   CG2     1109    7.273964522    2.009983108    8.738304940
  109 THR   C       1110    7.038747483    2.073614322    9.035045054
  109 THR   O       1111    7.048755636    2.180279099    9.095483859
  110 THR   N       1112    6.916327623    2.025428202    9.015493827
  110 THR   H       1113    6.921869264    1.963817726    8.936912527
  110 THR   CA      1114    6.784771853    2.073295544    9.060363738
  110 THR   CB      1115    6.674319878    1.985350357    9.001414205
  110 THR   OG1     1116    6.681363127    1.846609195    9.035350361
  110 THR   HG1     1117    6.600167171    1.803542299    8.995939403
  110 THR   CG2     1118    6.661668120    2.010452070    8.851011328
  110 THR   C       1119    6.770400413    2.069853270    9.212656462
  110 THR   O       1120    6.828088275    1.981571157    9.275960539
  111 PRO   N       1121    6.709869685    2.171800493    9.272946161
  111 PRO   CA      1122    6.677113795    2.162499224    9.415961519
  111 PRO   CB      1123    6.609330507    2.296489590    9.445291935
  111 PRO   CG      1124    6.699013951    2.395874442    9.371175438
  111 PRO   CD      1125    6.722201711    2.315250429    9.243225683
  111 PRO   C       1126    6.574612714    2.053029332    9.446203625
  111 PRO   O       1127    6.484680467    2.025734058    9.366869515
  112 PRO   N       1128    6.600068185    1.972270748    9.548767773
  112 PRO   CA      1129    6.539528344    1.839962921    9.569607627
  112 PRO   CB      1130    6.615743860    1.770871463    9.682852143
  112 PRO   CG      1131    6.687312271    1.889197438    9.748308058
  112 PRO   CD      1132    6.693387814    2.010767644    9.655618148
  112 PRO   C       1133    6.386841469    1.838917681    9.579337539
  112 PRO   O       1134    6.331944983    1.877209606    9.682544036
  113 LYSH  N       1135    6.325862853    1.749209420    9.502363979
  113 LYSH  H       1136    6.380145828    1.720368902    9.423486825
  113 LYSH  CA      1137    6.186185099    1.703755723    9.496580473
  113 LYSH  CB      1138    6.141693604    1.717022077    9.350797787
  113 LYSH  CG      1139    6.155982703    1.855521293    9.287377620
  113 LYSH  CD      1140    6.075149159    1.955472751    9.370338636
  113 LYSH  CE      1141    5.977947836    2.040430770    9.288222309
  113 LYSH  NZ      1142    6.038544320    2.147422889    9.207648607
  113 LYSH  HZ1     1143    6.075100335    2.105550376    9.124517821
  113 LYSH  HZ2     1144    6.112741800    2.197067710    9.252707312
  113 LYSH  HZ3     1145    5.973374971    2.215118981    9.173440152
  113 LYSH  C       1146    6.160074947    1.558404120    9.536583198
  113 LYSH  O       1147    6.256612717    1.483592043    9.551210543
  114 ALA   N       1148    6.035894840    1.540757546    9.580856280
  114 ALA   H       1149    5.976186447    1.620959948    9.579274825
  114 ALA   CA      1150    5.984174012    1.413161894    9.632389540
  114 ALA   CB      1151    5.833230673    1.435842235    9.643133173
  114 ALA   C       1152    6.006764465    1.282340366    9.556303547
  114 ALA   O       1153    6.034968681    1.276879652    9.436695046
  115 LEU   N       1154    5.975081736    1.174849247    9.627952877
  115 LEU   H       1155    5.992748409    1.182381648    9.726091401
  115 LEU   CA      1156    5.961127626    1.033344391    9.590621124
  115 LEU   CB      1157    5.853662299    1.015770720    9.483143624
  115 LEU   CG      1158    5.710521970    1.010119350    9.536911965
  115 LEU   CD1     1159    5.609475462    1.091139901    9.455440196
  115 LEU   CD2     1160    5.669314326    0.867492974    9.573927179
  115 LEU   C       1161    6.085180104    0.956035311    9.545377901
  115 LEU   O       1162    6.109851318    0.840268056    9.578835207
  116 GLU   N       1163    6.177928392    1.031544664    9.487196079
  116 GLU   H       1164    6.176840954    1.121450850    9.443415418
  116 GLU   CA      1165    6.310776278    0.987093006    9.442607862
  116 GLU   CB      1166    6.362377955    1.067536152    9.323110054
  116 GLU   CG      1167    6.347569644    1.218682709    9.341670316
  116 GLU   CD      1168    6.376284227    1.292028470    9.210516857
  116 GLU   OE1     1169    6.420257804    1.409026832    9.211886819
  116 GLU   OE2     1170    6.353614957    1.239180749    9.099529252
  116 GLU   C       1171    6.412381416    0.980296283    9.556803769
  116 GLU   O       1172    6.430554688    1.082248659    9.623169977
  117 THR   N       1173    6.487704794    0.870672065    9.557603042
  117 THR   H       1174    6.468768553    0.804345053    9.485190496
  117 THR   CA      1175    6.596802781    0.852552481    9.654458220
  117 THR   CB      1176    6.638679172    0.705578778    9.662125720
  117 THR   OG1     1177    6.678914399    0.668652347    9.529957152
  117 THR   HG1     1178    6.592545802    0.647601472    9.484144844
  117 THR   CG2     1179    6.541681504    0.604352274    9.723408207
  117 THR   C       1180    6.717906137    0.945883817    9.648550141
  117 THR   O       1181    6.772186890    0.987072214    9.750957246
  118 VAL   N       1182    6.737458476    1.002799979    9.529944532
  118 VAL   H       1183    6.675029010    0.977377294    9.456073636
  118 VAL   CA      1184    6.833447184    1.108808847    9.495905018
  118 VAL   CB      1185    6.830733573    1.132706900    9.344804396
  118 VAL   CG1     1186    6.704113063    1.206968129    9.301619048
  118 VAL   CG2     1187    6.962987231    1.197855573    9.303878771
  118 VAL   C       1188    6.822222904    1.237467831    9.577961652
  118 VAL   O       1189    6.920408901    1.299741304    9.618093357
  119 ASN   N       1190    6.705325633    1.256888727    9.638336603
  119 ASN   H       1191    6.620718492    1.207916944    9.617326349
  119 ASN   CA      1192    6.683626260    1.373023568    9.725784229
  119 ASN   CB      1193    6.535349995    1.366645477    9.762927793
  119 ASN   CG      1194    6.482071156    1.472058392    9.860161758
  119 ASN   OD1     1195    6.504587937    1.498343106    9.978188610
  119 ASN   ND2     1196    6.371442092    1.529193774    9.813409325
  119 ASN   HD21    1197    6.322331495    1.589202989    9.876546951
  119 ASN   HD22    1198    6.326909782    1.497530621    9.729662116
  119 ASN   C       1199    6.766291414    1.359782087    9.853854000
  119 ASN   O       1200    6.847016937    1.450238626    9.874628075
  120 TYR   N       1201    6.790612743    1.238163569    9.901879428
  120 TYR   H       1202    6.736016322    1.157331855    9.879814395
  120 TYR   CA      1203    6.880515440    1.222084524   10.017074838
  120 TYR   CB      1204    6.859521812    1.082118558   10.075203080
  120 TYR   CG      1205    6.933159371    1.054666884   10.206468553
  120 TYR   CD1     1206    6.881705612    1.093048527   10.329753860
  120 TYR   HD1     1207    6.777343112    1.114772206   10.352464594
  120 TYR   CD2     1208    7.056517556    0.991708038   10.194637371
  120 TYR   HD2     1209    7.083697065    0.939057894   10.103152934
  120 TYR   CE1     1210    6.956276092    1.066406784   10.443987904
  120 TYR   HE1     1211    6.917368145    1.100313250   10.539991269
  120 TYR   CE2     1212    7.132446259    0.965786902   10.308133256
  120 TYR   HE2     1213    7.235031997    0.935252803   10.287521199
  120 TYR   CZ      1214    7.079681083    1.003796095   10.430982860
  120 TYR   OH      1215    7.141463455    0.957209194   10.542810154
  120 TYR   HH      1216    7.071382922    0.939692428   10.611956728
  120 TYR   C       1217    7.029330060    1.241389647    9.987197594
  120 TYR   O       1218    7.088268766    1.331156197   10.047182815
  121 ILE   N       1219    7.074102925    1.196558568    9.870259157
  121 ILE   H       1220    7.019725254    1.131440238    9.817312246
  121 ILE   CA      1221    7.204382505    1.214507893    9.804550943
  121 ILE   CB      1222    7.207643010    1.133121165    9.675034091
  121 ILE   CG1     1223    7.224086707    0.983332585    9.701591571
  121 ILE   CG2     1224    7.334131774    1.176820276    9.600862259
  121 ILE   CD      1225    7.120503726    0.916735317    9.792401072
  121 ILE   C       1226    7.235116308    1.362858534    9.783079879
  121 ILE   O       1227    7.327751158    1.420731757    9.839645575
  122 LYSH  N       1228    7.143243544    1.439943092    9.725555186
  122 LYSH  H       1229    7.057764718    1.398806406    9.693914040
  122 LYSH  CA      1230    7.148899079    1.584996764    9.702391199
  122 LYSH  CB      1231    7.031604597    1.640506715    9.621323045
  122 LYSH  CG      1232    7.029116619    1.589165584    9.477207138
  122 LYSH  CD      1233    6.903182317    1.653783629    9.419081747
  122 LYSH  CE      1234    6.866929681    1.599679910    9.280628578
  122 LYSH  NZ      1235    6.744636905    1.654398522    9.220135676
  122 LYSH  HZ1     1236    6.662196080    1.661485814    9.276305818
  122 LYSH  HZ2     1237    6.721989636    1.593575221    9.144053151
  122 LYSH  HZ3     1238    6.758329925    1.741513419    9.172970841
  122 LYSH  C       1239    7.151902960    1.659388477    9.836071379
  122 LYSH  O       1240    7.224679108    1.757923443    9.847247893
  123 LYSH  N       1241    7.074012431    1.623320167    9.937664567
  123 LYSH  H       1242    7.012279414    1.545073473    9.929448019
  123 LYSH  CA      1243    7.076428981    1.676728085   10.074610123
  123 LYSH  CB      1244    6.945694853    1.643949921   10.147045380
  123 LYSH  CG      1245    6.829329984    1.693950731   10.061222999
  123 LYSH  CD      1246    6.693196073    1.666085268   10.125278135
  123 LYSH  CE      1247    6.589745027    1.777997712   10.111733490
  123 LYSH  NZ      1248    6.458208687    1.725084599   10.150559172
  123 LYSH  HZ1     1249    6.462856143    1.703306696   10.248054456
  123 LYSH  HZ2     1250    6.426943986    1.647341208   10.095971749
  123 LYSH  HZ3     1251    6.390882915    1.798541577   10.159045692
  123 LYSH  C       1252    7.194584158    1.652594410   10.168769360
  123 LYSH  O       1253    7.261448689    1.741198797   10.221776247
  124 ALA   N       1254    7.243938216    1.529274939   10.161843753
  124 ALA   H       1255    7.184478333    1.456517151   10.127606384
  124 ALA   CA      1256    7.372808167    1.484304014   10.216462661
  124 ALA   CB      1257    7.383085278    1.332553916   10.199842066
  124 ALA   C       1258    7.493757900    1.551727890   10.151371935
  124 ALA   O       1259    7.581017239    1.597769063   10.224831943
  125 TYR   N       1260    7.490186998    1.565116812   10.019095643
  125 TYR   H       1261    7.427482238    1.512239217    9.961885954
  125 TYR   CA      1262    7.580151253    1.653726157    9.943831047
  125 TYR   CB      1263    7.556102712    1.636474620    9.793725522
  125 TYR   CG      1264    7.639701086    1.740636889    9.719115018
  125 TYR   CD1     1265    7.773235753    1.716705818    9.688783855
  125 TYR   HD1     1266    7.820430939    1.621763159    9.714100807
  125 TYR   CD2     1267    7.578405248    1.856488642    9.672818179
  125 TYR   HD2     1268    7.472506983    1.876756898    9.688788979
  125 TYR   CE1     1269    0.043252683    1.809164877    9.609040943
  125 TYR   HE1     1270    0.150021098    1.789803975    9.598712236
  125 TYR   CE2     1271    7.649846213    1.943844614    9.591650180
  125 TYR   HE2     1272    7.599769761    2.037306112    9.566343300
  125 TYR   CZ      1273    7.783155857    1.925030282    9.557051281
  125 TYR   OH      1274    7.840504621    2.007289841    9.465178996
  125 TYR   HH      1275    7.928783372    1.962056996    9.452453500
  125 TYR   C       1276    7.587392386    1.798476012    9.992862565
  125 TYR   O       1277    7.691973673    1.850327236   10.031614081
  126 ALA   N       1278    7.466572897    1.851365848   10.009970654
  126 ALA   H       1279    7.390115143    1.809579863    9.960889688
  126 ALA   CA      1280    7.458247250    1.986353023   10.067585802
  126 ALA   CB      1281    7.309989020    2.023291564   10.075769536
  126 ALA   C       1282    7.496096241    1.999191385   10.215282027
  126 ALA   O       1283    7.570643115    2.092921278   10.243346325
  127 ILE   N       1284    7.471360490    1.900889910   10.301386592
  127 ILE   H       1285    7.402923179    1.831467918   10.279078213
  127 ILE   CA      1286    7.538697819    1.881794362   10.430663710
  127 ILE   CB      1287    7.484802373    1.771968801   10.522569594
  127 ILE   CG1     1288    7.339011992    1.809098680   10.550459376
  127 ILE   CG2     1289    7.556303371    1.765897193   10.657702765
  127 ILE   CD      1290    7.268192998    1.679034750   10.588913778
  127 ILE   C       1291    7.690850569    1.873826174   10.416654608
  127 ILE   O       1292    7.759066164    1.955226733   10.478699828
  128 SER   N       1293    7.741753032    1.779873811   10.337449063
  128 SER   H       1294    7.674345447    1.714758957   10.302557623
  128 SER   CA      1295    0.087516074    1.746056340   10.321828414
  128 SER   CB      1296    0.104617717    1.634214013   10.218845799
  128 SER   OG      1297    0.227973585    1.564090449   10.236660496
  128 SER   HG      1298    0.207400856    1.466297879   10.240320917
  128 SER   C       1299    0.173391740    1.864791773   10.277824877
  128 SER   O       1300    0.277085857    1.879439426   10.342355529
  129 CYSH  N       1301    0.123177641    1.942485365   10.182260452
  129 CYSH  H       1302    0.056726484    1.896982679   10.122979179
  129 CYSH  CA      1303    0.194587333    2.062304077   10.135897860
  129 CYSH  CB      1304    0.147475634    2.101756701    9.995779987
  129 CYSH  SG      1305    0.195191681    1.976214938    9.871484346
  129 CYSH  HG      1306    0.079201655    1.968815409    9.806832331
  129 CYSH  C       1307    0.183778583    2.185092858   10.226529203
  129 CYSH  O       1308    0.268243199    2.274212046   10.219191473
  130 GLU   N       1309    0.077223809    2.186506863   10.306110622
  130 GLU   H       1310   -0.000611457    2.133512243   10.272446686
  130 GLU   CA      1311    0.078125489    2.283278802   10.416780043
  130 GLU   CB      1312   -0.066444816    2.307124352   10.460848983
  130 GLU   CG      1313    7.703666399    2.451717489   10.503400690
  130 GLU   CD      1314    7.764812522    2.489105391   10.638567685
  130 GLU   OE1     1315    7.847165909    2.583125848   10.636805782
  130 GLU   OE2     1316    7.725050979    2.430144259   10.741379330
  130 GLU   C       1317    0.174157856    2.246487205   10.530083476
  130 GLU   O       1318    0.246508375    2.333174677   10.578887853
  131 LEU   N       1319    0.180252521    2.116370534   10.556975459
  131 LEU   H       1320    0.118988093    2.045243276   10.522513859
  131 LEU   CA      1321    0.267239547    2.065273509   10.663913267
  131 LEU   CB      1322    0.248333013    1.914908119   10.684956086
  131 LEU   CG      1323    0.228972027    1.864858403   10.828250410
  131 LEU   CD1     1324    0.098840269    1.917779756   10.888864719
  131 LEU   CD2     1325    0.227192453    1.712439167   10.841609108
  131 LEU   C       1326    0.414826320    2.080065332   10.626334249
  131 LEU   O       1327    0.493610509    2.121312928   10.711320564
  132 THR   N       1328    0.454239698    2.030163024   10.509511201
  132 THR   H       1329    0.386477190    1.981333926   10.454520483
  132 THR   CA      1330    0.588972703    2.027895649   10.450733070
  132 THR   CB      1331    0.596626994    1.913428150   10.349498189
  132 THR   OG1     1332    0.575374486    1.786341610   10.411548616
  132 THR   HG1     1333    0.617411381    1.784850882   10.502278674
  132 THR   CG2     1334    0.718864868    1.905456929   10.257806357
  132 THR   C       1335    0.642294376    2.158106574   10.390641818
  132 THR   O       1336    0.584032216    2.215149558   10.298536591
  133 PRO   N       1337    0.750229657    2.213185570   10.445472125
  133 PRO   CA      1338    0.824231141    2.325186271   10.385537937
  133 PRO   CB      1339    0.946697222    2.360333825   10.470270661
  133 PRO   CG      1340    0.905335918    2.287766790   10.598460360
  133 PRO   CD      1341    0.835034470    2.159695296   10.552980567
  133 PRO   C       1342    0.861684494    2.287166347   10.242137861
  133 PRO   O       1343    0.900336609    2.174850171   10.210182609
  134 GLY   N       1344    0.848056572    2.380312508   10.148178759
  134 GLY   H       1345    0.832757688    2.476009977   10.172862905
  134 GLY   CA      1346    0.857632313    2.358296423   10.003152430
  134 GLY   C       1347    0.781051773    2.237368372    9.949080505
  134 GLY   O       1348    0.840225636    2.148331820    9.888253127
  135 GLY   N       1349    0.648142374    2.242525544    9.948196871
  135 GLY   H       1350    0.596240838    2.314330019    9.994568865
  135 GLY   CA      1351    0.563140060    2.126946695    9.916188460
  135 GLY   C       1352    0.554313726    2.091203978    9.767675562
  135 GLY   O       1353    0.568353438    1.974404956    9.731760321
  136 ARG   N       1354    0.536345560    2.179731239    9.670053987
  136 ARG   H       1355    0.470009611    2.252337989    9.688201753
  136 ARG   CA      1356    0.567113106    2.148613801    9.529706318
  136 ARG   CB      1357    0.552867651    2.280224890    9.452976736
  136 ARG   CG      1358    0.411643583    2.335296309    9.432193532
  136 ARG   CD      1359    0.412361330    2.461961183    9.346375952
  136 ARG   NE      1360    0.484327209    2.439339923    9.220213846
  136 ARG   HE      1361    0.583082166    2.428563676    9.231674670
  136 ARG   CZ      1362    0.433362924    2.452297363    9.096963441
  136 ARG   NH1     1363    0.315294381    2.508646485    9.068012197
  136 ARG   HH11    1364    0.265641730    2.506995919    8.981234279
  136 ARG   HH12    1365    0.278591987    2.566687715    9.140698356
  136 ARG   NH2     1366    0.508141518    2.399672352    8.999015754
  136 ARG   HH21    1367    0.482800758    2.389923209    8.902777123
  136 ARG   HH22    1368    0.601375860    2.370363597    9.020190596
  136 ARG   C       1369    0.701437422    2.079808124    9.504519383
  136 ARG   O       1370    0.707110600    2.018759851    9.397882375
  137 ASP   N       1371    0.802398689    2.126223568    9.577604703
  137 ASP   H       1372    0.783820437    2.203072762    9.638840816
  137 ASP   CA      1373    0.932632697    2.067813987    9.542410953
  137 ASP   CB      1374    1.049254091    2.163678808    9.567334522
  137 ASP   CG      1375    1.049170249    2.269715491    9.457050580
  137 ASP   OD1     1376    0.979208168    2.371429167    9.476633500
  137 ASP   OD2     1377    1.123671559    2.256449277    9.357558937
  137 ASP   C       1378    0.951393127    1.923174092    9.588680941
  137 ASP   O       1379    1.002158629    1.835405625    9.519037005
  138 ALA   N       1380    0.898383304    1.902307235    9.708874559
  138 ALA   H       1381    0.897087485    1.974579758    9.777976101
  138 ALA   CA      1382    0.897622746    1.776410381    9.784771502
  138 ALA   CB      1383    0.872550279    1.797578139    9.934211600
  138 ALA   C       1384    0.793774385    1.678352996    9.729885389
  138 ALA   O       1385    0.830510040    1.585590549    9.657941745
  139 VAL   N       1386    0.666709028    1.709526551    9.753794338
  139 VAL   H       1387    0.627265681    1.800552710    9.766420087
  139 VAL   CA      1388    0.553746798    1.623469546    9.715776593
  139 VAL   CB      1389    0.423671150    1.666134006    9.784117119
  139 VAL   CG1     1390    0.323455518    1.552924954    9.760627246
  139 VAL   CG2     1391    0.435277600    1.700290303    9.932803641
  139 VAL   C       1392    0.530426764    1.621907306    9.564575324
  139 VAL   O       1393    0.521456826    1.726134198    9.499881248
  140 GLN   N       1394    0.513978373    1.499594255    9.515000571
  140 GLN   H       1395    0.511723288    1.412479095    9.564050372
  140 GLN   CA      1396    0.481596831    1.479347434    9.373040718
  140 GLN   CB      1397    0.600540768    1.408068161    9.308384175
  140 GLN   CG      1398    0.584261947    1.390965625    9.157223766
  140 GLN   CD      1399    0.678096889    1.287409965    9.094958844
  140 GLN   OE1     1400    0.784746227    1.258233184    9.148835098
  140 GLN   NE2     1401    0.654225622    1.236155887    8.974575234
  140 GLN   HE21    1402    0.712613249    1.165935750    8.933842469
  140 GLN   HE22    1403    0.582142005    1.275493761    8.917516077
  140 GLN   C       1404    0.351073647    1.399607705    9.377312492
  140 GLN   O       1405    0.309064907    1.346239035    9.479865532
  141 VAL   N       1406    0.269119109    1.437166885    9.279520957
  141 VAL   H       1407    0.309666469    1.494701326    9.208478563
  141 VAL   CA      1408    0.134184197    1.387172248    9.249451647
  141 VAL   CB      1409    0.032753716    1.501341835    9.240166878
  141 VAL   CG1     1410    0.005069286    1.557034790    9.379968920
  141 VAL   CG2     1411    0.073351070    1.608835596    9.139129234
  141 VAL   C       1412    0.139633739    1.306662114    9.119444445
  141 VAL   O       1413    0.227135925    1.333927788    9.037402824
  142 LEU   N       1414    0.044639990    1.216064238    9.098020329
  142 LEU   H       1415   -0.037223970    1.210551310    9.155186034
  142 LEU   CA      1416    0.035787838    1.124987187    8.982965182
  142 LEU   CB      1417    0.087165150    0.986329527    9.022268474
  142 LEU   CG      1418    0.232231762    0.985058914    9.070893248
  142 LEU   CD1     1419    0.260775824    0.855366979    9.146881934
  142 LEU   CD2     1420    0.331242494    0.990603755    8.954394200
  142 LEU   C       1421    7.685741318    1.116756768    8.939553208
  142 LEU   O       1422    7.605408380    1.050388169    9.004916145
  143 ASP   N       1423    7.660838003    1.175635797    8.822917910
  143 ASP   H       1424    7.726457397    1.206603546    8.754092707
  143 ASP   CA      1425    7.524784862    1.199043981    8.772387767
  143 ASP   CB      1426    7.513298391    1.343270799    8.722617809
  143 ASP   CG      1427    7.372793259    1.403721348    8.726388306
  143 ASP   OD1     1428    7.306281904    1.388464305    8.831124782
  143 ASP   OD2     1429    7.338433482    1.468311304    8.625020722
  143 ASP   C       1430    7.465709184    1.102628798    8.669306223
  143 ASP   O       1431    7.393090039    1.144513860    8.579291924
  144 SER   N       1432    7.499415670    0.976293503    8.693671902
  144 SER   H       1433    7.518586450    0.936108143    8.783222439
  144 SER   CA      1434    7.458894202    0.869694606    8.600915611
  144 SER   CB      1435    7.498465438    0.887157788    8.454148378
  144 SER   OG      1436    7.637636586    0.915564375    8.437577224
  144 SER   HG      1437    7.640331979    0.887156440    8.341734896
  144 SER   C       1438    7.522152853    0.735004143    8.636557094
  144 SER   O       1439    7.633528861    0.733733774    8.688750593
  145 LEU   N       1440    7.460844031    0.622623246    8.600490544
  145 LEU   H       1441    7.365979033    0.623970050    8.568871568
  145 LEU   CA      1442    7.516735277    0.486655983    8.601388611
  145 LEU   CB      1443    7.424291974    0.383108245    8.537008619
  145 LEU   CG      1444    7.478162662    0.242612373    8.564755907
  145 LEU   CD1     1445    7.482204069    0.201505338    8.712075041
  145 LEU   CD2     1446    7.412383349    0.136351140    8.476503646
  145 LEU   C       1447    7.653054780    0.479336616    8.532286948
  145 LEU   O       1448    7.753979892    0.443569300    8.592826795
  146 ASP   N       1449    7.662873422    0.539375042    8.414011059
  146 ASP   H       1450    7.577170394    0.570017625    8.372568276
  146 ASP   CA      1451    7.786123955    0.551835532    8.334857841
  146 ASP   CB      1452    7.759204593    0.604171500    8.193625977
  146 ASP   CG      1453    7.714809824    0.749534202    8.176040831
  146 ASP   OD1     1454    7.806510720    0.834053993    8.167388797
  146 ASP   OD2     1455    7.595730637    0.786698525    8.168173540
  146 ASP   C       1456    0.100671106    0.627535032    8.408087290
  146 ASP   O       1457    0.214307265    0.597381721    8.371939934
  147 GLU   N       1458    0.075227821    0.725884185    8.493948262
  147 GLU   H       1459   -0.014581143    0.768548613    8.504716498
  147 GLU   CA      1460    0.178930018    0.781995186    8.581749562
  147 GLU   CB      1461    0.134915742    0.919233412    8.633124338
  147 GLU   CG      1462    0.175738943    1.034008872    8.540548868
  147 GLU   CD      1463    0.165714999    1.176195570    8.596160605
  147 GLU   OE1     1464    0.266781729    1.247413956    8.614476985
  147 GLU   OE2     1465    0.054364262    1.224799043    8.625523253
  147 GLU   C       1466    0.214029877    0.684903915    8.694683584
  147 GLU   O       1467    0.332147063    0.652421287    8.705819123
  148 VAL   N       1468    0.116561227    0.623738070    8.761384130
  148 VAL   H       1469    0.017356099    0.631391964    8.771472521
  148 VAL   CA      1470    0.144285853    0.524221770    8.865974909
  148 VAL   CB      1471    0.015270062    0.489048970    8.940333885
  148 VAL   CG1     1472    0.026851048    0.419469570    9.076111179
  148 VAL   CG2     1473   -0.072503625    0.611993235    8.964614158
  148 VAL   C       1474    0.226810190    0.401474122    8.826800401
  148 VAL   O       1475    0.320526349    0.371477518    8.900611855
  149 ARG   N       1476    0.202974243    0.351210971    8.705987512
  149 ARG   H       1477    0.115996220    0.375514497    8.663025433
  149 ARG   CA      1478    0.289092690    0.260323828    8.628966849
  149 ARG   CB      1479    0.216999932    0.198741578    8.508876980
  149 ARG   CG      1480    0.096397407    0.113002951    8.547774138
  149 ARG   CD      1481    0.027522457    0.051157665    8.425952770
  149 ARG   NE      1482    0.117121593   -0.044043690    8.358755211
  149 ARG   HE      1483    0.160554602   -0.013925731    8.273875527
  149 ARG   CZ      1484    0.129897678   -0.168828143    8.405889516
  149 ARG   NH1     1485    0.079271005   -0.213789965    8.521512101
  149 ARG   HH11    1486    0.079342048   -0.312554695    8.537139161
  149 ARG   HH12    1487    0.028915053   -0.156448627    8.586125475
  149 ARG   NH2     1488    0.190677933   -0.257074109    8.325433131
  149 ARG   HH21    1489    0.200862225   -0.349143238    8.363099646
  149 ARG   HH22    1490    0.195163110   -0.250920252    8.225728426
  149 ARG   C       1491    0.426685326    0.309126214    8.583159739
  149 ARG   O       1492    0.525252728    0.237969761    8.601874852
  150 ALA   N       1493    0.431152824    0.433866845    8.537204219
  150 ALA   H       1494    0.352923023    0.478597644    8.493836160
  150 ALA   CA      1495    0.560427699    0.493412301    8.500435689
  150 ALA   CB      1496    0.551682310    0.628947230    8.430009565
  150 ALA   C       1497    0.647380154    0.512305638    8.624914835
  150 ALA   O       1498    0.768393932    0.517960164    8.603584400
  151 PHE   N       1499    0.589628621    0.532463608    8.743021298
  151 PHE   H       1500    0.496435247    0.568712557    8.742007618
  151 PHE   CA      1501    0.661919861    0.539030934    8.870857134
  151 PHE   CB      1502    0.575383984    0.613215789    8.972933788
  151 PHE   CG      1503    0.661639479    0.686661083    9.075767744
  151 PHE   CD1     1504    0.698039154    0.819523225    9.057139838
  151 PHE   HD1     1505    0.652522392    0.875086497    8.975145799
  151 PHE   CD2     1506    0.684070055    0.625777760    9.198705624
  151 PHE   HD2     1507    0.668479519    0.518116883    9.205567775
  151 PHE   CE1     1508    0.760236186    0.890533728    9.159184744
  151 PHE   HE1     1509    0.817299909    0.978755477    9.130173121
  151 PHE   CE2     1510    0.742720400    0.699082791    9.301212614
  151 PHE   HE2     1511    0.760616859    0.657865735    9.400525559
  151 PHE   CZ      1512    0.785011204    0.830082771    9.281886791
  151 PHE   HZ      1513    0.820935506    0.893303830    9.363087559
  151 PHE   C       1514    0.713214097    0.400193050    8.909646259
  151 PHE   O       1515    0.819801261    0.374410594    8.965365787
  152 LEU   N       1516    0.613985913    0.311789544    8.914901780
  152 LEU   H       1517    0.517560648    0.336162345    8.904456724
  152 LEU   CA      1518    0.634592493    0.169625470    8.946148754
  152 LEU   CB      1519    0.502517014    0.093016371    8.956152547
  152 LEU   CG      1520    0.427915923    0.127530067    9.085192959
  152 LEU   CD1     1521    0.275572683    0.119931315    9.073241390
  152 LEU   CD2     1522    0.458826683    0.043342783    9.209142350
  152 LEU   C       1523    0.730615694    0.089031266    8.858425134
  152 LEU   O       1524    0.775906402   -0.017984021    8.898759430
  153 GLY   N       1525    0.737443242    0.129606091    8.731949437
  153 GLY   H       1526    0.663788292    0.185223420    8.693445934
  153 GLY   CA      1527    0.840970851    0.086960562    8.636691434
  153 GLY   C       1528    0.794618277    8.498682537    8.543732720
  153 GLY   O       1529    0.841217611    8.386481645    8.562991168
  154 ASN   N       1530    0.684781657    8.520601359    8.472007444
  154 ASN   H       1531    0.627919762    8.601888007    8.484690491
  154 ASN   CA      1532    0.619219219    8.426215103    8.380344898
  154 ASN   CB      1533    0.524763203    8.341998397    8.466341190
  154 ASN   CG      1534    0.487168549    8.209510445    8.399709233
  154 ASN   OD1     1535    0.511724838    8.190091257    8.280760040
  154 ASN   ND2     1536    0.448239041    8.108979937    8.477612839
  154 ASN   HD21    1537    0.436891342    8.015568827    8.443764614
  154 ASN   HD22    1538    0.408434676    8.127274353    8.567506915
  154 ASN   C       1539    0.535431646    8.508455732    8.282236976
  154 ASN   O       1540    0.471800367    8.605072537    8.324039648
  155 THR   N       1541    0.523975281    8.460143812    8.158841712
  155 THR   H       1542    0.540817901    8.361672217    8.163491787
  155 THR   CA      1543    0.472780535    0.015815512    8.046449364
  155 THR   CB      1544    0.479960771    8.450915372    7.922181281
  155 THR   OG1     1545    0.395055036    8.336085486    7.929681925
  155 THR   HG1     1546    0.440894753    8.273419917    7.866654270
  155 THR   CG2     1547    0.624758389    8.414754586    7.888473114
  155 THR   C       1548    0.332956126    0.077731293    8.051806682
  155 THR   O       1549    0.243554676    0.024781897    8.117643984
  156 PRO   N       1550    0.321776184    0.205445102    8.016382185
  156 PRO   CA      1551    0.200603213    0.277242624    7.974281072
  156 PRO   CB      1552    0.226427466    0.427602887    7.986036685
  156 PRO   CG      1553    0.327797349    0.438736169    8.100112957
  156 PRO   CD      1554    0.402395660    0.305752169    8.087449035
  156 PRO   C       1555    0.151778467    0.240376483    7.834035130
  156 PRO   O       1556    0.233655834    0.248586230    7.742607067
  157 SER   N       1557    0.033512123    0.181522784    7.818596619
  157 SER   H       1558   -0.037941812    0.188290675    7.888234856
  157 SER   CA      1559    7.776707545    0.136933450    7.689021607
  157 SER   CB      1560    7.740741519    8.512328536    7.685602717
  157 SER   OG      1561    7.656093474    8.478901964    7.795918449
  157 SER   HG      1562    7.607631850    8.393255312    7.778115112
  157 SER   C       1563    7.671369193    0.233094497    7.633623640
  157 SER   O       1564    7.641288060    0.336590174    7.692903274
  158 HISB  N       1565    7.635474841    0.213416965    7.507075012
  158 HISB  H       1566    7.699187715    0.173048373    7.441405290
  158 HISB  CA      1567    7.527210480    0.287292351    7.440503769
  158 HISB  CB      1568    7.502664612    0.230696150    7.300488455
  158 HISB  CG      1569    7.393876356    0.314943518    7.233576360
  158 HISB  ND1     1570    7.263481417    0.304260261    7.257530836
  158 HISB  CD2     1571    7.408554664    0.410225206    7.141936134
  158 HISB  HD2     1572    7.506652473    0.438808349    7.103977626
  158 HISB  CE1     1573    7.200974745    0.405384769    7.197900419
  158 HISB  HE1     1574    7.095761486    0.429932397    7.212299122
  158 HISB  NE2     1575    7.291344247    0.470921941    7.125595611
  158 HISB  HE2     1576    7.265648716    0.550209200    7.070331167
  158 HISB  C       1577    7.403694635    0.269873661    7.529100993
  158 HISB  O       1578    7.362741587    0.158162692    7.560332238
  159 PRO   N       1579    7.350739863    0.381684348    7.577929288
  159 PRO   CA      1580    7.249156702    0.378577006    7.684158065
  159 PRO   CB      1581    7.258935977    0.519911165    7.741934040
  159 PRO   CG      1582    7.293238068    0.611080382    7.623943811
  159 PRO   CD      1583    7.386152451    0.520100238    7.543316319
  159 PRO   C       1584    7.106741552    0.350152092    7.636006465
  159 PRO   O       1585    7.065185367    0.391500502    7.527874795
  160 PRO   N       1586    7.039916333    0.256732193    7.703037585
  160 PRO   CA      1587    6.903595131    0.218737222    7.663317312
  160 PRO   CB      1588    6.866802974    0.088327767    7.734354559
  160 PRO   CG      1589    7.004860181    0.022771042    7.741447946
  160 PRO   CD      1590    7.106057698    0.136608167    7.755995853
  160 PRO   C       1591    6.809504557    0.327305124    7.715911861
  160 PRO   O       1592    6.739317758    0.395224513    7.641147368
  161 HISB  N       1593    6.805394015    0.356482740    7.845607303
  161 HISB  H       1594    6.866274110    0.317895076    7.914922702
  161 HISB  CA      1595    6.707057286    0.449077594    7.903643905
  161 HISB  CB      1596    6.728726407    0.435755617    8.054529556
  161 HISB  CG      1597    6.867278118    0.478488896    8.103427055
  161 HISB  ND1     1598    6.982610440    0.465771055    8.038411740
  161 HISB  CD2     1599    6.895986269    0.534621170    8.220534010
  161 HISB  HD2     1600    6.826946348    0.553820578    8.302674222
  161 HISB  CE1     1601    7.082828564    0.508314679    8.114805376
  161 HISB  HE1     1602    7.183172578    0.534133584    8.080931601
  161 HISB  NE2     1603    7.027495308    0.553433494    8.227017471
  161 HISB  HE2     1604    7.076293918    0.587829736    8.307249796
  161 HISB  C       1605    6.713030536    0.597435301    7.866669360
  161 HISB  O       1606    6.604627996    0.655214293    7.860229199
  162 LEU   N       1607    6.830226258    0.660216298    7.862805713
  162 LEU   H       1608    6.910831510    0.613035779    7.898538220
  162 LEU   CA      1609    6.857418229    0.800283448    7.827378434
  162 LEU   CB      1610    6.999026220    0.843245007    7.866255358
  162 LEU   CG      1611    7.016290391    0.854734344    8.017856735
  162 LEU   CD1     1612    7.163114588    0.886560458    8.046792562
  162 LEU   CD2     1613    6.940952768    0.974522335    8.076021522
  162 LEU   C       1614    6.823583598    0.842890010    7.684371192
  162 LEU   O       1615    6.848180640    0.758760241    7.598073845
  163 PRO   N       1616    6.765499801    0.959765740    7.658770947
  163 PRO   CA      1617    6.746339766    1.016895052    7.524680794
  163 PRO   CB      1618    6.640075489    1.125555852    7.542395095
  163 PRO   CG      1619    6.661569591    1.170023164    7.687206594
  163 PRO   CD      1620    6.699257178    1.041603521    7.761376115
  163 PRO   C       1621    6.878175173    1.072328708    7.470296861
  163 PRO   O       1622    6.967710413    1.096901167    7.550979416
  164 VAL   N       1623    6.880192332    1.106408541    7.341752975
  164 VAL   H       1624    6.799447139    1.120999935    7.284586211
  164 VAL   CA      1625    7.003151354    1.151502761    7.274986886
  164 VAL   CB      1626    6.983215337    1.174193858    7.124990338
  164 VAL   CG1     1627    7.098067709    1.244809027    7.052645726
  164 VAL   CG2     1628    6.960296103    1.039451397    7.056202586
  164 VAL   C       1629    7.060705780    1.274979616    7.344655455
  164 VAL   O       1630    7.176666429    1.265552575    7.384589873
  165 ASN   N       1631    6.982509566    1.382170063    7.353910076
  165 ASN   H       1632    6.902997979    1.388132774    7.293545265
  165 ASN   CA      1633    7.013704874    1.495212022    7.442556335
  165 ASN   CB      1634    6.937332447    1.619066558    7.395285211
  165 ASN   CG      1635    7.003126451    1.682415387    7.272544102
  165 ASN   OD1     1636    6.996573358    1.658148155    7.152139829
  165 ASN   ND2     1637    7.051863224    1.803929712    7.295907331
  165 ASN   HD21    1638    7.099616028    1.846555651    7.219086416
  165 ASN   HD22    1639    7.067738797    1.834109613    7.389906133
  165 ASN   C       1640    6.984128788    1.456867619    7.587698112
  165 ASN   O       1641    6.867538249    1.426510052    7.612501581
  166 LYSH  N       1642    7.071303286    1.496988748    7.679791993
  166 LYSH  H       1643    7.156014095    1.538712057    7.646859558
  166 LYSH  CA      1644    7.070294818    1.470557624    7.824400447
  166 LYSH  CB      1645    7.215516908    1.472575294    7.872538599
  166 LYSH  CG      1646    7.293502875    1.353170308    7.817133853
  166 LYSH  CD      1647    7.443810763    1.357399251    7.845396362
  166 LYSH  CE      1648    7.519667587    1.256705253    7.758704321
  166 LYSH  NZ      1649    7.487231607    1.114309257    7.775429211
  166 LYSH  HZ1     1650    7.559807804    1.062942385    7.729666370
  166 LYSH  HZ2     1651    7.399398094    1.092902704    7.732685165
  166 LYSH  HZ3     1652    7.486076421    1.098906395    7.874219745
  166 LYSH  C       1653    6.979596838    1.547370333    7.920747381
  166 LYSH  O       1654    7.016960120    1.626356586    8.007330711
  167 ASP   N       1655    6.852813563    1.519413689    7.891840931
  167 ASP   H       1656    6.832468177    1.497615884    7.796382142
  167 ASP   CA      1657    6.739282211    1.567181285    7.972100940
  167 ASP   CB      1658    6.604178360    1.520036026    7.917930105
  167 ASP   CG      1659    6.485597104    1.565908402    8.003059851
  167 ASP   OD1     1660    6.427765412    1.667544575    7.958871348
  167 ASP   OD2     1661    6.461000790    1.513796191    8.113978492
  167 ASP   C       1662    6.758763055    1.553024698    8.123194077
  167 ASP   O       1663    6.766042968    1.442574347    8.176855480
  168 PRO   N       1664    6.765969773    1.662185391    8.198847892
  168 PRO   CA      1665    6.788657411    1.665408706    8.344057533
  168 PRO   CB      1666    6.793670663    1.813573734    8.381898181
  168 PRO   CG      1667    6.833797651    1.885620681    8.253031591
  168 PRO   CD      1668    6.780480718    1.796430312    8.140714851
  168 PRO   C       1669    6.692811062    1.590978508    8.437238372
  168 PRO   O       1670    6.729207788    1.543919244    8.544905592
  169 ALA   N       1671    6.569901605    1.575711707    8.388759375
  169 ALA   H       1672    6.539793033    1.620646103    8.304644785
  169 ALA   CA      1673    6.460266450    1.509339284    8.460782385
  169 ALA   CB      1674    6.328531351    1.583134428    8.436096158
  169 ALA   C       1675    6.443292023    1.360717663    8.428592893
  169 ALA   O       1676    6.370526724    1.288704811    8.496783909
  170 ALA   N       1677    6.507538748    1.313565298    8.322106645
  170 ALA   H       1678    6.499955940    1.379926602    8.247674740
  170 ALA   CA      1679    6.517009501    1.172249918    8.282731944
  170 ALA   CB      1680    6.581714378    1.159170149    8.144705700
  170 ALA   C       1681    6.595211790    1.077984808    8.374447180
  170 ALA   O       1682    6.701301046    1.112844855    8.426020986
  171 ARG   N       1683    6.528005679    0.970166922    8.413787682
  171 ARG   H       1684    6.447275405    0.941581378    8.362153153
  171 ARG   CA      1685    6.563599468    0.877654574    8.522349634
  171 ARG   CB      1686    6.446940112    0.783063469    8.551559876
  171 ARG   CG      1687    6.465747935    0.694883621    8.675170700
  171 ARG   CD      1688    6.367213360    0.578011974    8.668712254
  171 ARG   NE      1689    6.359090724    0.507065460    8.797195047
  171 ARG   HE      1690    6.331792918    0.562439734    8.875862339
  171 ARG   CZ      1691    6.352036802    0.373312337    8.801070234
  171 ARG   NH1     1692    6.352106113    0.291335350    8.695071594
  171 ARG   HH11    1693    6.334619542    0.193693036    8.707698882
  171 ARG   HH12    1694    6.361142213    0.332163592    8.604234232
  171 ARG   NH2     1695    6.350262964    0.310910515    8.919629169
  171 ARG   HH21    1696    6.353757427    0.211000173    8.921712718
  171 ARG   HH22    1697    6.357270567    0.353133732    9.009998099
  171 ARG   C       1698    6.690911490    0.798041629    8.492959029
  171 ARG   O       1699    6.706484974    0.743229181    8.383953991
  172 ASP   N       1700    6.771072184    0.805950183    8.598808221
  172 ASP   H       1701    6.737085529    0.864604365    8.672337610
  172 ASP   CA      1702    6.899471209    0.734935541    8.607853112
  172 ASP   CB      1703    7.004986230    0.811164720    8.527444867
  172 ASP   CG      1704    7.132899279    0.742201353    8.479592063
  172 ASP   OD1     1705    7.149287522    0.620908416    8.504960743
  172 ASP   OD2     1706    7.207404051    0.793286545    8.393195442
  172 ASP   C       1707    6.957522832    0.718897438    8.748505361
  172 ASP   O       1708    6.917591681    0.785198223    8.844102105
  173 LEU   N       1709    7.056209588    0.630829549    8.762514117
  173 LEU   H       1710    7.097090006    0.582725613    8.684949308
  173 LEU   CA      1711    7.116633567    0.595062728    8.891668152
  173 LEU   CB      1712    7.173123444    0.452993297    8.885818809
  173 LEU   CG      1713    7.059290849    0.354275970    8.859260595
  173 LEU   CD1     1714    7.119373242    0.219138040    8.820094117
  173 LEU   CD2     1715    6.973297763    0.336252633    8.984512661
  173 LEU   C       1716    7.221218534    0.699013168    8.932489255
  173 LEU   O       1717    7.339642368    0.686306436    8.901757658
  174 ARG   N       1718    7.181733761    0.799238627    9.010502547
  174 ARG   H       1719    7.083754808    0.808726336    9.028154626
  174 ARG   CA      1720    7.272343543    0.902013892    9.063770229
  174 ARG   CB      1721    7.196544174    1.032242236    9.090382959
  174 ARG   CG      1722    7.181331533    1.122132831    8.967497803
  174 ARG   CD      1723    7.107336254    1.076119571    8.841729343
  174 ARG   NE      1724    7.128555487    1.169342165    8.730059898
  174 ARG   HE      1725    7.194470629    1.241962876    8.749636864
  174 ARG   CZ      1726    7.051758944    1.185039512    8.621377244
  174 ARG   NH1     1727    7.100568937    1.262144605    8.523236875
  174 ARG   HH11    1728    7.048149491    1.257558374    8.438192657
  174 ARG   HH12    1729    7.185832137    1.314405852    8.524108942
  174 ARG   NH2     1730    6.924936874    1.142060636    8.616209390
  174 ARG   HH21    1731    6.871385450    1.151501627    8.532278472
  174 ARG   HH22    1732    6.882329203    1.086933935    8.687951218
  174 ARG   C       1733    7.356810305    0.860114140    9.184269928
  174 ARG   O       1734    7.321887483    0.768188897    9.258156159
  175 GLY   N       1735    7.439828655    0.953715907    9.229414841
  175 GLY   H       1736    7.459787997    1.034959903    9.174618176
  175 GLY   CA      1737    7.536694305    0.928813922    9.337133655
  175 GLY   C       1738    7.633565972    1.040577713    9.376345465
  175 GLY   O       1739    7.644939642    1.134349736    9.297555348
  176 TYR   N       1740    7.695437789    1.028699823    9.493483479
  176 TYR   H       1741    7.660528101    0.962050006    9.559370310
  176 TYR   CA      1742    0.009499462    1.119141840    9.528429586
  176 TYR   CB      1743   -0.042526162    1.242513166    9.602487846
  176 TYR   CG      1744   -0.046584340    1.231826464    9.755065437
  176 TYR   CD1     1745    7.638517612    1.183608948    9.822859449
  176 TYR   HD1     1746    7.564290731    1.132048146    9.761926085
  176 TYR   CD2     1747    0.061298218    1.281169167    9.827531110
  176 TYR   HD2     1748    0.155831374    1.300099829    9.776677059
  176 TYR   CE1     1749    7.629632837    1.196722985    9.960946745
  176 TYR   HE1     1750    7.540443396    1.170001192   10.017623125
  176 TYR   CE2     1751    0.050358111    1.298231833    9.965039411
  176 TYR   HE2     1752    0.134361906    1.337701133   10.022195877
  176 TYR   CZ      1753    7.732992440    1.255836506   10.032649674
  176 TYR   OH      1754    7.715595916    1.241413520   10.166748394
  176 TYR   HH      1755    7.794535554    1.283993625   10.210969364
  176 TYR   C       1756    0.129289855    1.042683759    9.585148790
  176 TYR   O       1757    0.108279834    0.936760400    9.644048135
  177 VAL   N       1758    0.243650846    1.109330052    9.598143770
  177 VAL   H       1759    0.255339425    1.193424396    9.545301266
  177 VAL   CA      1760    0.364454723    1.057345257    9.663826567
  177 VAL   CB      1761    0.482075972    1.049452224    9.566317690
  177 VAL   CG1     1762    0.600954941    0.987087919    9.639689684
  177 VAL   CG2     1763    0.460605957    0.947657702    9.454135354
  177 VAL   C       1764    0.403514079    1.136642198    9.788699246
  177 VAL   O       1765    0.442502158    1.252360680    9.773970241
  178 SER   N       1766    0.385689531    1.076237025    9.905837333
  178 SER   H       1767    0.347186666    0.984377691    9.914748669
  178 SER   CA      1768    0.425222445    1.152232495   10.025297338
  178 SER   CB      1769    0.319024009    1.127143800   10.132524375
  178 SER   OG      1770    0.339492767    1.218774239   10.240388077
  178 SER   HG      1771    0.248174933    1.237122469   10.276780684
  178 SER   C       1772    0.564588922    1.121000692   10.080154596
  178 SER   O       1773    0.599492548    1.006389400   10.107959613
  179 ASN   N       1774    0.642206913    1.227479350   10.098138920
  179 ASN   H       1775    0.590948135    1.312131066   10.083732956
  179 ASN   CA      1776    0.780411095    1.227020719   10.148231060
  179 ASN   CB      1777    0.830311111    1.369680472   10.124445484
  179 ASN   CG      1778    0.744384432    1.480367841   10.185865045
  179 ASN   OD1     1779    0.622789303    1.491615546   10.171129297
  179 ASN   ND2     1780    0.806385867    1.547430447   10.282533699
  179 ASN   HD21    1781    0.748810948    1.607560941   10.337924040
  179 ASN   HD22    1782    0.902737506    1.533657939   10.305448843
  179 ASN   C       1783    0.798585347    1.196579915   10.297081390
  179 ASN   O       1784    0.699757148    1.177397801   10.367759090
  180 ASP   N       1785    0.922976557    1.161020988   10.327926601
  180 ASP   H       1786    0.987348860    1.163339919   10.251431519
  180 ASP   CA      1787    0.973532260    1.128988817   10.462190480
  180 ASP   CB      1788    0.954470403    1.249283437   10.554773037
  180 ASP   CG      1789    1.047158049    1.370074592   10.539688693
  180 ASP   OD1     1790    1.020193426    1.456806644   10.453796235
  180 ASP   OD2     1791    1.147908513    1.383857810   10.612402733
  180 ASP   C       1792    0.915140091    1.004363238   10.529063427
  180 ASP   O       1793    0.953822555    0.975104851   10.642103253
  181 CYSH  N       1794    0.833044815    0.930170005   10.455266070
  181 CYSH  H       1795    0.832948707    0.975563576   10.366153240
  181 CYSH  CA      1796    0.775888130    0.805895487   10.509086346
  181 CYSH  CB      1797    0.638236440    0.774825633   10.449960262
  181 CYSH  SG      1798    0.540210085    0.653774709   10.546040771
  181 CYSH  HG      1799    0.504162877    0.722791958   10.653881472
  181 CYSH  C       1800    0.862723057    0.680548105   10.496617501
  181 CYSH  O       1801    0.963081138    0.687210182   10.425836278
  182 GLY   N       1802    0.821108768    0.576952172   10.568902811
  182 GLY   H       1803    0.746321598    0.601328399   10.630643967
  182 GLY   CA      1804    0.898577071    0.452148945   10.574823590
  182 GLY   C       1805    0.847320292    0.353526284   10.679973066
  182 GLY   O       1806    0.745320534    0.371155037   10.746413304
  183 TRP   N       1807    0.925004292    0.245794926   10.687058349
  183 TRP   H       1808    1.018891507    0.229775484   10.656599709
  183 TRP   CA      1809    0.889237800    0.120865001   10.755792758
  183 TRP   CB      1810    0.852333411    0.019131982   10.647631928
  183 TRP   CG      1811    0.950379237    8.523193142   10.531874933
  183 TRP   CD1     1812    0.949925109    8.579873607   10.411554379
  183 TRP   HD1     1813    0.886158425    8.665181701   10.388373322
  183 TRP   CD2     1814    1.034514465    8.413279193   10.519286105
  183 TRP   NE1     1815    1.022288218    8.513333076   10.321970685
  183 TRP   HE1     1816    1.036084196    8.535657441   10.225475543
  183 TRP   CE2     1817    1.078091332    8.411804550   10.387297504
  183 TRP   CE3     1818    1.075088666    8.311985510   10.605386823
  183 TRP   HE3     1819    1.040582023    8.307404181   10.708670420
  183 TRP   CZ2     1820    1.167834394    8.313004722   10.348473155
  183 TRP   HZ2     1821    1.189042570    8.300774059   10.242258061
  183 TRP   CZ3     1822    1.165715975    8.213585819   10.567634642
  183 TRP   HZ3     1823    1.203813935    8.147742620   10.645695855
  183 TRP   CH2     1824    1.215960126    8.218316975   10.438124149
  183 TRP   HH2     1825    1.301884048    8.155516056   10.414613249
  183 TRP   C       1826    0.998655681    0.072497260   10.851176286
  183 TRP   O       1827    1.120006036    0.073497601   10.831058558
  184 ALA   N       1828    0.949732898    0.076288526   10.974801469
  184 ALA   H       1829    0.857267149    0.112065381   10.987904941
  184 ALA   CA      1830    1.021928647    0.045915315   11.099209496
  184 ALA   CB      1831    0.972621028    0.127021819   11.219211930
  184 ALA   C       1832    1.022233356    8.423469945   11.143287159
  184 ALA   O       1833    0.926388018    8.353320371   11.111304241
  185 ASP   N       1834    1.140967296    8.378819396   11.183257304
  185 ASP   H       1835    1.228215770    8.427614665   11.180501832
  185 ASP   CA      1836    1.157774863    8.244225567   11.239943560
  185 ASP   CB      1837    1.297537720    8.184843197   11.221197283
  185 ASP   CG      1838    1.302087046    8.032015840   11.227143713
  185 ASP   OD1     1839    1.212982646    7.980954509   11.298415201
  185 ASP   OD2     1840    1.406084706    7.973377015   11.190116649
  185 ASP   C       1841    1.116940880    8.237083781    0.065462559
  185 ASP   O       1842    1.191697778    8.281514662    0.152460465
  186 ALA   N       1843    0.986112890    8.214747415    0.074238590
  186 ALA   H       1844    0.931971623    8.200279117   -0.008582975
  186 ALA   CA      1845    0.915691958    8.194510337    0.201687510
  186 ALA   CB      1846    0.766959320    8.221755686    0.178335047
  186 ALA   C       1847    0.939073095    8.062677019    0.275761514
  186 ALA   O       1848    0.934364609    8.061072850    0.398668123
  187 GLY   N       1849    0.992906206    7.967377346    0.200195291
  187 GLY   H       1850    1.019687649    7.994599520    0.107765805
  187 GLY   CA      1851    1.059493604    7.842192338    0.238988472
  187 GLY   C       1852    1.192495516    7.863287905    0.311630356
  187 GLY   O       1853    1.196366116    7.842867295    0.432866263
  188 ALA   N       1854    1.287950163    7.928056518    0.245417605
  188 ALA   H       1855    1.281680091    7.936163595    0.145936981
  188 ALA   CA      1856    1.418969714    7.972659058    0.294950742
  188 ALA   CB      1857    1.493623254    8.029613726    0.174143528
  188 ALA   C       1858    1.401017762    8.075075051    0.407206587
  188 ALA   O       1859    1.467892162    8.061921756    0.509602898
  189 SER   N       1860    1.306465276    8.167648066    0.393768173
  189 SER   H       1861    1.260816374    8.200027949    0.310886360
  189 SER   CA      1862    1.266935489    8.253293415    0.506517420
  189 SER   CB      1863    1.158788408    8.354290464    0.467582381
  189 SER   OG      1864    1.135028580    8.444909614    0.575629587
  189 SER   HG      1865    1.043707621    8.428496467    0.612927296
  189 SER   C       1866    1.229253464    8.189057492    0.640169421
  189 SER   O       1867    1.314151783    8.197180254    0.728814615
  190 ILE   N       1868    1.139197873    8.091418676    0.633195429
  190 ILE   H       1869    1.081917040    8.074505879    0.552990173
  190 ILE   CA      1870    1.108490598    8.002679788    0.746307984
  190 ILE   CB      1871    0.975218879    7.932483806    0.719422321
  190 ILE   CG1     1872    0.865163657    8.038770584    0.719489173
  190 ILE   CG2     1873    0.942441120    7.818841658    0.816503059
  190 ILE   CD      1874    0.729101792    7.983228236    0.676887931
  190 ILE   C       1875    1.220143475    7.909557142    0.793992339
  190 ILE   O       1876    1.228243512    7.885738817    0.914398059
  191 GLU   N       1877    1.294258288    7.849316599    0.701433670
  191 GLU   H       1878    1.260257112    7.836573776    0.608253874
  191 GLU   CA      1879    1.414567198    7.771442007    0.734172045
  191 GLU   CB      1880    1.468606804    7.712617813    0.603682439
  191 GLU   CG      1881    1.546576670    7.581998875    0.619958039
  191 GLU   CD      1882    1.557455780    7.515739714    0.482485127
  191 GLU   OE1     1883    1.462246994    7.449927603    0.435271979
  191 GLU   OE2     1884    1.640361462    7.561971625    0.401175747
  191 GLU   C       1885    1.521171609    7.850554363    0.810236355
  191 GLU   O       1886    1.558597176    7.812424026    0.921015366
  192 TRP   N       1887    1.549827186    7.966154408    0.751054153
  192 TRP   H       1888    1.544273505    7.982064100    0.652492120
  192 TRP   CA      1889    1.624476648    8.068137443    0.826128588
  192 TRP   CB      1890    1.636723362    8.190549746    0.735160208
  192 TRP   CG      1891    1.712588479    8.309943839    0.793418942
  192 TRP   CD1     1892    1.842652874    8.321392369    0.818746865
  192 TRP   HD1     1893    1.916567923    8.248050632    0.786523685
  192 TRP   CD2     1894    1.651105626    8.424314220    0.843018190
  192 TRP   NE1     1895    1.870625178    8.430490098    0.889487742
  192 TRP   HE1     1896    1.949069553    8.437131091    0.951157902
  192 TRP   CE2     1897    1.754871014    8.494552564    0.903208321
  192 TRP   CE3     1898    1.517996512    8.460796675    0.826553104
  192 TRP   HE3     1899    1.451201494    8.402317599    0.763323928
  192 TRP   CZ2     1900    1.711868674    0.093851700    0.950649647
  192 TRP   HZ2     1901    1.762155332    0.145946425    1.032131951
  192 TRP   CZ3     1902    1.483274407    0.065461153    0.865816068
  192 TRP   HZ3     1903    1.392272790    0.117081894    0.835252946
  192 TRP   CH2     1904    1.582081406    0.139135764    0.930070879
  192 TRP   HH2     1905    1.553540631    0.241996944    0.952116884
  192 TRP   C       1906    1.564803747    8.103993216    0.962382433
  192 TRP   O       1907    1.633027389    8.068111217    1.058231517
  193 LEU   N       1908    1.441031800    8.152066961    0.970117428
  193 LEU   H       1909    1.388930223    8.171714855    0.887044240
  193 LEU   CA      1910    1.385351403    8.188175181    1.101293630
  193 LEU   CB      1911    1.234379675    8.210594846    1.090434597
  193 LEU   CG      1912    1.192059176    8.345387209    1.031706097
  193 LEU   CD1     1913    1.048132010    8.340651963    0.980022226
  193 LEU   CD2     1914    1.210849408    8.460335190    1.130922456
  193 LEU   C       1915    1.403059527    8.086343378    1.214107270
  193 LEU   O       1916    1.448020357    8.121778348    1.322973774
  194 ARG   N       1917    1.371874072    7.961104023    1.181938444
  194 ARG   H       1918    1.336932535    7.938987253    1.090878408
  194 ARG   CA      1919    1.383360010    7.850083756    1.277607747
  194 ARG   CB      1920    1.320847552    7.722410087    1.220999663
  194 ARG   CG      1921    1.297480429    7.601200548    1.311407865
  194 ARG   CD      1922    1.194825906    7.615638881    1.423932196
  194 ARG   NE      1923    1.179034173    7.491046970    1.500329313
  194 ARG   HE      1924    1.262268809    7.437137729    1.513148329
  194 ARG   CZ      1925    1.067250831    7.422297546    1.527397630
  194 ARG   NH1     1926    0.943119469    7.463841551    1.498796083
  194 ARG   HH11    1927    0.866395772    7.404001074    1.521872699
  194 ARG   HH12    1928    0.925196194    7.553216422    1.457675414
  194 ARG   NH2     1929    1.072368849    7.296954124    1.574485590
  194 ARG   HH21    1930    0.989941309    7.244676326    1.596198534
  194 ARG   HH22    1931    1.158735453    7.255282829    1.602824437
  194 ARG   C       1932    1.525293967    7.823494355    1.328196122
  194 ARG   O       1933    1.553105073    7.804517503    1.446503624
  195 GLN   N       1934    1.616375897    7.823313622    1.231272326
  195 GLN   H       1935    1.594844806    7.836680167    1.134528517
  195 GLN   CA      1936    1.759694206    7.823038636    1.263992762
  195 GLN   CB      1937    1.837130051    7.808446985    1.132829610
  195 GLN   CG      1938    1.823390625    7.675499976    1.058345976
  195 GLN   CD      1939    1.879266694    7.679303995    0.915962879
  195 GLN   OE1     1940    1.920759946    7.783317543    0.865071738
  195 GLN   NE2     1941    1.872007383    7.572117978    0.837552389
  195 GLN   HE21    1942    1.913002977    7.579532697    0.746643009
  195 GLN   HE22    1943    1.795539653    7.507831326    0.833087672
  195 GLN   C       1944    1.811876550    7.946510514    1.337785661
  195 GLN   O       1945    1.881364197    7.936577292    1.438800973
  196 GLU   N       1946    1.763598626    8.063275415    1.296232931
  196 GLU   H       1947    1.709900234    8.065690812    1.211908158
  196 GLU   CA      1948    1.802705816    8.194635110    1.349408815
  196 GLU   CB      1949    1.768111031    8.304974235    1.249209734
  196 GLU   CG      1950    1.853195913    8.427496191    1.283230819
  196 GLU   CD      1951    2.003203195    8.425563377    1.253250617
  196 GLU   OE1     1952    2.033348282    8.396742522    1.135419957
  196 GLU   OE2     1953    2.087541961    8.412267921    1.344548093
  196 GLU   C       1954    1.755723383    8.222981582    1.492243012
  196 GLU   O       1955    1.828720540    8.258394867    1.584694738
  197 VAL   N       1956    1.633451505    8.180180762    1.522354662
  197 VAL   H       1957    1.559839971    8.179768230    1.454664545
  197 VAL   CA      1958    1.580491921    8.181853652    1.659485948
  197 VAL   CB      1959    1.436591973    8.135945057    1.683871423
  197 VAL   CG1     1960    1.342874263    8.248616658    1.639912106
  197 VAL   CG2     1961    1.403120977    7.993998339    1.637612752
  197 VAL   C       1962    1.669396373    8.108900823    1.760373880
  197 VAL   O       1963    1.716109009    8.167424192    1.857939077
  198 LEU   N       1964    1.718035060    7.995147775    1.711552195
  198 LEU   H       1965    1.695132956    7.968371125    1.617975017
  198 LEU   CA      1966    1.812946524    7.908038170    1.782371819
  198 LEU   CB      1967    1.819921830    7.772631540    1.711465507
  198 LEU   CG      1968    1.761928335    7.656936214    1.793095296
  198 LEU   CD1     1969    1.610253969    7.670423490    1.778194857
  198 LEU   CD2     1970    1.811976058    7.514795260    1.766549493
  198 LEU   C       1971    1.956583142    7.959935035    1.791628289
  198 LEU   O       1972    2.006801539    7.936748651    1.901489723
  199 ARG   N       1973    2.006931648    8.029648238    1.690159149
  199 ARG   H       1974    1.994203047    8.018432383    1.591606695
  199 ARG   CA      1975    2.141248855    8.087617948    1.704424776
  199 ARG   CB      1976    2.189584953    8.139477948    1.568850450
  199 ARG   CG      1977    2.254440451    8.021776498    1.495721751
  199 ARG   CD      1978    2.319023119    8.059989996    1.362388137
  199 ARG   NE      1979    2.224752754    8.115127875    1.263985801
  199 ARG   HE      1980    2.213956891    8.213615549    1.277537412
  199 ARG   CZ      1981    2.181031835    8.059809820    1.150030163
  199 ARG   NH1     1982    2.094794832    8.131506476    1.076676236
  199 ARG   HH11    1983    2.056871536    8.100009078    0.989670542
  199 ARG   HH12    1984    2.070170422    8.224968990    1.102335881
  199 ARG   NH2     1985    2.220603609    7.944609779    1.094181610
  199 ARG   HH21    1986    2.188627137    7.931277760    1.000370199
  199 ARG   HH22    1987    2.238643875    7.857586297    1.140032349
  199 ARG   C       1988    2.134309508    8.204144336    1.803331251
  199 ARG   O       1989    2.229869903    8.221576045    1.878765771
  200 LEU   N       1990    2.035465347    8.291815933    1.788116430
  200 LEU   H       1991    1.963146489    8.280099346    1.720062407
  200 LEU   CA      1992    2.014063790    8.402904931    1.881966912
  200 LEU   CB      1993    1.918571170    8.499254585    1.811218724
  200 LEU   CG      1994    1.997902571    0.058566201    1.710402355
  200 LEU   CD1     1995    1.900470956    0.116165122    1.607453401
  200 LEU   CD2     1996    2.087218901    0.168874582    1.767559641
  200 LEU   C       1997    1.964293551    8.352376568    2.017549512
  200 LEU   O       1998    1.993941320    8.422692339    2.114026124
  201 GLY   N       1999    1.905821396    8.233530179    2.029615003
  201 GLY   H       2000    1.876374204    8.186392713    1.946474517
  201 GLY   CA      2001    1.848998608    8.192718569    2.158912081
  201 GLY   C       2002    1.721056086    8.260960777    2.207765060
  201 GLY   O       2003    1.654262086    8.322520487    2.124822292
  202 ARG   N       2004    1.697355053    8.278702700    2.337433681
  202 ARG   H       2005    1.762624664    8.241348460    2.403359292
  202 ARG   CA      2006    1.582297495    8.341602544    2.403874694
  202 ARG   CB      2007    1.559131358    8.490131437    2.375308118
  202 ARG   CG      2008    1.676905077    8.581405006    2.410093323
  202 ARG   CD      2009    1.770163865    0.073728121    2.289919447
  202 ARG   NE      2010    1.884238365    0.163744570    2.312125029
  202 ARG   HE      2011    1.911574676    0.175323976    2.407613372
  202 ARG   CZ      2012    1.931774260    0.251512576    2.222736082
  202 ARG   NH1     2013    2.049115440    0.313715190    2.240566272
  202 ARG   HH11    2014    2.089539076    0.380440871    2.178015443
  202 ARG   HH12    2015    2.108186610    0.290249797    2.317761912
  202 ARG   NH2     2016    1.880004965    0.269087781    2.100410307
  202 ARG   HH21    2017    1.917104684    0.338570689    2.038800634
  202 ARG   HH22    2018    1.806924507    0.209376464    2.067362997
  202 ARG   C       2019    1.446217676    8.273527418    2.387753505
  202 ARG   O       2020    1.398591726    8.200576336    2.474580584
  203 VAL   N       2021    1.419322754    8.245228535    2.260604595
  203 VAL   H       2022    1.486620509    8.274978395    2.192873228
  203 VAL   CA      2023    1.299396504    8.180421392    2.205553309
  203 VAL   CB      2024    1.280871013    8.205541099    2.055770629
  203 VAL   CG1     2025    1.135142129    8.184600218    2.014085534
  203 VAL   CG2     2026    1.317791007    8.347632989    2.012653217
  203 VAL   C       2027    1.286511570    8.031469787    2.238090884
  203 VAL   O       2028    1.349849877    7.950083976    2.171056280
  204 GLU   N       2029    1.212361946    7.999288822    2.343723144
  204 GLU   H       2030    1.153551991    8.038067750    2.414699230
  204 GLU   CA      2031    1.199985843    7.858271639    2.383379931
  204 GLU   CB      2032    1.162894420    7.855109022    2.531787431
  204 GLU   CG      2033    1.182938206    7.712614539    2.583753356
  204 GLU   CD      2034    1.209627347    7.716069491    2.734364594
  204 GLU   OE1     2035    1.278446749    7.620357494    2.775935394
  204 GLU   OE2     2036    1.162443987    7.804387391    2.809172705
  204 GLU   C       2037    1.107408450    7.770409706    2.298993240
  204 GLU   O       2038    0.988625668    7.798206223    2.283284930
  205 CYSH  N       2039    1.170060684    7.697514292    2.207059447
  205 CYSH  H       2040    1.269259098    7.706524002    2.198095917
  205 CYSH  CA      2041    1.111370757    7.622498150    2.095083088
  205 CYSH  CB      2042    1.219244574    7.605285324    1.987956981
  205 CYSH  SG      2043    1.154786322    7.501760596    1.851496939
  205 CYSH  HG      2044    1.267716771    7.485178330    1.783220644
  205 CYSH  C       2045    1.063045408    7.489603073    2.153509984
  205 CYSH  O       2046    1.126006396    7.384300553    2.162382514
  206 VAL   N       2047    0.943061319    7.499160782    2.210101106
  206 VAL   H       2048    0.894908934    7.586564895    2.216624857
  206 VAL   CA      2049    0.873704557    7.394132139    2.286048697
  206 VAL   CB      2050    0.788449191    7.446565259    2.401753809
  206 VAL   CG1     2051    0.709301609    7.336455096    2.472625325
  206 VAL   CG2     2052    0.876669278    7.513348967    2.507428468
  206 VAL   C       2053    0.797945303    7.314283426    2.179776589
  206 VAL   O       2054    0.691856422    7.347525781    2.127181077
  207 VAL   N       2055    0.846599863    7.191985550    2.160694981
  207 VAL   H       2056    0.937378435    7.166980746    2.194353114
  207 VAL   CA      2057    0.789535076    7.094937413    2.066194110
  207 VAL   CB      2058    0.913864935    7.029663357    2.005442618
  207 VAL   CG1     2059    0.867037993    6.922959517    1.906315865
  207 VAL   CG2     2060    0.993470476    7.123793279    1.914847786
  207 VAL   C       2061    0.692803628    6.997534396    2.133732411
  207 VAL   O       2062    0.733922918    6.915702450    2.215833142
  208 GLY   N       2063    0.567729465    7.035267704    2.108798778
  208 GLY   H       2064    0.552163974    7.110270491    2.044520833
  208 GLY   CA      2065    0.445420021    6.967691819    2.154392029
  208 GLY   C       2066    0.329261534    7.043689065    2.090079320
  208 GLY   O       2067    0.323086662    7.165295093    2.072676028
  209 GLU   N       2068    0.229486478    6.961184631    2.059612197
  209 GLU   H       2069    0.246521725    6.862784602    2.064901788
  209 GLU   CA      2070    0.097342456    7.008074216    2.015451881
  209 GLU   CB      2071    0.043877741    6.896357452    1.925610592
  209 GLU   CG      2072    7.728186943    6.938150574    1.830261350
  209 GLU   CD      2073    7.672372468    6.817730604    1.754164345
  209 GLU   OE1     2074    7.733285729    6.775655247    1.653445607
  209 GLU   OE2     2075    7.574265084    6.761221481    1.807131970
  209 GLU   C       2076    0.011752403    7.051085114    2.134762105
  209 GLU   O       2077    0.011941990    7.001022267    2.247112907
  210 VAL   N       2078    7.745992111    7.167140513    2.115969236
  210 VAL   H       2079    7.781102148    7.232361464    2.048776419
  210 VAL   CA      2080    7.642504981    7.222141377    2.204710430
  210 VAL   CB      2081    7.605602028    7.369151928    2.183823283
  210 VAL   CG1     2082    7.726861115    7.458914261    2.209323721
  210 VAL   CG2     2083    7.539166474    7.393128233    2.048101151
  210 VAL   C       2084    7.527870465    7.121873334    2.219368343
  210 VAL   O       2085    7.496871025    7.048130741    2.125939070
  211 GLU   N       2086    7.479366236    7.105203647    2.342081407
  211 GLU   H       2087    7.572998736    7.108369428    2.377052733
  211 GLU   CA      2088    7.350962699    7.035388672    2.357931353
  211 GLU   CB      2089    7.377550345    6.949984866    2.482077986
  211 GLU   CG      2090    7.266042973    6.845670113    2.491643475
  211 GLU   CD      2091    7.267939225    6.779718902    2.629681442
  211 GLU   OE1     2092    7.253008246    6.656010762    2.639601029
  211 GLU   OE2     2093    7.266336165    6.860039816    2.725431850
  211 GLU   C       2094    7.236466357    7.132464485    2.387594169
  211 GLU   O       2095    7.162550319    7.149851709    2.290820766
  212 SER   N       2096    7.262041924    7.218391991    2.485835664
  212 SER   H       2097    7.341699180    7.233671837    2.544340422
  212 SER   CA      2098    7.151600502    7.299277603    2.539397708
  212 SER   CB      2099    7.080981006    7.231188742    2.656800326
  212 SER   OG      2100    6.963072504    7.298538237    2.701640772
  212 SER   HG      2101    6.894625118    7.310371875    2.629699890
  212 SER   C       2102    7.197217496    7.432654312    2.598885421
  212 SER   O       2103    7.311563251    7.437867117    2.643894372
  213 LEU   N       2104    7.113024095    7.535594784    2.596879264
  213 LEU   H       2105    7.025561245    7.528807909    2.548862982
  213 LEU   CA      2106    7.133853208    7.652627005    2.683361498
  213 LEU   CB      2107    7.077315685    7.775579148    2.611991326
  213 LEU   CG      2108    7.163618096    7.812565428    2.491190032
  213 LEU   CD1     2109    7.089799873    7.913935881    2.403553632
  213 LEU   CD2     2110    7.292877920    7.880301303    2.537136049
  213 LEU   C       2111    7.070391642    7.639307760    2.821936945
  213 LEU   O       2112    6.949443316    7.622638135    2.836919445
  214 VAL   N       2113    7.162333188    7.632913290    2.917839470
  214 VAL   H       2114    7.257901926    7.639917663    2.889246234
  214 VAL   CA      2115    7.132905323    7.635157857    3.061858461
  214 VAL   CB      2116    7.247908116    7.559816939    3.129012522
  214 VAL   CG1     2117    7.233827802    7.563947860    3.281315615
  214 VAL   CG2     2118    7.246891512    7.413307602    3.084914519
  214 VAL   C       2119    7.102292179    7.775081308    3.115684347
  214 VAL   O       2120    7.176092137    7.868896664    3.085957383
  215 TYR   N       2121    6.985506430    7.784660905    3.178609518
  215 TYR   H       2122    6.918075886    7.710815683    3.178761648
  215 TYR   CA      2123    6.928869133    7.911883019    3.225676748
  215 TYR   CB      2124    6.790500431    7.921012249    3.161025357
  215 TYR   CG      2125    6.787617201    7.916838816    3.008102994
  215 TYR   CD1     2126    6.736059676    7.798242221    2.957135311
  215 TYR   HD1     2127    6.739268173    7.707508143    3.017458263
  215 TYR   CD2     2128    6.799790602    8.023101286    2.919310052
  215 TYR   HD2     2129    6.818493805    8.124496894    2.954700791
  215 TYR   CE1     2130    6.692717490    7.786341728    2.825597925
  215 TYR   HE1     2131    6.618363507    7.710642987    2.800653829
  215 TYR   CE2     2132    6.765476452    8.010962815    2.785149718
  215 TYR   HE2     2133    6.769789290    8.093937683    2.714597639
  215 TYR   CZ      2134    6.719380469    7.889323537    2.736129356
  215 TYR   OH      2135    6.735297827    7.859353722    2.604443158
  215 TYR   HH      2136    6.747048981    7.761343179    2.588447392
  215 TYR   C       2137    6.930935689    7.934819320    3.376937358
  215 TYR   O       2138    6.960484724    7.842004505    3.452064634
  216 SER   N       2139    6.900375908    8.058898914    3.413830587
  216 SER   H       2140    6.847563515    8.092242608    3.335726828
  216 SER   CA      2141    6.917530195    8.095115880    3.555266678
  216 SER   CB      2142    6.958658486    8.242001621    3.567342019
  216 SER   OG      2143    6.852775729    8.322501108    3.514801512
  216 SER   HG      2144    6.855743673    8.415495262    3.551452645
  216 SER   C       2145    6.798895974    8.059659875    3.645155571
  216 SER   O       2146    6.688223087    8.060516415    3.591480900
  217 ASP   N       2147    6.823867099    8.042012220    3.774597734
  217 ASP   H       2148    6.919019776    8.041137463    3.805366839
  217 ASP   CA      2149    6.716140625    8.032490934    3.874184093
  217 ASP   CB      2150    6.770904440    8.012552427    4.015652330
  217 ASP   CG      2151    6.896602103    8.095100793    4.043798618
  217 ASP   OD1     2152    6.883747431    8.210869165    4.089147593
  217 ASP   OD2     2153    7.003733774    8.058745328    3.990637435
  217 ASP   C       2154    6.614359727    8.146365803    3.883410932
  217 ASP   O       2155    6.496980242    8.113951038    3.900788277
  218 ASP   N       2156    6.654233457    8.267930836    3.847042390
  218 ASP   H       2157    6.752262658    8.285242848    3.837436101
  218 ASP   CA      2158    6.573963839    8.389693294    3.828574887
  218 ASP   CB      2159    6.650521425    8.520344996    3.850541422
  218 ASP   CG      2160    6.768071681    8.537178311    3.754049169
  218 ASP   OD1     2161    6.739213052    8.600563128    3.650248509
  218 ASP   OD2     2162    6.872589706    8.473519680    3.779518940
  218 ASP   C       2163    6.495697177    8.399672005    3.697478786
  218 ASP   O       2164    6.397704710    8.472473101    3.682392070
  219 GLN   N       2165    6.536829593    8.317098796    3.601672610
  219 GLN   H       2166    6.621492637    8.264767359    3.611386854
  219 GLN   CA      2167    6.480804592    8.308639805    3.466019810
  219 GLN   CB      2168    6.331643640    8.274856637    3.461216779
  219 GLN   CG      2169    6.313636023    8.125913959    3.491201279
  219 GLN   CD      2170    6.173604157    8.074040253    3.457942827
  219 GLN   OE1     2171    6.118444331    8.084538052    3.348510646
  219 GLN   NE2     2172    6.106233283    8.010655569    3.553506432
  219 GLN   HE21    2173    6.024473635    7.966447488    3.516615907
  219 GLN   HE22    2174    6.145851695    8.002887149    3.644994429
  219 GLN   C       2175    6.499161229    8.429443153    3.373932533
  219 GLN   O       2176    6.443568926    8.438276915    3.264568512
  220 ARG   N       2177    6.592338694    8.521731816    3.396128063
  220 ARG   H       2178    6.635199241    8.518577848    3.486430413
  220 ARG   CA      2179    6.638074545    0.108025022    3.310473033
  220 ARG   CB      2180    6.613137488    0.239680651    3.384341323
  220 ARG   CG      2181    6.466036135    0.279748720    3.397159081
  220 ARG   CD      2182    6.422057573    0.337818118    3.262621602
  220 ARG   NE      2183    6.278107786    0.364208334    3.276373569
  220 ARG   HE      2184    6.240060929    0.336811292    3.364690685
  220 ARG   CZ      2185    6.201839185    0.418944004    3.180759796
  220 ARG   NH1     2186    6.253275382    0.472715425    3.069319787
  220 ARG   HH11    2187    6.195238300    0.509223161    2.996531757
  220 ARG   HH12    2188    6.351923398    0.467650436    3.053733407
  220 ARG   NH2     2189    6.068607225    0.414538854    3.194289203
  220 ARG   HH21    2190    6.008245751    0.456065519    3.126241323
  220 ARG   HH22    2191    6.028498533    0.361477011    3.268951344
  220 ARG   C       2192    6.776203207    0.114001456    3.244945941
  220 ARG   O       2193    6.805166720    0.198607332    3.160492527
  221 ALA   N       2194    6.858930390    0.020384247    3.290542593
  221 ALA   H       2195    6.824210708   -0.059093993    3.340337136
  221 ALA   CA      2196    6.999625522    0.023672092    3.248127729
  221 ALA   CB      2197    7.093176664    0.034409863    3.368713093
  221 ALA   C       2198    7.026949874    8.408676874    3.190459967
  221 ALA   O       2199    6.974855371    8.308216380    3.238669135
  222 VAL   N       2200    7.090604625    8.402572951    3.073836620
  222 VAL   H       2201    7.118369665    8.484345208    3.023414211
  222 VAL   CA      2202    7.157298490    8.276765586    3.037289893
  222 VAL   CB      2203    7.183030260    8.265189563    2.886907242
  222 VAL   CG1     2204    7.258746173    8.137191179    2.850944238
  222 VAL   CG2     2205    7.051472586    8.263844108    2.808805955
  222 VAL   C       2206    7.284832694    8.251030331    3.117821616
  222 VAL   O       2207    7.377838365    8.331460092    3.121168911
  223 LYSH  N       2208    7.296518710    8.134989954    3.181761861
  223 LYSH  H       2209    7.220243413    8.071154575    3.192185246
  223 LYSH  CA      2210    7.420136476    8.081998689    3.241098155
  223 LYSH  CB      2211    7.412339791    7.953628514    3.324004435
  223 LYSH  CG      2212    7.321686862    7.959964099    3.447091320
  223 LYSH  CD      2213    7.326724938    7.819353237    3.507158179
  223 LYSH  CE      2214    7.241763803    7.818123578    3.634383244
  223 LYSH  NZ      2215    7.269569182    7.702372208    3.720626426
  223 LYSH  HZ1     2216    7.367852398    7.683982418    3.722146719
  223 LYSH  HZ2     2217    7.222432085    7.619279462    3.691067844
  223 LYSH  HZ3     2218    7.236861518    7.724343539    3.812532761
  223 LYSH  C       2219    7.527821368    8.060161928    3.134613685
  223 LYSH  O       2220    7.627909122    8.131562469    3.138467932
  224 GLY   N       2221    7.500493527    7.967361524    3.043343178
  224 GLY   H       2222    7.407267003    7.931208202    3.041751698
  224 GLY   CA      2223    7.584930628    7.924931128    2.930728285
  224 GLY   C       2224    7.556797095    7.796104638    2.853131370
  224 GLY   O       2225    7.459756603    7.722082610    2.868482736
  225 VAL   N       2226    7.656365756    7.762190115    2.771718850
  225 VAL   H       2227    7.725034130    7.830289622    2.746241339
  225 VAL   CA      2228    7.648441977    7.645292557    2.682927364
  225 VAL   CB      2229    7.713773845    7.667581056    2.546381404
  225 VAL   CG1     2230    7.636450884    7.780766780    2.478416717
  225 VAL   CG2     2231    7.862742204    7.697780053    2.563916931
  225 VAL   C       2232    7.685709407    7.513581310    2.751289766
  225 VAL   O       2233    7.797905977    7.500535122    2.799983980
  226 LYSH  N       2234    7.585138325    7.428113087    2.767765701
  226 LYSH  H       2235    7.490302486    7.441662020    2.739104971
  226 LYSH  CA      2236    7.611607592    7.290167770    2.811160085
  226 LYSH  CB      2237    7.482908855    7.231699061    2.869664458
  226 LYSH  CG      2238    7.506676196    7.089810176    2.921715957
  226 LYSH  CD      2239    7.374417931    7.022308505    2.958586578
  226 LYSH  CE      2240    7.413166164    6.886315963    3.017013002
  226 LYSH  NZ      2241    7.283560654    6.823847717    3.047154814
  226 LYSH  HZ1     2242    7.238103824    6.798617929    2.961731805
  226 LYSH  HZ2     2243    7.219803869    6.887286650    3.090877178
  226 LYSH  HZ3     2244    7.295068465    6.744594621    3.107042499
  226 LYSH  C       2245    7.655927535    7.216173778    2.684785680
  226 LYSH  O       2246    7.585799780    7.211973813    2.583810790
  227 LEU   N       2247    7.778295906    7.165193894    2.695406173
  227 LEU   H       2248    7.839176483    7.186766415    2.771748077
  227 LEU   CA      2249    0.037943615    7.078449816    2.590821395
  227 LEU   CB      2250    0.190083625    7.069214642    2.604044677
  227 LEU   CG      2251    0.253156705    7.206899510    2.582330232
  227 LEU   CD1     2252    0.401707500    7.201867073    2.618603521
  227 LEU   CD2     2253    0.252092758    7.249909493    2.435503621
  227 LEU   C       2254    7.786924253    6.933405611    2.601799666
  227 LEU   O       2255    7.781859009    6.878690523    2.711843111
  228 VAL   N       2256    7.793611501    6.867178399    2.486655903
  228 VAL   H       2257    7.828876627    6.908147337    2.402534074
  228 VAL   CA      2258    7.755887701    6.725221206    2.481126311
  228 VAL   CB      2259    7.769136632    6.658363084    2.344149788
  228 VAL   CG1     2260    7.662162352    6.714476699    2.250271203
  228 VAL   CG2     2261    7.907474666    6.664114311    2.279058877
  228 VAL   C       2262    0.012371997    6.621244485    2.580103757
  228 VAL   O       2263   -0.071143173    6.539905975    2.619323845
  229 ASP   N       2264    0.122687988    6.649363980    2.648876885
  229 ASP   H       2265    0.169255203    6.735318454    2.627821187
  229 ASP   CA      2266    0.180634987    6.564135200    2.753697462
  229 ASP   CB      2267    0.330833122    6.591879400    2.762851829
  229 ASP   CG      2268    0.368529056    6.726047732    2.826010001
  229 ASP   OD1     2269    0.351213800    6.824854056    2.751418433
  229 ASP   OD2     2270    0.382356726    6.734662312    2.949943923
  229 ASP   C       2271    0.104960172    6.555159915    2.886375204
  229 ASP   O       2272    0.073347705    6.442713755    2.924880090
  230 GLY   N       2273    0.068543759    6.677297034    2.924395598
  230 GLY   H       2274    0.047226251    6.743981736    2.852984007
  230 GLY   CA      2275    0.023912908    6.710819430    3.060390685
  230 GLY   C       2276    0.063932441    6.853310904    3.099215894
  230 GLY   O       2277   -0.029457564    6.916104057    3.148878266
  231 LYSH  N       2278    0.187984111    6.899251827    3.085375642
  231 LYSH  H       2279    0.259583835    6.846601093    3.039534627
  231 LYSH  CA      2280    0.225619496    7.033084934    3.133174062
  231 LYSH  CB      2281    0.375753937    7.062182870    3.137864856
  231 LYSH  CG      2282    0.437430561    7.087339436    3.000115095
  231 LYSH  CD      2283    0.589189401    7.106126531    3.005260291
  231 LYSH  CE      2284    0.668831585    7.033138633    2.896910108
  231 LYSH  NZ      2285    0.637487754    6.889517509    2.897305402
  231 LYSH  HZ1     2286    0.673870754    6.851647460    2.982407021
  231 LYSH  HZ2     2287    0.676519834    6.840604589    2.819305099
  231 LYSH  HZ3     2288    0.538465001    6.878050621    2.889346258
  231 LYSH  C       2289    0.154503935    7.155731660    3.075609636
  231 LYSH  O       2290    0.128785678    7.160530847    2.955417919
  232 VAL   N       2291    0.125835564    7.254108518    3.160398495
  232 VAL   H       2292    0.146023081    7.264015031    3.257843723
  232 VAL   CA      2293    0.059906709    7.380211444    3.123480463
  232 VAL   CB      2294   -0.055067227    7.413629178    3.218755608
  232 VAL   CG1     2295   -0.107163985    7.553612858    3.185539031
  232 VAL   CG2     2296   -0.173564706    7.317712686    3.205715487
  232 VAL   C       2297    0.163404502    7.492873340    3.121347821
  232 VAL   O       2298    0.228097781    7.528047037    3.219883609
  233 LEU   N       2299    0.176343888    7.559697103    3.007079950
  233 LEU   H       2300    0.132950845    7.534664088    2.920525484
  233 LEU   CA      2301    0.277444824    7.664387816    2.986487677
  233 LEU   CB      2302    0.335763942    7.662373421    2.845061971
  233 LEU   CG      2303    0.417109210    7.537070906    2.812069670
  233 LEU   CD1     2304    0.496305950    7.555389929    2.682449713
  233 LEU   CD2     2305    0.521726837    7.508537580    2.919989621
  233 LEU   C       2306    0.203959319    7.797807642    3.000751032
  233 LEU   O       2307    0.142674358    7.854978449    2.910740060
  234 THR   N       2308    0.214789429    7.854356647    3.120646578
  234 THR   H       2309    0.278110516    7.820919756    3.190453663
  234 THR   CA      2310    0.139320857    7.973862634    3.161069978
  234 THR   CB      2311    0.140778096    7.986098199    3.313576527
  234 THR   OG1     2312    0.272293464    7.951779947    3.358039401
  234 THR   HG1     2313    0.287875639    8.013025786    3.435539104
  234 THR   CG2     2314    0.038785708    7.889768363    3.374601756
  234 THR   C       2315    0.205495075    8.099230402    3.103498507
  234 THR   O       2316    0.327788027    8.112159320    3.100987251
  235 ALA   N       2317    0.122229876    8.197522310    3.070370524
  235 ALA   H       2318    0.022835139    8.203263250    3.079737852
  235 ALA   CA      2319    0.162689500    8.319939438    2.999787079
  235 ALA   CB      2320    0.133749987    8.308574856    2.849979215
  235 ALA   C       2321    0.092761275    8.448360540    3.044816203
  235 ALA   O       2322   -0.029665177    8.456705665    3.053251345
  236 GLU   N       2323    0.168871727    0.033022955    3.036387535
  236 GLU   H       2324    0.261220983   -0.005095624    3.040913252
  236 GLU   CA      2325    0.115224891    0.169877429    3.036560095
  236 GLU   CB      2326    0.235993290    0.256893249    3.071947734
  236 GLU   CG      2327    0.269560970    0.224805479    3.217723068
  236 GLU   CD      2328    0.408943814    0.274803745    3.256181539
  236 GLU   OE1     2329    0.417231370    0.387994467    3.308558643
  236 GLU   OE2     2330    0.503810104    0.194974220    3.272076861
  236 GLU   C       2331    0.052226332    0.207850252    2.902417503
  236 GLU   O       2332   -0.054274706    0.269384544    2.902714836
  237 LEU   N       2333    0.124478563    0.168090990    2.798059222
  237 LEU   H       2334    0.202935690    0.124278828    2.841933947
  237 LEU   CA      2335    0.068462542    0.188944958    2.663743707
  237 LEU   CB      2336    0.136343655    0.306805022    2.593638446
  237 LEU   CG      2337    0.037408882    0.357983638    2.488767183
  237 LEU   CD1     2338   -0.088308365    0.424136056    2.545576593
  237 LEU   CD2     2339    0.095496854    0.455315083    2.385998419
  237 LEU   C       2340    0.074470943    0.064012338    2.575604412
  237 LEU   O       2341    0.183531441    0.023882516    2.535278259
  238 THR   N       2342    7.761387353    8.513528165    2.587171259
  238 THR   H       2343    7.681096831    8.536321605    2.642263513
  238 THR   CA      2344    7.733497207    8.390648119    2.511442722
  238 THR   CB      2345    7.626216562    8.298249185    2.569428433
  238 THR   OG1     2346    7.685469017    8.238419852    2.685014247
  238 THR   HG1     2347    7.631992013    8.264968324    2.765242712
  238 THR   CG2     2348    7.576692791    8.181836204    2.483371975
  238 THR   C       2349    7.685121356    8.424292511    2.370238055
  238 THR   O       2350    7.568668201    8.458385179    2.350066949
  239 VAL   N       2351    7.773434424    8.416819264    2.271064225
  239 VAL   H       2352    7.865142733    8.382032863    2.290591699
  239 VAL   CA      2353    7.743570629    8.444723956    2.129869328
  239 VAL   CB      2354    7.841437095    8.546057784    2.070164305
  239 VAL   CG1     2355    7.792635017    8.575504024    1.928171888
  239 VAL   CG2     2356    7.857972891    8.672470244    2.154754494
  239 VAL   C       2357    7.729565786    8.318937159    2.043916969
  239 VAL   O       2358    7.822278891    8.264413198    1.984247471
  240 ILE   N       2359    7.601978095    8.299637568    2.011738956
  240 ILE   H       2360    7.543986156    8.378421660    2.032466749
  240 ILE   CA      2361    7.561277827    8.194434396    1.917483363
  240 ILE   CB      2362    7.413849801    8.169829671    1.950173245
  240 ILE   CG1     2363    7.385625680    8.131406243    2.095551963
  240 ILE   CG2     2364    7.348955764    8.074563699    1.849568682
  240 ILE   CD      2365    7.469810107    8.012993668    2.143515382
  240 ILE   C       2366    7.588649878    8.253769506    1.779138911
  240 ILE   O       2367    7.505680618    8.328000156    1.726842249
  241 ALA   N       2368    7.695307290    8.205466640    1.716053416
  241 ALA   H       2369    7.745571281    8.133269595    1.763604830
  241 ALA   CA      2370    7.752200924    8.266224756    1.594881462
  241 ALA   CB      2371    7.896325781    8.294442987    1.637795543
  241 ALA   C       2372    7.767710567    8.168014257    1.478592195
  241 ALA   O       2373    7.846886840    8.179919710    1.385205507
  242 ALA   N       2374    7.693826534    8.058134579    1.491241243
  242 ALA   H       2375    7.611856914    8.041679470    1.546122778
  242 ALA   CA      2376    7.717596976    7.938887602    1.408625058
  242 ALA   CB      2377    7.691596982    7.810499572    1.487679209
  242 ALA   C       2378    7.646690563    7.937159251    1.273059485
  242 ALA   O       2379    7.585870349    7.836799538    1.236218584
  243 GLY   N       2380    7.616059891    8.058337142    1.227584769
  243 GLY   H       2381    7.656616218    8.137052638    1.274058007
  243 GLY   CA      2382    7.555016409    8.082752902    1.096101642
  243 GLY   C       2383    7.425699378    8.003417364    1.076255831
  243 GLY   O       2384    7.321381178    8.040757939    1.129663916
  244 ALA   N       2385    7.432900285    7.912398987    0.979528550
  244 ALA   H       2386    7.515472975    7.897058528    0.925247427
  244 ALA   CA      2387    7.324147187    7.823937560    0.935249552
  244 ALA   CB      2388    7.376283229    7.713416455    0.843193368
  244 ALA   C       2389    7.258550699    7.749670268    1.051832141
  244 ALA   O       2390    7.155638719    7.684313887    1.035418548
  245 ARG   N       2391    7.334500806    7.727318952    1.158704975
  245 ARG   H       2392    7.432292108    7.748131045    1.156953716
  245 ARG   CA      2393    7.285113475    7.662855536    1.281231823
  245 ARG   CB      2394    7.385896256    7.558701542    1.330218656
  245 ARG   CG      2395    7.390599076    7.433229201    1.242801262
  245 ARG   CD      2396    7.254578319    7.363176888    1.242534384
  245 ARG   NE      2397    7.260989466    7.249094684    1.150030310
  245 ARG   HE      2398    7.336640380    7.254838555    1.084874333
  245 ARG   CZ      2399    7.192642112    7.134175374    1.158874869
  245 ARG   NH1     2400    7.115629838    7.115933361    1.267021306
  245 ARG   HH11    2401    7.062263487    7.032239709    1.279163127
  245 ARG   HH12    2402    7.119226773    7.178125486    1.345247162
  245 ARG   NH2     2403    7.170992064    7.046500874    1.059864003
  245 ARG   HH21    2404    7.109747731    6.968132245    1.070296942
  245 ARG   HH22    2405    7.220595868    7.052068372    0.973207548
  245 ARG   C       2406    7.257245000    7.751960963    1.402452831
  245 ARG   O       2407    7.216334795    7.701196831    1.506765108
  246 SER   N       2408    7.247938281    7.883138821    1.382520047
  246 SER   H       2409    7.272057096    7.925478866    1.295191210
  246 SER   CA      2410    7.214012106    7.967314756    1.498159432
  246 SER   CB      2411    7.262890214    8.111003860    1.478757134
  246 SER   OG      2412    7.404383051    8.131576120    1.476391204
  246 SER   HG      2413    7.419047355    8.227696798    1.453005109
  246 SER   C       2414    7.071718113    7.954825010    1.553002687
  246 SER   O       2415    7.045082301    7.936355655    1.671655309
  247 SER   N       2416    6.985366794    7.940930786    1.452788130
  247 SER   H       2417    7.018658858    7.940041922    1.358496733
  247 SER   CA      2418    6.840829181    7.926084580    1.475144630
  247 SER   CB      2419    6.753183793    7.976803884    1.360444314
  247 SER   OG      2420    6.777339618    7.909964596    1.236351914
  247 SER   HG      2421    6.689335308    7.897477331    1.190528251
  247 SER   C       2422    6.801834606    7.787311803    1.526447096
  247 SER   O       2423    6.700096263    7.766604251    1.592398107
  248 HISB  N       2424    6.888656652    7.690817808    1.497408757
  248 HISB  H       2425    6.924141183    7.686305039    1.404015581
  248 HISB  CA      2426    6.882040562    7.558165512    1.560426851
  248 HISB  CB      2427    6.963240344    7.453327117    1.484101808
  248 HISB  CG      2428    6.936754202    7.309606675    1.529430423
  248 HISB  ND1     2429    7.025690582    7.210755568    1.532225461
  248 HISB  CD2     2430    6.820203204    7.254292311    1.561809854
  248 HISB  HD2     2431    6.723436382    7.301661714    1.545229504
  248 HISB  CE1     2432    6.964583376    7.096065115    1.560510429
  248 HISB  HE1     2433    7.005238894    6.995216417    1.552914548
  248 HISB  NE2     2434    6.836948958    7.124392536    1.584932622
  248 HISB  HE2     2435    6.762147518    7.059780355    1.600076386
  248 HISB  C       2436    6.921688132    7.567529258    1.707918771
  248 HISB  O       2437    6.846843056    7.513204829    1.789024384
  249 ILE   N       2438    7.035494504    7.627988546    1.740855247
  249 ILE   H       2439    7.108716936    7.638360936    1.673539096
  249 ILE   CA      2440    7.085532377    7.640380601    1.878527195
  249 ILE   CB      2441    7.235398747    7.669652269    1.868794181
  249 ILE   CG1     2442    7.313927056    7.550039267    1.814588793
  249 ILE   CG2     2443    7.301602238    7.709001835    2.000997625
  249 ILE   CD      2444    7.457682921    7.579511189    1.771290985
  249 ILE   C       2445    7.004078984    7.733802634    1.968230660
  249 ILE   O       2446    7.004090180    7.711908603    2.089277628
  250 LEU   N       2447    6.944295968    7.840789309    1.916539493
  250 LEU   H       2448    6.986613525    7.884378736    1.837096721
  250 LEU   CA      2449    6.832988128    7.916594427    1.975494306
  250 LEU   CB      2450    6.842177610    8.061062213    1.925941161
  250 LEU   CG      2451    6.795901926    8.165928910    2.027306773
  250 LEU   CD1     2452    6.912836016    8.175819381    2.125478279
  250 LEU   CD2     2453    6.781919273    8.299108054    1.953306511
  250 LEU   C       2454    6.695029087    7.850419735    1.975271691
  250 LEU   O       2455    6.606577967    7.896621865    2.047188813
  251 GLY   N       2456    6.672891029    7.753794829    1.886600564
  251 GLY   H       2457    6.723581753    7.746119506    1.800737586
  251 GLY   CA      2458    6.549393393    7.674082995    1.884155075
  251 GLY   C       2459    6.423020037    7.720841705    1.811665864
  251 GLY   O       2460    6.342721741    7.637591489    1.769811220
  252 ILE   N       2461    6.407862640    7.852510683    1.800545995
  252 ILE   H       2462    6.453471662    7.927306401    1.848784577
  252 ILE   CA      2463    6.305016916    7.906138381    1.710223350
  252 ILE   CB      2464    6.228302542    8.020817265    1.776361940
  252 ILE   CG1     2465    6.325916295    8.131006729    1.818101533
  252 ILE   CG2     2466    6.141362797    7.975524784    1.893835695
  252 ILE   CD      2467    6.252462892    8.264739379    1.829601148
  252 ILE   C       2468    6.352490491    7.931684255    1.567025127
  252 ILE   O       2469    6.450859309    8.002647471    1.546578717
  253 PRO   N       2470    6.285955468    7.879128980    1.464539855
  253 PRO   CA      2471    6.318934393    7.904248640    1.323495104
  253 PRO   CB      2472    6.243084749    7.796009409    1.246422765
  253 PRO   CG      2473    6.113850144    7.796661319    1.328333037
  253 PRO   CD      2474    6.163127170    7.798830029    1.473161310
  253 PRO   C       2475    6.296739737    8.046119870    1.270647874
  253 PRO   O       2476    6.367614949    8.083482219    1.177314606
  254 LYSH  N       2477    6.207495992    8.126667001    1.327540301
  254 LYSH  H       2478    6.150582789    8.100578842    1.405522863
  254 LYSH  CA      2479    6.183507114    8.265039085    1.284069295
  254 LYSH  CB      2480    6.054806978    8.324933483    1.341187647
  254 LYSH  CG      2481    5.921331016    8.260358647    1.303413263
  254 LYSH  CD      2482    5.803791183    8.345117157    1.352499218
  254 LYSH  CE      2483    5.665758516    8.282902103    1.330372807
  254 LYSH  NZ      2484    5.642217469    8.173676843    1.425901256
  254 LYSH  HZ1     2485    5.717789854    8.108325259    1.421620203
  254 LYSH  HZ2     2486    5.558459773    8.122592180    1.406532828
  254 LYSH  HZ3     2487    5.637405670    8.211412642    1.518383037
  254 LYSH  C       2488    6.292581668    8.372007610    1.292481885
  254 LYSH  O       2489    6.276830882    8.479144274    1.234149419
  255 LEU   N       2490    6.403357128    8.330509171    1.353294385
  255 LEU   H       2491    6.412407985    8.249827353    1.411691060
  255 LEU   CA      2492    6.528216249    8.408113138    1.354306908
  255 LEU   CB      2493    6.621169519    8.337750066    1.453390674
  255 LEU   CG      2494    6.748350214    8.417245352    1.483624329
  255 LEU   CD1     2495    6.723715444    8.537137056    1.575429313
  255 LEU   CD2     2496    6.853964902    8.321995095    1.540021419
  255 LEU   C       2497    6.598411816    8.421830127    1.219045825
  255 LEU   O       2498    6.624962317    8.534456237    1.177326938
  256 CYSH  N       2499    6.605032798    8.311449520    1.145137629
  256 CYSH  H       2500    6.528201902    8.247433370    1.145563728
  256 CYSH  CA      2501    6.686576708    8.303054538    1.023108130
  256 CYSH  CB      2502    6.832270420    8.284804370    1.066151184
  256 CYSH  SG      2503    6.949423265    8.224756062    0.939035214
  256 CYSH  HG      2504    7.053867628    8.229417000    1.021265077
  256 CYSH  C       2505    6.629434591    8.194177094    0.932049150
  256 CYSH  O       2506    6.580332050    8.092825985    0.981515042
  257 ASP   N       2507    6.632862237    8.212082819    0.800304101
  257 ASP   H       2508    6.692758269    8.287860707    0.774415956
  257 ASP   CA      2509    6.569022120    8.127104546    0.698736469
  257 ASP   CB      2510    6.488274285    8.206033836    0.595486736
  257 ASP   CG      2511    6.402587789    8.122155645    0.500437386
  257 ASP   OD1     2512    6.339676432    8.024867344    0.547364694
  257 ASP   OD2     2513    6.388803080    8.160999989    0.382415445
  257 ASP   C       2514    6.674924165    8.045797883    0.623994132
  257 ASP   O       2515    6.766229817    8.111932949    0.574799926
  258 VAL   N       2516    6.657740852    7.914796522    0.608749028
  258 VAL   H       2517    6.569139557    7.872639505    0.628077625
  258 VAL   CA      2518    6.765844000    7.827401684    0.560968709
  258 VAL   CB      2519    6.826206382    7.740722632    0.671640047
  258 VAL   CG1     2520    6.945684773    7.650901723    0.638987921
  258 VAL   CG2     2521    6.857796596    7.833277215    0.789310164
  258 VAL   C       2522    6.723511003    7.731393096    0.449633111
  258 VAL   O       2523    6.629707388    7.652358964    0.458705970
  259 TYR   N       2524    6.803610913    7.737183362    0.343622640
  259 TYR   H       2525    6.889658118    7.787640602    0.350691184
  259 TYR   CA      2526    6.765746774    7.676462825    0.215218758
  259 TYR   CB      2527    6.651628251    7.747444122    0.142069017
  259 TYR   CG      2528    6.683178425    7.896368837    0.126886530
  259 TYR   CD1     2529    6.625026576    7.988047710    0.213687372
  259 TYR   HD1     2530    6.568196223    7.958778210    0.301964509
  259 TYR   CD2     2531    6.770073096    7.940139385    0.027622622
  259 TYR   HD2     2532    6.821665542    7.872525824   -0.040534699
  259 TYR   CE1     2533    6.649913218    8.123914729    0.198174628
  259 TYR   HE1     2534    6.604808454    8.199964323    0.261903407
  259 TYR   CE2     2535    6.800468346    8.075046065    0.013695606
  259 TYR   HE2     2536    6.878229139    8.099766940   -0.058575833
  259 TYR   CZ      2537    6.735084477    8.165515357    0.096512373
  259 TYR   OH      2538    6.764201743    8.297486323    0.081316224
  259 TYR   HH      2539    6.713774122    8.351675623    0.148538235
  259 TYR   C       2540    6.891236928    7.670839877    0.127847394
  259 TYR   O       2541    6.991868928    7.732176580    0.163083872
  260 SER   N       2542    6.877218994    7.593604797    0.020476729
  260 SER   H       2543    6.792082101    7.598356430   -0.031779888
  260 SER   CA      2544    6.993379361    7.540611474   11.269392790
  260 SER   CB      2545    6.967440658    7.393263204   11.237356197
  260 SER   OG      2546    6.864368458    7.381388475   11.138939679
  260 SER   HG      2547    6.804699862    7.301259831   11.143440472
  260 SER   C       2548    7.031103040    7.614269904   11.140700829
  260 SER   O       2549    6.971879501    7.719779893   11.118515298
  261 GLU   N       2550    7.140098886    7.576895207   11.074254616
  261 GLU   H       2551    7.209399983    7.536554394   11.134020468
  261 GLU   CA      2552    7.186123759    7.609480518   10.938495230
  261 GLU   CB      2553    7.232954501    7.754842873   10.928989489
  261 GLU   CG      2554    7.229022598    7.800790773   10.783105221
  261 GLU   CD      2555    7.091675116    7.863876557   10.759425981
  261 GLU   OE1     2556    6.988393107    7.793998224   10.750861849
  261 GLU   OE2     2557    7.090507456    7.988856195   10.761363744
  261 GLU   C       2558    7.291920307    7.519442104   10.874364333
  261 GLU   O       2559    7.400188454    7.497105466   10.928308356
  262 PHE   N       2560    7.252522758    7.460802096   10.761669856
  262 PHE   H       2561    7.170017899    7.490523770   10.713611677
  262 PHE   CA      2562    7.333827430    7.363422910   10.687385366
  262 PHE   CB      2563    7.235025314    7.283990109   10.601725475
  262 PHE   CG      2564    7.152669350    7.184044222   10.683222555
  262 PHE   CD1     2565    7.038869790    7.220136450   10.754412773
  262 PHE   HD1     2566    6.997656373    7.320726949   10.746358132
  262 PHE   CD2     2567    7.196462004    7.052168357   10.686474318
  262 PHE   HD2     2568    7.271861561    7.012068163   10.618740251
  262 PHE   CE1     2569    6.977315444    7.123057415   10.832555186
  262 PHE   HE1     2570    6.905869407    7.155015096   10.908418917
  262 PHE   CE2     2571    7.129863460    6.954737421   10.759893938
  262 PHE   HE2     2572    7.144142119    6.849448032   10.735577520
  262 PHE   CZ      2573    7.015083786    6.989314587   10.830254727
  262 PHE   HZ      2574    6.950192067    6.912823134   10.872906156
  262 PHE   C       2575    7.442782002    7.427341605   10.601035726
  262 PHE   O       2576    7.410508215    7.471440783   10.490836383
  263 VAL   N       2577    7.556923563    7.469996887   10.654349002
  263 VAL   H       2578    7.596099693    7.482551214   10.745503589
  263 VAL   CA      2579    7.673604868    7.511082777   10.574935763
  263 VAL   CB      2580    7.766611427    7.610142022   10.645271121
  263 VAL   CG1     2581    7.839806443    7.536401499   10.757603286
  263 VAL   CG2     2582    7.855920636    7.682920500   10.544577287
  263 VAL   C       2583    7.747753059    7.399239344   10.501405204
  263 VAL   O       2584    7.802075138    7.307120486   10.562179536
  264 ALA   N       2585    7.715724907    7.394740533   10.372397490
  264 ALA   H       2586    7.689286675    7.478322063   10.324273109
  264 ALA   CA      2587    7.764425161    7.292127696   10.279067428
  264 ALA   CB      2588    7.661883565    7.261702482   10.169654400
  264 ALA   C       2589    0.097307705    7.321147143   10.202629611
  264 ALA   O       2590    0.116758486    7.431850409   10.152651950
  265 TYR   N       2591    0.192378749    7.229607728   10.219093607
  265 TYR   H       2592    0.176692515    7.140971602   10.262663802
  265 TYR   CA      2593    0.329888372    7.245166521   10.169512880
  265 TYR   CB      2594    0.425185477    7.191053588   10.276292434
  265 TYR   CG      2595    0.444709545    7.266543650   10.407932487
  265 TYR   CD1     2596    0.338542268    7.310494826   10.486155099
  265 TYR   HD1     2597    0.240161510    7.265707454   10.472142948
  265 TYR   CD2     2598    0.574458083    7.274833114   10.457077953
  265 TYR   HD2     2599    0.661287287    7.240067416   10.401111036
  265 TYR   CE1     2600    0.365236835    7.372429495   10.607682244
  265 TYR   HE1     2601    0.283076735    7.385807853   10.678039756
  265 TYR   CE2     2602    0.605509477    7.335799281   10.578068244
  265 TYR   HE2     2603    0.709045300    7.363377370   10.598033582
  265 TYR   CZ      2604    0.497385196    7.388709797   10.647571104
  265 TYR   OH      2605    0.515745987    7.454148080   10.765356807
  265 TYR   HH      2606    0.610016415    7.441193569   10.796086484
  265 TYR   C       2607    0.363403864    7.173152878   10.038746713
  265 TYR   O       2608    0.316188185    7.060235823   10.026426384
  266 ILE   N       2609    0.426880460    7.244695538    9.946310899
  266 ILE   H       2610    0.424169974    7.344221291    9.955654158
  266 ILE   CA      2611    0.490762004    7.183667509    9.828809272
  266 ILE   CB      2612    0.449234770    7.256234096    9.700666801
  266 ILE   CG1     2613    0.296792635    7.267641497    9.694063590
  266 ILE   CG2     2614    0.512229048    7.184673190    9.580989147
  266 ILE   CD      2615    0.247609285    7.310289574    9.555603481
  266 ILE   C       2616    0.641786810    7.197941192    9.848815477
  266 ILE   O       2617    0.687973178    7.311898447    9.852124940
  267 GLN   N       2618    0.712364769    7.087588699    9.871839603
  267 GLN   H       2619    0.688818322    6.992737394    9.893052600
  267 GLN   CA      2620    0.858584428    7.101177307    9.878590244
  267 GLN   CB      2621    0.926675254    6.995806785    9.966142787
  267 GLN   CG      2622    1.056560213    7.047216495   10.028549711
  267 GLN   CD      2623    1.129395455    6.939088167   10.108616990
  267 GLN   OE1     2624    1.224189481    6.874143523   10.064738632
  267 GLN   NE2     2625    1.086990741    6.927088963   10.234092314
  267 GLN   HE21    2626    1.143364801    6.864105332   10.287513170
  267 GLN   HE22    2627    1.023847319    6.988205230   10.281799882
  267 GLN   C       2628    0.931215454    7.106709011    9.744048578
  267 GLN   O       2629    0.894589335    7.023793420    9.660906789
  268 LEU   N       2630    1.017000933    7.204709488    9.717134499
  268 LEU   H       2631    1.042896153    7.282809229    9.773974817
  268 LEU   CA      2632    1.069129305    7.221035288    9.580657514
  268 LEU   CB      2633    1.073422266    7.371068387    9.550981249
  268 LEU   CG      2634    0.934926186    7.434676080    9.537453523
  268 LEU   CD1     2635    0.935309423    7.586859226    9.521674685
  268 LEU   CD2     2636    0.858172888    7.366162503    9.424206819
  268 LEU   C       2637    1.210745093    7.164033628    9.570304526
  268 LEU   O       2638    1.283698526    7.131111295    9.663688157
  269 THR   N       2639    1.248961101    7.154091276    9.443289456
  269 THR   H       2640    1.190503526    7.154327992    9.362155768
  269 THR   CA      2641    1.387657331    7.130248901    9.400855359
  269 THR   CB      2642    1.404555906    7.083475517    9.256160472
  269 THR   OG1     2643    1.314006975    7.152544419    9.169676847
  269 THR   HG1     2644    1.362233289    7.231340376    9.131402759
  269 THR   CG2     2645    1.377492512    6.932998862    9.250626542
  269 THR   C       2646    1.473454070    7.254283393    9.426575227
  269 THR   O       2647    1.424329641    7.366643733    9.436113261
  270 LYSH  N       2648    1.600165505    7.222324237    9.451362704
  270 LYSH  H       2649    1.624638253    7.125441653    9.455167250
  270 LYSH  CA      2650    1.697148988    7.315405676    9.510862401
  270 LYSH  CB      2651    1.826688081    7.237386928    9.534180605
  270 LYSH  CG      2652    1.937066532    7.309638724    9.611679210
  270 LYSH  CD      2653    2.051794577    7.211997875    9.638419533
  270 LYSH  CE      2654    2.185452716    7.277418573    9.673981822
  270 LYSH  NZ      2655    2.250685367    7.357092212    9.569055992
  270 LYSH  HZ1     2656    2.190615626    7.429534825    9.535232015
  270 LYSH  HZ2     2657    2.282283475    7.306341131    9.488893543
  270 LYSH  HZ3     2658    2.329550026    7.401780815    9.611285285
  270 LYSH  C       2659    1.725546511    7.435313492    9.420158073
  270 LYSH  O       2660    1.701494121    7.544519009    9.471400823
  271 GLU   N       2661    1.769838879    7.421268184    9.295538857
  271 GLU   H       2662    1.813802541    7.335867133    9.267707169
  271 GLU   CA      2663    1.788472650    7.531657710    9.200251516
  271 GLU   CB      2664    1.845560640    7.476349234    9.069505207
  271 GLU   CG      2665    1.899487514    7.592334201    8.985527863
  271 GLU   CD      2666    2.041502035    7.624575089    9.032422077
  271 GLU   OE1     2667    2.078439749    7.742788506    9.049340110
  271 GLU   OE2     2668    2.122436203    7.529687480    9.024093477
  271 GLU   C       2669    1.663462982    7.618752763    9.186207635
  271 GLU   O       2670    1.681113929    7.740391044    9.190855351
  272 GLU   N       2671    1.544578992    7.559121373    9.187734244
  272 GLU   H       2672    1.537186700    7.460474793    9.173043162
  272 GLU   CA      2673    1.415727059    7.629899596    9.186887409
  272 GLU   CB      2674    1.297285271    7.533192956    9.181251860
  272 GLU   CG      2675    1.290833511    7.456375070    9.049080207
  272 GLU   CD      2676    1.416507361    7.406413201    8.977533404
  272 GLU   OE1     2677    1.486779230    7.325085111    9.041374871
  272 GLU   OE2     2678    1.447155706    7.452167376    8.865311844
  272 GLU   C       2679    1.387405303    7.714724234    9.311031294
  272 GLU   O       2680    1.337503480    7.826877425    9.303073168
  273 ALA   N       2681    1.416627103    7.665590282    9.431129203
  273 ALA   H       2682    1.446906448    7.570822372    9.441239769
  273 ALA   CA      2683    1.405342956    7.746689209    9.553225357
  273 ALA   CB      2684    1.430875531    7.660103661    9.676765334
  273 ALA   C       2685    1.505659550    7.862128737    9.548555872
  273 ALA   O       2686    1.473376567    7.977634725    9.575872947
  274 ASP   N       2687    1.630592231    7.833398812    9.513107687
  274 ASP   H       2688    1.651172200    7.735680630    9.518496111
  274 ASP   CA      2689    1.731332150    7.938073845    9.490642299
  274 ASP   CB      2690    1.878159732    7.895254321    9.495267754
  274 ASP   CG      2691    1.921246538    7.834760330    9.629042993
  274 ASP   OD1     2692    1.890260595    7.715633168    9.650834977
  274 ASP   OD2     2693    1.985928219    7.908138080    9.706888277
  274 ASP   C       2694    1.704069130    8.037132332    9.377270406
  274 ASP   O       2695    1.722935363    8.157271674    9.395776412
  275 GLU   N       2696    1.645703949    7.994672050    9.265544112
  275 GLU   H       2697    1.663214942    7.900491926    9.236847632
  275 GLU   CA      2698    1.581123924    8.086085273    9.170229095
  275 GLU   CB      2699    1.508412399    8.015793936    9.055419665
  275 GLU   CG      2700    1.602525522    7.947948254    8.955686039
  275 GLU   CD      2701    1.679810751    8.052869042    8.875513352
  275 GLU   OE1     2702    1.621153014    8.104092910    8.777751301
  275 GLU   OE2     2703    1.789514805    8.099173404    8.913523660
  275 GLU   C       2704    1.477216269    8.179360208    9.232807171
  275 GLU   O       2705    1.471975075    8.296110928    9.194437574
  276 LEU   N       2706    1.381582051    8.130281346    9.311137257
  276 LEU   H       2707    1.387973446    8.040313512    9.354342094
  276 LEU   CA      2708    1.291889635    8.220118214    9.385279655
  276 LEU   CB      2709    1.187134191    8.136614835    9.459201297
  276 LEU   CG      2710    1.095430895    8.061412630    9.362529223
  276 LEU   CD1     2711    0.985075993    7.996404912    9.446208270
  276 LEU   CD2     2712    1.026057831    8.155047918    9.263400025
  276 LEU   C       2713    1.363703289    8.312416046    9.483959007
  276 LEU   O       2714    1.341571399    8.433384194    9.481122506
  277 ARG   N       2715    1.462018434    8.258610974    9.555580934
  277 ARG   H       2716    1.476249114    8.159934817    9.563360520
  277 ARG   CA      2717    1.555878167    8.332959287    9.640861713
  277 ARG   CB      2718    1.630784443    8.252593395    9.747364097
  277 ARG   CG      2719    1.549632989    8.200623460    9.866214650
  277 ARG   CD      2720    1.629204913    8.127969338    9.974828921
  277 ARG   NE      2721    1.695612724    8.011204438    9.915135701
  277 ARG   HE      2722    1.778796571    8.014787190    9.859765228
  277 ARG   CZ      2723    1.667272189    7.885269640    9.951080986
  277 ARG   NH1     2724    1.590996941    7.848741401   10.055021834
  277 ARG   HH11    2725    1.562666533    7.754337760   10.071890755
  277 ARG   HH12    2726    1.574175660    7.914218951   10.128708705
  277 ARG   NH2     2727    1.732490605    7.790688757    9.882127315
  277 ARG   HH21    2728    1.720673120    7.693052583    9.900187134
  277 ARG   HH22    2729    1.805504928    7.817155590    9.819141154
  277 ARG   C       2730    1.651928023    8.429754103    9.571477051
  277 ARG   O       2731    1.701933707    8.518131003    9.640906999
  278 ARG   N       2732    1.674869587    8.411334535    9.441767927
  278 ARG   H       2733    1.682515196    8.317668018    9.407575945
  278 ARG   CA      2734    1.733513049    8.517113882    9.358203215
  278 ARG   CB      2735    1.810479648    8.439798841    9.250929876
  278 ARG   CG      2736    1.870446015    8.522205686    9.136804344
  278 ARG   CD      2737    1.915297506    8.433813794    9.020252822
  278 ARG   NE      2738    1.807546114    8.388794338    8.930953380
  278 ARG   HE      2739    1.792409399    8.290106679    8.936721955
  278 ARG   CZ      2740    1.731035896    8.465764940    8.852354725
  278 ARG   NH1     2741    1.745963823    8.598641091    8.843374335
  278 ARG   HH11    2742    1.678837915    8.655739869    8.796106232
  278 ARG   HH12    2743    1.833607329    8.641779328    8.864768999
  278 ARG   NH2     2744    1.644085142    8.408853976    8.767750876
  278 ARG   HH21    2745    1.575373962    8.462491721    8.718731214
  278 ARG   HH22    2746    1.646709649    8.310408529    8.750398877
  278 ARG   C       2747    1.637794953    0.100220071    9.305670738
  278 ARG   O       2748    1.644393663    0.217490644    9.342201379
  279 ARG   N       2749    1.521964331    0.057380618    9.256280741
  279 ARG   H       2750    1.507680724   -0.038222354    9.230666885
  279 ARG   CA      2751    1.423925656    0.153300920    9.203395351
  279 ARG   CB      2752    1.335117901    0.082966404    9.100536583
  279 ARG   CG      2753    1.405302372    0.073605584    8.964905720
  279 ARG   CD      2754    1.308177225    0.054394690    8.848270525
  279 ARG   NE      2755    1.246341564   -0.078690284    8.839791232
  279 ARG   HE      2756    1.297339728   -0.154640411    8.799408260
  279 ARG   CZ      2757    1.120236948   -0.097361496    8.881067722
  279 ARG   NH1     2758    1.048377791   -0.008727108    8.951326111
  279 ARG   HH11    2759    0.956579956   -0.036502757    8.979628100
  279 ARG   HH12    2760    1.080100048    0.080525117    8.983372952
  279 ARG   NH2     2761    1.040643125   -0.160149462    8.793453232
  279 ARG   HH21    2762    1.081591428   -0.187072490    8.706292038
  279 ARG   HH22    2763    0.941279713   -0.163993209    8.803977743
  279 ARG   C       2764    1.346790457    0.232110016    9.309468080
  279 ARG   O       2765    1.350634717    0.198973009    9.427858065
  280 GLN   N       2766    1.264707770    0.321870660    9.255638718
  280 GLN   H       2767    1.267682408    0.341501192    9.157629473
  280 GLN   CA      2768    1.183847419    0.414053274    9.336692870
  280 GLN   CB      2769    1.161386359    0.550286494    9.270793262
  280 GLN   CG      2770    1.080938700    0.538863665    9.141156830
  280 GLN   CD      2771    1.104906471    0.661744890    9.053216642
  280 GLN   OE1     2772    1.189188827    0.659175402    8.963668293
  280 GLN   NE2     2773    1.010649032    0.755523687    9.055963953
  280 GLN   HE21    2774    1.022021974    0.837100032    8.999267019
  280 GLN   HE22    2775    0.917857839    0.731134908    9.084135691
  280 GLN   C       2776    1.059160596    0.356494771    9.404141062
  280 GLN   O       2777    0.971605447    0.428367169    9.452043906
  281 TRP   N       2778    1.068443450    0.225119335    9.422727964
  281 TRP   H       2779    1.163643905    0.195379428    9.429968836
  281 TRP   CA      2780    0.959603592    0.143331019    9.478175371
  281 TRP   CB      2781    1.012458118   -0.000248358    9.478813111
  281 TRP   CG      2782    0.918072423    8.430745185    9.555209606
  281 TRP   CD1     2783    0.929053173    8.401954114    9.684590112
  281 TRP   HD1     2784    1.004496024    8.430633481    9.757843686
  281 TRP   CD2     2785    0.802834123    8.373251405    9.502928091
  281 TRP   NE1     2786    0.817060569    8.341016475    9.722438575
  281 TRP   HE1     2787    0.787073779    8.342391810    9.817826827
  281 TRP   CE2     2788    0.744003668    8.314772574    9.614449900
  281 TRP   CE3     2789    0.749566395    8.362308188    9.375007601
  281 TRP   HE3     2790    0.796414041    8.404744781    9.286207521
  281 TRP   CZ2     2791    0.617067650    8.258435165    9.608586536
  281 TRP   HZ2     2792    0.560970326    8.214643848    9.691142138
  281 TRP   CZ3     2793    0.624896349    8.301497923    9.366099069
  281 TRP   HZ3     2794    0.575393180    8.289060449    9.269792904
  281 TRP   CH2     2795    0.563045069    8.252792120    9.480642321
  281 TRP   HH2     2796    0.460103858    8.219846302    9.466583313
  281 TRP   C       2797    0.894783943    0.191842630    9.608012963
  281 TRP   O       2798    0.964516071    0.223262988    9.704341662
  282 PRO   N       2799    0.766564591    0.223753698    9.592795047
  282 PRO   CA      2800    0.689071312    0.277962085    9.705324807
  282 PRO   CB      2801    0.580628128    0.362420008    9.638123773
  282 PRO   CG      2802    0.548609692    0.277711509    9.514793741
  282 PRO   CD      2803    0.685347981    0.225426908    9.470272698
  282 PRO   C       2804    0.612797015    0.186429381    9.801298390
  282 PRO   O       2805    0.578614800    0.074618832    9.763101459
  283 ILE   N       2806    0.574538391    0.244183492    9.914819258
  283 ILE   H       2807    0.620168197    0.333155705    9.914706917
  283 ILE   CA      2808    0.474257277    0.180201408   10.001202855
  283 ILE   CB      2809    0.490317436    0.240548745   10.140881296
  283 ILE   CG1     2810    0.621787432    0.195121388   10.204624593
  283 ILE   CG2     2811    0.367992245    0.210195903   10.227623990
  283 ILE   CD      2812    0.654333253    0.275723990   10.330537663
  283 ILE   C       2813    0.347441297    0.226185595    9.929007253
  283 ILE   O       2814    0.339278164    0.337761056    9.877868163
  284 LEU   N       2815    0.263227755    0.129741276    9.893012944
  284 LEU   H       2816    0.280618373    0.037912805    9.928564857
  284 LEU   CA      2817    0.139832050    0.158707338    9.818558205
  284 LEU   CB      2818    0.101764264    0.071277399    9.698925373
  284 LEU   CG      2819    0.210868204    0.073877482    9.591705892
  284 LEU   CD1     2820    0.296740254   -0.051909316    9.606290490
  284 LEU   CD2     2821    0.146943892    0.069639076    9.452779719
  284 LEU   C       2822    0.024593748    0.147154173    9.918532063
  284 LEU   O       2823    0.010610525    0.051370326    9.994430216
  285 VAL   N       2824    7.749385579    0.258471407    9.931440414
  285 VAL   H       2825    7.768902386    0.342160908    9.880293513
  285 VAL   CA      2826    7.623695055    0.262275969   10.007579909
  285 VAL   CB      2827    7.634519018    0.369513187   10.116191287
  285 VAL   CG1     2828    7.510976706    0.372813204   10.206402132
  285 VAL   CG2     2829    7.752790070    0.337873946   10.207958963
  285 VAL   C       2830    7.506398331    0.279029052    9.910781900
  285 VAL   O       2831    7.493382400    0.388350692    9.855906053
  286 ASN   N       2832    7.433179623    0.174643346    9.872908204
  286 ASN   H       2833    7.436065106    0.090297027    9.926549511
  286 ASN   CA      2834    7.321900889    0.181596497    9.777106566
  286 ASN   CB      2835    7.342303746    0.059547551    9.687132181
  286 ASN   CG      2836    7.258517990    0.050624472    9.559432086
  286 ASN   OD1     2837    7.136866681    0.063763459    9.546888016
  286 ASN   ND2     2838    7.326756085    0.068263084    9.446656622
  286 ASN   HD21    2839    7.281724687    0.070690793    9.357413474
  286 ASN   HD22    2840    7.424682217    0.088259553    9.449640547
  286 ASN   C       2841    7.180568176    0.173742285    9.835187757
  286 ASN   O       2842    7.149883269    0.070671425    9.894885834
  287 CYSH  N       2843    7.105823313    0.278785896    9.802454359
  287 CYSH  H       2844    7.131719702    0.343158594    9.730443600
  287 CYSH  CA      2845    6.971848077    0.298818553    9.859526610
  287 CYSH  CB      2846    6.931496653    0.446385332    9.862180197
  287 CYSH  SG      2847    7.051711655    0.555523507    9.946589904
  287 CYSH  HG      2848    7.122250051    0.593784324    9.840526383
  287 CYSH  C       2849    6.866912240    0.215410815    9.785765765
  287 CYSH  O       2850    6.812320187    0.120912446    9.842486605
  288 HISB  N       2851    6.867373499    0.234570362    9.654147477
  288 HISB  H       2852    6.950784900    0.258268626    9.604340536
  288 HISB  CA      2853    6.770791453    0.159159077    9.572925517
  288 HISB  CB      2854    6.783728704    0.217372222    9.432016501
  288 HISB  CG      2855    6.686450913    0.142421663    9.340776979
  288 HISB  ND1     2856    6.716672002    0.038085112    9.264034443
  288 HISB  CD2     2857    6.554988813    0.143160551    9.360945826
  288 HISB  HD2     2858    6.496755800    0.219319848    9.412805800
  288 HISB  CE1     2859    6.604312919   -0.022836493    9.227250934
  288 HISB  HE1     2860    6.595789858   -0.108395486    9.160242336
  288 HISB  NE2     2861    6.505949204    0.046123099    9.284343727
  288 HISB  HE2     2862    6.409446282    0.019930244    9.282969177
  288 HISB  C       2863    6.778253395    0.006717834    9.583840963
  288 HISB  O       2864    6.672215939   -0.054059581    9.597730378
  289 ARG   N       2865    6.894238293    8.465865859    9.579254737
  289 ARG   H       2866    6.977644516    8.511193475    9.547789822
  289 ARG   CA      2867    6.903183171    8.321316946    9.604519677
  289 ARG   CB      2868    7.014123883    8.252849001    9.524410585
  289 ARG   CG      2869    6.975709261    8.221002267    9.379762275
  289 ARG   CD      2870    6.861907345    8.120878702    9.359016503
  289 ARG   NE      2871    6.842834076    8.110928024    9.213611547
  289 ARG   HE      2872    6.922782423    8.140596819    9.161380867
  289 ARG   CZ      2873    6.743214847    8.043552494    9.154543213
  289 ARG   NH1     2874    6.645272294    7.977525246    9.217809034
  289 ARG   HH11    2875    6.579070854    7.929934627    9.159918547
  289 ARG   HH12    2876    6.632984637    7.974712542    9.317004696
  289 ARG   NH2     2877    6.751194822    8.023884075    9.022235244
  289 ARG   HH21    2878    6.688099462    7.973217011    8.963492100
  289 ARG   HH22    2879    6.836827839    8.049155553    8.977197945
  289 ARG   C       2880    6.924565648    8.271901720    9.747746173
  289 ARG   O       2881    6.924102175    8.150592827    9.768121171
  290 GLY   N       2882    6.925705216    8.363444594    9.844230247
  290 GLY   H       2883    6.916408543    8.460332140    9.821286961
  290 GLY   CA      2884    6.940379043    8.340334775    9.988661578
  290 GLY   C       2885    7.073170562    8.268455847   10.013337014
  290 GLY   O       2886    7.073027493    8.176396507   10.094925559
  291 VAL   N       2887    7.188186662    8.325585056    9.978710833
  291 VAL   H       2888    7.186518970    8.416026742    9.936057020
  291 VAL   CA      2889    7.321362035    8.265176608    9.993683481
  291 VAL   CB      2890    7.377148720    8.193680677    9.870446084
  291 VAL   CG1     2891    7.507319493    8.113899889    9.880569710
  291 VAL   CG2     2892    7.279257142    8.097923507    9.802192594
  291 VAL   C       2893    7.423663657    8.358748013   10.058405000
  291 VAL   O       2894    7.430921008    8.479141906   10.034260312
  292 PHE   N       2895    7.510632067    8.295809850   10.136926971
  292 PHE   H       2896    7.488226186    8.199375057   10.150997591
  292 PHE   CA      2897    7.624614021    8.359498983   10.204482487
  292 PHE   CB      2898    7.572894423    8.371946913   10.347950897
  292 PHE   CG      2899    7.664311873    8.450554401   10.442154370
  292 PHE   CD1     2900    7.735472498    8.382313532   10.540130254
  292 PHE   HD1     2901    7.726983669    8.273875674   10.547209989
  292 PHE   CD2     2902    7.691251273    0.062109859   10.427999896
  292 PHE   HD2     2903    7.615407415    0.119859868   10.375125233
  292 PHE   CE1     2904    0.030329283    8.450505527   10.619723860
  292 PHE   HE1     2905    0.076494684    8.402774068   10.706156382
  292 PHE   CE2     2906    7.784795897    0.130716178   10.504559032
  292 PHE   HE2     2907    7.806174559    0.236992473   10.493186960
  292 PHE   CZ      2908    0.055160219    0.062443185   10.605534632
  292 PHE   HZ      2909    0.110792683    0.116339784   10.682223642
  292 PHE   C       2910    7.741675305    8.261441246   10.195149311
  292 PHE   O       2911    7.749332147    8.154666781   10.255712884
  293 ALA   N       2912    0.037186467    8.307450076   10.110789589
  293 ALA   H       2913    0.042991337    8.401834974   10.078283549
  293 ALA   CA      2914    0.151791956    8.221832524   10.076996943
  293 ALA   CB      2915    0.147723066    8.195492363    9.926333258
  293 ALA   C       2916    0.285817816    8.280880470   10.121262650
  293 ALA   O       2917    0.310121199    8.400449119   10.105788160
  294 VAL   N       2918    0.365551662    8.190244332   10.177113644
  294 VAL   H       2919    0.329458033    8.103451690   10.211235554
  294 VAL   CA      2920    0.503139807    8.224404549   10.216028253
  294 VAL   CB      2921    0.509650733    8.248588745   10.366968352
  294 VAL   CG1     2922    0.470718906    8.123405515   10.445860970
  294 VAL   CG2     2923    0.644919925    8.307244250   10.407844037
  294 VAL   C       2924    0.601760923    8.114161145   10.176875265
  294 VAL   O       2925    0.579035169    7.993709528   10.187177655
  295 GLY   N       2926    0.714927343    8.159860656   10.124003174
  295 GLY   H       2927    0.711949409    8.252198444   10.085729391
  295 GLY   CA      2928    0.830934025    8.075022423   10.093052679
  295 GLY   C       2929    0.942945711    8.122516148   10.000279988
  295 GLY   O       2930    0.960342171    8.241415508    9.973976844
  296 PRO   N       2931    1.032745867    8.033579027    9.958836476
  296 PRO   CA      2932    1.061305027    7.899265110   10.011316170
  296 PRO   CB      2933    1.158171370    7.840159048    9.908682686
  296 PRO   CG      2934    1.127386219    7.924222715    9.784605438
  296 PRO   CD      2935    1.111816456    8.066262118    9.839287320
  296 PRO   C       2936    1.139193761    7.900473146   10.143001130
  296 PRO   O       2937    1.237444015    7.972590882   10.159660833
  297 ASP   N       2938    1.087352059    7.822211971   10.237222137
  297 ASP   H       2939    1.016812736    7.751750785   10.229437315
  297 ASP   CA      2940    1.145878097    7.822393288   10.372054069
  297 ASP   CB      2941    1.044935609    7.779051111   10.478539494
  297 ASP   CG      2942    1.048549037    7.628791237   10.507185302
  297 ASP   OD1     2943    1.025279242    7.607413663   10.628132070
  297 ASP   OD2     2944    1.066086430    7.546824876   10.414454590
  297 ASP   C       2945    1.284109761    7.758587731   10.387168100
  297 ASP   O       2946    1.342496811    7.720477874   10.285823980
  298 HISB  N       2947    1.334824204    7.741532425   10.508936559
  298 HISB  H       2948    1.316420538    7.811195453   10.578279083
  298 HISB  CA      2949    1.455632237    7.661264372   10.532886234
  298 HISB  CB      2950    1.462769858    7.642493742   10.684569286
  298 HISB  CG      2951    1.479050294    7.767909073   10.770679626
  298 HISB  ND1     2952    1.440674940    7.886398125   10.724000333
  298 HISB  CD2     2953    1.505244497    7.786102562   10.899806383
  298 HISB  HD2     2954    1.535981110    7.713410567   10.974998320
  298 HISB  CE1     2955    1.445124778    7.979453660   10.818926279
  298 HISB  HE1     2956    1.428548295    8.086491400   10.806789159
  298 HISB  NE2     2957    1.484872013    7.914480693   10.927947700
  298 HISB  HE2     2958    1.462722386    7.945943015   11.020249049
  298 HISB  C       2959    1.464275621    7.521737046   10.470705340
  298 HISB  O       2960    1.567612883    7.490831824   10.411575121
  299 ASP   N       2961    1.351315484    7.452168747   10.461115164
  299 ASP   H       2962    1.257188252    7.480312575   10.479770080
  299 ASP   CA      2963    1.355734172    7.316474002   10.404748775
  299 ASP   CB      2964    1.284852096    7.217894171   10.497836771
  299 ASP   CG      2965    1.376341191    7.154152518   10.602587470
  299 ASP   OD1     2966    1.448121886    7.058379716   10.566530066
  299 ASP   OD2     2967    1.377604527    7.210891247   10.713954264
  299 ASP   C       2968    1.305373968    7.314301374   10.260279429
  299 ASP   O       2969    1.280582198    7.206137703   10.207207493
  300 ASN   N       2970    1.305567158    7.429075683   10.193079325
  300 ASN   H       2971    1.330861942    7.511700551   10.243420948
  300 ASN   CA      2972    1.257843960    7.441911882   10.054645341
  300 ASN   CB      2973    1.341119029    7.367669416    9.949954957
  300 ASN   CG      2974    1.482620589    7.425241204    9.941552864
  300 ASN   OD1     2975    1.511477383    7.529624778    9.999865698
  300 ASN   ND2     2976    1.579201165    7.352114138    9.886679493
  300 ASN   HD21    2977    1.662715193    7.406319181    9.877398952
  300 ASN   HD22    2978    1.567160094    7.257497443    9.856659843
  300 ASN   C       2979    1.107644661    7.428558573   10.028782142
  300 ASN   O       2980    1.055795726    7.381192035    9.927801308
  301 CYSH  N       2981    1.031839169    7.453025896   10.135276753
  301 CYSH  H       2982    1.061661720    7.479503670   10.226980418
  301 CYSH  CA      2983    0.886483410    7.440071479   10.117473962
  301 CYSH  CB      2984    0.820798361    7.388602055   10.245719769
  301 CYSH  SG      2985    0.924509372    7.307135871   10.372574706
  301 CYSH  HG      2986    1.003987599    7.405711180   10.413258276
  301 CYSH  C       2987    0.822509777    7.574163620   10.080926550
  301 CYSH  O       2988    0.846122850    7.680284479   10.138456186
  302 LEU   N       2989    0.732675155    7.554654767    9.984821199
  302 LEU   H       2990    0.711727924    7.488633200    9.912697585
  302 LEU   CA      2991    0.636808216    7.663324283    9.960207206
  302 LEU   CB      2992    0.607147898    7.693130601    9.813105683
  302 LEU   CG      2993    0.677991254    7.824102443    9.777998347
  302 LEU   CD1     2994    0.662815412    7.837537469    9.626346667
  302 LEU   CD2     2995    0.616454556    7.945183161    9.848446172
  302 LEU   C       2996    0.507586123    7.639754725   10.038639347
  302 LEU   O       2997    0.446609605    7.534133779   10.022719740
  303 LYSH  N       2998    0.480102354    7.716963524   10.143383567
  303 LYSH  H       2999    0.529458641    7.800986441   10.165795633
  303 LYSH  CA      3000    0.366315758    7.700372828   10.234960854
  303 LYSH  CB      3001    0.410864211    7.752559257   10.371698716
  303 LYSH  CG      3002    0.537854931    7.683967802   10.422455150
  303 LYSH  CD      3003    0.597606058    7.763188253   10.538907938
  303 LYSH  CE      3004    0.713305479    7.687594316   10.604545155
  303 LYSH  NZ      3005    0.733013133    7.743511754   10.739052756
  303 LYSH  HZ1     3006    0.709953901    7.840798307   10.737215525
  303 LYSH  HZ2     3007    0.826895036    7.726467341   10.768978796
  303 LYSH  HZ3     3008    0.674792222    7.698995264   10.807086755
  303 LYSH  C       3009    0.261579418    7.794480678   10.175106684
  303 LYSH  O       3010    0.267233671    7.917325071   10.176948935
  304 PHE   N       3011    0.154039156    7.725629204   10.137919997
  304 PHE   H       3012    0.159181775    7.626854783   10.152626210
  304 PHE   CA      3013    0.034953097    7.806504306   10.108124501
  304 PHE   CB      3014   -0.015913759    7.752808093    9.974187609
  304 PHE   CG      3015    0.080616799    7.764668108    9.856061498
  304 PHE   CD1     3016    0.173729095    7.666840735    9.823164821
  304 PHE   HD1     3017    0.179714385    7.580212742    9.889043778
  304 PHE   CD2     3018    0.085310393    7.876364815    9.773446965
  304 PHE   HD2     3019    0.008892852    7.952852187    9.787354588
  304 PHE   CE1     3020    0.272542000    7.671726798    9.725526863
  304 PHE   HE1     3021    0.317418401    7.576967356    9.695710065
  304 PHE   CE2     3022    0.180974758    7.889661799    9.673484199
  304 PHE   HE2     3023    0.179774623    7.977757402    9.609299006
  304 PHE   CZ      3024    0.274157158    7.789010537    9.650917321
  304 PHE   HZ      3025    0.335762435    7.788959972    9.560996193
  304 PHE   C       3026    7.724659451    7.782931413   10.215184082
  304 PHE   O       3027    7.700203942    7.668487852   10.253077781
  305 GLY   N       3028    7.671681697    7.891554390   10.270712827
  305 GLY   H       3029    7.703570907    7.981385581   10.240466229
  305 GLY   CA      3030    7.560425530    7.888679508   10.366736919
  305 GLY   C       3031    7.444347577    7.982133429   10.332136237
  305 GLY   O       3032    7.446397097    8.058698588   10.235900115
  306 HISB  N       3033    7.326161971    7.940782440   10.376983662
  306 HISB  H       3034    7.311071322    7.850677005   10.417632295
  306 HISB  CA      3035    7.205268324    8.022201785   10.357900027
  306 HISB  CB      3036    7.096684346    7.931815964   10.416596390
  306 HISB  CG      3037    6.957626517    7.963625498   10.361315432
  306 HISB  ND1     3038    6.863863935    8.034081209   10.424032586
  306 HISB  CD2     3039    6.903002786    7.914328551   10.250519403
  306 HISB  HD2     3040    6.951768351    7.856946782   10.171718244
  306 HISB  CE1     3041    6.752128298    8.031396636   10.351942539
  306 HISB  HE1     3042    6.664634683    8.092983720   10.372780696
  306 HISB  NE2     3043    6.775715831    7.952756060   10.247295637
  306 HISB  HE2     3044    6.708684292    7.912599133   10.184885987
  306 HISB  C       3045    7.207630229    8.157638271   10.429016045
  306 HISB  O       3046    7.304843832    8.189868667   10.497149445
  307 PHE   N       3047    7.095691081    8.229251914   10.423270485
  307 PHE   H       3048    7.012391138    8.182056768   10.394395655
  307 PHE   CA      3049    7.080708507    8.357972286   10.492655785
  307 PHE   CB      3050    7.005498527    8.446892285   10.393450191
  307 PHE   CG      3051    7.077996733    8.579070137   10.367390669
  307 PHE   CD1     3052    7.166969686    0.061370980   10.260792786
  307 PHE   HD1     3053    7.223944552   -0.027470353   10.233575121
  307 PHE   CD2     3054    7.029419358    0.171553221   10.425489799
  307 PHE   HD2     3055    6.946349497    0.164712486   10.495723755
  307 PHE   CE1     3056    7.209032168    0.184305058   10.211399938
  307 PHE   HE1     3057    7.243801659    0.191396961   10.108336839
  307 PHE   CE2     3058    7.072524030    0.295190630   10.378841670
  307 PHE   HE2     3059    7.036320335    0.385524877   10.427933848
  307 PHE   CZ      3060    7.162994215    0.299875116   10.273408882
  307 PHE   HZ      3061    7.194522194    0.398020258   10.237971072
  307 PHE   C       3062    7.001930339    8.349585742   10.623553233
  307 PHE   O       3063    6.919894188    8.259734932   10.641606747
  308 SER   N       3064    7.031473628    8.436057061   10.720208182
  308 SER   H       3065    7.101883392    8.506435650   10.710710299
  308 SER   CA      3066    6.943885317    8.445584054   10.837879604
  308 SER   CB      3067    7.013891397    8.501727582   10.961812425
  308 SER   OG      3068    7.095549362    8.607627156   10.911137675
  308 SER   HG      3069    7.118071674    8.675767241   10.980777590
  308 SER   C       3070    6.814031127    0.000616130   10.820781062
  308 SER   O       3071    6.807790855    0.093039886   10.739868968
  309 TYR   N       3072    6.711396315    8.482944932   10.894358387
  309 TYR   H       3073    6.713411047    8.392348789   10.936663121
  309 TYR   CA      3074    6.579233322    0.023246154   10.893219172
  309 TYR   CB      3075    6.490542737   -0.057285088   10.988395861
  309 TYR   CG      3076    6.346941265   -0.050195679   10.936068441
  309 TYR   CD1     3077    6.265358148    0.057304284   10.969403548
  309 TYR   HD1     3078    6.274637993    0.111236307   11.063670426
  309 TYR   CD2     3079    6.301581103    8.388083187   10.836548824
  309 TYR   HD2     3080    6.365454754    8.303057129   10.812637578
  309 TYR   CE1     3081    6.145571853    0.077960708   10.901997828
  309 TYR   HE1     3082    6.091253297    0.171571502   10.914941384
  309 TYR   CE2     3083    6.187562172    8.414048940   10.761406613
  309 TYR   HE2     3084    6.189949561    8.391480031   10.654787482
  309 TYR   CZ      3085    6.103693208    8.518209915   10.799321315
  309 TYR   OH      3086    5.983195810    8.535527950   10.738673002
  309 TYR   HH      3087    5.928137132    8.608748736   10.778764079
  309 TYR   C       3088    6.583966526    0.170154441   10.935699707
  309 TYR   O       3089    6.533822421    0.244956236   10.851902830
  310 SER   N       3090    6.680912018    0.215648779   11.014589741
  310 SER   H       3091    6.751681823    0.159396541   11.057337130
  310 SER   CA      3092    6.708276351    0.358415670   11.036451079
  310 SER   CB      3093    6.823853373    0.377994573   11.134789696
  310 SER   OG      3094    6.917537515    0.271806358   11.114880350
  310 SER   HG      3095    7.011496973    0.303204410   11.128531312
  310 SER   C       3096    6.744807490    0.431732784   10.907221282
  310 SER   O       3097    6.673869130    0.522396493   10.863863660
  311 GLY   N       3098    6.831329318    0.368836134   10.828168675
  311 GLY   H       3099    6.865999759    0.278694400   10.854134870
  311 GLY   CA      3100    6.873340892    0.407294821   10.692645593
  311 GLY   C       3101    6.767788136    0.413918767   10.582067131
  311 GLY   O       3102    6.751217153    0.520827482   10.523525159
  312 ILE   N       3103    6.685873141    0.309299611   10.576068503
  312 ILE   H       3104    6.714148114    0.224820781   10.621498352
  312 ILE   CA      3105    6.572797727    0.300909271   10.482494906
  312 ILE   CB      3106    6.528760554    0.155528275   10.464114377
  312 ILE   CG1     3107    6.642710636    0.067048654   10.413132735
  312 ILE   CG2     3108    6.407074737    0.135556690   10.373545392
  312 ILE   CD      3109    6.606682215   -0.081323634   10.403301007
  312 ILE   C       3110    6.459860145    0.398553381   10.516007753
  312 ILE   O       3111    6.426014189    0.478600205   10.428960975
  313 VAL   N       3112    6.437156166    0.426861546   10.643961683
  313 VAL   H       3113    6.466813438    0.363192890   10.715148606
  313 VAL   CA      3114    6.354409935    0.539802533   10.688762672
  313 VAL   CB      3115    6.300536265    0.527669626   10.831449254
  313 VAL   CG1     3116    6.197585058    0.638168358   10.855921794
  313 VAL   CG2     3117    6.217233566    0.399462820   10.837125384
  313 VAL   C       3118    6.415346621    0.678224274   10.665606855
  313 VAL   O       3119    6.350457293    0.756837058   10.596753493
  314 ASP   N       3120    6.542706579    0.697763193   10.698603836
  314 ASP   H       3121    6.598110740    0.617456735   10.720541742
  314 ASP   CA      3122    6.616325983    0.822016722   10.671194963
  314 ASP   CB      3123    6.758177539    0.806065892   10.726253290
  314 ASP   CG      3124    6.845002056    0.931656231   10.736133330
  314 ASP   OD1     3125    6.969811822    0.926417346   10.731952358
  314 ASP   OD2     3126    6.780917764    1.038934992   10.733242671
  314 ASP   C       3127    6.619411314    0.862780929   10.523747276
  314 ASP   O       3128    6.588003546    0.977130109   10.491064271
  315 VAL   N       3129    6.640474884    0.765106033   10.435988546
  315 VAL   H       3130    6.660758315    0.672886170   10.468886613
  315 VAL   CA      3131    6.634854557    0.795125199   10.292203421
  315 VAL   CB      3132    6.693618805    0.674062102   10.219414308
  315 VAL   CG1     3133    6.709913978    0.686099029   10.067768089
  315 VAL   CG2     3134    6.838703748    0.657840163   10.265165647
  315 VAL   C       3135    6.493467543    0.839721351   10.254374042
  315 VAL   O       3136    6.485743889    0.931262320   10.172583314
  316 LEU   N       3137    6.392869890    0.760358746   10.290021226
  316 LEU   H       3138    6.435252143    0.675835738   10.322578922
  316 LEU   CA      3139    6.256924472    0.802521757   10.253240254
  316 LEU   CB      3140    6.159511230    0.684879005   10.262432579
  316 LEU   CG      3141    6.169138369    0.567359526   10.164927042
  316 LEU   CD1     3142    6.078040773    0.454490358   10.213641899
  316 LEU   CD2     3143    6.137810339    0.621119571   10.025147248
  316 LEU   C       3144    6.199529223    0.927060124   10.321122775
  316 LEU   O       3145    6.142119153    1.011772489   10.252871034
  317 ARG   N       3146    6.232415087    0.951203368   10.447717711
  317 ARG   H       3147    6.282847175    0.884431014   10.502488487
  317 ARG   CA      3148    6.195048196    1.070423211   10.525192081
  317 ARG   CB      3149    6.230825171    1.049656081   10.672500755
  317 ARG   CG      3150    6.162447597    1.148975677   10.766683281
  317 ARG   CD      3151    6.219450059    1.136987711   10.908157032
  317 ARG   NE      3152    6.229249885    0.998559011   10.956639004
  317 ARG   HE      3153    6.143057306    0.949361857   10.968838206
  317 ARG   CZ      3154    6.348674169    0.944639612   10.984663452
  317 ARG   NH1     3155    6.462195152    1.004033559   10.945440082
  317 ARG   HH11    3156    6.547572954    0.974263807   10.988133670
  317 ARG   HH12    3157    6.466597328    1.072336284   10.872545545
  317 ARG   NH2     3158    6.362041962    0.848033567   11.076550985
  317 ARG   HH21    3159    6.447430669    0.796753816   11.085376006
  317 ARG   HH22    3160    6.283700655    0.825396021   11.134422007
  317 ARG   C       3161    6.239951467    1.202222834   10.461754186
  317 ARG   O       3162    6.155580189    1.291340199   10.453403463
  318 GLU   N       3163    6.368572067    1.215294703   10.430529513
  318 GLU   H       3164    6.427232472    1.146429511   10.473150639
  318 GLU   CA      3165    6.431016350    1.314580456   10.341899016
  318 GLU   CB      3166    6.584010301    1.315884894   10.342406014
  318 GLU   CG      3167    6.648673357    1.386970639   10.461467942
  318 GLU   CD      3168    6.608877754    1.531717152   10.490957401
  318 GLU   OE1     3169    6.658462958    1.629790226   10.431392266
  318 GLU   OE2     3170    6.524986738    1.548514119   10.582078443
  318 GLU   C       3171    6.370756044    1.326151409   10.201730040
  318 GLU   O       3172    6.314532826    1.432257990   10.175061729
  319 ALA   N       3173    6.347081395    1.213144877   10.135696796
  319 ALA   H       3174    6.390981298    1.138559516   10.185795095
  319 ALA   CA      3175    6.273829944    1.212716961   10.008237109
  319 ALA   CB      3176    6.295978613    1.077784064    9.939596068
  319 ALA   C       3177    6.123200949    1.239539877   10.006234708
  319 ALA   O       3178    6.053388735    1.196712490    9.914459946
  320 SER   N       3179    6.079274032    1.312962215   10.108068899
  320 SER   H       3180    6.153056711    1.364888106   10.151213635
  320 SER   CA      3181    5.940065111    1.341428092   10.145796935
  320 SER   CB      3182    5.873703548    1.419875967   10.032427247
  320 SER   OG      3183    5.917384248    1.555921648   10.038345574
  320 SER   HG      3184    5.862362957    1.604581256   10.106205128
  320 SER   C       3185    5.845198444    1.226869877   10.181715159
  320 SER   O       3186    5.729993300    1.264284673   10.203139098
  321 ILE   N       3187    5.880376494    1.098601034   10.181956895
  321 ILE   H       3188    5.978059860    1.077429220   10.185076581
  321 ILE   CA      3189    5.781143163    0.991291881   10.197709085
  321 ILE   CB      3190    5.817020553    0.871943337   10.108952221
  321 ILE   CG1     3191    5.812988831    0.903652962    9.959316506
  321 ILE   CG2     3192    5.715433936    0.760822103   10.136215717
  321 ILE   CD      3193    5.858169776    0.783758285    9.875680824
  321 ILE   C       3194    5.783591211    0.955375122   10.346416884
  321 ILE   O       3195    5.865824205    0.872239944   10.384592179
  322 GLN   N       3196    5.700693373    1.018969863   10.428712398
  322 GLN   H       3197    5.623988231    1.078216405   10.404087061
  322 GLN   CA      3198    5.715052072    1.018613272   10.575005267
  322 GLN   CB      3199    5.647634560    1.142764884   10.633711955
  322 GLN   CG      3200    5.741621355    1.260905455   10.608788703
  322 GLN   CD      3201    5.693889512    1.391103521   10.673435239
  322 GLN   OE1     3202    5.708306933    1.412003652   10.793796591
  322 GLN   NE2     3203    5.602287190    1.461788568   10.607836716
  322 GLN   HE21    3204    5.563247661    1.544058450   10.649171827
  322 GLN   HE22    3205    5.556420491    1.439972606   10.521689891
  322 GLN   C       3206    5.655829923    0.894557961   10.642177123
  322 GLN   O       3207    5.534934265    0.895752582   10.664820386
  323 VAL   N       3208    5.746618250    0.801448522   10.670047783
  323 VAL   H       3209    5.845249379    0.797275584   10.654034749
  323 VAL   CA      3210    5.701094248    0.676639875   10.733001609
  323 VAL   CB      3211    5.736474362    0.564228228   10.635415454
  323 VAL   CG1     3212    5.651488071    0.561521736   10.508212216
  323 VAL   CG2     3213    5.885425402    0.547876548   10.604462996
  323 VAL   C       3214    5.756524130    0.645711174   10.872230380
  323 VAL   O       3215    5.873810612    0.680926061   10.883879086
  324 PRO   N       3216    5.665928330    0.620440651   10.966266712
  324 PRO   CA      3217    5.696680477    0.580608378   11.104398785
  324 PRO   CB      3218    5.568485458    0.586134729   11.187738671
  324 PRO   CG      3219    5.482243455    0.680683412   11.103883222
  324 PRO   CD      3220    5.525654118    0.663671033   10.958150021
  324 PRO   C       3221    5.758897440    0.440923028   11.099262026
  324 PRO   O       3222    5.714727292    0.365775514   11.012464794
  325 THR   N       3223    5.835184884    0.405447768   11.202270593
  325 THR   H       3224    5.829823744    0.452471932   11.290370585
  325 THR   CA      3225    5.909955791    0.278907724   11.199142806
  325 THR   CB      3226    6.035414685    0.296932526   11.284859557
  325 THR   OG1     3227    6.127380486    0.195978196   11.242423195
  325 THR   HG1     3228    6.219423704    0.234595579   11.236322309
  325 THR   CG2     3229    6.022355668    0.277609540    0.114302987
  325 THR   C       3230    5.830254137    0.150701619   11.224112029
  325 THR   O       3231    5.712409098    0.142057221   11.258290044
  326 ARG   N       3232    5.895258906    0.037780493   11.197390347
  326 ARG   H       3233    5.994516233    0.048620126   11.191867286
  326 ARG   CA      3234    5.828198354    8.431175787   11.203583740
  326 ARG   CB      3235    5.899246791    8.321150372   11.124476164
  326 ARG   CG      3236    6.043568964    8.313900972   11.174797755
  326 ARG   CD      3237    6.120652567    8.198103548   11.111072359
  326 ARG   NE      3238    6.255997797    8.192598020   11.168150236
  326 ARG   HE      3239    6.268785832    8.225776450   11.261624153
  326 ARG   CZ      3240    6.367919029    8.133779870   11.123744121
  326 ARG   NH1     3241    6.373834071    8.085736523   10.998792593
  326 ARG   HH11    3242    6.456770026    8.039398676   10.967566528
  326 ARG   HH12    3243    6.290703547    8.076472236   10.943978012
  326 ARG   NH2     3244    6.464406155    8.088698594   11.205072907
  326 ARG   HH21    3245    6.542854119    8.044719393   11.161345281
  326 ARG   HH22    3246    6.474846669    8.114883825   11.301017433
  326 ARG   C       3247    5.786353011    8.390610076    0.023293566
  326 ARG   O       3248    5.875279447    8.369895513    0.105717123
  327 PRO   N       3249    5.660991000    8.348749092    0.038161537
  327 PRO   CA      3250    5.600868940    8.315961291    0.168237741
  327 PRO   CB      3251    5.455176815    8.274632947    0.146497569
  327 PRO   CG      3252    5.423349145    8.338746209    0.011270219
  327 PRO   CD      3253    5.556362564    8.335910362   -0.064302895
  327 PRO   C       3254    5.670969923    8.207830608    0.250711383
  327 PRO   O       3255    5.696475141    8.101788934    0.193822908
  328 ASP   N       3256    5.710497667    8.248344013    0.371072225
  328 ASP   H       3257    5.690971739    8.341584055    0.401486885
  328 ASP   CA      3258    5.784396301    8.165308192    0.467248912
  328 ASP   CB      3259    5.805248053    8.249589616    0.593215507
  328 ASP   CG      3260    5.679075356    8.324881695    0.635842296
  328 ASP   OD1     3261    5.572810202    8.267697748    0.668422923
  328 ASP   OD2     3262    5.683467821    8.449125478    0.622834017
  328 ASP   C       3263    5.733349479    8.024178283    0.497008286
  328 ASP   O       3264    5.614859100    8.001458849    0.473019380
  329 GLY   N       3265    5.819355137    7.943299845    0.558271541
  329 GLY   H       3266    5.914040147    7.975446862    0.559428092
  329 GLY   CA      3267    5.790050338    7.799807867    0.570796541
  329 GLY   C       3268    5.876407166    7.739174338    0.681586788
  329 GLY   O       3269    5.975340337    7.667830162    0.665699533
  330 TRP   N       3270    5.860287263    7.802245660    0.797566067
  330 TRP   H       3271    5.794606786    7.877400487    0.803848810
  330 TRP   CA      3272    5.936747361    7.777400335    0.920650557
  330 TRP   CB      3273    5.894958245    7.885761795    1.020265235
  330 TRP   CG      3274    5.899488692    8.032313789    0.976549779
  330 TRP   CD1     3275    5.797042627    8.114285725    0.954707484
  330 TRP   HD1     3276    5.691568127    8.090784155    0.969016892
  330 TRP   CD2     3277    6.013860646    8.110014702    0.962232686
  330 TRP   NE1     3278    5.840564814    8.239279239    0.941728770
  330 TRP   HE1     3279    5.781610646    8.320051857    0.942190642
  330 TRP   CE2     3280    5.973538756    8.241349777    0.941174244
  330 TRP   CE3     3281    6.150097007    8.083916511    0.953312156
  330 TRP   HE3     3282    6.188094544    7.991331292    0.996509605
  330 TRP   CZ2     3283    6.060529862    8.347708731    0.920165680
  330 TRP   HZ2     3284    6.022510520    8.449198488    0.931742415
  330 TRP   CZ3     3285    6.239305638    8.187979907    0.930181048
  330 TRP   HZ3     3286    6.346160083    8.173391138    0.946067963
  330 TRP   CH2     3287    6.196283219    8.318940391    0.912270211
  330 TRP   HH2     3288    6.264079544    8.397756157    0.879534826
  330 TRP   C       3289    5.918296890    7.640293848    0.986022845
  330 TRP   O       3290    6.015021152    7.575420114    1.025599608
  331 GLU   N       3291    5.797401300    7.584838134    0.986756920
  331 GLU   H       3292    5.711812906    7.633418898    0.969021158
  331 GLU   CA      3293    5.776589838    7.443484888    1.021381395
  331 GLU   CB      3294    5.630305128    7.400613017    1.008203572
  331 GLU   CG      3295    5.576405386    7.308981078    1.118252283
  331 GLU   CD      3296    5.429817222    7.268501243    1.101486355
  331 GLU   OE1     3297    5.381644638    7.258084768    0.986612817
  331 GLU   OE2     3298    5.357952063    7.274475997    1.203573730
  331 GLU   C       3299    5.863544584    7.345513754    0.942304050
  331 GLU   O       3300    5.910704169    7.254559658    1.010379196
  332 ALA   N       3301    5.900390600    7.378588367    0.818863872
  332 ALA   H       3302    5.852659923    7.431675462    0.748828122
  332 ALA   CA      3303    5.996743690    7.292191784    0.749132381
  332 ALA   CB      3304    6.011541908    7.335936759    0.603267460
  332 ALA   C       3305    6.133349541    7.279691490    0.816926045
  332 ALA   O       3306    6.167978326    7.169548449    0.859340972
  333 GLN   N       3307    6.166604169    7.393594650    0.877015058
  333 GLN   H       3308    6.102984820    7.470147836    0.886617578
  333 GLN   CA      3309    6.302538803    7.407936141    0.931079901
  333 GLN   CB      3310    6.347948302    7.553803737    0.939158784
  333 GLN   CG      3311    6.497406689    7.570248493    0.967392518
  333 GLN   CD      3312    6.536758613    7.717337484    0.982356546
  333 GLN   OE1     3313    6.626247447    7.752420806    1.059102460
  333 GLN   NE2     3314    6.485634060    7.804656880    0.896057193
  333 GLN   HE21    3315    6.511929786    7.899046352    0.916026817
  333 GLN   HE22    3316    6.436001251    7.769266761    0.816791853
  333 GLN   C       3317    6.317308292    7.343698331    1.069157728
  333 GLN   O       3318    6.389226863    7.245248472    1.085448430
  334 GLN   N       3319    6.206745251    7.353582158    1.142440364
  334 GLN   H       3320    6.143822521    7.427947035    1.119825305
  334 GLN   CA      3321    6.182237960    7.266531143    1.258338607
  334 GLN   CB      3322    6.058114097    7.308766240    1.337216083
  334 GLN   CG      3323    6.067923250    7.450405832    1.394217870
  334 GLN   CD      3324    5.951593937    7.501898492    1.479207736
  334 GLN   OE1     3325    5.836723279    7.528226711    1.443985811
  334 GLN   NE2     3326    5.970839416    7.492427074    1.610456308
  334 GLN   HE21    3327    5.895495299    7.528416131    1.665472678
  334 GLN   HE22    3328    6.049750195    7.445558258    1.650141079
  334 GLN   C       3329    6.182764511    7.114157247    1.244409989
  334 GLN   O       3330    6.267686286    7.059191152    1.314392578
  335 LYSH  N       3331    6.105545792    7.049294338    1.157688880
  335 LYSH  H       3332    6.047422377    7.101023045    1.094860572
  335 LYSH  CA      3333    6.106519711    6.906396645    1.123216575
  335 LYSH  CB      3334    5.998955223    6.879753167    1.017714130
  335 LYSH  CG      3335    5.857488793    6.908761174    1.068270101
  335 LYSH  CD      3336    5.815492290    6.846154201    1.201419589
  335 LYSH  CE      3337    5.668487598    6.873232416    1.234060694
  335 LYSH  NZ      3338    5.640956757    6.890794531    1.377398907
  335 LYSH  HZ1     3339    5.546589510    6.917274760    1.397248325
  335 LYSH  HZ2     3340    5.698306139    6.967270807    1.406768831
  335 LYSH  HZ3     3341    5.666251987    6.811472974    1.432790769
  335 LYSH  C       3342    6.241711135    6.857039882    1.071280003
  335 LYSH  O       3343    6.291395161    6.760780810    1.129568135
  336 TYR   N       3344    6.309976925    6.930242950    0.983682590
  336 TYR   H       3345    6.277490662    7.023557761    0.968287583
  336 TYR   CA      3346    6.434243484    6.894215665    0.913881398
  336 TYR   CB      3347    6.431126538    6.962238223    0.776869509
  336 TYR   CG      3348    6.351371185    6.887032525    0.670128962
  336 TYR   CD1     3349    6.398775455    6.760985975    0.635654018
  336 TYR   HD1     3350    6.495588198    6.726055081    0.671566130
  336 TYR   CD2     3351    6.227425946    6.931314888    0.625403758
  336 TYR   HD2     3352    6.183853147    7.026684978    0.655222026
  336 TYR   CE1     3353    6.317702195    6.675335255    0.562074580
  336 TYR   HE1     3354    6.355890131    6.577125259    0.534190927
  336 TYR   CE2     3355    6.150470806    6.844730422    0.548569649
  336 TYR   HE2     3356    6.063330440    6.890429502    0.501652955
  336 TYR   CZ      3357    6.194426487    6.717563719    0.513676091
  336 TYR   OH      3358    6.112630893    6.625643036    0.455719674
  336 TYR   HH      3359    6.026672122    6.672430714    0.435159135
  336 TYR   C       3360    6.571755055    6.912030247    0.978584507
  336 TYR   O       3361    6.653806091    6.822768712    0.957838305
  337 TRP   N       3362    6.583577622    7.001080255    1.076669019
  337 TRP   H       3363    6.524366161    7.081674220    1.077113419
  337 TRP   CA      3364    6.707421946    7.016325126    1.154394777
  337 TRP   CB      3365    6.679787613    7.102888507    1.277492136
  337 TRP   CG      3366    6.680810355    7.252532294    1.245597373
  337 TRP   CD1     3367    6.760981409    7.331763010    1.174993108
  337 TRP   HD1     3368    6.851184328    7.303834455    1.120528335
  337 TRP   CD2     3369    6.598849169    7.339978827    1.316008842
  337 TRP   NE1     3370    6.732954128    7.460087606    1.195917324
  337 TRP   HE1     3371    6.784173685    7.539314687    1.162756413
  337 TRP   CE2     3372    6.636678662    7.470565607    1.287078714
  337 TRP   CE3     3373    6.498127599    7.315252824    1.408546201
  337 TRP   HE3     3374    6.467363989    7.213439772    1.432344344
  337 TRP   CZ2     3375    6.577667512    7.576667595    1.354742841
  337 TRP   HZ2     3376    6.591512549    7.680213229    1.323665858
  337 TRP   CZ3     3377    6.433783573    7.420422621    1.472734949
  337 TRP   HZ3     3378    6.350993304    7.408510980    1.542616703
  337 TRP   CH2     3379    6.475091151    7.550137812    1.444716706
  337 TRP   HH2     3380    6.426493908    7.631023437    1.499268074
  337 TRP   C       3381    6.782423356    6.892390887    1.203656807
  337 TRP   O       3382    6.902577935    6.881386170    1.179737410
  338 SER   N       3383    6.710181214    6.788758781    1.245275187
  338 SER   H       3384    6.617401568    6.809552703    1.276278503
  338 SER   CA      3385    6.757979509    6.652961069    1.275022736
  338 SER   CB      3386    6.635484730    6.565594625    1.302876173
  338 SER   OG      3387    6.672141469    6.432325018    1.339562621
  338 SER   HG      3388    6.647143509    6.418662218    1.435421693
  338 SER   C       3389    6.846485032    6.584851994    1.170429510
  338 SER   O       3390    6.952558384    6.537205730    1.210537462
  339 ASP   N       3391    6.814585769    6.601804804    1.042429229
  339 ASP   H       3392    6.737299373    6.648144514    0.999063950
  339 ASP   CA      3393    6.872054990    6.535546824    0.924455627
  339 ASP   CB      3394    6.785574351    6.565871390    0.801921834
  339 ASP   CG      3395    6.836875545    6.493023169    0.677554352
  339 ASP   OD1     3396    6.764399502    6.407734371    0.621902358
  339 ASP   OD2     3397    6.934998930    6.539920975    0.615931073
  339 ASP   C       3398    7.018927229    6.577906759    0.917826931
  339 ASP   O       3399    7.050480076    6.691623622    0.883116206
  340 PRO   N       3400    7.106955403    6.479933819    0.899429982
  340 PRO   CA      3401    7.252975376    6.492529560    0.888060874
  340 PRO   CB      3402    7.302754025    6.348356469    0.875968769
  340 PRO   CG      3403    7.181013547    6.265954621    0.833563130
  340 PRO   CD      3404    7.074633036    6.337608138    0.916971522
  340 PRO   C       3405    7.300796239    6.562425724    0.760637434
  340 PRO   O       3406    7.408067126    6.621948593    0.769505436
  341 ARG   N       3407    7.223096192    6.567813371    0.652832879
  341 ARG   H       3408    7.127120068    6.540638719    0.645751873
  341 ARG   CA      3409    7.261105159    6.650016203    0.537030901
  341 ARG   CB      3410    7.216155968    6.576835754    0.410398003
  341 ARG   CG      3411    7.308019453    6.466483891    0.357580419
  341 ARG   CD      3412    7.451742130    6.518630527    0.363026791
  341 ARG   NE      3413    7.538577835    6.417022117    0.301848155
  341 ARG   HE      3414    7.528428322    6.327954925    0.346143443
  341 ARG   CZ      3415    7.610311083    6.431364989    0.189581630
  341 ARG   NH1     3416    7.676029642    6.319555788    0.155879877
  341 ARG   HH11    3417    7.711348421    6.321055742    0.062343217
  341 ARG   HH12    3418    7.699129050    6.245367108    0.218821640
  341 ARG   NH2     3419    7.643073962    6.547536128    0.131407625
  341 ARG   HH21    3420    7.697013944    6.546191117    0.047219068
  341 ARG   HH22    3421    7.624338699    6.630850215    0.183432478
  341 ARG   C       3422    7.204995705    6.792356187    0.538825961
  341 ARG   O       3423    7.267289260    6.875919005    0.473499772
  342 PHE   N       3424    7.096083078    6.811947160    0.612604461
  342 PHE   H       3425    7.061635155    6.733447921    0.664103187
  342 PHE   CA      3426    7.035286011    6.945564207    0.620570256
  342 PHE   CB      3427    6.899698353    6.953046875    0.691088297
  342 PHE   CG      3428    6.828312976    7.088332979    0.687474010
  342 PHE   CD1     3429    6.739386982    7.123973018    0.586761592
  342 PHE   HD1     3430    6.731784512    7.062685693    0.496936535
  342 PHE   CD2     3431    6.849678332    7.178709058    0.790909266
  342 PHE   HD2     3432    6.927053852    7.154804431    0.863862308
  342 PHE   CE1     3433    6.679039797    7.249130132    0.590608358
  342 PHE   HE1     3434    6.636860738    7.295846241    0.501614069
  342 PHE   CE2     3435    6.776798782    7.296075376    0.806185692
  342 PHE   HE2     3436    6.785859283    7.355968913    0.896804095
  342 PHE   CZ      3437    6.690193044    7.330200413    0.702959378
  342 PHE   HZ      3438    6.629460535    7.420605700    0.707371722
  342 PHE   C       3439    7.134495448    7.051115227    0.669836614
  342 PHE   O       3440    7.211616461    7.020677620    0.760693261
  343 ALA   N       3441    7.109224416    7.175353411    0.629634817
  343 ALA   H       3442    7.049655218    7.190857744    0.550832073
  343 ALA   CA      3443    7.197318727    7.287856969    0.664135818
  343 ALA   CB      3444    7.174822286    7.333744719    0.808348404
  343 ALA   C       3445    7.347882371    7.280680330    0.637972617
  343 ALA   O       3446    7.408618176    7.385320926    0.615791550
  344 PHE   N       3447    7.401347527    7.158986111    0.633387501
  344 PHE   H       3448    7.338800573    7.102076724    0.686769765
  344 PHE   CA      3449    7.538627177    7.127209265    0.591494171
  344 PHE   CB      3450    7.573594422    6.990491575    0.650642622
  344 PHE   CG      3451    7.586368844    6.967165543    0.801324038
  344 PHE   CD1     3452    7.702380469    7.003869821    0.868518804
  344 PHE   HD1     3453    7.792361519    7.002041384    0.807013850
  344 PHE   CD2     3454    7.473439408    6.921999701    0.868622159
  344 PHE   HD2     3455    7.386411348    6.884748506    0.814598491
  344 PHE   CE1     3456    7.699195023    7.001905392    1.007468156
  344 PHE   HE1     3457    7.790019950    7.034325316    1.058286658
  344 PHE   CE2     3458    7.472181069    6.912010123    1.007250073
  344 PHE   HE2     3459    7.386731856    6.878100411    1.065812733
  344 PHE   CZ      3460    7.584830259    6.958972944    1.073773056
  344 PHE   HZ      3461    7.590577856    6.932408752    1.179330301
  344 PHE   C       3462    7.568714270    7.139119929    0.441951607
  344 PHE   O       3463    7.523645419    7.052877052    0.366715739
  345 GLY   N       3464    7.634427771    7.249430772    0.407277561
  345 GLY   H       3465    7.644682703    7.300147480    0.492852173
  345 GLY   CA      3466    7.672777269    7.266036986    0.266337932
  345 GLY   C       3467    7.782349572    7.163764454    0.235575666
  345 GLY   O       3468    7.873973136    7.123926446    0.307325568
  346 GLY   N       3469    7.758327490    7.096671557    0.123279121
  346 GLY   H       3470    7.681400063    7.140957310    0.077220389
  346 GLY   CA      3471    0.035362013    6.979756588    0.072834761
  346 GLY   C       3472    0.002679353    6.915935496   11.259429957
  346 GLY   O       3473   -0.110903577    6.922132164   11.212618828
  347 GLU   N       3474    0.092504685    6.834523731   11.204713044
  347 GLU   H       3475    0.186934097    6.826795786   11.236734158
  347 GLU   CA      3476    0.077240578    6.763201486   11.077079938
  347 GLU   CB      3477    0.210383814    6.712345549   11.021402412
  347 GLU   CG      3478    0.301160319    6.638300216   11.119813981
  347 GLU   CD      3479    0.424548264    6.595198158   11.040281513
  347 GLU   OE1     3480    0.418358891    6.491423103   10.970873554
  347 GLU   OE2     3481    0.524421913    6.670088766   11.046541033
  347 GLU   C       3482    7.764725096    6.656116169   11.085651294
  347 GLU   O       3483    7.761144633    6.585870834   11.186567690
  348 VAL   N       3484    7.688435098    6.643156835   10.977469836
  348 VAL   H       3485    7.697782642    6.710879482   10.904488436
  348 VAL   CA      3486    7.590810930    6.536530411   10.950782205
  348 VAL   CB      3487    7.469748338    6.603307940   10.885242351
  348 VAL   CG1     3488    7.419135884    6.725723714   10.961821381
  348 VAL   CG2     3489    7.476995721    6.623095884   10.733694990
  348 VAL   C       3490    7.650217427    6.419774807   10.871727881
  348 VAL   O       3491    7.752421845    6.429699194   10.804016808
  349 LYSH  N       3492    7.573640567    6.311137386   10.866622238
  349 LYSH  H       3493    7.494343448    6.293857366   10.925059288
  349 LYSH  CA      3494    7.621333172    6.192070165   10.794791087
  349 LYSH  CB      3495    7.565939084    6.064038617   10.857650140
  349 LYSH  CG      3496    7.658189124    5.943788845   10.836750320
  349 LYSH  CD      3497    7.608945483    5.831882406   10.928728142
  349 LYSH  CE      3498    7.475090998    5.772260724   10.884713645
  349 LYSH  NZ      3499    7.429386164    5.670307785   10.980240515
  349 LYSH  HZ1     3500    7.496314947    5.596313154   10.986987209
  349 LYSH  HZ2     3501    7.346842186    5.626830739   10.944236896
  349 LYSH  HZ3     3502    7.416642539    5.715347452   11.068620185
  349 LYSH  C       3503    7.584019737    6.206891522   10.647156057
  349 LYSH  O       3504    7.481845831    6.268539074   10.617338267
  350 VAL   N       3505    7.683633489    6.194755479   10.559861906
  350 VAL   H       3506    7.780288349    6.190645736   10.585194990
  350 VAL   CA      3507    7.659055033    6.221200563   10.417357594
  350 VAL   CB      3508    7.747552018    6.335015379   10.366137306
  350 VAL   CG1     3509    7.704425374    6.464322562   10.435650482
  350 VAL   CG2     3510    7.895442747    6.302470446   10.388053238
  350 VAL   C       3511    7.650893898    6.089522697   10.339858927
  350 VAL   O       3512    7.747593461    6.015001307   10.324866033
  351 SER   N       3513    7.533484179    6.073109918   10.279542540
  351 SER   H       3514    7.462105348    6.138959842   10.303432240
  351 SER   CA      3515    7.498651450    5.963315247   10.188193769
  351 SER   CB      3516    7.350281238    5.933298537   10.165924536
  351 SER   OG      3517    7.303800796    5.896317053   10.296017486
  351 SER   HG      3518    7.217853126    5.938135176   10.325416462
  351 SER   C       3519    7.564266220    5.961981753   10.049970963
  351 SER   O       3520    7.543934861    6.062376453    9.981869540
  352 ALA   N       3521    7.585488355    5.844911996    9.990529154
  352 ALA   H       3522    7.539298513    5.764738896   10.028471197
  352 ALA   CA      3523    7.655605484    5.819339439    9.863884043
  352 ALA   CB      3524    7.672475312    5.668508538    9.844602786
  352 ALA   C       3525    7.599959762    5.891849399    9.741185617
  352 ALA   O       3526    7.667349938    5.979182833    9.686750255
  353 LEU   N       3527    7.469795578    5.876575717    9.718483871
  353 LEU   H       3528    7.434267168    5.788990314    9.751167470
  353 LEU   CA      3529    7.398265416    5.961727921    9.622342388
  353 LEU   CB      3530    7.295786442    5.870282172    9.554897555
  353 LEU   CG      3531    7.372817587    5.775603224    9.462650539
  353 LEU   CD1     3532    7.301306103    5.644576423    9.429077789
  353 LEU   CD2     3533    7.399766560    5.844242964    9.328596043
  353 LEU   C       3534    7.338907788    6.093869499    9.671595688
  353 LEU   O       3535    7.222047018    6.131744400    9.665424606
  354 GLY   N       3536    7.425491143    6.176356706    9.729824633
  354 GLY   H       3537    7.515331521    6.140431682    9.755109309
  354 GLY   CA      3538    7.401893785    6.316244042    9.768376905
  354 GLY   C       3539    7.288829438    6.343014248    9.867909887
  354 GLY   O       3540    7.236948637    6.454490351    9.871371962
  355 ASP   N       3541    7.281072389    6.257600983    9.969563407
  355 ASP   H       3542    7.358597740    6.195986691    9.983506342
  355 ASP   CA      3543    7.175174509    6.280400972   10.068956805
  355 ASP   CB      3544    7.065518077    6.173714635   10.070915135
  355 ASP   CG      3545    6.940935633    6.218096958   10.147846737
  355 ASP   OD1     3546    6.874689610    6.313021232   10.100690587
  355 ASP   OD2     3547    6.935160465    6.185212903   10.268311513
  355 ASP   C       3548    7.234451767    6.308787384   10.207121716
  355 ASP   O       3549    7.345602296    6.268307386   10.240847935
  356 VAL   N       3550    7.155286095    6.385840999   10.281192120
  356 VAL   H       3551    7.062508153    6.402900160   10.247979512
  356 VAL   CA      3552    7.184512133    6.437857359   10.415555125
  356 VAL   CB      3553    7.163367351    6.588706433   10.401045764
  356 VAL   CG1     3554    7.131996969    6.670216838   10.526661986
  356 VAL   CG2     3555    7.297399671    6.649907722   10.359808742
  356 VAL   C       3556    7.104112391    6.368851523   10.525943287
  356 VAL   O       3557    6.981114240    6.368857697   10.527152559
  357 ASP   N       3558    7.176798107    6.287491830   10.602011802
  357 ASP   H       3559    7.274762210    6.270977509   10.590564108
  357 ASP   CA      3560    7.117499757    6.206791738   10.709633026
  357 ASP   CB      3561    7.195578617    6.078266100   10.737845205
  357 ASP   CG      3562    7.112778241    5.951388388   10.759241330
  357 ASP   OD1     3563    7.005847839    5.967384349   10.821980723
  357 ASP   OD2     3564    7.138536477    5.854526904   10.684545963
  357 ASP   C       3565    7.099183647    6.282902681   10.841083062
  357 ASP   O       3566    7.181138463    6.278201668   10.932693914
  358 ASP   N       3567    6.989354982    6.357870633   10.838150335
  358 ASP   H       3568    6.929746456    6.347283884   10.758557501
  358 ASP   CA      3569    6.934380472    6.444046220   10.943795236
  358 ASP   CB      3570    7.006505962    6.578656664   10.953037051
  358 ASP   CG      3571    6.957491573    6.670374757   11.065261934
  358 ASP   OD1     3572    7.014635776    6.660520751   11.176007429
  358 ASP   OD2     3573    6.866844725    6.752355573   11.039025758
  358 ASP   C       3574    6.787455657    6.467725117   10.908319315
  358 ASP   O       3575    6.745650128    6.464259789   10.792699036
  359 TYR   N       3576    6.715766425    6.495983167   11.016722125
  359 TYR   H       3577    6.763237724    6.526233263   11.099365750
  359 TYR   CA      3578    6.571376172    6.520006939   11.003234338
  359 TYR   CB      3579    6.505039550    6.510177637   11.140740941
  359 TYR   CG      3580    6.549328862    6.616507827   11.241430064
  359 TYR   CD1     3581    6.480466533    6.735285926   11.263123229
  359 TYR   HD1     3582    6.373180416    6.734774264   11.243876130
  359 TYR   CD2     3583    6.665923772    6.593493872   11.313501849
  359 TYR   HD2     3584    6.699461445    6.489976816   11.319863125
  359 TYR   CE1     3585    6.529644091    6.836268857    0.023221054
  359 TYR   HE1     3586    6.474985716    6.930020182    0.033365795
  359 TYR   CE2     3587    6.721054629    6.692606522    0.072077545
  359 TYR   HE2     3588    6.816278929    6.669273129    0.119695264
  359 TYR   CZ      3589    6.653773538    6.813864202    0.081609983
  359 TYR   OH      3590    6.723484787    6.919802310    0.130717985
  359 TYR   HH      3591    6.674200343    7.005125517    0.113658504
  359 TYR   C       3592    6.528540531    6.647743596   10.930741147
  359 TYR   O       3593    6.419813760    6.652861202   10.873458272
  360 GLU   N       3594    6.619104140    6.744206003   10.917366971
  360 GLU   H       3595    6.709616125    6.738452671   10.959472181
  360 GLU   CA      3596    6.585065218    6.863047155   10.837797270
  360 GLU   CB      3597    6.647971504    6.983545254   10.908025838
  360 GLU   CG      3598    6.577252634    7.020461478   11.038574609
  360 GLU   CD      3599    6.631826557    7.152305467   11.093770277
  360 GLU   OE1     3600    6.729501099    7.155731354   11.171699581
  360 GLU   OE2     3601    6.574774404    7.258952305   11.062242310
  360 GLU   C       3602    6.631640413    6.848535904   10.692769324
  360 GLU   O       3603    6.643944388    6.950980184   10.625806823
  361 ASN   N       3604    6.620160683    6.729376461   10.634806653
  361 ASN   H       3605    6.596658630    6.653525053   10.695586876
  361 ASN   CA      3606    6.630113162    6.696800296   10.491802304
  361 ASN   CB      3607    6.621747608    6.544573589   10.478762879
  361 ASN   CG      3608    6.654506552    6.477534099   10.345184008
  361 ASN   OD1     3609    6.579798853    6.481317930   10.247544519
  361 ASN   ND2     3610    6.775042135    6.421508158   10.340828111
  361 ASN   HD21    3611    6.801524331    6.369372922   10.259716148
  361 ASN   HD22    3612    6.837324588    6.418397654   10.418993892
  361 ASN   C       3613    6.554246161    6.775565295   10.384791140
  361 ASN   O       3614    6.627943515    6.825268056   10.299771130
  362 PRO   N       3615    6.428797513    6.815124104   10.404493218
  362 PRO   CA      3616    6.362191672    6.909494819   10.313553591
  362 PRO   CB      3617    6.219973259    6.920503958   10.368924486
  362 PRO   CG      3618    6.192318418    6.784419925   10.433158263
  362 PRO   CD      3619    6.329790214    6.745377222   10.487811691
  362 PRO   C       3620    6.427638776    7.047732801   10.309264865
  362 PRO   O       3621    6.482211067    7.077154661   10.203027165
  363 ALA   N       3622    6.448704076    7.108960776   10.425438959
  363 ALA   H       3623    6.417242114    7.077170412   10.514883856
  363 ALA   CA      3624    6.529890769    7.230668691   10.439800320
  363 ALA   CB      3625    6.545432535    7.268368197   10.587272682
  363 ALA   C       3626    6.672918695    7.231785577   10.385465418
  363 ALA   O       3627    6.724229180    7.324561642   10.323085398
  364 ALA   N       3628    6.734191135    7.115542189   10.406039459
  364 ALA   H       3629    6.693851582    7.037842387   10.454378197
  364 ALA   CA      3630    6.872195012    7.090011088   10.362271680
  364 ALA   CB      3631    6.926170596    6.967473419   10.436314858
  364 ALA   C       3632    6.886750875    7.068070574   10.211542944
  364 ALA   O       3633    6.966818844    7.135297123   10.146732472
  365 GLN   N       3634    6.809332131    6.976812233   10.153485693
  365 GLN   H       3635    6.760232698    6.908432110   10.207467647
  365 GLN   CA      3636    6.803620725    6.959144585   10.007662946
  365 GLN   CB      3637    6.725801225    6.836119133    9.960548815
  365 GLN   CG      3638    6.791372182    6.703347473    9.998988265
  365 GLN   CD      3639    6.917390423    6.657042056    9.925610778
  365 GLN   OE1     3640    6.973865918    6.723279008    9.838722061
  365 GLN   NE2     3641    6.974915670    6.544132125    9.965986324
  365 GLN   HE21    3642    7.063112789    6.516232769    9.928015673
  365 GLN   HE22    3643    6.917904683    6.479231645   10.016352222
  365 GLN   C       3644    6.766507241    7.082827929    9.925595130
  365 GLN   O       3645    6.837016498    7.114833087    9.830014190
  366 ARG   N       3646    6.668198600    7.159197294    9.972426025
  366 ARG   H       3647    6.597258186    7.117404928   10.029187511
  366 ARG   CA      3648    6.628327592    7.290769620    9.920360597
  366 ARG   CB      3649    6.515027466    7.350418808   10.004118877
  366 ARG   CG      3650    6.473781519    7.491242507    9.960829721
  366 ARG   CD      3651    6.422958118    7.487443478    9.816567512
  366 ARG   NE      3652    6.422337710    7.624205162    9.762677930
  366 ARG   HE      3653    6.511931580    7.668104132    9.756024524
  366 ARG   CZ      3654    6.310048073    7.697314962    9.761792293
  366 ARG   NH1     3655    6.192197041    7.639295861    9.788209341
  366 ARG   HH11    3656    6.109435337    7.695372583    9.790237595
  366 ARG   HH12    3657    6.180922368    7.540911978    9.802057553
  366 ARG   NH2     3658    6.316750529    7.827372939    9.730251240
  366 ARG   HH21    3659    6.230823533    7.878511085    9.730803352
  366 ARG   HH22    3660    6.403420693    7.877064871    9.726037620
  366 ARG   C       3661    6.750352228    7.383048471    9.918451272
  366 ARG   O       3662    6.789320251    7.425331714    9.809720228
  367 ALA   N       3663    6.806285119    7.401743637   10.037669654
  367 ALA   H       3664    6.758786699    7.384438857   10.123945849
  367 ALA   CA      3665    6.925132902    7.487228652   10.051020970
  367 ALA   CB      3666    6.962490283    7.491235444   10.199336219
  367 ALA   C       3667    7.041054223    7.443982375    9.961009005
  367 ALA   O       3668    7.083964687    7.528547657    9.882655996
  368 LEU   N       3669    7.070477447    7.315123346    9.946144330
  368 LEU   H       3670    7.024744914    7.247039202   10.003372116
  368 LEU   CA      3671    7.168432448    7.263871824    9.849257082
  368 LEU   CB      3672    7.196671530    7.115062683    9.870937076
  368 LEU   CG      3673    7.276714483    7.090503049    9.998999802
  368 LEU   CD1     3674    7.247266206    6.949023158   10.049254522
  368 LEU   CD2     3675    7.426043836    7.107259986    9.970193576
  368 LEU   C       3676    7.132015145    7.302818303    9.705832819
  368 LEU   O       3677    7.220577048    7.324322218    9.623221194
  369 ALA   N       3678    7.007364139    7.279248377    9.665887632
  369 ALA   H       3679    6.945141836    7.227480865    9.724619272
  369 ALA   CA      3680    6.958085704    7.314201016    9.531879309
  369 ALA   CB      3681    6.812424460    7.268734220    9.520871497
  369 ALA   C       3682    6.957558267    7.464806426    9.504879298
  369 ALA   O       3683    7.013760522    7.503916820    9.402699495
  370 ASP   N       3684    6.923603049    7.552164416    9.599249102
  370 ASP   H       3685    6.859429181    7.524069096    9.670614282
  370 ASP   CA      3686    6.947221326    7.697156586    9.593585278
  370 ASP   CB      3687    6.886119970    7.764462543    9.716655788
  370 ASP   CG      3688    6.733873952    7.756072162    9.729248118
  370 ASP   OD1     3689    6.675679098    7.755855653    9.839875155
  370 ASP   OD2     3690    6.663349007    7.759276421    9.626106358
  370 ASP   C       3691    7.097453114    7.725884474    9.589347160
  370 ASP   O       3692    7.136473041    7.793515265    9.494298606
  371 TYR   N       3693    7.184066280    7.657376002    9.663487536
  371 TYR   H       3694    7.152015686    7.619625018    9.750369041
  371 TYR   CA      3695    7.329308594    7.672652430    9.646719666
  371 TYR   CB      3696    7.397374141    7.586666165    9.753408404
  371 TYR   CG      3697    7.367146065    7.605378982    9.902232807
  371 TYR   CD1     3698    7.318165475    7.725481291    9.952216844
  371 TYR   HD1     3699    7.296298652    7.810516747    9.887627093
  371 TYR   CD2     3700    7.406890757    7.510723344    9.995943564
  371 TYR   HD2     3701    7.441190721    7.411334493    9.967182221
  371 TYR   CE1     3702    7.293722842    7.746332522   10.087456589
  371 TYR   HE1     3703    7.286378094    7.850692417   10.118052179
  371 TYR   CE2     3704    7.394143746    7.537048150   10.131835702
  371 TYR   HE2     3705    7.438843091    7.469318193   10.204612163
  371 TYR   CZ      3706    7.329249833    7.649752243   10.180915564
  371 TYR   OH      3707    7.313848407    7.674939387   10.313682925
  371 TYR   HH      3708    7.360787707    7.598988267   10.358717923
  371 TYR   C       3709    7.380486346    7.625954516    9.510297124
  371 TYR   O       3710    7.455429811    7.695157658    9.441549083
  372 ARG   N       3711    7.347411109    7.506921875    9.461016631
  372 ARG   H       3712    7.299735994    7.440886419    9.519054684
  372 ARG   CA      3713    7.390253322    7.456888862    9.329596575
  372 ARG   CB      3714    7.343016749    7.312775637    9.309279443
  372 ARG   CG      3715    7.425035708    7.232500853    9.208096913
  372 ARG   CD      3716    7.374848965    7.089420571    9.187675563
  372 ARG   NE      3717    7.381736437    7.008469066    9.310201341
  372 ARG   HE      3718    7.471960321    6.979382578    9.342033810
  372 ARG   CZ      3719    7.282537450    6.978065890    9.395009074
  372 ARG   NH1     3720    7.157427942    7.022244026    9.376249157
  372 ARG   HH11    3721    7.090296876    7.002020804    9.447559484
  372 ARG   HH12    3722    7.121696073    7.057262025    9.289659443
  372 ARG   NH2     3723    7.310304859    6.911039328    9.507681727
  372 ARG   HH21    3724    7.235556542    6.894725498    9.572087967
  372 ARG   HH22    3725    7.396735335    6.864922187    9.527794182
  372 ARG   C       3726    7.335778858    7.535491615    9.210163138
  372 ARG   O       3727    7.402326979    7.555240802    9.108623268
  373 LEU   N       3728    7.220359717    7.596696508    9.235161483
  373 LEU   H       3729    7.155552840    7.562821654    9.303371321
  373 LEU   CA      3730    7.169183246    7.699585582    9.143481599
  373 LEU   CB      3731    7.021512223    7.736403893    9.159325964
  373 LEU   CG      3732    6.924050359    7.638321197    9.093827753
  373 LEU   CD1     3733    6.781165933    7.659854671    9.144164272
  373 LEU   CD2     3734    6.926878809    7.643955066    8.940951410
  373 LEU   C       3735    7.246093410    7.831817934    9.140361600
  373 LEU   O       3736    7.259072173    7.895412909    9.035868997
  374 PHE   N       3737    7.301555226    7.875434184    9.253103558
  374 PHE   H       3738    7.266381308    7.839929899    9.339719146
  374 PHE   CA      3739    7.388679514    7.993706135    9.258760649
  374 PHE   CB      3740    7.419770235    8.002491178    9.408310760
  374 PHE   CG      3741    7.514690967    8.107027327    9.467240711
  374 PHE   CD1     3742    7.642254423    8.067963098    9.506303241
  374 PHE   HD1     3743    7.672588284    7.963888002    9.494851082
  374 PHE   CD2     3744    7.480401882    8.240944843    9.481766703
  374 PHE   HD2     3745    7.379638880    8.272960964    9.455223531
  374 PHE   CE1     3746    7.735945954    8.157738992    9.556112431
  374 PHE   HE1     3747    7.834264327    8.126748083    9.591494708
  374 PHE   CE2     3748    7.570505053    8.333716524    9.532699149
  374 PHE   HE2     3749    7.539979564    8.437513471    9.545943480
  374 PHE   CZ      3750    7.697882201    8.290871362    9.568196584
  374 PHE   HZ      3751    7.763085074    8.363659437    9.616482233
  374 PHE   C       3752    7.523005676    7.965341956    9.191194502
  374 PHE   O       3753    7.572546259    8.043945865    9.110588260
  375 LEU   N       3754    7.563374102    7.840427966    9.212573248
  375 LEU   H       3755    7.543917529    7.792712268    9.298282372
  375 LEU   CA      3756    7.679893612    7.783991705    9.142935135
  375 LEU   CB      3757    7.731569705    7.650866645    9.197872713
  375 LEU   CG      3758    7.793395422    7.669469414    9.336583060
  375 LEU   CD1     3759    7.815356574    7.536891187    9.409732186
  375 LEU   CD2     3760    7.925505050    7.745560379    9.323598322
  375 LEU   C       3761    7.660868649    7.781014389    8.991147873
  375 LEU   O       3762    7.715100465    7.871710404    8.928187169
  376 LEU   N       3763    7.572940475    7.697502434    8.936527166
  376 LEU   H       3764    7.526563931    7.635632257    8.999956601
  376 LEU   CA      3765    7.545840394    7.681338662    8.792949785
  376 LEU   CB      3766    7.440524302    7.574186771    8.763999376
  376 LEU   CG      3767    7.470228865    7.434694560    8.819396603
  376 LEU   CD1     3768    7.338713187    7.356551838    8.817376825
  376 LEU   CD2     3769    7.576530163    7.354293416    8.744265171
  376 LEU   C       3770    7.506388230    7.799208539    8.703718872
  376 LEU   O       3771    7.580309579    7.811952269    8.606239342
  377 GLU   N       3772    7.419957145    7.885617162    8.756200065
  377 GLU   H       3773    7.360729832    7.872231639    8.835650278
  377 GLU   CA      3774    7.382754785    8.005861639    8.680263990
  377 GLU   CB      3775    7.237316769    8.052687001    8.687994287
  377 GLU   CG      3776    7.137216926    7.937343297    8.678965789
  377 GLU   CD      3777    6.989662846    7.973657789    8.696800890
  377 GLU   OE1     3778    6.902897814    7.925604336    8.620741533
  377 GLU   OE2     3779    6.963273105    8.056811124    8.786316222
  377 GLU   C       3780    7.474170651    8.126697743    8.701430495
  377 GLU   O       3781    7.559269249    8.149781200    8.615672644
  378 LEU   N       3782    7.482643144    8.170715249    8.826659943
  378 LEU   H       3783    7.451770507    8.095969892    8.885481978
  378 LEU   CA      3784    7.556426745    8.295726349    8.849923927
  378 LEU   CB      3785    7.523533056    8.340683612    8.992432284
  378 LEU   CG      3786    7.377350005    8.374752630    9.022098251
  378 LEU   CD1     3787    7.354463544    8.402232781    9.170864446
  378 LEU   CD2     3788    7.324465212    8.489623558    8.935961489
  378 LEU   C       3789    7.707894014    8.281237460    8.833779102
  378 LEU   O       3790    7.771543929    8.364102597    8.768873705
  379 LEU   N       3791    7.769195219    8.196496904    8.915947386
  379 LEU   H       3792    7.706426700    8.151496465    8.979482768
  379 LEU   CA      3793    0.114853431    8.158971013    8.918767477
  379 LEU   CB      3794    0.146565171    8.093656592    9.053456706
  379 LEU   CG      3795    0.179579533    8.192046083    9.165862214
  379 LEU   CD1     3796    0.061850354    8.251463138    9.243441194
  379 LEU   CD2     3797    0.247008713    8.100801615    9.268503958
  379 LEU   C       3798    0.173725685    8.082244481    8.800190034
  379 LEU   O       3799    0.245089909    8.143132524    8.720627360
  380 GLY   N       3800    0.135255916    7.957267894    8.775864916
  380 GLY   H       3801    0.063131304    7.926920995    8.838131479
  380 GLY   CA      3802    0.187554586    7.876680862    8.664582301
  380 GLY   C       3803    0.150678897    7.902303312    8.518312511
  380 GLY   O       3804    0.169135996    8.016388862    8.476195748
  381 PRO   N       3805    0.130746917    7.798361568    8.437756799
  381 PRO   CA      3806    0.098187651    7.823949253    8.296695772
  381 PRO   CB      3807    0.096173760    7.680051683    8.244705285
  381 PRO   CG      3808    0.014650828    7.611799667    8.354722146
  381 PRO   CD      3809    0.092217968    7.661952278    8.476706323
  381 PRO   C       3810    7.765915473    7.899971543    8.264043697
  381 PRO   O       3811    7.694940432    7.930599259    8.359730358
  382 THR   N       3812    7.747572483    7.924319737    8.134584310
  382 THR   H       3813    7.819705184    7.903551223    8.068501687
  382 THR   CA      3814    7.630977832    7.994880593    8.079454276
  382 THR   CB      3815    7.498959926    7.917579230    8.077259934
  382 THR   OG1     3816    7.433988871    7.916402036    8.204642657
  382 THR   HG1     3817    7.353451256    7.974798425    8.194465670
  382 THR   CG2     3818    7.524708148    7.773935295    8.031259610
  382 THR   C       3819    7.608141363    8.139209951    8.124853943
  382 THR   O       3820    7.580384362    8.226931566    8.043210371
  383 GLY   N       3821    7.595878168    8.155651939    8.256251962
  383 GLY   H       3822    7.580929793    8.075865817    8.314663441
  383 GLY   CA      3823    7.589040969    8.283651355    8.328194774
  383 GLY   C       3824    7.478442849    8.380088057    8.284903392
  383 GLY   O       3825    7.364945792    8.370651944    8.331347058
  384 LEU   N       3826    7.512958631    8.463081903    8.186882627
  384 LEU   H       3827    7.601824166    8.458432643    8.141261161
  384 LEU   CA      3828    7.407197896    0.020960421    8.126013757
  384 LEU   CB      3829    7.465613449    0.119137997    8.024245261
  384 LEU   CG      3830    7.488406918    0.253645229    8.093531094
  384 LEU   CD1     3831    7.569897668    0.350368042    8.007413553
  384 LEU   CD2     3832    7.350755235    0.304912770    8.136341090
  384 LEU   C       3833    7.301119930    8.460782180    8.054870927
  384 LEU   O       3834    7.187990756    8.507923049    8.044363487
  385 GLN   N       3835    7.338809912    8.345290800    8.000739293
  385 GLN   H       3836    7.427409470    8.306230292    8.025754588
  385 GLN   CA      3837    7.247594674    8.254137176    7.930152098
  385 GLN   CB      3838    7.329977651    8.198673903    7.813761001
  385 GLN   CG      3839    7.355305556    8.300592359    7.702497336
  385 GLN   CD      3840    7.466255877    8.247600371    7.611449795
  385 GLN   OE1     3841    7.576605952    8.239410125    7.665152038
  385 GLN   NE2     3842    7.435780049    8.178843531    7.501755876
  385 GLN   HE21    3843    7.503649611    8.155638429    7.432081591
  385 GLN   HE22    3844    7.339070475    8.182795508    7.476597470
  385 GLN   C       3845    7.191421879    8.142180956    8.018012551
  385 GLN   O       3846    7.232953239    8.123098198    8.132215687
  386 GLY   N       3847    7.086643227    8.073405389    7.973484206
  386 GLY   H       3848    7.040321004    8.101606275    7.889457215
  386 GLY   CA      3849    7.016691185    7.973853886    8.055986145
  386 GLY   C       3850    7.089649949    7.839911015    8.068179295
  386 GLY   O       3851    7.146902379    7.792441564    7.970203495
  387 VAL   N       3852    7.073020896    7.763971997    8.176101708
  387 VAL   H       3853    6.998788609    7.783141519    8.240318900
  387 VAL   CA      3854    7.151107316    7.645274767    8.213847260
  387 VAL   CB      3855    7.095480054    7.575881803    8.338348544
  387 VAL   CG1     3856    7.065150718    7.661128778    8.461735301
  387 VAL   CG2     3857    6.971153733    7.490107718    8.313959681
  387 VAL   C       3858    7.190667474    7.542098192    8.108019228
  387 VAL   O       3859    7.109631267    7.489460045    8.031902473
  388 ASP   N       3860    7.318267771    7.505696603    8.117199562
  388 ASP   H       3861    7.382007646    7.558096850    8.173705625
  388 ASP   CA      3862    7.376859139    7.390665141    8.046887088
  388 ASP   CB      3863    7.386777782    7.407522167    7.895145669
  388 ASP   CG      3864    7.373564765    7.269952084    7.829522605
  388 ASP   OD1     3865    7.259255407    7.232639181    7.795373691
  388 ASP   OD2     3866    7.464091255    7.187102706    7.853281255
  388 ASP   C       3867    7.523805887    7.379078237    8.087919791
  388 ASP   O       3868    7.589390410    7.482228032    8.101534682
  389 THR   N       3869    7.576121031    7.260846056    8.119087793
  389 THR   H       3870    7.517282987    7.180375080    8.111303413
  389 THR   CA      3871    7.719504138    7.243047519    8.146171677
  389 THR   CB      3872    7.755697484    7.138650387    8.251987124
  389 THR   OG1     3873    7.663675344    7.029674086    8.241909197
  389 THR   HG1     3874    7.690761344    6.979310865    8.323937801
  389 THR   CG2     3875    7.739515209    7.208220276    8.387285305
  389 THR   C       3876    0.021034507    7.205139984    8.034952644
  389 THR   O       3877    0.140008800    7.233840150    8.047218305
  390 LEU   N       3878    7.753718132    7.183703142    7.920211881
  390 LEU   H       3879    7.656145348    7.162970146    7.913107216
  390 LEU   CA      3880    0.037155221    7.176336420    7.797029638
  390 LEU   CB      3881    0.028298012    7.035389342    7.738154691
  390 LEU   CG      3882    0.151607606    6.955597071    7.695265647
  390 LEU   CD1     3883    0.238626393    6.953574299    7.821112176
  390 LEU   CD2     3884    0.113344619    6.809343920    7.671707028
  390 LEU   C       3885    0.006888774    7.276118031    7.685056787
  390 LEU   O       3886    0.091908862    7.350884029    7.636961363
  391 GLY   N       3887    7.675365169    7.295875370    7.654632209
  391 GLY   H       3888    7.605144294    7.248732754    7.707985918
  391 GLY   CA      3889    7.623047939    7.389328180    7.553934926
  391 GLY   C       3890    7.624799673    7.536490067    7.595790095
  391 GLY   O       3891    7.650762090    7.566853148    7.712127810
  392 LEU   N       3892    7.631544002    7.618020756    7.490926899
  392 LEU   H       3893    7.650296244    7.586700626    7.397822927
  392 LEU   CA      3894    7.637522581    7.764902577    7.492364847
  392 LEU   CB      3895    7.535611079    7.823849329    7.590101751
  392 LEU   CG      3896    7.393356769    7.790441555    7.544751176
  392 LEU   CD1     3897    7.288144895    7.836944555    7.645626216
  392 LEU   CD2     3898    7.358281703    7.853688336    7.409930408
  392 LEU   C       3899    7.772974877    7.833225376    7.512278124
  392 LEU   O       3900    7.869573587    7.767975022    7.551547214
  393 ASP   N       3901    7.773484167    7.958967117    7.468924634
  393 ASP   H       3902    7.688790969    8.000615107    7.435871274
  393 ASP   CA      3903    0.098223307    8.042200030    7.469251724
  393 ASP   CB      3904    0.049210940    8.187137354    7.468306742
  393 ASP   CG      3905   -0.013972393    8.222660513    7.333568353
  393 ASP   OD1     3906    0.051526429    8.294767909    7.255247289
  393 ASP   OD2     3907   -0.132703580    8.194349973    7.306615639
  393 ASP   C       3908    0.204349589    8.013870707    7.575758550
  393 ASP   O       3909    0.175877038    7.995926974    7.694076056
  394 GLN   N       3910    0.327319098    8.000002192    7.526999798
  394 GLN   H       3911    0.345960831    8.019826626    7.430764320
  394 GLN   CA      3912    0.444089366    7.958379494    7.606013021
  394 GLN   CB      3913    0.567610823    7.984422482    7.519539166
  394 GLN   CG      3914    0.684503426    7.894809703    7.560913960
  394 GLN   CD      3915    0.801716622    7.906625230    7.463303970
  394 GLN   OE1     3916    0.780156261    7.905546963    7.342216964
  394 GLN   NE2     3917    0.925848511    7.906932550    7.511053172
  394 GLN   HE21    3918    0.997166716    7.927097321    7.443918755
  394 GLN   HE22    3919    0.946551412    7.911479995    7.608781027
  394 GLN   C       3920    0.460540425    8.032432805    7.738894000
  394 GLN   O       3921    0.447602269    8.154178091    7.750755842
  395 SER   N       3922    0.500940913    7.951459601    7.836362851
  395 SER   H       3923    0.551870924    7.866109127    7.847424876
  395 SER   CA      3924    0.527410664    8.009977357    7.968600751
  395 SER   CB      3925    0.411383389    7.985465884    8.065257952
  395 SER   OG      3926    0.372976109    7.848750545    8.048370741
  395 SER   HG      3927    0.282273692    7.842834832    8.006679925
  395 SER   C       3928    0.662047241    7.964550641    8.025363236
  395 SER   O       3929    0.723958582    7.886230202    7.953516685
  396 ASP   N       3930    0.703266070    8.006779544    8.144553794
  396 ASP   H       3931    0.630700861    8.041029580    8.204242375
  396 ASP   CA      3932    0.826789895    7.971744020    8.216115127
  396 ASP   CB      3933    0.860340693    8.094552324    8.300971466
  396 ASP   CG      3934    1.002549912    8.086909766    8.356883173
  396 ASP   OD1     3935    1.015701210    8.039687854    8.471870821
  396 ASP   OD2     3936    1.102018884    8.127665074    8.293104345
  396 ASP   C       3937    0.802113736    7.852072914    8.308175413
  396 ASP   O       3938    0.721750171    7.856337850    8.401188282
  397 ASN   N       3939    0.912018959    7.777174010    8.308006850
  397 ASN   H       3940    1.003465596    7.815253294    8.294341327
  397 ASN   CA      3941    0.902258232    7.653259530    8.386476680
  397 ASN   CB      3942    1.017130435    7.571861470    8.326604036
  397 ASN   CG      3943    0.993200050    7.519882072    8.184721993
  397 ASN   OD1     3944    0.954913508    7.586746645    8.088852252
  397 ASN   ND2     3945    1.042697457    7.398009216    8.165073997
  397 ASN   HD21    3946    1.033790243    7.353750150    8.075850356
  397 ASN   HD22    3947    1.078469158    7.342311618    8.240022124
  397 ASN   C       3948    0.916797728    7.664945237    8.538328782
  397 ASN   O       3949    0.872839077    7.569101071    8.601654789
  398 LEU   N       3950    0.949995054    7.777535126    8.600840673
  398 LEU   H       3951    1.006096397    7.846397261    8.554909862
  398 LEU   CA      3952    0.962557885    7.780576458    8.747266221
  398 LEU   CB      3953    1.055365435    7.899535353    8.772667017
  398 LEU   CG      3954    1.064943315    7.935882051    8.920969044
  398 LEU   CD1     3955    1.126492748    7.824909032    9.006442404
  398 LEU   CD2     3956    1.142546726    8.067722283    8.919843945
  398 LEU   C       3957    0.822641567    7.781910784    8.809177204
  398 LEU   O       3958    0.791219091    7.689111644    8.883541020
  399 LEU   N       3959    0.750042419    7.891210016    8.787417704
  399 LEU   H       3960    0.794164305    7.972987299    8.750453408
  399 LEU   CA      3961    0.610203620    7.888511520    8.832670878
  399 LEU   CB      3962    0.530004276    8.018606784    8.825151924
  399 LEU   CG      3963    0.601818161    8.127110525    8.905631011
  399 LEU   CD1     3964    0.544348199    8.268299542    8.892519468
  399 LEU   CD2     3965    0.612783592    8.096368437    9.055095849
  399 LEU   C       3966    0.519574136    7.774802916    8.785059189
  399 LEU   O       3967    0.433478172    7.724390560    8.857013555
  400 ASN   N       3968    0.554142615    7.725959409    8.666280547
  400 ASN   H       3969    0.599971740    7.780226927    8.595876759
  400 ASN   CA      3970    0.491046665    7.603551161    8.614819928
  400 ASN   CB      3971    0.520016209    7.592952564    8.464962995
  400 ASN   CG      3972    0.462116069    7.705446265    8.378949146
  400 ASN   OD1     3973    0.439162651    7.816687324    8.426136541
  400 ASN   ND2     3974    0.480355984    7.701662570    8.247260203
  400 ASN   HD21    3975    0.452600699    7.778965453    8.190224534
  400 ASN   HD22    3976    0.534681217    7.620282375    8.226619180
  400 ASN   C       3977    0.528347743    7.469771751    8.679030016
  400 ASN   O       3978    0.436320251    7.396551920    8.715081835
  401 ASN   N       3979    0.650042118    7.455135847    8.730656574
  401 ASN   H       3980    0.723968451    7.509846386    8.691385024
  401 ASN   CA      3981    0.697018632    7.345269403    8.816295646
  401 ASN   CB      3982    0.847993467    7.352734796    8.839935897
  401 ASN   CG      3983    0.900147012    7.228635185    8.912646184
  401 ASN   OD1     3984    0.828651433    7.160066761    8.985555567
  401 ASN   ND2     3985    1.008023112    7.169618660    8.861989517
  401 ASN   HD21    3986    1.022352130    7.076407054    8.895227049
  401 ASN   HD22    3987    1.054541735    7.210944008    8.783717393
  401 ASN   C       3988    0.619062771    7.345099053    8.947961136
  401 ASN   O       3989    0.557227374    7.247429936    8.990004894
  402 ILE   N       3990    0.608676587    7.465837179    9.002776268
  402 ILE   H       3991    0.669963649    7.537723407    8.969943152
  402 ILE   CA      3992    0.528426651    7.491584532    9.123217384
  402 ILE   CB      3993    0.548381150    7.634733893    9.173429976
  402 ILE   CG1     3994    0.691410075    7.651365979    9.225169951
  402 ILE   CG2     3995    0.466322942    7.677259453    9.295365433
  402 ILE   CD      3996    0.746393447    7.793648795    9.237151587
  402 ILE   C       3997    0.379056521    7.459277613    9.115606736
  402 ILE   O       3998    0.324566394    7.413674134    9.216013222
  403 ALA   N       3999    0.316037123    7.490008038    9.002588023
  403 ALA   H       4000    0.374982460    7.532533467    8.933902591
  403 ALA   CA      4001    0.175715074    7.462754250    8.968254578
  403 ALA   CB      4002    0.137212446    7.529287096    8.835966696
  403 ALA   C       4003    0.149921338    7.312409809    8.956278246
  403 ALA   O       4004    0.055314531    7.266614979    9.020176272
  404 ASN   N       4005    0.246432716    7.236261200    8.905524186
  404 ASN   H       4006    0.328791328    7.289745134    8.886622866
  404 ASN   CA      4007    0.248033213    7.090025737    8.890520254
  404 ASN   CB      4008    0.364616818    7.042581565    8.803538709
  404 ASN   CG      4009    0.333605616    6.905370867    8.743399702
  404 ASN   OD1     4010    0.377380087    6.797361683    8.782715659
  404 ASN   ND2     4011    0.298403289    6.912126842    8.615320869
  404 ASN   HD21    4012    0.286856970    6.828841990    8.561196865
  404 ASN   HD22    4013    0.294759592    6.997721193    8.563751482
  404 ASN   C       4014    0.255840126    7.012646864    9.022295908
  404 ASN   O       4015    0.171785676    6.924997485    9.041862942
  405 ARG   N       4016    0.355730146    7.041547455    9.105237201
  405 ARG   H       4017    0.428712855    7.103641920    9.076625700
  405 ARG   CA      4018    0.390713161    6.948853478    9.213841917
  405 ARG   CB      4019    0.519061067    6.998276886    9.280873149
  405 ARG   CG      4020    0.642482909    6.983066753    9.191731133
  405 ARG   CD      4021    0.769505095    7.014270384    9.271096075
  405 ARG   NE      4022    0.801412248    6.902849589    9.361509327
  405 ARG   HE      4023    0.741258813    6.888532116    9.440088039
  405 ARG   CZ      4024    0.914164861    6.831657626    9.348343490
  405 ARG   NH1     4025    1.021563197    6.867241236    9.276542152
  405 ARG   HH11    4026    1.097756959    6.806115967    9.255153866
  405 ARG   HH12    4027    1.015013530    6.961365732    9.243440474
  405 ARG   NH2     4028    0.924593081    6.713733819    9.411101481
  405 ARG   HH21    4029    1.017029391    6.675693075    9.413788658
  405 ARG   HH22    4030    0.848880468    6.661031113    9.449682296
  405 ARG   C       4031    0.285561293    6.922278046    9.321761882
  405 ARG   O       4032    0.209458366    7.016609561    9.342783675
  406 PRO   N       4033    0.276084789    6.797830136    9.367729217
  406 PRO   CA      4034    0.196783009    6.754394401    9.483649934
  406 PRO   CB      4035    0.227164417    6.604487869    9.487892556
  406 PRO   CG      4036    0.243646797    6.562902773    9.341582071
  406 PRO   CD      4037    0.325654801    6.682112075    9.291814085
  406 PRO   C       4038    0.231205122    6.827284085    9.613693214
  406 PRO   O       4039    0.346064467    6.857612367    9.645594309
  407 PHE   N       4040    0.122491050    6.856493990    9.684540840
  407 PHE   H       4041    0.029390935    6.864154059    9.648834689
  407 PHE   CA      4042    0.134597470    6.903795292    9.823203134
  407 PHE   CB      4043   -0.000938193    6.956744867    9.870471729
  407 PHE   CG      4044   -0.047518551    7.076599263    9.787575754
  407 PHE   CD1     4045    7.651365376    7.055388415    9.690871148
  407 PHE   HD1     4046    7.618508774    6.956471255    9.659001015
  407 PHE   CD2     4047    7.795342057    7.199320464    9.833466851
  407 PHE   HD2     4048    7.886714254    7.212644142    9.891376489
  407 PHE   CE1     4049    7.596777654    7.171526435    9.637464173
  407 PHE   HE1     4050    7.511479179    7.169510588    9.569632544
  407 PHE   CE2     4051    7.731506610    7.311742227    9.782417919
  407 PHE   HE2     4052    7.772498622    7.408550057    9.811185751
  407 PHE   CZ      4053    7.639470463    7.297033157    9.679293640
  407 PHE   HZ      4054    7.596102424    7.385075340    9.631872011
  407 PHE   C       4055    0.188589457    6.800968343    9.922821161
  407 PHE   O       4056    0.114879564    6.723818405    9.984019541
  408 THR   N       4057    0.320804180    6.794800356    9.935869376
  408 THR   H       4058    0.362664023    6.880527511    9.905880586
  408 THR   CA      4059    0.397877946    6.694442070   10.010694051
  408 THR   CB      4060    0.549659798    6.700396410    9.992243707
  408 THR   OG1     4061    0.595345019    6.835878754    9.989905108
  408 THR   HG1     4062    0.665092191    6.848932337   10.060367570
  408 THR   CG2     4063    0.592013652    6.626947673    9.864878208
  408 THR   C       4064    0.367799315    6.669246522   10.158577621
  408 THR   O       4065    0.361668822    6.553139224   10.198732483
  409 ARG   N       4066    0.331011168    6.777091844   10.227175143
  409 ARG   H       4067    0.348563611    6.866552076   10.186089933
  409 ARG   CA      4068    0.298746385    6.766118786   10.370166484
  409 ARG   CB      4069    0.424315395    6.788005208   10.454797760
  409 ARG   CG      4070    0.503691604    6.657754586   10.466808993
  409 ARG   CD      4071    0.629283605    6.672850442   10.552870098
  409 ARG   NE      4072    0.682509451    6.538495998   10.579738679
  409 ARG   HE      4073    0.655200505    6.489957507   10.662794414
  409 ARG   CZ      4074    0.769111110    6.460392877   10.513755279
  409 ARG   NH1     4075    0.816224605    6.355983788   10.583280195
  409 ARG   HH11    4076    0.882884025    6.297338216   10.537276298
  409 ARG   HH12    4077    0.788027486    6.336490365   10.677221376
  409 ARG   NH2     4078    0.801966700    6.493629209   10.388169569
  409 ARG   HH21    4079    0.869623922    6.442296712   10.335380489
  409 ARG   HH22    4080    0.783734669    6.586219688   10.355084550
  409 ARG   C       4081    0.195383178    6.872792622   10.406892235
  409 ARG   O       4082    0.208631924    6.988428341   10.367107787
  410 VAL   N       4083    0.118488000    6.846814233   10.512254878
  410 VAL   H       4084    0.141718964    6.769969172   10.571885361
  410 VAL   CA      4085    0.006508698    6.934327947   10.549859634
  410 VAL   CB      4086   -0.128244032    6.890454495   10.492179562
  410 VAL   CG1     4087   -0.244503514    6.983721438   10.526758615
  410 VAL   CG2     4088   -0.129929361    6.884884460   10.339290129
  410 VAL   C       4089    7.783978019    6.947791749   10.701086816
  410 VAL   O       4090    7.742674123    6.858378225   10.774779774
  411 ARG   N       4091    0.028401801    7.064550118   10.749937427
  411 ARG   H       4092    0.060423168    7.138248204   10.690405417
  411 ARG   CA      4093    0.021384630    7.099379235   10.892567401
  411 ARG   CB      4094    0.134298420    7.187359930   10.946551539
  411 ARG   CG      4095    0.264718125    7.107608115   10.940274465
  411 ARG   CD      4096    0.380940777    7.181243195   11.007196267
  411 ARG   NE      4097    0.511582689    7.114892626   10.995442186
  411 ARG   HE      4098    0.512794160    7.023778631   10.954248702
  411 ARG   CZ      4099    0.625744398    7.181219294   11.018331274
  411 ARG   NH1     4100    0.628211421    7.309476286   11.057045559
  411 ARG   HH11    4101    0.716109808    7.356721851   11.063439338
  411 ARG   HH12    4102    0.546630685    7.363256968   11.078282942
  411 ARG   NH2     4103    0.741502329    7.114514656   11.008122027
  411 ARG   HH21    4104    0.829001723    7.162632750   11.013456915
  411 ARG   HH22    4105    0.747226314    7.014791183   11.003379986
  411 ARG   C       4106    7.685686613    7.170706046   10.921865571
  411 ARG   O       4107    7.668624501    7.287779203   10.888223472
  412 LYSH  N       4108    7.610618512    7.106583096   11.010976853
  412 LYSH  H       4109    7.635919550    7.015884662   11.044645126
  412 LYSH  CA      4110    7.491414133    7.167971944   11.071248103
  412 LYSH  CB      4111    7.395199377    7.055407506   11.109714451
  412 LYSH  CG      4112    7.252129489    7.102577263   11.136507371
  412 LYSH  CD      4113    7.167200755    6.981469369   11.175610203
  412 LYSH  CE      4114    7.025941925    7.030012999   11.208738913
  412 LYSH  NZ      4115    6.937326079    6.926080600   11.263070657
  412 LYSH  HZ1     4116    6.848864452    6.964076546   11.290105146
  412 LYSH  HZ2     4117    6.981553176    6.873265490   11.335558267
  412 LYSH  HZ3     4118    6.919050299    6.862145788   11.188395670
  412 LYSH  C       4119    7.531746261    7.257628554   11.188501158
  412 LYSH  O       4120    7.553490191    7.214313594   11.301550006
  413 CYSH  N       4121    7.555691207    7.383255781   11.151969471
  413 CYSH  H       4122    7.579968246    7.392433778   11.055388998
  413 CYSH  CA      4123    7.581363047    7.498515589   11.239540648
  413 CYSH  CB      4124    7.647052583    7.607342996   11.154383908
  413 CYSH  SG      4125    7.687330533    7.766560600   11.235119537
  413 CYSH  C       4126    7.452989045    7.551894509   11.303434924
  413 CYSH  O       4127    7.355976437    7.575799364   11.231689925
  414 TRP   N       4128    7.460782475    7.592792287    0.107981907
  414 TRP   H       4129    7.527527537    7.601206135    0.181978645
  414 TRP   CA      4130    7.343945077    7.640243006    0.183531740
  414 TRP   CB      4131    7.325969974    7.552685929    0.307711653
  414 TRP   CG      4132    7.266876103    7.416145571    0.272051500
  414 TRP   CD1     4133    7.330946404    7.320023991    0.206163410
  414 TRP   HD1     4134    7.430450101    7.332280450    0.163387062
  414 TRP   CD2     4135    7.141602460    7.367230349    0.307159100
  414 TRP   NE1     4136    7.259501294    7.207860621    0.207688776
  414 TRP   HE1     4137    7.290710531    7.118605986    0.175137066
  414 TRP   CE2     4138    7.143665173    7.234006377    0.267582673
  414 TRP   CE3     4139    7.027372099    7.429444480    0.356166675
  414 TRP   HE3     4140    7.030061398    7.537464830    0.370498245
  414 TRP   CZ2     4141    7.026371727    7.159506752    0.270697288
  414 TRP   HZ2     4142    7.018354858    7.056721423    0.235344505
  414 TRP   CZ3     4143    6.912761947    7.352030007    0.370045129
  414 TRP   HZ3     4144    6.820321837    7.396447437    0.406943708
  414 TRP   CH2     4145    6.912875606    7.221905573    0.321171215
  414 TRP   HH2     4146    6.823956055    7.161390362    0.338841517
  414 TRP   C       4147    7.344359347    7.790436372    0.212746420
  414 TRP   O       4148    7.447407633    7.844754678    0.252227074
  415 TYR   N       4149    7.226333070    7.851391057    0.206242297
  415 TYR   H       4150    7.139685320    7.804434447    0.189293468
  415 TYR   CA      4151    7.217285089    7.995261767    0.235022422
  415 TYR   CB      4152    7.145379283    8.073155690    0.124711462
  415 TYR   CG      4153    7.235316487    8.087164385    0.001746594
  415 TYR   CD1     4154    7.324402844    8.193689053    0.007841941
  415 TYR   HD1     4155    7.353779360    8.237338075    0.103298445
  415 TYR   CD2     4156    7.197079285    8.037553043   11.199430196
  415 TYR   HD2     4157    7.136969524    7.946816091   11.193544082
  415 TYR   CE1     4158    7.361391736    8.254560864   11.210263600
  415 TYR   HE1     4159    7.428884786    8.340049587   11.214433691
  415 TYR   CE2     4160    7.230397135    8.103566748   11.081742803
  415 TYR   HE2     4161    7.160900484    8.092433801   10.998507418
  415 TYR   CZ      4162    7.320559212    8.209287824   11.085348126
  415 TYR   OH      4163    7.359874989    8.269538097   10.969936692
  415 TYR   HH      4164    7.347839556    8.198381890   10.900712662
  415 TYR   C       4165    7.138246494    8.023220730    0.363004285
  415 TYR   O       4166    7.028814701    7.971313953    0.384370993
  416 ASN   N       4167    7.211243419    8.075650022    0.461052355
  416 ASN   H       4168    7.309414080    8.090714384    0.449407416
  416 ASN   CA      4169    7.142888556    8.128786070    0.579836083
  416 ASN   CB      4170    7.222173953    8.109324362    0.709230454
  416 ASN   CG      4171    7.347940569    8.192652546    0.734690538
  416 ASN   OD1     4172    7.344398000    8.296873559    0.799898299
  416 ASN   ND2     4173    7.466339603    8.135292842    0.715215671
  416 ASN   HD21    4174    7.550512430    8.177004356    0.749495453
  416 ASN   HD22    4175    7.481517076    8.071677062    0.639573875
  416 ASN   C       4176    7.092017866    8.272449445    0.566340269
  416 ASN   O       4177    7.168952816    8.364309937    0.538553057
  417 ASP   N       4178    6.961981972    8.285379109    0.541525237
  417 ASP   H       4179    6.912012975    8.200102633    0.556725263
  417 ASP   CA      4180    6.892015991    8.410652364    0.509557536
  417 ASP   CB      4181    6.796876356    8.374976135    0.395153447
  417 ASP   CG      4182    6.750444260    8.500983685    0.321856065
  417 ASP   OD1     4183    6.828874688    8.598131036    0.315930309
  417 ASP   OD2     4184    6.650851992    8.494660855    0.246580357
  417 ASP   C       4185    6.821818247    8.481790513    0.625417929
  417 ASP   O       4186    6.784368469    8.420275532    0.725136989
  418 THR   N       4187    6.791793070    0.086017542    0.607316277
  418 THR   H       4188    6.791244844    0.122845480    0.514336901
  418 THR   CA      4189    6.718187712    0.170193792    0.702752946
  418 THR   CB      4190    6.771455570    0.312408469    0.721397262
  418 THR   OG1     4191    6.766302960    0.378386191    0.594630556
  418 THR   HG1     4192    6.767852142    0.478228980    0.600019174
  418 THR   CG2     4193    6.917367437    0.320721841    0.766681296
  418 THR   C       4194    6.566950533    0.181190864    0.682305773
  418 THR   O       4195    6.530556526    0.179158423    0.564825286
  419 PRO   N       4196    6.483261983    0.186622781    0.785544380
  419 PRO   CA      4197    6.341095914    0.222856445    0.776326417
  419 PRO   CB      4198    6.274973827    0.184441319    0.908854815
  419 PRO   CG      4199    6.392743371    0.175450214    1.006107654
  419 PRO   CD      4200    6.510028545    0.130482035    0.918741669
  419 PRO   C       4201    6.324976865    0.371428152    0.743469036
  419 PRO   O       4202    6.324143213    0.448879797    0.839024711
  420 ALA   N       4203    6.300217046    0.402022623    0.616420878
  420 ALA   H       4204    6.308629987    0.330739058    0.546783875
  420 ALA   CA      4205    6.274018627    0.536179122    0.562324155
  420 ALA   CB      4206    6.151991377    0.598520879    0.630383800
  420 ALA   C       4207    6.380452148    0.645651657    0.572209975
  420 ALA   O       4208    6.373603837    0.739443197    0.492930194
  421 LEU   N       4209    6.443260223    0.654788415    0.689099709
  421 LEU   H       4210    6.437511479    0.573558662    0.747147901
  421 LEU   CA      4211    6.544913533    0.756317228    0.720258299
  421 LEU   CB      4212    6.543889231    0.790215093    0.869452608
  421 LEU   CG      4213    6.410496824    0.843917427    0.921731904
  421 LEU   CD1     4214    6.416824180    0.852513824    1.074367113
  421 LEU   CD2     4215    6.379759417    0.985625461    0.872882561
  421 LEU   C       4216    6.683782698    0.721542967    0.666245180
  421 LEU   O       4217    6.707282612    0.634357772    0.582719994
  422 ASP   N       4218    6.781302407    0.804104664    0.703173658
  422 ASP   H       4219    6.752422496    0.882727623    0.757815727
  422 ASP   CA      4220    6.924897972    0.776507643    0.688081961
  422 ASP   CB      4221    6.991181661    0.911034984    0.718403077
  422 ASP   CG      4222    7.095555115    0.949998165    0.613541883
  422 ASP   OD1     4223    7.205661862    0.891110087    0.619349801
  422 ASP   OD2     4224    7.088533433    1.047611506    0.535795584
  422 ASP   C       4225    6.967867930    0.672581795    0.791834097
  422 ASP   O       4226    6.885248112    0.607624099    0.855736290
  423 PHE   N       4227    7.097927504    0.655952696    0.814182857
  423 PHE   H       4228    7.160536009    0.711537239    0.759485150
  423 PHE   CA      4229    7.170378917    0.560952143    0.899841631
  423 PHE   CB      4230    7.317758981    0.601798213    0.904743161
  423 PHE   CG      4231    7.390249533    0.582543608    0.771377066
  423 PHE   CD1     4232    7.433713277    0.455263854    0.736301754
  423 PHE   HD1     4233    7.400010548    0.365396179    0.787960268
  423 PHE   CD2     4234    7.441854276    0.695712946    0.709308352
  423 PHE   HD2     4235    7.413885955    0.796782703    0.739035417
  423 PHE   CE1     4236    7.531809647    0.437419714    0.639459290
  423 PHE   HE1     4237    7.563737141    0.337973273    0.608316667
  423 PHE   CE2     4238    7.545295959    0.674796280    0.618866107
  423 PHE   HE2     4239    7.603027580    0.757725444    0.577990245
  423 PHE   CZ      4240    7.587849497    0.548888148    0.578178307
  423 PHE   HZ      4241    7.671098810    0.542382830    0.508127212
  423 PHE   C       4242    7.112716735    0.554659316    1.041424782
  423 PHE   O       4243    7.093156228    0.656456932    1.107634019
  424 VAL   N       4244    7.105978851    0.434466481    1.097991572
  424 VAL   H       4245    7.125616008    0.338679030    1.077035317
  424 VAL   CA      4246    7.060886896    0.414895095    1.236532465
  424 VAL   CB      4247    6.960274212    0.299836028    1.243298067
  424 VAL   CG1     4248    6.877088922    0.297198315    1.371681463
  424 VAL   CG2     4249    6.853137126    0.313012429    1.134875358
  424 VAL   C       4250    7.158332936    0.391979668    1.352248373
  424 VAL   O       4251    7.206462652    0.280422345    1.371422359
  425 VAL   N       4252    7.231784281    0.501777519    1.367782026
  425 VAL   H       4253    7.237580726    0.565224662    1.290704941
  425 VAL   CA      4254    7.342091581    0.516328745    1.463870130
  425 VAL   CB      4255    7.470492626    0.564877384    1.396282268
  425 VAL   CG1     4256    7.583410566    0.601350547    1.492881992
  425 VAL   CG2     4257    7.524865179    0.458914970    1.300230356
  425 VAL   C       4258    7.290669360    0.597973355    1.582627755
  425 VAL   O       4259    7.298818582    0.720695258    1.580800962
  426 ASP   N       4260    7.230660691    0.534884951    1.683182031
  426 ASP   H       4261    7.226034519    0.435146880    1.688743921
  426 ASP   CA      4262    7.170742365    0.608411933    1.795506092
  426 ASP   CB      4263    7.038864347    0.670212750    1.748594745
  426 ASP   CG      4264    6.979848331    0.786627060    1.828405449
  426 ASP   OD1     4265    7.045489146    0.850345308    1.913589348
  426 ASP   OD2     4266    6.858894912    0.815592704    1.815999099
  426 ASP   C       4267    7.141304831    0.513486301    1.911836058
  426 ASP   O       4268    7.163899953    0.393444956    1.897394302
  427 TYR   N       4269    7.109134758    0.581657042    2.021421186
  427 TYR   H       4270    7.086437610    0.678398583    2.010152627
  427 TYR   CA      4271    7.079955743    0.521211914    2.152199841
  427 TYR   CB      4272    7.080582514    0.622400419    2.266960453
  427 TYR   CG      4273    7.221750896    0.668150467    2.304189732
  427 TYR   CD1     4274    7.292559601    0.595574012    2.399270122
  427 TYR   HD1     4275    7.242629888    0.509784325    2.444304787
  427 TYR   CD2     4276    7.270659565    0.789052384    2.256111419
  427 TYR   HD2     4277    7.235751252    0.839301766    2.165903711
  427 TYR   CE1     4278    7.403506227    0.652908880    2.460290479
  427 TYR   HE1     4279    7.454369826    0.591747169    2.534798064
  427 TYR   CE2     4280    7.384977965    0.840969853    2.315725608
  427 TYR   HE2     4281    7.439360897    0.924007322    2.270698332
  427 TYR   CZ      4282    7.451359335    0.776945059    2.419717821
  427 TYR   OH      4283    7.559254042    0.838570507    2.474987045
  427 TYR   HH      4284    7.573247916    0.925569991    2.427713180
  427 TYR   C       4285    6.944499059    0.451245434    2.165145149
  427 TYR   O       4286    6.854248003    0.471290463    2.084015798
  428 HISB  N       4287    6.936947862    0.366524881    2.267405539
  428 HISB  H       4288    7.019231692    0.335296300    2.314899582
  428 HISB  CA      4289    6.812652198    0.294877041    2.299477068
  428 HISB  CB      4290    6.840384411    0.163960788    2.373645152
  428 HISB  CG      4291    6.719808718    0.069778040    2.371975456
  428 HISB  ND1     4292    6.620618942    0.087575039    2.458779731
  428 HISB  CD2     4293    6.681002996   -0.019471416    2.281306047
  428 HISB  HD2     4294    6.743151056   -0.040165531    2.194183164
  428 HISB  CE1     4295    6.524626859   -0.000285503    2.431301055
  428 HISB  HE1     4296    6.441682539   -0.029953253    2.495489301
  428 HISB  NE2     4297    6.562959097   -0.065415517    2.321853682
  428 HISB  HE2     4298    6.500690919   -0.130809978    2.278875748
  428 HISB  C       4299    6.701649912    0.374867601    2.367970540
  428 HISB  O       4300    6.721993679    0.431665645    2.475157955
  429 PRO   N       4301    6.582495314    0.381313786    2.309214232
  429 PRO   CA      4302    6.461742914    0.453175326    2.352427787
  429 PRO   CB      4303    6.346945989    0.406573389    2.262658903
  429 PRO   CG      4304    6.418231025    0.391847316    2.128082211
  429 PRO   CD      4305    6.554577768    0.337743904    2.171613844
  429 PRO   C       4306    6.420522861    0.434635251    2.498595561
  429 PRO   O       4307    6.402520680    0.535714226    2.566339221
  430 SER   N       4308    6.425128499    0.310492059    2.546095980
  430 SER   H       4309    6.456295842    0.234339271    2.489261717
  430 SER   CA      4310    6.395823456    0.286508618    2.688138975
  430 SER   CB      4311    6.274113492    0.196976399    2.712257932
  430 SER   OG      4312    6.276871101    0.064012819    2.659675664
  430 SER   HG      4313    6.230551892    0.067249881    2.571108857
  430 SER   C       4314    6.509695586    0.260828223    2.787057924
  430 SER   O       4315    6.488835447    0.295011491    2.903356622
  431 TYR   N       4316    6.618234346    0.200766679    2.739065183
  431 TYR   H       4317    6.617584023    0.144319016    2.656513830
  431 TYR   CA      4318    6.737453058    0.179552477    2.822427111
  431 TYR   CB      4319    6.805897025    0.046665692    2.789784065
  431 TYR   CG      4320    6.726778061   -0.081825438    2.815122789
  431 TYR   CD1     4321    6.664384218    8.376028715    2.710056027
  431 TYR   HD1     4322    6.713801382    8.378645636    2.612949118
  431 TYR   CD2     4323    6.675713262    8.427740199    2.943572488
  431 TYR   HD2     4324    6.734596130    8.458725402    3.029895426
  431 TYR   CE1     4325    6.549233713    8.302169057    2.734676090
  431 TYR   HE1     4326    6.485409141    8.264867332    2.654586219
  431 TYR   CE2     4327    6.563138214    8.350969377    2.970992868
  431 TYR   HE2     4328    6.521709970    8.327991968    3.069159873
  431 TYR   CZ      4329    6.500199556    8.288429146    2.864008059
  431 TYR   OH      4330    6.384206304    8.219334721    2.880337992
  431 TYR   HH      4331    6.381015841    8.196130707    2.977548518
  431 TYR   C       4332    6.846333571    0.286974984    2.826142224
  431 TYR   O       4333    6.929653873    0.300878279    2.915555232
  432 GLY   N       4334    6.827296215    0.390755481    2.745164263
  432 GLY   H       4335    6.758529143    0.390580504    2.672549977
  432 GLY   CA      4336    6.911815140    0.510788836    2.752752782
  432 GLY   C       4337    7.059663128    0.497745755    2.715625745
  432 GLY   O       4338    7.103134746    0.417854132    2.632814897
  433 LYSH  N       4339    7.132891514    0.568734949    2.800990674
  433 LYSH  H       4340    7.090416416    0.600914582    2.885617870
  433 LYSH  CA      4341    7.276946516    0.588763572    2.779612986
  433 LYSH  CB      4342    7.324790686    0.708035478    2.862667494
  433 LYSH  CG      4343    7.242261315    0.836500281    2.852933792
  433 LYSH  CD      4344    7.302763542    0.925984640    2.744587093
  433 LYSH  CE      4345    7.241639584    1.065981982    2.753169264
  433 LYSH  NZ      4346    7.119433341    1.078613486    2.672456356
  433 LYSH  HZ1     4347    7.066074994    0.995271576    2.686847813
  433 LYSH  HZ2     4348    7.136521873    1.090393326    2.574633879
  433 LYSH  HZ3     4349    7.065090667    1.157191535    2.701994078
  433 LYSH  C       4350    7.381692306    0.477401862    2.785628987
  433 LYSH  O       4351    7.495698188    0.499637495    2.745143868
  434 THR   N       4352    7.339072843    0.368022046    2.848166265
  434 THR   H       4353    7.242995651    0.360116843    2.874750091
  434 THR   CA      4354    7.419297128    0.244935733    2.843246993
  434 THR   CB      4355    7.381147711    0.132172364    2.939361977
  434 THR   OG1     4356    7.241290516    0.127516486    2.968807744
  434 THR   HG1     4357    7.224992248    0.184339386    3.049464715
  434 THR   CG2     4358    7.461017519    0.140734739    3.069595580
  434 THR   C       4359    7.426332111    0.182233068    2.703851847
  434 THR   O       4360    7.520305340    0.107811845    2.676292071
  435 LEU   N       4361    7.324011610    0.196706378    2.620109208
  435 LEU   H       4362    7.258942870    0.272598473    2.623013039
  435 LEU   CA      4363    7.297237297    0.102050044    2.510860828
  435 LEU   CB      4364    7.175036786    0.013456107    2.535825196
  435 LEU   CG      4365    7.162213228    8.429878749    2.427867851
  435 LEU   CD1     4366    7.278457387    8.332725863    2.449260720
  435 LEU   CD2     4367    7.033381406    8.347971231    2.437781869
  435 LEU   C       4368    7.274341933    0.170365513    2.375873773
  435 LEU   O       4369    7.193574462    0.263121147    2.373914564
  436 PHE   N       4370    7.368247314    0.142797487    2.285802616
  436 PHE   H       4371    7.427064397    0.064141741    2.304613343
  436 PHE   CA      4372    7.377481280    0.213579046    2.157282708
  436 PHE   CB      4373    7.504156748    0.299337526    2.160555732
  436 PHE   CG      4374    7.520297669    0.411196969    2.057424844
  436 PHE   CD1     4375    7.576232463    0.389861168    1.931970250
  436 PHE   HD1     4376    7.616201492    0.292314586    1.904254398
  436 PHE   CD2     4377    7.493461672    0.540981149    2.099329985
  436 PHE   HD2     4378    7.477428859    0.558847626    2.205653805
  436 PHE   CE1     4379    7.595125356    0.497540209    1.846124094
  436 PHE   HE1     4380    7.679894957    0.495494140    1.777619388
  436 PHE   CE2     4381    7.506708839    0.651000854    2.015418900
  436 PHE   HE2     4382    7.474439063    0.749802173    2.048230205
  436 PHE   CZ      4383    7.554008827    0.623664372    1.887614638
  436 PHE   HZ      4384    7.542397336    0.698933410    1.809627322
  436 PHE   C       4385    7.376394559    0.117176339    2.038465998
  436 PHE   O       4386    7.419294210    0.002889022    2.053589450
  437 VAL   N       4387    7.318447863    0.161146787    1.927120531
  437 VAL   H       4388    7.292177866    0.256772235    1.914205923
  437 VAL   CA      4389    7.311367979    0.076856521    1.806895271
  437 VAL   CB      4390    7.171705221    0.029115188    1.766592100
  437 VAL   CG1     4391    7.112869436   -0.067984746    1.869175565
  437 VAL   CG2     4392    7.068900019    0.134438848    1.724818706
  437 VAL   C       4393    7.373942250    0.148235065    1.686911894
  437 VAL   O       4394    7.377683736    0.271019280    1.680841347
  438 ALA   N       4395    7.440446176    0.060356643    1.612467524
  438 ALA   H       4396    7.468915753   -0.027204654    1.651487020
  438 ALA   CA      4397    7.487461501    0.091651717    1.476758953
  438 ALA   CB      4398    7.639778837    0.096712092    1.490281729
  438 ALA   C       4399    7.452414211    8.511327140    1.370529091
  438 ALA   O       4400    7.477776409    8.393639789    1.395761011
  439 THR   N       4401    7.374063939    0.034897050    1.274195099
  439 THR   H       4402    7.345853176    0.130719146    1.278983848
  439 THR   CA      4403    7.317408885    8.474351902    1.168176759
  439 THR   CB      4404    7.213296255    8.371833286    1.213592189
  439 THR   OG1     4405    7.180005079    8.279207187    1.109842992
  439 THR   HG1     4406    7.256384554    8.214673637    1.111114980
  439 THR   CG2     4407    7.096250560    8.441176323    1.283629942
  439 THR   C       4408    7.258986239    0.043050867    1.061462372
  439 THR   O       4409    7.272470085    0.165063368    1.069280061
  440 GLY   N       4410    7.226775324    8.511338290    0.945104113
  440 GLY   H       4411    7.243005975    8.414883815    0.924260561
  440 GLY   CA      4412    7.154541826    0.059214665    0.839201215
  440 GLY   C       4413    7.241724827    0.103273763    0.721426609
  440 GLY   O       4414    7.194268231    0.186109207    0.643861541
  441 GLY   N       4415    7.351021943    0.034497244    0.689598101
  441 GLY   H       4416    7.355626078   -0.062377157    0.713973751
  441 GLY   CA      4417    7.458688068    0.075641022    0.598342602
  441 GLY   C       4418    7.426261547    0.082041748    0.448944451
  441 GLY   O       4419    7.496557529    0.146008579    0.370860503
  442 CYSH  N       4420    7.314761503    0.021001121    0.409818819
  442 CYSH  H       4421    7.227649973   -0.023083488    0.431491235
  442 CYSH  CA      4422    7.254200892    0.018008219    0.275896851
  442 CYSH  CB      4423    7.150356125    0.129621576    0.262833146
  442 CYSH  SG      4424    7.039251427    0.085303120    0.124343410
  442 CYSH  HG      4425    6.931340394    0.072289347    0.200991191
  442 CYSH  C       4426    7.356682224    0.023122009    0.162393382
  442 CYSH  O       4427    7.455559835   -0.049232577    0.173212870
  443 ASP   N       4428    7.339235630    0.097252267    0.053349457
  443 ASP   H       4429    7.249602032    0.123728465    0.017773804
  443 ASP   CA      4430    7.450492344    0.121789071   11.282219836
  443 ASP   CB      4431    7.410244774    0.125721654   11.134657937
  443 ASP   CG      4432    7.328461070    0.244274987   11.083042234
  443 ASP   OD1     4433    7.204087529    0.248183950   11.094915398
  443 ASP   OD2     4434    7.390507265    0.345588468   11.044207700
  443 ASP   C       4435    7.540630784    0.240727781   11.315994470
  443 ASP   O       4436    7.628417822    0.273829902   11.236463193
  444 HISB  N       4437    7.531972194    0.291392311    0.116884482
  444 HISB  H       4438    7.455103785    0.263533681    0.174461933
  444 HISB  CA      4439    7.607529534    0.410214006    0.159080630
  444 HISB  CB      4440    7.502452351    0.496672853    0.229028477
  444 HISB  CG      4441    7.447688766    0.592914612    0.123426907
  444 HISB  ND1     4442    7.416688744    0.574704154   -0.004616272
  444 HISB  CD2     4443    7.403457013    0.714686278    0.153494580
  444 HISB  HD2     4444    7.409566663    0.757048056    0.253729325
  444 HISB  CE1     4445    7.349717066    0.681045541   -0.048151785
  444 HISB  HE1     4446    7.299019019    0.689820047   -0.144231884
  444 HISB  NE2     4447    7.342077859    0.770789991    0.049696670
  444 HISB  HE2     4448    7.303169014    0.862706013    0.043717907
  444 HISB  C       4449    7.728714799    0.387811570    0.249767108
  444 HISB  O       4450    7.825743300    0.460334780    0.228383198
  445 ALA   N       4451    7.730698784    0.280898342    0.328870825
  445 ALA   H       4452    7.649104960    0.224354867    0.316782733
  445 ALA   CA      4453    0.020974891    0.273101369    0.447315134
  445 ALA   CB      4454    0.021225344    0.132781045    0.508300315
  445 ALA   C       4455    0.166362235    0.315390057    0.425229562
  445 ALA   O       4456    0.222500926    0.388884473    0.506329566
  446 PHE   N       4457    0.227264570    0.276246695    0.313653152
  446 PHE   H       4458    0.173556696    0.232701576    0.241396973
  446 PHE   CA      4459    0.366474560    0.308848688    0.279453695
  446 PHE   CB      4460    0.432580693    0.208951318    0.184263694
  446 PHE   CG      4461    0.472786956    0.077640572    0.251724335
  446 PHE   CD1     4462    0.596837823    0.058896926    0.311587477
  446 PHE   HD1     4463    0.660806168    0.146815916    0.303885127
  446 PHE   CD2     4464    0.389297216    8.490572785    0.252737731
  446 PHE   HD2     4465    0.295091438    8.497511207    0.198359956
  446 PHE   CE1     4466    0.638311422    8.465492204    0.373228677
  446 PHE   HE1     4467    0.739431821    8.450282656    0.410980225
  446 PHE   CE2     4468    0.425007421    8.369993061    0.311952126
  446 PHE   HE2     4469    0.366132898    8.280765376    0.290691202
  446 PHE   CZ      4470    0.549265314    8.358746781    0.373211702
  446 PHE   HZ      4471    0.564911856    8.271861550    0.437142622
  446 PHE   C       4472    0.389558965    0.452513785    0.232123325
  446 PHE   O       4473    0.500364115    0.504907830    0.242499758
  447 LYSH  N       4474    0.288046671    0.516217400    0.174438567
  447 LYSH  H       4475    0.194800045    0.483019168    0.188745151
  447 LYSH  CA      4476    0.292599409    0.647833947    0.109110334
  447 LYSH  CB      4477    0.169078116    0.693669756    0.031324652
  447 LYSH  CG      4478    0.126611108    0.606041021   11.235063437
  447 LYSH  CD      4479   -0.021772003    0.631565753   11.207833134
  447 LYSH  CE      4480    7.723207084    0.559058457   11.083321473
  447 LYSH  NZ      4481    7.577808385    0.575418332   11.069229150
  447 LYSH  HZ1     4482    7.544145924    0.525589515   10.989330479
  447 LYSH  HZ2     4483    7.566393905    0.673535656   11.053631139
  447 LYSH  HZ3     4484    7.525993042    0.546346744   11.149665651
  447 LYSH  C       4485    0.341042484    0.753068568    0.209071593
  447 LYSH  O       4486    0.439538626    0.821114377    0.180812487
  448 PHE   N       4487    0.283683216    0.768853399    0.328029786
  448 PHE   H       4488    0.192804820    0.732996494    0.349406837
  448 PHE   CA      4489    0.329151128    0.859754524    0.434230988
  448 PHE   CB      4490    0.205629641    0.924704229    0.496960646
  448 PHE   CG      4491    0.087935003    0.977274057    0.414510345
  448 PHE   CD1     4492    0.100766247    1.038545550    0.290398063
  448 PHE   HD1     4493    0.193538855    1.092134525    0.270336001
  448 PHE   CD2     4494    7.756306647    0.933382431    0.446051041
  448 PHE   HD2     4495    7.743692400    0.902413011    0.549805054
  448 PHE   CE1     4496    7.789540854    1.055669943    0.204169733
  448 PHE   HE1     4497    7.798552721    1.112651679    0.111681486
  448 PHE   CE2     4498    7.646451962    0.943569440    0.361487701
  448 PHE   HE2     4499    7.552975848    0.903899230    0.401104771
  448 PHE   CZ      4500    7.665290847    1.002759733    0.237137274
  448 PHE   HZ      4501    7.581562196    1.022031555    0.170061693
  448 PHE   C       4502    0.405944543    0.799436294    0.552033729
  448 PHE   O       4503    0.456870631    0.874994217    0.634662742
  449 LEU   N       4504    0.468640438    0.683549254    0.533865200
  449 LEU   H       4505    0.479799639    0.643814922    0.442770252
  449 LEU   CA      4506    0.523085043    0.596589681    0.639152293
  449 LEU   CB      4507    0.565856330    0.460300323    0.584335588
  449 LEU   CG      4508    0.573776755    0.348854191    0.688874225
  449 LEU   CD1     4509    0.444826835    0.324808263    0.767605658
  449 LEU   CD2     4510    0.630341634    0.225500573    0.618203205
  449 LEU   C       4511    0.637530237    0.648911061    0.726190343
  449 LEU   O       4512    0.613407015    0.648685264    0.846801480
  450 PRO   N       4513    0.739031028    0.716288277    0.672805821
  450 PRO   CA      4514    0.848283803    0.766887115    0.757159590
  450 PRO   CB      4515    0.938845815    0.841008599    0.658602525
  450 PRO   CG      4516    0.921341193    0.764920063    0.527023009
  450 PRO   CD      4517    0.776519930    0.715709959    0.530655176
  450 PRO   C       4518    0.806869682    0.863410707    0.868417012
  450 PRO   O       4519    0.874351537    0.865099516    0.971251815
  451 ILE   N       4520    0.700759169    0.940702334    0.847020116
  451 ILE   H       4521    0.620371002    0.910757283    0.795628921
  451 ILE   CA      4522    0.669834182    1.041564077    0.949390411
  451 ILE   CB      4523    0.630817891    1.176744526    0.889244740
  451 ILE   CG1     4524    0.516093780    1.165568756    0.788627631
  451 ILE   CG2     4525    0.756529162    1.253154996    0.847153850
  451 ILE   CD      4526    0.466031658    1.301169478    0.738448414
  451 ILE   C       4527    0.579428101    0.989329281    1.061243160
  451 ILE   O       4528    0.587685235    1.037167896    1.174263103
  452 ILE   N       4529    0.512103489    0.875929279    1.043976999
  452 ILE   H       4530    0.521807803    0.819492298    0.961987645
  452 ILE   CA      4531    0.405018392    0.827750513    1.132411332
  452 ILE   CB      4532    0.328217606    0.709385556    1.073220412
  452 ILE   CG1     4533    0.289146460    0.729365422    0.926639052
  452 ILE   CG2     4534    0.210773054    0.666960794    1.161637433
  452 ILE   CD      4535    0.201747327    0.851180824    0.896091591
  452 ILE   C       4536    0.447798129    0.816328592    1.278877147
  452 ILE   O       4537    0.401429725    0.895316067    1.360981203
  453 GLY   N       4538    0.532165270    0.716264108    1.302531182
  453 GLY   H       4539    0.547302898    0.647519360    1.231502800
  453 GLY   CA      4540    0.572754850    0.679214989    1.438877139
  453 GLY   C       4541    0.630724170    0.800779070    1.511498756
  453 GLY   O       4542    0.570111924    0.840176724    1.611019761
  454 GLU   N       4543    0.709894678    0.884083724    1.444555511
  454 GLU   H       4544    0.755553507    0.854762881    1.360551987
  454 GLU   CA      4545    0.755038890    1.013679517    1.497246266
  454 GLU   CB      4546    0.859544021    1.079100413    1.406635993
  454 GLU   CG      4547    0.977166670    1.133122435    1.488195869
  454 GLU   CD      4548    1.080912616    1.199788854    1.397634252
  454 GLU   OE1     4549    1.197924688    1.155845141    1.399462410
  454 GLU   OE2     4550    1.043651826    1.305629366    1.342553945
  454 GLU   C       4551    0.651879931    1.118060502    1.540535518
  454 GLU   O       4552    0.640841925    1.149184693    1.659024251
  455 LYSH  N       4553    0.560417340    1.143983462    1.447515282
  455 LYSH  H       4554    0.581036799    1.118236885    1.353112048
  455 LYSH  CA      4555    0.447245714    1.233710856    1.474907675
  455 LYSH  CB      4556    0.391486518    1.276496755    1.338993340
  455 LYSH  CG      4557    0.486958281    1.368045014    1.262079647
  455 LYSH  CD      4558    0.486209595    1.513512069    1.309506607
  455 LYSH  CE      4559    0.573616518    1.599474781    1.217991517
  455 LYSH  NZ      4560    0.706674046    1.625819059    1.274658916
  455 LYSH  HZ1     4561    0.758223823    1.684517440    1.212230796
  455 LYSH  HZ2     4562    0.761061278    1.543448888    1.290696378
  455 LYSH  HZ3     4563    0.695971745    1.671663491    1.362892480
  455 LYSH  C       4564    0.342354885    1.180742952    1.572916443
  455 LYSH  O       4565    0.293059299    1.256147016    1.656668380
  456 THR   N       4566    0.334007969    1.048350974    1.582500475
  456 THR   H       4567    0.364977987    0.990476556    1.507058915
  456 THR   CA      4568    0.238651838    0.986942502    1.676002137
  456 THR   CB      4569    0.182832250    0.845605190    1.658326311
  456 THR   OG1     4570    0.292463829    0.754594960    1.646250150
  456 THR   HG1     4571    0.346501413    0.778785569    1.565671247
  456 THR   CG2     4572    0.099361676    0.844105628    1.530109861
  456 THR   C       4573    0.288036009    0.983114921    1.820756978
  456 THR   O       4574    0.223285160    1.028639470    1.914904683
  457 LEU   N       4575    0.419986990    0.966668137    1.823491162
  457 LEU   H       4576    0.468100535    0.906118415    1.760085914
  457 LEU   CA      4577    0.496093320    0.994121063    1.946227590
  457 LEU   CB      4578    0.639077859    0.939648093    1.945378356
  457 LEU   CG      4579    0.667776320    0.790178841    1.929631608
  457 LEU   CD1     4580    0.814222992    0.766023621    1.966765776
  457 LEU   CD2     4581    0.564443628    0.711929013    2.010948429
  457 LEU   C       4582    0.489560548    1.137900628    1.998140727
  457 LEU   O       4583    0.440044664    1.168465177    2.106518436
  458 ALA   N       4584    0.505662332    1.229956712    1.903502680
  458 ALA   H       4585    0.560009023    1.208705747    1.822287283
  458 ALA   CA      4586    0.495674485    1.373897207    1.931631249
  458 ALA   CB      4587    0.534717844    1.459029502    1.810634343
  458 ALA   C       4588    0.357021971    1.413062356    1.983126782
  458 ALA   O       4589    0.350179682    1.456372664    2.098046019
  459 LEU   N       4590    0.252203040    1.373946752    1.911192451
  459 LEU   H       4591    0.268971715    1.331295398    1.822303764
  459 LEU   CA      4592    0.111192501    1.386963004    1.950677969
  459 LEU   CB      4593    0.035421475    1.326127070    1.832502435
  459 LEU   CG      4594    7.680164475    1.345592444    1.836134115
  459 LEU   CD1     4595    7.641214785    1.490763708    1.807546119
  459 LEU   CD2     4596    7.621064887    1.248435689    1.733786943
  459 LEU   C       4597    0.068609405    1.331695670    2.086849893
  459 LEU   O       4598    0.005419437    1.405933566    2.161848495
  460 ILE   N       4599    0.112887809    1.209431169    2.114825625
  460 ILE   H       4600    0.156699215    1.162283944    2.038279454
  460 ILE   CA      4601    0.098309153    1.152851542    2.249729203
  460 ILE   CB      4602    0.104858491    1.002832996    2.279085864
  460 ILE   CG1     4603    0.239471442    0.941172884    2.240478866
  460 ILE   CG2     4604   -0.025170228    0.941763377    2.226428758
  460 ILE   CD      4605    0.259791437    0.794060987    2.277341618
  460 ILE   C       4606    0.177312169    1.228475428    2.356733876
  460 ILE   O       4607    0.121312910    1.274517071    2.456098243
  461 LEU   N       4608    0.304613082    1.260487801    2.335248089
  461 LEU   H       4609    0.335294078    1.271178521    2.240665442
  461 LEU   CA      4610    0.393320131    1.331711969    2.428362399
  461 LEU   CB      4611    0.536834874    1.354839811    2.380644489
  461 LEU   CG      4612    0.631763877    1.236026652    2.397466136
  461 LEU   CD1     4613    0.720455918    1.218391649    2.274049037
  461 LEU   CD2     4614    0.718759233    1.260412380    2.520952211
  461 LEU   C       4615    0.338101453    1.469018100    2.467182076
  461 LEU   O       4616    0.330948302    1.500455149    2.585871356
  462 ARG   N       4617    0.291746773    1.540998105    2.365406897
  462 ARG   H       4618    0.287832773    1.499989011    2.274290812
  462 ARG   CA      4619    0.230828463    1.673761452    2.381769970
  462 ARG   CB      4620    0.217428035    1.731037714    2.240534863
  462 ARG   CG      4621    0.354980907    1.784102949    2.199642020
  462 ARG   CD      4622    0.363460996    1.850647469    2.062136960
  462 ARG   NE      4623    0.279914227    1.971569549    2.064179805
  462 ARG   HE      4624    0.185055150    1.955063871    2.091186049
  462 ARG   CZ      4625    0.314897052    2.097512191    2.034695840
  462 ARG   NH1     4626    0.441962171    2.123822679    2.001257212
  462 ARG   HH11    4627    0.469372163    2.214060270    1.968016149
  462 ARG   HH12    4628    0.514255896    2.058120627    2.022631810
  462 ARG   NH2     4629    0.224173561    2.189772243    1.999913351
  462 ARG   HH21    4630    0.246416411    2.283965781    1.974756853
  462 ARG   HH22    4631    0.126342187    2.169161461    2.001957619
  462 ARG   C       4632    0.095545076    1.663297109    2.452440640
  462 ARG   O       4633    0.084293298    1.753503942    2.535279468
  463 ASN   N       4634    0.011340766    1.566017118    2.418783955
  463 ASN   H       4635    0.019643320    1.523949995    2.328443240
  463 ASN   CA      4636    7.683018980    1.560425378    2.496295150
  463 ASN   CB      4637    7.573514603    1.495538946    2.411413404
  463 ASN   CG      4638    7.539936284    1.582940810    2.290413422
  463 ASN   OD1     4639    7.546930957    1.705646102    2.295261902
  463 ASN   ND2     4640    7.520337025    1.513700496    2.178575912
  463 ASN   HD21    4641    7.501622021    1.554043794    2.089017082
  463 ASN   HD22    4642    7.510084074    1.414250770    2.180429076
  463 ASN   C       4643    7.689785628    1.487947621    2.630869423
  463 ASN   O       4644    7.592595225    1.504859348    2.704337607
  464 ARG   N       4645    7.786118666    1.398960121    2.652969742
  464 ARG   H       4646    7.843058925    1.370350716    2.575895258
  464 ARG   CA      4647    0.031196749    1.365010825    2.789851836
  464 ARG   CB      4648    0.129007741    1.247353204    2.791053833
  464 ARG   CG      4649    0.078184492    1.109492800    2.748400818
  464 ARG   CD      4650    7.749694518    1.061715791    2.822691309
  464 ARG   NE      4651    7.697146537    0.949253850    2.743959086
  464 ARG   HE      4652    7.660108160    0.964932972    2.652407679
  464 ARG   CZ      4653    7.678607335    0.826924942    2.795417531
  464 ARG   NH1     4654    7.692779766    0.795382335    2.924871751
  464 ARG   HH11    4655    7.666905513    0.707106846    2.964087580
  464 ARG   HH12    4656    7.732949929    0.855367288    2.994068460
  464 ARG   NH2     4657    7.631798605    0.739686784    2.705123000
  464 ARG   HH21    4658    7.618277924    0.645855336    2.736941773
  464 ARG   HH22    4659    7.613127017    0.761274894    2.609282772
  464 ARG   C       4660    0.093155705    1.476486373    2.874396218
  464 ARG   O       4661    0.039962626    1.494292223    2.983871106
  465 GLY   N       4662    0.201147061    1.534371284    2.822650568
  465 GLY   H       4663    0.233952436    1.498768383    2.735139128
  465 GLY   CA      4664    0.271355356    1.649614061    2.880967944
  465 GLY   C       4665    0.333694988    1.621275789    3.017792627
  465 GLY   O       4666    0.296530476    1.523912719    3.083124534
  466 ASP   N       4667    0.426002731    1.711200333    3.050716999
  466 ASP   H       4668    0.439263375    1.783782333    2.983210220
  466 ASP   CA      4669    0.517877679    1.699444001    3.164882173
  466 ASP   CB      4670    0.621085818    1.588764316    3.142358918
  466 ASP   CG      4671    0.682078518    1.556490206    3.278928335
  466 ASP   OD1     4672    0.648632602    1.449774816    3.334779726
  466 ASP   OD2     4673    0.771058486    1.631365245    3.324768540
  466 ASP   C       4674    0.601482765    1.826720537    3.179835937
  466 ASP   O       4675    0.672896349    1.865435292    3.087466588
  467 SER   N       4676    0.575836956    1.897088766    3.289756295
  467 SER   H       4677    0.489916846    1.879564800    3.337834107
  467 SER   CA      4678    0.655321043    2.014467866    3.328659598
  467 SER   CB      4679    0.624098001    2.069473303    3.467978343
  467 SER   OG      4680    0.607171128    1.962418914    3.561275823
  467 SER   HG      4681    0.512052063    1.931707494    3.564310285
  467 SER   C       4682    0.807545732    2.021469310    3.314877334
  467 SER   O       4683    0.855206500    2.130806714    3.284789585
  468 ALA   N       4684    0.876215358    1.911192809    3.343408825
  468 ALA   H       4685    0.829641237    1.826436582    3.368864125
  468 ALA   CA      4686    1.021701548    1.892271626    3.333980286
  468 ALA   CB      4687    1.061963751    1.799386364    3.448719041
  468 ALA   C       4688    1.072310073    1.853063367    3.195003443
  468 ALA   O       4689    1.178926486    1.902050465    3.158070615
  469 VAL   N       4690    1.009707193    1.757502915    3.126899744
  469 VAL   H       4691    0.925684140    1.725135842    3.170413640
  469 VAL   CA      4692    1.047786959    1.717056171    2.990785582
  469 VAL   CB      4693    0.999535958    1.575075127    2.960353172
  469 VAL   CG1     4694    1.018116404    1.536586837    2.813429947
  469 VAL   CG2     4695    1.093403850    1.480291458    3.035279272
  469 VAL   C       4696    1.001631764    1.816310325    2.883865056
  469 VAL   O       4697    0.884773477    1.850496607    2.866361163
  470 SER   N       4698    1.098283482    1.866506198    2.807514102
  470 SER   H       4699    1.190960905    1.864609173    2.845028284
  470 SER   CA      4700    1.081385441    1.946718261    2.685491112
  470 SER   CB      4701    1.216050160    1.981225276    2.621572735
  470 SER   OG      4702    1.304493824    1.868892361    2.618586766
  470 SER   HG      4703    1.371919058    1.887634326    2.547149412
  470 SER   C       4704    1.006234718    1.873042208    2.574430168
  470 SER   O       4705    1.053578457    1.782999613    2.505271985
  471 LEU   N       4706    0.885884382    1.916619708    2.538255256
  471 LEU   H       4707    0.847883597    1.994042286    2.588888072
  471 LEU   CA      4708    0.790920552    1.853726357    2.445322449
  471 LEU   CB      4709    0.647938266    1.890442589    2.485590264
  471 LEU   CG      4710    0.609524815    1.810639662    2.610336625
  471 LEU   CD1     4711    0.467867704    1.847301460    2.655078145
  471 LEU   CD2     4712    0.618245446    1.658833314    2.593370992
  471 LEU   C       4713    0.825760196    1.888315746    2.300406271
  471 LEU   O       4714    0.839116027    2.006723080    2.269904598
  472 PRO   N       4715    0.834144815    1.788314550    2.213121309
  472 PRO   CA      4716    0.866542118    1.809195633    2.071255565
  472 PRO   CB      4717    0.851330391    1.671736276    2.005793188
  472 PRO   CG      4718    0.781605406    1.588643743    2.113696373
  472 PRO   CD      4719    0.822378427    1.646354111    2.249397848
  472 PRO   C       4720    0.789644915    1.918836164    1.997270018
  472 PRO   O       4721    0.683088271    1.965107803    2.037703217
  473 ALA   N       4722    0.872590440    1.974153717    1.909240820
  473 ALA   H       4723    0.961579841    1.934554260    1.886596020
  473 ALA   CA      4724    0.830604980    2.095923310    1.838394344
  473 ALA   CB      4725    0.947601538    2.161179028    1.764499557
  473 ALA   C       4726    0.713868263    2.077872217    1.741160033
  473 ALA   O       4727    0.695058967    1.975512165    1.675624565
  474 GLY   N       4728    0.633452423    2.182410387    1.724010634
  474 GLY   H       4729    0.668687998    2.274937529    1.738025756
  474 GLY   CA      4730    0.511084050    2.173003255    1.643117401
  474 GLY   C       4731    0.530356314    2.203371136    1.494414803
  474 GLY   O       4732    0.436901372    2.259658554    1.437592068
  475 VAL   N       4733    0.636758730    2.142717448    1.442530685
  475 VAL   H       4734    0.682997997    2.074166667    1.498768921
  475 VAL   CA      4735    0.673311423    2.133155126    1.300461878
  475 VAL   CB      4736    0.821519248    2.096189011    1.291637876
  475 VAL   CG1     4737    0.904438993    2.224458118    1.300603909
  475 VAL   CG2     4738    0.871019792    1.987683113    1.387497082
  475 VAL   C       4739    0.577007120    2.045337805    1.220296632
  475 VAL   O       4740    0.528707187    1.939564060    1.260417096
  476 GLU   N       4741    0.571779819    2.086588028    1.093963210
  476 GLU   H       4742    0.642674082    2.151818079    1.067131997
  476 GLU   CA      4743    0.485091123    2.026896435    0.991327983
  476 GLU   CB      4744    0.516911032    2.086904172    0.854239299
  476 GLU   CG      4745    0.463277599    2.229321753    0.838516136
  476 GLU   CD      4746    0.520162044    2.274654313    0.703923682
  476 GLU   OE1     4747    0.630324423    2.333300702    0.696942975
  476 GLU   OE2     4748    0.447591764    2.253707457    0.604325415
  476 GLU   C       4749    0.496456918    1.874955891    0.977352637
  476 GLU   O       4750    0.610741177    1.829830508    0.982995215
  477 PRO   N       4751    0.389845324    1.798900561    0.954077845
  477 PRO   CA      4752    0.251224891    1.847835132    0.954879094
  477 PRO   CB      4753    0.182152351    1.727389376    0.890629957
  477 PRO   CG      4754    0.263133163    1.603595020    0.929638182
  477 PRO   CD      4755    0.405516051    1.657847089    0.915728761
  477 PRO   C       4756    0.191343936    1.867544313    1.094288068
  477 PRO   O       4757    0.215798398    1.795845172    1.191203181
  478 SER   N       4758    0.115431837    1.976168220    1.105632402
  478 SER   H       4759    0.108594113    2.044201460    1.032656900
  478 SER   CA      4760    0.057005941    2.014361228    1.235002984
  478 SER   CB      4761    7.756573780    2.129859856    1.208801651
  478 SER   OG      4762    7.697634516    2.182226557    1.328111069
  478 SER   HG      4763    7.601816206    2.202151914    1.307572076
  478 SER   C       4764    7.766490901    1.910763901    1.306551808
  478 SER   O       4765    7.667543728    1.858717761    1.255252044
  479 LEU   N       4766    7.785508158    1.907724203    1.438148484
  479 LEU   H       4767    7.843766393    1.972209330    1.487622371
  479 LEU   CA      4768    7.749953958    1.795619049    1.526349571
  479 LEU   CB      4769    7.840734640    1.804023388    1.649224465
  479 LEU   CG      4770    0.184395809    1.753650250    1.614020523
  479 LEU   CD1     4771    0.283899336    1.853778084    1.555007780
  479 LEU   CD2     4772    0.253916747    1.671353122    1.722657146
  479 LEU   C       4773    7.604497547    1.790583270    1.573555004
  479 LEU   O       4774    7.544823269    1.683380040    1.564802112
  480 GLU   N       4775    7.545803041    1.904838331    1.608065429
  480 GLU   H       4776    7.594578014    1.985767062    1.640822494
  480 GLU   CA      4777    7.402132232    1.911391264    1.638475950
  480 GLU   CB      4778    7.361412171    2.037301283    1.715286417
  480 GLU   CG      4779    7.387644951    2.016458270    1.864583841
  480 GLU   CD      4780    7.315082833    2.121393423    1.949050720
  480 GLU   OE1     4781    7.375686477    2.230536847    1.955460480
  480 GLU   OE2     4782    7.212354961    2.090725248    2.013327306
  480 GLU   C       4783    7.309562439    1.874906928    1.522237232
  480 GLU   O       4784    7.220835112    1.791936267    1.541533841
  481 GLU   N       4785    7.353881649    1.911812546    1.402381567
  481 GLU   H       4786    7.368456038    2.009386976    1.385990125
  481 GLU   CA      4787    7.299109567    1.864790984    1.274316015
  481 GLU   CB      4788    7.358775165    1.953764565    1.165089103
  481 GLU   CG      4789    7.287580314    2.089038779    1.159032961
  481 GLU   CD      4790    7.364656071    2.189578089    1.244816967
  481 GLU   OE1     4791    7.450019701    2.258794688    1.185259079
  481 GLU   OE2     4792    7.361421471    2.184869959    1.369674393
  481 GLU   C       4793    7.316502515    1.716232258    1.242076008
  481 GLU   O       4794    7.225409535    1.656231962    1.185224636
  482 LEU   N       4795    7.426624272    1.654769035    1.284319394
  482 LEU   H       4796    7.499813322    1.715493335    1.315265111
  482 LEU   CA      4797    7.456513259    1.510876885    1.280439897
  482 LEU   CB      4798    7.599758962    1.462463735    1.303903738
  482 LEU   CG      4799    7.700660266    1.504726822    1.196957794
  482 LEU   CD1     4800    7.841035771    1.459467943    1.237613260
  482 LEU   CD2     4801    7.661970912    1.436495305    1.065593260
  482 LEU   C       4802    7.361203649    1.426423484    1.365249955
  482 LEU   O       4803    7.297673602    1.341587485    1.302825614
  483 SER   N       4804    7.348476487    1.475610463    1.488163171
  483 SER   H       4805    7.389723685    1.556228370    1.530582984
  483 SER   CA      4806    7.255337013    1.403334815    1.575966065
  483 SER   CB      4807    7.270011699    1.440460687    1.723674109
  483 SER   OG      4808    7.273727615    1.582112647    1.742824128
  483 SER   HG      4809    7.178070776    1.610663206    1.736937107
  483 SER   C       4810    7.108221874    1.425607302    1.540308545
  483 SER   O       4811    7.023321977    1.353024718    1.591813910
  484 GLU   N       4812    7.081316899    1.515982328    1.446500356
  484 GLU   H       4813    7.138383895    1.593960511    1.420729613
  484 GLU   CA      4814    6.948544370    1.538583128    1.387579072
  484 GLU   CB      4815    6.910907685    1.686384089    1.375438078
  484 GLU   CG      4816    6.895744926    1.750288188    1.513629940
  484 GLU   CD      4817    6.779041879    1.701667461    1.599793963
  484 GLU   OE1     4818    6.799485084    1.638338484    1.705607692
  484 GLU   OE2     4819    6.668055463    1.751113080    1.570476926
  484 GLU   C       4820    6.936177105    1.461328122    1.256084034
  484 GLU   O       4821    6.827061963    1.409937262    1.231928358
  485 LEU   N       4822    7.049343162    1.405914221    1.213519089
  485 LEU   H       4823    7.134138461    1.363196338    1.244922516
  485 LEU   CA      4824    7.049431436    1.329871504    1.087699695
  485 LEU   CB      4825    7.155928375    1.385158835    0.992764203
  485 LEU   CG      4826    7.169028159    1.310361521    0.859926558
  485 LEU   CD1     4827    7.042197861    1.302530834    0.774710396
  485 LEU   CD2     4828    7.282176124    1.372381380    0.777714106
  485 LEU   C       4829    7.059183171    1.179082213    1.111783771
  485 LEU   O       4830    6.961105297    1.112657630    1.078631267
  486 TRP   N       4831    7.166447953    1.129152277    1.172531631
  486 TRP   H       4832    7.253729623    1.168528032    1.201390000
  486 TRP   CA      4833    7.169812428    0.994119003    1.230524323
  486 TRP   CB      4834    7.315223843    0.954838061    1.257386441
  486 TRP   CG      4835    7.401756071    0.951511680    1.131258236
  486 TRP   CD1     4836    7.359098793    0.938803760    1.005923655
  486 TRP   HD1     4837    7.253414577    0.928948587    0.981143895
  486 TRP   CD2     4838    7.533000897    0.997253033    1.129234258
  486 TRP   NE1     4839    7.455814236    0.980081325    0.924484459
  486 TRP   HE1     4840    7.446090673    0.987318806    0.825221723
  486 TRP   CE2     4841    7.560122060    1.022477287    0.995259568
  486 TRP   CE3     4842    7.632091989    1.019331770    1.224188667
  486 TRP   HE3     4843    7.614616154    0.992527055    1.328386203
  486 TRP   CZ2     4844    7.680783474    1.078947289    0.955640569
  486 TRP   HZ2     4845    7.701511182    1.101013374    0.850929185
  486 TRP   CZ3     4846    7.751854260    1.076440403    1.182772090
  486 TRP   HZ3     4847    7.826196256    1.117862414    1.250863220
  486 TRP   CH2     4848    7.778151930    1.108901881    1.050199436
  486 TRP   HH2     4849    7.866668617    1.165046240    1.020305790
  486 TRP   C       4850    7.097676743    0.985696585    1.365196546
  486 TRP   O       4851    7.125592384    1.054291364    1.463402935
  487 ARG   N       4852    6.976574064    0.931681054    1.354804637
  487 ARG   H       4853    6.947298016    0.905924957    1.262712140
  487 ARG   CA      4854    6.874215531    0.907520641    1.457502693
  487 ARG   CB      4855    6.772093576    1.021414748    1.454350601
  487 ARG   CG      4856    6.697398069    1.053946364    1.324834365
  487 ARG   CD      4857    6.597863976    1.169975245    1.330916412
  487 ARG   NE      4858    6.536339439    1.181125378    1.197877539
  487 ARG   HE      4859    6.598210070    1.176327394    1.119461810
  487 ARG   CZ      4860    6.405644972    1.199363221    1.174548822
  487 ARG   NH1     4861    6.321519073    1.204390691    1.278721085
  487 ARG   HH11    4862    6.223696425    1.220634978    1.265793987
  487 ARG   HH12    4863    6.340365392    1.167514047    1.369742773
  487 ARG   NH2     4864    6.363210127    1.259671364    1.062661973
  487 ARG   HH21    4865    6.265356816    1.280256566    1.063663122
  487 ARG   HH22    4866    6.414347260    1.298104933    0.985791518
  487 ARG   C       4867    6.791932452    0.779054253    1.445903790
  487 ARG   O       4868    6.812506093    0.697110889    1.356520084
  488 PHE   N       4869    6.738214312    0.741092599    1.561499237
  488 PHE   H       4870    6.785610148    0.755438409    1.648384402
  488 PHE   CA      4871    6.635987201    0.635495911    1.558506736
  488 PHE   CB      4872    6.593470424    0.607942158    1.702888098
  488 PHE   CG      4873    6.617219418    0.462145296    1.742735240
  488 PHE   CD1     4874    6.514639221    0.368351282    1.743746473
  488 PHE   HD1     4875    6.412384198    0.400234131    1.723575140
  488 PHE   CD2     4876    6.737705243    0.432982318    1.805583375
  488 PHE   HD2     4877    6.817634465    0.506989678    1.809488795
  488 PHE   CE1     4878    6.533644314    0.244103996    1.803094121
  488 PHE   HE1     4879    6.449189151    0.176004799    1.813712533
  488 PHE   CE2     4880    6.757553894    0.310383703    1.867976772
  488 PHE   HE2     4881    6.842797755    0.297513369    1.934676548
  488 PHE   CZ      4882    6.657147196    0.214615498    1.859649413
  488 PHE   HZ      4883    6.674914594    0.115080868    1.900383006
  488 PHE   C       4884    6.509726956    0.669403566    1.479000951
  488 PHE   O       4885    6.481921499    0.786546572    1.453813163
  489 PRO   N       4886    6.448987117    0.564116566    1.425002497
  489 PRO   CA      4887    6.313499745    0.567231003    1.368037300
  489 PRO   CB      4888    6.277764240    0.422627585    1.333082148
  489 PRO   CG      4889    6.412838836    0.367798437    1.286635337
  489 PRO   CD      4890    6.501257490    0.430066535    1.394865965
  489 PRO   C       4891    6.211503440    0.620003599    1.469150241
  489 PRO   O       4892    6.211291121    0.565201462    1.579278684
  490 VAL   N       4893    6.116301945    0.696519682    1.416500346
  490 VAL   H       4894    6.079635040    0.687885319    1.323858487
  490 VAL   CA      4895    6.051287743    0.798243090    1.500396640
  490 VAL   CB      4896    5.974163331    0.894735394    1.410114677
  490 VAL   CG1     4897    5.907222739    1.002876049    1.495175135
  490 VAL   CG2     4898    6.069049349    0.971228567    1.317603030
  490 VAL   C       4899    5.951880402    0.726463641    1.591911290
  490 VAL   O       4900    5.958436326    0.743629318    1.713538792
  491 GLU   N       4901    5.860864069    0.639982954    1.547988248
  491 GLU   H       4902    5.842626768    0.599661933    1.458313101
  491 GLU   CA      4903    5.768181528    0.564885970    1.633909734
  491 GLU   CB      4904    5.652211648    0.513355424    1.548429087
  491 GLU   CG      4905    5.530353529    0.482362548    1.635622598
  491 GLU   CD      4906    5.419649592    0.440441363    1.538694392
  491 GLU   OE1     4907    5.428599557    0.330277191    1.480309610
  491 GLU   OE2     4908    5.324872451    0.518055716    1.513878204
  491 GLU   C       4909    5.833658062    0.466954032    1.731554899
  491 GLU   O       4910    5.759405476    0.445753612    1.827305764
  492 LEU   N       4911    5.955484762    0.420210378    1.705791766
  492 LEU   H       4912    6.000463941    0.409434124    1.617120308
  492 LEU   CA      4913    6.038457263    0.340978611    1.797703736
  492 LEU   CB      4914    6.157939829    0.265579712    1.738954360
  492 LEU   CG      4915    6.120345130    0.157595791    1.637289109
  492 LEU   CD1     4916    6.253500529    0.131235349    1.566692952
  492 LEU   CD2     4917    6.081349269    0.030986034    1.713810519
  492 LEU   C       4918    6.093451664    0.425734066    1.912600081
  492 LEU   O       4919    6.094421109    0.376821111    2.025464632
  493 LEU   N       4920    6.136855350    0.548934008    1.887538847
  493 LEU   H       4921    6.150742943    0.580749583    1.793751186
  493 LEU   CA      4922    6.187164952    0.650917838    1.980702837
  493 LEU   CB      4923    6.254745833    0.759429754    1.896613172
  493 LEU   CG      4924    6.336660823    0.866328379    1.969219377
  493 LEU   CD1     4925    6.434917028    0.813687043    2.074019051
  493 LEU   CD2     4926    6.400796295    0.953294416    1.860893684
  493 LEU   C       4927    6.080839366    0.714972453    2.070164203
  493 LEU   O       4928    6.103795183    0.724870422    2.190597123
  494 GLN   N       4929    5.974205184    0.767900964    2.010843629
  494 GLN   H       4930    5.970144071    0.765700543    1.910946834
  494 GLN   CA      4931    5.851713351    0.801469175    2.084856925
  494 GLN   CB      4932    5.750286306    0.863517055    1.988558430
  494 GLN   CG      4933    5.810087513    0.986763646    1.920431867
  494 GLN   CD      4934    5.711997061    1.086713381    1.858818986
  494 GLN   OE1     4935    5.591711731    1.082265371    1.884130754
  494 GLN   NE2     4936    5.756265170    1.177632589    1.772445674
  494 GLN   HE21    4937    5.691452297    1.236244270    1.723836889
  494 GLN   HE22    4938    5.853311586    1.194667279    1.755362568
  494 GLN   C       4939    5.801917916    0.674591242    2.154396351
  494 GLN   O       4940    5.808277610    0.564423417    2.100045383
  495 ASP   N       4941    5.759606159    0.705151949    2.276735950
  495 ASP   H       4942    5.736864305    0.799864392    2.299371692
  495 ASP   CA      4943    5.700170772    0.609901951    2.371625362
  495 ASP   CB      4944    5.671446108    0.675171421    2.506979603
  495 ASP   CG      4945    5.799849819    0.725452861    2.573233992
  495 ASP   OD1     4946    5.870701193    0.658442615    2.651423094
  495 ASP   OD2     4947    5.838768522    0.838229934    2.535928576
  495 ASP   C       4948    5.571824980    0.544882800    2.319603626
  495 ASP   O1      4949    5.546689448    0.427413025    2.354141910
  495 ASP   O2      4950    5.486042991    0.612792933    2.259149552
  496 FADO  C9A     4951    7.712167001    8.217895078   11.146171688
  496 FADO  N10     4952    7.740651861    8.313644285   11.244265040
  496 FADO  C10     4953    0.004683667    8.435437732   11.210915668
  496 FADO  N1      4954    0.036163217    8.528656548   11.310518629
  496 FADO  C2      4955    0.097400471    0.127156681   11.281729582
  496 FADO  O2      4956    0.119104952    0.208435975   11.371466594
  496 FADO  N3      4957    0.134280308    0.152547114   11.149078069
  496 FADO  H3      4958    0.182378533    0.237355322   11.126814961
  496 FADO  C4      4959    0.099188892    0.064312663   11.046190083
  496 FADO  O4      4960    0.124777682    0.095978233   10.930116258
  496 FADO  C4X     4961    0.034271564    8.470091642   11.079596592
  496 FADO  N5      4962    0.007303160    8.372212857   10.983185978
  496 FADO  C5X     4963   -0.048937167    8.248054574   11.015151341
  496 FADO  C6      4964    7.727451670    8.155258986   10.913609637
  496 FADO  H6      4965    7.756183069    8.179374777   10.811260970
  496 FADO  C7      4966    7.671455029    8.031501475   10.943129331
  496 FADO  C7M     4967    7.648132657    7.924796421   10.835976765
  496 FADO  C8      4968    7.642372443    7.998782752   11.075043428
  496 FADO  C8M     4969    7.585818633    7.863053885   11.117332765
  496 FADO  C9      4970    7.660096891    8.092538732   11.176125803
  496 FADO  H9      4971    7.634011007    8.060369252   11.276955153
  496 FADO  C1'     4972    7.683591247    8.299439877    0.058324497
  496 FADO  C2'     4973    7.771165633    8.262097722    0.178102278
  496 FADO  O2'     4974    7.852731019    8.150396948    0.141749206
  496 FADO  HB      4975    7.855388721    8.105036330    0.230834553
  496 FADO  C3'     4976    7.686929461    8.236204135    0.303184195
  496 FADO  O3'     4977    7.628631323    8.357802071    0.350777712
  496 FADO  HG      4978    7.560520883    8.389483562    0.284768097
  496 FADO  C4'     4979    7.788659517    8.186832889    0.406249803
  496 FADO  O4'     4980    7.834192518    8.055306141    0.373379390
  496 FADO  HD      4981    7.850200492    7.999470559    0.454780664
  496 FADO  C5'     4982    7.732862279    8.189045205    0.548699026
  496 FADO  O5'     4983    0.031393127    8.156147359    0.650431650
  496 FADO  P       4984    0.002448162    8.108340045    0.801412932
  496 FADO  O3P     4985   -0.083666141    7.973149021    0.786418876
  496 FADO  O1P     4986    0.130652881    8.084607276    0.871443995
  496 FADO  O2P     4987   -0.082066028    8.219809771    0.849704741
  496 FADO  PA      4988    7.780469942    7.844011585    0.718131461
  496 FADO  O1A     4989    7.863629492    7.874678689    0.599612971
  496 FADO  O2A     4990    7.665470642    7.753745414    0.695086393
  496 FADO  O5B     4991    7.866014658    7.784399619    0.840808141
  496 FADO  C5B     4992    0.003794618    7.704494323    0.940218792
  496 FADO  C4B     4993    0.072490350    7.682605865    1.074044651
  496 FADO  O4B     4994   -0.016588212    7.610899531    1.160744810
  496 FADO  C1B     4995    0.065045977    7.512909805    1.226547910
  496 FADO  N9A     4996    7.781831825    7.404301397    1.287890484
  496 FADO  C4A     4997    7.752598213    7.379442847    1.415242555
  496 FADO  N3A     4998    7.776994453    7.443523029    1.530385557
  496 FADO  C2A     4999    7.729576568    7.392907240    1.642687662
  496 FADO  H2A     5000    7.761337772    7.442547236    1.734383452
  496 FADO  N1A     5001    7.654590582    7.284557352    1.650355882
  496 FADO  C6A     5002    7.621966110    7.218657644    1.538341008
  496 FADO  N6A     5003    7.548812253    7.109962621    1.561208804
  496 FADO  H61     5004    7.520870259    7.095081156    1.656062599
  496 FADO  H62     5005    7.523788270    7.039356261    1.494964728
  496 FADO  C5A     5006    7.671835893    7.266330084    1.417685789
  496 FADO  N7A     5007    7.652695298    7.225056101    1.292720930
  496 FADO  C8A     5008    7.720574658    7.310297168    1.216461086
  496 FADO  H8      5009    7.721214323    7.310071921    1.107463098
  496 FADO  C2B     5010    0.171595791    7.477467232    1.124090675
  496 FADO  O2B     5011    0.270914821    7.388688610    1.177442075
  496 FADO  H2B     5012    0.257810167    7.396157077    1.276308046
  496 FADO  C3B     5013    0.208729462    7.615245871    1.071682522
  496 FADO  O3B     5014    0.319226509    7.683306115    1.132933662
  496 FADO  H3B     5015    0.396136828    7.698543548    1.070857256
  497 EDSR  CD1     5016    7.210179578    0.411047874   10.823614157
  497 EDSR  HD1     5017    7.184101565    0.312184550   10.861368481
  497 EDSR  CE1     5018    7.155962751    0.520618355   10.889785382
  497 EDSR  OE1     5019    7.172256980    0.534393457   11.024099719
  497 EDSR  HE1     5020    7.234851253    0.459334271   11.045243143
  497 EDSR  dHE1    5021    7.120443693    0.510428190   10.992330668
  497 EDSR  CZ      5022    7.113344316    0.631821711   10.818101918
  497 EDSR  OH      5023    7.055054252    0.732678255   10.888305753
  497 EDSR  H       5024    7.017973743    0.795777914   10.820154463
  497 EDSR  CE2     5025    7.137008770    0.638684267   10.681305528
  497 EDSR  HE2     5026    7.098513496    0.715892803   10.614688254
  497 EDSR  CD2     5027    7.197012492    0.532440551   10.614702356
  497 EDSR  HD2     5028    7.209487309    0.524428834   10.506713404
  497 EDSR  CG      5029    7.236329744    0.420691479   10.687426921
  497 EDSR  CB      5030    7.339358618    0.326762723   10.624407209
  497 EDSR  CM      5031    7.550355409    0.454388954   10.678652543
  497 EDSR  OM1     5032    7.596163533    0.512344851   10.577804471
  497 EDSR  OM2     5033    7.555682562    0.502948522   10.793717618
  497 EDSR  CA      5034    7.486150744    0.316068082   10.666237172
  497 EDSR  N       5035    7.488572694    0.249937012   10.797501270
  497 EDSR  HN1     5036    7.426405719    0.171638847   10.799685624
  497 EDSR  HN2     5037    7.459643710    0.313424710   10.869142356
  497 EDSR  CH4     5038    7.623352162    0.198728915   10.826166753
  498 NA+   NA      5039    6.875676542    7.993525840   10.660777978
  499 NA+   NA      5040    6.868316702    1.258956678    1.931356716
  500 NA+   NA      5041    2.377432556    0.663205244    5.707545814
  501 NA+   NA      5042    6.257389665    2.287552587   11.283928474
  502 NA+   NA      5043    2.209036493    1.825272563   10.924835518
  503 NA+   NA      5044    1.120322790    2.465906149    6.249442718
  504 NA+   NA      5045    6.234856464    6.025059477   10.165458930
  505 NA+   NA      5046    5.242070098    2.251135173    7.974246411
  506 NA+   NA      5047    1.814282754    6.827145872    0.036357786
  507 NA+   NA      5048    2.253702176    8.458715576    0.579853360
  508 NA+   NA      5049    0.841603331    7.341844366    7.305415372
  509 NA+   NA      5050    6.836055760    2.762611867    1.547655611
  510 NA+   NA      5051    7.575765659    2.874581833    0.400370015
  511 NA+   NA      5052    3.310649581    7.302747520    6.919823986
  512 NA+   NA      5053    1.270965787    1.740624524    8.695967016
  513 CL-   CL      5054    1.669463778    4.445775406    9.123759257
    1 SOLV  OW      5055    2.347896854    0.842458853    9.979856317
    1 SOLV  HW1     5056    2.277729008    0.906135806   10.011821006
    1 SOLV  HW2     5057    2.306325436    0.774830466    9.919043072
    2 SOLV  OW      5058    2.744721583    7.860220424    9.117011881
    2 SOLV  HW1     5059    2.744792155    7.849801761    9.216467807
    2 SOLV  HW2     5060    2.806177128    7.934787990    9.091264558
    3 SOLV  OW      5061    6.667533092    7.237725505    6.446364636
    3 SOLV  HW1     5062    6.711243722    7.237747320    6.536305744
    3 SOLV  HW2     5063    6.711590383    7.169593756    6.387909114
    4 SOLV  OW      5064    7.282207219    6.456232425    3.774763759
    4 SOLV  HW1     5065    7.274617037    6.475534334    3.872589377
    4 SOLV  HW2     5066    7.207204657    6.396346629    3.746686846
    5 SOLV  OW      5067    1.923358442    0.808836557    6.029289091
    5 SOLV  HW1     5068    1.887042967    0.830873547    6.119818617
    5 SOLV  HW2     5069    1.917518374    0.889511161    5.970488339
    6 SOLV  OW      5070    6.580474466    6.536108684    5.368948688
    6 SOLV  HW1     5071    6.507717393    6.510492253    5.305307080
    6 SOLV  HW2     5072    6.543150361    6.595801838    5.439967449
    7 SOLV  OW      5073    3.925437692    0.147864420    2.675269948
    7 SOLV  HW1     5074    3.964683811    0.059477958    2.649822317
    7 SOLV  HW2     5075    3.856721341    0.174523024    2.607687277
    8 SOLV  OW      5076    3.502947491    2.438362483    3.077837709
    8 SOLV  HW1     5077    3.518106397    2.429967042    3.176325178
    8 SOLV  HW2     5078    3.428301187    2.377776928    3.050317742
    9 SOLV  OW      5079    1.266893254    1.144580595    8.132379427
    9 SOLV  HW1     5080    1.332114267    1.162018546    8.206150495
    9 SOLV  HW2     5081    1.191959298    1.088019311    8.166814493
   10 SOLV  OW      5082    2.127611233    8.417604584    6.084450618
   10 SOLV  HW1     5083    2.182715063    8.448204282    6.006815258
   10 SOLV  HW2     5084    2.117636267    8.492586105    6.149859386
   11 SOLV  OW      5085    5.500366249    8.041766000    2.731011310
   11 SOLV  HW1     5086    5.524068893    8.037003226    2.633977719
   11 SOLV  HW2     5087    5.545965752    7.967559131    2.780144179
   12 SOLV  OW      5088    5.330110430    3.596971760   10.175598391
   12 SOLV  HW1     5089    5.288123210    3.637851047   10.094567708
   12 SOLV  HW2     5090    5.334080818    3.664852692   10.248922544
   13 SOLV  OW      5091    1.318856871    6.942891570    5.249700663
   13 SOLV  HW1     5092    1.310353783    7.033467350    5.208182890
   13 SOLV  HW2     5093    1.332983065    6.874575047    5.178053429
   14 SOLV  OW      5094    6.381823206    5.411467173    4.840844368
   14 SOLV  HW1     5095    6.299482770    5.360311319    4.865403412
   14 SOLV  HW2     5096    6.451895803    5.348100462    4.808064167
   15 SOLV  OW      5097    2.061377536    0.896765590   10.479614847
   15 SOLV  HW1     5098    2.151336526    0.895012377   10.523253117
   15 SOLV  HW2     5099    1.991910165    0.920831584   10.547402378
   16 SOLV  OW      5100    1.167026175    2.568290001    6.477048182
   16 SOLV  HW1     5101    1.123519751    2.507459351    6.543432082
   16 SOLV  HW2     5102    1.170190708    2.661155793    6.514007388
   17 SOLV  OW      5103    2.757360402    8.517179654    8.672228495
   17 SOLV  HW1     5104    2.803530679    8.581974663    8.732808805
   17 SOLV  HW2     5105    2.673530682    8.484597894    8.715944251
   18 SOLV  OW      5106    0.469537546    3.768037011    1.491234379
   18 SOLV  HW1     5107    0.377823198    3.803221427    1.472510993
   18 SOLV  HW2     5108    0.475616659    3.740146303    1.587073611
   19 SOLV  OW      5109    6.733665103    4.315634043   10.195343402
   19 SOLV  HW1     5110    6.700058900    4.319914138   10.289430255
   19 SOLV  HW2     5111    6.751680385    4.408223985   10.162138696
   20 SOLV  OW      5112    4.257752254    2.894258808    3.078808789
   20 SOLV  HW1     5113    4.318646800    2.841227076    3.137795984
   20 SOLV  HW2     5114    4.311306362    2.938800209    3.007058796
   21 SOLV  OW      5115    3.162722670    6.399588410    4.384669570
   21 SOLV  HW1     5116    3.161142192    6.496845637    4.361462837
   21 SOLV  HW2     5117    3.230132486    6.352777262    4.327532504
   22 SOLV  OW      5118    4.629686537    0.602731014    9.685211210
   22 SOLV  HW1     5119    4.559658167    0.557961387    9.629608012
   22 SOLV  HW2     5120    4.598878298    0.694578758    9.710007600
   23 SOLV  OW      5121    2.118483846    7.160307463    2.572791110
   23 SOLV  HW1     5122    2.115515055    7.071582529    2.618824773
   23 SOLV  HW2     5123    2.205446388    7.169831698    2.524347032
   24 SOLV  OW      5124    5.026716307    5.324881093    8.349784471
   24 SOLV  HW1     5125    5.066054455    5.399454441    8.296012926
   24 SOLV  HW2     5126    4.975489405    5.263726671    8.289485734
   25 SOLV  OW      5127    2.276648256    7.932442665    2.050688745
   25 SOLV  HW1     5128    2.182084922    7.952116090    2.076587464
   25 SOLV  HW2     5129    2.337007313    7.951089161    2.128207280
   26 SOLV  OW      5130    0.600907825    4.775751573    6.738934546
   26 SOLV  HW1     5131    0.583594746    4.785383693    6.836952329
   26 SOLV  HW2     5132    0.699330444    4.767891144    6.723084464
   27 SOLV  OW      5133    6.155555181    5.258353188    5.325124451
   27 SOLV  HW1     5134    6.167415324    5.197699445    5.403740666
   27 SOLV  HW2     5135    6.218827955    5.231526066    5.252482057
   28 SOLV  OW      5136    0.838300591    0.199748374    5.010621442
   28 SOLV  HW1     5137    0.811107496    0.286326228    4.968611573
   28 SOLV  HW2     5138    0.757461120    0.153569960    5.047125745
   29 SOLV  OW      5139    2.565806392    5.205042506    7.016410161
   29 SOLV  HW1     5140    2.663282250    5.195252076    7.036475487
   29 SOLV  HW2     5141    2.515111403    5.130906656    7.060386509
   30 SOLV  OW      5142    5.957603799    6.374205629    7.946452101
   30 SOLV  HW1     5143    5.870971825    6.325872654    7.959055634
   30 SOLV  HW2     5144    5.940611691    6.472685468    7.942839818
   31 SOLV  OW      5145    4.162981496    0.805525278    4.367712271
   31 SOLV  HW1     5146    4.128848507    0.887639872    4.413452441
   31 SOLV  HW2     5147    4.095106286    0.773540740    4.301606367
   32 SOLV  OW      5148    7.680169608    4.130499392    9.934836887
   32 SOLV  HW1     5149    7.658537229    4.228097559    9.937423612
   32 SOLV  HW2     5150    7.611492804    4.082572445    9.880187483
   33 SOLV  OW      5151    0.303184642    2.668249944    2.500607433
   33 SOLV  HW1     5152    0.291469517    2.747770244    2.441115744
   33 SOLV  HW2     5153    0.400089368    2.657080024    2.522623979
   34 SOLV  OW      5154    5.493523153    1.815709731    0.525404465
   34 SOLV  HW1     5155    5.587223887    1.812300938    0.490639875
   34 SOLV  HW2     5156    5.456165549    1.907437311    0.511602103
   35 SOLV  OW      5157    3.028007703    2.052746537    3.777089773
   35 SOLV  HW1     5158    3.118605893    2.046972034    3.819026209
   35 SOLV  HW2     5159    3.035159313    2.032657608    3.679389563
   36 SOLV  OW      5160    2.856128966    2.648799500    2.329942726
   36 SOLV  HW1     5161    2.805090892    2.719028381    2.280313468
   36 SOLV  HW2     5162    2.928732498    2.612727451    2.271397320
   37 SOLV  OW      5163    7.662707934    4.316125186    1.901844126
   37 SOLV  HW1     5164    7.596611418    4.325485031    1.976302436
   37 SOLV  HW2     5165    7.646731431    4.229920577    1.853737530
   38 SOLV  OW      5166    4.089095033    1.956709775    2.975745586
   38 SOLV  HW1     5167    4.009236417    1.935223115    3.031967839
   38 SOLV  HW2     5168    4.116316499    1.875522809    2.924095968
   39 SOLV  OW      5169    6.766112709    2.364048058    2.041771405
   39 SOLV  HW1     5170    6.786913915    2.277745221    2.087805307
   39 SOLV  HW2     5171    6.698178610    2.414646727    2.094920201
   40 SOLV  OW      5172    6.956265233    7.361122612    5.670193183
   40 SOLV  HW1     5173    6.921257724    7.329316829    5.582085992
   40 SOLV  HW2     5174    7.044875548    7.318427289    5.688230519
   41 SOLV  OW      5175    1.384015298    1.915586585    2.983103190
   41 SOLV  HW1     5176    1.306084656    1.911518088    3.045635673
   41 SOLV  HW2     5177    1.462768724    1.870395732    3.025004341
   42 SOLV  OW      5178    3.242935337    3.169579356    3.180476764
   42 SOLV  HW1     5179    3.281482651    3.162404142    3.088484062
   42 SOLV  HW2     5180    3.203969361    3.260782654    3.193269602
   43 SOLV  OW      5181    6.206147293    8.070320734    8.412877239
   43 SOLV  HW1     5182    6.273163838    8.030951770    8.349957563
   43 SOLV  HW2     5183    6.114387884    8.060248583    8.374422432
   44 SOLV  OW      5184    3.893858003    3.391818580    8.126327165
   44 SOLV  HW1     5185    3.877519401    3.490275293    8.120053890
   44 SOLV  HW2     5186    3.964095467    3.374010126    8.195244266
   45 SOLV  OW      5187    1.084412511    7.090268245    0.259942297
   45 SOLV  HW1     5188    1.050374889    7.134385021    0.342979452
   45 SOLV  HW2     5189    1.181405809    7.111600052    0.248225294
   46 SOLV  OW      5190    1.129167415    8.135097751    7.840206246
   46 SOLV  HW1     5191    1.196307223    8.186117944    7.893957526
   46 SOLV  HW2     5192    1.164280306    8.121093925    7.747626557
   47 SOLV  OW      5193    4.099512742    6.339423187    4.055574853
   47 SOLV  HW1     5194    4.042865627    6.420042835    4.038498822
   47 SOLV  HW2     5195    4.128822996    6.300203771    3.968381045
   48 SOLV  OW      5196    5.634590312    7.874272113    8.742777095
   48 SOLV  HW1     5197    5.685370656    7.791512119    8.718857491
   48 SOLV  HW2     5198    5.581915016    7.858108451    8.826228205
   49 SOLV  OW      5199    3.500326076    3.330797434    2.521334849
   49 SOLV  HW1     5200    3.408564163    3.352172156    2.554844134
   49 SOLV  HW2     5201    3.498115934    3.321403256    2.421801437
   50 SOLV  OW      5202    1.057383329    1.627846445    6.484311372
   50 SOLV  HW1     5203    1.062899267    1.683381455    6.401333047
   50 SOLV  HW2     5204    1.121923299    1.662854192    6.552201603
   51 SOLV  OW      5205    1.797627095    4.680238141    0.043171856
   51 SOLV  HW1     5206    1.773796063    4.606779401    0.106700766
   51 SOLV  HW2     5207    1.890521378    4.711971206    0.062242789
   52 SOLV  OW      5208    5.424707381    3.148852894    0.738313051
   52 SOLV  HW1     5209    5.460872413    3.080291515    0.675135049
   52 SOLV  HW2     5210    5.462017062    3.238650475    0.714981208
   53 SOLV  OW      5211    6.999528053    1.978441291    1.877910335
   53 SOLV  HW1     5212    7.063303533    2.026142814    1.938385860
   53 SOLV  HW2     5213    6.989853376    2.029678565    1.792580485
   54 SOLV  OW      5214    2.657776922    5.542049865   10.742569625
   54 SOLV  HW1     5215    2.651770914    5.622123058   10.802170033
   54 SOLV  HW2     5216    2.570620306    5.493035013   10.743710876
   55 SOLV  OW      5217    7.019353054    7.120266337    6.307121857
   55 SOLV  HW1     5218    7.019073805    7.218178978    6.327445630
   55 SOLV  HW2     5219    7.064122203    7.104625229    6.219081424
   56 SOLV  OW      5220    1.968458339    8.418078412    2.638068985
   56 SOLV  HW1     5221    2.031386835    8.482100763    2.682127826
   56 SOLV  HW2     5222    1.896227455    8.392730411    2.702413690
   57 SOLV  OW      5223    3.388047033    7.653586664    9.016028883
   57 SOLV  HW1     5224    3.447434534    7.716384746    9.066323567
   57 SOLV  HW2     5225    3.300581666    7.645011753    9.063739108
   58 SOLV  OW      5226    6.836835057    3.015965884    5.685166837
   58 SOLV  HW1     5227    6.739512205    3.026653722    5.705514928
   58 SOLV  HW2     5228    6.851394578    3.024345828    5.586587816
   59 SOLV  OW      5229    1.587344812    1.965364259    5.311118777
   59 SOLV  HW1     5230    1.519108994    1.984023987    5.240438093
   59 SOLV  HW2     5231    1.660367842    1.908773649    5.272841115
   60 SOLV  OW      5232    4.163550125    4.801241642    4.640182999
   60 SOLV  HW1     5233    4.105605773    4.879463275    4.617295270
   60 SOLV  HW2     5234    4.115951003    4.742525291    4.705656139
   61 SOLV  OW      5235    3.730763808    5.926485877    0.678415930
   61 SOLV  HW1     5236    3.650436461    5.909884060    0.735616415
   61 SOLV  HW2     5237    3.717702034    5.883180439    0.589230430
   62 SOLV  OW      5238    7.530625304    5.757795277    4.494187723
   62 SOLV  HW1     5239    7.516317375    5.770969823    4.592278463
   62 SOLV  HW2     5240    7.547812558    5.661031576    4.475709789
   63 SOLV  OW      5241    2.559099672    7.382601524    5.134900103
   63 SOLV  HW1     5242    2.606934351    7.321745006    5.198211739
   63 SOLV  HW2     5243    2.625933230    7.432758760    5.079967935
   64 SOLV  OW      5244    6.372653977    2.047736643    5.129495149
   64 SOLV  HW1     5245    6.292884291    1.993389793    5.103356342
   64 SOLV  HW2     5246    6.436138228    2.052964690    5.052407675
   65 SOLV  OW      5247    7.530960282    4.338891797   10.322972622
   65 SOLV  HW1     5248    7.474789379    4.395486222   10.262623876
   65 SOLV  HW2     5249    7.491795017    4.247048584   10.328530760
   66 SOLV  OW      5250    6.717971304    3.711961386    2.454608579
   66 SOLV  HW1     5251    6.738129375    3.619095117    2.423471560
   66 SOLV  HW2     5252    6.621505150    3.718343619    2.480173512
   67 SOLV  OW      5253    4.494115170    6.948664286    0.948285806
   67 SOLV  HW1     5254    4.527793733    7.037812532    0.978590326
   67 SOLV  HW2     5255    4.541821818    6.921684337    0.864642709
   68 SOLV  OW      5256    2.654849616    4.998939943    3.272580093
   68 SOLV  HW1     5257    2.628238978    4.992764657    3.368784940
   68 SOLV  HW2     5258    2.573576461    5.014663663    3.216463698
   69 SOLV  OW      5259    1.293048989    6.119202178    5.318276586
   69 SOLV  HW1     5260    1.364416677    6.107579738    5.387353188
   69 SOLV  HW2     5261    1.238476118    6.200127956    5.340020381
   70 SOLV  OW      5262    2.523944581    4.552629723    8.225974303
   70 SOLV  HW1     5263    2.621121938    4.576163089    8.224304895
   70 SOLV  HW2     5264    2.512025310    4.463278224    8.269267104
   71 SOLV  OW      5265    5.230244662    3.721736557    0.828882274
   71 SOLV  HW1     5266    5.202708721    3.732388393    0.924424674
   71 SOLV  HW2     5267    5.297077743    3.647716340    0.821508278
   72 SOLV  OW      5268    0.571623857    4.938953057    5.546706593
   72 SOLV  HW1     5269    0.480399132    4.903683526    5.567542489
   72 SOLV  HW2     5270    0.572464403    4.976547649    5.454046080
   73 SOLV  OW      5271    5.324030512    1.755575264    6.152663191
   73 SOLV  HW1     5272    5.274035043    1.708148996    6.080197704
   73 SOLV  HW2     5273    5.324955815    1.698950918    6.235081709
   74 SOLV  OW      5274    7.281397727    2.940765018    4.597381579
   74 SOLV  HW1     5275    7.266342176    2.872725299    4.669102722
   74 SOLV  HW2     5276    7.234399481    3.025653555    4.621571550
   75 SOLV  OW      5277    1.319430268    7.164931953    7.183786835
   75 SOLV  HW1     5278    1.307009840    7.100183129    7.108598128
   75 SOLV  HW2     5279    1.276602860    7.128565099    7.266511006
   76 SOLV  OW      5280    2.435365559    3.166676130    8.899740113
   76 SOLV  HW1     5281    2.535007452    3.159236033    8.895723710
   76 SOLV  HW2     5282    2.394580208    3.076630833    8.884625076
   77 SOLV  OW      5283    3.505751534    3.072098253    0.650769780
   77 SOLV  HW1     5284    3.481128594    3.035992587    0.560824678
   77 SOLV  HW2     5285    3.500095764    2.998963047    0.718734993
   78 SOLV  OW      5286    4.049953580    5.344185149    8.455922323
   78 SOLV  HW1     5287    4.148932191    5.337073831    8.468278615
   78 SOLV  HW2     5288    4.029209237    5.422630895    8.397476099
   79 SOLV  OW      5289    3.226804398    4.431469341    2.215006982
   79 SOLV  HW1     5290    3.160722574    4.357593845    2.201753281
   79 SOLV  HW2     5291    3.181797366    4.519519312    2.200122020
   80 SOLV  OW      5292    6.226135968    6.294188941    1.740471075
   80 SOLV  HW1     5293    6.245918648    6.317037807    1.645147424
   80 SOLV  HW2     5294    6.166445794    6.364113123    1.779812204
   81 SOLV  OW      5295    1.872428014    7.335513930    8.219725823
   81 SOLV  HW1     5296    1.936642184    7.390158088    8.165961668
   81 SOLV  HW2     5297    1.856205879    7.380158685    8.307724295
   82 SOLV  OW      5298    2.119799202    4.557750958    7.324779607
   82 SOLV  HW1     5299    2.057590730    4.565157915    7.246835733
   82 SOLV  HW2     5300    2.086314951    4.614897799    7.399699855
   83 SOLV  OW      5301    2.941956874    7.933586062    8.313739602
   83 SOLV  HW1     5302    2.997912336    8.016303617    8.308559477
   83 SOLV  HW2     5303    3.000898054    7.853034481    8.307622014
   84 SOLV  OW      5304    7.173305915    2.727795040    9.555379298
   84 SOLV  HW1     5305    7.191086712    2.649808965    9.615396225
   84 SOLV  HW2     5306    7.093821199    2.778300487    9.589015423
   85 SOLV  OW      5307    0.177609818    1.669717316    3.391358194
   85 SOLV  HW1     5308    0.142776443    1.742861462    3.332736017
   85 SOLV  HW2     5309    0.102563067    1.608636207    3.416599354
   86 SOLV  OW      5310    2.349020044    4.266668067   11.027109142
   86 SOLV  HW1     5311    2.446414125    4.273552648   11.005498564
   86 SOLV  HW2     5312    2.327679893    4.173153061   11.055385999
   87 SOLV  OW      5313    6.868422270    4.779098020    1.163110266
   87 SOLV  HW1     5314    6.876432128    4.757945265    1.260518770
   87 SOLV  HW2     5315    6.780139483    4.746689513    1.129112341
   88 SOLV  OW      5316    5.539774254    3.620613368    4.783183734
   88 SOLV  HW1     5317    5.611987971    3.556488247    4.809128945
   88 SOLV  HW2     5318    5.523731769    3.684850069    4.858125439
   89 SOLV  OW      5319    4.029493194    0.680520095    6.575373526
   89 SOLV  HW1     5320    4.010076605    0.728595816    6.489864623
   89 SOLV  HW2     5321    4.109511550    0.721459583    6.619203008
   90 SOLV  OW      5322    1.086702762    4.176386905    0.266086379
   90 SOLV  HW1     5323    1.184500962    4.197254272    0.266388754
   90 SOLV  HW2     5324    1.041626707    4.226839184    0.339725572
   91 SOLV  OW      5325    2.045940873    2.111321268    4.510918524
   91 SOLV  HW1     5326    2.069932480    2.133947451    4.416512308
   91 SOLV  HW2     5327    2.027340153    2.013322796    4.518011960
   92 SOLV  OW      5328    6.483701229    7.206860761    1.705411948
   92 SOLV  HW1     5329    6.539428643    7.123859308    1.703122413
   92 SOLV  HW2     5330    6.538076570    7.284412794    1.673333533
   93 SOLV  OW      5331    4.669635753    4.353309936    2.297838680
   93 SOLV  HW1     5332    4.706190362    4.261819105    2.314962634
   93 SOLV  HW2     5333    4.597685251    4.348034682    2.228590417
   94 SOLV  OW      5334    5.743350055    7.380540870    6.724978939
   94 SOLV  HW1     5335    5.672636469    7.394843614    6.655733060
   94 SOLV  HW2     5336    5.833306661    7.380773924    6.681301092
   95 SOLV  OW      5337    2.347177067    3.185181006   10.621789044
   95 SOLV  HW1     5338    2.404682490    3.262399848   10.648814888
   95 SOLV  HW2     5339    2.323678033    3.193410984   10.524938261
   96 SOLV  OW      5340    1.647775514    6.177290296    3.086468708
   96 SOLV  HW1     5341    1.699710520    6.247997683    3.134460982
   96 SOLV  HW2     5342    1.614500356    6.213647494    2.999457528
   97 SOLV  OW      5343    1.364442307    7.778673386    7.385527764
   97 SOLV  HW1     5344    1.407166718    7.758740084    7.297338557
   97 SOLV  HW2     5345    1.400926821    7.864509221    7.421598622
   98 SOLV  OW      5346    6.420092166    1.124047253    0.136688941
   98 SOLV  HW1     5347    6.325715871    1.101288390    0.112706036
   98 SOLV  HW2     5348    6.481597779    1.054390339    0.099742677
   99 SOLV  OW      5349    4.383548928    7.778000330    3.971823812
   99 SOLV  HW1     5350    4.468518527    7.830477917    3.976950532
   99 SOLV  HW2     5351    4.399708477    7.693257586    3.921251608
  100 SOLV  OW      5352    4.693349602    3.356621051    8.123572236
  100 SOLV  HW1     5353    4.785855859    3.393555223    8.114711163
  100 SOLV  HW2     5354    4.635511347    3.422708835    8.171396663
  101 SOLV  OW      5355    3.919322250    4.800467020    5.155849486
  101 SOLV  HW1     5356    3.878544052    4.836870233    5.239586938
  101 SOLV  HW2     5357    3.847318103    4.782299746    5.088876692
  102 SOLV  OW      5358    3.657302445    6.622996959    9.507380587
  102 SOLV  HW1     5359    3.698987588    6.540223673    9.469818301
  102 SOLV  HW2     5360    3.613788630    6.674778185    9.433724079
  103 SOLV  OW      5361    1.450931707    0.922511244    8.142942333
  103 SOLV  HW1     5362    1.397922267    0.986839259    8.087698074
  103 SOLV  HW2     5363    1.421645295    0.928512603    8.238369458
  104 SOLV  OW      5364    4.248329466    6.535616707    8.364917866
  104 SOLV  HW1     5365    4.222044032    6.571809634    8.454355911
  104 SOLV  HW2     5366    4.303478834    6.453114146    8.377243403
  105 SOLV  OW      5367    0.076481495    4.885592068    3.737292907
  105 SOLV  HW1     5368    0.122637125    4.804144391    3.772449189
  105 SOLV  HW2     5369    0.011259130    4.858928025    3.666334465
  106 SOLV  OW      5370    1.956303510    3.619074613    1.671775466
  106 SOLV  HW1     5371    2.015902249    3.684702249    1.625504099
  106 SOLV  HW2     5372    1.994911858    3.527221624    1.663264750
  107 SOLV  OW      5373    3.944260141    5.696195249    5.927488554
  107 SOLV  HW1     5374    3.946272157    5.677862751    6.025773367
  107 SOLV  HW2     5375    3.891966077    5.624567566    5.881284421
  108 SOLV  OW      5376    4.232252648    0.582232183    1.394434558
  108 SOLV  HW1     5377    4.187743434    0.501043548    1.356654238
  108 SOLV  HW2     5378    4.320748700    0.556662243    1.433353327
  109 SOLV  OW      5379    5.688558554    1.325285714    5.647579203
  109 SOLV  HW1     5380    5.688846087    1.369537555    5.737254713
  109 SOLV  HW2     5381    5.782616916    1.306037211    5.619605526
  110 SOLV  OW      5382    4.295869460    0.010908163    0.781140160
  110 SOLV  HW1     5383    4.361180714    0.024842513    0.855573377
  110 SOLV  HW2     5384    4.210503131   -0.025760237    0.818126903
  111 SOLV  OW      5385    4.754613221    4.379703374    0.551698066
  111 SOLV  HW1     5386    4.725200924    4.395287381    0.645995801
  111 SOLV  HW2     5387    4.834367886    4.319379603    0.551195240
  112 SOLV  OW      5388    6.211700305    1.424859062    7.175844628
  112 SOLV  HW1     5389    6.281037023    1.496550403    7.168578576
  112 SOLV  HW2     5390    6.200346921    1.399069181    7.271792459
  113 SOLV  OW      5391    7.502643520    6.709684366    9.553945925
  113 SOLV  HW1     5392    7.493067518    6.656695907    9.469681091
  113 SOLV  HW2     5393    7.576318863    6.671040255    9.609431225
  114 SOLV  OW      5394    5.787155695    3.927419979    1.019631143
  114 SOLV  HW1     5395    5.731453434    3.846069339    1.002917865
  114 SOLV  HW2     5396    5.730490460    3.998704101    1.060955200
  115 SOLV  OW      5397    4.507203170    5.763635822    7.065255974
  115 SOLV  HW1     5398    4.601301349    5.785671441    7.039565395
  115 SOLV  HW2     5399    4.459916854    5.723087698    6.987026474
  116 SOLV  OW      5400    7.720387388    2.261778314   11.253019040
  116 SOLV  HW1     5401    7.783618951    2.209170728   11.196148832
  116 SOLV  HW2     5402    7.680549476    2.335803775   11.198859981
  117 SOLV  OW      5403    2.813463683    0.617248573    6.477419638
  117 SOLV  HW1     5404    2.776275357    0.709919160    6.482823639
  117 SOLV  HW2     5405    2.753128945    0.554218033    6.526275465
  118 SOLV  OW      5406    2.912821619    7.164617956    4.149649667
  118 SOLV  HW1     5407    2.859820405    7.248946805    4.140730420
  118 SOLV  HW2     5408    2.866542623    7.102715256    4.213102924
  119 SOLV  OW      5409    3.611742043    5.309035780    0.515363875
  119 SOLV  HW1     5410    3.604671018    5.357553529    0.602519298
  119 SOLV  HW2     5411    3.538367942    5.241409241    0.508812245
  120 SOLV  OW      5412    1.691955234    8.080673623    7.015316295
  120 SOLV  HW1     5413    1.755044901    8.074287606    6.937992310
  120 SOLV  HW2     5414    1.737631865    8.125828505    7.091962695
  121 SOLV  OW      5415    5.242076195    7.152975727    5.689133173
  121 SOLV  HW1     5416    5.312871558    7.083229764    5.700246827
  121 SOLV  HW2     5417    5.284617023    7.239977370    5.664212686
  122 SOLV  OW      5418    4.731627026    7.073086236    0.201672369
  122 SOLV  HW1     5419    4.645269352    7.123345158    0.205723686
  122 SOLV  HW2     5420    4.806057084    7.132139235    0.232864403
  123 SOLV  OW      5421    3.939754741    4.319947039    9.941994219
  123 SOLV  HW1     5422    3.865157313    4.361332252    9.889816622
  123 SOLV  HW2     5423    3.907607304    4.235520558    9.984874437
  124 SOLV  OW      5424    3.437168936    1.378529043    9.905201788
  124 SOLV  HW1     5425    3.418373428    1.413852696    9.813555746
  124 SOLV  HW2     5426    3.351711293    1.348355237    9.947469388
  125 SOLV  OW      5427    4.120401090    3.082899578    8.050163087
  125 SOLV  HW1     5428    4.129955247    2.983480369    8.045208029
  125 SOLV  HW2     5429    4.071133991    3.107532770    8.133625403
  126 SOLV  OW      5430    3.986496270    7.622949431    7.163502640
  126 SOLV  HW1     5431    4.000864818    7.677710951    7.081072201
  126 SOLV  HW2     5432    3.911556473    7.662109421    7.216892716
  127 SOLV  OW      5433    1.076677728    5.824270730    0.274267213
  127 SOLV  HW1     5434    1.010051475    5.760457222    0.312852435
  127 SOLV  HW2     5435    1.164236914    5.777585468    0.261861359
  128 SOLV  OW      5436    5.361201910    6.171094268    1.493017036
  128 SOLV  HW1     5437    5.365340622    6.109934600    1.414008145
  128 SOLV  HW2     5438    5.327763435    6.260771685    1.464036397
  129 SOLV  OW      5439    3.640091707    3.139959396   10.292148349
  129 SOLV  HW1     5440    3.561928964    3.104395417   10.240905711
  129 SOLV  HW2     5441    3.664742781    3.230248835   10.256931866
  130 SOLV  OW      5442    4.716924453    0.962165297    4.018307611
  130 SOLV  HW1     5443    4.688009975    1.052829888    3.987584249
  130 SOLV  HW2     5444    4.651433670    0.927220254    4.085313307
  131 SOLV  OW      5445    2.284941415    4.120419999    4.433369947
  131 SOLV  HW1     5446    2.205169822    4.060468161    4.426865883
  131 SOLV  HW2     5447    2.357128191    4.086513507    4.373042361
  132 SOLV  OW      5448    7.346162198    6.867213271    6.891087702
  132 SOLV  HW1     5449    7.272171396    6.904709276    6.946939691
  132 SOLV  HW2     5450    7.336278010    6.767889548    6.884993718
  133 SOLV  OW      5451    1.577772655    7.988810412    6.207596313
  133 SOLV  HW1     5452    1.601588667    7.896163191    6.236739197
  133 SOLV  HW2     5453    1.648952350    8.052441589    6.237337628
  134 SOLV  OW      5454    3.875138313    5.524975026    1.984009801
  134 SOLV  HW1     5455    3.941034885    5.514985040    2.058560857
  134 SOLV  HW2     5456    3.893109130    5.610171600    1.934830440
  135 SOLV  OW      5457    4.652789558    3.667107418    0.399115368
  135 SOLV  HW1     5458    4.638222169    3.716411950    0.484887634
  135 SOLV  HW2     5459    4.564420583    3.641134551    0.360175140
  136 SOLV  OW      5460    1.308955934    4.843809412    3.980136522
  136 SOLV  HW1     5461    1.322443643    4.758957591    3.928967556
  136 SOLV  HW2     5462    1.212280329    4.869254182    3.977601892
  137 SOLV  OW      5463    6.302345941    5.051808358    2.534583066
  137 SOLV  HW1     5464    6.298733181    5.074646734    2.631873196
  137 SOLV  HW2     5465    6.350076432    5.124394962    2.485054898
  138 SOLV  OW      5466    0.634042972    4.644094089    4.813366601
  138 SOLV  HW1     5467    0.642511489    4.544916636    4.803767383
  138 SOLV  HW2     5468    0.709745412    4.678810012    4.868719817
  139 SOLV  OW      5469    2.775737485    2.404267164   10.600478874
  139 SOLV  HW1     5470    2.854115281    2.408479071   10.662440165
  139 SOLV  HW2     5471    2.759568875    2.494705376   10.560987720
  140 SOLV  OW      5472    6.533775614    0.671344011    2.792343831
  140 SOLV  HW1     5473    6.509481811    0.594623940    2.732981603
  140 SOLV  HW2     5474    6.504902263    0.757011284    2.749594863
  141 SOLV  OW      5475    7.424506347    5.733120123    2.783054796
  141 SOLV  HW1     5476    7.494214104    5.683387153    2.834702507
  141 SOLV  HW2     5477    7.468764924    5.791426156    2.714925670
  142 SOLV  OW      5478    1.012657631    8.269515649    5.349412174
  142 SOLV  HW1     5479    0.989454296    8.174083278    5.330589487
  142 SOLV  HW2     5480    1.075074123    8.303174453    5.278904582
  143 SOLV  OW      5481    5.995434783    1.107001023    3.029254633
  143 SOLV  HW1     5482    5.946954108    1.021891710    3.049404836
  143 SOLV  HW2     5483    5.979997285    1.172477025    3.103245047
  144 SOLV  OW      5484    6.950610476    3.857145561    2.894713235
  144 SOLV  HW1     5485    7.046385275    3.835709803    2.875537210
  144 SOLV  HW2     5486    6.942836592    3.952813966    2.922769405
  145 SOLV  OW      5487    7.061761202    4.606658284    4.054427105
  145 SOLV  HW1     5488    6.976923448    4.581449787    4.007874881
  145 SOLV  HW2     5489    7.084403954    4.701737556    4.033278881
  146 SOLV  OW      5490    3.766968895    7.541127436    4.020810531
  146 SOLV  HW1     5491    3.815060351    7.464394312    3.978392727
  146 SOLV  HW2     5492    3.691336491    7.506487628    4.076306799
  147 SOLV  OW      5493    4.188256035    1.514220812    7.169484091
  147 SOLV  HW1     5494    4.166296233    1.426493899    7.212166778
  147 SOLV  HW2     5495    4.152978635    1.515526275    7.075922355
  148 SOLV  OW      5496    3.351401825    2.611261890    8.513204585
  148 SOLV  HW1     5497    3.367551123    2.565094474    8.600427481
  148 SOLV  HW2     5498    3.309528808    2.547204481    8.448835801
  149 SOLV  OW      5499    5.471640837    6.203195929    9.823447385
  149 SOLV  HW1     5500    5.463814740    6.212792524    9.922677767
  149 SOLV  HW2     5501    5.401198572    6.140394271    9.790374048
  150 SOLV  OW      5502    2.058743009    4.282863379    9.487000071
  150 SOLV  HW1     5503    2.076422239    4.335680296    9.570053380
  150 SOLV  HW2     5504    2.031501038    4.189893398    9.511788235
  151 SOLV  OW      5505    1.876540023    0.577823461    7.350659015
  151 SOLV  HW1     5506    1.826294572    0.498000102    7.317437739
  151 SOLV  HW2     5507    1.850252085    0.658286946    7.297418189
  152 SOLV  OW      5508    1.397900929    4.397457469    8.095193962
  152 SOLV  HW1     5509    1.417881259    4.331496046    8.022737296
  152 SOLV  HW2     5510    1.436077501    4.486555051    8.070614414
  153 SOLV  OW      5511    0.497735427    0.969791719    5.761198116
  153 SOLV  HW1     5512    0.470599881    1.045950790    5.820049890
  153 SOLV  HW2     5513    0.473656618    0.990687398    5.666416152
  154 SOLV  OW      5514    2.459988738    3.589604142    1.782532682
  154 SOLV  HW1     5515    2.547440277    3.541893679    1.791247604
  154 SOLV  HW2     5516    2.470646535    3.684453817    1.812364834
  155 SOLV  OW      5517    3.600901140    7.948542311    7.274828484
  155 SOLV  HW1     5518    3.666165664    8.023723091    7.284231245
  155 SOLV  HW2     5519    3.563840368    7.925136499    7.364709750
  156 SOLV  OW      5520    1.342552362    7.035763561    3.663294387
  156 SOLV  HW1     5521    1.392089589    6.962561360    3.616523293
  156 SOLV  HW2     5522    1.398402323    7.118712085    3.663891387
  157 SOLV  OW      5523    6.263421807    1.043248075    8.072990972
  157 SOLV  HW1     5524    6.255466845    1.140373457    8.050554333
  157 SOLV  HW2     5525    6.335987549    1.002128103    8.017824200
  158 SOLV  OW      5526    7.759656767    5.133134203    7.315057366
  158 SOLV  HW1     5527    7.713592303    5.207307723    7.266309304
  158 SOLV  HW2     5528    7.844261523    5.167515148    7.355800516
  159 SOLV  OW      5529    0.566864362    4.992752498    1.711201114
  159 SOLV  HW1     5530    0.492138397    5.013823713    1.774225575
  159 SOLV  HW2     5531    0.531545538    4.988897981    1.617725090
  160 SOLV  OW      5532    2.169693820    5.708400146    6.875177539
  160 SOLV  HW1     5533    2.074111484    5.723009735    6.849670542
  160 SOLV  HW2     5534    2.198217053    5.616920760    6.846577296
  161 SOLV  OW      5535    7.030072780    6.012418450    9.398263454
  161 SOLV  HW1     5536    7.020462059    5.913835852    9.412015808
  161 SOLV  HW2     5537    6.954874715    6.059935078    9.443952126
  162 SOLV  OW      5538    6.517821820    7.144478004    7.973221049
  162 SOLV  HW1     5539    6.445604050    7.151174473    8.042067100
  162 SOLV  HW2     5540    6.576173630    7.225539682    7.978129615
  163 SOLV  OW      5541    3.158407289    5.514082148    4.475534312
  163 SOLV  HW1     5542    3.080581432    5.558245177    4.520175372
  163 SOLV  HW2     5543    3.149132560    5.414787870    4.482927679
  164 SOLV  OW      5544    0.754866349    3.906086027    9.541983977
  164 SOLV  HW1     5545    0.807776905    3.827885137    9.509043081
  164 SOLV  HW2     5546    0.718787505    3.957169162    9.463952841
  165 SOLV  OW      5547    3.899404743    6.028048710    3.322849266
  165 SOLV  HW1     5548    3.824675946    5.995428249    3.380741881
  165 SOLV  HW2     5549    3.949262883    6.100493931    3.370450295
  166 SOLV  OW      5550    3.242952980    4.113668455    6.535549003
  166 SOLV  HW1     5551    3.195681685    4.167333666    6.605445289
  166 SOLV  HW2     5552    3.327481028    4.160206851    6.509295755
  167 SOLV  OW      5553    5.738977931    7.813422390    4.731427304
  167 SOLV  HW1     5554    5.746973067    7.900182276    4.682347363
  167 SOLV  HW2     5555    5.761669440    7.827432773    4.827805720
  168 SOLV  OW      5556    1.342276392    6.385580113   11.108156335
  168 SOLV  HW1     5557    1.333612014    6.479591030   11.141124768
  168 SOLV  HW2     5558    1.377528161    6.386189511   11.014577641
  169 SOLV  OW      5559    5.955736742    1.448303617    8.401007797
  169 SOLV  HW1     5560    5.998849537    1.365889747    8.364275566
  169 SOLV  HW2     5561    5.875442535    1.471262155    8.346001003
  170 SOLV  OW      5562    4.822542075    6.001892021    5.623043048
  170 SOLV  HW1     5563    4.823931818    5.972560310    5.718634682
  170 SOLV  HW2     5564    4.732671538    5.982724342    5.583598088
  171 SOLV  OW      5565    3.796086268    8.316521107    0.266126553
  171 SOLV  HW1     5566    3.882549084    8.366702394    0.268584799
  171 SOLV  HW2     5567    3.809195725    8.229867794    0.217966700
  172 SOLV  OW      5568    6.685717651    3.291235887    8.054445327
  172 SOLV  HW1     5569    6.699346981    3.195158356    8.030291596
  172 SOLV  HW2     5570    6.588134386    3.308826903    8.067410542
  173 SOLV  OW      5571    1.446701204    4.194645494    8.343582006
  173 SOLV  HW1     5572    1.417250760    4.283775024    8.378059034
  173 SOLV  HW2     5573    1.538265945    4.202734090    8.304205472
  174 SOLV  OW      5574    7.674166766    5.857765472    4.142608683
  174 SOLV  HW1     5575    7.773880555    5.865312619    4.143078368
  174 SOLV  HW2     5576    7.647271702    5.774450260    4.094284530
  175 SOLV  OW      5577    5.633809729    8.127825441    7.365070716
  175 SOLV  HW1     5578    5.560889816    8.185083415    7.402543953
  175 SOLV  HW2     5579    5.665493680    8.064027431    7.435255727
  176 SOLV  OW      5580    5.820214011    6.277634093    8.328226643
  176 SOLV  HW1     5581    5.854141722    6.293261254    8.420988246
  176 SOLV  HW2     5582    5.720430617    6.271262589    8.329862196
  177 SOLV  OW      5583    5.471950781    2.843277239    4.129354982
  177 SOLV  HW1     5584    5.555324882    2.816463469    4.177622868
  177 SOLV  HW2     5585    5.489582329    2.925787549    4.075677850
  178 SOLV  OW      5586    5.205579999    4.971041367    9.593854252
  178 SOLV  HW1     5587    5.272774523    4.906578883    9.630316831
  178 SOLV  HW2     5588    5.138770044    4.993273682    9.664862523
  179 SOLV  OW      5589    7.323949761    5.330407880    4.220687026
  179 SOLV  HW1     5590    7.355061626    5.256647063    4.160758553
  179 SOLV  HW2     5591    7.308311633    5.413004974    4.166528288
  180 SOLV  OW      5592    2.815502879    6.995025894    4.323101252
  180 SOLV  HW1     5593    2.821552995    6.972173929    4.420266927
  180 SOLV  HW2     5594    2.873575977    6.932844483    4.270556132
  181 SOLV  OW      5595    7.755319549    7.058961353    4.123411201
  181 SOLV  HW1     5596    7.748635389    7.124389552    4.048081827
  181 SOLV  HW2     5597    7.764071784    7.108448036    4.209866150
  182 SOLV  OW      5598    6.434871032    0.876809340    7.880773682
  182 SOLV  HW1     5599    6.518681558    0.822819820    7.872966897
  182 SOLV  HW2     5600    6.428006001    0.939153830    7.802888697
  183 SOLV  OW      5601    1.710650605    0.448666156    6.265515392
  183 SOLV  HW1     5602    1.796396854    0.468015987    6.217837354
  183 SOLV  HW2     5603    1.638383840    0.507582183    6.229371102
  184 SOLV  OW      5604    0.897737444    4.572218926    6.847204815
  184 SOLV  HW1     5605    0.875553052    4.663656113    6.813335993
  184 SOLV  HW2     5606    0.935607350    4.579138555    6.939497686
  185 SOLV  OW      5607    7.297295880    0.981506248    1.925140980
  185 SOLV  HW1     5608    7.332257226    0.984401248    1.831495797
  185 SOLV  HW2     5609    7.205125884    0.942715330    1.925125602
  186 SOLV  OW      5610    3.288082798    5.445313582   10.503543452
  186 SOLV  HW1     5611    3.254919935    5.436789157   10.597498639
  186 SOLV  HW2     5612    3.338301427    5.531214446   10.493585116
  187 SOLV  OW      5613    5.636754678    3.162615143    5.554804249
  187 SOLV  HW1     5614    5.578413359    3.093399066    5.597294294
  187 SOLV  HW2     5615    5.720606332    3.119579834    5.521384609
  188 SOLV  OW      5616    2.280076957    1.617119625   10.963502463
  188 SOLV  HW1     5617    2.272655218    1.547174940   11.034584763
  188 SOLV  HW2     5618    2.278705572    1.573488508   10.873533191
  189 SOLV  OW      5619    6.728275765    2.140691604    5.988460825
  189 SOLV  HW1     5620    6.756260529    2.059660682    6.039947365
  189 SOLV  HW2     5621    6.671140368    2.198873659    6.046343664
  190 SOLV  OW      5622    5.944715713    1.186331542    2.296762696
  190 SOLV  HW1     5623    5.967456099    1.153621793    2.388484793
  190 SOLV  HW2     5624    5.879444513    1.123627755    2.254242849
  191 SOLV  OW      5625    0.071386396    5.164651500    0.478693901
  191 SOLV  HW1     5626   -0.024365157    5.150445077    0.453597252
  191 SOLV  HW2     5627    0.080486283    5.251328178    0.527728274
  192 SOLV  OW      5628    7.340657525    5.479414624    0.414738564
  192 SOLV  HW1     5629    7.262883792    5.431456682    0.374102434
  192 SOLV  HW2     5630    7.378721116    5.424284090    0.488980122
  193 SOLV  OW      5631    2.799210054    3.251113818    8.287259141
  193 SOLV  HW1     5632    2.854603563    3.191766371    8.345649574
  193 SOLV  HW2     5633    2.858346023    3.297745436    8.221467950
  194 SOLV  OW      5634    2.841442845    5.271006789    7.050146421
  194 SOLV  HW1     5635    2.862698835    5.368721543    7.050292333
  194 SOLV  HW2     5636    2.893012832    5.225567980    7.122781663
  195 SOLV  OW      5637    4.295462956    6.843822002    2.922450878
  195 SOLV  HW1     5638    4.219377556    6.794443203    2.964555400
  195 SOLV  HW2     5639    4.294653047    6.828336820    2.823660379
  196 SOLV  OW      5640    3.494009408    3.604237573    2.065761343
  196 SOLV  HW1     5641    3.533104131    3.694879394    2.081751853
  196 SOLV  HW2     5642    3.560492253    3.534203957    2.091748992
  197 SOLV  OW      5643    6.151545573    3.522301137    9.091232849
  197 SOLV  HW1     5644    6.112777126    3.584746120    9.159038917
  197 SOLV  HW2     5645    6.238656531    3.486501124    9.124849423
  198 SOLV  OW      5646    0.117573937    2.500899735    0.370625245
  198 SOLV  HW1     5647    0.135371260    2.554481499    0.288088739
  198 SOLV  HW2     5648    0.124218118    2.403452010    0.349181560
  199 SOLV  OW      5649    1.589046884    3.179424622    9.854067154
  199 SOLV  HW1     5650    1.592635683    3.270165626    9.812195209
  199 SOLV  HW2     5651    1.502590266    3.168771355    9.903176897
  200 SOLV  OW      5652    3.529296345    7.621046908    7.871415505
  200 SOLV  HW1     5653    3.476068155    7.681324307    7.930858081
  200 SOLV  HW2     5654    3.626754083    7.633327265    7.890156177
  201 SOLV  OW      5655    0.891585345    2.719378856    8.177045520
  201 SOLV  HW1     5656    0.921297394    2.680260530    8.264148730
  201 SOLV  HW2     5657    0.968140847    2.719479469    8.112708207
  202 SOLV  OW      5658    3.081213719    2.880720435    6.526333640
  202 SOLV  HW1     5659    3.130455784    2.907376372    6.443480245
  202 SOLV  HW2     5660    3.088256134    2.953776247    6.594254388
  203 SOLV  OW      5661    3.683555455    0.724636454    3.976812964
  203 SOLV  HW1     5662    3.599331629    0.777081080    3.964325064
  203 SOLV  HW2     5663    3.733204978    0.759719542    4.056211432
  204 SOLV  OW      5664    5.523265421    6.829406963    8.104406226
  204 SOLV  HW1     5665    5.544332584    6.845488311    8.007982272
  204 SOLV  HW2     5666    5.493387016    6.734765070    8.116663098
  205 SOLV  OW      5667    5.816013072    6.089296115    2.987625757
  205 SOLV  HW1     5668    5.743332174    6.156813697    2.975020316
  205 SOLV  HW2     5669    5.859803334    6.103636291    3.076377155
  206 SOLV  OW      5670    2.326067467    4.294391405    0.414575039
  206 SOLV  HW1     5671    2.230352808    4.268342721    0.401917295
  206 SOLV  HW2     5672    2.382943464    4.212176973    0.417021514
  207 SOLV  OW      5673    3.099437498    3.934249009    1.842210457
  207 SOLV  HW1     5674    3.097576878    4.010453142    1.777483925
  207 SOLV  HW2     5675    3.019774625    3.939696402    1.902411562
  208 SOLV  OW      5676    3.426759571    0.261376296   10.461932040
  208 SOLV  HW1     5677    3.473012341    0.274401950   10.549630760
  208 SOLV  HW2     5678    3.444217549    0.168771722   10.428470855
  209 SOLV  OW      5679    0.624692366    1.174871584    3.360456018
  209 SOLV  HW1     5680    0.633865291    1.273023479    3.343660128
  209 SOLV  HW2     5681    0.713825890    1.130778173    3.349920052
  210 SOLV  OW      5682    1.480682678    0.574576197   10.042883162
  210 SOLV  HW1     5683    1.456391617    0.534137508   10.131057348
  210 SOLV  HW2     5684    1.409212709    0.638616918   10.014761068
  211 SOLV  OW      5685    1.435823108    2.395324313    6.851884499
  211 SOLV  HW1     5686    1.402784580    2.355241583    6.937335228
  211 SOLV  HW2     5687    1.443798097    2.323828952    6.782423088
  212 SOLV  OW      5688    0.821138252    2.774788578    6.518022360
  212 SOLV  HW1     5689    0.736194819    2.820653202    6.491924561
  212 SOLV  HW2     5690    0.847325279    2.803109632    6.610283761
  213 SOLV  OW      5691    5.554281323    7.159948762    4.920373250
  213 SOLV  HW1     5692    5.611632727    7.180018738    4.840950226
  213 SOLV  HW2     5693    5.473774924    7.108320840    4.891162179
  214 SOLV  OW      5694    6.297812289    4.274148218    9.857753228
  214 SOLV  HW1     5695    6.281016280    4.175602098    9.855186530
  214 SOLV  HW2     5696    6.395897545    4.291486510    9.848882618
  215 SOLV  OW      5697    5.505489631    6.926256733    3.945725537
  215 SOLV  HW1     5698    5.517787988    6.837068670    3.902202184
  215 SOLV  HW2     5699    5.536575866    6.921591116    4.040656512
  216 SOLV  OW      5700    7.521951151    3.383372594    3.819236733
  216 SOLV  HW1     5701    7.500261984    3.480248114    3.807205882
  216 SOLV  HW2     5702    7.519473652    3.337386376    3.730472222
  217 SOLV  OW      5703    4.884412707    6.943366501    6.689112169
  217 SOLV  HW1     5704    4.952301984    6.987193241    6.748021640
  217 SOLV  HW2     5705    4.796921829    6.990986484    6.697928896
  218 SOLV  OW      5706    3.910703649    8.474086185    1.753556095
  218 SOLV  HW1     5707    3.838879270    8.543648994    1.752043090
  218 SOLV  HW2     5708    3.922047854    8.439910578    1.846847942
  219 SOLV  OW      5709    0.242111744    7.724330350    5.479673717
  219 SOLV  HW1     5710    0.274014430    7.789141461    5.410523681
  219 SOLV  HW2     5711    0.312534385    7.655118624    5.495498049
  220 SOLV  OW      5712    5.251488969    1.329927132    8.343846651
[truncated: 12,056,260 more chars]
