# Supplementary material for: Understanding the riddle of amine oxidase flavoenzyme reactivity on the stereoisomers of N‐methyl‐dopa and N‐methyl‐tyrosine
Source: J Mol Recognit. 2023 Nov 15;37(2):e3068. doi: 10.1002/jmr.3068 (PMC11475575; doi:10.1002/jmr.3068)
Supplement: Supplementary file 1 — Data S1. Supporting Information. [file JMR-37-e3068-s002.zip › eq/prot/FADO_DOP_EDSR_LJE_eq.imd]

TITLE
equilibration in water
END
# we have 1 solute and 0 solvent molecules
SYSTEM
#      NPM      NSM 
         1      22145
END
# most of this block is overwritten by mkscript.
INITIALISE
#    NTIVEL   NTISHK   NTINHT    NTINHB    NTISHI  NTIRTC     NTICOM   NTISTI      IG     TEMPI
         1         0        0         0         0       0          0        0     1234    300
END
# do 20000 steps
STEP
#   NSTLIM         T        DT
    20000          0      0.002
END
# do it with rectangular periodic boundary conditions
BOUNDCOND
#      NTB     NDFMIN
         1         3 
END
# couple the temperature, the temperatures are overwritten by mkscript.
MULTIBATH
# ALGORITHM:
#      weak-coupling(0):      use weak-coupling scheme
#      nose-hoover(1):        use Nose Hoover scheme
#      nose-hoover-chains(2): use Nose Hoover chains scheme
# NUM: number of chains in Nose Hoover chains scheme
#      !! only specify NUM when needed !!
# NBATHS: number of temperature baths to couple to
#          ALGORITHM
                   0
#  NBATHS
         2
# TEMP0(1 ... NBATHS)  TAU(1 ... NBATHS)
        60     0.1      60     0.1  
#   DOFSET: number of distiguishable sets of d.o.f.
         2
# LAST(1 ... DOFSET)  COMBATH(1 ... DOFSET)  IRBATH(1 ... DOFSET)
   5038  1   1        71489  2    2
END
# every 1000 step we remove only the translational com motion
ROTTRANS
# roto-translational constraints 
# use either centre of mass removal or roto-translational constraints 
# not both! 
# 
#     RTC: 0,1 controls roto-translational constraints 
#          0 don't use roto-translational constraints (default) 
#          1 use roto-translational constraints 
# RTCLAST: last atom to be roto-translationally constrained 
#     RTC  RTCLAST 
        1     5015 
END 
COVALENTFORM
# NTBBH: 0,1 controls bond-stretching potential
#        0: quartic form (default)
#        1: harmonic form
# NTBAH: 0,1 controls bond-angle bending potential
#        0: cosine-harmonic (default)
#        1: harmonic
# NTBDN: 0,1 controls torsional dihedral potential
#        0: arbitrary phase shifts (default)
#        1: phase shifts limited to 0 and 180 degrees.
#   NTBBH    NTBAH    NTBDN
        0        0        0
END
# every 100 steps write the energy and coordinates to the
# trajectory
WRITETRAJ
# NTWSE = configuration selection parameter
# =0: write normal trajectory
# >0: chose min energy for writing configurations
#     NTWX     NTWSE      NTWV      NTWF    NTWE      NTWG      NTWB
       250         0         0         0     250         0         0
END
PRINTOUT
#NTPR: print out energies, etc. every NTPR steps
#NTPP: =1 perform dihedral angle transition monitoring
#     NTPR     NTPP
       250        0
END
# calculate the energies between the peptide, the ions and the solvent.
FORCE
# NTF(1..6): 0,1 determines terms used in force calculation
#             0: do not include terms
#             1: include terms
# NEGR: ABS(NEGR): number of energy groups
#             > 0: use energy groups
#             < 0: use energy and force groups
# NRE(1..NEGR): >= 1.0 last atom in each energy group
# NTF(1) NTF(2) NTF(3) NTF(4) NTF(5)        NTF(6)
# bonds     angles    improper  dihedral  electrostatic vdW
  0         1         1         1         1             1
# NEGR    NRE(1)    NRE(2)    ...      NRE(NEGR)
     4 	  4950	    5015   5038   71489
END
# use the shake algorithm to constrain the bond lengths.
CONSTRAINT
#      NTC       NTCP   NTCP0(1)     NTCS      NTCS0(1)
         3          1    0.00010        6      0.00010   1   0
END
# use grid based pairlist generation to speed up
PAIRLIST
#	algorithm: standard(0) (gromos96 like pairlist)
#		             grid(1) (XX grid pairlist)
#	SIZE:	   grid cell size (or auto = 0.5 * RCUTP)
#	TYPE:	   chargegoup(0) (chargegroup based cutoff)
#			         atomic(1) (atom based cutoff)
#
#	algorithm	  NSNB	RCUTP	RCUTL	  SIZE	TYPE
	        1		   5	  0.8	  1.4	   0.4	   0
END
# Longrange reaction field correction
NONBONDED
# NLRELE    APPAK      RCRF     EPSRF  NSLFEXCL 
       1      0.0       1.4        61    1
# NSHAPE   ASHAPE    NA2CLC   TOLA2   EPSLS
       3       1.4        2   1e-10       0
# NKX    NKY   NKZ    KCUT
   10     10    10     100
# NGX   NGY   NGZ  NASORD  NFDORD   NALIAS  NSPORD
   32    32    32       3       2        3       4
# NQEVAL   FACCUR   NRDGRD   NWRGRD   NLRLJ    SLVDNS
  100000      1.6        0        0       0      33.3
END
POSITIONRES
#     values for NTPOR
#     0: no position re(con)straining
#     1: use CPOR
#     2: use CPOR/ ATOMIC B-FACTORS
#     3: position constraining
# NTPOR       NTPORB     NTPORS      CPOR
      1            1          0     2.5E4
END
###CUDA
INNERLOOP
# NTILM: 0..3, acceleration method used
#        0: use standard solvent loops [default]
#        1: use fast generic solvent loops
#        2: use solvent loops with hardcoded parameters
#        3: use solvent loops with tabulated forces and energies
#        4: use solvent loops with CUDA library
# NTILS: 0..1, solvent used
#        0: use topology [default]
#        1: use SPC
# NGPUS: number of GPUs to use
# NDEVG: Which GPU device number to use. If not given driver will determine.
# NTILM NTILS NGPUS NDEVG
#      4     0     1   0
       4     0     1
END
