# Supplementary material for: Understanding the riddle of amine oxidase flavoenzyme reactivity on the stereoisomers of N‐methyl‐dopa and N‐methyl‐tyrosine
Source: J Mol Recognit. 2023 Nov 15;37(2):e3068. doi: 10.1002/jmr.3068 (PMC11475575; doi:10.1002/jmr.3068)
Supplement: Supplementary file 1 — Data S1. Supporting Information. [file JMR-37-e3068-s002.zip › eq/prot/README.txt]

Equilibration run

Final configuration: FADO_DOP_EDSR_LJE_box_eq_10.cnf
Input configuration: ../../coordinates/prot/DOP_EDSR_FADO_LJE_solv_ion.cnf
Topology: DOP_EDSR_FADO_LJE_54a8_NaCl.top
Reference file for constrains: ../../coordinates/prot/DOP_EDSR_FADO_LJE_solv_ion.rpr
constrains file: ../../coordinates/prot/DOP_EDSR_FADO_LJE_solv_ion.por
Input files:
thermalization:  FADO_DOP_EDSR_LJE_eq.imd with equilibration.jobs as job file
constant pressure equilibraiton: FADO_DOP_EDSR_LJE_eq_box.imd
