# Supplementary material for: Understanding the riddle of amine oxidase flavoenzyme reactivity on the stereoisomers of N‐methyl‐dopa and N‐methyl‐tyrosine
Source: J Mol Recognit. 2023 Nov 15;37(2):e3068. doi: 10.1002/jmr.3068 (PMC11475575; doi:10.1002/jmr.3068)
Supplement: Supplementary file 1 — Data S1. Supporting Information. [file JMR-37-e3068-s002.zip › free_ener/ligands/DOPtoDYR/DOP_to_DYR.imd]

TITLE
imd
END
SYSTEM
#      NPM      NSM
         1     1690
END
STEP
#   NSTLIM         T        DT
     50000       300     0.002
END
BOUNDCOND
#      NTB    NDFMIN
         1         3
END
MULTIBATH
# NTBTYP:
#      weak-coupling:      use weak-coupling scheme
#      nose-hoover:        use Nose Hoover scheme
#      nose-hoover-chains: use Nose Hoover chains scheme
# NUM: number of chains in Nose Hoover chains scheme
#      !! only specify NUM when needed !!
# NBATHS: number of temperature baths to couple to
#          NTBTYP     NUM
                   2       5
#  NBATHS
         2
# TEMP0(1 ... NBATHS)  TAU(1 ... NBATHS)
       300       0.1
       300       0.1

#   DOFSET: number of distinguishable sets of d.o.f.
         2
# LAST(1 ... DOFSET)  COMBATH(1 ... DOFSET)  IRBATH(1 ... DOFSET)
        23         1         1      5093         2         2
END
PRESSURESCALE
# COUPLE   SCALE    COMP    TAUP  VIRIAL
       2       1 0.0004575      0.5        2
# SEMIANISOTROPIC COUPLINGS(X, Y, Z)
       1        1        1
# PRES0(1...3,1...3)
 0.06102       0       0
       0 0.06102       0
       0       0 0.06102
END
FORCE
#      NTF array
# bonds    angles   imp.     dihe     charge nonbonded
  0        1        1        1        1        1
# NEGR    NRE(1)    NRE(2)    ...      NRE(NEGR)
     2
       23     5093
END
COVALENTFORM
#    NTBBH    NTBAH     NTBDN
         0         0         0
END
CONSTRAINT
# NTC
    3
#      NTCP  NTCP0(1)
          1    0.0001
#      NTCS  NTCS0(1)
          1    0.0001
END
INNERLOOP
#     NTILM      NTILS      NGPUS      NDEVG
         4         0         1
END
PAIRLIST
# algorithm    NSNB   RCUTP   RCUTL    SIZE    TYPE
          1       5     0.8     1.4     0.4       0
END
NONBONDED
# NLRELE
         1
#  APPAK    RCRF   EPSRF    NSLFEXCL
         0       1.4        61         1
# NSHAPE  ASHAPE  NA2CLC   TOLA2   EPSLS
         3       1.4         2     1e-10         0
#    NKX     NKY     NKZ   KCUT
        10        10        10       100
#    NGX     NGY     NGZ  NASORD  NFDORD  NALIAS  NSPORD
        32        32        32         3         2         3         4
# NQEVAL  FACCUR  NRDGRD  NWRGRD
    100000       1.6         0         0
#  NLRLJ  SLVDNS
         0      33.3
END
INITIALISE
# Default values for NTI values: 0
#   NTIVEL    NTISHK    NTINHT    NTINHB
         0         0         0         0
#   NTISHI    NTIRTC    NTICOM
         0         0         0
#   NTISTI
         0
#       IG     TEMPI
      1234       300
END
COMTRANSROT
#     NSCM
      1000
END
PRINTOUT
#NTPR: print out energies, etc. every NTPR steps
#NTPP: =1 perform dihedral angle transition monitoring
#     NTPR      NTPP
       500        0
END
PERTURBATION
#    NTG: 0..1 controls use of free-energy calculation.
#         0: no free-energy calculation (default)
#         1: calculate dH/dRLAM
#  NRDGL: 0,1 controls reading of initial value for RLAM.
#         0: use initial RLAM parameter from PERTURBATION block
#         1: read from configuration
#   RLAM: 0.0..1.0 initial value for lambda
#  DLAMT: >= 0.0 rate of lambda increase in time.
# ALPHLJ: >= 0.0 Lennard-Jones soft-core parameter
#  ALPHC: >= 0.0 Coulomb-RF soft-core parameter
#   NLAM: > 0 power dependence of lambda coupling
# NSCALE: 0..2 controls use of interaction scaling
#         0: no interaction scaling
#         1: interaction scaling
#         2: perturbation for all atom pairs with scaled
#            interactions. No perturbation for others.
#
#     NTG   NRDGL    RLAM   DLAMT
        1       0     0.0     0.0
#  ALPHLJ   ALPHC    NLAM  NSCALE
        1       1       1       0
END
PRECALCLAM
# NRLAM   0  : off
#         >1 : precalculating energies for NRLAM extra lambda values
# MINLAM  between 0 and 1: minimum lambda value to precalculate energies
# MAXLAM  between MNILAM and 1: maximum lambda value to precalculate energies
# NRLAM   MINLAM   MAXLAM
    101       0.0      1.0
END
WRITETRAJ
#    NTWX     NTWSE      NTWV      NTWF      NTWE      NTWG      NTWB
      500         0         0         0        25        25         0
END
