# Supplementary material for: Understanding the riddle of amine oxidase flavoenzyme reactivity on the stereoisomers of N‐methyl‐dopa and N‐methyl‐tyrosine
Source: J Mol Recognit. 2023 Nov 15;37(2):e3068. doi: 10.1002/jmr.3068 (PMC11475575; doi:10.1002/jmr.3068)
Supplement: Supplementary file 1 — Data S1. Supporting Information. [file JMR-37-e3068-s002.zip › free_ener/ligands/DOPtoDYR/TI_jobs.dat]

TITLE
  jobscript
END
JOBSCRIPTS
job_id      RLAM    subdir     run_after
## lambda 0.0
00000       0.0      L_0.0            -1
00001       0.0      L_0.0         00000
00002       0.0      L_0.0         00001
00003       0.0      L_0.0         00002
00004       0.0      L_0.0         00003
00005       0.0      L_0.0         00004
00006       0.0      L_0.0         00005
00007       0.0      L_0.0         00006
00008       0.0      L_0.0         00007
00009       0.0      L_0.0         00008
00010       0.0      L_0.0         00009
00011       0.0      L_0.0         00010
00012       0.0      L_0.0         00011
00013       0.0      L_0.0         00012
00014       0.0      L_0.0         00013
00015       0.0      L_0.0         00014
00016       0.0      L_0.0         00015
00017       0.0      L_0.0         00016
00018       0.0      L_0.0         00017
00019       0.0      L_0.0         00018
## lambda 0.1
01000       0.1      L_0.1         00004
01001       0.1      L_0.1         01000
01002       0.1      L_0.1         01001
01003       0.1      L_0.1         01002
01004       0.1      L_0.1         01003
01005       0.1      L_0.1         01004
01006       0.1      L_0.1         01005
01007       0.1      L_0.1         01006
01008       0.1      L_0.1         01007
01009       0.1      L_0.1         01008
01010       0.1      L_0.1         01009
01011       0.1      L_0.1         01010
01012       0.1      L_0.1         01011
01013       0.1      L_0.1         01012
01014       0.1      L_0.1         01013
01015       0.1      L_0.1         01014
01016       0.1      L_0.1         01015
01017       0.1      L_0.1         01016
01018       0.1      L_0.1         01017
01019       0.1      L_0.1         01018
## lambda 0.2
02000       0.2      L_0.2         01004
02001       0.2      L_0.2         02000
02002       0.2      L_0.2         02001
02003       0.2      L_0.2         02002
02004       0.2      L_0.2         02003
02005       0.2      L_0.2         02004
02006       0.2      L_0.2         02005
02007       0.2      L_0.2         02006
02008       0.2      L_0.2         02007
02009       0.2      L_0.2         02008
02010       0.2      L_0.2         02009
02011       0.2      L_0.2         02010
02012       0.2      L_0.2         02011
02013       0.2      L_0.2         02012
02014       0.2      L_0.2         02013
02015       0.2      L_0.2         02014
02016       0.2      L_0.2         02015
02017       0.2      L_0.2         02016
02018       0.2      L_0.2         02017
02019       0.2      L_0.2         02018
## lambda 0.3
03000       0.3      L_0.3         02004
03001       0.3      L_0.3         03000
03002       0.3      L_0.3         03001
03003       0.3      L_0.3         03002
03004       0.3      L_0.3         03003
03005       0.3      L_0.3         03004
03006       0.3      L_0.3         03005
03007       0.3      L_0.3         03006
03008       0.3      L_0.3         03007
03009       0.3      L_0.3         03008
03010       0.3      L_0.3         03009
03011       0.3      L_0.3         03010
03012       0.3      L_0.3         03011
03013       0.3      L_0.3         03012
03014       0.3      L_0.3         03013
03015       0.3      L_0.3         03014
03016       0.3      L_0.3         03015
03017       0.3      L_0.3         03016
03018       0.3      L_0.3         03017
03019       0.3      L_0.3         03018
## lambda 0.4
04000       0.4      L_0.4         03004
04001       0.4      L_0.4         04000
04002       0.4      L_0.4         04001
04003       0.4      L_0.4         04002
04004       0.4      L_0.4         04003
04005       0.4      L_0.4         04004
04006       0.4      L_0.4         04005
04007       0.4      L_0.4         04006
04008       0.4      L_0.4         04007
04009       0.4      L_0.4         04008
04010       0.4      L_0.4         04009
04011       0.4      L_0.4         04010
04012       0.4      L_0.4         04011
04013       0.4      L_0.4         04012
04014       0.4      L_0.4         04013
04015       0.4      L_0.4         04014
04016       0.4      L_0.4         04015
04017       0.4      L_0.4         04016
04018       0.4      L_0.4         04017
04019       0.4      L_0.4         04018
## lambda 0.5
05000       0.5      L_0.5         04004
05001       0.5      L_0.5         05000
05002       0.5      L_0.5         05001
05003       0.5      L_0.5         05002
05004       0.5      L_0.5         05003
05005       0.5      L_0.5         05004
05006       0.5      L_0.5         05005
05007       0.5      L_0.5         05006
05008       0.5      L_0.5         05007
05009       0.5      L_0.5         05008
05010       0.5      L_0.5         05009
05011       0.5      L_0.5         05010
05012       0.5      L_0.5         05011
05013       0.5      L_0.5         05012
05014       0.5      L_0.5         05013
05015       0.5      L_0.5         05014
05016       0.5      L_0.5         05015
05017       0.5      L_0.5         05016
05018       0.5      L_0.5         05017
05019       0.5      L_0.5         05018
## lambda 0.6
06000       0.6      L_0.6         05004
06001       0.6      L_0.6         06000
06002       0.6      L_0.6         06001
06003       0.6      L_0.6         06002
06004       0.6      L_0.6         06003
06005       0.6      L_0.6         06004
06006       0.6      L_0.6         06005
06007       0.6      L_0.6         06006
06008       0.6      L_0.6         06007
06009       0.6      L_0.6         06008
06010       0.6      L_0.6         06009
06011       0.6      L_0.6         06010
06012       0.6      L_0.6         06011
06013       0.6      L_0.6         06012
06014       0.6      L_0.6         06013
06015       0.6      L_0.6         06014
06016       0.6      L_0.6         06015
06017       0.6      L_0.6         06016
06018       0.6      L_0.6         06017
06019       0.6      L_0.6         06018
## lambda 0.7
07000       0.7      L_0.7         06004
07001       0.7      L_0.7         07000
07002       0.7      L_0.7         07001
07003       0.7      L_0.7         07002
07004       0.7      L_0.7         07003
07005       0.7      L_0.7         07004
07006       0.7      L_0.7         07005
07007       0.7      L_0.7         07006
07008       0.7      L_0.7         07007
07009       0.7      L_0.7         07008
07010       0.7      L_0.7         07009
07011       0.7      L_0.7         07010
07012       0.7      L_0.7         07011
07013       0.7      L_0.7         07012
07014       0.7      L_0.7         07013
07015       0.7      L_0.7         07014
07016       0.7      L_0.7         07015
07017       0.7      L_0.7         07016
07018       0.7      L_0.7         07017
07019       0.7      L_0.7         07018
## lambda 0.8
08000       0.8      L_0.8         07004
08001       0.8      L_0.8         08000
08002       0.8      L_0.8         08001
08003       0.8      L_0.8         08002
08004       0.8      L_0.8         08003
08005       0.8      L_0.8         08004
08006       0.8      L_0.8         08005
08007       0.8      L_0.8         08006
08008       0.8      L_0.8         08007
08009       0.8      L_0.8         08008
08010       0.8      L_0.8         08009
08011       0.8      L_0.8         08010
08012       0.8      L_0.8         08011
08013       0.8      L_0.8         08012
08014       0.8      L_0.8         08013
08015       0.8      L_0.8         08014
08016       0.8      L_0.8         08015
08017       0.8      L_0.8         08016
08018       0.8      L_0.8         08017
08019       0.8      L_0.8         08018
## lambda 0.9
09000       0.9      L_0.9         08004
09001       0.9      L_0.9         09000
09002       0.9      L_0.9         09001
09003       0.9      L_0.9         09002
09004       0.9      L_0.9         09003
09005       0.9      L_0.9         09004
09006       0.9      L_0.9         09005
09007       0.9      L_0.9         09006
09008       0.9      L_0.9         09007
09009       0.9      L_0.9         09008
09010       0.9      L_0.9         09009
09011       0.9      L_0.9         09010
09012       0.9      L_0.9         09011
09013       0.9      L_0.9         09012
09014       0.9      L_0.9         09013
09015       0.9      L_0.9         09014
09016       0.9      L_0.9         09015
09017       0.9      L_0.9         09016
09018       0.9      L_0.9         09017
09019       0.9      L_0.9         09018
## lambda 1.0
10000       1.0      L_1.0         09004
10001       1.0      L_1.0         10000
10002       1.0      L_1.0         10001
10003       1.0      L_1.0         10002
10004       1.0      L_1.0         10003
10005       1.0      L_1.0         10004
10006       1.0      L_1.0         10005
10007       1.0      L_1.0         10006
10008       1.0      L_1.0         10007
10009       1.0      L_1.0         10008
10010       1.0      L_1.0         10009
10011       1.0      L_1.0         10010
10012       1.0      L_1.0         10011
10013       1.0      L_1.0         10012
10014       1.0      L_1.0         10013
10015       1.0      L_1.0         10014
10016       1.0      L_1.0         10015
10017       1.0      L_1.0         10016
10018       1.0      L_1.0         10017
10019       1.0      L_1.0         10018
END
