# Supplementary material for: Understanding the riddle of amine oxidase flavoenzyme reactivity on the stereoisomers of N‐methyl‐dopa and N‐methyl‐tyrosine
Source: J Mol Recognit. 2023 Nov 15;37(2):e3068. doi: 10.1002/jmr.3068 (PMC11475575; doi:10.1002/jmr.3068)
Supplement: Supplementary file 1 — Data S1. Supporting Information. [file JMR-37-e3068-s002.zip › free_ener/ligands/DOPtoLOP/TI_jobs.dat]

TITLE
  jobscript
END
JOBSCRIPTS
job_id      RLAM    subdir     run_after
## lambda 0.0
000000      0.0      L_0.0            -1
000001      0.0      L_0.0        000000
000002      0.0      L_0.0        000001
000003      0.0      L_0.0        000002
000004      0.0      L_0.0        000003
000005      0.0      L_0.0        000004
000006      0.0      L_0.0        000005
000007      0.0      L_0.0        000006
000008      0.0      L_0.0        000007
000009      0.0      L_0.0        000008
000010      0.0      L_0.0        000009
000011      0.0      L_0.0        000010
000012      0.0      L_0.0        000011
000013      0.0      L_0.0        000012
000014      0.0      L_0.0        000013
000015      0.0      L_0.0        000014
000016      0.0      L_0.0        000015
000017      0.0      L_0.0        000016
000018      0.0      L_0.0        000017
000019      0.0      L_0.0        000018
## lambda 0.05
005000      0.05     L_0.05        000004
005001      0.05     L_0.05        005000
005002      0.05     L_0.05        005001
005003      0.05     L_0.05        005002
005004      0.05     L_0.05        005003
005005      0.05     L_0.05        005004
005006      0.05     L_0.05        005005
005007      0.05     L_0.05        005006
005008      0.05     L_0.05        005007
005009      0.05     L_0.05        005008
005010      0.05     L_0.05        005009
005011      0.05     L_0.05        005010
005012      0.05     L_0.05        005011
005013      0.05     L_0.05        005012
005014      0.05     L_0.05        005013
005015      0.05     L_0.05        005014
005016      0.05     L_0.05        005015
005017      0.05     L_0.05        005016
005018      0.05     L_0.05        005017
005019      0.05     L_0.05        005018
## lambda 0.1
010000      0.1      L_0.1        005004
010001      0.1      L_0.1        010000
010002      0.1      L_0.1        010001
010003      0.1      L_0.1        010002
010004      0.1      L_0.1        010003
010005      0.1      L_0.1        010004
010006      0.1      L_0.1        010005
010007      0.1      L_0.1        010006
010008      0.1      L_0.1        010007
010009      0.1      L_0.1        010008
010010      0.1      L_0.1        010009
010011      0.1      L_0.1        010010
010012      0.1      L_0.1        010011
010013      0.1      L_0.1        010012
010014      0.1      L_0.1        010013
010015      0.1      L_0.1        010014
010016      0.1      L_0.1        010015
010017      0.1      L_0.1        010016
010018      0.1      L_0.1        010017
010019      0.1      L_0.1        010018
## lambda 0.15
015000      0.15     L_0.15        010004
015001      0.15     L_0.15        015000
015002      0.15     L_0.15        015001
015003      0.15     L_0.15        015002
015004      0.15     L_0.15        015003
015005      0.15     L_0.15        015004
015006      0.15     L_0.15        015005
015007      0.15     L_0.15        015006
015008      0.15     L_0.15        015007
015009      0.15     L_0.15        015008
015010      0.15     L_0.15        015009
015011      0.15     L_0.15        015010
015012      0.15     L_0.15        015011
015013      0.15     L_0.15        015012
015014      0.15     L_0.15        015013
015015      0.15     L_0.15        015014
015016      0.15     L_0.15        015015
015017      0.15     L_0.15        015016
015018      0.15     L_0.15        015017
015019      0.15     L_0.15        015018
## lambda 0.2
020000      0.2      L_0.2        015004
020001      0.2      L_0.2        020000
020002      0.2      L_0.2        020001
020003      0.2      L_0.2        020002
020004      0.2      L_0.2        020003
020005      0.2      L_0.2        020004
020006      0.2      L_0.2        020005
020007      0.2      L_0.2        020006
020008      0.2      L_0.2        020007
020009      0.2      L_0.2        020008
020010      0.2      L_0.2        020009
020011      0.2      L_0.2        020010
020012      0.2      L_0.2        020011
020013      0.2      L_0.2        020012
020014      0.2      L_0.2        020013
020015      0.2      L_0.2        020014
020016      0.2      L_0.2        020015
020017      0.2      L_0.2        020016
020018      0.2      L_0.2        020017
020019      0.2      L_0.2        020018
## lambda 0.25
025000      0.25     L_0.25        020004
025001      0.25     L_0.25        025000
025002      0.25     L_0.25        025001
025003      0.25     L_0.25        025002
025004      0.25     L_0.25        025003
025005      0.25     L_0.25        025004
025006      0.25     L_0.25        025005
025007      0.25     L_0.25        025006
025008      0.25     L_0.25        025007
025009      0.25     L_0.25        025008
025010      0.25     L_0.25        025009
025011      0.25     L_0.25        025010
025012      0.25     L_0.25        025011
025013      0.25     L_0.25        025012
025014      0.25     L_0.25        025013
025015      0.25     L_0.25        025014
025016      0.25     L_0.25        025015
025017      0.25     L_0.25        025016
025018      0.25     L_0.25        025017
025019      0.25     L_0.25        025018
## lambda 0.3
030000      0.3      L_0.3        025004
030001      0.3      L_0.3        030000
030002      0.3      L_0.3        030001
030003      0.3      L_0.3        030002
030004      0.3      L_0.3        030003
030005      0.3      L_0.3        030004
030006      0.3      L_0.3        030005
030007      0.3      L_0.3        030006
030008      0.3      L_0.3        030007
030009      0.3      L_0.3        030008
030010      0.3      L_0.3        030009
030011      0.3      L_0.3        030010
030012      0.3      L_0.3        030011
030013      0.3      L_0.3        030012
030014      0.3      L_0.3        030013
030015      0.3      L_0.3        030014
030016      0.3      L_0.3        030015
030017      0.3      L_0.3        030016
030018      0.3      L_0.3        030017
030019      0.3      L_0.3        030018
## lambda 0.35
035000      0.35     L_0.35        030004
035001      0.35     L_0.35        035000
035002      0.35     L_0.35        035001
035003      0.35     L_0.35        035002
035004      0.35     L_0.35        035003
035005      0.35     L_0.35        035004
035006      0.35     L_0.35        035005
035007      0.35     L_0.35        035006
035008      0.35     L_0.35        035007
035009      0.35     L_0.35        035008
035010      0.35     L_0.35        035009
035011      0.35     L_0.35        035010
035012      0.35     L_0.35        035011
035013      0.35     L_0.35        035012
035014      0.35     L_0.35        035013
035015      0.35     L_0.35        035014
035016      0.35     L_0.35        035015
035017      0.35     L_0.35        035016
035018      0.35     L_0.35        035017
035019      0.35     L_0.35        035018
## lambda 0.4
040000      0.4      L_0.4        035004
040001      0.4      L_0.4        040000
040002      0.4      L_0.4        040001
040003      0.4      L_0.4        040002
040004      0.4      L_0.4        040003
040005      0.4      L_0.4        040004
040006      0.4      L_0.4        040005
040007      0.4      L_0.4        040006
040008      0.4      L_0.4        040007
040009      0.4      L_0.4        040008
040010      0.4      L_0.4        040009
040011      0.4      L_0.4        040010
040012      0.4      L_0.4        040011
040013      0.4      L_0.4        040012
040014      0.4      L_0.4        040013
040015      0.4      L_0.4        040014
040016      0.4      L_0.4        040015
040017      0.4      L_0.4        040016
040018      0.4      L_0.4        040017
040019      0.4      L_0.4        040018
## lambda 0.45
045000      0.45     L_0.45        040004
045001      0.45     L_0.45        045000
045002      0.45     L_0.45        045001
045003      0.45     L_0.45        045002
045004      0.45     L_0.45        045003
045005      0.45     L_0.45        045004
045006      0.45     L_0.45        045005
045007      0.45     L_0.45        045006
045008      0.45     L_0.45        045007
045009      0.45     L_0.45        045008
045010      0.45     L_0.45        045009
045011      0.45     L_0.45        045010
045012      0.45     L_0.45        045011
045013      0.45     L_0.45        045012
045014      0.45     L_0.45        045013
045015      0.45     L_0.45        045014
045016      0.45     L_0.45        045015
045017      0.45     L_0.45        045016
045018      0.45     L_0.45        045017
045019      0.45     L_0.45        045018
## lambda 0.5
050000      0.5      L_0.5        045004
050001      0.5      L_0.5        050000
050002      0.5      L_0.5        050001
050003      0.5      L_0.5        050002
050004      0.5      L_0.5        050003
050005      0.5      L_0.5        050004
050006      0.5      L_0.5        050005
050007      0.5      L_0.5        050006
050008      0.5      L_0.5        050007
050009      0.5      L_0.5        050008
050010      0.5      L_0.5        050009
050011      0.5      L_0.5        050010
050012      0.5      L_0.5        050011
050013      0.5      L_0.5        050012
050014      0.5      L_0.5        050013
050015      0.5      L_0.5        050014
050016      0.5      L_0.5        050015
050017      0.5      L_0.5        050016
050018      0.5      L_0.5        050017
050019      0.5      L_0.5        050018
## lambda 0.55
055000      0.55     L_0.55        050004
055001      0.55     L_0.55        055000
055002      0.55     L_0.55        055001
055003      0.55     L_0.55        055002
055004      0.55     L_0.55        055003
055005      0.55     L_0.55        055004
055006      0.55     L_0.55        055005
055007      0.55     L_0.55        055006
055008      0.55     L_0.55        055007
055009      0.55     L_0.55        055008
055010      0.55     L_0.55        055009
055011      0.55     L_0.55        055010
055012      0.55     L_0.55        055011
055013      0.55     L_0.55        055012
055014      0.55     L_0.55        055013
055015      0.55     L_0.55        055014
055016      0.55     L_0.55        055015
055017      0.55     L_0.55        055016
055018      0.55     L_0.55        055017
055019      0.55     L_0.55        055018
## lambda 0.6
060000      0.6      L_0.6        055004
060001      0.6      L_0.6        060000
060002      0.6      L_0.6        060001
060003      0.6      L_0.6        060002
060004      0.6      L_0.6        060003
060005      0.6      L_0.6        060004
060006      0.6      L_0.6        060005
060007      0.6      L_0.6        060006
060008      0.6      L_0.6        060007
060009      0.6      L_0.6        060008
060010      0.6      L_0.6        060009
060011      0.6      L_0.6        060010
060012      0.6      L_0.6        060011
060013      0.6      L_0.6        060012
060014      0.6      L_0.6        060013
060015      0.6      L_0.6        060014
060016      0.6      L_0.6        060015
060017      0.6      L_0.6        060016
060018      0.6      L_0.6        060017
060019      0.6      L_0.6        060018
## lambda 0.65
065000      0.65     L_0.65        060004
065001      0.65     L_0.65        065000
065002      0.65     L_0.65        065001
065003      0.65     L_0.65        065002
065004      0.65     L_0.65        065003
065005      0.65     L_0.65        065004
065006      0.65     L_0.65        065005
065007      0.65     L_0.65        065006
065008      0.65     L_0.65        065007
065009      0.65     L_0.65        065008
065010      0.65     L_0.65        065009
065011      0.65     L_0.65        065010
065012      0.65     L_0.65        065011
065013      0.65     L_0.65        065012
065014      0.65     L_0.65        065013
065015      0.65     L_0.65        065014
065016      0.65     L_0.65        065015
065017      0.65     L_0.65        065016
065018      0.65     L_0.65        065017
065019      0.65     L_0.65        065018
## lambda 0.7
070000      0.7      L_0.7        065004
070001      0.7      L_0.7        070000
070002      0.7      L_0.7        070001
070003      0.7      L_0.7        070002
070004      0.7      L_0.7        070003
070005      0.7      L_0.7        070004
070006      0.7      L_0.7        070005
070007      0.7      L_0.7        070006
070008      0.7      L_0.7        070007
070009      0.7      L_0.7        070008
070010      0.7      L_0.7        070009
070011      0.7      L_0.7        070010
070012      0.7      L_0.7        070011
070013      0.7      L_0.7        070012
070014      0.7      L_0.7        070013
070015      0.7      L_0.7        070014
070016      0.7      L_0.7        070015
070017      0.7      L_0.7        070016
070018      0.7      L_0.7        070017
070019      0.7      L_0.7        070018
## lambda 0.75
075000      0.75     L_0.75        070004
075001      0.75     L_0.75        075000
075002      0.75     L_0.75        075001
075003      0.75     L_0.75        075002
075004      0.75     L_0.75        075003
075005      0.75     L_0.75        075004
075006      0.75     L_0.75        075005
075007      0.75     L_0.75        075006
075008      0.75     L_0.75        075007
075009      0.75     L_0.75        075008
075010      0.75     L_0.75        075009
075011      0.75     L_0.75        075010
075012      0.75     L_0.75        075011
075013      0.75     L_0.75        075012
075014      0.75     L_0.75        075013
075015      0.75     L_0.75        075014
075016      0.75     L_0.75        075015
075017      0.75     L_0.75        075016
075018      0.75     L_0.75        075017
075019      0.75     L_0.75        075018
## lambda 0.8
080000      0.8      L_0.8        075004
080001      0.8      L_0.8        080000
080002      0.8      L_0.8        080001
080003      0.8      L_0.8        080002
080004      0.8      L_0.8        080003
080005      0.8      L_0.8        080004
080006      0.8      L_0.8        080005
080007      0.8      L_0.8        080006
080008      0.8      L_0.8        080007
080009      0.8      L_0.8        080008
080010      0.8      L_0.8        080009
080011      0.8      L_0.8        080010
080012      0.8      L_0.8        080011
080013      0.8      L_0.8        080012
080014      0.8      L_0.8        080013
080015      0.8      L_0.8        080014
080016      0.8      L_0.8        080015
080017      0.8      L_0.8        080016
080018      0.8      L_0.8        080017
080019      0.8      L_0.8        080018
## lambda 0.85
085000      0.85     L_0.85        080004
085001      0.85     L_0.85        085000
085002      0.85     L_0.85        085001
085003      0.85     L_0.85        085002
085004      0.85     L_0.85        085003
085005      0.85     L_0.85        085004
085006      0.85     L_0.85        085005
085007      0.85     L_0.85        085006
085008      0.85     L_0.85        085007
085009      0.85     L_0.85        085008
085010      0.85     L_0.85        085009
085011      0.85     L_0.85        085010
085012      0.85     L_0.85        085011
085013      0.85     L_0.85        085012
085014      0.85     L_0.85        085013
085015      0.85     L_0.85        085014
085016      0.85     L_0.85        085015
085017      0.85     L_0.85        085016
085018      0.85     L_0.85        085017
085019      0.85     L_0.85        085018
## lambda 0.9
090000      0.9      L_0.9        085004
090001      0.9      L_0.9        090000
090002      0.9      L_0.9        090001
090003      0.9      L_0.9        090002
090004      0.9      L_0.9        090003
090005      0.9      L_0.9        090004
090006      0.9      L_0.9        090005
090007      0.9      L_0.9        090006
090008      0.9      L_0.9        090007
090009      0.9      L_0.9        090008
090010      0.9      L_0.9        090009
090011      0.9      L_0.9        090010
090012      0.9      L_0.9        090011
090013      0.9      L_0.9        090012
090014      0.9      L_0.9        090013
090015      0.9      L_0.9        090014
090016      0.9      L_0.9        090015
090017      0.9      L_0.9        090016
090018      0.9      L_0.9        090017
090019      0.9      L_0.9        090018
## lambda 0.95
095000      0.95     L_0.95        090004
095001      0.95     L_0.95        095000
095002      0.95     L_0.95        095001
095003      0.95     L_0.95        095002
095004      0.95     L_0.95        095003
095005      0.95     L_0.95        095004
095006      0.95     L_0.95        095005
095007      0.95     L_0.95        095006
095008      0.95     L_0.95        095007
095009      0.95     L_0.95        095008
095010      0.95     L_0.95        095009
095011      0.95     L_0.95        095010
095012      0.95     L_0.95        095011
095013      0.95     L_0.95        095012
095014      0.95     L_0.95        095013
095015      0.95     L_0.95        095014
095016      0.95     L_0.95        095015
095017      0.95     L_0.95        095016
095018      0.95     L_0.95        095017
095019      0.95     L_0.95        095018
## lambda 1.0
100000      1.0      L_1.0        095004
100001      1.0      L_1.0        100000
100002      1.0      L_1.0        100001
100003      1.0      L_1.0        100002
100004      1.0      L_1.0        100003
100005      1.0      L_1.0        100004
100006      1.0      L_1.0        100005
100007      1.0      L_1.0        100006
100008      1.0      L_1.0        100007
100009      1.0      L_1.0        100008
100010      1.0      L_1.0        100009
100011      1.0      L_1.0        100010
100012      1.0      L_1.0        100011
100013      1.0      L_1.0        100012
100014      1.0      L_1.0        100013
100015      1.0      L_1.0        100014
100016      1.0      L_1.0        100015
100017      1.0      L_1.0        100016
100018      1.0      L_1.0        100017
100019      1.0      L_1.0        100018
END
