# Supplementary material for: Understanding the riddle of amine oxidase flavoenzyme reactivity on the stereoisomers of N‐methyl‐dopa and N‐methyl‐tyrosine
Source: J Mol Recognit. 2023 Nov 15;37(2):e3068. doi: 10.1002/jmr.3068 (PMC11475575; doi:10.1002/jmr.3068)
Supplement: Supplementary file 1 — Data S1. Supporting Information. [file JMR-37-e3068-s002.zip › free_ener/ligands/DOPtoLYR/README.txt]

Files used:

Topology: DOP_EDS_LJE.top 
Parameters: DOP_to_LYR.imd
Starting coordinates: ../../../eq/lig/EDSR_lig_eq_box_5.cnf 
Perturbation topology: DOP_to_LYR.ptp 
job file: TI_jobs.dat
