# Supplementary material for: Understanding the riddle of amine oxidase flavoenzyme reactivity on the stereoisomers of N‐methyl‐dopa and N‐methyl‐tyrosine
Source: J Mol Recognit. 2023 Nov 15;37(2):e3068. doi: 10.1002/jmr.3068 (PMC11475575; doi:10.1002/jmr.3068)
Supplement: Supplementary file 1 — Data S1. Supporting Information. [file JMR-37-e3068-s002.zip › free_ener/ligands/DYRtoLYR/DYR_L1.cnf]

TITLE
	final configuration
END
TIMESTEP
          50000 6300.000000000
END
POSITION
# first 24 chars ignored
    1 EDSR  CD1        1    2.907093920    3.247808425    2.599445223
    1 EDSR  HD1        2    2.815932060    3.191155158    2.618455852
    1 EDSR  CE1        3    2.906407611    3.386793472    2.599530135
    1 EDSR  OE1        4    2.790216795    3.456590404    2.610597672
    1 EDSR  HE1        5    2.808843788    3.553330381    2.593480903
    1 EDSR  dHE1       6    2.819926201    3.439520104    2.639788411
    1 EDSR  CZ         7    3.023686977    3.459423130    2.582460047
    1 EDSR  OH         8    3.021195097    3.592600642    2.555067437
    1 EDSR  H          9    2.925520132    3.616455783    2.538439503
    1 EDSR  CE2       10    3.143330056    3.390771517    2.565348327
    1 EDSR  HE2       11    3.233616166    3.451752954    2.568487310
    1 EDSR  CD2       12    3.142996569    3.251793333    2.562582388
    1 EDSR  HD2       13    3.241457081    3.205514313    2.569419026
    1 EDSR  CG        14    3.025850643    3.178667499    2.578470572
    1 EDSR  CB        15    3.040623516    3.028847266    2.605756923
    1 EDSR  CM        16    3.057502399    2.796503842    2.549794838
    1 EDSR  OM1       17    2.950071217    2.734514861    2.565313552
    1 EDSR  OM2       18    3.167482798    2.759513929    2.596266493
    1 EDSR  CA        19    3.062248826    2.935648897    2.486360781
    1 EDSR  N         20    2.947556432    2.935173795    2.394413388
    1 EDSR  HN1       21    2.919200786    3.026816208    2.366189581
    1 EDSR  HN2       22    2.863247071    2.887040344    2.418362317
    1 EDSR  CH4       23    2.985861652    2.869152698    2.268787041
    1 SOLV  OW        24    0.992930853    2.999214000    0.983868071
    1 SOLV  HW1       25    1.026240498    2.919505779    1.034254801
    1 SOLV  HW2       26    0.934945024    2.968953858    0.908213317
    2 SOLV  OW        27    1.283434747    2.080762327    1.390268435
    2 SOLV  HW1       28    1.309618726    2.153181282    1.454064114
    2 SOLV  HW2       29    1.243348478    2.121536354    1.308228687
    3 SOLV  OW        30    1.203935145    2.224990566    0.358423020
    3 SOLV  HW1       31    1.247545506    2.187574673    0.440274403
    3 SOLV  HW2       32    1.107105265    2.199988988    0.357879892
    4 SOLV  OW        33    2.110780405    1.056796561    3.532059195
    4 SOLV  HW1       34    2.149316591    1.066681989    3.440313943
    4 SOLV  HW2       35    2.141385088    1.132787896    3.589406070
    5 SOLV  OW        36    2.143071573    1.122266493    1.733810794
    5 SOLV  HW1       37    2.114966090    1.111742184    1.638412151
    5 SOLV  HW2       38    2.123336620    1.215456603    1.764267962
    6 SOLV  OW        39    3.647433282    1.715650119    1.911229660
    6 SOLV  HW1       40    3.658086136    1.744417208    1.816043346
    6 SOLV  HW2       41    3.697628913    1.778362961    1.970802793
    7 SOLV  OW        42    1.634946031    1.614997335    1.517202019
    7 SOLV  HW1       43    1.713498725    1.558335431    1.542107363
    7 SOLV  HW2       44    1.613782054    1.677492011    1.592354023
    8 SOLV  OW        45    1.728319583    3.059415962    2.080069653
    8 SOLV  HW1       46    1.789000801    3.136944347    2.062495913
    8 SOLV  HW2       47    1.733871025    3.033987085    2.176631543
    9 SOLV  OW        48    2.422823553    2.915420333    0.417135143
    9 SOLV  HW1       49    2.414328563    3.003624118    0.370768973
    9 SOLV  HW2       50    2.480135134    2.854405780    0.362413441
   10 SOLV  OW        51    0.842825210    0.272751627    1.720097351
   10 SOLV  HW1       52    0.902046828    0.282752074    1.800052218
   10 SOLV  HW2       53    0.786579802    0.354795289    1.709838583
   11 SOLV  OW        54    0.826992286    0.080889960    2.499536814
   11 SOLV  HW1       55    0.749237212    0.042752914    2.449525763
   11 SOLV  HW2       56    0.811025985    0.071885337    2.597849333
   12 SOLV  OW        57    1.447136052    3.371880381    2.379365683
   12 SOLV  HW1       58    1.354005129    3.339591968    2.362455306
   12 SOLV  HW2       59    1.489208146    3.316190748    2.450993202
   13 SOLV  OW        60    2.311748985    2.656441575    2.058188661
   13 SOLV  HW1       61    2.246655168    2.695259406    1.992935923
   13 SOLV  HW2       62    2.360452369    2.580309316    2.015365949
   14 SOLV  OW        63    2.479337070    1.314177284    1.918231162
   14 SOLV  HW1       64    2.498833583    1.279593081    2.010022028
   14 SOLV  HW2       65    2.484555730    1.238986272    1.852498500
   15 SOLV  OW        66    1.631624245    3.492308848    3.252173829
   15 SOLV  HW1       67    1.639739076    3.395243562    3.229500830
   15 SOLV  HW2       68    1.720913297    3.536328964    3.242619025
   16 SOLV  OW        69    2.193029591    3.557330606    1.019549687
   16 SOLV  HW1       70    2.115350222    3.498520125    0.996998130
   16 SOLV  HW2       71    2.185304908    3.643454606    0.969307517
   17 SOLV  OW        72    0.883811929    1.390541026    0.926198428
   17 SOLV  HW1       73    0.877799041    1.292187922    0.909107701
   17 SOLV  HW2       74    0.881152536    1.439703940    0.839149067
   18 SOLV  OW        75    2.496290387    0.901236556    0.334572725
   18 SOLV  HW1       76    2.580095657    0.941307551    0.297522216
   18 SOLV  HW2       77    2.498271132    0.906287315    0.434433728
   19 SOLV  OW        78    2.194618491    1.485853296    3.205272249
   19 SOLV  HW1       79    2.182747135    1.387524771    3.219127658
   19 SOLV  HW2       80    2.122431211    1.519967525    3.145051090
   20 SOLV  OW        81    3.706088068    0.863761792    1.663917158
   20 SOLV  HW1       82    3.801555139    0.834178822    1.667473585
   20 SOLV  HW2       83    3.684913355    0.917832526    1.745340035
   21 SOLV  OW        84    1.920046461    3.715667353    2.718344194
   21 SOLV  HW1       85    1.971608220    3.683189755    2.639056483
   21 SOLV  HW2       86    1.852522354    3.646753570    2.744673401
   22 SOLV  OW        87    0.605737224    3.718449784    2.338044245
   22 SOLV  HW1       88    0.513403420    3.756797441    2.335716598
   22 SOLV  HW2       89    0.600300892    3.619073505    2.347856557
   23 SOLV  OW        90    2.755609546    2.119135515    1.194384178
   23 SOLV  HW1       91    2.813190281    2.200693912    1.200260018
   23 SOLV  HW2       92    2.808829883    2.038789934    1.221105179
   24 SOLV  OW        93    1.273289580    1.537159303    0.348253374
   24 SOLV  HW1       94    1.302694827    1.608651377    0.284805237
   24 SOLV  HW2       95    1.341609385    1.464151343    0.350164469
   25 SOLV  OW        96    3.602021180    0.074587913    3.437531818
   25 SOLV  HW1       97    3.557938552    0.136276577    3.502733212
   25 SOLV  HW2       98    3.665460398    0.014513339    3.486178110
   26 SOLV  OW        99    0.943887262    0.595051879    0.167989567
   26 SOLV  HW1      100    0.948212860    0.672601836    0.104989302
   26 SOLV  HW2      101    0.912363136    0.513886396    0.118796492
   27 SOLV  OW       102    3.123029906    1.847413011    3.410093175
   27 SOLV  HW1      103    3.026352539    1.853195220    3.385163296
   27 SOLV  HW2      104    3.142797828    1.913581122    3.482428240
   28 SOLV  OW       105    1.887230051    1.176096512    3.289603413
   28 SOLV  HW1      106    1.839865407    1.239971806    3.350252940
   28 SOLV  HW2      107    1.878133479    1.207071771    3.194948161
   29 SOLV  OW       108    0.522496469    1.024755942    0.837357132
   29 SOLV  HW1      109    0.477098112    0.940752175    0.807678778
   29 SOLV  HW2      110    0.482253328    1.102991210    0.789836382
   30 SOLV  OW       111    2.838366698    1.569465938    2.523536047
   30 SOLV  HW1      112    2.875934941    1.512178201    2.450675765
   30 SOLV  HW2      113    2.840185871    1.665262569    2.494875452
   31 SOLV  OW       114    2.456882877    2.865995536    2.940323621
   31 SOLV  HW1      115    2.443848388    2.781935706    2.887733543
   31 SOLV  HW2      116    2.374184174    2.885438751    2.993092210
   32 SOLV  OW       117    2.374771413    0.876848608    1.873461465
   32 SOLV  HW1      118    2.447400085    0.820964251    1.913510159
   32 SOLV  HW2      119    2.286436359    0.848334533    1.910685504
   33 SOLV  OW       120    1.390750450    3.450289405    3.111307513
   33 SOLV  HW1      121    1.410666224    3.457436336    3.013562045
   33 SOLV  HW2      122    1.476525450    3.447052312    3.162629702
   34 SOLV  OW       123    3.030435526    0.121628162    2.380140609
   34 SOLV  HW1      124    2.956554007    0.067476126    2.420253815
   34 SOLV  HW2      125    3.047899762    0.201726260    2.437405309
   35 SOLV  OW       126    1.625834901    0.068308453    1.961781822
   35 SOLV  HW1      127    1.548750317    0.122039251    1.927542313
   35 SOLV  HW2      128    1.621950091    0.064354921    2.061634606
   36 SOLV  OW       129    0.415962872    0.488926671    1.732598134
   36 SOLV  HW1      130    0.320380390    0.496564312    1.761007038
   36 SOLV  HW2      131    0.473952673    0.538822413    1.797010352
   37 SOLV  OW       132    0.443835752    0.152084372    2.891377703
   37 SOLV  HW1      133    0.501423590    0.108049816    2.822486781
   37 SOLV  HW2      134    0.355114570    0.174677822    2.851136586
   38 SOLV  OW       135    0.131817370    3.420776350    2.119672358
   38 SOLV  HW1      136    0.155588591    3.361847186    2.042446256
   38 SOLV  HW2      137    0.154425469    3.515615975    2.097402953
   39 SOLV  OW       138    1.735543394    1.979875794    2.628971870
   39 SOLV  HW1      139    1.764893151    1.971278798    2.533754061
   39 SOLV  HW2      140    1.793799396    1.923003488    2.687052317
   40 SOLV  OW       141    3.107240889    2.773704356    1.931966046
   40 SOLV  HW1      142    3.143743629    2.748439626    2.021582514
   40 SOLV  HW2      143    3.174750332    2.752458527    1.861305052
   41 SOLV  OW       144    0.570655457    0.158328886    1.705711046
   41 SOLV  HW1      145    0.555416837    0.206722186    1.791894556
   41 SOLV  HW2      146    0.587872238    0.224647446    1.632860711
   42 SOLV  OW       147    0.880261384    1.761222266    0.293618673
   42 SOLV  HW1      148    0.978827580    1.754734402    0.277989351
   42 SOLV  HW2      149    0.863146607    1.813478676    0.377153127
   43 SOLV  OW       150    1.953269925    3.156198401    3.718355769
   43 SOLV  HW1      151    1.966416167    3.079052470    3.656089930
   43 SOLV  HW2      152    1.968806550    3.126090679    3.812448891
   44 SOLV  OW       153    3.354845908    0.626522585    0.374979869
   44 SOLV  HW1      154    3.454493914    0.634841069    0.373946566
   44 SOLV  HW2      155    3.321830489    0.633314027    0.469127673
   45 SOLV  OW       156    2.464926172    0.809372446    1.350295121
   45 SOLV  HW1      157    2.458586992    0.714504783    1.381306752
   45 SOLV  HW2      158    2.412486869    0.820390215    1.265853359
   46 SOLV  OW       159    2.875844729    2.848882249    1.386594484
   46 SOLV  HW1      160    2.832632758    2.848903344    1.476784596
   46 SOLV  HW2      161    2.942279349    2.923458612    1.381466346
   47 SOLV  OW       162    2.685120069    2.247758103    2.627623266
   47 SOLV  HW1      163    2.623125252    2.172784059    2.650795437
   47 SOLV  HW2      164    2.777499389    2.211761056    2.614520770
   48 SOLV  OW       165    2.535273853    2.901745992    1.951192744
   48 SOLV  HW1      166    2.500101489    2.809476523    1.935345381
   48 SOLV  HW2      167    2.516969963    2.958604167    1.870980542
   49 SOLV  OW       168    1.016884518    2.012562280    0.084384187
   49 SOLV  HW1      169    1.051477839    2.106280789    0.079896926
   49 SOLV  HW2      170    0.917191165    2.013450242    0.076612593
   50 SOLV  OW       171    2.724336086    3.575118801    1.048290884
   50 SOLV  HW1      172    2.734973635    3.674513805    1.045558359
   50 SOLV  HW2      173    2.668738022    3.545426078    0.970656174
   51 SOLV  OW       174    2.411329942    2.740567526    1.654729617
   51 SOLV  HW1      175    2.438079279    2.832616027    1.683250984
   51 SOLV  HW2      176    2.324994375    2.745044969    1.604450310
   52 SOLV  OW       177    2.023863719    2.744287864    0.825897250
   52 SOLV  HW1      178    2.062849474    2.782376800    0.742047720
   52 SOLV  HW2      179    2.092885362    2.745459335    0.898257124
   53 SOLV  OW       180    0.392892956    0.366083075    0.832239816
   53 SOLV  HW1      181    0.341002522    0.324506725    0.906940771
   53 SOLV  HW2      182    0.490473407    0.348965009    0.845894241
   54 SOLV  OW       183    0.614071472    3.623541410    2.896418043
   54 SOLV  HW1      184    0.549952277    3.552379899    2.867666855
   54 SOLV  HW2      185    0.563910560    3.708039185    2.915014345
   55 SOLV  OW       186    1.039522204    3.692470053    2.122328494
   55 SOLV  HW1      187    1.074449480    3.734058290    2.038350445
   55 SOLV  HW2      188    0.939542243    3.694762719    2.121550971
   56 SOLV  OW       189    3.351125835    2.050266528    1.180665521
   56 SOLV  HW1      190    3.265624550    2.036813439    1.230750792
   56 SOLV  HW2      191    3.401448336    1.963934065    1.176883677
   57 SOLV  OW       192    2.600267817    2.440645265    3.454730873
   57 SOLV  HW1      193    2.695892437    2.462853696    3.435650209
   57 SOLV  HW2      194    2.576323333    2.354775614    3.409405410
   58 SOLV  OW       195    2.966705132    0.720293195    3.240880479
   58 SOLV  HW1      196    3.063885273    0.723121093    3.264328589
   58 SOLV  HW2      197    2.955545653    0.680376077    3.149865398
   59 SOLV  OW       198    1.350012428    0.325350807    3.649083083
   59 SOLV  HW1      199    1.340700368    0.260658379    3.724777442
   59 SOLV  HW2      200    1.271684894    0.316171320    3.587585571
   60 SOLV  OW       201    1.484487484    1.228407582    1.960922831
   60 SOLV  HW1      202    1.481996391    1.218454893    2.060402121
   60 SOLV  HW2      203    1.391140172    1.235994304    1.925851208
   61 SOLV  OW       204    1.790998272    0.819766718    0.652807513
   61 SOLV  HW1      205    1.806483127    0.910564502    0.613853309
   61 SOLV  HW2      206    1.692885325    0.805360311    0.665757542
   62 SOLV  OW       207    2.194069489    1.071107735    2.018256992
   62 SOLV  HW1      208    2.237690409    1.059715222    1.928988388
   62 SOLV  HW2      209    2.194786983    1.167851825    2.043584212
   63 SOLV  OW       210    2.682804706    0.262665765    0.837263927
   63 SOLV  HW1      211    2.613421369    0.328157250    0.867242377
   63 SOLV  HW2      212    2.769695858    0.310199681    0.823399001
   64 SOLV  OW       213    0.964166739    2.955992207    0.441384718
   64 SOLV  HW1      214    0.994823085    2.889186185    0.509197228
   64 SOLV  HW2      215    0.867743340    2.977453910    0.456986321
   65 SOLV  OW       216    0.353183844    2.626418009    0.559836237
   65 SOLV  HW1      217    0.351684951    2.598935074    0.463689353
   65 SOLV  HW2      218    0.294247451    2.565432604    0.612836763
   66 SOLV  OW       219    3.658497901    0.043352452    2.088095591
   66 SOLV  HW1      220    3.614743237    0.133174331    2.092482575
   66 SOLV  HW2      221    3.632585065   -0.010284735    2.168427275
   67 SOLV  OW       222    3.563221043    1.121770057    2.933185783
   67 SOLV  HW1      223    3.530093984    1.200746074    2.984826084
   67 SOLV  HW2      224    3.653909290    1.095872893    2.966446274
   68 SOLV  OW       225    1.322735878    1.079842259    0.479388068
   68 SOLV  HW1      226    1.301289655    1.021114983    0.401330973
   68 SOLV  HW2      227    1.356287159    1.168106701    0.446443514
   69 SOLV  OW       228    2.781610359    0.341652764    0.525033170
   69 SOLV  HW1      229    2.849017612    0.373333161    0.591761013
   69 SOLV  HW2      230    2.825216759    0.278247758    0.461172089
   70 SOLV  OW       231    3.362840400    2.911487167    2.694006245
   70 SOLV  HW1      232    3.321053281    2.957176463    2.772540903
   70 SOLV  HW2      233    3.291519082    2.868440394    2.638675027
   71 SOLV  OW       234    3.302688460    2.977086509    1.206142371
   71 SOLV  HW1      235    3.329490267    2.881113436    1.214448773
   71 SOLV  HW2      236    3.370260195    3.034686185    1.252127090
   72 SOLV  OW       237    0.418604928    0.763242633    0.821916411
   72 SOLV  HW1      238    0.355644526    0.753883199    0.899051966
   72 SOLV  HW2      239    0.366572593    0.781313903    0.738445099
   73 SOLV  OW       240    0.359616375    0.650431862    3.122365457
   73 SOLV  HW1      241    0.375660746    0.652521031    3.221055407
   73 SOLV  HW2      242    0.406447444    0.571489072    3.082663092
   74 SOLV  OW       243    2.181173278    0.057475059    2.473797095
   74 SOLV  HW1      244    2.087876174    0.022479462    2.465267577
   74 SOLV  HW2      245    2.206239998    0.062276646    2.570494100
   75 SOLV  OW       246    3.080426241    2.025860088    0.653061756
   75 SOLV  HW1      247    3.072360058    2.055682040    0.748179111
   75 SOLV  HW2      248    2.992631636    1.989381581    0.622028172
   76 SOLV  OW       249    1.782065845    3.221361993    1.612485656
   76 SOLV  HW1      250    1.839444469    3.230781648    1.531117336
   76 SOLV  HW2      251    1.699538343    3.169864580    1.589270742
   77 SOLV  OW       252    0.519443293    0.931746983    2.253318637
   77 SOLV  HW1      253    0.497221353    1.028535796    2.265070292
   77 SOLV  HW2      254    0.568136546    0.919005878    2.166909251
   78 SOLV  OW       255    2.207774137    1.329947719    2.003490250
   78 SOLV  HW1      256    2.295621994    1.328415831    1.955737158
   78 SOLV  HW2      257    2.193374386    1.420308901    2.043856391
   79 SOLV  OW       258    1.474552837    1.513332439    2.552001460
   79 SOLV  HW1      259    1.402962879    1.462784818    2.600165838
   79 SOLV  HW2      260    1.433036230    1.586473214    2.497902023
   80 SOLV  OW       261    2.638522504    3.276486544    2.402229167
   80 SOLV  HW1      262    2.634094802    3.375502740    2.388887319
   80 SOLV  HW2      263    2.556502840    3.245670346    2.450445981
   81 SOLV  OW       264    3.714446888    2.440245270    2.487260697
   81 SOLV  HW1      265    3.661453897    2.524084429    2.474450100
   81 SOLV  HW2      266    3.652585700    2.361689141    2.489131968
   82 SOLV  OW       267    1.626858027    2.532281318    3.169966052
   82 SOLV  HW1      268    1.642217603    2.538233274    3.268608186
   82 SOLV  HW2      269    1.692881012    2.468843191    3.129738941
   83 SOLV  OW       270    1.101419935    1.850063332    1.246530381
   83 SOLV  HW1      271    1.171734232    1.921160397    1.248092820
   83 SOLV  HW2      272    1.013023888    1.890090718    1.270723184
   84 SOLV  OW       273    3.219403239    1.788514404    0.716840116
   84 SOLV  HW1      274    3.180348874    1.696733904    0.709594695
   84 SOLV  HW2      275    3.157056677    1.854640568    0.675107153
   85 SOLV  OW       276    3.698681385    3.150198809    2.982234672
   85 SOLV  HW1      277    3.712764055    3.102045559    2.895720396
   85 SOLV  HW2      278    3.776034448    3.211231619    2.999362538
   86 SOLV  OW       279    2.720354660    0.891264795    3.668323212
   86 SOLV  HW1      280    2.730948619    0.866476868    3.764630450
   86 SOLV  HW2      281    2.801033906    0.861586468    3.617217532
   87 SOLV  OW       282    0.741695435    1.149889019    2.744331358
   87 SOLV  HW1      283    0.655008204    1.183479239    2.707468447
   87 SOLV  HW2      284    0.727348285    1.060641449    2.787119070
   88 SOLV  OW       285    2.583043463    1.335100085    0.848542590
   88 SOLV  HW1      286    2.639212911    1.264850160    0.892262622
   88 SOLV  HW2      287    2.502588697    1.292460468    0.807186617
   89 SOLV  OW       288    3.317034425    3.411271907    3.333015944
   89 SOLV  HW1      289    3.253492812    3.337766536    3.309363925
   89 SOLV  HW2      290    3.273750206    3.472800677    3.398899458
   90 SOLV  OW       291    2.019951138    1.413157699    0.534620519
   90 SOLV  HW1      292    1.985866800    1.506989906    0.540568082
   90 SOLV  HW2      293    1.957133097    1.351798814    0.582479073
   91 SOLV  OW       294    3.033731921    1.225756154    3.409373112
   91 SOLV  HW1      295    3.038042882    1.244571083    3.507500301
   91 SOLV  HW2      296    2.953823691    1.168884901    3.389834837
   92 SOLV  OW       297    0.311386556    2.182268839    2.680801190
   92 SOLV  HW1      298    0.236540954    2.165791078    2.745039574
   92 SOLV  HW2      299    0.276639466    2.231795316    2.601166472
   93 SOLV  OW       300    1.870016999    1.069531850    2.182693232
   93 SOLV  HW1      301    1.907730251    0.980116877    2.158518827
   93 SOLV  HW2      302    1.891605553    1.135389632    2.110593912
   94 SOLV  OW       303    2.880324215    0.925214973    2.981936500
   94 SOLV  HW1      304    2.824845014    1.006989683    2.997264490
   94 SOLV  HW2      305    2.974235329    0.942649276    3.011545592
   95 SOLV  OW       306    0.179643445    3.464236437    2.631975436
   95 SOLV  HW1      307    0.220882736    3.379260910    2.664842537
   95 SOLV  HW2      308    0.085887899    3.471137272    2.666091469
   96 SOLV  OW       309    1.138941527    1.363303771    0.761430744
   96 SOLV  HW1      310    1.106791160    1.447737234    0.718545506
   96 SOLV  HW2      311    1.128120707    1.287220441    0.697430549
   97 SOLV  OW       312    2.958587744    1.429050958    0.214501594
   97 SOLV  HW1      313    3.057546444    1.419896693    0.225688240
   97 SOLV  HW2      314    2.938737317    1.469037630    0.125010579
   98 SOLV  OW       315    0.113205919    1.026053116    2.936062620
   98 SOLV  HW1      316    0.202287091    1.051091143    2.898125732
   98 SOLV  HW2      317    0.124052026    0.948331198    2.998056209
   99 SOLV  OW       318    1.099418948    1.125460640    1.156951344
   99 SOLV  HW1      319    1.132570474    1.120390519    1.251168461
   99 SOLV  HW2      320    1.155717394    1.189951544    1.105250965
  100 SOLV  OW       321    0.783158376    2.095492985    2.957885897
  100 SOLV  HW1      322    0.760930032    2.188937030    2.930032379
  100 SOLV  HW2      323    0.706166018    2.056613769    3.008504600
  101 SOLV  OW       324    1.869248519    2.795458803    2.051846221
  101 SOLV  HW1      325    1.803677816    2.740002898    2.103097073
  101 SOLV  HW2      326    1.847542298    2.892336308    2.063894123
  102 SOLV  OW       327    3.440307704    1.469002211    0.050822426
  102 SOLV  HW1      328    3.470084745    1.564250663    0.057344953
  102 SOLV  HW2      329    3.353985943    1.457639220    0.100023988
  103 SOLV  OW       330    2.451070600    0.591256929    0.716830553
  103 SOLV  HW1      331    2.468912051    0.548705440    0.805559350
  103 SOLV  HW2      332    2.369920645    0.649330593    0.723451421
  104 SOLV  OW       333    2.797330585    3.687612662    3.710675308
  104 SOLV  HW1      334    2.778286423    3.731411970    3.798543731
  104 SOLV  HW2      335    2.832061258    3.755810155    3.646295816
  105 SOLV  OW       336    0.281475237    0.916621913    1.408946014
  105 SOLV  HW1      337    0.222931457    0.835887820    1.401435533
  105 SOLV  HW2      338    0.333727097    0.927860358    1.324417287
  106 SOLV  OW       339    0.720995768    1.728723802    1.527572032
  106 SOLV  HW1      340    0.719278604    1.634220376    1.560223912
  106 SOLV  HW2      341    0.756857361    1.788179844    1.599536440
  107 SOLV  OW       342    2.384422513    1.111700768    3.332362973
  107 SOLV  HW1      343    2.465006011    1.159505240    3.297395355
  107 SOLV  HW2      344    2.301735949    1.157499053    3.299696247
  108 SOLV  OW       345    2.799478105    2.307686747    2.072816563
  108 SOLV  HW1      346    2.736643147    2.374611032    2.033132797
  108 SOLV  HW2      347    2.793184621    2.311149407    2.172567785
  109 SOLV  OW       348    1.380139135    0.375735856    2.511987845
  109 SOLV  HW1      349    1.335675881    0.287946858    2.529811133
  109 SOLV  HW2      350    1.446873225    0.364925128    2.438291035
  110 SOLV  OW       351    2.314233665    0.435672868    1.162819840
  110 SOLV  HW1      352    2.245449587    0.445185048    1.234779974
  110 SOLV  HW2      353    2.353894119    0.343950834    1.166570499
  111 SOLV  OW       354    0.447775916    0.633195208    0.504836748
  111 SOLV  HW1      355    0.420976525    0.542230038    0.536593339
  111 SOLV  HW2      356    0.527492328    0.664389009    0.556543304
  112 SOLV  OW       357    1.490705126    1.510069315    2.917959750
  112 SOLV  HW1      358    1.534951467    1.487369912    3.004727447
  112 SOLV  HW2      359    1.458642725    1.604759164    2.920684771
  113 SOLV  OW       360    1.583562006    2.436134816    0.251748061
  113 SOLV  HW1      361    1.504918667    2.407024637    0.197252466
  113 SOLV  HW2      362    1.618003930    2.358546098    0.304620927
  114 SOLV  OW       363    2.306371981    0.694740207    2.981982485
  114 SOLV  HW1      364    2.254615156    0.727973166    3.060837759
  114 SOLV  HW2      365    2.248768677    0.698540290    2.900319983
  115 SOLV  OW       366    1.639356407    2.433127219    1.509114260
  115 SOLV  HW1      367    1.655224012    2.507356178    1.443998040
  115 SOLV  HW2      368    1.719194718    2.372929706    1.511107684
  116 SOLV  OW       369    0.512041906    3.489269833    2.605572589
  116 SOLV  HW1      370    0.451798513    3.496743426    2.526106426
  116 SOLV  HW2      371    0.468683935    3.431759628    2.674945590
  117 SOLV  OW       372    0.810713195    0.617596218    1.797688005
  117 SOLV  HW1      373    0.760450340    0.609510935    1.711626821
  117 SOLV  HW2      374    0.901118764    0.576099224    1.787537848
  118 SOLV  OW       375    1.729992413    0.297506626    0.862391616
  118 SOLV  HW1      376    1.722824328    0.392120262    0.830787395
  118 SOLV  HW2      377    1.826153480    0.274701649    0.877717000
  119 SOLV  OW       378    2.358979170    1.769687165    0.182797452
  119 SOLV  HW1      379    2.398132737    1.836892663    0.245662381
  119 SOLV  HW2      380    2.276019995    1.807172541    0.141395299
  120 SOLV  OW       381    3.187107210    3.319871942    1.020364605
  120 SOLV  HW1      382    3.123288274    3.393577842    1.042571219
  120 SOLV  HW2      383    3.280868191    3.354212322    1.025678698
  121 SOLV  OW       384    0.513479410    1.088022365    1.718390206
  121 SOLV  HW1      385    0.510550084    0.992552383    1.688745692
  121 SOLV  HW2      386    0.429519861    1.110071333    1.768054149
  122 SOLV  OW       387    1.577841402    2.956803779    2.768090761
  122 SOLV  HW1      388    1.630741384    2.877568456    2.737678635
  122 SOLV  HW2      389    1.572069602    3.023510860    2.693805312
  123 SOLV  OW       390    1.662405635    2.512648612    3.507425553
  123 SOLV  HW1      391    1.698860247    2.510181817    3.600519299
  123 SOLV  HW2      392    1.735725476    2.535982520    3.443542516
  124 SOLV  OW       393    2.573450326    3.542870356    2.315232775
  124 SOLV  HW1      394    2.622244335    3.576547214    2.234694487
  124 SOLV  HW2      395    2.476682634    3.567090234    2.308102855
  125 SOLV  OW       396    3.334075039    1.763199483    0.976341111
  125 SOLV  HW1      397    3.321580783    1.765057268    0.877142138
  125 SOLV  HW2      398    3.279183369    1.835559282    1.018185043
  126 SOLV  OW       399    0.866042002    0.409318365    0.681717972
  126 SOLV  HW1      400    0.843096234    0.501516374    0.650501107
  126 SOLV  HW2      401    0.964183025    0.393773961    0.670400685
  127 SOLV  OW       402    1.383477807    1.644644221    1.877733418
  127 SOLV  HW1      403    1.455317387    1.595379088    1.828602755
  127 SOLV  HW2      404    1.382549088    1.740230148    1.848335395
  128 SOLV  OW       405    0.089975459    1.947022239    2.558582635
  128 SOLV  HW1      406    0.045194155    2.000331349    2.486799880
  128 SOLV  HW2      407    0.118964070    2.008105240    2.632260841
  129 SOLV  OW       408    1.024849137    1.377550400    1.391770662
  129 SOLV  HW1      409    0.951879002    1.410389154    1.331781365
  129 SOLV  HW2      410    0.984675113    1.334487591    1.472599687
  130 SOLV  OW       411    3.646816468    3.519108873    2.715746050
  130 SOLV  HW1      412    3.566701606    3.460331342    2.704485245
  130 SOLV  HW2      413    3.664273396    3.533312064    2.813180518
  131 SOLV  OW       414    2.585777320    0.605339920    3.573392544
  131 SOLV  HW1      415    2.486588418    0.607546064    3.560819207
  131 SOLV  HW2      416    2.614343162    0.684801742    3.626975970
  132 SOLV  OW       417    1.064938723    2.640945774    3.127854209
  132 SOLV  HW1      418    1.031115063    2.693609880    3.205844220
  132 SOLV  HW2      419    1.110068278    2.702444128    3.063191806
  133 SOLV  OW       420    3.677544501    0.667523824    3.237307234
  133 SOLV  HW1      421    3.668215001    0.707307979    3.328587098
  133 SOLV  HW2      422    3.628175440    0.580627462    3.233638102
  134 SOLV  OW       423    3.337370601    0.889605641    0.189090422
  134 SOLV  HW1      424    3.435810301    0.901660104    0.176202479
  134 SOLV  HW2      425    3.315119532    0.898725897    0.286164112
  135 SOLV  OW       426    1.551689075    0.881023258    0.080950641
  135 SOLV  HW1      427    1.573960022    0.790748841    0.044124870
  135 SOLV  HW2      428    1.566687866    0.881293794    0.179827335
  136 SOLV  OW       429    0.192019201    1.753115982    2.364752103
  136 SOLV  HW1      430    0.232512537    1.709496078    2.445122219
  136 SOLV  HW2      431    0.138215030    1.832388917    2.393433128
  137 SOLV  OW       432    2.111728640    2.722606315    0.442808010
  137 SOLV  HW1      433    2.128325348    2.684516903    0.533768085
  137 SOLV  HW2      434    2.021947659    2.766606861    0.440997526
  138 SOLV  OW       435    0.492578971    2.921553645    2.019228465
  138 SOLV  HW1      436    0.397567121    2.940460354    1.994395289
  138 SOLV  HW2      437    0.511555752    2.824172772    2.006651799
  139 SOLV  OW       438    2.307364830    0.140508423    0.798214510
  139 SOLV  HW1      439    2.399324436    0.106927897    0.818639481
  139 SOLV  HW2      440    2.291469521    0.226117792    0.847406093
  140 SOLV  OW       441    2.204298169    0.074626722    3.499895813
  140 SOLV  HW1      442    2.225199182    0.019690219    3.418983529
  140 SOLV  HW2      443    2.220845710    0.171184343    3.479786567
  141 SOLV  OW       444    0.075135787    3.228302049    1.887526368
  141 SOLV  HW1      445    0.049992523    3.150803374    1.945520221
  141 SOLV  HW2      446    0.067026737    3.201980613    1.791386650
  142 SOLV  OW       447    3.339613324    0.179396467    0.408381181
  142 SOLV  HW1      448    3.427533375    0.182184609    0.455962402
  142 SOLV  HW2      449    3.301157471    0.271611565    0.404016446
  143 SOLV  OW       450    0.551853319    0.170948717    3.134991913
  143 SOLV  HW1      451    0.531670212    0.181695445    3.037633473
  143 SOLV  HW2      452    0.531618331    0.256403160    3.182840864
  144 SOLV  OW       453    3.692420964    2.583200492    0.581914178
  144 SOLV  HW1      454    3.712140218    2.489597211    0.611087773
  144 SOLV  HW2      455    3.752211543    2.646658306    0.630900222
  145 SOLV  OW       456    1.207369665    3.223152472    3.359087436
  145 SOLV  HW1      457    1.228716532    3.320660189    3.352901133
  145 SOLV  HW2      458    1.236652731    3.177252855    3.275197947
  146 SOLV  OW       459    2.005488327    3.193439596    2.394393944
  146 SOLV  HW1      460    1.973899105    3.256474055    2.323468006
  146 SOLV  HW2      461    2.065761060    3.242027478    2.457703282
  147 SOLV  OW       462    1.323006500    0.570416100    2.929241695
  147 SOLV  HW1      463    1.348257715    0.661275229    2.962539605
  147 SOLV  HW2      464    1.228196127    0.571750722    2.897447288
  148 SOLV  OW       465    2.231244545    2.918937081    3.099441758
  148 SOLV  HW1      466    2.255111747    2.886962255    3.191144200
  148 SOLV  HW2      467    2.157292355    2.985966046    3.105727294
  149 SOLV  OW       468    0.691935989    1.695144860    1.251959953
  149 SOLV  HW1      469    0.696042314    1.696019911    1.351880052
  149 SOLV  HW2      470    0.753483473    1.624642221    1.216705459
  150 SOLV  OW       471    1.500902126    1.592125515    0.815841491
  150 SOLV  HW1      472    1.525290760    1.597376334    0.912688782
  150 SOLV  HW2      473    1.488727995    1.496365155    0.789699604
  151 SOLV  OW       474    2.966619627    3.505707044    1.546256327
  151 SOLV  HW1      475    3.047931391    3.543197110    1.501710206
  151 SOLV  HW2      476    2.978424890    3.509160399    1.645504436
  152 SOLV  OW       477    0.266667394    0.372058647    2.836702724
  152 SOLV  HW1      478    0.266045971    0.332847701    2.744705751
  152 SOLV  HW2      479    0.180482676    0.350575815    2.882658888
  153 SOLV  OW       480    0.894856441    3.243458953    1.336402581
  153 SOLV  HW1      481    0.903065968    3.175937119    1.409717779
  153 SOLV  HW2      482    0.943050322    3.327086266    1.362583726
  154 SOLV  OW       483    0.842430631    0.354679971    2.435059390
  154 SOLV  HW1      484    0.777080227    0.395079718    2.499079905
  154 SOLV  HW2      485    0.854772503    0.257832302    2.456730305
  155 SOLV  OW       486    1.664857118    3.238427866    3.176543087
  155 SOLV  HW1      487    1.735629434    3.172146096    3.201030701
  155 SOLV  HW2      488    1.574933927    3.195198106    3.183367439
  156 SOLV  OW       489    0.248335303    2.928464295    2.252854571
  156 SOLV  HW1      490    0.277685699    2.867270114    2.326310309
  156 SOLV  HW2      491    0.323214574    2.990382541    2.229166685
  157 SOLV  OW       492    1.912577846    3.593368805    1.223822316
  157 SOLV  HW1      493    1.867459192    3.651517353    1.291530620
  157 SOLV  HW2      494    1.976473795    3.531852682    1.270022140
  158 SOLV  OW       495    1.744099550    2.123224265    2.124163488
  158 SOLV  HW1      496    1.685136677    2.050817914    2.088351955
  158 SOLV  HW2      497    1.689832279    2.185594059    2.180437642
  159 SOLV  OW       498    1.107035779    0.955327523    3.192009602
  159 SOLV  HW1      499    1.110714425    0.855488602    3.187490527
  159 SOLV  HW2      500    1.076157859    0.983444222    3.282882535
  160 SOLV  OW       501    2.135172328    0.029590370    0.607574095
  160 SOLV  HW1      502    2.189630547   -0.008203811    0.532692642
  160 SOLV  HW2      503    2.195830684    0.072386435    0.674584158
  161 SOLV  OW       504    2.724301923    3.355182756    0.070755817
  161 SOLV  HW1      505    2.821511806    3.364203854    0.049102906
  161 SOLV  HW2      506    2.701941281    3.413816857    0.148614629
  162 SOLV  OW       507    3.628723065    3.397924465    0.226629095
  162 SOLV  HW1      508    3.592437178    3.439777220    0.309885775
  162 SOLV  HW2      509    3.694036220    3.326267530    0.251112273
  163 SOLV  OW       510    0.710534079    1.579431668    3.337545820
  163 SOLV  HW1      511    0.614155622    1.597862550    3.318231642
  163 SOLV  HW2      512    0.762604302    1.664599168    3.331484764
  164 SOLV  OW       513    2.171894547    2.402532497    0.865069706
  164 SOLV  HW1      514    2.169778141    2.407577090    0.765211954
  164 SOLV  HW2      515    2.196974496    2.491850712    0.902415258
  165 SOLV  OW       516    3.178799199    3.187452573    3.635574894
  165 SOLV  HW1      517    3.121717750    3.128570179    3.578338530
  165 SOLV  HW2      518    3.271437990    3.190715725    3.598041643
  166 SOLV  OW       519    1.997567966    1.649528652    3.095059326
  166 SOLV  HW1      520    1.908257161    1.642299631    3.050639203
  166 SOLV  HW2      521    1.994066356    1.720366098    3.165568924
  167 SOLV  OW       522    1.639594773    2.482747196    0.902467909
  167 SOLV  HW1      523    1.738661401    2.495403674    0.907524323
  167 SOLV  HW2      524    1.594881940    2.571993376    0.896324845
  168 SOLV  OW       525    0.530379246    0.653975555    1.202471201
  168 SOLV  HW1      526    0.465547165    0.621754843    1.133488757
  168 SOLV  HW2      527    0.621929995    0.658724364    1.162498040
  169 SOLV  OW       528    2.602970930    1.507682250    3.522437146
  169 SOLV  HW1      529    2.568708369    1.560730072    3.599985876
  169 SOLV  HW2      530    2.535376120    1.508955433    3.448741770
  170 SOLV  OW       531    0.980807456    1.386614551    2.115468690
  170 SOLV  HW1      532    1.007511258    1.343384061    2.201606243
  170 SOLV  HW2      533    1.035061146    1.469466349    2.101552796
  171 SOLV  OW       534    1.130430498    0.083719742    1.883289872
  171 SOLV  HW1      535    1.229438920    0.089807296    1.870568737
  171 SOLV  HW2      536    1.089575403    0.174096194    1.870468544
  172 SOLV  OW       537    0.739168256    1.996674236    3.587338627
  172 SOLV  HW1      538    0.798963313    2.076530686    3.580323092
  172 SOLV  HW2      539    0.724521955    1.974389712    3.683725885
  173 SOLV  OW       540    2.894806793    3.495156354    1.830539447
  173 SOLV  HW1      541    2.798613540    3.517346504    1.846489552
  173 SOLV  HW2      542    2.951158483    3.538981648    1.900580636
  174 SOLV  OW       543    3.534311070    3.631755977    3.225141003
  174 SOLV  HW1      544    3.493848149    3.550042531    3.266218323
  174 SOLV  HW2      545    3.551701933    3.699737104    3.296399549
  175 SOLV  OW       546    2.212540929    0.599896108    3.393950397
  175 SOLV  HW1      547    2.220654246    0.604704638    3.493504417
  175 SOLV  HW2      548    2.283910369    0.655981941    3.351965803
  176 SOLV  OW       549    1.914636298    2.375048802    2.806769567
  176 SOLV  HW1      550    1.980904702    2.429873160    2.755738678
  176 SOLV  HW2      551    1.955710695    2.344641503    2.892732322
  177 SOLV  OW       552    0.510339645    2.331051067    3.644536965
  177 SOLV  HW1      553    0.607138657    2.354000779    3.634297820
  177 SOLV  HW2      554    0.465102913    2.401237282    3.699574094
  178 SOLV  OW       555    2.956823640    0.548307134    2.651422897
  178 SOLV  HW1      556    2.863916411    0.560164323    2.616364296
  178 SOLV  HW2      557    2.993431487    0.460765011    2.619836114
  179 SOLV  OW       558    2.634290283    1.844205781    2.649224704
  179 SOLV  HW1      559    2.725381473    1.833994560    2.689221072
  179 SOLV  HW2      560    2.607867538    1.940648063    2.650725133
  180 SOLV  OW       561    3.083993165    2.115453235    0.906591494
  180 SOLV  HW1      562    3.060881490    2.035632963    0.962232555
  180 SOLV  HW2      563    3.095398542    2.195200868    0.965850375
  181 SOLV  OW       564    0.762674443    1.554319193    2.180901979
  181 SOLV  HW1      565    0.685105748    1.528500986    2.238506648
  181 SOLV  HW2      566    0.830911877    1.481218620    2.182191619
  182 SOLV  OW       567    2.970472428    1.156706443    1.118421013
  182 SOLV  HW1      568    3.051633537    1.099629305    1.130937466
  182 SOLV  HW2      569    2.993069968    1.251826069    1.139474750
  183 SOLV  OW       570    0.584783438    0.088029061    0.674760904
  183 SOLV  HW1      571    0.572086191    0.036643334    0.759614953
  183 SOLV  HW2      572    0.648454843    0.038923723    0.615292187
  184 SOLV  OW       573    0.327381526    0.547696464    2.073021851
  184 SOLV  HW1      574    0.231385784    0.574122180    2.063721892
  184 SOLV  HW2      575    0.354275752    0.553198584    2.169179939
  185 SOLV  OW       576    0.234757895    2.071128397    3.354619678
  185 SOLV  HW1      577    0.329089038    2.088349332    3.383021392
  185 SOLV  HW2      578    0.198930027    1.992047690    3.404259509
  186 SOLV  OW       579    3.589254098    0.577583717    3.625390258
  186 SOLV  HW1      580    3.566289736    0.482002097    3.606996001
  186 SOLV  HW2      581    3.687866434    0.585982570    3.639761828
  187 SOLV  OW       582    3.528778367    0.600095874    1.291473105
  187 SOLV  HW1      583    3.532504065    0.685523330    1.343321507
  187 SOLV  HW2      584    3.448912913    0.601109842    1.231303082
  188 SOLV  OW       585    1.234798463    2.360095047    0.932938120
  188 SOLV  HW1      586    1.171202917    2.350081638    0.856417993
  188 SOLV  HW2      587    1.321403243    2.315507042    0.910322358
  189 SOLV  OW       588    0.452722581    2.045343221    1.169228988
  189 SOLV  HW1      589    0.422767805    2.140125875    1.158257911
  189 SOLV  HW2      590    0.536373764    2.042965996    1.223985194
  190 SOLV  OW       591    0.367946625    1.493999103    2.551457396
  190 SOLV  HW1      592    0.400722859    1.586427754    2.571017908
  190 SOLV  HW2      593    0.288228814    1.474157737    2.608494456
  191 SOLV  OW       594    2.948813836    2.973378143    3.627766243
  191 SOLV  HW1      595    2.893463579    2.970838703    3.711020917
  191 SOLV  HW2      596    2.909134570    3.038791467    3.563361601
  192 SOLV  OW       597    2.903219585    1.861150570    0.551478987
  192 SOLV  HW1      598    2.944835375    1.836327210    0.463993840
  192 SOLV  HW2      599    2.840604366    1.937954015    0.537982495
  193 SOLV  OW       600    3.309831390    2.319287915    2.331218231
  193 SOLV  HW1      601    3.252854664    2.237130912    2.333620528
  193 SOLV  HW2      602    3.259786518    2.395731852    2.371884392
  194 SOLV  OW       603    0.514300479    0.527715368    0.081259769
  194 SOLV  HW1      604    0.447504970    0.589380109    0.122942627
  194 SOLV  HW2      605    0.557540860    0.573170831    0.003377607
  195 SOLV  OW       606    2.748091342    1.531725158    0.340252530
  195 SOLV  HW1      607    2.731850801    1.616868753    0.290370790
  195 SOLV  HW2      608    2.825509400    1.483400564    0.299356394
  196 SOLV  OW       609    1.063327389    3.026349511    2.306012438
  196 SOLV  HW1      610    1.044049269    3.023494791    2.207929845
  196 SOLV  HW2      611    1.026838231    2.944045157    2.349538123
  197 SOLV  OW       612    3.459157682    2.614055402    3.083986620
  197 SOLV  HW1      613    3.516334702    2.673667434    3.140364961
  197 SOLV  HW2      614    3.439296968    2.529819113    3.134097616
  198 SOLV  OW       615    3.602329095    1.996756833    1.717103176
  198 SOLV  HW1      616    3.622005626    1.910202821    1.671030363
  198 SOLV  HW2      617    3.657404717    2.003481473    1.800306923
  199 SOLV  OW       618    1.026916011    2.498890616    1.069360048
  199 SOLV  HW1      619    1.022324174    2.466066732    1.163707793
  199 SOLV  HW2      620    1.087929735    2.439876726    1.016495722
  200 SOLV  OW       621    2.492285369    2.261383544    2.226092612
  200 SOLV  HW1      622    2.427095537    2.255131536    2.150509494
  200 SOLV  HW2      623    2.488332589    2.352997860    2.266002515
  201 SOLV  OW       624    0.155716491    1.278486232    3.427639084
  201 SOLV  HW1      625    0.229930327    1.236235253    3.375590742
  201 SOLV  HW2      626    0.073952147    1.221221631    3.421545399
  202 SOLV  OW       627    1.371344722    2.074403351    2.237498686
  202 SOLV  HW1      628    1.346719572    2.080050029    2.140742774
  202 SOLV  HW2      629    1.288582218    2.062139325    2.292270141
  203 SOLV  OW       630    0.380782072    3.336222472    0.262053768
  203 SOLV  HW1      631    0.346316213    3.256180050    0.311112593
  203 SOLV  HW2      632    0.303890609    3.387731427    0.224160105
  204 SOLV  OW       633    1.707902897    2.217873242    1.254709953
  204 SOLV  HW1      634    1.777927135    2.245789996    1.320426272
  204 SOLV  HW2      635    1.649380638    2.148084854    1.296014493
  205 SOLV  OW       636    1.935554531    1.242230723    0.891295513
  205 SOLV  HW1      637    1.906994946    1.260767102    0.797262563
  205 SOLV  HW2      638    2.010080191    1.304060926    0.916281506
  206 SOLV  OW       639    1.793111739    0.726351795    3.073615844
  206 SOLV  HW1      640    1.771388683    0.823900515    3.069869677
  206 SOLV  HW2      641    1.872071040    0.712075047    3.133309094
  207 SOLV  OW       642    0.614327899    2.112664241    2.072688344
  207 SOLV  HW1      643    0.579895616    2.025633658    2.107922105
  207 SOLV  HW2      644    0.704327192    2.098628061    2.031403926
  208 SOLV  OW       645    2.430876560    3.221774094    0.323512020
  208 SOLV  HW1      646    2.407300099    3.310762832    0.284440453
  208 SOLV  HW2      647    2.488523199    3.235012274    0.404152995
  209 SOLV  OW       648    1.341351225    1.718061062    2.442020455
  209 SOLV  HW1      649    1.281075138    1.726470241    2.521377825
  209 SOLV  HW2      650    1.418553489    1.780840643    2.452023705
  210 SOLV  OW       651    1.648743964    0.766841583    1.263586230
  210 SOLV  HW1      652    1.728944313    0.723872045    1.222075917
  210 SOLV  HW2      653    1.592487905    0.808420986    1.192116659
  211 SOLV  OW       654    2.298527209    1.457858246    1.417282380
  211 SOLV  HW1      655    2.300699467    1.405086413    1.332359924
  211 SOLV  HW2      656    2.331386439    1.550659494    1.399689111
  212 SOLV  OW       657    1.558159175    1.159822022    0.094310426
  212 SOLV  HW1      658    1.655817761    1.181337698    0.093145955
  212 SOLV  HW2      659    1.545677374    1.061088793    0.084443789
  213 SOLV  OW       660    3.186478914    0.167850614    1.992606054
  213 SOLV  HW1      661    3.209603008    0.071952442    2.009001413
  213 SOLV  HW2      662    3.258826139    0.210785120    1.938546292
  214 SOLV  OW       663    1.082284666    0.580295172    1.798267327
  214 SOLV  HW1      664    1.097642034    0.668467199    1.842891957
  214 SOLV  HW2      665    1.165824245    0.525527063    1.803070660
  215 SOLV  OW       666    1.385882485    3.591474610    0.518296257
  215 SOLV  HW1      667    1.389827091    3.561537269    0.613636706
  215 SOLV  HW2      668    1.478738028    3.599552689    0.482046034
  216 SOLV  OW       669    3.654274553    0.156266635    0.262121020
  216 SOLV  HW1      670    3.646846565    0.230416786    0.328815399
  216 SOLV  HW2      671    3.572937174    0.155518332    0.203939238
  217 SOLV  OW       672    3.615852407    0.948393541    0.154458196
  217 SOLV  HW1      673    3.580882565    0.924842399    0.063771758
  217 SOLV  HW2      674    3.710470393    0.979801787    0.146553956
  218 SOLV  OW       675    1.598801275    0.449834149    3.597458065
  218 SOLV  HW1      676    1.521263447    0.386695877    3.599143150
  218 SOLV  HW2      677    1.668853130    0.414915314    3.535210525
  219 SOLV  OW       678    3.586076942    0.328934048    0.487467282
  219 SOLV  HW1      679    3.574093419    0.428210308    0.485949605
  219 SOLV  HW2      680    3.648771844    0.304071791    0.561310028
  220 SOLV  OW       681    0.771407227    3.526603967    0.282099071
  220 SOLV  HW1      682    0.855042094    3.485667407    0.318582547
  220 SOLV  HW2      683    0.725877135    3.461158375    0.221721035
  221 SOLV  OW       684    2.149046087    1.196891831    3.231510866
  221 SOLV  HW1      685    2.170372194    1.128229907    3.161997732
  221 SOLV  HW2      686    2.058570280    1.178436655    3.269914581
  222 SOLV  OW       687    0.429180092    1.563923169    0.782542135
  222 SOLV  HW1      688    0.494389320    1.639614316    0.787041718
  222 SOLV  HW2      689    0.387467219    1.550500453    0.872439701
  223 SOLV  OW       690    0.051399578    0.202573383    0.656955108
  223 SOLV  HW1      691    0.134959681    0.157141583    0.626047670
  223 SOLV  HW2      692    0.001992892    0.142360455    0.719684112
  224 SOLV  OW       693    2.132448850    3.443410429    0.264723586
  224 SOLV  HW1      694    2.075931567    3.449107405    0.182412104
  224 SOLV  HW2      695    2.073496911    3.439930735    0.345434473
  225 SOLV  OW       696    3.267326559    2.858410543    0.253813932
  225 SOLV  HW1      697    3.321453614    2.834228572    0.173272604
  225 SOLV  HW2      698    3.312025135    2.933313845    0.302731649
  226 SOLV  OW       699    1.579719973    0.663536776    3.314387476
  226 SOLV  HW1      700    1.636151866    0.695905149    3.390344971
  226 SOLV  HW2      701    1.634987861    0.606183675    3.253907681
  227 SOLV  OW       702    2.780393460    3.092948288    1.946650514
  227 SOLV  HW1      703    2.741127910    3.130457515    1.862668419
  227 SOLV  HW2      704    2.756438518    3.151861050    2.023832639
  228 SOLV  OW       705    2.474395205    0.190354057    0.465985350
  228 SOLV  HW1      706    2.519190870    0.279679825    0.469991090
  228 SOLV  HW2      707    2.392236028    0.196801462    0.409327452
  229 SOLV  OW       708    0.837806614    3.605053472    3.110626703
  229 SOLV  HW1      709    0.846619282    3.697803221    3.074276982
  229 SOLV  HW2      710    0.818104084    3.541682383    3.035811425
  230 SOLV  OW       711    2.810025838    2.808213180    0.168021800
  230 SOLV  HW1      712    2.786728646    2.732303696    0.107223030
  230 SOLV  HW2      713    2.908636704    2.808501890    0.184674257
  231 SOLV  OW       714    3.587869937    0.531511308    0.727685606
  231 SOLV  HW1      715    3.509316258    0.472140016    0.745173003
  231 SOLV  HW2      716    3.670297956    0.475715135    0.717996855
  232 SOLV  OW       717    3.416409839    2.564912800    0.681364277
  232 SOLV  HW1      718    3.510529150    2.563740495    0.647576808
  232 SOLV  HW2      719    3.397042524    2.479140186    0.729001652
  233 SOLV  OW       720    0.824073221    2.346367991    2.665963050
  233 SOLV  HW1      721    0.780066656    2.318497275    2.751335824
  233 SOLV  HW2      722    0.919310318    2.370950217    2.684057866
  234 SOLV  OW       723    2.429966624    0.699620982    2.302760039
  234 SOLV  HW1      724    2.341409426    0.736839680    2.274936827
  234 SOLV  HW2      725    2.474154272    0.762837627    2.366420949
  235 SOLV  OW       726    3.167453614    1.887392577    1.517942281
  235 SOLV  HW1      727    3.176133167    1.986953331    1.521661974
  235 SOLV  HW2      728    3.152728752    1.851764072    1.610220031
  236 SOLV  OW       729    2.521024705    0.135384353    3.460157440
  236 SOLV  HW1      730    2.597104568    0.184780671    3.418042839
  236 SOLV  HW2      731    2.475277454    0.079451708    3.391017004
  237 SOLV  OW       732    3.488253974    3.115216581    2.585737085
  237 SOLV  HW1      733    3.467680873    3.022370721    2.616691529
  237 SOLV  HW2      734    3.427686660    3.139222817    2.509862308
  238 SOLV  OW       735    0.456923272    0.818101393    1.635620612
  238 SOLV  HW1      736    0.440186397    0.850962818    1.542661713
  238 SOLV  HW2      737    0.534106425    0.754510947    1.635087340
  239 SOLV  OW       738    2.494354677    2.403172754    0.339327854
  239 SOLV  HW1      739    2.582928409    2.445844846    0.321016266
  239 SOLV  HW2      740    2.421169114    2.468072970    0.318511720
  240 SOLV  OW       741    2.573234885    1.283960474    1.219406172
  240 SOLV  HW1      742    2.616679548    1.242874568    1.139241782
  240 SOLV  HW2      743    2.618698503    1.251368173    1.302306844
  241 SOLV  OW       744    0.583786350    0.316612322    1.464658031
  241 SOLV  HW1      745    0.646097689    0.388665197    1.434233203
  241 SOLV  HW2      746    0.579363251    0.244859925    1.395145582
  242 SOLV  OW       747    0.153905586    2.715207793    2.660152445
  242 SOLV  HW1      748    0.174878010    2.622385948    2.690904195
  242 SOLV  HW2      749    0.104803876    2.763935521    2.732374254
  243 SOLV  OW       750    2.947497258    3.538898536    3.120557423
  243 SOLV  HW1      751    2.962641030    3.557547328    3.217636399
  243 SOLV  HW2      752    3.033690891    3.548981132    3.070854352
  244 SOLV  OW       753    2.990606304    0.283499573    1.595878485
  244 SOLV  HW1      754    2.935725214    0.309582812    1.675308002
  244 SOLV  HW2      755    3.063491411    0.221378614    1.624689327
  245 SOLV  OW       756    3.466578983    0.782774146    0.669708048
  245 SOLV  HW1      757    3.498382509    0.688004714    0.672743721
  245 SOLV  HW2      758    3.449638467    0.815221876    0.762778405
  246 SOLV  OW       759    0.865830743    3.013216444    0.181899672
  246 SOLV  HW1      760    0.956442832    3.000465369    0.141545058
  246 SOLV  HW2      761    0.872915988    3.009375407    0.281581873
  247 SOLV  OW       762    1.314424867    1.811877495    1.514352188
  247 SOLV  HW1      763    1.293522550    1.894207784    1.461565151
  247 SOLV  HW2      764    1.269178877    1.733106313    1.472525684
  248 SOLV  OW       765    2.366667652    1.194919572    0.786865716
  248 SOLV  HW1      766    2.298322341    1.150182596    0.844566893
  248 SOLV  HW2      767    2.322699940    1.229775897    0.704078206
  249 SOLV  OW       768    0.994574032    1.241370091    3.439566554
  249 SOLV  HW1      769    1.094312430    1.240964974    3.446906106
  249 SOLV  HW2      770    0.960513764    1.147415482    3.443322635
  250 SOLV  OW       771    0.831515125    2.590299658    2.956679933
  250 SOLV  HW1      772    0.875866951    2.628085045    2.875399387
  250 SOLV  HW2      773    0.869815834    2.633180713    3.038506253
  251 SOLV  OW       774    1.876853770    0.908654798    3.722633204
  251 SOLV  HW1      775    1.782531403    0.904393854    3.755599836
  251 SOLV  HW2      776    1.876974020    0.916523579    3.622935245
  252 SOLV  OW       777    0.610159540    1.387553133    1.953574351
  252 SOLV  HW1      778    0.652817659    1.467565774    1.995743211
  252 SOLV  HW2      779    0.510661345    1.396379512    1.958487430
  253 SOLV  OW       780    0.940785253    3.658728088    1.776736916
  253 SOLV  HW1      781    0.853432215    3.660880914    1.825381275
  253 SOLV  HW2      782    1.003778758    3.724241123    1.818465150
  254 SOLV  OW       783    1.711744362    1.821274642    1.118962899
  254 SOLV  HW1      784    1.788224827    1.789250520    1.063045722
  254 SOLV  HW2      785    1.744297320    1.841930871    1.211240143
  255 SOLV  OW       786    1.482498051    2.697881776    0.852152686
  255 SOLV  HW1      787    1.565183504    2.747485424    0.878689623
  255 SOLV  HW2      788    1.445109133    2.737826577    0.768438619
  256 SOLV  OW       789    0.248569314    2.405575165    0.694416293
  256 SOLV  HW1      790    0.317819771    2.375082397    0.629023680
  256 SOLV  HW2      791    0.161838249    2.359778761    0.674871200
  257 SOLV  OW       792    0.650013069    2.614609295    1.425152329
  257 SOLV  HW1      793    0.632616717    2.534237880    1.368236806
  257 SOLV  HW2      794    0.606888908    2.602114055    1.514515091
  258 SOLV  OW       795    1.810875549    0.302014078    1.499694119
  258 SOLV  HW1      796    1.711276709    0.298300291    1.507832261
  258 SOLV  HW2      797    1.838944429    0.395134921    1.476401230
  259 SOLV  OW       798    2.155328209    0.698681614    2.747182705
  259 SOLV  HW1      799    2.190999782    0.612281298    2.711624800
  259 SOLV  HW2      800    2.055575820    0.698997668    2.740033490
  260 SOLV  OW       801    0.625002662    2.242833434    2.315212269
  260 SOLV  HW1      802    0.631432463    2.161527338    2.373073888
  260 SOLV  HW2      803    0.618414439    2.215070162    2.219369968
  261 SOLV  OW       804    1.496903486    0.399122574    2.763399081
  261 SOLV  HW1      805    1.436302358    0.458004537    2.816899168
  261 SOLV  HW2      806    1.454248912    0.378713782    2.675275267
  262 SOLV  OW       807    0.750735012    2.059790337    2.505262402
  262 SOLV  HW1      808    0.818301512    2.131635368    2.488691892
  262 SOLV  HW2      809    0.778083836    2.006107280    2.585085200
  263 SOLV  OW       810    3.130600427    0.338533870    2.615609412
  263 SOLV  HW1      811    3.153014439    0.241090092    2.617131274
  263 SOLV  HW2      812    3.187281878    0.386794656    2.682378118
  264 SOLV  OW       813    2.813610762    0.810325603    0.180090689
  264 SOLV  HW1      814    2.810881842    0.710517888    0.174355561
  264 SOLV  HW2      815    2.880095513    0.837895558    0.249527556
  265 SOLV  OW       816    1.929332253    0.958643757    1.178771540
  265 SOLV  HW1      817    1.962013468    1.052877820    1.171475074
  265 SOLV  HW2      818    1.832392735    0.955023353    1.154463297
  266 SOLV  OW       819    2.376923868    0.172183613    1.250271087
  266 SOLV  HW1      820    2.344478886    0.080319654    1.272851957
  266 SOLV  HW2      821    2.466076118    0.187451076    1.292936856
  267 SOLV  OW       822    1.385052390    3.442787514    0.758285052
  267 SOLV  HW1      823    1.379409261    3.346657872    0.731289590
  267 SOLV  HW2      824    1.405769639    3.448806821    0.855937712
  268 SOLV  OW       825    0.774158181    3.421261314    2.687551173
  268 SOLV  HW1      826    0.820756757    3.495187054    2.736187099
  268 SOLV  HW2      827    0.690355588    3.456464355    2.645840434
  269 SOLV  OW       828    1.727876515    1.002477374    3.089695420
  269 SOLV  HW1      829    1.680917256    0.967406566    3.008661160
  269 SOLV  HW2      830    1.792108842    1.074167687    3.062558526
  270 SOLV  OW       831    0.227468600    2.199398176    1.130679073
  270 SOLV  HW1      832    0.172247921    2.116020111    1.131284657
  270 SOLV  HW2      833    0.172021120    2.276310165    1.162485280
  271 SOLV  OW       834    1.099566760    0.331663901    2.236303155
  271 SOLV  HW1      835    1.069625686    0.410526343    2.290022965
  271 SOLV  HW2      836    1.102928396    0.250735979    2.294962681
  272 SOLV  OW       837    0.816812433    0.193847428    3.311562169
  272 SOLV  HW1      838    0.797391776    0.165535388    3.405493897
  272 SOLV  HW2      839    0.731788624    0.221817592    3.266947977
  273 SOLV  OW       840    3.254951570    1.136384796    1.200405287
  273 SOLV  HW1      841    3.321248269    1.118986504    1.273229855
  273 SOLV  HW2      842    3.275988685    1.078439798    1.121658201
  274 SOLV  OW       843    1.575749014    0.149034874    0.304808227
  274 SOLV  HW1      844    1.535493295    0.191975159    0.385659959
  274 SOLV  HW2      845    1.594531179    0.052721248    0.324102602
  275 SOLV  OW       846    0.333951012    3.624779478    0.803045236
  275 SOLV  HW1      847    0.237367583    3.626598996    0.777166464
  275 SOLV  HW2      848    0.375181114    3.539157033    0.771897180
  276 SOLV  OW       849    3.415328168    0.264226599    0.133956748
  276 SOLV  HW1      850    3.364827886    0.195136089    0.185703535
  276 SOLV  HW2      851    3.351847071    0.315641698    0.076267123
  277 SOLV  OW       852    1.768588369    1.685451733    1.876324410
  277 SOLV  HW1      853    1.864215863    1.663908333    1.856509520
  277 SOLV  HW2      854    1.709492179    1.616860812    1.833848008
  278 SOLV  OW       855    1.721995036    0.128852651    0.660942084
  278 SOLV  HW1      856    1.717219198    0.200390739    0.730661826
  278 SOLV  HW2      857    1.683945834    0.163362704    0.575136138
  279 SOLV  OW       858    1.080778715    1.126611701    0.641647838
  279 SOLV  HW1      859    1.128099399    1.103494224    0.556640039
  279 SOLV  HW2      860    1.090540020    1.051324376    0.706736134
  280 SOLV  OW       861    1.177984792    1.046235799    1.676142139
  280 SOLV  HW1      862    1.098815386    0.995907485    1.710794331
  280 SOLV  HW2      863    1.252679987    0.982314141    1.657810019
  281 SOLV  OW       864    2.096500567    1.413958721    1.604973647
  281 SOLV  HW1      865    2.065606990    1.322795969    1.577837474
  281 SOLV  HW2      866    2.174989916    1.440568293    1.549001957
  282 SOLV  OW       867    2.189466227    0.247401957    2.829474372
  282 SOLV  HW1      868    2.124471156    0.282297647    2.761951285
  282 SOLV  HW2      869    2.160832442    0.275720309    2.921014251
  283 SOLV  OW       870    2.185760720    3.443783826    2.840058847
  283 SOLV  HW1      871    2.208493882    3.540811999    2.831684779
  283 SOLV  HW2      872    2.246954003    3.400840597    2.906486234
  284 SOLV  OW       873    3.264424243    0.039681310    0.995105296
  284 SOLV  HW1      874    3.231479552    0.000021656    1.080798124
  284 SOLV  HW2      875    3.191903237    0.094832926    0.953869128
  285 SOLV  OW       876    3.603504340    3.570089276    0.012185880
  285 SOLV  HW1      877    3.623859925    3.519194193    0.095832320
  285 SOLV  HW2      878    3.688934872    3.600912323   -0.029681944
  286 SOLV  OW       879    1.869824767    2.279509881    1.453694494
  286 SOLV  HW1      880    1.910220891    2.281907170    1.545148120
  286 SOLV  HW2      881    1.927297404    2.331531412    1.390512228
  287 SOLV  OW       882    2.733788993    0.252183895    2.337329220
  287 SOLV  HW1      883    2.640468410    0.238462313    2.304088986
  287 SOLV  HW2      884    2.798635772    0.215325208    2.270709475
  288 SOLV  OW       885    0.877494091    0.342956426    0.103681113
  288 SOLV  HW1      886    0.795992688    0.345625170    0.161575774
  288 SOLV  HW2      887    0.931738963    0.262020571    0.126225361
  289 SOLV  OW       888    3.329838873    2.493292727    1.980688526
  289 SOLV  HW1      889    3.416599574    2.448269440    2.001836403
  289 SOLV  HW2      890    3.319914534    2.501583036    1.881519756
  290 SOLV  OW       891    0.755418660    0.728967799    3.083684821
  290 SOLV  HW1      892    0.834485809    0.688980851    3.037307843
  290 SOLV  HW2      893    0.736280287    0.677505771    3.167271029
  291 SOLV  OW       894    0.134748571    0.719245180    0.744134165
  291 SOLV  HW1      895    0.123807748    0.619850302    0.745788730
  291 SOLV  HW2      896    0.065759842    0.759353103    0.683854564
  292 SOLV  OW       897    2.639964298    1.507192471    2.719191688
  292 SOLV  HW1      898    2.732941993    1.520996809    2.685042907
  292 SOLV  HW2      899    2.574390198    1.542827553    2.652621020
  293 SOLV  OW       900    2.010076821    3.162611825    1.153651730
  293 SOLV  HW1      901    2.001868288    3.214918462    1.068810230
  293 SOLV  HW2      902    2.104113774    3.130121769    1.163793455
  294 SOLV  OW       903    0.378855064    2.484220685    1.176453355
  294 SOLV  HW1      904    0.437134503    2.420768246    1.227219935
  294 SOLV  HW2      905    0.375599193    2.571991855    1.224281833
  295 SOLV  OW       906    0.096193314    0.012456108    1.677012696
  295 SOLV  HW1      907    0.082909077    0.109758277    1.658100771
  295 SOLV  HW2      908    0.186497101   -0.001556823    1.717639849
  296 SOLV  OW       909    2.785794087    3.683128672    2.453438929
  296 SOLV  HW1      910    2.763749662    3.777482489    2.428684487
  296 SOLV  HW2      911    2.705548147    3.625249075    2.438882676
  297 SOLV  OW       912    3.572645346    2.214347258    0.445140169
  297 SOLV  HW1      913    3.539768491    2.301125212    0.407855209
  297 SOLV  HW2      914    3.506815095    2.179739428    0.511999325
  298 SOLV  OW       915    3.458075671    3.290291323    2.872604525
  298 SOLV  HW1      916    3.540879774    3.243358655    2.903301772
  298 SOLV  HW2      917    3.381804652    3.225626771    2.870942573
  299 SOLV  OW       918    3.046328352    1.934118187    3.057831485
  299 SOLV  HW1      919    3.075695750    1.964362301    2.967144338
  299 SOLV  HW2      920    3.116749970    1.957064292    3.125029492
  300 SOLV  OW       921    2.820631352    3.341477526    2.947575476
  300 SOLV  HW1      922    2.780463506    3.405143551    2.881748648
  300 SOLV  HW2      923    2.849821734    3.391724165    3.028958198
  301 SOLV  OW       924    1.422400432    1.032267471    0.729456751
  301 SOLV  HW1      925    1.480200490    0.950704805    0.726523004
  301 SOLV  HW2      926    1.380254716    1.046466215    0.639879905
  302 SOLV  OW       927    0.943306803    0.910576524    1.735083952
  302 SOLV  HW1      928    0.938423278    0.863009984    1.647247254
  302 SOLV  HW2      929    0.851339946    0.937876040    1.763342037
  303 SOLV  OW       930    2.092298373    0.017987145    3.015550477
  303 SOLV  HW1      931    2.111468295   -0.003947533    2.919879898
  303 SOLV  HW2      932    2.144508682    0.098992356    3.042265125
  304 SOLV  OW       933    2.008459583    1.000042975    2.829272959
  304 SOLV  HW1      934    2.027853429    1.023610500    2.734035081
  304 SOLV  HW2      935    1.910362912    0.984014300    2.840310907
  305 SOLV  OW       936    1.347729552    0.617879202    3.713953776
  305 SOLV  HW1      937    1.432818247    0.657137162    3.748890721
  305 SOLV  HW2      938    1.360158326    0.519860627    3.698471272
  306 SOLV  OW       939    0.313103175    2.817091403    0.888074530
  306 SOLV  HW1      940    0.394770132    2.776373609    0.847178075
  306 SOLV  HW2      941    0.262485073    2.867600001    0.818155887
  307 SOLV  OW       942    2.841446635    1.783390818    3.383375477
  307 SOLV  HW1      943    2.799058981    1.808116562    3.296243878
  307 SOLV  HW2      944    2.820877907    1.687834393    3.404490581
  308 SOLV  OW       945    0.377077766    0.811979953    3.380380029
  308 SOLV  HW1      946    0.323768541    0.873233859    3.322006504
  308 SOLV  HW2      947    0.319230867    0.777854954    3.454478032
  309 SOLV  OW       948    2.508606429    3.315951406    2.094416665
  309 SOLV  HW1      949    2.559463207    3.242130845    2.138750370
  309 SOLV  HW2      950    2.423840892    3.332891701    2.144707428
  310 SOLV  OW       951    0.603207894    0.942269975    3.446454211
  310 SOLV  HW1      952    0.520405100    0.894496219    3.417081501
  310 SOLV  HW2      953    0.578168690    1.029206524    3.489074092
  311 SOLV  OW       954    2.089089442    0.365739874    3.044260191
  311 SOLV  HW1      955    2.017822095    0.334369146    2.981504220
  311 SOLV  HW2      956    2.049186364    0.382091539    3.134492087
  312 SOLV  OW       957    2.464295548    1.095603819    1.738118835
  312 SOLV  HW1      958    2.517216871    1.061416097    1.660453265
  312 SOLV  HW2      959    2.443975067    1.020063168    1.800424710
  313 SOLV  OW       960    3.418624255    3.616048040    0.857427725
  313 SOLV  HW1      961    3.374990028    3.542201394    0.806028313
  313 SOLV  HW2      962    3.348510044    3.671086107    0.902745073
  314 SOLV  OW       963    0.718272383    3.059461020    2.060531479
  314 SOLV  HW1      964    0.630185716    3.027364505    2.025739189
  314 SOLV  HW2      965    0.782846882    2.983139548    2.063190626
  315 SOLV  OW       966    3.078887247    3.287607237    1.761592850
  315 SOLV  HW1      967    2.994032570    3.335737531    1.783606207
  315 SOLV  HW2      968    3.090753358    3.210618283    1.824308720
  316 SOLV  OW       969    1.149124606    0.684105504    3.215605102
  316 SOLV  HW1      970    1.136671025    0.655556783    3.310637840
  316 SOLV  HW2      971    1.246828017    0.689273914    3.194900966
  317 SOLV  OW       972    0.542272318    0.134284339    1.242102969
  317 SOLV  HW1      973    0.506807108    0.078740914    1.166878052
  317 SOLV  HW2      974    0.640197152    0.117097709    1.252914581
  318 SOLV  OW       975    1.727581357    3.482937952    1.708274154
  318 SOLV  HW1      976    1.677865379    3.453290733    1.789817730
  318 SOLV  HW2      977    1.761704692    3.402824986    1.659106468
  319 SOLV  OW       978    0.410853043    1.540520439    1.653031656
  319 SOLV  HW1      979    0.381433197    1.599879076    1.578115921
  319 SOLV  HW2      980    0.488665787    1.485255432    1.623160606
  320 SOLV  OW       981    0.437646749    3.704393047    1.058584720
  320 SOLV  HW1      982    0.414039039    3.622388423    1.110734062
  320 SOLV  HW2      983    0.426078982    3.686242289    0.960920326
  321 SOLV  OW       984    3.423868011    1.270384852    3.107666788
  321 SOLV  HW1      985    3.440591418    1.367841081    3.092686686
  321 SOLV  HW2      986    3.325378624    1.253972674    3.113336867
  322 SOLV  OW       987    3.076033985    2.749027111    0.045716731
  322 SOLV  HW1      988    3.049519843    2.822983230   -0.016162875
  322 SOLV  HW2      989    3.114419227    2.787849002    0.129508289
  323 SOLV  OW       990    2.524494737    0.860262607    2.504667915
  323 SOLV  HW1      991    2.435492054    0.881722486    2.544913964
  323 SOLV  HW2      992    2.581022875    0.942743669    2.502918401
  324 SOLV  OW       993    1.094314665    1.808308649    3.251774347
  324 SOLV  HW1      994    1.125165645    1.752780703    3.329015253
  324 SOLV  HW2      995    0.994682062    1.816553995    3.254359821
  325 SOLV  OW       996    3.486690112    0.981113903    2.381414990
  325 SOLV  HW1      997    3.486386132    1.056831845    2.446745747
  325 SOLV  HW2      998    3.548063847    0.909208894    2.414038627
  326 SOLV  OW       999    2.227736784    2.774216682    3.376822566
  326 SOLV  HW1     1000    2.164301068    2.809140724    3.445787571
  326 SOLV  HW2     1001    2.319734079    2.808572261    3.395745929
  327 SOLV  OW      1002    0.810275578    0.408474619    3.063074468
  327 SOLV  HW1     1003    0.717735465    0.446312807    3.060575353
  327 SOLV  HW2     1004    0.876564856    0.481434797    3.046219097
  328 SOLV  OW      1005    1.363383454    2.769856785    2.652736394
  328 SOLV  HW1     1006    1.432997741    2.732800760    2.591233144
  328 SOLV  HW2     1007    1.356955606    2.868841579    2.639986823
  329 SOLV  OW      1008    0.688753683    1.406625105    1.673813055
  329 SOLV  HW1     1009    0.672174742    1.377432188    1.768016596
  329 SOLV  HW2     1010    0.754983596    1.345102460    1.631035159
  330 SOLV  OW      1011    3.256022193    2.291885392    2.660369225
  330 SOLV  HW1     1012    3.318507369    2.366750621    2.638180291
  330 SOLV  HW2     1013    3.162125458    2.326263765    2.662095650
  331 SOLV  OW      1014    0.161354789    1.200915346    2.202930534
  331 SOLV  HW1     1015    0.230502362    1.272695742    2.211063092
  331 SOLV  HW2     1016    0.190491684    1.134138326    2.134447750
  332 SOLV  OW      1017    0.975413164    3.121146384    1.631217302
  332 SOLV  HW1     1018    0.965254338    3.205188382    1.684463545
  332 SOLV  HW2     1019    1.029852749    3.055216401    1.683091598
  333 SOLV  OW      1020    0.328353428    1.667017412    2.144532124
  333 SOLV  HW1     1021    0.424611520    1.691733927    2.133352610
  333 SOLV  HW2     1022    0.284706379    1.730875573    2.207924152
  334 SOLV  OW      1023    1.623443666    2.822969869    1.484550076
  334 SOLV  HW1     1024    1.541086652    2.771914656    1.459805025
  334 SOLV  HW2     1025    1.597613174    2.913380929    1.518613848
  335 SOLV  OW      1026    2.284310787    2.213019161    3.411762126
  335 SOLV  HW1     1027    2.365324410    2.162490189    3.382006955
  335 SOLV  HW2     1028    2.245930575    2.263105747    3.334173354
  336 SOLV  OW      1029    1.659593943    0.267770807    2.589302277
  336 SOLV  HW1     1030    1.623109602    0.291140958    2.679428406
  336 SOLV  HW2     1031    1.658030844    0.348789126    2.530705866
  337 SOLV  OW      1032    3.619723228    1.911137398    0.896585305
  337 SOLV  HW1     1033    3.590825614    1.851982690    0.971866708
  337 SOLV  HW2     1034    3.592085718    1.870258330    0.809598890
  338 SOLV  OW      1035    3.144780214    0.484295504    2.377658324
  338 SOLV  HW1     1036    3.071410363    0.548254031    2.400634399
  338 SOLV  HW2     1037    3.166006655    0.427887090    2.457465489
  339 SOLV  OW      1038    0.518760960    3.014803716    1.341448259
  339 SOLV  HW1     1039    0.590752778    2.981515474    1.402350363
  339 SOLV  HW2     1040    0.522205914    2.964409562    1.255143495
  340 SOLV  OW      1041    1.010403646    0.317921225    1.959631063
  340 SOLV  HW1     1042    1.005402550    0.295364482    2.056933398
  340 SOLV  HW2     1043    1.087255660    0.379902754    1.943708927
  341 SOLV  OW      1044    3.113354506    1.884330995    2.436776495
  341 SOLV  HW1     1045    3.029186375    1.830696769    2.430417773
  341 SOLV  HW2     1046    3.191424258    1.826847083    2.412238638
  342 SOLV  OW      1047    0.181498096    3.442064678    3.398140139
  342 SOLV  HW1     1048    0.231180310    3.418047434    3.481535584
  342 SOLV  HW2     1049    0.083540332    3.428000485    3.412509262
  343 SOLV  OW      1050    0.568943910    2.017624529    2.746457939
  343 SOLV  HW1     1051    0.513958982    2.025784604    2.829596302
  343 SOLV  HW2     1052    0.526626796    2.070917493    2.673170662
  344 SOLV  OW      1053    0.959126107    2.205433686    2.374805443
  344 SOLV  HW1     1054    1.047198737    2.159901540    2.387843315
  344 SOLV  HW2     1055    0.964464277    2.298950833    2.409848094
  345 SOLV  OW      1056    2.940151689    1.520345678    0.965388455
  345 SOLV  HW1     1057    2.935530689    1.599800820    0.904832958
  345 SOLV  HW2     1058    3.024859666    1.523769714    1.018437696
  346 SOLV  OW      1059    2.056767339    0.681981851    0.493281791
  346 SOLV  HW1     1060    1.972273287    0.635361240    0.519527369
  346 SOLV  HW2     1061    2.037104791    0.748547328    0.421281670
  347 SOLV  OW      1062    0.984350228    0.066481994    0.854265605
  347 SOLV  HW1     1063    0.987068886    0.165068298    0.870843682
  347 SOLV  HW2     1064    1.029440861    0.046055529    0.767369008
  348 SOLV  OW      1065    0.896523252    0.279365520    0.439155603
  348 SOLV  HW1     1066    0.833372746    0.315657516    0.370622069
  348 SOLV  HW2     1067    0.876110337    0.320137862    0.528165259
  349 SOLV  OW      1068    1.609384601    0.871920024    1.817646718
  349 SOLV  HW1     1069    1.644619328    0.963577355    1.798740715
  349 SOLV  HW2     1070    1.683644668    0.813954147    1.851192958
  350 SOLV  OW      1071    2.346372556    2.110164229    3.081997671
  350 SOLV  HW1     1072    2.357302444    2.205824332    3.109036669
  350 SOLV  HW2     1073    2.351899797    2.051801559    3.163020264
  351 SOLV  OW      1074    0.531210136    2.869274672    0.361082962
  351 SOLV  HW1     1075    0.431955980    2.874493374    0.350001369
  351 SOLV  HW2     1076    0.555888055    2.779933370    0.398639607
  352 SOLV  OW      1077    1.730931055    0.549647941    1.688734710
  352 SOLV  HW1     1078    1.830264444    0.538426661    1.691371205
  352 SOLV  HW2     1079    1.706273109    0.610450715    1.613269759
  353 SOLV  OW      1080    0.674331649    0.997529387    1.931348622
  353 SOLV  HW1     1081    0.703826021    1.068921377    1.994867858
  353 SOLV  HW2     1082    0.608359613    1.035714527    1.866610687
  354 SOLV  OW      1083    1.697105930    2.194344710    0.401828219
  354 SOLV  HW1     1084    1.689492183    2.263831535    0.473349183
  354 SOLV  HW2     1085    1.622233593    2.128690649    0.411062308
  355 SOLV  OW      1086    3.162797654    0.746356410    2.660859191
  355 SOLV  HW1     1087    3.087624412    0.680867133    2.668613455
  355 SOLV  HW2     1088    3.235019354    0.707535816    2.603614643
  356 SOLV  OW      1089    3.681415765    1.281624757    0.125393637
  356 SOLV  HW1     1090    3.581651061    1.288482631    0.126584452
  356 SOLV  HW2     1091    3.718051719    1.341162987    0.053879070
  357 SOLV  OW      1092    3.694040246    3.596003971    3.021517537
  357 SOLV  HW1     1093    3.777520840    3.650816241    3.016196023
  357 SOLV  HW2     1094    3.651749636    3.608349450    3.111299166
  358 SOLV  OW      1095    0.830654327    0.798627904    1.000070505
  358 SOLV  HW1     1096    0.772293231    0.879728594    1.004372940
  358 SOLV  HW2     1097    0.788406768    0.730310003    0.940491248
  359 SOLV  OW      1098    3.564183645    2.880943462    0.659307821
  359 SOLV  HW1     1099    3.495817480    2.812539555    0.633843769
  359 SOLV  HW2     1100    3.573923986    2.882871438    0.758820694
  360 SOLV  OW      1101    3.322622675    2.042580411    2.575184041
  360 SOLV  HW1     1102    3.305938694    2.130670599    2.619495546
  360 SOLV  HW2     1103    3.248357000    2.022901858    2.511159592
  361 SOLV  OW      1104    2.658908142    1.568866914    1.267256889
  361 SOLV  HW1     1105    2.570500142    1.613853693    1.279973210
  361 SOLV  HW2     1106    2.644282573    1.473958883    1.239328078
  362 SOLV  OW      1107    1.765068937    1.214768591    1.118741981
  362 SOLV  HW1     1108    1.686948136    1.277194113    1.117292696
  362 SOLV  HW2     1109    1.808391572    1.213526614    1.028611393
  363 SOLV  OW      1110    2.140642357    1.980068172    2.599887619
  363 SOLV  HW1     1111    2.196151870    1.968559442    2.682275890
  363 SOLV  HW2     1112    2.118783782    2.076893873    2.587701782
  364 SOLV  OW      1113    1.126442261    1.755996198    2.234213454
  364 SOLV  HW1     1114    1.217468758    1.797354475    2.236524658
  364 SOLV  HW2     1115    1.121657189    1.690173013    2.159073322
  365 SOLV  OW      1116    3.325910506    0.184214917    3.033662607
  365 SOLV  HW1     1117    3.389108001    0.112404370    3.004493891
  365 SOLV  HW2     1118    3.288347370    0.161095703    3.123417737
  366 SOLV  OW      1119    1.860820453    1.466201574    2.170075388
  366 SOLV  HW1     1120    1.798249566    1.482504326    2.246370108
  366 SOLV  HW2     1121    1.941229109    1.524863583    2.179819557
  367 SOLV  OW      1122    2.015075830    0.862752037    2.063811922
  367 SOLV  HW1     1123    2.059059778    0.803110720    1.996653927
  367 SOLV  HW2     1124    2.046861507    0.956681082    2.050818286
  368 SOLV  OW      1125    0.619693057    0.359165675    0.304356071
  368 SOLV  HW1     1126    0.567522330    0.373241660    0.220205001
  368 SOLV  HW2     1127    0.557041815    0.336973558    0.379079843
  369 SOLV  OW      1128    2.856647713    1.745090542    1.637724025
  369 SOLV  HW1     1129    2.932934445    1.719268882    1.697015191
  369 SOLV  HW2     1130    2.809286114    1.662692291    1.606590572
  370 SOLV  OW      1131    0.859000806    3.219496591    1.064092914
  370 SOLV  HW1     1132    0.853453842    3.220853761    1.163929685
  370 SOLV  HW2     1133    0.905903795    3.136294935    1.034469534
  371 SOLV  OW      1134    3.277029557    3.083741979    2.900385995
  371 SOLV  HW1     1135    3.215930633    3.159942951    2.921886133
  371 SOLV  HW2     1136    3.245187673    3.001290096    2.947179006
  372 SOLV  OW      1137    3.234558944    1.503358672    2.072886439
  372 SOLV  HW1     1138    3.165396757    1.484284283    2.003211273
  372 SOLV  HW2     1139    3.240611035    1.425926641    2.135889944
  373 SOLV  OW      1140    2.263845987    3.316206656    2.210433744
  373 SOLV  HW1     1141    2.278747593    3.222336693    2.241544921
  373 SOLV  HW2     1142    2.169702807    3.326058564    2.178161644
  374 SOLV  OW      1143    2.889894955    2.123357757    2.299621001
  374 SOLV  HW1     1144    2.981188580    2.144404184    2.264633271
  374 SOLV  HW2     1145    2.844481618    2.059222791    2.237767518
  375 SOLV  OW      1146    2.574529668    1.197627405    2.141080460
  375 SOLV  HW1     1147    2.637472995    1.274987869    2.133644730
  375 SOLV  HW2     1148    2.621082403    1.113921049    2.112307911
  376 SOLV  OW      1149    2.936444521    3.041992751    0.380233992
  376 SOLV  HW1     1150    2.927622178    3.086259236    0.469476956
  376 SOLV  HW2     1151    2.923877204    3.109953874    0.307949958
  377 SOLV  OW      1152    0.076499903    1.427904565    3.664919288
  377 SOLV  HW1     1153    0.116994633    1.359855070    3.603838184
  377 SOLV  HW2     1154    0.117901093    1.517235779    3.647391860
  378 SOLV  OW      1155    0.646425160    0.765979394    2.439793665
  378 SOLV  HW1     1156    0.619698370    0.853395307    2.399226476
  378 SOLV  HW2     1157    0.746043502    0.761963034    2.447635966
  379 SOLV  OW      1158    0.063870922    0.564420448    2.563525493
  379 SOLV  HW1     1159    0.041266172    0.507310799    2.484600858
  379 SOLV  HW2     1160    0.163159035    0.567444311    2.575113412
  380 SOLV  OW      1161    1.371265136    3.019092525    2.531145624
  380 SOLV  HW1     1162    1.363250909    2.987508497    2.436603718
  380 SOLV  HW2     1163    1.291678725    3.074992104    2.554450984
  381 SOLV  OW      1164    1.870274747    2.022944985    2.333333477
  381 SOLV  HW1     1165    1.826392602    2.059348862    2.251171140
  381 SOLV  HW2     1166    1.944760963    2.083670053    2.361006665
  382 SOLV  OW      1167    2.342189967    0.528668877    1.851112903
  382 SOLV  HW1     1168    2.412874034    0.571381905    1.907512701
  382 SOLV  HW2     1169    2.335601151    0.431510222    1.873878699
  383 SOLV  OW      1170    1.331042199    2.483646759    1.267136963
  383 SOLV  HW1     1171    1.310763322    2.553843364    1.198850457
  383 SOLV  HW2     1172    1.424797205    2.451145232    1.254669800
  384 SOLV  OW      1173    2.481967072    1.733728745    1.095948315
  384 SOLV  HW1     1174    2.521118961    1.825302564    1.105066882
  384 SOLV  HW2     1175    2.552302681    1.670516704    1.063409407
  385 SOLV  OW      1176    1.218015621    2.540215887    1.618226275
  385 SOLV  HW1     1177    1.253431352    2.568557603    1.707346773
  385 SOLV  HW2     1178    1.256890034    2.598500026    1.546870197
  386 SOLV  OW      1179    1.834821059    1.191553679    0.082757884
  386 SOLV  HW1     1180    1.903118547    1.228323537    0.145884594
  386 SOLV  HW2     1181    1.862201661    1.099835079    0.053781628
  387 SOLV  OW      1182    1.749334219    1.177603545    1.566773439
  387 SOLV  HW1     1183    1.690116152    1.124985851    1.505744026
  387 SOLV  HW2     1184    1.721038141    1.162830271    1.661541751
  388 SOLV  OW      1185    0.018287864    3.065235165    2.684386833
  388 SOLV  HW1     1186   -0.060832117    3.081941020    2.625541572
  388 SOLV  HW2     1187    0.025267606    2.967383978    2.703835593
  389 SOLV  OW      1188    1.617356544    1.471615947    3.144227023
  389 SOLV  HW1     1189    1.683636235    1.479891181    3.218648204
  389 SOLV  HW2     1190    1.574969672    1.381095605    3.147288304
  390 SOLV  OW      1191    3.127361489    0.144279785    0.107963448
  390 SOLV  HW1     1192    3.193383999    0.080706926    0.067949430
  390 SOLV  HW2     1193    3.057426087    0.092820981    0.157588305
  391 SOLV  OW      1194    3.653826776    2.750640960    2.158900126
  391 SOLV  HW1     1195    3.697274169    2.660580521    2.157703581
  391 SOLV  HW2     1196    3.715553197    2.816836693    2.201419819
  392 SOLV  OW      1197    0.258788452    3.675318910    3.008342207
  392 SOLV  HW1     1198    0.310827378    3.758777140    2.990223632
  392 SOLV  HW2     1199    0.296327127    3.629483947    3.088912258
  393 SOLV  OW      1200    2.052135309    3.057343218    2.165068050
  393 SOLV  HW1     1201    2.129733445    3.000944556    2.136797566
  393 SOLV  HW2     1202    2.073281733    3.101905199    2.252065015
  394 SOLV  OW      1203    2.810255881    0.326910440    3.706700400
  394 SOLV  HW1     1204    2.861309845    0.282030467    3.633345604
  394 SOLV  HW2     1205    2.837577796    0.422946308    3.712376912
  395 SOLV  OW      1206    3.126186906    0.993248885    3.074721747
  395 SOLV  HW1     1207    3.147631882    0.922780765    3.142366761
  395 SOLV  HW2     1208    3.133757061    1.083515419    3.117102319
  396 SOLV  OW      1209    2.268076340    2.287181394    1.606133534
  396 SOLV  HW1     1210    2.259267780    2.189846933    1.627348599
  396 SOLV  HW2     1211    2.311885989    2.297992098    1.516884219
  397 SOLV  OW      1212    3.114011741    3.686926754    1.217788439
  397 SOLV  HW1     1213    3.064769275    3.773581661    1.225918335
  397 SOLV  HW2     1214    3.158430386    3.665569532    1.304798804
  398 SOLV  OW      1215    2.031142407    0.451818221    2.659089228
  398 SOLV  HW1     1216    2.004155269    0.546899753    2.643885700
  398 SOLV  HW2     1217    1.956234352    0.402621525    2.703478411
  399 SOLV  OW      1218    0.083329938    2.697550760    1.856384766
  399 SOLV  HW1     1219    0.148642057    2.634592878    1.898461841
  399 SOLV  HW2     1220    0.079193107    2.680407280    1.757952358
  400 SOLV  OW      1221    2.715664245    2.840650037    1.123322069
  400 SOLV  HW1     1222    2.756107738    2.850409864    1.214264558
  400 SOLV  HW2     1223    2.773845158    2.886190795    1.055924605
  401 SOLV  OW      1224    2.390919254    1.813766404    1.749461466
  401 SOLV  HW1     1225    2.484712275    1.815467888    1.714796781
  401 SOLV  HW2     1226    2.354870621    1.720674314    1.743463049
  402 SOLV  OW      1227    2.434140735    2.286709066    3.683796206
  402 SOLV  HW1     1228    2.403952248    2.246674040    3.597265516
  402 SOLV  HW2     1229    2.403967584    2.381926665    3.688770485
  403 SOLV  OW      1230    1.477509575    2.491380064    2.207072130
  403 SOLV  HW1     1231    1.438360639    2.458204124    2.292910364
  403 SOLV  HW2     1232    1.530092257    2.574658590    2.224426061
  404 SOLV  OW      1233    0.073982067    2.983123553    3.601587482
  404 SOLV  HW1     1234    0.111118536    2.910058636    3.544282381
  404 SOLV  HW2     1235   -0.025180035    2.987811406    3.589488997
  405 SOLV  OW      1236    0.077162255    2.344886677    3.392016189
  405 SOLV  HW1     1237   -0.012978503    2.355038895    3.349926186
  405 SOLV  HW2     1238    0.117296903    2.257636567    3.364149024
  406 SOLV  OW      1239    0.713204391    3.324089849    2.027374590
  406 SOLV  HW1     1240    0.780267111    3.370178595    1.969234293
  406 SOLV  HW2     1241    0.736163671    3.226989939    2.034182942
  407 SOLV  OW      1242    1.921116048    2.543935994    1.778770462
  407 SOLV  HW1     1243    1.828922645    2.533294138    1.816038423
  407 SOLV  HW2     1244    1.952134651    2.456607401    1.741176030
  408 SOLV  OW      1245    2.989631877    1.968519910    1.332104065
  408 SOLV  HW1     1246    2.922398011    1.895088025    1.341525769
  408 SOLV  HW2     1247    3.074331818    1.942275542    1.378348158
  409 SOLV  OW      1248    2.514045799    1.353180084    1.586544892
  409 SOLV  HW1     1249    2.442653742    1.376558083    1.520526035
  409 SOLV  HW2     1250    2.482611901    1.277843596    1.644321138
  410 SOLV  OW      1251    2.748739082    0.874674913    3.263854779
  410 SOLV  HW1     1252    2.668495678    0.852779899    3.208328921
  410 SOLV  HW2     1253    2.830505545    0.836499785    3.220746349
  411 SOLV  OW      1254    1.750758685    2.662748957    0.548077567
  411 SOLV  HW1     1255    1.706830279    2.674932753    0.637091249
  411 SOLV  HW2     1256    1.809784834    2.582064995    0.550822071
  412 SOLV  OW      1257    0.870887256    0.100041910    2.981018454
  412 SOLV  HW1     1258    0.813864599    0.179655825    2.960726725
  412 SOLV  HW2     1259    0.952009873    0.129218722    3.031708510
  413 SOLV  OW      1260    3.296242539    0.438194937    1.600944852
  413 SOLV  HW1     1261    3.200024129    0.438339596    1.628213107
  413 SOLV  HW2     1262    3.330082125    0.532246370    1.597670233
  414 SOLV  OW      1263    1.513721513    0.713584385    0.693999000
  414 SOLV  HW1     1264    1.512000190    0.654475425    0.613347397
  414 SOLV  HW2     1265    1.459685156    0.671831976    0.767062455
  415 SOLV  OW      1266    1.692285528    1.471274466    2.387758918
  415 SOLV  HW1     1267    1.654697390    1.403229709    2.324842321
  415 SOLV  HW2     1268    1.631504781    1.480927590    2.466587070
  416 SOLV  OW      1269    1.396063874    1.891034609    1.764962366
  416 SOLV  HW1     1270    1.492655519    1.885907625    1.739557962
  416 SOLV  HW2     1271    1.339768258    1.889783857    1.682313818
  417 SOLV  OW      1272    1.961852923    3.442013762    0.497380624
  417 SOLV  HW1     1273    1.916400568    3.511264237    0.553415700
  417 SOLV  HW2     1274    1.893537072    3.379151633    0.460195787
  418 SOLV  OW      1275    2.514097123    3.110797848    3.260914350
  418 SOLV  HW1     1276    2.613350644    3.103895048    3.250785735
  418 SOLV  HW2     1277    2.481040352    3.035206647    3.317436481
  419 SOLV  OW      1278    0.734107553    2.881561852    2.446848155
  419 SOLV  HW1     1279    0.729830988    2.918003015    2.539881343
  419 SOLV  HW2     1280    0.741346410    2.781881468    2.450412068
  420 SOLV  OW      1281    2.713755190    3.062075268    0.068408301
  420 SOLV  HW1     1282    2.734569972    3.013162993    0.153119125
  420 SOLV  HW2     1283    2.713775467    3.160536621    0.085925121
  421 SOLV  OW      1284    1.486880377    3.715249303    1.161284250
  421 SOLV  HW1     1285    1.529488519    3.731830215    1.250229954
  421 SOLV  HW2     1286    1.529878650    3.636004766    1.118003772
  422 SOLV  OW      1287    2.285752255    0.952964606    2.648845441
  422 SOLV  HW1     1288    2.350136291    0.995933056    2.712169101
  422 SOLV  HW2     1289    2.263581560    0.860968403    2.681197294
  423 SOLV  OW      1290    2.013028230    3.061781022    3.100148727
  423 SOLV  HW1     1291    1.948499079    3.041968534    3.026358911
  423 SOLV  HW2     1292    2.020479770    3.160779338    3.112202983
  424 SOLV  OW      1293    1.211629198    2.090789109    2.454325520
  424 SOLV  HW1     1294    1.172805339    2.031313551    2.524731827
  424 SOLV  HW2     1295    1.286131989    2.144698335    2.493628882
  425 SOLV  OW      1296    1.611788077    1.807268403    0.726824565
  425 SOLV  HW1     1297    1.552846462    1.874297608    0.771912979
  425 SOLV  HW2     1298    1.570403175    1.716501170    0.733792348
  426 SOLV  OW      1299    0.751129754    3.004316157    1.545607547
  426 SOLV  HW1     1300    0.827393953    3.059595362    1.579214248
  426 SOLV  HW2     1301    0.693603944    2.976612604    1.622579292
  427 SOLV  OW      1302    1.958649872    1.380200904    3.564819710
  427 SOLV  HW1     1303    1.899559161    1.325304948    3.623949322
  427 SOLV  HW2     1304    2.053001240    1.374515091    3.597485723
  428 SOLV  OW      1305    0.669217181    3.111155450    3.601088638
  428 SOLV  HW1     1306    0.629902596    3.085169278    3.689287698
  428 SOLV  HW2     1307    0.759804224    3.151002968    3.615445298
  429 SOLV  OW      1308    1.117654107    1.738912529    0.862541467
  429 SOLV  HW1     1309    1.164388685    1.701520487    0.942663086
  429 SOLV  HW2     1310    1.185391315    1.766612676    0.794378466
  430 SOLV  OW      1311    0.607739200    2.938048278    1.757129671
  430 SOLV  HW1     1312    0.643513621    2.905976988    1.844840157
  430 SOLV  HW2     1313    0.531895621    3.001227971    1.773180516
  431 SOLV  OW      1314    3.090829999    1.631338982    2.901526572
  431 SOLV  HW1     1315    3.093060582    1.635551886    3.001412854
  431 SOLV  HW2     1316    3.163009281    1.689566847    2.864115109
  432 SOLV  OW      1317    3.592463622    2.484419031    1.804742112
  432 SOLV  HW1     1318    3.674539368    2.458663323    1.753733317
  432 SOLV  HW2     1319    3.612896351    2.562850727    1.863330558
  433 SOLV  OW      1320    3.325444296    1.680040911    2.405602743
  433 SOLV  HW1     1321    3.390930566    1.625143969    2.353644570
  433 SOLV  HW2     1322    3.262037849    1.619517897    2.453751746
  434 SOLV  OW      1323    3.166436164    0.793213483    2.062119158
  434 SOLV  HW1     1324    3.186690178    0.796991950    2.159973574
  434 SOLV  HW2     1325    3.217826535    0.864691018    2.014685601
  435 SOLV  OW      1326    1.481861385    2.270310976    0.822310881
  435 SOLV  HW1     1327    1.535827998    2.348639995    0.853196570
  435 SOLV  HW2     1328    1.527081038    2.185602222    0.850262794
  436 SOLV  OW      1329    0.946857868    2.723673473    0.896044386
  436 SOLV  HW1     1330    0.992638865    2.649374739    0.944883342
  436 SOLV  HW2     1331    0.860881559    2.745804042    0.942084485
  437 SOLV  OW      1332    0.840281497    2.809874135    1.347274604
  437 SOLV  HW1     1333    0.847873536    2.883647150    1.414367317
  437 SOLV  HW2     1334    0.768100201    2.746605084    1.375352974
  438 SOLV  OW      1335    2.005790308    0.646128190    0.002026767
  438 SOLV  HW1     1336    1.953497964    0.731352460    0.000056519
  438 SOLV  HW2     1337    2.102935417    0.666353199   -0.010430406
  439 SOLV  OW      1338    1.419526921    2.358653246    3.137808762
  439 SOLV  HW1     1339    1.474123427    2.442359306    3.141591793
  439 SOLV  HW2     1340    1.326217741    2.378352745    3.167926181
  440 SOLV  OW      1341    0.264428980    0.259691174    1.716896907
  440 SOLV  HW1     1342    0.326639386    0.337281376    1.706427148
  440 SOLV  HW2     1343    0.191768439    0.265789486    1.648462945
  441 SOLV  OW      1344    1.927532839    1.781791241    2.242350907
  441 SOLV  HW1     1345    1.878723382    1.855887176    2.288494356
  441 SOLV  HW2     1346    1.884209676    1.763221461    2.154146309
  442 SOLV  OW      1347    1.224396802    2.889447743    1.382087992
  442 SOLV  HW1     1348    1.184821101    2.899281706    1.290769919
  442 SOLV  HW2     1349    1.265067642    2.976348000    1.410301133
  443 SOLV  OW      1350    2.541384937    2.087383919    1.440010121
  443 SOLV  HW1     1351    2.623201407    2.121550680    1.393747067
  443 SOLV  HW2     1352    2.462343764    2.097271483    1.379542450
  444 SOLV  OW      1353    2.275486051    1.508599562    0.154366047
  444 SOLV  HW1     1354    2.351493209    1.456208110    0.115898371
  444 SOLV  HW2     1355    2.309194083    1.596702801    0.187581407
  445 SOLV  OW      1356    0.282388368    1.991692789    2.120991473
  445 SOLV  HW1     1357    0.262182435    2.080856473    2.161525170
  445 SOLV  HW2     1358    0.344153077    2.003662795    2.043252681
  446 SOLV  OW      1359    2.725486601    2.487506728    2.476666360
  446 SOLV  HW1     1360    2.701714511    2.408556598    2.533264284
  446 SOLV  HW2     1361    2.769928892    2.556925155    2.533301535
  447 SOLV  OW      1362    2.369865173    1.535891653    1.757904508
  447 SOLV  HW1     1363    2.393894034    1.508144646    1.850924227
  447 SOLV  HW2     1364    2.437737054    1.499957744    1.693842220
  448 SOLV  OW      1365    0.681948855    1.547499471    0.039053175
  448 SOLV  HW1     1366    0.726364020    1.520463072    0.124482455
  448 SOLV  HW2     1367    0.640506032    1.637833664    0.050192604
  449 SOLV  OW      1368    0.476521375    0.033603707    2.645089504
  449 SOLV  HW1     1369    0.451460531    0.076413151    2.558260363
  449 SOLV  HW2     1370    0.482521828   -0.065465307    2.632871660
  450 SOLV  OW      1371    1.878619888    2.370653472    0.684325035
  450 SOLV  HW1     1372    1.924572102    2.283142636    0.669099943
  450 SOLV  HW2     1373    1.896262976    2.401739666    0.777726687
  451 SOLV  OW      1374    2.856384506    3.264404247    1.145580630
  451 SOLV  HW1     1375    2.842654727    3.272276779    1.244329413
  451 SOLV  HW2     1376    2.915204031    3.338901747    1.114082939
  452 SOLV  OW      1377    1.430470357    0.779882018    3.089093404
  452 SOLV  HW1     1378    1.489553532    0.760859826    3.167510605
  452 SOLV  HW2     1379    1.448126218    0.872511495    3.055778271
  453 SOLV  OW      1380    3.148122181    1.658793554    3.172881913
  453 SOLV  HW1     1381    3.135900303    1.733454972    3.238289409
  453 SOLV  HW2     1382    3.225882834    1.602442083    3.200803426
  454 SOLV  OW      1383    1.789736281    2.766971828    2.677510678
  454 SOLV  HW1     1384    1.835054701    2.720735450    2.753734657
  454 SOLV  HW2     1385    1.858091629    2.794699483    2.609981210
  455 SOLV  OW      1386    2.916565817    0.142622911    0.352680095
  455 SOLV  HW1     1387    2.834213434    0.151008550    0.296561686
  455 SOLV  HW2     1388    2.915098663    0.055148766    0.401131822
  456 SOLV  OW      1389    1.563504130    1.205902537    3.219110173
  456 SOLV  HW1     1390    1.537649640    1.130628598    3.158553686
  456 SOLV  HW2     1391    1.636657708    1.175806588    3.280302540
  457 SOLV  OW      1392    2.909876230    0.668674989    2.103873888
  457 SOLV  HW1     1393    2.984219162    0.731848192    2.081880141
  457 SOLV  HW2     1394    2.883569217    0.680241722    2.199662961
  458 SOLV  OW      1395    3.341871480    0.324049528    2.319380851
  458 SOLV  HW1     1396    3.260128891    0.381372268    2.325209084
  458 SOLV  HW2     1397    3.398734136    0.338787429    2.400319332
  459 SOLV  OW      1398    3.102392095    0.645127853    0.203588529
  459 SOLV  HW1     1399    3.103634511    0.737092118    0.164314792
  459 SOLV  HW2     1400    3.180325139    0.634199285    0.265300158
  460 SOLV  OW      1401    3.581490821    0.844041562    1.404159306
  460 SOLV  HW1     1402    3.599981744    0.871911075    1.498409640
  460 SOLV  HW2     1403    3.575086028    0.925198382    1.346070879
  461 SOLV  OW      1404    1.658297450    2.803167572    3.069107617
  461 SOLV  HW1     1405    1.621031072    2.822963280    2.978439745
  461 SOLV  HW2     1406    1.741258906    2.748114053    3.059737303
  462 SOLV  OW      1407    1.113952818    0.530929190    1.233593764
  462 SOLV  HW1     1408    1.122152629    0.624723746    1.267288527
  462 SOLV  HW2     1409    1.023407279    0.517838686    1.193219333
  463 SOLV  OW      1410    1.769374266    3.162827047    2.730905721
  463 SOLV  HW1     1411    1.812938475    3.247554740    2.761318441
  463 SOLV  HW2     1412    1.740443590    3.172563554    2.635671136
  464 SOLV  OW      1413    1.061971392    2.809014023    0.637927014
  464 SOLV  HW1     1414    1.015106961    2.780203379    0.721444142
  464 SOLV  HW2     1415    1.160619168    2.811347628    0.654193379
  465 SOLV  OW      1416    3.281044303    1.265194772    2.224020318
  465 SOLV  HW1     1417    3.289662421    1.254032791    2.323028676
  465 SOLV  HW2     1418    3.363047290    1.229566713    2.179214546
  466 SOLV  OW      1419    0.756827874    2.470834972    3.561320888
  466 SOLV  HW1     1420    0.770721940    2.526085405    3.479125160
  466 SOLV  HW2     1421    0.806989707    2.384769077    3.552478937
  467 SOLV  OW      1422    3.228952286    3.176348559    0.270978320
  467 SOLV  HW1     1423    3.222411381    3.100274402    0.335567091
  467 SOLV  HW2     1424    3.140721442    3.189289374    0.225705722
  468 SOLV  OW      1425    1.000181067    0.223690521    1.465435500
  468 SOLV  HW1     1426    0.952821144    0.247342748    1.380586951
  468 SOLV  HW2     1427    0.951213811    0.263358886    1.543090279
  469 SOLV  OW      1428    1.726913892    2.841542010    1.762050053
  469 SOLV  HW1     1429    1.805748205    2.783495464    1.782476187
  469 SOLV  HW2     1430    1.709357584    2.840453004    1.663601805
  470 SOLV  OW      1431    3.004096226    0.522629111    1.381094738
  470 SOLV  HW1     1432    3.066219784    0.444571894    1.374068286
  470 SOLV  HW2     1433    2.946175724    0.526543786    1.299660864
  471 SOLV  OW      1434    1.159481282    0.389683297    0.259132305
  471 SOLV  HW1     1435    1.093379059    0.436678229    0.200621588
  471 SOLV  HW2     1436    1.151523838    0.424087897    0.352697556
  472 SOLV  OW      1437    1.363221931    2.956679261    2.937348128
  472 SOLV  HW1     1438    1.340153357    2.860950961    2.954832625
  472 SOLV  HW2     1439    1.433137361    2.961602194    2.866008437
  473 SOLV  OW      1440    3.327173438    2.139844038    1.747410915
  473 SOLV  HW1     1441    3.267413770    2.104675130    1.819476146
  473 SOLV  HW2     1442    3.418684183    2.100939945    1.758077920
  474 SOLV  OW      1443    2.384742930    3.351767711    3.216997199
  474 SOLV  HW1     1444    2.409016285    3.396506877    3.130909754
  474 SOLV  HW2     1445    2.423288983    3.259499808    3.218612577
  475 SOLV  OW      1446    1.914590123    3.369880294    2.852899039
  475 SOLV  HW1     1447    2.004304454    3.409730101    2.833838117
  475 SOLV  HW2     1448    1.845531334    3.442199340    2.853787768
  476 SOLV  OW      1449    1.253275025    1.255132888    1.834250902
  476 SOLV  HW1     1450    1.176238038    1.318819510    1.837295146
  476 SOLV  HW2     1451    1.236043101    1.185307948    1.764756402
  477 SOLV  OW      1452    2.559973388    2.737765553    0.240198990
  477 SOLV  HW1     1453    2.658095923    2.734226321    0.259207911
  477 SOLV  HW2     1454    2.542405532    2.804830130    0.168118573
  478 SOLV  OW      1455    2.651394095    1.564670251    0.965152931
  478 SOLV  HW1     1456    2.616261639    1.498137616    0.899280978
  478 SOLV  HW2     1457    2.735895225    1.529892474    1.005773320
  479 SOLV  OW      1458    2.019381951    2.926041423    1.519196593
  479 SOLV  HW1     1459    1.956120403    2.899507454    1.446425714
  479 SOLV  HW2     1460    2.077883542    3.000480857    1.486978665
  480 SOLV  OW      1461    2.888150258    2.040685035    1.672598976
  480 SOLV  HW1     1462    2.886892005    2.101697440    1.593369858
  480 SOLV  HW2     1463    2.891441748    1.945706961    1.641460419
  481 SOLV  OW      1464    2.989893910    3.376424016    3.688488871
  481 SOLV  HW1     1465    2.956611345    3.387263489    3.594807009
  481 SOLV  HW2     1466    3.047245769    3.294696540    3.694221258
  482 SOLV  OW      1467    2.912958357    2.160987982    3.090538188
  482 SOLV  HW1     1468    2.971024220    2.080549516    3.103168434
  482 SOLV  HW2     1469    2.823748983    2.144626198    3.132674625
  483 SOLV  OW      1470    2.133134023    1.683321262    0.796512716
  483 SOLV  HW1     1471    2.220323880    1.644542866    0.766610953
  483 SOLV  HW2     1472    2.094394181    1.738864602    0.722918529
  484 SOLV  OW      1473    1.546281449    1.960551454    0.470434310
  484 SOLV  HW1     1474    1.546639256    1.928882434    0.375574512
  484 SOLV  HW2     1475    1.593179765    1.893625723    0.528078207
  485 SOLV  OW      1476    1.110990500    3.013644033    3.705315817
  485 SOLV  HW1     1477    1.117793568    3.099152835    3.756730246
  485 SOLV  HW2     1478    1.194437634    3.000177282    3.651868629
  486 SOLV  OW      1479    1.388432658    3.270142052    1.732402832
  486 SOLV  HW1     1480    1.333522899    3.353445090    1.725518286
  486 SOLV  HW2     1481    1.458997428    3.282433192    1.802198694
  487 SOLV  OW      1482    1.318198408    0.652473534    0.275853472
  487 SOLV  HW1     1483    1.300387132    0.602648232    0.190989812
  487 SOLV  HW2     1484    1.274368356    0.742264410    0.271592404
  488 SOLV  OW      1485    3.337975454    2.703520795    0.924747892
  488 SOLV  HW1     1486    3.353312495    2.634335875    0.854179019
  488 SOLV  HW2     1487    3.345099859    2.661142128    1.015052912
  489 SOLV  OW      1488    0.293086290    0.111989301    0.576113619
  489 SOLV  HW1     1489    0.246590766    0.027756480    0.548825205
  489 SOLV  HW2     1490    0.367008677    0.090099326    0.639816019
  490 SOLV  OW      1491    3.199607733    1.544739089    1.704521210
  490 SOLV  HW1     1492    3.121445555    1.498180481    1.746050288
  490 SOLV  HW2     1493    3.183163333    1.643384070    1.703940129
  491 SOLV  OW      1494    3.621490864    3.027663426    1.467492790
  491 SOLV  HW1     1495    3.675216890    3.095696690    1.517356473
  491 SOLV  HW2     1496    3.558388260    2.982359297    1.530476626
  492 SOLV  OW      1497    0.457638362    3.382914295    0.702053633
  492 SOLV  HW1     1498    0.440360051    3.285475697    0.716445654
  492 SOLV  HW2     1499    0.555658281    3.397774745    0.688893317
  493 SOLV  OW      1500    2.124773030    2.072033835    1.996285134
  493 SOLV  HW1     1501    2.030129496    2.095520057    1.974088364
  493 SOLV  HW2     1502    2.178211697    2.155857350    2.007216973
  494 SOLV  OW      1503    1.785838012    0.471131303    2.345634881
  494 SOLV  HW1     1504    1.848141319    0.528601987    2.292560020
  494 SOLV  HW2     1505    1.782236767    0.504171343    2.439958003
  495 SOLV  OW      1506    1.146370732    3.626288449    0.362186356
  495 SOLV  HW1     1507    1.226885102    3.599389811    0.415043240
  495 SOLV  HW2     1508    1.087727237    3.546544003    0.347914430
  496 SOLV  OW      1509    2.835664186    2.190235478    3.440060487
  496 SOLV  HW1     1510    2.922879174    2.232076006    3.414670976
  496 SOLV  HW2     1511    2.821236850    2.200418261    3.538497699
  497 SOLV  OW      1512    0.939592054    2.103372567    2.097980634
  497 SOLV  HW1     1513    0.929201170    2.003927980    2.099653434
  497 SOLV  HW2     1514    0.944980576    2.137878132    2.191683784
  498 SOLV  OW      1515    1.715720332    1.470907763    0.443240744
  498 SOLV  HW1     1516    1.733928614    1.497891259    0.348678879
  498 SOLV  HW2     1517    1.758770945    1.536332565    0.505432050
  499 SOLV  OW      1518    2.749583647    0.976839171    2.052063139
  499 SOLV  HW1     1519    2.750854700    0.996416234    1.953998246
  499 SOLV  HW2     1520    2.741454315    0.878175067    2.066235009
  500 SOLV  OW      1521    2.966269460    2.113265744    0.192593247
  500 SOLV  HW1     1522    2.867464319    2.128454479    0.195502503
  500 SOLV  HW2     1523    3.013627616    2.196430818    0.221616482
  501 SOLV  OW      1524    3.725154678    0.047263952    1.342089026
  501 SOLV  HW1     1525    3.745132266    0.114081182    1.413757042
  501 SOLV  HW2     1526    3.782184832   -0.033820619    1.355310104
  502 SOLV  OW      1527    0.910232911    2.675221078    2.697072746
  502 SOLV  HW1     1528    0.830705260    2.644126237    2.645015074
  502 SOLV  HW2     1529    0.916190844    2.774941432    2.692407390
  503 SOLV  OW      1530    2.171020140    1.849750422    2.340890466
  503 SOLV  HW1     1531    2.158504195    1.920741751    2.410211185
  503 SOLV  HW2     1532    2.087078084    1.840300092    2.287354024
  504 SOLV  OW      1533    0.557209020    2.664662456    1.920566774
  504 SOLV  HW1     1534    0.567773526    2.604880846    2.000030877
  504 SOLV  HW2     1535    0.591704749    2.618123436    1.839055333
  505 SOLV  OW      1536    3.308182717    1.198740629    2.529527018
  505 SOLV  HW1     1537    3.363335577    1.193834637    2.612806961
  505 SOLV  HW2     1538    3.238038473    1.127493723    2.531776406
  506 SOLV  OW      1539    0.248377470    1.837327140    1.208156362
  506 SOLV  HW1     1540    0.331213987    1.893045158    1.202205341
  506 SOLV  HW2     1541    0.188175200    1.858823980    1.131245855
  507 SOLV  OW      1542    1.385766608    0.174000134    1.863646824
  507 SOLV  HW1     1543    1.349783660    0.228997985    1.939024787
  507 SOLV  HW2     1544    1.446168772    0.230284685    1.807211714
  508 SOLV  OW      1545    3.022165968    2.801889294    0.403658407
  508 SOLV  HW1     1546    3.102050942    2.817299645    0.345501039
  508 SOLV  HW2     1547    2.973855253    2.888352285    0.417499785
  509 SOLV  OW      1548    0.090184578    3.483518055    1.576624398
  509 SOLV  HW1     1549    0.121787730    3.563094018    1.628299417
  509 SOLV  HW2     1550    0.107033157    3.498251770    1.479154464
  510 SOLV  OW      1551    2.681341209    1.550123130    1.600119835
  510 SOLV  HW1     1552    2.637607900    1.460306798    1.604785703
  510 SOLV  HW2     1553    2.635673268    1.605853802    1.530767067
  511 SOLV  OW      1554    3.434533541    3.397348359    1.031214504
  511 SOLV  HW1     1555    3.442420283    3.408687400    1.130265278
  511 SOLV  HW2     1556    3.428489138    3.487225999    0.987773020
  512 SOLV  OW      1557    0.385841366    2.823595057    1.587671042
  512 SOLV  HW1     1558    0.470354933    2.874065848    1.570061190
  512 SOLV  HW2     1559    0.340421356    2.861746227    1.668190686
  513 SOLV  OW      1560    1.652145930    3.628367968    0.392526253
  513 SOLV  HW1     1561    1.623619239    3.552485431    0.333962838
  513 SOLV  HW2     1562    1.752022515    3.632938021    0.394843140
  514 SOLV  OW      1563    0.201495356    0.324012686    3.659358232
  514 SOLV  HW1     1564    0.291696958    0.365131073    3.672561496
  514 SOLV  HW2     1565    0.191072598    0.246024578    3.721087911
  515 SOLV  OW      1566    1.404380316    2.685368521    1.433020527
  515 SOLV  HW1     1567    1.393879779    2.608060150    1.370452128
  515 SOLV  HW2     1568    1.321806685    2.741731982    1.430483305
  516 SOLV  OW      1569    2.181615407    2.332378444    0.317797926
  516 SOLV  HW1     1570    2.233093271    2.414578427    0.293442532
  516 SOLV  HW2     1571    2.094843938    2.331475240    0.268100372
  517 SOLV  OW      1572    3.271160479    2.464565709    1.400065221
  517 SOLV  HW1     1573    3.187348387    2.513275432    1.424618955
  517 SOLV  HW2     1574    3.327002440    2.451017263    1.481906932
  518 SOLV  OW      1575    3.219291276    0.855910621    3.568658775
  518 SOLV  HW1     1576    3.245525624    0.777066063    3.624307491
  518 SOLV  HW2     1577    3.266821412    0.937403951    3.601842348
  519 SOLV  OW      1578    3.537165899    2.339488177    2.120217340
  519 SOLV  HW1     1579    3.487606016    2.324362675    2.205745288
  519 SOLV  HW2     1580    3.554497849    2.251598959    2.075775922
  520 SOLV  OW      1581    0.355332080    2.498259403    1.647645901
  520 SOLV  HW1     1582    0.410124205    2.499366703    1.731300922
  520 SOLV  HW2     1583    0.352641992    2.590189875    1.608364440
  521 SOLV  OW      1584    2.219101393    1.755591037    2.925171332
  521 SOLV  HW1     1585    2.238014886    1.679749035    2.862787002
  521 SOLV  HW2     1586    2.136157022    1.735844236    2.977437495
  522 SOLV  OW      1587    1.068696157    0.176958837    3.188133825
  522 SOLV  HW1     1588    0.980225758    0.175132477    3.234713277
  522 SOLV  HW2     1589    1.110393876    0.086161518    3.192268777
  523 SOLV  OW      1590    2.949932529    0.801392508    3.527779306
  523 SOLV  HW1     1591    2.936212028    0.782330572    3.430568463
  523 SOLV  HW2     1592    3.034545549    0.853301481    3.539930616
  524 SOLV  OW      1593    1.385438924    0.036853742    1.582467231
  524 SOLV  HW1     1594    1.365598791   -0.041405178    1.641489319
  524 SOLV  HW2     1595    1.340634153    0.118413821    1.619104360
  525 SOLV  OW      1596    0.835455194    1.937635632    1.197702201
  525 SOLV  HW1     1597    0.778155807    1.865497242    1.236615946
  525 SOLV  HW2     1598    0.830774784    1.933693269    1.097882472
  526 SOLV  OW      1599    2.083484455    0.526446722    0.732879045
  526 SOLV  HW1     1600    2.105114835    0.551131441    0.638411346
  526 SOLV  HW2     1601    2.035303009    0.438822398    0.734220633
  527 SOLV  OW      1602    1.469320406    1.685730401    3.290345040
  527 SOLV  HW1     1603    1.375004697    1.660479761    3.311990028
  527 SOLV  HW2     1604    1.509228772    1.616784611    3.229886048
  528 SOLV  OW      1605    0.350149661    3.524077414    3.217620334
  528 SOLV  HW1     1606    0.441786251    3.507206830    3.253949479
  528 SOLV  HW2     1607    0.282086851    3.484124414    3.279044009
  529 SOLV  OW      1608    2.718176915    1.128716920    0.996273226
  529 SOLV  HW1     1609    2.704771239    1.037239619    0.958147617
  529 SOLV  HW2     1610    2.813117609    1.138825596    1.026028284
  530 SOLV  OW      1611    2.728956207    1.873420939    3.638004167
  530 SOLV  HW1     1612    2.722869552    1.972470403    3.650397931
  530 SOLV  HW2     1613    2.783702784    1.853312766    3.556764564
  531 SOLV  OW      1614    3.055300548    1.679590505    2.228505024
  531 SOLV  HW1     1615    3.142382529    1.700761008    2.184119356
  531 SOLV  HW2     1616    3.052585527    1.582390645    2.251879133
  532 SOLV  OW      1617    0.359277143    0.092294206    2.375118315
  532 SOLV  HW1     1618    0.272955999    0.141112959    2.388030883
  532 SOLV  HW2     1619    0.340545861   -0.000708679    2.343481301
  533 SOLV  OW      1620    0.137549191    1.406436094    2.661139403
  533 SOLV  HW1     1621    0.119336245    1.350837494    2.580040240
  533 SOLV  HW2     1622    0.072166002    1.481996507    2.665090755
  534 SOLV  OW      1623    0.539814886    1.823758387    1.030012701
  534 SOLV  HW1     1624    0.492317268    1.898608485    1.076303947
  534 SOLV  HW2     1625    0.584944903    1.765874019    1.097939901
  535 SOLV  OW      1626    1.785512185    2.047483183    1.585524925
  535 SOLV  HW1     1627    1.854558907    1.975681546    1.576638377
  535 SOLV  HW2     1628    1.818448882    2.131005693    1.541468678
  536 SOLV  OW      1629    0.894443243    2.617177122    0.004260928
  536 SOLV  HW1     1630    0.875596964    2.712488170   -0.019447125
  536 SOLV  HW2     1631    0.829988605    2.557563474   -0.043626622
  537 SOLV  OW      1632    1.822598417    1.447040054    1.577796765
  537 SOLV  HW1     1633    1.806529292    1.349121294    1.565341332
  537 SOLV  HW2     1634    1.918366447    1.462236876    1.602270283
  538 SOLV  OW      1635    1.452203829    0.626166107    1.023760338
  538 SOLV  HW1     1636    1.506905227    0.566074875    1.082041996
  538 SOLV  HW2     1637    1.466103410    0.721221345    1.051567464
  539 SOLV  OW      1638    0.436974413    3.482639446    1.775932418
  539 SOLV  HW1     1639    0.396429945    3.567464762    1.810002954
  539 SOLV  HW2     1640    0.404572199    3.465237291    1.682942030
  540 SOLV  OW      1641    3.719149979    0.775188911    0.516994802
  540 SOLV  HW1     1642    3.739983048    0.694108246    0.462282638
  540 SOLV  HW2     1643    3.660865506    0.836948275    0.464172764
  541 SOLV  OW      1644    0.453605759    3.102347967    0.723395043
  541 SOLV  HW1     1645    0.402557305    3.028988558    0.678513677
  541 SOLV  HW2     1646    0.504639702    3.064881370    0.800813809
  542 SOLV  OW      1647    2.929168074    0.375048006    0.797501745
  542 SOLV  HW1     1648    2.996484639    0.439449633    0.761134841
  542 SOLV  HW2     1649    2.976372650    0.300981368    0.845327948
  543 SOLV  OW      1650    1.086295779    0.089323332    2.354665064
  543 SOLV  HW1     1651    1.079057524    0.042129904    2.266790367
  543 SOLV  HW2     1652    1.000498855    0.079255611    2.405053338
  544 SOLV  OW      1653    2.171240556    2.667917855    1.548979793
  544 SOLV  HW1     1654    2.109681317    2.622569164    1.613445183
  544 SOLV  HW2     1655    2.134633937    2.758039374    1.525743297
  545 SOLV  OW      1656    1.005303658    3.478864405    2.274140146
  545 SOLV  HW1     1657    1.019644785    3.552786952    2.208325666
  545 SOLV  HW2     1658    0.907295541    3.461554968    2.283961664
  546 SOLV  OW      1659    1.479690614    1.790485321    2.832404093
  546 SOLV  HW1     1660    1.414648018    1.863617296    2.811844607
  546 SOLV  HW2     1661    1.572926225    1.824074178    2.818970833
  547 SOLV  OW      1662    2.319505847    3.066256536    2.328708762
  547 SOLV  HW1     1663    2.282858802    2.976963443    2.354889449
  547 SOLV  HW2     1664    2.371526046    3.104595839    2.405034472
  548 SOLV  OW      1665    3.217222068    3.266477272    2.155831490
  548 SOLV  HW1     1666    3.260781315    3.258060282    2.066203646
  548 SOLV  HW2     1667    3.117875215    3.268467094    2.144536120
  549 SOLV  OW      1668    2.920377530    2.812931703    2.966119064
  549 SOLV  HW1     1669    2.899582517    2.896092002    2.914622223
  549 SOLV  HW2     1670    3.001208418    2.768895002    2.927041101
  550 SOLV  OW      1671    1.972292978    2.347785683    0.116244129
  550 SOLV  HW1     1672    1.936563655    2.258060368    0.090279475
  550 SOLV  HW2     1673    1.903035322    2.417675848    0.098352949
  551 SOLV  OW      1674    0.015841385    2.704024493    1.587532537
  551 SOLV  HW1     1675    0.011350422    2.604166153    1.590687379
  551 SOLV  HW2     1676    0.055133929    2.732859977    1.500203480
  552 SOLV  OW      1677    0.932746362    3.261103610    3.401327606
  552 SOLV  HW1     1678    0.928682427    3.243804078    3.499745457
  552 SOLV  HW2     1679    1.027748610    3.255991145    3.370502280
  553 SOLV  OW      1680    2.818313363    3.076051235    2.943457858
  553 SOLV  HW1     1681    2.825359362    3.175688813    2.948368648
  553 SOLV  HW2     1682    2.759151884    3.050565717    2.866960957
  554 SOLV  OW      1683    3.328380160    2.760016627    0.529972050
  554 SOLV  HW1     1684    3.342494235    2.668769731    0.568394059
  554 SOLV  HW2     1685    3.233574434    2.769008534    0.499436891
  555 SOLV  OW      1686    1.872291629    0.938458791    3.449670793
  555 SOLV  HW1     1687    1.833733607    0.984995668    3.369989657
  555 SOLV  HW2     1688    1.970443909    0.956938342    3.454780644
  556 SOLV  OW      1689    1.832498518    2.110187707    3.348057178
  556 SOLV  HW1     1690    1.839044305    2.204795551    3.316332436
  556 SOLV  HW2     1691    1.868902491    2.103618278    3.440974018
  557 SOLV  OW      1692    2.409765655    0.481872597    2.857968442
  557 SOLV  HW1     1693    2.354789576    0.433925846    2.789556281
  557 SOLV  HW2     1694    2.349685963    0.534982272    2.917727977
  558 SOLV  OW      1695    1.299576620    1.469575219    2.291333145
  558 SOLV  HW1     1696    1.365872160    1.464132794    2.216656147
  558 SOLV  HW2     1697    1.310968190    1.556342446    2.339738908
  559 SOLV  OW      1698    2.559587764    2.005197102    1.053579038
  559 SOLV  HW1     1699    2.620825045    2.048463749    1.119759831
  559 SOLV  HW2     1700    2.597362111    2.015499978    0.961553281
  560 SOLV  OW      1701    1.039102056    2.779275238    1.170301434
  560 SOLV  HW1     1702    1.102283022    2.702588459    1.158936640
  560 SOLV  HW2     1703    0.966751155    2.753608162    1.234398782
  561 SOLV  OW      1704    0.410942729    3.261659186    1.033454614
  561 SOLV  HW1     1705    0.331019572    3.321142969    1.024773003
  561 SOLV  HW2     1706    0.491464180    3.308532508    0.997115526
  562 SOLV  OW      1707    1.986224380    0.830546632    1.432202295
  562 SOLV  HW1     1708    1.983882889    0.878760321    1.344616040
  562 SOLV  HW2     1709    2.064820402    0.861989867    1.485450349
  563 SOLV  OW      1710    2.897131296    1.002609381    2.285515643
  563 SOLV  HW1     1711    2.827244245    1.008265247    2.214202928
  563 SOLV  HW2     1712    2.860235850    1.038548004    2.371240951
  564 SOLV  OW      1713    1.385481959    2.468207629    2.482811783
  564 SOLV  HW1     1714    1.470438537    2.518879147    2.497515957
  564 SOLV  HW2     1715    1.373302652    2.401535200    2.556350043
  565 SOLV  OW      1716    1.439456145    1.505615728    1.331009399
  565 SOLV  HW1     1717    1.520315153    1.542293659    1.377034251
  565 SOLV  HW2     1718    1.358533840    1.556670715    1.360106791
  566 SOLV  OW      1719    0.590828279    1.475680472    0.489517395
  566 SOLV  HW1     1720    0.509423751    1.418632796    0.500488151
  566 SOLV  HW2     1721    0.563790019    1.571875192    0.485404766
  567 SOLV  OW      1722    1.570621183    3.405656832    0.249362764
  567 SOLV  HW1     1723    1.504360573    3.339207513    0.283941389
  567 SOLV  HW2     1724    1.595627231    3.381997420    0.155466283
  568 SOLV  OW      1725    3.249386774    0.782154404    2.322586850
  568 SOLV  HW1     1726    3.273524741    0.862077645    2.377644220
  568 SOLV  HW2     1727    3.266998704    0.698928285    2.375168544
  569 SOLV  OW      1728    0.162322359    0.898468982    0.953120629
  569 SOLV  HW1     1729    0.115605212    0.864827275    1.034895084
  569 SOLV  HW2     1730    0.162088412    0.827228929    0.882934206
  570 SOLV  OW      1731    1.173597450    3.254486957    0.099940619
  570 SOLV  HW1     1732    1.201282745    3.186888785    0.168246437
  570 SOLV  HW2     1733    1.246177943    3.322408809    0.088967334
  571 SOLV  OW      1734    1.457896937    2.243478598    2.907080342
  571 SOLV  HW1     1735    1.550689467    2.236143141    2.870533273
  571 SOLV  HW2     1736    1.460159116    2.292762211    2.994074351
  572 SOLV  OW      1737    2.139961206    3.341765494    0.669989637
  572 SOLV  HW1     1738    2.075358183    3.370686189    0.599336053
  572 SOLV  HW2     1739    2.226044263    3.391416466    0.658753162
  573 SOLV  OW      1740    0.902059663    2.599308488    0.455776192
  573 SOLV  HW1     1741    0.906896991    2.525356807    0.522927294
  573 SOLV  HW2     1742    0.939021938    2.683155832    0.495836941
  574 SOLV  OW      1743    0.042879171    1.845655399    2.103887823
  574 SOLV  HW1     1744    0.126953389    1.898714703    2.093106894
  574 SOLV  HW2     1745    0.060722376    1.766481220    2.162308881
  575 SOLV  OW      1746    1.459738086    3.074098558    2.063976498
  575 SOLV  HW1     1747    1.424956682    3.167755736    2.059453329
  575 SOLV  HW2     1748    1.559465249    3.075915315    2.071252242
  576 SOLV  OW      1749    3.407258428    1.933118981    2.149127738
  576 SOLV  HW1     1750    3.458122360    1.905543520    2.230700660
  576 SOLV  HW2     1751    3.401928293    1.856088470    2.085570178
  577 SOLV  OW      1752    2.093390095    2.739695949    1.235288701
  577 SOLV  HW1     1753    2.128455280    2.704916594    1.322252446
  577 SOLV  HW2     1754    2.016749137    2.801561480    1.252625328
  578 SOLV  OW      1755    2.145442348    3.390068403    2.564183483
  578 SOLV  HW1     1756    2.097586449    3.472954080    2.535176260
  578 SOLV  HW2     1757    2.174785524    3.400089407    2.659262819
  579 SOLV  OW      1758    3.299801924    1.140904167    3.571432216
  579 SOLV  HW1     1759    3.344500138    1.225934700    3.543623626
  579 SOLV  HW2     1760    3.255585694    1.099021724    3.492109064
  580 SOLV  OW      1761    1.246655515    1.733195739    2.693114927
  580 SOLV  HW1     1762    1.320582034    1.727397892    2.760217847
  580 SOLV  HW2     1763    1.179735476    1.801211457    2.723066313
  581 SOLV  OW      1764    0.792243557    3.689047266    0.542415584
  581 SOLV  HW1     1765    0.888031458    3.708462472    0.563611413
  581 SOLV  HW2     1766    0.781407716    3.678871316    0.443519061
  582 SOLV  OW      1767    1.597684088    3.346186317    1.924238775
  582 SOLV  HW1     1768    1.689256383    3.307763507    1.936070750
  582 SOLV  HW2     1769    1.584282250    3.420976024    1.989266514
  583 SOLV  OW      1770    1.248754982    2.516600458    2.063088492
  583 SOLV  HW1     1771    1.201817220    2.430306382    2.044329814
  583 SOLV  HW2     1772    1.335042975    2.498048841    2.110119549
  584 SOLV  OW      1773    2.019780105    0.110471899    2.065453690
  584 SOLV  HW1     1774    1.956190889    0.145379683    2.134295253
  584 SOLV  HW2     1775    2.017689529    0.169853078    1.985012293
  585 SOLV  OW      1776    2.689098838    1.331889366    3.248920011
  585 SOLV  HW1     1777    2.755699255    1.403609351    3.228363388
  585 SOLV  HW2     1778    2.730376936    1.264758096    3.310494630
  586 SOLV  OW      1779    0.908017424    2.382541091    0.603772604
  586 SOLV  HW1     1780    0.837833468    2.396252251    0.673686473
  586 SOLV  HW2     1781    0.976162243    2.317468316    0.637290406
  587 SOLV  OW      1782    2.791916672    3.675553371    1.419442887
  587 SOLV  HW1     1783    2.851100658    3.601314632    1.450870233
  587 SOLV  HW2     1784    2.836098126    3.723564818    1.343649676
  588 SOLV  OW      1785    2.789591752    1.592424689    0.041175186
  588 SOLV  HW1     1786    2.804346318    1.580705425   -0.057033548
  588 SOLV  HW2     1787    2.754921485    1.684534247    0.058888250
  589 SOLV  OW      1788    0.353641839    2.477099389    2.284412580
  589 SOLV  HW1     1789    0.303733789    2.471087669    2.197966086
  589 SOLV  HW2     1790    0.450407563    2.457578842    2.268433265
  590 SOLV  OW      1791    3.397538430    0.311861260    0.868667878
  590 SOLV  HW1     1792    3.457850140    0.350401888    0.938514166
  590 SOLV  HW2     1793    3.359544860    0.225373313    0.901495805
  591 SOLV  OW      1794    2.869713354    2.577902846    0.516163026
  591 SOLV  HW1     1795    2.818144524    2.540223356    0.439206525
  591 SOLV  HW2     1796    2.930641840    2.650073987    0.483293082
  592 SOLV  OW      1797    1.303083613    1.992050640    2.869030481
  592 SOLV  HW1     1798    1.226084471    1.979704816    2.931630043
  592 SOLV  HW2     1799    1.361712032    2.065828270    2.902489718
  593 SOLV  OW      1800    2.806441470    2.928999025    0.758989639
  593 SOLV  HW1     1801    2.872859676    2.969214949    0.695971454
  593 SOLV  HW2     1802    2.808506936    2.978703165    0.845737452
  594 SOLV  OW      1803    0.212097864    0.018039409    2.104221487
  594 SOLV  HW1     1804    0.247495406    0.111562250    2.105633674
  594 SOLV  HW2     1805    0.113145908    0.020083840    2.089874723
  595 SOLV  OW      1806    3.213484750    0.593488092    2.873545414
  595 SOLV  HW1     1807    3.205401782    0.664007838    2.803093897
  595 SOLV  HW2     1808    3.122590377    0.558464890    2.896203453
  596 SOLV  OW      1809    1.854642494    1.134456474    2.461210142
  596 SOLV  HW1     1810    1.947525494    1.147808375    2.495792980
  596 SOLV  HW2     1811    1.857847206    1.117986444    2.362620578
  597 SOLV  OW      1812    0.046234923    1.292364551    0.376414801
  597 SOLV  HW1     1813    0.019434510    1.309546990    0.281607492
  597 SOLV  HW2     1814    0.019840820    1.199402226    0.402166182
  598 SOLV  OW      1815    1.103173958    2.227607203    0.721183768
  598 SOLV  HW1     1816    1.179159394    2.201651406    0.661566832
  598 SOLV  HW2     1817    1.067969216    2.146311891    0.767589066
  599 SOLV  OW      1818    2.701456400    0.315433686    1.250852587
  599 SOLV  HW1     1819    2.696642841    0.406955085    1.210826019
  599 SOLV  HW2     1820    2.665205424    0.317872300    1.344026538
  600 SOLV  OW      1821    0.708511723    2.964713009    2.707052610
  600 SOLV  HW1     1822    0.621704147    3.004175117    2.676933204
  600 SOLV  HW2     1823    0.704378559    2.946150540    2.805227466
  601 SOLV  OW      1824    1.253132175    1.323413142    3.037022928
  601 SOLV  HW1     1825    1.271291977    1.420818280    3.023515535
  601 SOLV  HW2     1826    1.161129357    1.301836758    3.004313726
  602 SOLV  OW      1827    1.597184697    1.553554838    0.001856934
  602 SOLV  HW1     1828    1.528034567    1.487259383   -0.026863778
  602 SOLV  HW2     1829    1.615838439    1.616891759   -0.073257303
  603 SOLV  OW      1830    0.314152597    0.956946926    0.263396605
  603 SOLV  HW1     1831    0.246097626    1.004251274    0.207426357
  603 SOLV  HW2     1832    0.401479636    1.005347026    0.257642512
  604 SOLV  OW      1833    2.752941693    2.499212895    1.601756654
  604 SOLV  HW1     1834    2.669044665    2.517739345    1.550571993
  604 SOLV  HW2     1835    2.802521658    2.423985153    1.558348597
  605 SOLV  OW      1836    1.016939083    1.379561724    1.829670518
  605 SOLV  HW1     1837    0.974270953    1.368205077    1.919403176
  605 SOLV  HW2     1838    1.047320492    1.474239442    1.818969566
  606 SOLV  OW      1839    0.446667482    1.184682252    2.355002294
  606 SOLV  HW1     1840    0.374460501    1.248897000    2.329223239
  606 SOLV  HW2     1841    0.533441419    1.233707113    2.363293271
  607 SOLV  OW      1842    2.954521675    0.507622734    2.965736362
  607 SOLV  HW1     1843    2.936035792    0.412231177    2.942064904
  607 SOLV  HW2     1844    2.893017062    0.567268538    2.914150076
  608 SOLV  OW      1845    0.230193385    2.177226893    1.536626083
  608 SOLV  HW1     1846    0.313216236    2.221729135    1.503031975
  608 SOLV  HW2     1847    0.200407119    2.108171489    1.470702478
  609 SOLV  OW      1848    0.070320319    0.664467423    2.042300562
  609 SOLV  HW1     1849   -0.019910830    0.654408297    2.000382213
  609 SOLV  HW2     1850    0.062889154    0.721588099    2.124043799
  610 SOLV  OW      1851    2.703694008    3.458701607    0.332464824
  610 SOLV  HW1     1852    2.655516362    3.542175425    0.359158646
  610 SOLV  HW2     1853    2.681389437    3.385371919    0.396704301
  611 SOLV  OW      1854    1.482511573    2.033883258    0.053328363
  611 SOLV  HW1     1855    1.409016479    2.095876160    0.080811826
  611 SOLV  HW2     1856    1.532740814    2.073727510   -0.023414126
  612 SOLV  OW      1857    2.484393945    1.655700052    3.014178576
  612 SOLV  HW1     1858    2.485980116    1.642259291    3.113265954
  612 SOLV  HW2     1859    2.418485797    1.727362726    2.991330094
  613 SOLV  OW      1860    0.682393421    3.666671036    1.823660588
  613 SOLV  HW1     1861    0.621558181    3.738308054    1.789496836
  613 SOLV  HW2     1862    0.648001283    3.577272246    1.794937240
  614 SOLV  OW      1863    2.586090851    2.318648685    1.008100342
  614 SOLV  HW1     1864    2.682051781    2.346653288    1.005160111
  614 SOLV  HW2     1865    2.575822537    2.230099821    0.962768263
  615 SOLV  OW      1866    3.367618473    2.345626281    1.155522843
  615 SOLV  HW1     1867    3.331702005    2.397230395    1.233297848
  615 SOLV  HW2     1868    3.359888793    2.247665459    1.174117895
  616 SOLV  OW      1869    1.538889156    3.555670683    3.690281620
  616 SOLV  HW1     1870    1.581902040    3.465473602    3.686281750
  616 SOLV  HW2     1871    1.439896413    3.544985172    3.699651259
  617 SOLV  OW      1872    0.987676781    3.659221977    1.513606619
  617 SOLV  HW1     1873    0.964184256    3.673434309    1.609772453
  617 SOLV  HW2     1874    1.041528099    3.736785205    1.480656127
  618 SOLV  OW      1875    3.228049873    2.160675467    1.490818840
  618 SOLV  HW1     1876    3.221237502    2.259240539    1.475319467
  618 SOLV  HW2     1877    3.283617447    2.143509382    1.572177475
  619 SOLV  OW      1878    0.025252304    0.298845652    2.200139902
  619 SOLV  HW1     1879    0.103778802    0.302485400    2.138318238
  619 SOLV  HW2     1880   -0.059272857    0.304720786    2.147012571
  620 SOLV  OW      1881    3.485171071    1.854537754    0.647123759
  620 SOLV  HW1     1882    3.489332149    1.809199685    0.558089278
  620 SOLV  HW2     1883    3.399033100    1.831346178    0.692316142
  621 SOLV  OW      1884    1.285111683    2.655505516    1.072855178
  621 SOLV  HW1     1885    1.279622786    2.565871332    1.028837835
  621 SOLV  HW2     1886    1.326865668    2.721034360    1.009891152
  622 SOLV  OW      1887    3.631466016    0.774265392    2.519731775
  622 SOLV  HW1     1888    3.704768476    0.706383416    2.524064965
  622 SOLV  HW2     1889    3.622107063    0.818904702    2.608724430
  623 SOLV  OW      1890    2.436252373    2.597329679    3.639807676
  623 SOLV  HW1     1891    2.461076260    2.689124739    3.670778083
  623 SOLV  HW2     1892    2.481713816    2.578087513    3.552832088
  624 SOLV  OW      1893    1.764084524    0.557967154    0.775360218
  624 SOLV  HW1     1894    1.835120937    0.621115157    0.806472689
  624 SOLV  HW2     1895    1.696553016    0.607920479    0.721083792
  625 SOLV  OW      1896    3.681560904    1.741416356    1.642092547
  625 SOLV  HW1     1897    3.655345141    1.647255792    1.620920002
  625 SOLV  HW2     1898    3.727020171    1.781974335    1.562781922
  626 SOLV  OW      1899    0.482881890    1.731227459    0.516968002
  626 SOLV  HW1     1900    0.395517782    1.777144113    0.533117525
  626 SOLV  HW2     1901    0.544737211    1.749476981    0.593404535
  627 SOLV  OW      1902    3.701194903    0.153201647    1.080956110
  627 SOLV  HW1     1903    3.633630572    0.226780846    1.085741859
  627 SOLV  HW2     1904    3.710893682    0.110968172    1.171089784
  628 SOLV  OW      1905    0.131310461    1.082542494    0.098159796
  628 SOLV  HW1     1906    0.211561697    1.094059040    0.039618359
  628 SOLV  HW2     1907    0.067184564    1.157531788    0.081898628
  629 SOLV  OW      1908    0.381442964    1.626107994    2.983615985
  629 SOLV  HW1     1909    0.449591899    1.594512881    2.917591567
  629 SOLV  HW2     1910    0.289742565    1.610623217    2.946833309
  630 SOLV  OW      1911    1.348340892    0.079454537    2.961937571
  630 SOLV  HW1     1912    1.337532085    0.169475100    3.004138527
  630 SOLV  HW2     1913    1.313380538    0.009188426    3.023920256
  631 SOLV  OW      1914    3.104555836    2.391452629    3.122322672
  631 SOLV  HW1     1915    3.064247156    2.476610197    3.155867040
  631 SOLV  HW2     1916    3.036890152    2.341683871    3.068043850
  632 SOLV  OW      1917    1.849589807    1.756968400    2.736905293
  632 SOLV  HW1     1918    1.802704395    1.668745358    2.741199963
  632 SOLV  HW2     1919    1.943089622    1.743435990    2.704124064
  633 SOLV  OW      1920    0.716931582    0.514911970    2.808219948
  633 SOLV  HW1     1921    0.808079352    0.473816628    2.805945446
  633 SOLV  HW2     1922    0.677025209    0.512538566    2.716548271
  634 SOLV  OW      1923    0.136081229    2.746332580    0.063936239
  634 SOLV  HW1     1924    0.222933859    2.708774602    0.096298784
  634 SOLV  HW2     1925    0.150771766    2.794628314   -0.022394956
  635 SOLV  OW      1926    0.407437082    3.143059057    3.002265443
  635 SOLV  HW1     1927    0.320657635    3.186573990    3.026260607
  635 SOLV  HW2     1928    0.390506343    3.049021970    2.972764140
  636 SOLV  OW      1929    2.956886285    2.144582963    2.589560437
  636 SOLV  HW1     1930    2.940544345    2.137361586    2.491162227
  636 SOLV  HW2     1931    2.985336281    2.237830192    2.611852631
  637 SOLV  OW      1932    0.724677574    0.871757876    0.236766449
  637 SOLV  HW1     1933    0.734961370    0.776241631    0.264559406
  637 SOLV  HW2     1934    0.753665908    0.931515288    0.311534545
  638 SOLV  OW      1935    2.454905625    2.872994365    2.584849947
  638 SOLV  HW1     1936    2.367373616    2.921329322    2.582999641
  638 SOLV  HW2     1937    2.460828255    2.817979510    2.668155256
  639 SOLV  OW      1938    1.605511933    2.377397119    0.601353047
  639 SOLV  HW1     1939    1.535406206    2.344448304    0.664607237
  639 SOLV  HW2     1940    1.695203198    2.371959860    0.645256073
  640 SOLV  OW      1941    1.880683958    2.006834065    0.350392744
  640 SOLV  HW1     1942    1.899278284    2.005799875    0.252134186
  640 SOLV  HW2     1943    1.798796552    2.061404173    0.368229041
  641 SOLV  OW      1944    0.831926844    1.754021708    2.953867281
  641 SOLV  HW1     1945    0.750427823    1.696612143    2.945879382
  641 SOLV  HW2     1946    0.902924001    1.704319521    3.003775357
  642 SOLV  OW      1947    2.090766619    3.515345908    1.454070305
  642 SOLV  HW1     1948    2.086270188    3.568449297    1.538694437
  642 SOLV  HW2     1949    2.116504065    3.421054029    1.475235951
  643 SOLV  OW      1950    0.723677000    2.332659394    1.098326997
  643 SOLV  HW1     1951    0.804007503    2.276698056    1.118741704
  643 SOLV  HW2     1952    0.725266812    2.359323042    1.001953661
  644 SOLV  OW      1953    2.179301091    3.240703136    3.376824680
  644 SOLV  HW1     1954    2.098984957    3.216351935    3.322438705
  644 SOLV  HW2     1955    2.238809058    3.300701436    3.323340974
  645 SOLV  OW      1956    2.981972026    1.838955611    0.289315839
  645 SOLV  HW1     1957    2.975283918    1.938047558    0.277591263
  645 SOLV  HW2     1958    3.049158411    1.802253610    0.224970023
  646 SOLV  OW      1959    2.827129055    2.377047608    2.935053531
  646 SOLV  HW1     1960    2.779762600    2.415036189    3.014520694
  646 SOLV  HW2     1961    2.839053682    2.278515577    2.947340921
  647 SOLV  OW      1962    1.741575594    3.073045252    3.509285670
  647 SOLV  HW1     1963    1.800184907    3.054593974    3.430380508
  647 SOLV  HW2     1964    1.778673334    3.150142066    3.561048967
  648 SOLV  OW      1965    2.279341598    1.565423069    2.743098408
  648 SOLV  HW1     1966    2.365341452    1.550926382    2.694151374
  648 SOLV  HW2     1967    2.227485430    1.638354610    2.698447199
  649 SOLV  OW      1968    2.588689462    3.182330223    1.114166977
  649 SOLV  HW1     1969    2.583582057    3.154390832    1.210048662
  649 SOLV  HW2     1970    2.672465850    3.234840023    1.099194058
  650 SOLV  OW      1971    2.366323531    1.428790542    1.130597087
  650 SOLV  HW1     1972    2.437201442    1.359067635    1.141398798
  650 SOLV  HW2     1973    2.406221378    1.510763907    1.089486290
  651 SOLV  OW      1974    0.275629043    3.548594426    0.079131617
  651 SOLV  HW1     1975    0.200546261    3.580909550    0.021513701
  651 SOLV  HW2     1976    0.319582142    3.626708925    0.123490699
  652 SOLV  OW      1977    2.938964074    0.169375242    1.334936060
  652 SOLV  HW1     1978    2.973630200    0.208190703    1.420326994
  652 SOLV  HW2     1979    2.875013403    0.233609090    1.292695380
  653 SOLV  OW      1980    0.314329575    1.420543126    2.265444715
  653 SOLV  HW1     1981    0.341773489    1.448322009    2.357512711
  653 SOLV  HW2     1982    0.296960597    1.501869059    2.209895131
  654 SOLV  OW      1983    3.058051459    3.686222982    3.371396399
  654 SOLV  HW1     1984    3.125616698    3.720218430    3.305980816
  654 SOLV  HW2     1985    3.102481624    3.624014628    3.435878942
  655 SOLV  OW      1986    1.633083890    0.042275220    3.014210950
  655 SOLV  HW1     1987    1.534580273    0.025155230    3.011901485
  655 SOLV  HW2     1988    1.650001335    0.140559370    3.006773656
  656 SOLV  OW      1989    3.191802624    1.101040575    0.085624067
  656 SOLV  HW1     1990    3.249361865    1.034535484    0.133221541
  656 SOLV  HW2     1991    3.233195680    1.123892727   -0.002500120
  657 SOLV  OW      1992    2.171448042    1.274272069    3.707916628
  657 SOLV  HW1     1993    2.142460286    1.262562492    3.802911156
  657 SOLV  HW2     1994    2.271301307    1.271708749    3.702997347
  658 SOLV  OW      1995    2.758463067    0.101733276    1.056689169
  658 SOLV  HW1     1996    2.750235575    0.149624881    0.969279919
  658 SOLV  HW2     1997    2.738177785    0.165043482    1.131401196
  659 SOLV  OW      1998    2.023155021    3.328705907    3.124806234
  659 SOLV  HW1     1999    1.968246356    3.368496035    3.051296957
  659 SOLV  HW2     2000    2.047163776    3.399951242    3.190756782
  660 SOLV  OW      2001    3.631761462    1.823633211    0.234023362
  660 SOLV  HW1     2002    3.557025733    1.795819035    0.294377483
  660 SOLV  HW2     2003    3.719060494    1.795806654    0.274100205
  661 SOLV  OW      2004    3.096927179    0.036758329    2.770008284
  661 SOLV  HW1     2005    3.185623422    0.077749144    2.748697041
  661 SOLV  HW2     2006    3.064491164   -0.015377804    2.691070836
  662 SOLV  OW      2007    3.167862755    3.075343491    0.932666704
  662 SOLV  HW1     2008    3.175099479    3.173361516    0.951148566
  662 SOLV  HW2     2009    3.234939811    3.025963408    0.988018121
  663 SOLV  OW      2010    0.738796368    1.928440335    0.117080448
  663 SOLV  HW1     2011    0.773390123    1.865248650    0.186435136
  663 SOLV  HW2     2012    0.667961127    1.986471673    0.157263567
  664 SOLV  OW      2013    1.180277743    0.283949122    2.809229845
  664 SOLV  HW1     2014    1.171132640    0.225949627    2.890185312
  664 SOLV  HW2     2015    1.220258718    0.230822883    2.734527637
  665 SOLV  OW      2016    0.075206747    0.786371709    1.198510922
  665 SOLV  HW1     2017   -0.020992326    0.812690068    1.205901879
  665 SOLV  HW2     2018    0.102539352    0.736572234    1.280818045
  666 SOLV  OW      2019    1.058425359    3.551300486    3.450049051
  666 SOLV  HW1     2020    1.078423357    3.614181247    3.525198648
  666 SOLV  HW2     2021    0.960391951    3.531611846    3.448274575
  667 SOLV  OW      2022    0.241819775    0.282948192    2.010507897
  667 SOLV  HW1     2023    0.297164054    0.357809212    2.047041965
  667 SOLV  HW2     2024    0.258858697    0.273734328    1.912392251
  668 SOLV  OW      2025    1.414114876    3.164804016    0.765458946
  668 SOLV  HW1     2026    1.329213531    3.141111371    0.812704802
  668 SOLV  HW2     2027    1.491701557    3.149434066    0.826662101
  669 SOLV  OW      2028    3.349889380    0.332960550    1.863992263
  669 SOLV  HW1     2029    3.295533291    0.407320911    1.902927363
  669 SOLV  HW2     2030    3.356299136    0.344742285    1.764896065
  670 SOLV  OW      2031    3.323416767    0.012901085    2.298347708
  670 SOLV  HW1     2032    3.280666381   -0.061668768    2.247227611
  670 SOLV  HW2     2033    3.327196223    0.094736008    2.240986461
  671 SOLV  OW      2034    2.001168231    2.498640210    3.557684706
  671 SOLV  HW1     2035    1.920524221    2.499314378    3.616827191
  671 SOLV  HW2     2036    2.076885364    2.544646663    3.604075381
  672 SOLV  OW      2037    0.608538737    3.028910170    0.112987733
  672 SOLV  HW1     2038    0.705566145    3.028972239    0.137218734
  672 SOLV  HW2     2039    0.556803621    2.979368091    0.182777176
  673 SOLV  OW      2040    3.432680191    1.494369598    2.969711025
  673 SOLV  HW1     2041    3.419760637    1.479919297    2.871607690
  673 SOLV  HW2     2042    3.396490809    1.584033216    2.995220137
  674 SOLV  OW      2043    2.402987394    0.441367013    2.139872818
  674 SOLV  HW1     2044    2.470054261    0.503360449    2.180619180
  674 SOLV  HW2     2045    2.448262481    0.382887520    2.072555202
  675 SOLV  OW      2046    3.611966755    2.253320853    3.201088656
  675 SOLV  HW1     2047    3.666267348    2.171391957    3.182628806
  675 SOLV  HW2     2048    3.517388027    2.237726168    3.172571361
  676 SOLV  OW      2049    2.760718760    0.768227902    0.798136758
  676 SOLV  HW1     2050    2.672270936    0.783477059    0.842251190
  676 SOLV  HW2     2051    2.746252134    0.741350265    0.702900742
  677 SOLV  OW      2052    1.714205159    3.543589620    2.843358349
  677 SOLV  HW1     2053    1.648068760    3.489002739    2.894815535
  677 SOLV  HW2     2054    1.687906087    3.640005214    2.847090577
  678 SOLV  OW      2055    2.426285720    1.725765174    1.427632216
  678 SOLV  HW1     2056    2.500891387    1.745656329    1.491193963
  678 SOLV  HW2     2057    2.376725476    1.810140390    1.406985505
  679 SOLV  OW      2058    1.317891344    0.326282920    3.094637048
  679 SOLV  HW1     2059    1.321971013    0.386927876    3.015218936
  679 SOLV  HW2     2060    1.227228145    0.332184143    3.136435042
  680 SOLV  OW      2061    2.568245108    0.395634322    2.654313028
  680 SOLV  HW1     2062    2.534768016    0.444335170    2.734992410
  680 SOLV  HW2     2063    2.634263986    0.452983523    2.605794152
  681 SOLV  OW      2064    0.528840844    2.997218773    2.304775238
  681 SOLV  HW1     2065    0.515747778    2.972845194    2.208678990
  681 SOLV  HW2     2066    0.623117038    2.977424658    2.331610717
  682 SOLV  OW      2067    1.511383800    0.065161709    2.231162255
  682 SOLV  HW1     2068    1.504770074    0.160653660    2.260128956
  682 SOLV  HW2     2069    1.483995292    0.005491412    2.306599561
  683 SOLV  OW      2070    0.044365566    1.188057011    1.185732285
  683 SOLV  HW1     2071    0.127766981    1.159078719    1.138761681
  683 SOLV  HW2     2072    0.055976745    1.176519959    1.284392711
  684 SOLV  OW      2073    1.773402393    1.825194984    1.367554735
  684 SOLV  HW1     2074    1.722984482    1.750984641    1.411740131
  684 SOLV  HW2     2075    1.722642540    1.910738707    1.377902972
  685 SOLV  OW      2076    3.161168020    0.399912576    0.065799300
  685 SOLV  HW1     2077    3.144903614    0.305274070    0.093741095
  685 SOLV  HW2     2078    3.125313438    0.461891139    0.135618901
  686 SOLV  OW      2079    1.261897534    1.016958054    3.613711637
  686 SOLV  HW1     2080    1.343147126    1.072366854    3.595550955
  686 SOLV  HW2     2081    1.190483753    1.074578918    3.653477056
  687 SOLV  OW      2082    0.575714739    3.652105598    3.555622498
  687 SOLV  HW1     2083    0.563603727    3.704011085    3.471002347
  687 SOLV  HW2     2084    0.512923416    3.574270747    3.556239562
  688 SOLV  OW      2085    2.118627751    3.156122083    0.367662796
  688 SOLV  HW1     2086    2.107509531    3.140705245    0.465847502
  688 SOLV  HW2     2087    2.175832385    3.236809279    0.352876559
  689 SOLV  OW      2088    3.533872357    1.385901052    2.065171634
  689 SOLV  HW1     2089    3.626844012    1.410701052    2.037920433
  689 SOLV  HW2     2090    3.471722947    1.399814782    1.988066886
  690 SOLV  OW      2091    2.874907564    1.489157702    3.473860865
  690 SOLV  HW1     2092    2.903932738    1.480997784    3.378504264
  690 SOLV  HW2     2093    2.775365061    1.481109444    3.479185802
  691 SOLV  OW      2094    0.788797545    1.981072306    0.932469828
  691 SOLV  HW1     2095    0.719403503    2.038932690    0.889598049
  691 SOLV  HW2     2096    0.769838469    1.885159856    0.911430625
  692 SOLV  OW      2097    2.124635569    0.347940979    2.429334162
  692 SOLV  HW1     2098    2.078798450    0.357172139    2.517737820
  692 SOLV  HW2     2099    2.147618124    0.251891931    2.413591950
  693 SOLV  OW      2100    2.674929326    1.054602667    0.201229807
  693 SOLV  HW1     2101    2.654089462    1.085177076    0.108317614
  693 SOLV  HW2     2102    2.768024168    1.082125360    0.225262052
  694 SOLV  OW      2103    0.509345869    1.727414009    3.210242933
  694 SOLV  HW1     2104    0.475848742    1.726962570    3.116011043
  694 SOLV  HW2     2105    0.431653218    1.728442961    3.273208359
  695 SOLV  OW      2106    0.654538017    0.927315204    2.893962041
  695 SOLV  HW1     2107    0.691420409    0.835678285    2.878348530
  695 SOLV  HW2     2108    0.644541883    0.942905741    2.992239303
  696 SOLV  OW      2109    2.532443915    1.710362345    3.661540228
  696 SOLV  HW1     2110    2.481251007    1.736975268    3.743216606
  696 SOLV  HW2     2111    2.614052488    1.767560850    3.653274484
  697 SOLV  OW      2112    1.198167819    1.202268039    2.592508922
  697 SOLV  HW1     2113    1.219175048    1.282716698    2.648079091
  697 SOLV  HW2     2114    1.280734982    1.146938373    2.581437868
  698 SOLV  OW      2115    0.837225497    1.458363639    1.220309339
  698 SOLV  HW1     2116    0.764653787    1.391267551    1.235575668
  698 SOLV  HW2     2117    0.877682490    1.443718405    1.130030170
  699 SOLV  OW      2118    3.040414943    0.877118945    0.423218078
  699 SOLV  HW1     2119    3.010313855    0.970856259    0.405645697
  699 SOLV  HW2     2120    3.132469931    0.878458836    0.462276441
  700 SOLV  OW      2121    0.037048865    2.892430324    0.439037643
  700 SOLV  HW1     2122   -0.023758135    2.941388961    0.376530691
  700 SOLV  HW2     2123   -0.017435380    2.845088144    0.508259987
  701 SOLV  OW      2124    1.061672030    1.977932246    3.002759079
  701 SOLV  HW1     2125    0.966574639    1.989102205    2.973891836
  701 SOLV  HW2     2126    1.064243921    1.935481972    3.093273634
  702 SOLV  OW      2127    0.248519218    2.278357312    1.810220426
  702 SOLV  HW1     2128    0.271228172    2.322614203    1.723462189
  702 SOLV  HW2     2129    0.215071782    2.185764569    1.792636383
  703 SOLV  OW      2130    1.112104575    1.637781185    1.972277272
  703 SOLV  HW1     2131    1.211863361    1.636612045    1.965316977
  703 SOLV  HW2     2132    1.072559403    1.652709730    1.881640794
  704 SOLV  OW      2133    2.045794886    1.329157518    0.234817173
  704 SOLV  HW1     2134    1.987532892    1.370578215    0.304757144
  704 SOLV  HW2     2135    2.132272439    1.379121228    0.229631167
  705 SOLV  OW      2136    2.523352198    1.395413179    0.462981626
  705 SOLV  HW1     2137    2.446738830    1.443722669    0.505386133
  705 SOLV  HW2     2138    2.575399376    1.459012205    0.405992342
  706 SOLV  OW      2139    1.491145594    0.575148205    2.050625972
  706 SOLV  HW1     2140    1.472476447    0.672652781    2.038552042
  706 SOLV  HW2     2141    1.564343635    0.547292035    1.988436826
  707 SOLV  OW      2142    1.317959139    3.027406056    3.550600113
  707 SOLV  HW1     2143    1.310341342    2.937052574    3.508411066
  707 SOLV  HW2     2144    1.310141447    3.097872082    3.480065379
  708 SOLV  OW      2145    1.085956424    1.324437697    2.377946812
  708 SOLV  HW1     2146    1.161939170    1.379099144    2.342751098
  708 SOLV  HW2     2147    1.116600833    1.272102839    2.457457399
  709 SOLV  OW      2148    2.601564716    3.266293333    0.543914830
  709 SOLV  HW1     2149    2.665325248    3.323996158    0.594953336
  709 SOLV  HW2     2150    2.618596257    3.170243218    0.565963827
  710 SOLV  OW      2151    3.208166398    0.279665292    3.545745731
  710 SOLV  HW1     2152    3.151478978    0.198881658    3.529555779
  710 SOLV  HW2     2153    3.156945092    0.345888084    3.600447698
  711 SOLV  OW      2154    3.487494172    0.347946979    2.572184998
  711 SOLV  HW1     2155    3.571446195    0.299267541    2.548018632
  711 SOLV  HW2     2156    3.476822565    0.348619551    2.671619520
  712 SOLV  OW      2157    2.011168189    0.330913195    1.141097753
  712 SOLV  HW1     2158    2.021166193    0.253855593    1.204055692
  712 SOLV  HW2     2159    1.935270150    0.388752535    1.171023637
  713 SOLV  OW      2160    0.081042697    3.693464711    3.594002837
  713 SOLV  HW1     2161    0.135731302    3.689613178    3.510360782
  713 SOLV  HW2     2162    0.117011252    3.764883245    3.654063283
  714 SOLV  OW      2163    1.749907137    0.653889468    1.952183606
  714 SOLV  HW1     2164    1.834513051    0.656919592    2.005424025
  714 SOLV  HW2     2165    1.763334854    0.596269914    1.871552024
  715 SOLV  OW      2166    1.439993470    0.832644977    2.015607286
  715 SOLV  HW1     2167    1.513888754    0.853488518    1.951521606
  715 SOLV  HW2     2168    1.443101338    0.896993948    2.092102015
  716 SOLV  OW      2169    0.519333956    0.343821499    2.309082796
  716 SOLV  HW1     2170    0.603718118    0.368781697    2.261567309
  716 SOLV  HW2     2171    0.510274284    0.244241069    2.310804629
  717 SOLV  OW      2172    2.538062016    1.347642186    2.923667584
  717 SOLV  HW1     2173    2.478980513    1.415540458    2.967269450
  717 SOLV  HW2     2174    2.594355948    1.392251407    2.854076866
  718 SOLV  OW      2175    0.786773373    0.476405920    1.399889094
  718 SOLV  HW1     2176    0.796334938    0.504496959    1.304385002
  718 SOLV  HW2     2177    0.874182765    0.488262419    1.447012445
  719 SOLV  OW      2178    3.343540863    3.524761346    2.106095007
  719 SOLV  HW1     2179    3.429564764    3.475310138    2.118583601
  719 SOLV  HW2     2180    3.267002396    3.465083013    2.130216073
  720 SOLV  OW      2181    1.624774073    1.276359406    2.192526951
  720 SOLV  HW1     2182    1.709158206    1.227954843    2.169337677
  720 SOLV  HW2     2183    1.601302052    1.339631040    2.118722375
  721 SOLV  OW      2184    3.370190286    1.744535164    1.946852855
  721 SOLV  HW1     2185    3.469246692    1.736940379    1.935377202
  721 SOLV  HW2     2186    3.331992043    1.654363569    1.967136666
  722 SOLV  OW      2187    2.557157553    2.489903860    0.790149474
  722 SOLV  HW1     2188    2.563634368    2.439830932    0.876477053
  722 SOLV  HW2     2189    2.644041384    2.535864849    0.771698093
  723 SOLV  OW      2190    0.335120171    0.859768592    2.592408305
  723 SOLV  HW1     2191    0.374973780    0.799414561    2.523335657
  723 SOLV  HW2     2192    0.327699222    0.810701021    2.679225663
  724 SOLV  OW      2193    3.553090080    1.980400207    3.550559308
  724 SOLV  HW1     2194    3.563588008    1.917114462    3.627270836
  724 SOLV  HW2     2195    3.616021794    2.057275748    3.561949909
  725 SOLV  OW      2196    0.074020746    3.525760584    2.361106913
  725 SOLV  HW1     2197    0.090155512    3.451213620    2.425790693
  725 SOLV  HW2     2198    0.075738878    3.489849827    2.267784883
  726 SOLV  OW      2199    2.743302696    3.193195114    1.683359729
  726 SOLV  HW1     2200    2.754997569    3.291615229    1.696651134
  726 SOLV  HW2     2201    2.768947399    3.168939699    1.589786576
  727 SOLV  OW      2202    2.342193751    2.078533982    1.218220907
  727 SOLV  HW1     2203    2.399388869    2.031799700    1.150796809
  727 SOLV  HW2     2204    2.300047656    2.010967688    1.278717809
  728 SOLV  OW      2205    2.325823429    2.280755210    1.982040621
  728 SOLV  HW1     2206    2.286529670    2.365918539    1.947330643
  728 SOLV  HW2     2207    2.385081559    2.240527776    1.912243416
  729 SOLV  OW      2208    3.390455740    2.387984943    0.886645715
  729 SOLV  HW1     2209    3.370321219    2.387960822    0.984606601
  729 SOLV  HW2     2210    3.451677486    2.311868021    0.865201931
  730 SOLV  OW      2211    3.124501185    0.634512625    0.738033979
  730 SOLV  HW1     2212    3.194431851    0.568672948    0.710171902
  730 SOLV  HW2     2213    3.065760736    0.655774986    0.659938338
  731 SOLV  OW      2214    3.198053228    3.587544386    1.857042183
  731 SOLV  HW1     2215    3.264670359    3.559026317    1.925964064
  731 SOLV  HW2     2216    3.201754653    3.524878624    1.779192198
  732 SOLV  OW      2217    3.503483627    0.280943138    2.102670948
  732 SOLV  HW1     2218    3.451874129    0.316624889    2.024794129
  732 SOLV  HW2     2219    3.448638884    0.289748067    2.185833259
  733 SOLV  OW      2220    0.828545386    1.845016334    3.306815118
  733 SOLV  HW1     2221    0.823286929    1.895840989    3.392785330
  733 SOLV  HW2     2222    0.769534873    1.888471695    3.238763117
  734 SOLV  OW      2223    3.089412120    0.365903811    0.447459871
  734 SOLV  HW1     2224    3.049701051    0.457671157    0.448793328
  734 SOLV  HW2     2225    3.023335317    0.301577463    0.408782647
  735 SOLV  OW      2226    1.673692132    3.511310477    1.090848316
  735 SOLV  HW1     2227    1.698243374    3.473867277    1.001432468
  735 SOLV  HW2     2228    1.756879912    3.535522799    1.140803346
  736 SOLV  OW      2229    2.658332518    2.243941503    3.260499499
  736 SOLV  HW1     2230    2.607013144    2.176518079    3.207376065
  736 SOLV  HW2     2231    2.719186681    2.196757064    3.324311573
  737 SOLV  OW      2232    0.795791122    0.088559217    3.564579621
  737 SOLV  HW1     2233    0.871353314    0.052649329    3.619374558
  737 SOLV  HW2     2234    0.714686544    0.031691981    3.578353291
  738 SOLV  OW      2235    2.610234839    1.848421835    1.593751085
  738 SOLV  HW1     2236    2.708433179    1.830447891    1.599739153
  738 SOLV  HW2     2237    2.595387721    1.941721709    1.560941037
  739 SOLV  OW      2238    3.584944149    1.819283766    2.311312053
  739 SOLV  HW1     2239    3.650940849    1.872640700    2.258407327
  739 SOLV  HW2     2240    3.605075256    1.721853593    2.301139367
  740 SOLV  OW      2241    1.989553911    0.422955908    3.306143643
  740 SOLV  HW1     2242    2.006260009    0.521394399    3.311686228
  740 SOLV  HW2     2243    1.960948010    0.388927779    3.395729925
  741 SOLV  OW      2244    2.605268130    1.616153055    2.265256000
  741 SOLV  HW1     2245    2.664514159    1.635918936    2.343364127
  741 SOLV  HW2     2246    2.520380714    1.668335543    2.273785787
  742 SOLV  OW      2247    2.371448832    2.391613278    3.135266419
  742 SOLV  HW1     2248    2.329884951    2.434705956    3.215372497
  742 SOLV  HW2     2249    2.336913466    2.435351911    3.052226505
  743 SOLV  OW      2250    3.289715167    0.105180513    2.588412237
  743 SOLV  HW1     2251    3.256153748    0.088210706    2.495744638
  743 SOLV  HW2     2252    3.388036328    0.123229266    2.585450365
  744 SOLV  OW      2253    3.181064896    1.201678597    1.692690568
  744 SOLV  HW1     2254    3.097272240    1.213495248    1.745988653
  744 SOLV  HW2     2255    3.221154375    1.112340578    1.713013192
  745 SOLV  OW      2256    2.039750710    2.147727493    0.728697421
  745 SOLV  HW1     2257    1.988499837    2.063579326    0.745839861
  745 SOLV  HW2     2258    2.075858422    2.182924581    0.815061384
  746 SOLV  OW      2259    3.699258177    0.231791202    3.234096107
  746 SOLV  HW1     2260    3.652165301    0.171029368    3.298066201
  746 SOLV  HW2     2261    3.777258232    0.274418309    3.279930122
  747 SOLV  OW      2262    3.172431975    3.595764842    2.967036951
  747 SOLV  HW1     2263    3.131487888    3.665034071    2.907651070
  747 SOLV  HW2     2264    3.271477657    3.609161621    2.970480724
  748 SOLV  OW      2265    3.700385341    1.006944601    1.939782434
  748 SOLV  HW1     2266    3.627738297    1.026608859    2.005639074
  748 SOLV  HW2     2267    3.700597949    1.077073181    1.868484945
  749 SOLV  OW      2268    2.328301018    2.485367911    1.791014233
  749 SOLV  HW1     2269    2.368012284    2.571099566    1.758226975
  749 SOLV  HW2     2270    2.333930286    2.416318390    1.718886956
  750 SOLV  OW      2271    3.296287565    0.892706971    0.482719738
  750 SOLV  HW1     2272    3.299135134    0.985269667    0.520475364
  750 SOLV  HW2     2273    3.359193476    0.833991414    0.533678299
  751 SOLV  OW      2274    0.576376095    1.777825182    2.107902411
  751 SOLV  HW1     2275    0.642414308    1.817896439    2.171396988
  751 SOLV  HW2     2276    0.621240681    1.759128142    2.020518240
  752 SOLV  OW      2277    1.144419380    0.931252207    0.844077581
  752 SOLV  HW1     2278    1.234614781    0.947105918    0.884244734
  752 SOLV  HW2     2279    1.115632395    0.837334888    0.862858613
  753 SOLV  OW      2280    1.779167004    3.439051172    0.809633729
  753 SOLV  HW1     2281    1.730840586    3.370767618    0.754844459
  753 SOLV  HW2     2282    1.795249886    3.520817736    0.754339133
  754 SOLV  OW      2283    1.593782248    0.926534942    0.371647796
  754 SOLV  HW1     2284    1.662966002    0.979375458    0.420873381
  754 SOLV  HW2     2285    1.585347953    0.835913136    0.413099553
  755 SOLV  OW      2286    3.566831618    1.410990832    2.522234885
  755 SOLV  HW1     2287    3.624887769    1.331602756    2.504108171
  755 SOLV  HW2     2288    3.510816325    1.393503261    2.603216520
  756 SOLV  OW      2289    1.474282703    0.196738038    0.954665435
  756 SOLV  HW1     2290    1.463472450    0.140095563    1.036375249
  756 SOLV  HW2     2291    1.568886497    0.191360966    0.922681938
  757 SOLV  OW      2292    0.306136173    0.675666659    0.242370761
  757 SOLV  HW1     2293    0.296328861    0.774253397    0.228728194
  757 SOLV  HW2     2294    0.358196263    0.658630334    0.326042960
  758 SOLV  OW      2295    2.488874528    1.525382516    3.266186259
  758 SOLV  HW1     2296    2.395761714    1.499244776    3.240727449
  758 SOLV  HW2     2297    2.547704613    1.444520292    3.264914596
  759 SOLV  OW      2298    0.190486763    3.231251270    2.410726557
  759 SOLV  HW1     2299    0.246456429    3.215055576    2.491997994
  759 SOLV  HW2     2300    0.249970730    3.245026502    2.331519530
  760 SOLV  OW      2301    2.047914167    1.653599724    0.168904549
  760 SOLV  HW1     2302    2.051824719    1.720514221    0.243125280
  760 SOLV  HW2     2303    2.138075898    1.612088554    0.156690098
  761 SOLV  OW      2304    2.393247090    3.512532052    0.197282336
  761 SOLV  HW1     2305    2.294281354    3.498352479    0.199844324
  761 SOLV  HW2     2306    2.414634287    3.586720561    0.133718039
  762 SOLV  OW      2307    2.958264328    1.104497067    0.239420769
  762 SOLV  HW1     2308    2.950105719    1.203566994    0.250394772
  762 SOLV  HW2     2309    3.020518221    1.084374917    0.163782070
  763 SOLV  OW      2310    3.062987162    3.661625940    0.690456423
  763 SOLV  HW1     2311    3.065630628    3.565132995    0.716605608
  763 SOLV  HW2     2312    3.062224047    3.669106374    0.590731212
  764 SOLV  OW      2313    0.265951827    2.901142747    0.627165252
  764 SOLV  HW1     2314    0.304637130    2.809660002    0.615499290
  764 SOLV  HW2     2315    0.215162001    2.926578544    0.544854489
  765 SOLV  OW      2316    2.292635145    0.572073322    2.509222727
  765 SOLV  HW1     2317    2.354992640    0.588419422    2.432765577
  765 SOLV  HW2     2318    2.253613490    0.480329694    2.501360842
  766 SOLV  OW      2319    0.632840040    3.280140537    3.066277539
  766 SOLV  HW1     2320    0.551837363    3.224875480    3.046638521
  766 SOLV  HW2     2321    0.616816383    3.334676162    3.148559907
  767 SOLV  OW      2322    1.192436523    2.738385352    2.224345293
  767 SOLV  HW1     2323    1.153575882    2.738423848    2.316495517
  767 SOLV  HW2     2324    1.191022020    2.645368583    2.187635374
  768 SOLV  OW      2325    3.478199139    0.770575219    1.019431410
  768 SOLV  HW1     2326    3.532219947    0.710179616    0.960818681
  768 SOLV  HW2     2327    3.467550670    0.859467810    0.974866858
  769 SOLV  OW      2328    1.329242519    3.385118928    1.035648273
  769 SOLV  HW1     2329    1.261558284    3.345830231    0.973384682
  769 SOLV  HW2     2330    1.377455712    3.311519768    1.083189099
  770 SOLV  OW      2331    2.858098456    2.541450156    3.428577080
  770 SOLV  HW1     2332    2.908864306    2.492014523    3.499149134
  770 SOLV  HW2     2333    2.919286299    2.563046435    3.352478478
  771 SOLV  OW      2334    3.441048229    1.426110005    3.511533991
  771 SOLV  HW1     2335    3.460757559    1.467677449    3.600331459
  771 SOLV  HW2     2336    3.511559944    1.452843081    3.445846862
  772 SOLV  OW      2337    2.297822422    3.673886045    3.259422761
  772 SOLV  HW1     2338    2.384070660    3.623959989    3.251035401
  772 SOLV  HW2     2339    2.313599676    3.770938795    3.241161039
  773 SOLV  OW      2340    3.421783955    3.272609789    1.913997131
  773 SOLV  HW1     2341    3.483253529    3.277947818    1.835289847
  773 SOLV  HW2     2342    3.473991718    3.287006348    1.998073734
  774 SOLV  OW      2343    1.445946819    0.913431845    1.597091725
  774 SOLV  HW1     2344    1.511364059    0.910744236    1.672678452
  774 SOLV  HW2     2345    1.489393805    0.954406608    1.516883379
  775 SOLV  OW      2346    2.733175807    2.095908271    1.879003238
  775 SOLV  HW1     2347    2.763543408    2.173305053    1.934582136
  775 SOLV  HW2     2348    2.792613696    2.086933004    1.799078560
  776 SOLV  OW      2349    1.497878650    0.393224777    1.716884891
  776 SOLV  HW1     2350    1.583165327    0.444456715    1.706727705
  776 SOLV  HW2     2351    1.454726368    0.382277661    1.627332297
  777 SOLV  OW      2352    1.629592472    0.555701022    2.568821710
  777 SOLV  HW1     2353    1.601759353    0.512909428    2.654822381
  777 SOLV  HW2     2354    1.586980716    0.645852424    2.561151768
  778 SOLV  OW      2355    3.509243480    0.979740043    3.642955776
  778 SOLV  HW1     2356    3.536660305    0.934239195    3.558221559
  778 SOLV  HW2     2357    3.447451292    1.055429292    3.621634053
  779 SOLV  OW      2358    1.416590559    0.447658664    0.827390675
  779 SOLV  HW1     2359    1.428448043    0.357061279    0.868052865
  779 SOLV  HW2     2360    1.426952296    0.517551991    0.898168078
  780 SOLV  OW      2361    1.620942533    0.427526091    1.120301340
  780 SOLV  HW1     2362    1.604287356    0.381687734    1.032989792
  780 SOLV  HW2     2363    1.566895820    0.383384721    1.191940807
  781 SOLV  OW      2364    2.773266542    3.019005957    3.200754998
  781 SOLV  HW1     2365    2.793762833    3.066629444    3.115236267
  781 SOLV  HW2     2366    2.720485649    2.936378048    3.181050096
  782 SOLV  OW      2367    0.372504991    0.023448364    1.450234855
  782 SOLV  HW1     2368    0.437366930    0.051489035    1.379468184
  782 SOLV  HW2     2369    0.394786853    0.069690475    1.536063447
  783 SOLV  OW      2370    0.131689551    0.432771761    0.759396542
  783 SOLV  HW1     2371    0.224564496    0.428520888    0.796246051
  783 SOLV  HW2     2372    0.108973379    0.345493950    0.716173251
  784 SOLV  OW      2373    0.397767534    1.054724203    2.852969583
  784 SOLV  HW1     2374    0.468194348    0.983763649    2.855127746
  784 SOLV  HW2     2375    0.424586032    1.126316147    2.788507871
  785 SOLV  OW      2376    0.578842471    2.679262258    3.143404718
  785 SOLV  HW1     2377    0.621868982    2.620136039    3.075181160
  785 SOLV  HW2     2378    0.491104822    2.639963177    3.170962426
  786 SOLV  OW      2379    2.734762254    3.441024306    0.711480931
  786 SOLV  HW1     2380    2.738027937    3.540221810    0.699194410
  786 SOLV  HW2     2381    2.767576776    3.417699103    0.803028337
  787 SOLV  OW      2382    0.645500515    2.054326707    1.371576183
  787 SOLV  HW1     2383    0.723049967    2.014263875    1.322760851
  787 SOLV  HW2     2384    0.678390689    2.125507758    1.433651696
  788 SOLV  OW      2385    3.299395731    3.030175704    1.646401087
  788 SOLV  HW1     2386    3.335751777    2.940185969    1.670523084
  788 SOLV  HW2     2387    3.251993750    3.069205940    1.725339795
  789 SOLV  OW      2388    3.132217606    1.036199691    2.678578314
  789 SOLV  HW1     2389    3.133321648    0.936202224    2.677822361
  789 SOLV  HW2     2390    3.185936263    1.069526803    2.756069983
  790 SOLV  OW      2391    0.314236782    0.378290447    1.349715009
  790 SOLV  HW1     2392    0.402576379    0.349281991    1.386519570
  790 SOLV  HW2     2393    0.326246762    0.462043025    1.296393825
  791 SOLV  OW      2394    3.587305995    0.488028027    0.178597010
  791 SOLV  HW1     2395    3.545258695    0.397304969    0.180274365
  791 SOLV  HW2     2396    3.525144351    0.552746560    0.134451262
  792 SOLV  OW      2397    0.141278277    0.393753571    1.032969787
  792 SOLV  HW1     2398    0.099574582    0.312603421    1.073918857
  792 SOLV  HW2     2399    0.111784969    0.401924300    0.937760424
  793 SOLV  OW      2400    0.304512007    1.624197101    3.352202066
  793 SOLV  HW1     2401    0.300921257    1.550140549    3.285088001
  793 SOLV  HW2     2402    0.320028881    1.585899198    3.443273492
  794 SOLV  OW      2403    2.819562579    0.697207540    1.838028836
  794 SOLV  HW1     2404    2.881021658    0.670526214    1.763793532
  794 SOLV  HW2     2405    2.855729068    0.663498726    1.924952087
  795 SOLV  OW      2406    2.732651231    1.597695058    2.970160152
  795 SOLV  HW1     2407    2.722418377    1.567595136    2.875341290
  795 SOLV  HW2     2408    2.642370235    1.614965279    3.009560500
  796 SOLV  OW      2409    1.162361032    2.175083328    3.514373695
  796 SOLV  HW1     2410    1.196057788    2.150758264    3.423410634
  796 SOLV  HW2     2411    1.174818266    2.097583155    3.576341082
  797 SOLV  OW      2412    0.891753222    1.111186063    0.950246149
  797 SOLV  HW1     2413    0.927556829    1.053160245    0.877081795
  797 SOLV  HW2     2414    0.964721134    1.131133565    1.015665371
  798 SOLV  OW      2415    3.255317954    2.791317566    3.359027991
  798 SOLV  HW1     2416    3.314546542    2.851873119    3.305863937
  798 SOLV  HW2     2417    3.169452351    2.838298907    3.379551441
  799 SOLV  OW      2418    0.295602820    2.720380232    2.433569758
  799 SOLV  HW1     2419    0.250134474    2.688456991    2.516726841
  799 SOLV  HW2     2420    0.321675593    2.641731320    2.377568615
  800 SOLV  OW      2421    0.057608606    2.698619638    0.920654422
  800 SOLV  HW1     2422    0.149266831    2.736340800    0.907322412
  800 SOLV  HW2     2423   -0.010348558    2.770826572    0.907623927
  801 SOLV  OW      2424    0.918137078    3.667524253    2.772244716
  801 SOLV  HW1     2425    0.889959968    3.729885689    2.845173726
  801 SOLV  HW2     2426    0.998240671    3.615543127    2.801959151
  802 SOLV  OW      2427    1.573216926    2.063329442    3.473909615
  802 SOLV  HW1     2428    1.496038069    2.110512448    3.431281220
  802 SOLV  HW2     2429    1.654947744    2.075558537    3.417602660
  803 SOLV  OW      2430    2.297348984    2.765872553    2.324914472
  803 SOLV  HW1     2431    2.297436496    2.728684058    2.232076172
  803 SOLV  HW2     2432    2.384030478    2.743884462    2.369687443
  804 SOLV  OW      2433    1.610080322    1.029142256    1.394465765
  804 SOLV  HW1     2434    1.545228251    1.064099820    1.326837388
  804 SOLV  HW2     2435    1.648368340    0.942551435    1.362256928
  805 SOLV  OW      2436    2.560955506    3.009160858    0.614927570
  805 SOLV  HW1     2437    2.494650103    2.982173447    0.545104470
  805 SOLV  HW2     2438    2.622099902    2.932421458    0.634224666
  806 SOLV  OW      2439    2.386124544    0.235613288    1.855222140
  806 SOLV  HW1     2440    2.335348054    0.182194710    1.922824261
  806 SOLV  HW2     2441    2.339225107    0.230930094    1.767015844
  807 SOLV  OW      2442    2.046911606    3.552255764    3.314963375
  807 SOLV  HW1     2443    1.967499879    3.583106508    3.262582387
  807 SOLV  HW2     2444    2.130651096    3.577283819    3.266351813
  808 SOLV  OW      2445    0.615905206    0.646668987    3.331006047
  808 SOLV  HW1     2446    0.641378109    0.643970966    3.427679580
  808 SOLV  HW2     2447    0.552709306    0.722577071    3.315316972
  809 SOLV  OW      2448    3.685771143    3.269875070    3.432156789
  809 SOLV  HW1     2449    3.740915874    3.188911070    3.412027289
  809 SOLV  HW2     2450    3.621061129    3.285508288    3.357527296
  810 SOLV  OW      2451    2.528083743    0.975069706    0.612286381
  810 SOLV  HW1     2452    2.428926565    0.966025972    0.621662992
  810 SOLV  HW2     2453    2.563215740    1.033824173    0.685194508
  811 SOLV  OW      2454    1.885586710    0.311121065    3.535842703
  811 SOLV  HW1     2455    1.890118373    0.213016376    3.554717033
  811 SOLV  HW2     2456    1.853236104    0.359263156    3.617311035
  812 SOLV  OW      2457    0.343127745    2.520741162    0.295485542
  812 SOLV  HW1     2458    0.423340726    2.548161401    0.242422915
  812 SOLV  HW2     2459    0.269766528    2.493413707    0.233252970
  813 SOLV  OW      2460    2.591832649    2.058366344    2.371234246
  813 SOLV  HW1     2461    2.556834480    2.134844334    2.317122303
  813 SOLV  HW2     2462    2.685825140    2.077734817    2.399380097
  814 SOLV  OW      2463    2.255344953    1.936340034    1.430580717
  814 SOLV  HW1     2464    2.238846819    1.964977909    1.524969120
  814 SOLV  HW2     2465    2.170193034    1.902219311    1.390751208
  815 SOLV  OW      2466    1.484592890    0.301906276    0.519187812
  815 SOLV  HW1     2467    1.474947453    0.401418540    0.521622484
  815 SOLV  HW2     2468    1.429925592    0.261336207    0.592449059
  816 SOLV  OW      2469    2.040480849    1.177282785    1.480949899
  816 SOLV  HW1     2470    1.940945012    1.167575841    1.480960564
  816 SOLV  HW2     2471    2.074309903    1.173515228    1.386912909
  817 SOLV  OW      2472    0.021734929    2.118358798    2.344659960
  817 SOLV  HW1     2473   -0.057818930    2.166517747    2.381449426
  817 SOLV  HW2     2474    0.099523120    2.181056456    2.340236112
  818 SOLV  OW      2475    1.162299387    3.149827411    1.238573649
  818 SOLV  HW1     2476    1.133894116    3.239226513    1.273256065
  818 SOLV  HW2     2477    1.088240330    3.083921547    1.251749525
  819 SOLV  OW      2478    0.647714675    3.326775096    0.465436908
  819 SOLV  HW1     2479    0.568579812    3.324366708    0.404336859
  819 SOLV  HW2     2480    0.685019367    3.419528483    0.467996094
  820 SOLV  OW      2481    2.889685141    1.842264572    2.758790197
  820 SOLV  HW1     2482    2.927903008    1.779343798    2.826478796
  820 SOLV  HW2     2483    2.961655065    1.870858678    2.695512169
  821 SOLV  OW      2484    1.965606879    3.719727742    0.982057884
  821 SOLV  HW1     2485    1.955315162    3.667002086    0.897713137
  821 SOLV  HW2     2486    1.954435574    3.659138664    1.060812277
  822 SOLV  OW      2487    1.811863887    3.033181935    0.715667955
  822 SOLV  HW1     2488    1.903453863    3.066147797    0.692724202
  822 SOLV  HW2     2489    1.749065917    3.110784216    0.721679065
  823 SOLV  OW      2490    1.989235284    1.886628712    1.608160165
  823 SOLV  HW1     2491    2.004038324    1.805156752    1.664224226
  823 SOLV  HW2     2492    2.002225345    1.863518872    1.511738465
  824 SOLV  OW      2493    1.241464257    2.084808810    1.114569027
  824 SOLV  HW1     2494    1.193401331    2.154583848    1.061436860
  824 SOLV  HW2     2495    1.295897929    2.027733377    1.053079985
  825 SOLV  OW      2496    0.436115981    2.367837998    2.818586963
  825 SOLV  HW1     2497    0.531285972    2.344876628    2.838969268
  825 SOLV  HW2     2498    0.395177055    2.294744152    2.763986188
  826 SOLV  OW      2499    2.941015023    1.410201478    2.284439882
  826 SOLV  HW1     2500    2.960695837    1.313762621    2.302156815
  826 SOLV  HW2     2501    2.888287263    1.418449029    2.199862209
  827 SOLV  OW      2502    3.697332380    1.665449223    3.524447753
  827 SOLV  HW1     2503    3.622112898    1.676615113    3.589403041
  827 SOLV  HW2     2504    3.668612610    1.604750883    3.450335643
  828 SOLV  OW      2505    1.497627148    2.276902157    1.718635447
  828 SOLV  HW1     2506    1.545001600    2.364519946    1.709669295
  828 SOLV  HW2     2507    1.562565168    2.202267899    1.703992508
  829 SOLV  OW      2508    3.434295369    3.271192790    3.587757427
  829 SOLV  HW1     2509    3.515804826    3.318426863    3.554189823
  829 SOLV  HW2     2510    3.453001152    3.232578811    3.678093989
  830 SOLV  OW      2511    3.570457995    2.172200897    0.837711457
  830 SOLV  HW1     2512    3.586215937    2.073524003    0.833716506
  830 SOLV  HW2     2513    3.629117929    2.212489191    0.907976370
  831 SOLV  OW      2514    3.029827145    0.136679469    0.901564391
  831 SOLV  HW1     2515    2.954917167    0.128648403    0.967333381
  831 SOLV  HW2     2516    3.012487436    0.076261147    0.823779658
  832 SOLV  OW      2517    0.223898739    0.223845898    2.623627663
  832 SOLV  HW1     2518    0.228114578    0.128533309    2.653620305
  832 SOLV  HW2     2519    0.155061733    0.233111312    2.551673480
  833 SOLV  OW      2520    0.548316672    2.102850278    0.245465882
  833 SOLV  HW1     2521    0.478560991    2.156722289    0.198207927
  833 SOLV  HW2     2522    0.507075384    2.019132830    0.281409500
  834 SOLV  OW      2523    1.954317232    1.338625125    2.750774125
  834 SOLV  HW1     2524    2.008102091    1.301409302    2.675119611
  834 SOLV  HW2     2525    1.899895807    1.415907719    2.718107335
  835 SOLV  OW      2526    0.677693310    2.923573827    3.021468902
  835 SOLV  HW1     2527    0.685564327    2.862409197    3.100198303
  835 SOLV  HW2     2528    0.746589489    2.995737731    3.028324362
  836 SOLV  OW      2529    3.214761911    3.560275621    3.575792043
  836 SOLV  HW1     2530    3.218913098    3.466665703    3.610743119
  836 SOLV  HW2     2531    3.256412652    3.622474333    3.642110079
  837 SOLV  OW      2532    2.210603052    0.956417969    3.031297406
  837 SOLV  HW1     2533    2.301402835    0.959677607    2.989503787
  837 SOLV  HW2     2534    2.141949185    0.983977756    2.963999505
  838 SOLV  OW      2535    0.075464715    1.258089893    2.451955738
  838 SOLV  HW1     2536    0.080779898    1.163621468    2.484350148
  838 SOLV  HW2     2537    0.127860866    1.267260306    2.367265539
  839 SOLV  OW      2538    0.579860198    2.548456033    0.158024637
  839 SOLV  HW1     2539    0.663638272    2.508611949    0.195376461
  839 SOLV  HW2     2540    0.603429954    2.617735129    0.089860956
  840 SOLV  OW      2541    2.657360354    3.540051082    2.829354911
  840 SOLV  HW1     2542    2.697809222    3.624755146    2.863837679
  840 SOLV  HW2     2543    2.605425522    3.559414236    2.746110109
  841 SOLV  OW      2544    2.449612082    1.305466536    3.682889820
  841 SOLV  HW1     2545    2.541576086    1.343130658    3.694093042
  841 SOLV  HW2     2546    2.455867137    1.207672547    3.662924021
  842 SOLV  OW      2547    0.366216954    2.257995839    0.914013711
  842 SOLV  HW1     2548    0.315903910    2.268377287    0.999819222
  842 SOLV  HW2     2549    0.414962780    2.342876612    0.893500726
  843 SOLV  OW      2550    0.728807446    3.062485259    0.511570542
  843 SOLV  HW1     2551    0.707420804    3.158865900    0.495652814
  843 SOLV  HW2     2552    0.651567954    3.005994548    0.482539332
  844 SOLV  OW      2553    0.081935361    1.024659502    0.647674390
  844 SOLV  HW1     2554    0.030108166    1.002107582    0.565168916
  844 SOLV  HW2     2555    0.165435063    0.969698489    0.650624831
  845 SOLV  OW      2556    2.767676422    0.101852682    1.645880015
  845 SOLV  HW1     2557    2.786264371    0.041363805    1.568438403
  845 SOLV  HW2     2558    2.802968089    0.193281164    1.625958258
  846 SOLV  OW      2559    1.365702680    0.147914788    0.702246085
  846 SOLV  HW1     2560    1.360980261    0.054143671    0.667799043
  846 SOLV  HW2     2561    1.410771216    0.148375055    0.791523491
  847 SOLV  OW      2562    1.265284092    0.312200438    1.429621195
  847 SOLV  HW1     2563    1.184569885    0.285218774    1.482147239
  847 SOLV  HW2     2564    1.244038160    0.309078459    1.331945137
  848 SOLV  OW      2565    1.614557927    1.862110473    0.196118387
  848 SOLV  HW1     2566    1.699054949    1.825352872    0.157252887
  848 SOLV  HW2     2567    1.571783415    1.924046831    0.130273433
  849 SOLV  OW      2568    1.769065557    0.979105106    0.919847889
  849 SOLV  HW1     2569    1.861478458    1.016945214    0.925276816
  849 SOLV  HW2     2570    1.749494575    0.952390587    0.825483321
  850 SOLV  OW      2571    2.509146079    3.482610545    0.897793286
  850 SOLV  HW1     2572    2.410978867    3.491713777    0.914584926
  850 SOLV  HW2     2573    2.526871195    3.488948758    0.799572949
  851 SOLV  OW      2574    2.672795023    2.169046674    3.703552110
  851 SOLV  HW1     2575    2.693459596    2.151838754    3.799875451
  851 SOLV  HW2     2576    2.599476691    2.236721288    3.696780346
  852 SOLV  OW      2577    0.631689989    2.683783559    0.576221710
  852 SOLV  HW1     2578    0.543403332    2.637323677    0.583192627
  852 SOLV  HW2     2579    0.677342775    2.656053389    0.491672927
  853 SOLV  OW      2580    2.133159205    0.678134533    1.912564366
  853 SOLV  HW1     2581    2.065936244    0.634306130    1.852883700
  853 SOLV  HW2     2582    2.219536864    0.627942350    1.907954415
  854 SOLV  OW      2583    0.719959272    1.803312092    2.395926012
  854 SOLV  HW1     2584    0.730623604    1.896367861    2.430976135
  854 SOLV  HW2     2585    0.802093990    1.750223001    2.416830619
  855 SOLV  OW      2586    2.402931586    2.870795899    1.285040714
  855 SOLV  HW1     2587    2.348985820    2.953108870    1.267267925
  855 SOLV  HW2     2588    2.441534220    2.837076313    1.199167476
  856 SOLV  OW      2589    1.515245616    1.007941947    2.212100716
  856 SOLV  HW1     2590    1.589874235    1.070771368    2.190083444
  856 SOLV  HW2     2591    1.479449392    1.029293304    2.303009775
  857 SOLV  OW      2592    1.581705576    2.227551048    2.316840209
  857 SOLV  HW1     2593    1.491046501    2.211075264    2.277970596
  857 SOLV  HW2     2594    1.577694133    2.217340577    2.416243390
  858 SOLV  OW      2595    3.394885279    0.600577115    2.521723369
  858 SOLV  HW1     2596    3.434397996    0.509176955    2.531020476
  858 SOLV  HW2     2597    3.467838486    0.666835553    2.504715871
  859 SOLV  OW      2598    0.488928694    2.851944080    3.418295320
  859 SOLV  HW1     2599    0.556076260    2.908348035    3.370219892
  859 SOLV  HW2     2600    0.470555064    2.891466645    3.508305284
  860 SOLV  OW      2601    2.910921329    1.509291878    3.183391545
  860 SOLV  HW1     2602    2.993920293    1.562053822    3.165260949
  860 SOLV  HW2     2603    2.858316198    1.499848607    3.098864620
  861 SOLV  OW      2604    3.442179792    2.475920194    2.837588307
  861 SOLV  HW1     2605    3.426322633    2.517803652    2.748167658
  861 SOLV  HW2     2606    3.470570636    2.546265384    2.902758977
  862 SOLV  OW      2607    1.165316356    0.773037317    3.545924648
  862 SOLV  HW1     2608    1.204613280    0.864851697    3.551161474
  862 SOLV  HW2     2609    1.224811097    0.708548545    3.593914306
  863 SOLV  OW      2610    0.891148930    1.998129557    0.484417310
  863 SOLV  HW1     2611    0.932011726    2.010969215    0.574790051
  863 SOLV  HW2     2612    0.881523579    2.086862221    0.439299717
  864 SOLV  OW      2613    1.971583974    3.427436747    0.044773662
  864 SOLV  HW1     2614    2.045016476    3.468870795   -0.009008218
  864 SOLV  HW2     2615    1.970617001    3.328640081    0.029286651
  865 SOLV  OW      2616    3.034569270    0.366105092    2.122270974
  865 SOLV  HW1     2617    3.081050828    0.286823492    2.082832771
  865 SOLV  HW2     2618    3.056230005    0.372361973    2.219703245
  866 SOLV  OW      2619    1.222757259    1.354061833    1.035212282
  866 SOLV  HW1     2620    1.190546149    1.354882728    0.940538155
  866 SOLV  HW2     2621    1.207733202    1.443994245    1.076295934
  867 SOLV  OW      2622    0.861145682    2.364388471    3.299320963
  867 SOLV  HW1     2623    0.854800636    2.464193593    3.299980518
  867 SOLV  HW2     2624    0.953738472    2.337067624    3.273208803
  868 SOLV  OW      2625    1.931905986    2.660347401    3.350393600
  868 SOLV  HW1     2626    1.937531894    2.755367281    3.381071881
  868 SOLV  HW2     2627    1.966322424    2.600016182    3.422346249
  869 SOLV  OW      2628    0.481663037    1.851205966    0.775659669
  869 SOLV  HW1     2629    0.519012558    1.827976152    0.865477582
  869 SOLV  HW2     2630    0.394857428    1.899520234    0.787161683
  870 SOLV  OW      2631    1.805421234    1.834784862    3.681991849
  870 SOLV  HW1     2632    1.719714203    1.807509611    3.638263662
  870 SOLV  HW2     2633    1.878667352    1.773140426    3.653065259
  871 SOLV  OW      2634    3.168179109    2.083638839    2.252066462
  871 SOLV  HW1     2635    3.136563413    2.024844758    2.326531761
  871 SOLV  HW2     2636    3.259448935    2.054681650    2.223210224
  872 SOLV  OW      2637    1.091251705    0.018230582    3.631088856
  872 SOLV  HW1     2638    1.158054147   -0.020616945    3.694569474
  872 SOLV  HW2     2639    1.132409959    0.095327108    3.582472266
  873 SOLV  OW      2640    2.358257806    3.307720548    1.325379552
  873 SOLV  HW1     2641    2.399728829    3.308782973    1.416376544
  873 SOLV  HW2     2642    2.382356334    3.391749805    1.276801714
  874 SOLV  OW      2643    0.838312471    1.506499096    0.660186866
  874 SOLV  HW1     2644    0.744420419    1.475631747    0.644922290
  874 SOLV  HW2     2645    0.898375512    1.465763564    0.591379036
  875 SOLV  OW      2646    1.119333518    2.267492612    0.091336544
  875 SOLV  HW1     2647    1.131167728    2.361302318    0.058754248
  875 SOLV  HW2     2648    1.167784025    2.255992820    0.178067233
  876 SOLV  OW      2649    1.608161357    1.487235102    1.779373999
  876 SOLV  HW1     2650    1.546227749    1.413696006    1.806900741
  876 SOLV  HW2     2651    1.689176166    1.448001655    1.735800079
  877 SOLV  OW      2652    2.500903429    0.329868678    3.660898267
  877 SOLV  HW1     2653    2.571434735    0.399561250    3.647865663
  877 SOLV  HW2     2654    2.509280686    0.260251183    3.589590358
  878 SOLV  OW      2655    2.284358449    1.991572231    2.835996410
  878 SOLV  HW1     2656    2.293553554    2.052333208    2.914894696
  878 SOLV  HW2     2657    2.242136285    1.905635885    2.864868785
  879 SOLV  OW      2658    2.268563375    0.940304912    2.253987123
  879 SOLV  HW1     2659    2.269069047    0.988710139    2.166484737
  879 SOLV  HW2     2660    2.174492040    0.916955611    2.278590875
  880 SOLV  OW      2661    0.700545551    2.353345302    2.946062280
  880 SOLV  HW1     2662    0.762391258    2.431672787    2.952494705
  880 SOLV  HW2     2663    0.663980127    2.332234929    3.036719364
  881 SOLV  OW      2664    3.653416356    0.077826096    2.733251953
  881 SOLV  HW1     2665    3.753267921    0.078094788    2.727684832
  881 SOLV  HW2     2666    3.616455708    0.013987163    2.665724664
  882 SOLV  OW      2667    3.271245305    2.390181177    0.032940242
  882 SOLV  HW1     2668    3.294158485    2.308391439    0.085732934
  882 SOLV  HW2     2669    3.312270065    2.383686186   -0.058034599
  883 SOLV  OW      2670    2.689639608    3.687684633    3.132028272
  883 SOLV  HW1     2671    2.638722422    3.642568432    3.205332061
  883 SOLV  HW2     2672    2.773819987    3.636871935    3.113775359
  884 SOLV  OW      2673    1.946752267    1.268568322    2.030017703
  884 SOLV  HW1     2674    1.899712059    1.336638619    2.086187834
  884 SOLV  HW2     2675    2.042519145    1.295089909    2.018761780
  885 SOLV  OW      2676    2.744756096    3.630131650    2.104937536
  885 SOLV  HW1     2677    2.684142155    3.640643068    2.026090934
  885 SOLV  HW2     2678    2.814151315    3.702127690    2.103445256
  886 SOLV  OW      2679    1.600406379    3.613953303    1.494094043
  886 SOLV  HW1     2680    1.649676682    3.582685462    1.575310422
  886 SOLV  HW2     2681    1.512052762    3.652064746    1.521341882
  887 SOLV  OW      2682    1.469729569    2.958536417    3.302663605
  887 SOLV  HW1     2683    1.434869801    2.868951884    3.275077727
  887 SOLV  HW2     2684    1.537487912    2.946990658    3.375306989
  888 SOLV  OW      2685    1.640842415    0.046659647    3.470754736
  888 SOLV  HW1     2686    1.577250971   -0.015062315    3.517101391
  888 SOLV  HW2     2687    1.734569037    0.023966281    3.497246251
  889 SOLV  OW      2688    1.369922020    1.888823639    0.970163864
  889 SOLV  HW1     2689    1.331975850    1.898234429    0.878112925
  889 SOLV  HW2     2690    1.417239562    1.801054669    0.977875772
  890 SOLV  OW      2691    0.329592178    0.497648046    2.448740520
  890 SOLV  HW1     2692    0.365316558    0.583877440    2.412822969
  890 SOLV  HW2     2693    0.393577836    0.423730034    2.427673575
  891 SOLV  OW      2694    3.161455748    0.047948519    1.674979312
  891 SOLV  HW1     2695    3.139176947    0.006125404    1.763049098
  891 SOLV  HW2     2696    3.203154350   -0.020518775    1.615186285
  892 SOLV  OW      2697    0.170329505    0.113845933    0.112760136
  892 SOLV  HW1     2698    0.081893515    0.130523745    0.156378609
  892 SOLV  HW2     2699    0.239048027    0.094967440    0.182923676
  893 SOLV  OW      2700    0.110868667    1.708771148    3.146747685
  893 SOLV  HW1     2701    0.165875443    1.675244827    3.223246264
  893 SOLV  HW2     2702    0.040245262    1.641540499    3.124516797
  894 SOLV  OW      2703    1.020359528    0.546509981    2.381379396
  894 SOLV  HW1     2704    0.951360118    0.477686063    2.403827242
  894 SOLV  HW2     2705    0.986167438    0.605276404    2.308037956
  895 SOLV  OW      2706    1.882479103    0.724245875    2.694648077
  895 SOLV  HW1     2707    1.870322787    0.809809236    2.744977496
  895 SOLV  HW2     2708    1.800288735    0.668060876    2.704123292
  896 SOLV  OW      2709    1.341861122    1.878674231    3.164074935
  896 SOLV  HW1     2710    1.412852519    1.823809116    3.208251731
  896 SOLV  HW2     2711    1.251917451    1.848481609    3.195697699
  897 SOLV  OW      2712    3.007525376    2.495395890    1.739613204
  897 SOLV  HW1     2713    3.037086434    2.425255108    1.804481347
  897 SOLV  HW2     2714    2.908784294    2.508932499    1.747885524
  898 SOLV  OW      2715    1.370946464    2.716953883    3.183229314
  898 SOLV  HW1     2716    1.464102974    2.689047277    3.159894783
  898 SOLV  HW2     2717    1.307685336    2.683641992    3.113303612
  899 SOLV  OW      2718    0.215836129    2.478522599    1.997142955
  899 SOLV  HW1     2719    0.219801858    2.394671349    1.942786661
  899 SOLV  HW2     2720    0.130733806    2.480200465    2.049642096
  900 SOLV  OW      2721    0.129892377    0.831594229    3.102663472
  900 SOLV  HW1     2722    0.051375654    0.780711977    3.137985001
  900 SOLV  HW2     2723    0.212074977    0.775022457    3.109528216
  901 SOLV  OW      2724    1.490431473    0.653840940    1.465371331
  901 SOLV  HW1     2725    1.433773733    0.722966721    1.510220829
  901 SOLV  HW2     2726    1.538874215    0.695335301    1.388342569
  902 SOLV  OW      2727    3.338428079    3.026635807    0.466008813
  902 SOLV  HW1     2728    3.386619120    3.111096037    0.489333559
  902 SOLV  HW2     2729    3.387202485    2.948569458    0.505105306
  903 SOLV  OW      2730    1.040443105    3.405921304    2.552352341
  903 SOLV  HW1     2731    0.951187567    3.422388321    2.594331852
  903 SOLV  HW2     2732    1.034060068    3.420676974    2.453653416
  904 SOLV  OW      2733    2.327836589    3.254427542    3.601207319
  904 SOLV  HW1     2734    2.325292749    3.351796203    3.623896516
  904 SOLV  HW2     2735    2.266676898    3.236580229    3.524117293
  905 SOLV  OW      2736    1.009912610    3.386068770    0.345448262
  905 SOLV  HW1     2737    1.033551856    3.315963400    0.278157390
  905 SOLV  HW2     2738    1.018196613    3.347982826    0.437548120
  906 SOLV  OW      2739    2.151110178    0.511433556    2.197266218
  906 SOLV  HW1     2740    2.232179297    0.483180210    2.145968206
  906 SOLV  HW2     2741    2.134872713    0.447016393    2.272023904
  907 SOLV  OW      2742    3.315147616    0.623052270    3.673031172
  907 SOLV  HW1     2743    3.415121130    0.623848792    3.670509680
  907 SOLV  HW2     2744    3.283756100    0.543211045    3.724428271
  908 SOLV  OW      2745    1.928686653    2.073169797    0.054436076
  908 SOLV  HW1     2746    1.978623997    2.101370508   -0.027494482
  908 SOLV  HW2     2747    1.872095282    1.993499246    0.033183815
  909 SOLV  OW      2748    0.975297475    2.132530782    1.465999240
  909 SOLV  HW1     2749    1.064573339    2.145867110    1.509049777
  909 SOLV  HW2     2750    0.933114315    2.221505232    1.448520189
  910 SOLV  OW      2751    0.621190261    0.486943447    2.544616300
  910 SOLV  HW1     2752    0.619163067    0.586836318    2.540235678
  910 SOLV  HW2     2753    0.562141418    0.449265047    2.473234867
  911 SOLV  OW      2754    2.799128980    2.620113196    0.765104900
  911 SOLV  HW1     2755    2.799856441    2.718276321    0.784219814
  911 SOLV  HW2     2756    2.807088204    2.605315173    0.666517170
  912 SOLV  OW      2757    1.872677993    3.620210320    0.194182440
  912 SOLV  HW1     2758    1.897580730    3.542227788    0.136734172
  912 SOLV  HW2     2759    1.810219620    3.680005409    0.143931090
  913 SOLV  OW      2760    2.758859913    2.713590600    2.749629661
  913 SOLV  HW1     2761    2.792803836    2.710049232    2.843633210
  913 SOLV  HW2     2762    2.835969375    2.708498637    2.686150628
  914 SOLV  OW      2763    1.471875946    1.690542375    1.116315384
  914 SOLV  HW1     2764    1.481211517    1.608395923    1.172588593
  914 SOLV  HW2     2765    1.560433350    1.736514809    1.109533980
  915 SOLV  OW      2766    1.258946190    3.649565631    0.101509570
  915 SOLV  HW1     2767    1.241219699    3.619118011    0.195107377
  915 SOLV  HW2     2768    1.299601879    3.740919453    0.103333950
  916 SOLV  OW      2769    2.147601483    2.735258688    2.869026481
  916 SOLV  HW1     2770    2.163055567    2.798256260    2.945134482
  916 SOLV  HW2     2771    2.143182798    2.786836504    2.783468314
  917 SOLV  OW      2772    3.498793188    2.997185701    3.540660212
  917 SOLV  HW1     2773    3.486722173    3.096089473    3.549260263
  917 SOLV  HW2     2774    3.471141871    2.968090358    3.449060897
  918 SOLV  OW      2775    0.858167143    1.193560432    3.662381574
  918 SOLV  HW1     2776    0.766263405    1.230116943    3.647579429
  918 SOLV  HW2     2777    0.920577975    1.231717761    3.594185770
  919 SOLV  OW      2778    1.808524262    2.996664338    2.334037299
  919 SOLV  HW1     2779    1.878019122    3.063475777    2.360652028
  919 SOLV  HW2     2780    1.849303561    2.905382862    2.331523370
  920 SOLV  OW      2781    3.657610939    3.191082856    2.336736722
  920 SOLV  HW1     2782    3.589206411    3.163238559    2.404157100
  920 SOLV  HW2     2783    3.749163686    3.174320065    2.373302471
  921 SOLV  OW      2784    2.154508899    0.619453463    0.997147243
  921 SOLV  HW1     2785    2.204408901    0.554457747    1.054466895
  921 SOLV  HW2     2786    2.150792909    0.585089606    0.903310856
  922 SOLV  OW      2787    0.378243275    1.699556516    1.446024918
  922 SOLV  HW1     2788    0.315565032    1.764071623    1.402313467
  922 SOLV  HW2     2789    0.396650752    1.623556770    1.383682471
  923 SOLV  OW      2790    0.226445431    0.336312211    3.273049424
  923 SOLV  HW1     2791    0.316580776    0.377280984    3.287157472
  923 SOLV  HW2     2792    0.181210124    0.381084564    3.195906436
  924 SOLV  OW      2793    1.609753618    0.613924356    0.062733844
  924 SOLV  HW1     2794    1.613187969    0.550178230   -0.014249408
  924 SOLV  HW2     2795    1.665794405    0.578678899    0.137693695
  925 SOLV  OW      2796    0.568041868    0.260561343    1.953915061
  925 SOLV  HW1     2797    0.545340124    0.335971923    2.015553272
  925 SOLV  HW2     2798    0.666015159    0.241294558    1.959516104
  926 SOLV  OW      2799    3.129338143    3.315051901    0.728011417
  926 SOLV  HW1     2800    3.220290777    3.308475716    0.686953244
  926 SOLV  HW2     2801    3.137235873    3.309470144    0.827549565
  927 SOLV  OW      2802    1.524641977    0.879821945    1.053477578
  927 SOLV  HW1     2803    1.607113344    0.892254055    0.998288359
  927 SOLV  HW2     2804    1.494492696    0.968418183    1.088743029
  928 SOLV  OW      2805    1.271226066    1.204924191    2.166560977
  928 SOLV  HW1     2806    1.289190448    1.295182419    2.205710451
  928 SOLV  HW2     2807    1.310827587    1.134544864    2.225555912
  929 SOLV  OW      2808    2.544381635    3.556231351    3.327964728
  929 SOLV  HW1     2809    2.565318715    3.548100451    3.425418929
  929 SOLV  HW2     2810    2.501407688    3.471785260    3.295966991
  930 SOLV  OW      2811    2.593609634    0.675188851    3.090634283
  930 SOLV  HW1     2812    2.590253045    0.584161626    3.131898887
  930 SOLV  HW2     2813    2.508854916    0.692099347    3.040328979
  931 SOLV  OW      2814    1.119893409    3.495593124    2.940094668
  931 SOLV  HW1     2815    1.175340563    3.550937170    3.002259202
  931 SOLV  HW2     2816    1.146021530    3.399450453    2.948793315
  932 SOLV  OW      2817    1.074676697    1.952152425    2.658041931
  932 SOLV  HW1     2818    1.108568378    2.020686228    2.722507151
  932 SOLV  HW2     2819    0.975668699    1.942677903    2.668481155
  933 SOLV  OW      2820    1.996699035    0.250182854    0.884349960
  933 SOLV  HW1     2821    2.003249349    0.151402056    0.898525162
  933 SOLV  HW2     2822    2.004264475    0.297044962    0.972373286
  934 SOLV  OW      2823    1.862069948    2.908829631    0.460171936
  934 SOLV  HW1     2824    1.869310736    2.962671961    0.544136910
  934 SOLV  HW2     2825    1.776069897    2.857788187    0.460638577
  935 SOLV  OW      2826    0.153615727    1.762922752    2.777524692
  935 SOLV  HW1     2827    0.175076479    1.824378881    2.701613106
  935 SOLV  HW2     2828    0.093018119    1.690165006    2.745365855
  936 SOLV  OW      2829    3.645473482    3.284392463    0.870746313
  936 SOLV  HW1     2830    3.719657679    3.241994025    0.922711761
  936 SOLV  HW2     2831    3.564271028    3.291856536    0.928640531
  937 SOLV  OW      2832    0.464741422    1.234305977    2.659589651
  937 SOLV  HW1     2833    0.441985092    1.327030325    2.629825081
  937 SOLV  HW2     2834    0.452745131    1.170904557    2.583183917
  938 SOLV  OW      2835    1.952172559    1.689915249    1.026018726
  938 SOLV  HW1     2836    2.011789867    1.678370678    1.105480970
  938 SOLV  HW2     2837    2.007257181    1.715025709    0.946414017
  939 SOLV  OW      2838    1.271302639    0.126188341    2.558447041
  939 SOLV  HW1     2839    1.272431019    0.044410160    2.616001545
  939 SOLV  HW2     2840    1.222657497    0.106366063    2.473346386
  940 SOLV  OW      2841    1.709508052    0.015381716    2.469031646
  940 SOLV  HW1     2842    1.704497617    0.106937621    2.508958394
  940 SOLV  HW2     2843    1.617240995   -0.022140706    2.460055433
  941 SOLV  OW      2844    3.699267133    1.472733708    3.312096474
  941 SOLV  HW1     2845    3.702466259    1.447353002    3.215414996
  941 SOLV  HW2     2846    3.785442179    1.447384451    3.356061459
  942 SOLV  OW      2847    3.362221557    1.358780568    1.142801152
  942 SOLV  HW1     2848    3.444256059    1.365171446    1.199644359
  942 SOLV  HW2     2849    3.320773909    1.268477435    1.154159651
  943 SOLV  OW      2850    2.024539864    2.748968869    2.451670807
  943 SOLV  HW1     2851    2.113926176    2.736356461    2.408631182
  943 SOLV  HW2     2852    1.987971495    2.660049474    2.479193877
  944 SOLV  OW      2853    2.027697333    0.854540147    0.818077107
  944 SOLV  HW1     2854    2.016808133    0.794970235    0.897666352
  944 SOLV  HW2     2855    1.962534789    0.827618050    0.747150718
  945 SOLV  OW      2856    1.378356105    2.835921433    0.640993855
  945 SOLV  HW1     2857    1.400289549    2.813662246    0.545993385
  945 SOLV  HW2     2858    1.434240025    2.913304607    0.670834071
  946 SOLV  OW      2859    1.936513901    0.709259391    2.293726591
  946 SOLV  HW1     2860    1.913259997    0.796909343    2.251555232
  946 SOLV  HW2     2861    2.023554284    0.676603591    2.256858826
  947 SOLV  OW      2862    0.005739036    2.814287569    2.460919544
  947 SOLV  HW1     2863    0.040831997    2.766331828    2.541357729
  947 SOLV  HW2     2864    0.075548416    2.877069846    2.426473904
  948 SOLV  OW      2865    3.056574018    1.121563652    2.094262988
  948 SOLV  HW1     2866    3.115348595    1.177712509    2.152510783
  948 SOLV  HW2     2867    2.996337618    1.065912301    2.151502981
  949 SOLV  OW      2868    2.343743963    1.384861876    2.404976764
  949 SOLV  HW1     2869    2.371404972    1.293221122    2.376023686
  949 SOLV  HW2     2870    2.425136441    1.439858346    2.423740409
  950 SOLV  OW      2871    1.162095089    3.207597948    2.982945767
  950 SOLV  HW1     2872    1.243546103    3.231877796    3.035648248
  950 SOLV  HW2     2873    1.144999538    3.109424434    2.991374322
  951 SOLV  OW      2874    0.954422158    0.997118028    0.094690285
  951 SOLV  HW1     2875    0.883844411    0.944625571    0.142284254
  951 SOLV  HW2     2876    0.918162201    1.087010817    0.070068168
  952 SOLV  OW      2877    1.889651821    2.622648970    2.895748918
  952 SOLV  HW1     2878    1.873181230    2.531521491    2.858006469
  952 SOLV  HW2     2879    1.987805071    2.635645260    2.909784111
  953 SOLV  OW      2880    3.505911121    1.095626821    2.135048013
  953 SOLV  HW1     2881    3.470497265    1.044153134    2.213135988
  953 SOLV  HW2     2882    3.564302226    1.169906964    2.167825558
  954 SOLV  OW      2883    3.618229390    2.904363978    3.074313832
  954 SOLV  HW1     2884    3.643001845    2.882738894    3.168759852
  954 SOLV  HW2     2885    3.639400886    3.000264700    3.055441055
  955 SOLV  OW      2886    0.654723678    1.080114247    1.049633694
  955 SOLV  HW1     2887    0.751963841    1.085424201    1.026882606
  955 SOLV  HW2     2888    0.600709676    1.081205132    0.965475696
  956 SOLV  OW      2889    1.464172638    0.763589980    2.495095150
  956 SOLV  HW1     2890    1.437202741    0.676594789    2.453792833
  956 SOLV  HW2     2891    1.555304988    0.789018151    2.462696697
  957 SOLV  OW      2892    0.541371348    1.134098965    1.458587085
  957 SOLV  HW1     2893    0.547481043    1.041971442    1.420160941
  957 SOLV  HW2     2894    0.554015198    1.129764836    1.557696597
  958 SOLV  OW      2895    0.089423581    2.437991651    1.587418820
  958 SOLV  HW1     2896    0.184306228    2.463888131    1.605528964
  958 SOLV  HW2     2897    0.084042103    2.339188718    1.572916187
  959 SOLV  OW      2898    1.658048228    3.240374218    0.644615587
  959 SOLV  HW1     2899    1.563858060    3.207807552    0.636291032
  959 SOLV  HW2     2900    1.698947674    3.247636634    0.553641940
  960 SOLV  OW      2901    0.772308222    3.506470134    3.725461902
  960 SOLV  HW1     2902    0.695328922    3.456099232    3.764665871
  960 SOLV  HW2     2903    0.738435873    3.571245591    3.657221483
  961 SOLV  OW      2904    1.610103234    3.117025099    2.493625348
  961 SOLV  HW1     2905    1.665619214    3.075589963    2.421496969
  961 SOLV  HW2     2906    1.520796012    3.072136213    2.496867674
  962 SOLV  OW      2907    2.847065368    2.804827513    1.901711502
  962 SOLV  HW1     2908    2.818605100    2.895469681    1.932944911
  962 SOLV  HW2     2909    2.942990570    2.789910432    1.925738546
  963 SOLV  OW      2910    2.719934775    0.157434056    0.158740718
  963 SOLV  HW1     2911    2.620015716    0.154796969    0.155711180
  963 SOLV  HW2     2912    2.754105159    0.212975562    0.082915696
  964 SOLV  OW      2913    0.938977827    1.244904733    1.598097466
  964 SOLV  HW1     2914    1.008025313    1.172679979    1.602274718
  964 SOLV  HW2     2915    0.925650354    1.283572979    1.689358242
  965 SOLV  OW      2916    1.493894365    1.335863774    1.126679725
  965 SOLV  HW1     2917    1.411228779    1.352966524    1.073055764
  965 SOLV  HW2     2918    1.488947584    1.386715548    1.212652407
  966 SOLV  OW      2919    1.559993426    3.110620531    1.506383118
  966 SOLV  HW1     2920    1.583970423    3.159462063    1.422470631
  966 SOLV  HW2     2921    1.461501859    3.117855809    1.522154142
  967 SOLV  OW      2922    0.391979118    2.962642808    3.664746047
  967 SOLV  HW1     2923    0.481425354    2.956943409    3.709113472
  967 SOLV  HW2     2924    0.359590785    3.057231387    3.667100484
  968 SOLV  OW      2925    2.670527611    1.791023805    0.235493651
  968 SOLV  HW1     2926    2.619000178    1.853569944    0.294099979
  968 SOLV  HW2     2927    2.767463735    1.815521708    0.237732118
  969 SOLV  OW      2928    2.512648401    2.563559927    2.318674346
  969 SOLV  HW1     2929    2.554890039    2.595893009    2.233988445
  969 SOLV  HW2     2930    2.583401737    2.549493373    2.387938400
  970 SOLV  OW      2931    0.100084737    0.262150316    1.495227096
  970 SOLV  HW1     2932    0.042500605    0.343317650    1.505019050
  970 SOLV  HW2     2933    0.182488382    0.285787980    1.443740245
  971 SOLV  OW      2934    2.725795557    1.314642384    0.062278719
  971 SOLV  HW1     2935    2.670073164    1.342522235    0.140503895
  971 SOLV  HW2     2936    2.767579939    1.395411323    0.020663981
  972 SOLV  OW      2937    2.103689596    0.883229433    2.467681868
  972 SOLV  HW1     2938    2.165194339    0.906401560    2.543049039
  972 SOLV  HW2     2939    2.084759952    0.785048288    2.469124738
  973 SOLV  OW      2940    3.020723859    0.372538860    3.184170258
  973 SOLV  HW1     2941    2.974506252    0.421946650    3.110521652
  973 SOLV  HW2     2942    2.963791252    0.374373066    3.266368932
  974 SOLV  OW      2943    1.890329169    3.643949878    0.657158958
  974 SOLV  HW1     2944    1.975823171    3.688540690    0.630629150
  974 SOLV  HW2     2945    1.813379540    3.704280345    0.636175493
  975 SOLV  OW      2946    3.451140868    2.636890933    3.452078255
  975 SOLV  HW1     2947    3.365480950    2.677014196    3.419608721
  975 SOLV  HW2     2948    3.435317086    2.541892917    3.479035871
  976 SOLV  OW      2949    2.888029997    3.028528050    1.001078536
  976 SOLV  HW1     2950    2.985292672    3.024713461    0.978157552
  976 SOLV  HW2     2951    2.869548177    3.111208478    1.054221919
  977 SOLV  OW      2952    1.832872620    3.711609645    1.816527118
  977 SOLV  HW1     2953    1.789990753    3.630097692    1.777559284
  977 SOLV  HW2     2954    1.762809253    3.769188037    1.858685566
  978 SOLV  OW      2955    0.143152631    2.399098927    0.049988917
  978 SOLV  HW1     2956    0.196422412    2.473149861    0.008996897
  978 SOLV  HW2     2957    0.050313260    2.431239212    0.068679769
  979 SOLV  OW      2958    1.611933769    1.881561153    2.040584464
  979 SOLV  HW1     2959    1.653500046    1.846388595    1.956697516
  979 SOLV  HW2     2960    1.599678929    1.806607360    2.105651108
  980 SOLV  OW      2961    2.260115486    2.858239323    0.647496763
  980 SOLV  HW1     2962    2.292822276    2.875566953    0.554591494
  980 SOLV  HW2     2963    2.287938738    2.766522195    0.676048579
  981 SOLV  OW      2964    1.683235007    0.322879082    3.011437994
  981 SOLV  HW1     2965    1.662995908    0.353548869    3.104449198
  981 SOLV  HW2     2966    1.657092164    0.394213654    2.946405050
  982 SOLV  OW      2967    1.060555725    1.631852976    1.673414518
  982 SOLV  HW1     2968    1.131507941    1.595580061    1.612986130
  982 SOLV  HW2     2969    1.039199042    1.725917497    1.647010409
  983 SOLV  OW      2970    2.735775009    1.054277401    2.553721954
  983 SOLV  HW1     2971    2.656267691    1.105140078    2.586787058
  983 SOLV  HW2     2972    2.817822164    1.086180144    2.601178205
  984 SOLV  OW      2973    2.020991755    1.224419527    1.204969999
  984 SOLV  HW1     2974    2.069750251    1.309456945    1.185155587
  984 SOLV  HW2     2975    1.924498202    1.234957406    1.180902058
  985 SOLV  OW      2976    1.134820902    2.277443070    2.023848672
  985 SOLV  HW1     2977    1.193291115    2.201754368    1.994652044
  985 SOLV  HW2     2978    1.042526051    2.243296325    2.041614115
  986 SOLV  OW      2979    3.382378136    2.393513905    1.647333272
  986 SOLV  HW1     2980    3.445545225    2.446873796    1.703582759
  986 SOLV  HW2     2981    3.355521170    2.310803942    1.696720096
  987 SOLV  OW      2982    0.604377107    3.274568125    1.409188201
  987 SOLV  HW1     2983    0.572047595    3.187003947    1.373287502
  987 SOLV  HW2     2984    0.684254838    3.304522670    1.356998974
  988 SOLV  OW      2985    3.526890596    1.210765524    1.619802738
  988 SOLV  HW1     2986    3.604884144    1.214299388    1.682288785
  988 SOLV  HW2     2987    3.462126424    1.283266603    1.643236606
  989 SOLV  OW      2988    2.044352170    1.769828598    1.354816448
  989 SOLV  HW1     2989    1.951135631    1.734041613    1.360428816
  989 SOLV  HW2     2990    2.086265113    1.740288394    1.268955144
  990 SOLV  OW      2991    0.622903744    3.083144667    0.995573923
  990 SOLV  HW1     2992    0.680871291    3.158673804    1.026176778
  990 SOLV  HW2     2993    0.526757667    3.108309102    1.006713500
  991 SOLV  OW      2994    1.543692448    1.922251036    2.419449680
  991 SOLV  HW1     2995    1.559423271    1.955423219    2.512466541
  991 SOLV  HW2     2996    1.513723256    1.998147688    2.361644002
  992 SOLV  OW      2997    3.110961028    2.669813772    1.513648667
  992 SOLV  HW1     2998    3.042782607    2.721222922    1.461584158
  992 SOLV  HW2     2999    3.064771221    2.611048874    1.580094123
  993 SOLV  OW      3000    2.174559268    1.070696801    0.949830242
  993 SOLV  HW1     3001    2.128306014    1.134066369    1.011853280
  993 SOLV  HW2     3002    2.106447956    1.021524643    0.895564771
  994 SOLV  OW      3003    0.203958078    0.739051228    1.770240080
  994 SOLV  HW1     3004    0.198552809    0.720358087    1.868336385
  994 SOLV  HW2     3005    0.295103232    0.773609204    1.747884046
  995 SOLV  OW      3006    2.672974898    3.728425112    0.678714316
  995 SOLV  HW1     3007    2.679501098    3.809387616    0.737058439
  995 SOLV  HW2     3008    2.645093094    3.755850245    0.586671368
  996 SOLV  OW      3009    2.664456255    2.792742764    3.100898628
  996 SOLV  HW1     3010    2.740595887    2.775695121    3.038351631
  996 SOLV  HW2     3011    2.584492494    2.822445920    3.048711752
  997 SOLV  OW      3012    2.945156683    2.323165600    0.655015888
  997 SOLV  HW1     3013    2.927659243    2.412397688    0.613386623
  997 SOLV  HW2     3014    3.043759893    2.309885383    0.665138899
  998 SOLV  OW      3015    0.592805481    2.128775912    0.781315676
  998 SOLV  HW1     3016    0.516219427    2.149991192    0.842028003
  998 SOLV  HW2     3017    0.565159979    2.057994959    0.716298344
  999 SOLV  OW      3018    2.054026713    0.132348242    1.333296102
  999 SOLV  HW1     3019    2.115857877    0.059094211    1.304793568
  999 SOLV  HW2     3020    1.973648031    0.092713423    1.377680742
 1000 SOLV  OW      3021    3.359763757    1.363831114    1.819522598
 1000 SOLV  HW1     3022    3.299879197    1.295925353    1.777043154
 1000 SOLV  HW2     3023    3.333984882    1.455234238    1.788174793
 1001 SOLV  OW      3024    0.989957974    1.344987561    2.935916699
 1001 SOLV  HW1     3025    0.967271423    1.250004295    2.957477720
 1001 SOLV  HW2     3026    0.929963859    1.377833547    2.862956507
 1002 SOLV  OW      3027    1.363937613    1.396579466    3.565850191
 1002 SOLV  HW1     3028    1.346365885    1.333416373    3.490328743
 1002 SOLV  HW2     3029    1.321132063    1.361588941    3.649187147
 1003 SOLV  OW      3030    1.989705278    2.491026386    2.527458946
 1003 SOLV  HW1     3031    1.895318495    2.482589035    2.495493986
 1003 SOLV  HW2     3032    2.052312033    2.469735192    2.452433102
 1004 SOLV  OW      3033    2.471844562    0.994522198    3.639198565
 1004 SOLV  HW1     3034    2.416946211    0.954912696    3.565587032
 1004 SOLV  HW2     3035    2.562463843    0.952221105    3.639639755
 1005 SOLV  OW      3036    2.199879388    0.028806125    0.349531803
 1005 SOLV  HW1     3037    2.112179304    0.016282594    0.303127869
 1005 SOLV  HW2     3038    2.271127429    0.047028256    0.281758975
 1006 SOLV  OW      3039    0.499001556    0.372026149    3.332574037
 1006 SOLV  HW1     3040    0.498634890    0.313899734    3.413953217
 1006 SOLV  HW2     3041    0.542423653    0.459460646    3.354279126
 1007 SOLV  OW      3042    1.585045101    1.709289246    2.258683997
 1007 SOLV  HW1     3043    1.593271670    1.794465661    2.310445191
 1007 SOLV  HW2     3044    1.643869818    1.639576565    2.299692177
 1008 SOLV  OW      3045    3.558966699    1.551341399    2.293417746
 1008 SOLV  HW1     3046    3.562934948    1.502180369    2.380408762
 1008 SOLV  HW2     3047    3.574099427    1.487209871    2.218197414
 1009 SOLV  OW      3048    0.205439524    0.802695208    3.622879931
 1009 SOLV  HW1     3049    0.249053458    0.873436238    3.678513631
 1009 SOLV  HW2     3050    0.193430193    0.719905171    3.677679652
 1010 SOLV  OW      3051    2.386553472    3.215418674    2.547518629
 1010 SOLV  HW1     3052    2.316530294    3.283469296    2.525902564
 1010 SOLV  HW2     3053    2.397415444    3.209150572    2.646736134
 1011 SOLV  OW      3054    0.702228799    2.542068588    2.543829052
 1011 SOLV  HW1     3055    0.741591988    2.461947905    2.588918139
 1011 SOLV  HW2     3056    0.674448735    2.517701523    2.450897308
 1012 SOLV  OW      3057    1.582066424    1.777325642    3.542593599
 1012 SOLV  HW1     3058    1.541333602    1.867360153    3.557964288
 1012 SOLV  HW2     3059    1.552593049    1.742158870    3.453732357
 1013 SOLV  OW      3060    3.528456303    2.937832836    1.945782343
 1013 SOLV  HW1     3061    3.591205137    2.905209455    2.016493827
 1013 SOLV  HW2     3062    3.501487245    3.031981953    1.966037256
 1014 SOLV  OW      3063    1.737201744    0.509747331    0.282521928
 1014 SOLV  HW1     3064    1.790421880    0.485508792    0.363649485
 1014 SOLV  HW2     3065    1.767398782    0.454185799    0.205045453
 1015 SOLV  OW      3066    0.989515824    1.080553607    2.990849997
 1015 SOLV  HW1     3067    1.055277473    1.041554940    3.055305402
 1015 SOLV  HW2     3068    0.999324739    1.035685612    2.902020955
 1016 SOLV  OW      3069    0.898049761    0.987764985    3.398240475
 1016 SOLV  HW1     3070    0.817338014    0.968984204    3.342268296
 1016 SOLV  HW2     3071    0.904367770    0.919894767    3.471409232
 1017 SOLV  OW      3072    1.441380719    3.181930398    1.168737532
 1017 SOLV  HW1     3073    1.491015333    3.236230416    1.236471303
 1017 SOLV  HW2     3074    1.350285770    3.160155093    1.203773800
 1018 SOLV  OW      3075    1.271917864    0.314349521    1.128497510
 1018 SOLV  HW1     3076    1.217972275    0.392138595    1.160748723
 1018 SOLV  HW2     3077    1.290924763    0.325158176    1.030910402
 1019 SOLV  OW      3078    0.217725555    2.315493938    2.443453717
 1019 SOLV  HW1     3079    0.277742387    2.382935482    2.400429931
 1019 SOLV  HW2     3080    0.137599430    2.361675586    2.481512607
 1020 SOLV  OW      3081    3.414114689    1.797778981    3.378139013
 1020 SOLV  HW1     3082    3.469118907    1.869725299    3.420560871
 1020 SOLV  HW2     3083    3.328537719    1.787044568    3.428761968
 1021 SOLV  OW      3084    3.294156582    0.437174492    0.638379386
 1021 SOLV  HW1     3085    3.226021826    0.404475085    0.572880433
 1021 SOLV  HW2     3086    3.318598096    0.363000485    0.700848881
 1022 SOLV  OW      3087    0.770848416    3.514151796    1.222761453
 1022 SOLV  HW1     3088    0.860175789    3.559046573    1.225004217
 1022 SOLV  HW2     3089    0.732345493    3.511954783    1.315035876
 1023 SOLV  OW      3090    0.069461519    3.514605078    0.833276750
 1023 SOLV  HW1     3091    0.024887105    3.602472250    0.850418765
 1023 SOLV  HW2     3092    0.002483527    3.440912711    0.842479827
 1024 SOLV  OW      3093    3.281150833    3.646791350    0.355895777
 1024 SOLV  HW1     3094    3.303486656    3.737989770    0.390327656
 1024 SOLV  HW2     3095    3.187812071    3.622973780    0.382768286
 1025 SOLV  OW      3096    0.193889446    3.319496892    3.045541936
 1025 SOLV  HW1     3097    0.188914076    3.419334509    3.048600202
 1025 SOLV  HW2     3098    0.190812787    3.283120911    3.138648424
 1026 SOLV  OW      3099    3.475337881    0.335805441    3.524436845
 1026 SOLV  HW1     3100    3.489454895    0.364344257    3.429641061
 1026 SOLV  HW2     3101    3.378213892    0.317428441    3.539575118
 1027 SOLV  OW      3102    0.016443325    1.523340247    0.929489750
 1027 SOLV  HW1     3103   -0.079471820    1.507842543    0.953193943
 1027 SOLV  HW2     3104    0.024738554    1.535701382    0.830594943
 1028 SOLV  OW      3105    0.019957145    1.540569622    0.654373733
 1028 SOLV  HW1     3106   -0.071068039    1.532039421    0.613837998
 1028 SOLV  HW2     3107    0.062708341    1.450309823    0.659560909
 1029 SOLV  OW      3108    0.234238376    2.546061969    3.433987736
 1029 SOLV  HW1     3109    0.166891248    2.472344130    3.428368674
 1029 SOLV  HW2     3110    0.294739812    2.542046857    3.354458550
 1030 SOLV  OW      3111    1.125019230    2.396279492    3.239398796
 1030 SOLV  HW1     3112    1.159606813    2.424445772    3.328907282
 1030 SOLV  HW2     3113    1.108080862    2.477272943    3.183233681
 1031 SOLV  OW      3114    0.902503512    2.732713569    1.706019859
 1031 SOLV  HW1     3115    0.926548393    2.717629445    1.610132923
 1031 SOLV  HW2     3116    0.968343685    2.795602181    1.747372545
 1032 SOLV  OW      3117    2.639069000    2.461622409    3.092982898
 1032 SOLV  HW1     3118    2.558638189    2.520785283    3.087307507
 1032 SOLV  HW2     3119    2.631732142    2.403080962    3.173733190
 1033 SOLV  OW      3120    3.451910992    1.723886469    0.407938161
 1033 SOLV  HW1     3121    3.455105487    1.645777485    0.470313377
 1033 SOLV  HW2     3122    3.383697751    1.706934052    0.336794684
 1034 SOLV  OW      3123    2.096170871    0.164193453    0.055040607
 1034 SOLV  HW1     3124    2.108775201    0.109625901   -0.027805417
 1034 SOLV  HW2     3125    2.008261946    0.141367181    0.096908201
 1035 SOLV  OW      3126    2.987103776    2.471373919    3.665428610
 1035 SOLV  HW1     3127    3.035320099    2.558356669    3.675965288
 1035 SOLV  HW2     3128    3.046271536    2.396617054    3.695632388
 1036 SOLV  OW      3129    2.623329560    3.515301270    3.597305175
 1036 SOLV  HW1     3130    2.696411447    3.567977524    3.640734989
 1036 SOLV  HW2     3131    2.625838924    3.421059583    3.630681649
 1037 SOLV  OW      3132    2.224424097    0.859565900    1.590259880
 1037 SOLV  HW1     3133    2.216243784    0.901837492    1.680526929
 1037 SOLV  HW2     3134    2.303154343    0.898363911    1.542320848
 1038 SOLV  OW      3135    1.882093029    0.269626006    2.827620896
 1038 SOLV  HW1     3136    1.806544574    0.287405100    2.890679009
 1038 SOLV  HW2     3137    1.876748683    0.175244258    2.795009941
 1039 SOLV  OW      3138    2.923752454    0.240563664    2.849822724
 1039 SOLV  HW1     3139    2.986515549    0.163760968    2.837016082
 1039 SOLV  HW2     3140    2.883192954    0.265461460    2.761863682
 1040 SOLV  OW      3141    2.208483094    2.668472221    0.984178768
 1040 SOLV  HW1     3142    2.183932907    2.675936290    1.080839029
 1040 SOLV  HW2     3143    2.306184001    2.686742443    0.973115638
 1041 SOLV  OW      3144    1.436598180    1.049702212    3.016807789
 1041 SOLV  HW1     3145    1.502252497    1.093618781    2.955470969
 1041 SOLV  HW2     3146    1.350494325    1.100549164    3.015369704
 1042 SOLV  OW      3147    3.099382496    2.318518992    3.407653842
 1042 SOLV  HW1     3148    3.173574030    2.252166808    3.417378007
 1042 SOLV  HW2     3149    3.104949202    2.361765396    3.317652311
 1043 SOLV  OW      3150    2.234495121    2.442759427    2.848969402
 1043 SOLV  HW1     3151    2.239984131    2.539209103    2.823136802
 1043 SOLV  HW2     3152    2.323369349    2.399279918    2.834448567
 1044 SOLV  OW      3153    2.999062339    2.640017613    3.211495786
 1044 SOLV  HW1     3154    3.053305631    2.723978156    3.214667120
 1044 SOLV  HW2     3155    2.918867974    2.654339641    3.153483582
 1045 SOLV  OW      3156    0.079897038    1.871249732    1.437012515
 1045 SOLV  HW1     3157    0.152162037    1.854078100    1.370044385
 1045 SOLV  HW2     3158    0.012094068    1.933351561    1.397668911
 1046 SOLV  OW      3159    0.334707906    3.552925706    2.355092567
 1046 SOLV  HW1     3160    0.236012894    3.546132011    2.369744165
 1046 SOLV  HW2     3161    0.366833260    3.471681089    2.306423363
 1047 SOLV  OW      3162    0.620170140    1.283857933    1.243481858
 1047 SOLV  HW1     3163    0.590231734    1.234301472    1.325025900
 1047 SOLV  HW2     3164    0.638648733    1.218758213    1.169846542
 1048 SOLV  OW      3165    3.068477633    3.642535069    2.197883839
 1048 SOLV  HW1     3166    3.066107604    3.669498773    2.294159910
 1048 SOLV  HW2     3167    3.044870273    3.721107831    2.140693586
 1049 SOLV  OW      3168    3.643769833    2.799343095    3.329159721
 1049 SOLV  HW1     3169    3.727837726    2.817352408    3.380247358
 1049 SOLV  HW2     3170    3.588959757    2.731477027    3.378065451
 1050 SOLV  OW      3171    1.319843331    2.310103053    2.694122900
 1050 SOLV  HW1     3172    1.350120355    2.294579925    2.788166561
 1050 SOLV  HW2     3173    1.229301068    2.352569390    2.694858717
 1051 SOLV  OW      3174    0.987716710    0.109446118    0.201027351
 1051 SOLV  HW1     3175    1.058291485    0.045446834    0.170619577
 1051 SOLV  HW2     3176    1.008846137    0.140822340    0.293603731
 1052 SOLV  OW      3177    2.074408616    2.287296723    3.019962574
 1052 SOLV  HW1     3178    2.121692555    2.344027008    2.952526295
 1052 SOLV  HW2     3179    2.137810347    2.219102902    3.056452309
 1053 SOLV  OW      3180    0.023614617    1.221792284    1.779059356
 1053 SOLV  HW1     3181    0.107289438    1.177018600    1.747504170
 1053 SOLV  HW2     3182    0.046521660    1.290166132    1.848357257
 1054 SOLV  OW      3183    0.907187199    0.817699780    3.625025186
 1054 SOLV  HW1     3184    0.912738353    0.879624998    3.703359536
 1054 SOLV  HW2     3185    0.998457604    0.782935302    3.603510927
 1055 SOLV  OW      3186    3.437826777    1.066870913    3.312565454
 1055 SOLV  HW1     3187    3.450785853    1.146956239    3.254083034
 1055 SOLV  HW2     3188    3.381259283    0.999591857    3.264863893
 1056 SOLV  OW      3189    3.039611013    3.586182721    0.166019318
 1056 SOLV  HW1     3190    3.136277932    3.611781960    0.167347938
 1056 SOLV  HW2     3191    3.016190891    3.549138099    0.076126881
 1057 SOLV  OW      3192    2.883093170    0.139432805    2.057568608
 1057 SOLV  HW1     3193    2.908193571    0.234897423    2.073583214
 1057 SOLV  HW2     3194    2.809178662    0.135255893    1.990343988
 1058 SOLV  OW      3195    1.292961990    1.888876844    0.696547362
 1058 SOLV  HW1     3196    1.290581405    1.981432130    0.658737339
 1058 SOLV  HW2     3197    1.255736458    1.824577198    0.629603307
 1059 SOLV  OW      3198    1.273082786    3.077310854    1.574214152
 1059 SOLV  HW1     3199    1.303617597    3.162124233    1.617527976
 1059 SOLV  HW2     3200    1.228119263    3.019457532    1.642279659
 1060 SOLV  OW      3201    0.283705665    3.171292114    2.665674613
 1060 SOLV  HW1     3202    0.191708472    3.133695643    2.654522236
 1060 SOLV  HW2     3203    0.347883803    3.097102530    2.685126841
 1061 SOLV  OW      3204    3.272696995    0.748856919    1.206840740
 1061 SOLV  HW1     3205    3.345835711    0.786245039    1.149790299
 1061 SOLV  HW2     3206    3.198423631    0.815479569    1.213676548
 1062 SOLV  OW      3207    2.564733407    0.218011128    1.482943496
 1062 SOLV  HW1     3208    2.514746516    0.133181353    1.465473203
 1062 SOLV  HW2     3209    2.621681029    0.206941461    1.564395209
 1063 SOLV  OW      3210    3.622907762    1.917990459    2.843527346
 1063 SOLV  HW1     3211    3.588506718    1.882438496    2.756613596
 1063 SOLV  HW2     3212    3.701334694    1.863453346    2.873129019
 1064 SOLV  OW      3213    2.526127332    3.676997971    0.420262906
 1064 SOLV  HW1     3214    2.487851212    3.768589519    0.432414003
 1064 SOLV  HW2     3215    2.485505684    3.634372417    0.339426369
 1065 SOLV  OW      3216    1.708100293    0.851214212    2.444603554
 1065 SOLV  HW1     3217    1.781549859    0.787869685    2.420230821
 1065 SOLV  HW2     3218    1.746401816    0.929126057    2.494242200
 1066 SOLV  OW      3219    0.771711029    1.198132544    2.071826673
 1066 SOLV  HW1     3220    0.698736731    1.264476744    2.055245010
 1066 SOLV  HW2     3221    0.855925139    1.246510383    2.095685660
 1067 SOLV  OW      3222    3.296473935    1.115915381    2.879354046
 1067 SOLV  HW1     3223    3.392379209    1.122851265    2.906848773
 1067 SOLV  HW2     3224    3.248435426    1.053908943    2.941396934
 1068 SOLV  OW      3225    0.816557687    1.696193577    0.848188367
 1068 SOLV  HW1     3226    0.901614206    1.656701416    0.882936902
 1068 SOLV  HW2     3227    0.791189549    1.650766606    0.762780317
 1069 SOLV  OW      3228    0.101821997    0.992449784    2.575003363
 1069 SOLV  HW1     3229    0.065819969    0.927980654    2.642449662
 1069 SOLV  HW2     3230    0.201339860    0.983720479    2.570381204
 1070 SOLV  OW      3231    2.711840770    0.200462005    3.053750785
 1070 SOLV  HW1     3232    2.702580361    0.100893175    3.055190924
 1070 SOLV  HW2     3233    2.781503615    0.226474531    2.986876392
 1071 SOLV  OW      3234    0.795509340    1.906810998    1.837385176
 1071 SOLV  HW1     3235    0.856700512    1.892453807    1.915163739
 1071 SOLV  HW2     3236    0.708901414    1.859661816    1.853997595
 1072 SOLV  OW      3237    1.178616560    2.793211727    3.484448459
 1072 SOLV  HW1     3238    1.205701073    2.707440161    3.440749279
 1072 SOLV  HW2     3239    1.118546312    2.773587137    3.561961912
 1073 SOLV  OW      3240    2.514832332    3.011744476    1.688302520
 1073 SOLV  HW1     3241    2.572379770    3.084747669    1.725164110
 1073 SOLV  HW2     3242    2.530901011    3.003099454    1.589971611
 1074 SOLV  OW      3243    2.128667650    2.193498792    2.359127357
 1074 SOLV  HW1     3244    2.139183530    2.292864778    2.363301237
 1074 SOLV  HW2     3245    2.171740259    2.158913205    2.275760004
 1075 SOLV  OW      3246    1.219937416    1.157023058    1.416697171
 1075 SOLV  HW1     3247    1.226356399    1.112591961    1.506062174
 1075 SOLV  HW2     3248    1.201436136    1.254503989    1.429209140
 1076 SOLV  OW      3249    0.840753364    0.444205328    3.562827028
 1076 SOLV  HW1     3250    0.925766403    0.456515495    3.511610933
 1076 SOLV  HW2     3251    0.852794466    0.371441354    3.630370854
 1077 SOLV  OW      3252    3.697805534    2.360858339    2.906602993
 1077 SOLV  HW1     3253    3.607297304    2.398832766    2.887421577
 1077 SOLV  HW2     3254    3.698483169    2.321093426    2.998363747
 1078 SOLV  OW      3255    1.405892571    2.904184101    2.275415977
 1078 SOLV  HW1     3256    1.403539608    2.954791621    2.189189094
 1078 SOLV  HW2     3257    1.347607169    2.823242733    2.268137713
 1079 SOLV  OW      3258    2.559499265    3.032174139    2.176490900
 1079 SOLV  HW1     3259    2.464686283    3.038242901    2.207721973
 1079 SOLV  HW2     3260    2.564160059    2.974011598    2.095268697
 1080 SOLV  OW      3261    1.976836655    2.415006933    1.248519265
 1080 SOLV  HW1     3262    2.059361027    2.361074756    1.265339172
 1080 SOLV  HW2     3263    2.000314760    2.512207664    1.246932258
 1081 SOLV  OW      3264    2.811643800    3.119283709    3.455213737
 1081 SOLV  HW1     3265    2.822689890    3.061980858    3.373997264
 1081 SOLV  HW2     3266    2.720781528    3.104513932    3.494297120
 1082 SOLV  OW      3267    1.521762104    2.201788275    2.579484977
 1082 SOLV  HW1     3268    1.601415671    2.194379900    2.639488481
 1082 SOLV  HW2     3269    1.444223712    2.237804154    2.631356017
 1083 SOLV  OW      3270    3.214409024    1.735126497    1.273242699
 1083 SOLV  HW1     3271    3.188581456    1.803023084    1.341978101
 1083 SOLV  HW2     3272    3.299395434    1.690301508    1.300983706
 1084 SOLV  OW      3273    3.246002772    2.834089407    3.027024974
 1084 SOLV  HW1     3274    3.344991909    2.820465707    3.030966390
 1084 SOLV  HW2     3275    3.205964997    2.768989466    2.962535246
 1085 SOLV  OW      3276    0.031162100    0.188982950    2.442862739
 1085 SOLV  HW1     3277   -0.023911405    0.105512029    2.441664114
 1085 SOLV  HW2     3278    0.039668354    0.224617756    2.349806225
 1086 SOLV  OW      3279    1.535977272    2.765630757    1.942678124
 1086 SOLV  HW1     3280    1.614434279    2.771750979    1.880963420
 1086 SOLV  HW2     3281    1.505964798    2.857706151    1.967638169
 1087 SOLV  OW      3282    0.008058070    2.297268237    0.651533661
 1087 SOLV  HW1     3283   -0.043450771    2.257708546    0.727572229
 1087 SOLV  HW2     3284   -0.032473252    2.267859146    0.564975773
 1088 SOLV  OW      3285    3.606492384    2.086821218    2.012575840
 1088 SOLV  HW1     3286    3.687183361    2.040283991    2.048975522
 1088 SOLV  HW2     3287    3.524688292    2.033538764    2.034268849
 1089 SOLV  OW      3288    0.234815829    1.985633329    3.722135728
 1089 SOLV  HW1     3289    0.257681898    1.946272927    3.633089375
 1089 SOLV  HW2     3290    0.148743873    2.036073170    3.715155536
 1090 SOLV  OW      3291    1.190500811    0.671267596    0.933836681
 1090 SOLV  HW1     3292    1.284885515    0.667837381    0.966720189
 1090 SOLV  HW2     3293    1.148333281    0.581173536    0.944152579
 1091 SOLV  OW      3294    1.244132378    3.593128350    1.177715010
 1091 SOLV  HW1     3295    1.284183874    3.528055307    1.113195063
 1091 SOLV  HW2     3296    1.316372901    3.650492760    1.216342376
 1092 SOLV  OW      3297    2.793774056    1.564595266    1.880925846
 1092 SOLV  HW1     3298    2.848834266    1.642033833    1.912119378
 1092 SOLV  HW2     3299    2.742780847    1.590829975    1.798994363
 1093 SOLV  OW      3300    0.879221112    1.830926330    2.098879489
 1093 SOLV  HW1     3301    0.828970805    1.744523395    2.095568985
 1093 SOLV  HW2     3302    0.972573574    1.813982834    2.130498379
 1094 SOLV  OW      3303    3.400549921    2.059931473    2.870975714
 1094 SOLV  HW1     3304    3.482494328    2.003322777    2.880053584
 1094 SOLV  HW2     3305    3.412644562    2.144600644    2.922808776
 1095 SOLV  OW      3306    3.320435705    2.136815512    0.175182400
 1095 SOLV  HW1     3307    3.295499962    2.096058280    0.263037294
 1095 SOLV  HW2     3308    3.419866585    2.134973425    0.164624966
 1096 SOLV  OW      3309    0.586317505    0.949688657    1.279024659
 1096 SOLV  HW1     3310    0.560884457    0.861108321    1.240189598
 1096 SOLV  HW2     3311    0.626715603    1.006973941    1.207694785
 1097 SOLV  OW      3312    2.236469276    2.030265304    1.693584071
 1097 SOLV  HW1     3313    2.288490473    1.956277231    1.736259311
 1097 SOLV  HW2     3314    2.139601025    2.005562033    1.690768955
 1098 SOLV  OW      3315    1.264549349    2.294217068    1.563165426
 1098 SOLV  HW1     3316    1.349065332    2.284895618    1.615810622
 1098 SOLV  HW2     3317    1.237678182    2.390496145    1.560062407
 1099 SOLV  OW      3318    0.369836409    3.393446238    1.526130274
 1099 SOLV  HW1     3319    0.430068643    3.326422080    1.482751030
 1099 SOLV  HW2     3320    0.278806208    3.387909169    1.485084661
 1100 SOLV  OW      3321    1.745240348    1.540901078    3.377595306
 1100 SOLV  HW1     3322    1.768731030    1.488997384    3.459779168
 1100 SOLV  HW2     3323    1.820630857    1.602338270    3.354321003
 1101 SOLV  OW      3324    0.416683809    0.035105490    0.237660042
 1101 SOLV  HW1     3325    0.410633356   -0.007214229    0.328068974
 1101 SOLV  HW2     3326    0.509886783    0.068017915    0.222450257
 1102 SOLV  OW      3327    2.344970291    1.151943521    0.324963973
 1102 SOLV  HW1     3328    2.410382445    1.220076308    0.357839139
 1102 SOLV  HW2     3329    2.389468595    1.062494034    0.320464422
 1103 SOLV  OW      3330    2.920310106    0.574763310    3.704140272
 1103 SOLV  HW1     3331    2.999909709    0.590589597    3.762564432
 1103 SOLV  HW2     3332    2.916504553    0.645181456    3.633240367
 1104 SOLV  OW      3333    2.008746375    2.044718135    1.208482177
 1104 SOLV  HW1     3334    2.067524015    1.993623190    1.145742750
 1104 SOLV  HW2     3335    1.968480800    1.981869724    1.275043677
 1105 SOLV  OW      3336    2.636212485    2.463451728    1.861018039
 1105 SOLV  HW1     3337    2.668598553    2.497055286    1.772566356
 1105 SOLV  HW2     3338    2.569124140    2.390721705    1.846488223
 1106 SOLV  OW      3339    0.053041392    3.252077383    0.454923690
 1106 SOLV  HW1     3340    0.122484617    3.302303133    0.506464301
 1106 SOLV  HW2     3341   -0.009806535    3.207333621    0.518558710
 1107 SOLV  OW      3342    2.115325790    1.875567758    3.491372396
 1107 SOLV  HW1     3343    2.059757104    1.825357933    3.557651564
 1107 SOLV  HW2     3344    2.204449879    1.831138226    3.482172953
 1108 SOLV  OW      3345    1.660435342    3.313440243    3.729048184
 1108 SOLV  HW1     3346    1.603410459    3.231703370    3.737342036
 1108 SOLV  HW2     3347    1.753256881    3.286805273    3.703045363
 1109 SOLV  OW      3348    0.978289167    1.318706783    0.152483377
 1109 SOLV  HW1     3349    0.897547685    1.318299036    0.211494859
 1109 SOLV  HW2     3350    0.950221984    1.304653803    0.057528442
 1110 SOLV  OW      3351    0.707467307    2.382734913    0.803894928
 1110 SOLV  HW1     3352    0.687501806    2.285924696    0.788708505
 1110 SOLV  HW2     3353    0.621959296    2.432488557    0.818535437
 1111 SOLV  OW      3354    1.097252878    0.996950599    2.351190415
 1111 SOLV  HW1     3355    1.058037669    0.997767480    2.259195086
 1111 SOLV  HW2     3356    1.045977984    0.933188241    2.408695982
 1112 SOLV  OW      3357    2.209529390    1.812821935    1.974088470
 1112 SOLV  HW1     3358    2.292632128    1.826865967    1.920251053
 1112 SOLV  HW2     3359    2.172442229    1.901456025    2.001842373
 1113 SOLV  OW      3360    0.792415192    3.097880394    3.263690866
 1113 SOLV  HW1     3361    0.724399188    3.154276318    3.216838769
 1113 SOLV  HW2     3362    0.858430902    3.156968450    3.310084058
 1114 SOLV  OW      3363    2.146024233    2.463418161    2.301720004
 1114 SOLV  HW1     3364    2.075767457    2.467628299    2.230671198
 1114 SOLV  HW2     3365    2.216114396    2.532359748    2.283387495
 1115 SOLV  OW      3366    0.108714204    1.702222615    0.334181719
 1115 SOLV  HW1     3367    0.196348484    1.741857191    0.306779352
 1115 SOLV  HW2     3368    0.122423221    1.642491997    0.413212643
 1116 SOLV  OW      3369    2.687244271    2.635524593    2.081109120
 1116 SOLV  HW1     3370    2.652167107    2.584035653    2.002877827
 1116 SOLV  HW2     3371    2.741359594    2.713017366    2.048428348
 1117 SOLV  OW      3372    1.734574392    1.305872351    0.692840478
 1117 SOLV  HW1     3373    1.744282591    1.367835902    0.614943679
 1117 SOLV  HW2     3374    1.640670180    1.309787376    0.727020744
 1118 SOLV  OW      3375    3.348725866    0.913563431    1.670999703
 1118 SOLV  HW1     3376    3.301079166    0.938274488    1.755384472
 1118 SOLV  HW2     3377    3.374525801    0.816999011    1.674364214
 1119 SOLV  OW      3378    0.219018751    2.916954199    1.916658624
 1119 SOLV  HW1     3379    0.185485832    2.823355261    1.905869991
 1119 SOLV  HW2     3380    0.156207193    2.968312482    1.975127461
 1120 SOLV  OW      3381    3.657476451    3.004907559    1.192317671
 1120 SOLV  HW1     3382    3.731599228    2.939358058    1.177807884
 1120 SOLV  HW2     3383    3.624861754    2.997985139    1.286603144
 1121 SOLV  OW      3384    2.418290711    0.228810173    2.291629197
 1121 SOLV  HW1     3385    2.379517645    0.320892924    2.287272824
 1121 SOLV  HW2     3386    2.392332341    0.177818040    2.209608206
 1122 SOLV  OW      3387    3.581364997    1.131576210    2.630620633
 1122 SOLV  HW1     3388    3.557802727    1.122190672    2.727357745
 1122 SOLV  HW2     3389    3.670199393    1.088884729    2.613673378
 1123 SOLV  OW      3390    2.638678297    1.648770906    0.692400934
 1123 SOLV  HW1     3391    2.635446977    1.649932146    0.792350463
 1123 SOLV  HW2     3392    2.726409157    1.611339116    0.662339341
 1124 SOLV  OW      3393    1.799787506    1.534404975    0.200420153
 1124 SOLV  HW1     3394    1.885081376    1.583246409    0.181995646
 1124 SOLV  HW2     3395    1.741026722    1.538342045    0.119601712
 1125 SOLV  OW      3396    1.976390948    0.711917300    3.289287658
 1125 SOLV  HW1     3397    2.075996079    0.703286137    3.291696057
 1125 SOLV  HW2     3398    1.947176002    0.779631693    3.356835720
 1126 SOLV  OW      3399    1.147374658    0.309104780    0.655761833
 1126 SOLV  HW1     3400    1.229316418    0.252687853    0.665981539
 1126 SOLV  HW2     3401    1.167522628    0.386554073    0.595783287
 1127 SOLV  OW      3402    3.704897633    1.625376060    2.627570767
 1127 SOLV  HW1     3403    3.670227681    1.712674294    2.593263254
 1127 SOLV  HW2     3404    3.675508612    1.551646816    2.566741213
 1128 SOLV  OW      3405    2.486756249    3.525126157    1.222669964
 1128 SOLV  HW1     3406    2.577934236    3.505562658    1.186561281
 1128 SOLV  HW2     3407    2.457332608    3.615520266    1.191636030
 1129 SOLV  OW      3408    0.255641238    2.881067741    3.145139952
 1129 SOLV  HW1     3409    0.342989403    2.860333150    3.101090386
 1129 SOLV  HW2     3410    0.184442599    2.821815133    3.107459281
 1130 SOLV  OW      3411    2.334265000    1.528291977    0.714459503
 1130 SOLV  HW1     3412    2.330410066    1.441341788    0.665199293
 1130 SOLV  HW2     3413    2.429433879    1.550139609    0.736077713
 1131 SOLV  OW      3414    0.803749611    0.083908088    1.288574304
 1131 SOLV  HW1     3415    0.804208266    0.043738532    1.380161089
 1131 SOLV  HW2     3416    0.869773544    0.035887521    1.230809196
 1132 SOLV  OW      3417    2.472909476    2.774682204    1.028482677
 1132 SOLV  HW1     3418    2.464502942    2.867357653    0.991869266
 1132 SOLV  HW2     3419    2.569601309    2.749807908    1.034299499
 1133 SOLV  OW      3420    2.165405403    2.929482323    2.629487673
 1133 SOLV  HW1     3421    2.130892721    3.015990793    2.665866756
 1133 SOLV  HW2     3422    2.096346163    2.888408134    2.569972896
 1134 SOLV  OW      3423    3.282515692    1.003454966    0.965033543
 1134 SOLV  HW1     3424    3.362018483    1.010344878    0.904757569
 1134 SOLV  HW2     3425    3.206398659    0.961966705    0.915171728
 1135 SOLV  OW      3426    1.192180299    3.618515367    2.652713396
 1135 SOLV  HW1     3427    1.138916522    3.558301356    2.593226300
 1135 SOLV  HW2     3428    1.194119365    3.580691603    2.745271539
 1136 SOLV  OW      3429    1.171346655    0.669302877    2.574581128
 1136 SOLV  HW1     3430    1.127226357    0.640322222    2.489638843
 1136 SOLV  HW2     3431    1.256643067    0.618543572    2.586816193
 1137 SOLV  OW      3432    2.143909694    1.558541396    2.132318170
 1137 SOLV  HW1     3433    2.174900559    1.536621351    2.224841790
 1137 SOLV  HW2     3434    2.174874743    1.650391600    2.107697598
 1138 SOLV  OW      3435    1.123575333    2.906342525    1.793401214
 1138 SOLV  HW1     3436    1.136940713    2.947826819    1.883412679
 1138 SOLV  HW2     3437    1.189150766    2.831863161    1.780977469
 1139 SOLV  OW      3438    2.174604939    1.925341998    0.099191805
 1139 SOLV  HW1     3439    2.086677215    1.951720618    0.059510026
 1139 SOLV  HW2     3440    2.226319101    2.007511400    0.123180775
 1140 SOLV  OW      3441    3.216499328    2.642371927    2.156536814
 1140 SOLV  HW1     3442    3.244428865    2.578669607    2.084680493
 1140 SOLV  HW2     3443    3.192446249    2.591131641    2.238981942
 1141 SOLV  OW      3444    0.693117084    2.535317788    1.720247045
 1141 SOLV  HW1     3445    0.744574263    2.486514590    1.790758397
 1141 SOLV  HW2     3446    0.743009380    2.617822434    1.693690209
 1142 SOLV  OW      3447    3.412327175    0.395202250    2.815806815
 1142 SOLV  HW1     3448    3.394265637    0.492678142    2.829000522
 1142 SOLV  HW2     3449    3.355020903    0.341971517    2.878130919
 1143 SOLV  OW      3450    0.419381703    2.850541310    2.918099463
 1143 SOLV  HW1     3451    0.429678269    2.768558988    2.861755028
 1143 SOLV  HW2     3452    0.506935582    2.872625991    2.961091820
 1144 SOLV  OW      3453    2.235617541    2.312445128    1.321775019
 1144 SOLV  HW1     3454    2.300528523    2.380385505    1.287532722
 1144 SOLV  HW2     3455    2.264711804    2.221160421    1.293097551
 1145 SOLV  OW      3456    1.752612449    2.468088934    2.356724611
 1145 SOLV  HW1     3457    1.816181309    2.473354912    2.279700268
 1145 SOLV  HW2     3458    1.676256584    2.408074919    2.332860643
 1146 SOLV  OW      3459    2.526577902    2.375600250    2.827881360
 1146 SOLV  HW1     3460    2.590221281    2.333703075    2.763108253
 1146 SOLV  HW2     3461    2.560772619    2.363072321    2.921021696
 1147 SOLV  OW      3462    1.008467374    0.852515467    1.216898802
 1147 SOLV  HW1     3463    0.967259580    0.807271380    1.137799804
 1147 SOLV  HW2     3464    1.043386159    0.942151721    1.189553738
 1148 SOLV  OW      3465    2.459666795    3.707445255    3.682916596
 1148 SOLV  HW1     3466    2.506412197    3.619187422    3.677718107
 1148 SOLV  HW2     3467    2.477255521    3.759434162    3.599314205
 1149 SOLV  OW      3468    2.044228896    1.149589695    0.430932720
 1149 SOLV  HW1     3469    2.083627258    1.064645788    0.395828716
 1149 SOLV  HW2     3470    2.049210257    1.220271961    0.360369601
 1150 SOLV  OW      3471    3.631607083    1.007142859    0.418119990
 1150 SOLV  HW1     3472    3.545764877    1.055888726    0.434131942
 1150 SOLV  HW2     3473    3.630561398    0.967042032    0.326511095
 1151 SOLV  OW      3474    1.630305459    2.535668824    1.747921419
 1151 SOLV  HW1     3475    1.547673471    2.590883640    1.759096366
 1151 SOLV  HW2     3476    1.639892160    2.509092585    1.651987223
 1152 SOLV  OW      3477    1.241060233    0.909872748    0.212684120
 1152 SOLV  HW1     3478    1.310654937    0.941053016    0.147997494
 1152 SOLV  HW2     3479    1.150171622    0.927999061    0.175125526
 1153 SOLV  OW      3480    1.904485965    2.501837349    0.946969630
 1153 SOLV  HW1     3481    1.945468766    2.471865921    1.033129426
 1153 SOLV  HW2     3482    1.943316908    2.590127239    0.920541408
 1154 SOLV  OW      3483    2.697408584    0.824832870    1.199583054
 1154 SOLV  HW1     3484    2.610965180    0.842291909    1.246745818
 1154 SOLV  HW2     3485    2.768810884    0.883254171    1.238186690
 1155 SOLV  OW      3486    0.363724944    1.482374145    1.278283867
 1155 SOLV  HW1     3487    0.436936811    1.414259588    1.276814737
 1155 SOLV  HW2     3488    0.338395159    1.506081820    1.184485692
 1156 SOLV  OW      3489    1.573593770    3.489627508    2.162227565
 1156 SOLV  HW1     3490    1.497808716    3.547128588    2.131373612
 1156 SOLV  HW2     3491    1.544052635    3.434707168    2.240411937
 1157 SOLV  OW      3492    3.219528478    2.361414813    0.491335015
 1157 SOLV  HW1     3493    3.284902694    2.405897122    0.430104548
 1157 SOLV  HW2     3494    3.261034597    2.279211008    0.530341140
 1158 SOLV  OW      3495    1.873762319    2.172333572    1.889689405
 1158 SOLV  HW1     3496    1.833734555    2.228173397    1.962362709
 1158 SOLV  HW2     3497    1.804637251    2.109424994    1.854110246
 1159 SOLV  OW      3498    0.653894561    0.320371588    0.799747388
 1159 SOLV  HW1     3499    0.644594225    0.223210670    0.777961715
 1159 SOLV  HW2     3500    0.734246140    0.357422931    0.753141664
 1160 SOLV  OW      3501    2.906025113    1.712279948    1.262147199
 1160 SOLV  HW1     3502    2.972000479    1.639742487    1.242469534
 1160 SOLV  HW2     3503    2.813426707    1.674562239    1.260030149
 1161 SOLV  OW      3504    1.475855905    1.329048831    0.325538759
 1161 SOLV  HW1     3505    1.500023715    1.256795317    0.260767644
 1161 SOLV  HW2     3506    1.558896765    1.364036215    0.368921163
 1162 SOLV  OW      3507    0.444002494    0.335828529    0.530680667
 1162 SOLV  HW1     3508    0.365577570    0.275620276    0.515644550
 1162 SOLV  HW2     3509    0.502147341    0.297502383    0.602456432
 1163 SOLV  OW      3510    3.148431259    1.509837686    1.126127117
 1163 SOLV  HW1     3511    3.170402183    1.603457042    1.153591594
 1163 SOLV  HW2     3512    3.232266247    1.455379479    1.123387213
 1164 SOLV  OW      3513    3.587522567    1.814672276    1.165422580
 1164 SOLV  HW1     3514    3.640923591    1.889715888    1.204343648
 1164 SOLV  HW2     3515    3.622699364    1.727508636    1.199535653
 1165 SOLV  OW      3516    0.179870796    3.593187451    1.360797087
 1165 SOLV  HW1     3517    0.259910968    3.641845496    1.395832947
 1165 SOLV  HW2     3518    0.185145919    3.587847197    1.261070923
 1166 SOLV  OW      3519    0.267940489    2.905017812    0.290027320
 1166 SOLV  HW1     3520    0.188520541    2.903863009    0.350795456
 1166 SOLV  HW2     3521    0.246739445    2.958948564    0.208519060
 1167 SOLV  OW      3522    0.979154758    2.385989863    1.661760052
 1167 SOLV  HW1     3523    1.058142295    2.447098681    1.656416631
 1167 SOLV  HW2     3524    1.009810783    2.293987935    1.686209185
 1168 SOLV  OW      3525    1.302440377    2.684616707    1.832520106
 1168 SOLV  HW1     3526    1.390891781    2.728032668    1.849629757
 1168 SOLV  HW2     3527    1.275499478    2.631183616    1.912648083
 1169 SOLV  OW      3528    1.057122144    3.444534540    1.382800879
 1169 SOLV  HW1     3529    1.037864433    3.523382388    1.441228664
 1169 SOLV  HW2     3530    1.124371646    3.470164353    1.313358516
 1170 SOLV  OW      3531    0.997175289    1.569027289    3.078066895
 1170 SOLV  HW1     3532    0.989701690    1.540941019    3.173758646
 1170 SOLV  HW2     3533    1.006004935    1.487975263    3.020151143
 1171 SOLV  OW      3534    2.922706501    1.025975845    0.659000278
 1171 SOLV  HW1     3535    2.903716832    1.122755118    0.675584931
 1171 SOLV  HW2     3536    2.839324384    0.980580655    0.627559243
 1172 SOLV  OW      3537    2.378096468    3.450580146    0.617525521
 1172 SOLV  HW1     3538    2.414671954    3.363409760    0.584887412
 1172 SOLV  HW2     3539    2.413058496    3.524854740    0.560405844
 1173 SOLV  OW      3540    2.151493046    0.388645640    1.404099611
 1173 SOLV  HW1     3541    2.138770487    0.294227964    1.373686294
 1173 SOLV  HW2     3542    2.066481197    0.439638669    1.390903069
 1174 SOLV  OW      3543    3.660368942    2.566706500    0.071260691
 1174 SOLV  HW1     3544    3.590551275    2.615617259    0.018965811
 1174 SOLV  HW2     3545    3.730704699    2.631132094    0.101323198
 1175 SOLV  OW      3546    1.381691800    3.261257593    0.404287956
 1175 SOLV  HW1     3547    1.371597166    3.162436111    0.392700683
 1175 SOLV  HW2     3548    1.313495978    3.294281852    0.469560194
 1176 SOLV  OW      3549    2.184015801    2.649301494    3.696655334
 1176 SOLV  HW1     3550    2.158702337    2.666197387    3.791919778
 1176 SOLV  HW2     3551    2.276313282    2.610969185    3.693005962
 1177 SOLV  OW      3552    3.251627889    2.052430059    3.635942525
 1177 SOLV  HW1     3553    3.234238678    2.115621777    3.711482710
 1177 SOLV  HW2     3554    3.337470889    2.077110068    3.590957232
 1178 SOLV  OW      3555    1.776440781    2.984710800    3.249626227
 1178 SOLV  HW1     3556    1.869926458    2.984693601    3.214104797
 1178 SOLV  HW2     3557    1.721030094    2.919695448    3.197626187
 1179 SOLV  OW      3558    2.263012826    2.154969218    0.955639119
 1179 SOLV  HW1     3559    2.277788998    2.135751677    1.052656136
 1179 SOLV  HW2     3560    2.276247947    2.252628803    0.938632686
 1180 SOLV  OW      3561    0.468661739    0.190006118    3.546498676
 1180 SOLV  HW1     3562    0.509573725    0.116063089    3.599964445
 1180 SOLV  HW2     3563    0.369066209    0.181039127    3.548006167
 1181 SOLV  OW      3564    0.161025738    1.335849493    2.924051172
 1181 SOLV  HW1     3565    0.214949790    1.280546053    2.987577001
 1181 SOLV  HW2     3566    0.199750914    1.328288352    2.832154677
 1182 SOLV  OW      3567    1.233852514    1.628687830    2.980199823
 1182 SOLV  HW1     3568    1.136295270    1.642161752    2.997592771
 1182 SOLV  HW2     3569    1.282914405    1.714059255    2.997694335
 1183 SOLV  OW      3570    1.284727142    1.423135591    2.732767792
 1183 SOLV  HW1     3571    1.234002678    1.509247646    2.729084632
 1183 SOLV  HW2     3572    1.328842319    1.414255015    2.822080731
 1184 SOLV  OW      3573    0.830248342    2.474275581    0.235506363
 1184 SOLV  HW1     3574    0.857833973    2.525920587    0.316584002
 1184 SOLV  HW2     3575    0.880874860    2.507607000    0.155959714
 1185 SOLV  OW      3576    3.403824381    1.572165129    3.237345662
 1185 SOLV  HW1     3577    3.490714250    1.544842442    3.196049465
 1185 SOLV  HW2     3578    3.417962423    1.653295707    3.294087687
 1186 SOLV  OW      3579    3.359711535    3.138184104    2.343720547
 1186 SOLV  HW1     3580    3.378160337    3.048265480    2.304025160
 1186 SOLV  HW2     3581    3.318438705    3.197347215    2.274454993
 1187 SOLV  OW      3582    0.212205642    1.895093253    3.000484120
 1187 SOLV  HW1     3583    0.216004798    1.844530826    2.914281179
 1187 SOLV  HW2     3584    0.179129663    1.834764699    3.073054057
 1188 SOLV  OW      3585    2.080677406    2.727896814    1.900277518
 1188 SOLV  HW1     3586    2.016231248    2.760410930    1.969497886
 1188 SOLV  HW2     3587    2.035819051    2.659805592    1.842370722
 1189 SOLV  OW      3588    3.339379530    3.670228159    0.090622276
 1189 SOLV  HW1     3589    3.336967555    3.650180894    0.188569839
 1189 SOLV  HW2     3590    3.433080260    3.660762741    0.056976510
 1190 SOLV  OW      3591    1.029268822    3.454711881    0.921642704
 1190 SOLV  HW1     3592    1.028144726    3.521623264    0.995962126
 1190 SOLV  HW2     3593    0.983435282    3.370988891    0.951501096
 1191 SOLV  OW      3594    2.984796440    3.499562163    1.031215417
 1191 SOLV  HW1     3595    2.891269643    3.534511476    1.025455142
 1191 SOLV  HW2     3596    3.040430585    3.562138257    1.085905174
 1192 SOLV  OW      3597    3.531124904    3.261213748    3.207889193
 1192 SOLV  HW1     3598    3.466952735    3.336748573    3.221229635
 1192 SOLV  HW2     3599    3.566126395    3.263383042    3.114231897
 1193 SOLV  OW      3600    2.319442478    3.582316888    2.323934100
 1193 SOLV  HW1     3601    2.262474461    3.654128659    2.363929536
 1193 SOLV  HW2     3602    2.261030593    3.514082248    2.279957218
 1194 SOLV  OW      3603    0.748175892    0.408286798    2.152517728
 1194 SOLV  HW1     3604    0.797291449    0.387830088    2.237196700
 1194 SOLV  HW2     3605    0.813952097    0.425998724    2.079297967
 1195 SOLV  OW      3606    1.332902168    0.161991149    0.154201924
 1195 SOLV  HW1     3607    1.423497030    0.147608288    0.194045591
 1195 SOLV  HW2     3608    1.291399943    0.243611686    0.194418477
 1196 SOLV  OW      3609    0.509126418    0.863834951    3.728731427
 1196 SOLV  HW1     3610    0.536584859    0.820158079    3.643067459
 1196 SOLV  HW2     3611    0.589243661    0.875200211    3.787501950
 1197 SOLV  OW      3612    2.290473837    0.591711312    1.585643468
 1197 SOLV  HW1     3613    2.258378312    0.685962111    1.576234360
 1197 SOLV  HW2     3614    2.312802788    0.573530309    1.681417525
 1198 SOLV  OW      3615    0.180609022    3.620722682    0.473313739
 1198 SOLV  HW1     3616    0.204500904    3.535770199    0.520365127
 1198 SOLV  HW2     3617    0.084973002    3.616979548    0.444308870
 1199 SOLV  OW      3618    3.531264385    0.356165658    1.115039853
 1199 SOLV  HW1     3619    3.450063590    0.340226445    1.171202539
 1199 SOLV  HW2     3620    3.569207161    0.446257403    1.136150043
 1200 SOLV  OW      3621    0.327863734    2.228982780    0.123340008
 1200 SOLV  HW1     3622    0.262456305    2.304528211    0.119260277
 1200 SOLV  HW2     3623    0.357293017    2.205363294    0.030723566
 1201 SOLV  OW      3624    3.029705357    1.435127773    1.893748301
 1201 SOLV  HW1     3625    2.941355294    1.481815011    1.897741148
 1201 SOLV  HW2     3626    3.015124946    1.336189982    1.893519640
 1202 SOLV  OW      3627    3.366311948    2.137965297    3.404256274
 1202 SOLV  HW1     3628    3.332676947    2.105091966    3.315996520
 1202 SOLV  HW2     3629    3.432053952    2.072378177    3.441377742
 1203 SOLV  OW      3630    1.552158911    3.072428065    3.679547029
 1203 SOLV  HW1     3631    1.466640461    3.048479660    3.633560692
 1203 SOLV  HW2     3632    1.628435747    3.061612953    3.615777727
 1204 SOLV  OW      3633    1.103838995    2.265809462    2.963145567
 1204 SOLV  HW1     3634    1.089503349    2.170683438    2.990449790
 1204 SOLV  HW2     3635    1.094722219    2.325151102    3.043116842
 1205 SOLV  OW      3636    2.713050022    1.147016704    2.990631652
 1205 SOLV  HW1     3637    2.704340380    1.172322875    3.086990738
 1205 SOLV  HW2     3638    2.654104441    1.205856552    2.935272991
 1206 SOLV  OW      3639    2.811605662    1.829136501    2.429543237
 1206 SOLV  HW1     3640    2.737137066    1.868581976    2.483397549
 1206 SOLV  HW2     3641    2.807975505    1.865124389    2.336304406
 1207 SOLV  OW      3642    1.166645344    0.227149494    3.477878960
 1207 SOLV  HW1     3643    1.244113503    0.192414515    3.425020089
 1207 SOLV  HW2     3644    1.099904699    0.268490237    3.415924082
 1208 SOLV  OW      3645    1.168912991    3.224058868    0.878603719
 1208 SOLV  HW1     3646    1.117296146    3.149081520    0.920005256
 1208 SOLV  HW2     3647    1.108489186    3.302569777    0.865004030
 1209 SOLV  OW      3648    2.378046486    1.785866365    3.425255568
 1209 SOLV  HW1     3649    2.390395170    1.706558591    3.365595538
 1209 SOLV  HW2     3650    2.431504181    1.773322997    3.508840066
 1210 SOLV  OW      3651    0.610826253    0.954482269    0.596388860
 1210 SOLV  HW1     3652    0.593585361    1.013816531    0.675024699
 1210 SOLV  HW2     3653    0.524277518    0.933457458    0.550906715
 1211 SOLV  OW      3654    2.440469315    2.449372098    1.208229156
 1211 SOLV  HW1     3655    2.472070218    2.378122952    1.145565312
 1211 SOLV  HW2     3656    2.487485811    2.535180609    1.187537731
 1212 SOLV  OW      3657    0.361194062    0.716537331    2.307502213
 1212 SOLV  HW1     3658    0.273444452    0.761211413    2.290014835
 1212 SOLV  HW2     3659    0.435295300    0.782433049    2.294528933
 1213 SOLV  OW      3660    3.706674689    2.097032400    1.289598728
 1213 SOLV  HW1     3661    3.672623926    2.158109777    1.218102719
 1213 SOLV  HW2     3662    3.687325475    2.136731617    1.379327005
 1214 SOLV  OW      3663    0.740275499    0.730280641    0.604594190
 1214 SOLV  HW1     3664    0.732481098    0.698164116    0.510204258
 1214 SOLV  HW2     3665    0.687348627    0.814413494    0.615634681
 1215 SOLV  OW      3666    2.598266648    3.484444815    1.883033916
 1215 SOLV  HW1     3667    2.599195906    3.410811345    1.950689190
 1215 SOLV  HW2     3668    2.504364102    3.516049537    1.869491237
 1216 SOLV  OW      3669    3.538748443    0.979088821    0.840286373
 1216 SOLV  HW1     3670    3.585852390    1.053932575    0.886990686
 1216 SOLV  HW2     3671    3.571331863    0.972945051    0.745935353
 1217 SOLV  OW      3672    1.964082224    3.627820242    2.422081820
 1217 SOLV  HW1     3673    1.881074663    3.662592429    2.465696470
 1217 SOLV  HW2     3674    1.950391036    3.623462231    2.323111408
 1218 SOLV  OW      3675    0.348809572    2.561346021    3.678253759
 1218 SOLV  HW1     3676    0.306947015    2.545960180    3.588742419
 1218 SOLV  HW2     3677    0.427985056    2.621590836    3.668091195
 1219 SOLV  OW      3678    1.680462117    0.568296052    2.897406888
 1219 SOLV  HW1     3679    1.743751786    0.594925499    2.970117427
 1219 SOLV  HW2     3680    1.586414759    0.583092807    2.928028484
 1220 SOLV  OW      3681    0.715017621    0.753181900    2.003155597
 1220 SOLV  HW1     3682    0.756044689    0.703682691    1.926550292
 1220 SOLV  HW2     3683    0.725465232    0.851580887    1.988658683
 1221 SOLV  OW      3684    3.486076913    0.005473508    0.592505831
 1221 SOLV  HW1     3685    3.551167056   -0.037711458    0.654953622
 1221 SOLV  HW2     3686    3.410903295    0.045322757    0.645062805
 1222 SOLV  OW      3687    1.324179355    3.560842026    1.775449540
 1222 SOLV  HW1     3688    1.355357528    3.594816187    1.864183248
 1222 SOLV  HW2     3689    1.226091019    3.541843229    1.779653676
 1223 SOLV  OW      3690    0.934400255    0.663412720    2.138987562
 1223 SOLV  HW1     3691    0.993826338    0.687009225    2.062088700
 1223 SOLV  HW2     3692    0.841187783    0.694082086    2.119689724
 1224 SOLV  OW      3693    2.527652906    3.590253859    2.591946664
 1224 SOLV  HW1     3694    2.523214152    3.688919937    2.576284731
 1224 SOLV  HW2     3695    2.513436324    3.542127618    2.505449819
 1225 SOLV  OW      3696    2.210254008    1.741244106    1.134610357
 1225 SOLV  HW1     3697    2.183698735    1.793378641    1.053502710
 1225 SOLV  HW2     3698    2.308880981    1.724779864    1.132812514
 1226 SOLV  OW      3699    2.483158930    0.480212446    1.442222384
 1226 SOLV  HW1     3700    2.506188963    0.384196348    1.458050122
 1226 SOLV  HW2     3701    2.398633294    0.502623166    1.490731426
 1227 SOLV  OW      3702    1.536749617    0.379239355    1.400829974
 1227 SOLV  HW1     3703    1.441826039    0.351040618    1.386824239
 1227 SOLV  HW2     3704    1.538696159    0.470154301    1.442452850
 1228 SOLV  OW      3705    2.977470917    1.218374101    2.559254405
 1228 SOLV  HW1     3706    2.971309093    1.300200891    2.616421625
 1228 SOLV  HW2     3707    3.024868824    1.146088623    2.609551700
 1229 SOLV  OW      3708    1.848909335    3.221196761    1.898694278
 1229 SOLV  HW1     3709    1.924762698    3.158037463    1.882599067
 1229 SOLV  HW2     3710    1.786427499    3.218792770    1.820642651
 1230 SOLV  OW      3711    2.230958230    3.662552168    1.281505785
 1230 SOLV  HW1     3712    2.211307629    3.617811617    1.194250249
 1230 SOLV  HW2     3713    2.205718030    3.601571230    1.356643099
 1231 SOLV  OW      3714    3.218264838    3.584056525    1.460699090
 1231 SOLV  HW1     3715    3.292750729    3.636529618    1.419468875
 1231 SOLV  HW2     3716    3.254340221    3.498447252    1.497726941
 1232 SOLV  OW      3717    1.184721252    2.651034882    0.316844945
 1232 SOLV  HW1     3718    1.231941613    2.584886788    0.375123182
 1232 SOLV  HW2     3719    1.089558254    2.659510039    0.346404173
 1233 SOLV  OW      3720    2.507992039    2.642571190    2.787545624
 1233 SOLV  HW1     3721    2.595142723    2.678226254    2.753857184
 1233 SOLV  HW2     3722    2.517066987    2.544783121    2.806426581
 1234 SOLV  OW      3723    2.673106611    0.773026741    0.511763392
 1234 SOLV  HW1     3724    2.612949794    0.837441217    0.559021653
 1234 SOLV  HW2     3725    2.634670954    0.751228629    0.422047156
 1235 SOLV  OW      3726    0.892567506    0.787017155    1.462325396
 1235 SOLV  HW1     3727    0.905059908    0.832429743    1.374103527
 1235 SOLV  HW2     3728    0.946266515    0.702672905    1.464278969
 1236 SOLV  OW      3729    0.344328432    1.587127537    3.620533111
 1236 SOLV  HW1     3730    0.328850087    1.511410844    3.684009384
 1236 SOLV  HW2     3731    0.396487851    1.659009668    3.666512192
 1237 SOLV  OW      3732    2.715211844    1.415874819    2.104125836
 1237 SOLV  HW1     3733    2.740309562    1.458289333    2.017113752
 1237 SOLV  HW2     3734    2.656289664    1.478054630    2.155718456
 1238 SOLV  OW      3735    0.965392533    2.863465265    3.305552417
 1238 SOLV  HW1     3736    0.906786540    2.939526444    3.333514451
 1238 SOLV  HW2     3737    1.047115824    2.861455656    3.363163667
 1239 SOLV  OW      3738    1.210142091    3.010481285    0.284776448
 1239 SOLV  HW1     3739    1.122947296    3.022203788    0.332331590
 1239 SOLV  HW2     3740    1.262601039    2.937638723    0.328865503
 1240 SOLV  OW      3741    0.283765380    1.123381041    1.082244774
 1240 SOLV  HW1     3742    0.250127921    1.040143262    1.038183841
 1240 SOLV  HW2     3743    0.343434457    1.172778185    1.018992721
 1241 SOLV  OW      3744    1.426658447    1.099902472    1.213492060
 1241 SOLV  HW1     3745    1.450327086    1.192103400    1.182825639
 1241 SOLV  HW2     3746    1.337744129    1.101807967    1.259234045
 1242 SOLV  OW      3747    2.452263685    0.752461910    0.117938571
 1242 SOLV  HW1     3748    2.489125960    0.668484915    0.157820425
 1242 SOLV  HW2     3749    2.472147548    0.829587028    0.178418346
 1243 SOLV  OW      3750    0.539029652    2.313305428    1.918052267
 1243 SOLV  HW1     3751    0.554201821    2.236532380    1.980307365
 1243 SOLV  HW2     3752    0.460376919    2.293667433    1.859502738
 1244 SOLV  OW      3753    0.503596885    0.446609307    2.981383794
 1244 SOLV  HW1     3754    0.421521264    0.419555605    2.931051085
 1244 SOLV  HW2     3755    0.577448059    0.465916642    2.916771008
 1245 SOLV  OW      3756    3.253191219    0.533898439    2.008497209
 1245 SOLV  HW1     3757    3.222128834    0.628888491    2.011962543
 1245 SOLV  HW2     3758    3.199626269    0.478978980    2.072642356
 1246 SOLV  OW      3759    0.071557018    1.947432380    0.533054829
 1246 SOLV  HW1     3760   -0.025878132    1.930264547    0.518456712
 1246 SOLV  HW2     3761    0.117653022    1.861390553    0.554810703
 1247 SOLV  OW      3762    3.325213177    0.317681681    1.341325026
 1247 SOLV  HW1     3763    3.270778673    0.391006578    1.300554933
 1247 SOLV  HW2     3764    3.327164111    0.328939481    1.440679128
 1248 SOLV  OW      3765    0.745776164    1.014075698    3.136164934
 1248 SOLV  HW1     3766    0.810199884    1.057806245    3.073404503
 1248 SOLV  HW2     3767    0.757041086    0.914807211    3.131644096
 1249 SOLV  OW      3768    1.155330994    1.780603661    0.491698817
 1249 SOLV  HW1     3769    1.134248925    1.819172199    0.401876967
 1249 SOLV  HW2     3770    1.173321343    1.682656168    0.482503505
 1250 SOLV  OW      3771    0.427547953    1.292217756    0.714172872
 1250 SOLV  HW1     3772    0.425677368    1.275698337    0.615557292
 1250 SOLV  HW2     3773    0.456329705    1.386387206    0.731638472
 1251 SOLV  OW      3774    0.194349579    3.124054219    3.248813412
 1251 SOLV  HW1     3775    0.209143384    3.035888707    3.203981978
 1251 SOLV  HW2     3776    0.259759621    3.134731803    3.323708628
 1252 SOLV  OW      3777    0.350731433    2.300672285    0.471355799
 1252 SOLV  HW1     3778    0.341853646    2.360194022    0.391482488
 1252 SOLV  HW2     3779    0.447324523    2.279934540    0.486880296
 1253 SOLV  OW      3780    3.229248087    0.811715569    3.290362634
 1253 SOLV  HW1     3781    3.219814008    0.832709214    3.387685210
 1253 SOLV  HW2     3782    3.252944052    0.715194912    3.279245268
 1254 SOLV  OW      3783    0.260195679    1.590831690    1.016120311
 1254 SOLV  HW1     3784    0.261131825    1.690330908    1.026158230
 1254 SOLV  HW2     3785    0.168625801    1.560921427    0.989249507
 1255 SOLV  OW      3786    3.320964902    3.356151887    1.557906833
 1255 SOLV  HW1     3787    3.410937865    3.370734829    1.599060577
 1255 SOLV  HW2     3788    3.264008083    3.302742858    1.620395124
 1256 SOLV  OW      3789    2.752696440    2.601375229    0.023669494
 1256 SOLV  HW1     3790    2.703186866    2.613647692   -0.062354067
 1256 SOLV  HW2     3791    2.848616056    2.580777593    0.004251784
 1257 SOLV  OW      3792    1.064760619    3.205178233    0.569212004
 1257 SOLV  HW1     3793    1.036817243    3.109439223    0.561806034
 1257 SOLV  HW2     3794    1.089337458    3.225471055    0.664005216
 1258 SOLV  OW      3795    1.763936954    3.268444999    0.398895868
 1258 SOLV  HW1     3796    1.701564235    3.318606478    0.338938910
 1258 SOLV  HW2     3797    1.809544805    3.196351379    0.346705448
 1259 SOLV  OW      3798    0.480131199    2.530816375    0.917419611
 1259 SOLV  HW1     3799    0.544894892    2.605730207    0.903506603
 1259 SOLV  HW2     3800    0.449984257    2.530126088    1.012764438
 1260 SOLV  OW      3801    0.917580623    0.848794771    2.475917359
 1260 SOLV  HW1     3802    0.917330835    0.917167643    2.548901374
 1260 SOLV  HW2     3803    0.937553963    0.758785435    2.514659101
 1261 SOLV  OW      3804    2.917054839    1.813292703    0.823469059
 1261 SOLV  HW1     3805    2.891236250    1.787078991    0.730474985
 1261 SOLV  HW2     3806    2.849532416    1.877401839    0.859970178
 1262 SOLV  OW      3807    2.493039096    2.847367920    3.423658179
 1262 SOLV  HW1     3808    2.559847903    2.800306071    3.366010224
 1262 SOLV  HW2     3809    2.539303666    2.886209771    3.503359852
 1263 SOLV  OW      3810    3.045278862    2.301935281    1.959205502
 1263 SOLV  HW1     3811    3.126496189    2.331426935    2.009558080
 1263 SOLV  HW2     3812    2.963204691    2.330023456    2.008967622
 1264 SOLV  OW      3813    1.986736419    2.294972276    1.687550383
 1264 SOLV  HW1     3814    2.082039772    2.325285428    1.687427213
 1264 SOLV  HW2     3815    1.969370475    2.239994915    1.769266016
 1265 SOLV  OW      3816    1.849959436    3.624945349    3.105321353
 1265 SOLV  HW1     3817    1.928456000    3.680625030    3.078125068
 1265 SOLV  HW2     3818    1.768956206    3.654586165    3.054710859
 1266 SOLV  OW      3819    2.327170867    3.485944766    1.819260465
 1266 SOLV  HW1     3820    2.241568223    3.436409475    1.834094258
 1266 SOLV  HW2     3821    2.315115005    3.551784719    1.744954727
 1267 SOLV  OW      3822    3.206537018    1.442275020    2.482030520
 1267 SOLV  HW1     3823    3.124575859    1.410372636    2.434443159
 1267 SOLV  HW2     3824    3.256897528    1.363698484    2.517967894
 1268 SOLV  OW      3825    3.061369106    1.886932542    1.036516175
 1268 SOLV  HW1     3826    3.062842879    1.817594919    1.108569910
 1268 SOLV  HW2     3827    3.008751786    1.852878385    0.958584369
 1269 SOLV  OW      3828    0.444471648    2.030875670    2.996117804
 1269 SOLV  HW1     3829    0.362698063    1.973321433    2.997529630
 1269 SOLV  HW2     3830    0.495389706    2.018510670    3.081298912
 1270 SOLV  OW      3831    2.656028657    0.548352213    1.650868442
 1270 SOLV  HW1     3832    2.694063258    0.635677869    1.681351604
 1270 SOLV  HW2     3833    2.616064461    0.559377381    1.559857345
 1271 SOLV  OW      3834    0.742245544    2.832763079    1.087115075
 1271 SOLV  HW1     3835    0.807818073    2.833662396    1.162618688
 1271 SOLV  HW2     3836    0.722137754    2.926704578    1.059330416
 1272 SOLV  OW      3837    2.552921365    2.288762611    0.572650818
 1272 SOLV  HW1     3838    2.519305597    2.316189188    0.482543806
 1272 SOLV  HW2     3839    2.537488294    2.362916002    0.637954315
 1273 SOLV  OW      3840    3.336096544    1.778517009    2.789596493
 1273 SOLV  HW1     3841    3.370703958    1.794543045    2.697144984
 1273 SOLV  HW2     3842    3.332722824    1.865182564    2.839390982
 1274 SOLV  OW      3843    2.882543338    0.381480444    1.842037260
 1274 SOLV  HW1     3844    2.784536738    0.363976885    1.851526630
 1274 SOLV  HW2     3845    2.925054151    0.382859023    1.932549795
 1275 SOLV  OW      3846    3.605205523    2.120989341    0.184308746
 1275 SOLV  HW1     3847    3.636745505    2.178823472    0.259557418
 1275 SOLV  HW2     3848    3.610448109    2.024936858    0.211663901
 1276 SOLV  OW      3849    0.324455058    2.754981186    1.339543672
 1276 SOLV  HW1     3850    0.344914482    2.788129508    1.431653648
 1276 SOLV  HW2     3851    0.383503629    2.801437758    1.273539133
 1277 SOLV  OW      3852    1.156703998    0.803933395    1.945461832
 1277 SOLV  HW1     3853    1.251366256    0.807107727    1.977562764
 1277 SOLV  HW2     3854    1.103998514    0.876362061    1.989932793
 1278 SOLV  OW      3855    2.907710535    3.243303442    1.431806029
 1278 SOLV  HW1     3856    2.987432089    3.184605977    1.417644502
 1278 SOLV  HW2     3857    2.931111903    3.316372684    1.495951611
 1279 SOLV  OW      3858    3.082562439    2.062159388    1.855244633
 1279 SOLV  HW1     3859    3.014559043    2.052676686    1.782531960
 1279 SOLV  HW2     3860    3.062484232    2.143950423    1.909176001
 1280 SOLV  OW      3861    1.522688796    0.354923393    2.282243746
 1280 SOLV  HW1     3862    1.482674658    0.420642436    2.218354762
 1280 SOLV  HW2     3863    1.621959440    0.353025132    2.270259305
 1281 SOLV  OW      3864    2.753487967    1.267824880    0.608092659
 1281 SOLV  HW1     3865    2.704552465    1.302735445    0.688019695
 1281 SOLV  HW2     3866    2.696564379    1.279087988    0.526639956
 1282 SOLV  OW      3867    0.293753361    1.205666048    1.878826695
 1282 SOLV  HW1     3868    0.306335532    1.299133126    1.912051466
 1282 SOLV  HW2     3869    0.307908772    1.141337810    1.954058549
 1283 SOLV  OW      3870    1.330794872    2.129409789    3.283568789
 1283 SOLV  HW1     3871    1.372155512    2.206971843    3.235869204
 1283 SOLV  HW2     3872    1.347946271    2.045526899    3.231884926
 1284 SOLV  OW      3873    3.717197650    1.047492988    3.335963602
 1284 SOLV  HW1     3874    3.620917835    1.073049808    3.327095554
 1284 SOLV  HW2     3875    3.723876565    0.950681127    3.360138521
 1285 SOLV  OW      3876    0.585390908    2.797942615    0.795726722
 1285 SOLV  HW1     3877    0.603260911    2.756051686    0.706691370
 1285 SOLV  HW2     3878    0.654886814    2.867384307    0.814423655
 1286 SOLV  OW      3879    2.764748144    2.789698124    3.487806671
 1286 SOLV  HW1     3880    2.843223412    2.833811570    3.531364446
 1286 SOLV  HW2     3881    2.791319605    2.698888076    3.455416585
 1287 SOLV  OW      3882    2.102938831    1.203437758    2.552394981
 1287 SOLV  HW1     3883    2.160604508    1.122029071    2.545381138
 1287 SOLV  HW2     3884    2.156472115    1.284365814    2.528172501
 1288 SOLV  OW      3885    2.836098053    3.164816094    2.256954801
 1288 SOLV  HW1     3886    2.872360660    3.242304601    2.205162752
 1288 SOLV  HW2     3887    2.767267440    3.197372671    2.321794517
 1289 SOLV  OW      3888    1.897457513    3.082124749    0.244286149
 1289 SOLV  HW1     3889    1.988043861    3.106474446    0.278967899
 1289 SOLV  HW2     3890    1.862980800    3.002571313    0.294127105
 1290 SOLV  OW      3891    2.468996837    2.032945889    3.344506386
 1290 SOLV  HW1     3892    2.562476643    2.018884570    3.311867748
 1290 SOLV  HW2     3893    2.432857900    1.946796359    3.380195655
 1291 SOLV  OW      3894    0.482043762    2.629533382    2.758822539
 1291 SOLV  HW1     3895    0.573669435    2.622093976    2.719439178
 1291 SOLV  HW2     3896    0.443133366    2.538105616    2.770161185
 1292 SOLV  OW      3897    3.279717051    1.019526707    1.927188785
 1292 SOLV  HW1     3898    3.205903228    1.057135692    1.983210833
 1292 SOLV  HW2     3899    3.364109491    1.070175007    1.944906965
 1293 SOLV  OW      3900    1.149397060    1.618256731    1.409621659
 1293 SOLV  HW1     3901    1.105224643    1.685033841    1.349695945
 1293 SOLV  HW2     3902    1.124402163    1.525851708    1.380675018
 1294 SOLV  OW      3903    2.033831382    1.809037233    0.416257788
 1294 SOLV  HW1     3904    1.969877364    1.885807503    0.412039964
 1294 SOLV  HW2     3905    2.127594013    1.843481764    0.411389962
 1295 SOLV  OW      3906    1.892638496    0.548136295    1.383304215
 1295 SOLV  HW1     3907    1.851577408    0.571512205    1.295161232
 1295 SOLV  HW2     3908    1.948927765    0.624432784    1.415114356
 1296 SOLV  OW      3909    0.780442492    3.000876467    0.803499578
 1296 SOLV  HW1     3910    0.766458682    3.024577913    0.707353669
 1296 SOLV  HW2     3911    0.716200567    3.052436685    0.860207986
 1297 SOLV  OW      3912    3.576549411    3.373036597    2.142261075
 1297 SOLV  HW1     3913    3.669359934    3.401394606    2.118105204
 1297 SOLV  HW2     3914    3.580619961    3.302599381    2.213137580
 1298 SOLV  OW      3915    3.361880257    2.273668720    3.063063954
 1298 SOLV  HW1     3916    3.263465051    2.263311476    3.077516238
 1298 SOLV  HW2     3917    3.379879306    2.360936338    3.017653566
 1299 SOLV  OW      3918    0.796447822    1.428474298    2.736835367
 1299 SOLV  HW1     3919    0.769360554    1.338613909    2.771371354
 1299 SOLV  HW2     3920    0.810091763    1.423413795    2.637893342
 1300 SOLV  OW      3921    0.754247033    3.452297207    2.320409849
 1300 SOLV  HW1     3922    0.725482857    3.427066090    2.228019347
 1300 SOLV  HW2     3923    0.721783996    3.383527236    2.385346686
 1301 SOLV  OW      3924    2.665807569    1.995762115    0.812976461
 1301 SOLV  HW1     3925    2.578418198    1.980506044    0.766801521
 1301 SOLV  HW2     3926    2.729161960    2.041076860    0.750250796
 1302 SOLV  OW      3927    1.680608562    0.913714901    2.803954064
 1302 SOLV  HW1     3928    1.680235167    0.983282811    2.732108660
 1302 SOLV  HW2     3929    1.594071515    0.863614163    2.802263286
 1303 SOLV  OW      3930    3.167497099    1.129288874    0.624400874
 1303 SOLV  HW1     3931    3.079053905    1.083523854    0.633609839
 1303 SOLV  HW2     3932    3.181656336    1.190400087    0.702287664
 1304 SOLV  OW      3933    3.505135308    0.689619773    2.037222746
 1304 SOLV  HW1     3934    3.430471425    0.626779610    2.015354513
 1304 SOLV  HW2     3935    3.483216229    0.739491204    2.121092464
 1305 SOLV  OW      3936    1.069922590    2.433361254    2.755399630
 1305 SOLV  HW1     3937    1.030356631    2.518009258    2.791026071
 1305 SOLV  HW2     3938    1.085871726    2.369710367    2.830859157
 1306 SOLV  OW      3939    3.067966387    3.053586690    1.931122733
 1306 SOLV  HW1     3940    2.968541384    3.062328710    1.937440623
 1306 SOLV  HW2     3941    3.091888898    2.958381208    1.912009552
 1307 SOLV  OW      3942    2.793080781    0.521819827    3.360330682
 1307 SOLV  HW1     3943    2.828317964    0.603520529    3.314668914
 1307 SOLV  HW2     3944    2.723944041    0.548411893    3.427520827
 1308 SOLV  OW      3945    1.822122937    0.192977094    2.241334184
 1308 SOLV  HW1     3946    1.804123257    0.129628244    2.316598510
 1308 SOLV  HW2     3947    1.829250766    0.286083247    2.277141291
 1309 SOLV  OW      3948    0.945001793    2.525304193    2.194909547
 1309 SOLV  HW1     3949    0.984024821    2.481490434    2.275896819
 1309 SOLV  HW2     3950    0.997650426    2.498866260    2.114098008
 1310 SOLV  OW      3951    1.386388063    1.695020520    0.153613834
 1310 SOLV  HW1     3952    1.395301478    1.642351776    0.069067331
 1310 SOLV  HW2     3953    1.458383031    1.764328198    0.157435322
 1311 SOLV  OW      3954    1.960448590    1.880719577    3.274414359
 1311 SOLV  HW1     3955    2.028153633    1.880489262    3.348017927
 1311 SOLV  HW2     3956    1.886847227    1.944530659    3.297050966
 1312 SOLV  OW      3957    0.055384409    0.578198379    0.374784315
 1312 SOLV  HW1     3958    0.013832735    0.519551284    0.305247491
 1312 SOLV  HW2     3959    0.151093192    0.595124899    0.351232570
 1313 SOLV  OW      3960    3.511758388    2.845039732    1.697535656
 1313 SOLV  HW1     3961    3.594157471    2.792378095    1.676595064
 1313 SOLV  HW2     3962    3.504058067    2.856892651    1.796538389
 1314 SOLV  OW      3963    0.882036063    2.809880142    2.105594033
 1314 SOLV  HW1     3964    0.894756553    2.741037015    2.176999953
 1314 SOLV  HW2     3965    0.907954035    2.771238259    2.017078418
 1315 SOLV  OW      3966    3.337240093    1.393920581    2.720679549
 1315 SOLV  HW1     3967    3.275555414    1.324175853    2.757183125
 1315 SOLV  HW2     3968    3.286367038    1.454826649    2.659818294
 1316 SOLV  OW      3969    3.052089623    2.946985049    3.205098478
 1316 SOLV  HW1     3970    2.967892917    2.975901264    3.159549406
 1316 SOLV  HW2     3971    3.124635249    2.935980056    3.137143217
 1317 SOLV  OW      3972    3.491658156    0.637946268    1.671379212
 1317 SOLV  HW1     3973    3.525046139    0.577770805    1.743944208
 1317 SOLV  HW2     3974    3.553397166    0.716037772    1.661816887
 1318 SOLV  OW      3975    3.127015732    3.044784885    1.427138912
 1318 SOLV  HW1     3976    3.176614434    3.026272580    1.511984568
 1318 SOLV  HW2     3977    3.185439711    3.022972554    1.348958018
 1319 SOLV  OW      3978    2.742345889    0.270734410    3.315523370
 1319 SOLV  HW1     3979    2.760680349    0.369046822    3.314877391
 1319 SOLV  HW2     3980    2.720111419    0.240386712    3.222860164
 1320 SOLV  OW      3981    2.738258066    2.471138711    0.279345440
 1320 SOLV  HW1     3982    2.827195990    2.426547642    0.289428954
 1320 SOLV  HW2     3983    2.721698398    2.490955871    0.182737944
 1321 SOLV  OW      3984    0.520057839    1.955117925    1.696330551
 1321 SOLV  HW1     3985    0.490826556    1.896395205    1.620841839
 1321 SOLV  HW2     3986    0.587341753    2.021183922    1.663020328
 1322 SOLV  OW      3987    2.005111365    3.293458183    0.897583323
 1322 SOLV  HW1     3988    2.069615664    3.303790104    0.821859678
 1322 SOLV  HW2     3989    1.916871612    3.332826368    0.871785440
 1323 SOLV  OW      3990    0.304544628    3.723938348    1.839603605
 1323 SOLV  HW1     3991    0.249491198    3.711422370    1.922149368
 1323 SOLV  HW2     3992    0.348813998    3.813570760    1.842355135
 1324 SOLV  OW      3993    2.330139779    2.586531599    0.659071985
 1324 SOLV  HW1     3994    2.407467197    2.560007754    0.716678936
 1324 SOLV  HW2     3995    2.283479049    2.504457966    0.626083175
 1325 SOLV  OW      3996    1.750114726    2.801778167    0.795614654
 1325 SOLV  HW1     3997    1.836488539    2.752458204    0.785267851
 1325 SOLV  HW2     3998    1.764421018    2.898642861    0.775255807
 1326 SOLV  OW      3999    2.313606560    0.202307085    3.168212378
 1326 SOLV  HW1     4000    2.249775281    0.254526705    3.224784225
 1326 SOLV  HW2     4001    2.385003383    0.263216959    3.133656447
 1327 SOLV  OW      4002    0.974582678    1.736012631    2.482073565
 1327 SOLV  HW1     4003    1.024192578    1.765037326    2.563914340
 1327 SOLV  HW2     4004    1.014464108    1.779986854    2.401592745
 1328 SOLV  OW      4005    2.252752410    0.799959351    0.653434858
 1328 SOLV  HW1     4006    2.180718278    0.832547220    0.714678852
 1328 SOLV  HW2     4007    2.211463083    0.762491631    0.570410341
 1329 SOLV  OW      4008    2.474559557    2.081410274    2.655741073
 1329 SOLV  HW1     4009    2.410994835    2.066557086    2.731508879
 1329 SOLV  HW2     4010    2.431445496    2.053110542    2.570054883
 1330 SOLV  OW      4011    3.010911121    3.601567869    0.430752193
 1330 SOLV  HW1     4012    2.947872312    3.530588753    0.462185048
 1330 SOLV  HW2     4013    3.007822536    3.607038755    0.330939973
 1331 SOLV  OW      4014    3.397709717    2.611888068    2.614866007
 1331 SOLV  HW1     4015    3.459342049    2.620307069    2.536557616
 1331 SOLV  HW2     4016    3.316836091    2.668776502    2.599875844
 1332 SOLV  OW      4017    0.642498567    1.239553821    3.240023685
 1332 SOLV  HW1     4018    0.685510942    1.153667222    3.212183330
 1332 SOLV  HW2     4019    0.702034811    1.316092670    3.215554898
 1333 SOLV  OW      4020    0.330534457    2.544836670    3.165925386
 1333 SOLV  HW1     4021    0.266879179    2.615051029    3.133998942
 1333 SOLV  HW2     4022    0.317683991    2.461373688    3.112352283
 1334 SOLV  OW      4023    2.517874247    3.672860014    1.459276101
 1334 SOLV  HW1     4024    2.617000928    3.663034337    1.450388701
 1334 SOLV  HW2     4025    2.472768355    3.593074597    1.419259433
 1335 SOLV  OW      4026    3.499562892    1.330378748    0.759537509
 1335 SOLV  HW1     4027    3.458389518    1.377647070    0.837459292
 1335 SOLV  HW2     4028    3.559073706    1.257143494    0.792648423
 1336 SOLV  OW      4029    3.278439377    2.659863189    1.187510476
 1336 SOLV  HW1     4030    3.190514156    2.630723938    1.149806787
 1336 SOLV  HW2     4031    3.293716451    2.614492034    1.275314728
 1337 SOLV  OW      4032    3.049282123    3.028444671    0.643676505
 1337 SOLV  HW1     4033    3.067455376    3.105043344    0.705350715
 1337 SOLV  HW2     4034    3.127734265    3.015101159    0.583107962
 1338 SOLV  OW      4035    1.640802354    2.714283147    0.307543081
 1338 SOLV  HW1     4036    1.680979627    2.695347408    0.397146169
 1338 SOLV  HW2     4037    1.605763600    2.629316982    0.268115305
 1339 SOLV  OW      4038    1.882409760    2.963961881    2.889300563
 1339 SOLV  HW1     4039    1.836712184    3.044833769    2.852245871
 1339 SOLV  HW2     4040    1.842918754    2.881699060    2.848375859
 1340 SOLV  OW      4041    2.428742958    3.380564176    2.951682454
 1340 SOLV  HW1     4042    2.418526095    3.300959182    2.892013563
 1340 SOLV  HW2     4043    2.514401831    3.427507462    2.930220995
 1341 SOLV  OW      4044    1.989215003    0.509257735    1.719954225
 1341 SOLV  HW1     4045    2.061423624    0.505592355    1.650871131
 1341 SOLV  HW2     4046    1.967527307    0.416513295    1.750418354
 1342 SOLV  OW      4047    1.007189045    0.663452226    0.674690761
 1342 SOLV  HW1     4048    1.000530444    0.645735695    0.772891322
 1342 SOLV  HW2     4049    0.924117164    0.709543688    0.643446421
 1343 SOLV  OW      4050    0.071825248    3.220895786    1.594377359
 1343 SOLV  HW1     4051    0.099287027    3.315663962    1.610698910
 1343 SOLV  HW2     4052    0.142548778    3.174424027    1.541084735
 1344 SOLV  OW      4053    2.866960924    2.404050505    0.903473860
 1344 SOLV  HW1     4054    2.828616909    2.496199389    0.897168788
 1344 SOLV  HW2     4055    2.881108161    2.367485589    0.811472476
 1345 SOLV  OW      4056    2.821177035    0.717184723    2.367076104
 1345 SOLV  HW1     4057    2.856265631    0.810428218    2.375780419
 1345 SOLV  HW2     4058    2.778578671    0.689442042    2.453198203
 1346 SOLV  OW      4059    2.610975953    0.375652968    1.845978126
 1346 SOLV  HW1     4060    2.518085254    0.339193658    1.839390047
 1346 SOLV  HW2     4061    2.627072938    0.439610956    1.770800815
 1347 SOLV  OW      4062    2.333104725    2.148892471    0.195667252
 1347 SOLV  HW1     4063    2.282201789    2.208678673    0.257602948
 1347 SOLV  HW2     4064    2.371721304    2.203255214    0.121135830
 1348 SOLV  OW      4065    3.156229111    2.638852887    2.854279161
 1348 SOLV  HW1     4066    3.179380972    2.547218561    2.886973244
 1348 SOLV  HW2     4067    3.196740327    2.653227227    2.763980369
 1349 SOLV  OW      4068    3.187615850    1.779633203    0.100394973
 1349 SOLV  HW1     4069    3.172637904    1.869040920    0.058160057
 1349 SOLV  HW2     4070    3.172885861    1.707786601    0.032403214
 1350 SOLV  OW      4071    2.436860012    3.360002911    1.575182250
 1350 SOLV  HW1     4072    2.526248388    3.398534681    1.598127292
 1350 SOLV  HW2     4073    2.379674451    3.357366119    1.657183723
 1351 SOLV  OW      4074    3.157178838    1.811303942    1.794901195
 1351 SOLV  HW1     4075    3.244424197    1.791773763    1.839715492
 1351 SOLV  HW2     4076    3.118185437    1.895142965    1.833006149
 1352 SOLV  OW      4077    3.666354617    2.308725080    1.118892479
 1352 SOLV  HW1     4078    3.738560096    2.362773218    1.075685050
 1352 SOLV  HW2     4079    3.581116008    2.361031288    1.118983509
 1353 SOLV  OW      4080    1.350993851    2.449702362    0.461946722
 1353 SOLV  HW1     4081    1.438928024    2.444697326    0.509301569
 1353 SOLV  HW2     4082    1.336995321    2.366166154    0.408770846
 1354 SOLV  OW      4083    1.265060290    3.444215269    3.615958607
 1354 SOLV  HW1     4084    1.199577018    3.446462897    3.540402338
 1354 SOLV  HW2     4085    1.246822283    3.520403248    3.678123583
 1355 SOLV  OW      4086    2.812440672    0.289124821    2.594356814
 1355 SOLV  HW1     4087    2.714605679    0.283384887    2.614281747
 1355 SOLV  HW2     4088    2.826826075    0.281761968    2.495663111
 1356 SOLV  OW      4089    2.785877428    2.120206528    0.589729362
 1356 SOLV  HW1     4090    2.703270269    2.174999471    0.576489282
 1356 SOLV  HW2     4091    2.864066556    2.180817591    0.604366432
 1357 SOLV  OW      4092    0.676621901    0.654262417    3.590013024
 1357 SOLV  HW1     4093    0.747515334    0.724790972    3.591209815
 1357 SOLV  HW2     4094    0.719516235    0.563931694    3.588606944
 1358 SOLV  OW      4095    0.113748106    2.677543537    3.031000345
 1358 SOLV  HW1     4096    0.142323302    2.629701931    2.947956551
 1358 SOLV  HW2     4097    0.014916759    2.692622231    3.028424187
 1359 SOLV  OW      4098    2.804325698    1.823074146    3.101159603
 1359 SOLV  HW1     4099    2.894539101    1.854152412    3.071208819
 1359 SOLV  HW2     4100    2.775935341    1.744839158    3.045709954
 1360 SOLV  OW      4101    0.306246558    0.695244378    2.836667179
 1360 SOLV  HW1     4102    0.361750971    0.687951036    2.919528844
 1360 SOLV  HW2     4103    0.209490165    0.687046073    2.860561503
 1361 SOLV  OW      4104    0.989080938    0.601361252    3.023498694
 1361 SOLV  HW1     4105    1.056138704    0.626768497    3.093184284
 1361 SOLV  HW2     4106    1.033937914    0.596451103    2.934267915
 1362 SOLV  OW      4107    1.041887252    1.451108523    0.468076323
 1362 SOLV  HW1     4108    0.971485100    1.452463428    0.397057936
 1362 SOLV  HW2     4109    1.130413026    1.474176588    0.427666515
 1363 SOLV  OW      4110    0.702974116    0.038185963    0.939949199
 1363 SOLV  HW1     4111    0.687691862   -0.017151319    1.021839798
 1363 SOLV  HW2     4112    0.790024147    0.012335485    0.898045356
 1364 SOLV  OW      4113    0.912693452    3.273933016    3.686254518
 1364 SOLV  HW1     4114    1.006837424    3.273394500    3.719991395
 1364 SOLV  HW2     4115    0.867416872    3.358278524    3.715190999
 1365 SOLV  OW      4116    2.111843073    3.125148816    2.808542416
 1365 SOLV  HW1     4117    2.027654157    3.073250204    2.823393946
 1365 SOLV  HW2     4118    2.092866570    3.222870254    2.818139071
 1366 SOLV  OW      4119    2.614374336    0.961383195    1.532483844
 1366 SOLV  HW1     4120    2.683043005    1.009386519    1.477878955
 1366 SOLV  HW2     4121    2.553546448    0.910081841    1.471907836
 1367 SOLV  OW      4122    0.190216099    3.697310257    2.737939817
 1367 SOLV  HW1     4123    0.207206351    3.688122036    2.836066182
 1367 SOLV  HW2     4124    0.186722684    3.606542813    2.696095893
 1368 SOLV  OW      4125    2.826934779    2.776027769    1.636885763
 1368 SOLV  HW1     4126    2.797489039    2.681369375    1.623689937
 1368 SOLV  HW2     4127    2.830606024    2.796446510    1.734716735
 1369 SOLV  OW      4128    0.636628357    0.607236117    0.872798238
 1369 SOLV  HW1     4129    0.629136758    0.508034006    0.862576695
 1369 SOLV  HW2     4130    0.551549044    0.650344337    0.842718487
 1370 SOLV  OW      4131    3.099441289    1.175631663    1.446037440
 1370 SOLV  HW1     4132    3.169048580    1.181535712    1.374483579
 1370 SOLV  HW2     4133    3.136271568    1.212364142    1.531443565
 1371 SOLV  OW      4134    2.100735100    1.933273439    0.958110726
 1371 SOLV  HW1     4135    2.016627640    1.943441810    0.904966139
 1371 SOLV  HW2     4136    2.159045805    2.013256778    0.943816730
 1372 SOLV  OW      4137    0.984267883    1.496827342    3.337550225
 1372 SOLV  HW1     4138    0.972864460    1.398246928    3.349929008
 1372 SOLV  HW2     4139    0.910161941    1.545064809    3.384270463
 1373 SOLV  OW      4140    2.819288403    1.331946880    1.413178059
 1373 SOLV  HW1     4141    2.784689051    1.392728534    1.484661114
 1373 SOLV  HW2     4142    2.917740688    1.345828537    1.402417063
 1374 SOLV  OW      4143    3.093324920    0.890125655    0.820110084
 1374 SOLV  HW1     4144    3.098522038    0.791790175    0.802701063
 1374 SOLV  HW2     4145    3.025594786    0.931226052    0.759075430
 1375 SOLV  OW      4146    0.918414748    2.243338064    0.374309623
 1375 SOLV  HW1     4147    0.876218105    2.299075493    0.445825515
 1375 SOLV  HW2     4148    0.885860209    2.273788202    0.284785102
 1376 SOLV  OW      4149    1.669743313    2.472787189    2.013281973
 1376 SOLV  HW1     4150    1.596898353    2.458362375    2.080255752
 1376 SOLV  HW2     4151    1.629888358    2.503207553    1.926748529
 1377 SOLV  OW      4152    0.519669032    1.732342996    2.588796218
 1377 SOLV  HW1     4153    0.588464759    1.764336215    2.523639801
 1377 SOLV  HW2     4154    0.504751464    1.802410614    2.658579996
 1378 SOLV  OW      4155    2.853440969    1.516119410    0.603152367
 1378 SOLV  HW1     4156    2.837898836    1.417356955    0.605643876
 1378 SOLV  HW2     4157    2.843997709    1.548966394    0.509164907
 1379 SOLV  OW      4158    1.117633186    2.750848880    2.488875956
 1379 SOLV  HW1     4159    1.035386405    2.791471274    2.528714127
 1379 SOLV  HW2     4160    1.176714529    2.716741573    2.562004744
 1380 SOLV  OW      4161    1.159719717    1.861454852    3.563271517
 1380 SOLV  HW1     4162    1.203172804    1.782992950    3.519034434
 1380 SOLV  HW2     4163    1.104539063    1.829844385    3.640454201
 1381 SOLV  OW      4164    2.162330066    0.943442014    0.099181598
 1381 SOLV  HW1     4165    2.255684112    0.961925459    0.068443725
 1381 SOLV  HW2     4166    2.105120750    0.920948071    0.020298533
 1382 SOLV  OW      4167    0.186592175    1.821778822    3.486674071
 1382 SOLV  HW1     4168    0.241285565    1.750701827    3.442420757
 1382 SOLV  HW2     4169    0.092406381    1.789767571    3.496966959
 1383 SOLV  OW      4170    0.729792145    2.290468043    1.528380554
 1383 SOLV  HW1     4171    0.710137553    2.365772428    1.465573462
 1383 SOLV  HW2     4172    0.766080817    2.327151075    1.614049636
 1384 SOLV  OW      4173    0.784449273    3.517239342    0.768823833
 1384 SOLV  HW1     4174    0.787057482    3.581316992    0.692083513
 1384 SOLV  HW2     4175    0.877841422    3.493551224    0.795630015
 1385 SOLV  OW      4176    1.605041112    3.102543190    0.948020699
 1385 SOLV  HW1     4177    1.690659710    3.056525262    0.971543240
 1385 SOLV  HW2     4178    1.552756124    3.120287506    1.031404820
 1386 SOLV  OW      4179    1.869105361    1.942970101    0.821393127
 1386 SOLV  HW1     4180    1.845376770    1.995329806    0.903227634
 1386 SOLV  HW2     4181    1.785476797    1.916546781    0.773336681
 1387 SOLV  OW      4182    1.572703678    3.294207169    2.909419881
 1387 SOLV  HW1     4183    1.619683976    3.238204879    2.841180994
 1387 SOLV  HW2     4184    1.618570860    3.284520719    2.997761615
 1388 SOLV  OW      4185    0.860951337    3.145109525    2.984717283
 1388 SOLV  HW1     4186    0.943462126    3.201540392    2.981693775
 1388 SOLV  HW2     4187    0.780700268    3.203945295    2.994702458
 1389 SOLV  OW      4188    2.927747693    3.404222160    2.120802120
 1389 SOLV  HW1     4189    2.993933627    3.460763955    2.170034452
 1389 SOLV  HW2     4190    2.838090314    3.448480421    2.122828432
 1390 SOLV  OW      4191    0.574736036    1.993227335    3.223192260
 1390 SOLV  HW1     4192    0.567620366    1.893481691    3.221888802
 1390 SOLV  HW2     4193    0.550067772    2.027203131    3.313958963
 1391 SOLV  OW      4194    1.183156437    2.470214812    3.531570167
 1391 SOLV  HW1     4195    1.167452300    2.504561221    3.624172689
 1391 SOLV  HW2     4196    1.198947448    2.371517206    3.534876678
 1392 SOLV  OW      4197    1.435289512    3.643359563    2.442253182
 1392 SOLV  HW1     4198    1.424108174    3.544532599    2.431851291
 1392 SOLV  HW2     4199    1.390031695    3.673341997    2.526233741
 1393 SOLV  OW      4200    3.621579067    3.626232478    0.378608947
 1393 SOLV  HW1     4201    3.648029129    3.709932034    0.330685236
 1393 SOLV  HW2     4202    3.558776925    3.648907385    0.453063617
 1394 SOLV  OW      4203    2.421582842    1.070893928    2.905622041
 1394 SOLV  HW1     4204    2.386568314    1.161298887    2.881078777
 1394 SOLV  HW2     4205    2.520123541    1.076573282    2.921711339
 1395 SOLV  OW      4206    2.098654527    1.478288694    2.428175222
 1395 SOLV  HW1     4207    2.194836463    1.453350558    2.439517055
 1395 SOLV  HW2     4208    2.056256549    1.417732677    2.360818860
 1396 SOLV  OW      4209    1.144393111    1.817214630    0.218816035
 1396 SOLV  HW1     4210    1.226560951    1.776172302    0.179249594
 1396 SOLV  HW2     4211    1.114591199    1.893743207    0.161748490
 1397 SOLV  OW      4212    0.728814556    1.247038148    0.269920450
 1397 SOLV  HW1     4213    0.745162736    1.344869354    0.282563070
 1397 SOLV  HW2     4214    0.769862522    1.196298344    0.345674145
 1398 SOLV  OW      4215    2.237705568    0.251673032    1.616272456
 1398 SOLV  HW1     4216    2.226341301    0.321841044    1.545922938
 1398 SOLV  HW2     4217    2.150210323    0.235960493    1.662091078
 1399 SOLV  OW      4218    0.135673109    1.291389334    0.716024433
 1399 SOLV  HW1     4219    0.234309365    1.303485524    0.727248772
 1399 SOLV  HW2     4220    0.115556609    1.194723599    0.700136815
 1400 SOLV  OW      4221    2.196434300    2.347779767    0.581528360
 1400 SOLV  HW1     4222    2.186367677    2.357625288    0.482516835
 1400 SOLV  HW2     4223    2.134422817    2.276536696    0.614398613
 1401 SOLV  OW      4224    3.401518493    1.171985918    0.508766524
 1401 SOLV  HW1     4225    3.453166620    1.240848287    0.559677679
 1401 SOLV  HW2     4226    3.315628343    1.152881046    0.556298560
 1402 SOLV  OW      4227    1.173017667    0.536124116    0.489939881
 1402 SOLV  HW1     4228    1.220980509    0.602843631    0.432931994
 1402 SOLV  HW2     4229    1.116268537    0.584146533    0.556836204
 1403 SOLV  OW      4230    1.887542033    2.790740342    0.085011622
 1403 SOLV  HW1     4231    1.809068929    2.822492759    0.138260072
 1403 SOLV  HW2     4232    1.971824117    2.826236079    0.125486346
 1404 SOLV  OW      4233    1.412996598    2.853886793    0.372151205
 1404 SOLV  HW1     4234    1.354165516    2.777469368    0.345674861
 1404 SOLV  HW2     4235    1.502268573    2.843993444    0.328168753
 1405 SOLV  OW      4236    3.269114494    2.688810856    1.749088983
 1405 SOLV  HW1     4237    3.238015051    2.666881635    1.656602352
 1405 SOLV  HW2     4238    3.358284092    2.733855730    1.744444598
 1406 SOLV  OW      4239    3.698901871    2.180381546    3.667553476
 1406 SOLV  HW1     4240    3.675616153    2.174457208    3.764630765
 1406 SOLV  HW2     4241    3.777742474    2.240780543    3.655828829
 1407 SOLV  OW      4242    3.687981858    1.195755814    0.897112187
 1407 SOLV  HW1     4243    3.703767313    1.213681013    0.994225063
 1407 SOLV  HW2     4244    3.760827092    1.238000319    0.843164861
 1408 SOLV  OW      4245    2.766818302    0.697098546    2.872094590
 1408 SOLV  HW1     4246    2.698788283    0.686985425    2.944696550
 1408 SOLV  HW2     4247    2.834386054    0.765714312    2.899073764
 1409 SOLV  OW      4248    0.805793528    1.084690581    0.469068048
 1409 SOLV  HW1     4249    0.888106328    1.108875377    0.520460651
 1409 SOLV  HW2     4250    0.741735413    1.037012361    0.529275065
 1410 SOLV  OW      4251    2.478234405    0.140072769    2.548839504
 1410 SOLV  HW1     4252    2.488034650    0.225811586    2.599384095
 1410 SOLV  HW2     4253    2.409107862    0.151216105    2.477431201
 1411 SOLV  OW      4254    1.224910962    1.282837778    0.060154881
 1411 SOLV  HW1     4255    1.133514635    1.288223233    0.100395134
 1411 SOLV  HW2     4256    1.293237904    1.278904331    0.133076429
 1412 SOLV  OW      4257    0.336527318    1.285623673    0.441321960
 1412 SOLV  HW1     4258    0.238382566    1.303352809    0.448719578
 1412 SOLV  HW2     4259    0.358095163    1.255904695    0.348300444
 1413 SOLV  OW      4260    3.136620084    2.059689649    2.839424392
 1413 SOLV  HW1     4261    3.235142410    2.076644776    2.836657113
 1413 SOLV  HW2     4262    3.096201096    2.083656501    2.751143495
 1414 SOLV  OW      4263    0.200222756    3.396842263    0.635351779
 1414 SOLV  HW1     4264    0.282689566    3.346464156    0.661096050
 1414 SOLV  HW2     4265    0.159078548    3.437353030    0.717006342
 1415 SOLV  OW      4266    3.582119247    3.129171336    0.630557500
 1415 SOLV  HW1     4267    3.609306454    3.167320644    0.718914323
 1415 SOLV  HW2     4268    3.579997660    3.029369157    0.636592917
 1416 SOLV  OW      4269    3.400441252    1.526710464    0.612768998
 1416 SOLV  HW1     4270    3.304155951    1.538928935    0.636848857
 1416 SOLV  HW2     4271    3.437914106    1.449190562    0.663625667
 1417 SOLV  OW      4272    2.665943769    2.883835040    2.404549443
 1417 SOLV  HW1     4273    2.577349319    2.879205910    2.450717283
 1417 SOLV  HW2     4274    2.655535002    2.931382686    2.317184459
 1418 SOLV  OW      4275    2.272108843    1.304396782    2.777952855
 1418 SOLV  HW1     4276    2.294734489    1.401604488    2.771608913
 1418 SOLV  HW2     4277    2.176687467    1.294168159    2.806087424
 1419 SOLV  OW      4278    2.772730665    0.959145128    1.773363635
 1419 SOLV  HW1     4279    2.718536023    0.960477136    1.689323914
 1419 SOLV  HW2     4280    2.806634595    0.866484615    1.789675692
 1420 SOLV  OW      4281    0.249590741    2.313711010    3.052915346
 1420 SOLV  HW1     4282    0.211463182    2.237657125    3.105470881
 1420 SOLV  HW2     4283    0.305178221    2.277823768    2.977934759
 1421 SOLV  OW      4284    1.940548667    2.501727640    2.119528608
 1421 SOLV  HW1     4285    1.863462642    2.453181506    2.078265449
 1421 SOLV  HW2     4286    1.953528798    2.589294602    2.072998172
 1422 SOLV  OW      4287    1.984803218    0.863157425    0.289900883
 1422 SOLV  HW1     4288    1.898672440    0.836938687    0.246363728
 1422 SOLV  HW2     4289    2.054229503    0.878825921    0.219644982
 1423 SOLV  OW      4290    3.457583343    1.515316962    0.952606774
 1423 SOLV  HW1     4291    3.433889098    1.608822102    0.979013249
 1423 SOLV  HW2     4292    3.431744453    1.452429507    1.025951386
 1424 SOLV  OW      4293    0.116971691    2.814519445    1.186187987
 1424 SOLV  HW1     4294    0.112940524    2.752454855    1.107873273
 1424 SOLV  HW2     4295    0.186869996    2.782782787    1.250284935
 1425 SOLV  OW      4296    2.301141318    2.586496686    0.260617045
 1425 SOLV  HW1     4297    2.250292637    2.618332758    0.340622475
 1425 SOLV  HW2     4298    2.375039163    2.650758661    0.240381986
 1426 SOLV  OW      4299    0.471182675    1.177140197    0.213152664
 1426 SOLV  HW1     4300    0.464993385    1.154737688    0.115882685
 1426 SOLV  HW2     4301    0.567110963    1.189980114    0.238342489
 1427 SOLV  OW      4302    1.426027093    0.231881521    3.325355497
 1427 SOLV  HW1     4303    1.511167945    0.282002534    3.340861116
 1427 SOLV  HW2     4304    1.386179413    0.260097972    3.238077417
 1428 SOLV  OW      4305    1.391855253    3.139692044    3.139848502
 1428 SOLV  HW1     4306    1.400822146    3.067371581    3.208339912
 1428 SOLV  HW2     4307    1.407529213    3.101453586    3.048778438
 1429 SOLV  OW      4308    1.574254906    1.993194426    1.330472329
 1429 SOLV  HW1     4309    1.561156112    1.921076693    1.262435175
 1429 SOLV  HW2     4310    1.485142531    2.027042135    1.360718910
 1430 SOLV  OW      4311    1.192233321    3.292009292    2.287501597
 1430 SOLV  HW1     4312    1.127841991    3.366280638    2.269092153
 1430 SOLV  HW2     4313    1.142524019    3.205403263    2.292952998
 1431 SOLV  OW      4314    3.510760028    1.722659342    0.006132224
 1431 SOLV  HW1     4315    3.577862832    1.757240638    0.071729190
 1431 SOLV  HW2     4316    3.418589695    1.745085145    0.037806577
 1432 SOLV  OW      4317    3.556282145    3.417119484    1.699416614
 1432 SOLV  HW1     4318    3.567518566    3.508421388    1.738653736
 1432 SOLV  HW2     4319    3.646103074    3.379008254    1.677472464
 1433 SOLV  OW      4320    2.547149345    0.479387958    0.462184984
 1433 SOLV  HW1     4321    2.644043454    0.456728332    0.472157874
 1433 SOLV  HW2     4322    2.513024969    0.518193228    0.547806107
 1434 SOLV  OW      4323    1.680005281    0.327224329    3.304591170
 1434 SOLV  HW1     4324    1.674337642    0.227986704    3.293570195
 1434 SOLV  HW2     4325    1.766706537    0.350976749    3.348414228
 1435 SOLV  OW      4326    3.497219206    2.468022532    0.366745985
 1435 SOLV  HW1     4327    3.504326570    2.476383150    0.267340416
 1435 SOLV  HW2     4328    3.516321847    2.556596731    0.409073710
 1436 SOLV  OW      4329    1.708036496    1.146768112    1.828868863
 1436 SOLV  HW1     4330    1.630865862    1.149697324    1.892399193
 1436 SOLV  HW2     4331    1.777701850    1.212308118    1.858044140
 1437 SOLV  OW      4332    0.910268524    3.356190856    1.799074332
 1437 SOLV  HW1     4333    0.928185086    3.454043852    1.788820860
 1437 SOLV  HW2     4334    0.829460989    3.331339213    1.745651935
 1438 SOLV  OW      4335    1.258391373    0.432068215    1.998712802
 1438 SOLV  HW1     4336    1.350287927    0.467577491    2.015861132
 1438 SOLV  HW2     4337    1.213957844    0.411176457    2.085839578
 1439 SOLV  OW      4338    1.912154602    0.410440773    0.085968989
 1439 SOLV  HW1     4339    1.956170392    0.493812856    0.052627474
 1439 SOLV  HW2     4340    1.978442470    0.335555416    0.086130526
 1440 SOLV  OW      4341    0.868301381    1.470174124    2.478031008
 1440 SOLV  HW1     4342    0.953319646    1.429762718    2.444284832
 1440 SOLV  HW2     4343    0.883097864    1.567033287    2.498013935
 1441 SOLV  OW      4344    3.214161103    0.159105468    3.275014066
 1441 SOLV  HW1     4345    3.156884878    0.225536203    3.226989237
 1441 SOLV  HW2     4346    3.236999828    0.194286469    3.365792039
 1442 SOLV  OW      4347    0.819551361    1.928452497    2.742600857
 1442 SOLV  HW1     4348    0.840033710    1.858318304    2.810888336
 1442 SOLV  HW2     4349    0.723706006    1.955835591    2.750683054
 1443 SOLV  OW      4350    0.404451750    3.383803350    2.826263509
 1443 SOLV  HW1     4351    0.352176907    3.436940460    2.892935617
 1443 SOLV  HW2     4352    0.411977190    3.289142810    2.857633881
 1444 SOLV  OW      4353    2.288759426    0.609688447    3.663131252
 1444 SOLV  HW1     4354    2.335381359    0.682758290    3.713018047
 1444 SOLV  HW2     4355    2.280875381    0.529074883    3.721789616
 1445 SOLV  OW      4356    3.537740362    2.649209422    2.397260528
 1445 SOLV  HW1     4357    3.620583651    2.701811192    2.416538893
 1445 SOLV  HW2     4358    3.496476458    2.682008638    2.312271471
 1446 SOLV  OW      4359    2.974000836    0.597790779    1.637434427
 1446 SOLV  HW1     4360    2.984533251    0.565847319    1.543252964
 1446 SOLV  HW2     4361    2.961047147    0.519266688    1.697994941
 1447 SOLV  OW      4362    3.507253316    0.444637952    3.233936572
 1447 SOLV  HW1     4363    3.537508144    0.361761186    3.186846219
 1447 SOLV  HW2     4364    3.439347165    0.491949250    3.177795148
 1448 SOLV  OW      4365    0.105971362    0.553013990    0.022732499
 1448 SOLV  HW1     4366    0.041943103    0.540528856    0.098534202
 1448 SOLV  HW2     4367    0.134516055    0.463618133   -0.011835273
 1449 SOLV  OW      4368    2.371379647    2.064698386    0.692199982
 1449 SOLV  HW1     4369    2.317235299    2.092078391    0.771701258
 1449 SOLV  HW2     4370    2.392659093    2.145341502    0.637013753
 1450 SOLV  OW      4371    3.327477567    1.976502502    3.179292027
 1450 SOLV  HW1     4372    3.358721463    1.901880099    3.238086834
 1450 SOLV  HW2     4373    3.398472614    1.998037134    3.112229366
 1451 SOLV  OW      4374    3.619977725    2.202790188    1.509548988
 1451 SOLV  HW1     4375    3.596326676    2.296454544    1.535421623
 1451 SOLV  HW2     4376    3.565654243    2.138563904    1.563638276
 1452 SOLV  OW      4377    2.068953791    3.072767224    0.647393251
 1452 SOLV  HW1     4378    2.154394153    3.022068455    0.658841842
 1452 SOLV  HW2     4379    2.078471543    3.163682857    0.687954558
 1453 SOLV  OW      4380    1.846518116    2.184584005    0.991811422
 1453 SOLV  HW1     4381    1.782229505    2.261147160    0.989169220
 1453 SOLV  HW2     4382    1.896558240    2.186079310    1.078389118
 1454 SOLV  OW      4383    0.851611241    0.550317130    1.146528027
 1454 SOLV  HW1     4384    0.862395675    0.627241687    1.083538175
 1454 SOLV  HW2     4385    0.829781593    0.467622718    1.094697843
 1455 SOLV  OW      4386    1.793242563    1.075857696    0.568617947
 1455 SOLV  HW1     4387    1.774119478    1.153882006    0.628182520
 1455 SOLV  HW2     4388    1.861296540    1.102075591    0.500187649
 1456 SOLV  OW      4389    2.687241118    0.631776671    2.605852890
 1456 SOLV  HW1     4390    2.601538891    0.667356550    2.568559541
 1456 SOLV  HW2     4391    2.697220146    0.661660919    2.700768047
 1457 SOLV  OW      4392    2.291214284    0.048401822    2.052816150
 1457 SOLV  HW1     4393    2.192699414    0.039244434    2.038291953
 1457 SOLV  HW2     4394    2.323292338   -0.025983027    2.111449275
 1458 SOLV  OW      4395    3.404093829    2.875306175    2.214979918
 1458 SOLV  HW1     4396    3.492392993    2.836514852    2.188551875
 1458 SOLV  HW2     4397    3.332799639    2.805936443    2.204639600
 1459 SOLV  OW      4398    1.031104747    1.008895047    2.084613347
 1459 SOLV  HW1     4399    0.933189855    1.026766650    2.074865121
 1459 SOLV  HW2     4400    1.082879416    1.086560471    2.048708551
 1460 SOLV  OW      4401    3.429383254    2.772323953    3.701645898
 1460 SOLV  HW1     4402    3.474622568    2.844150617    3.648771545
 1460 SOLV  HW2     4403    3.358262438    2.729617264    3.645794483
 1461 SOLV  OW      4404    0.755400164    1.523181794    0.292975766
 1461 SOLV  HW1     4405    0.683286189    1.493743283    0.355703094
 1461 SOLV  HW2     4406    0.788633087    1.613425047    0.320422246
 1462 SOLV  OW      4407    1.365804743    3.634070500    2.068676267
 1462 SOLV  HW1     4408    1.279175238    3.635923732    2.118609882
 1462 SOLV  HW2     4409    1.427409373    3.703307569    2.106261134
 1463 SOLV  OW      4410    1.056764293    0.039328572    0.594646436
 1463 SOLV  HW1     4411    1.086807331    0.011618731    0.503379964
 1463 SOLV  HW2     4412    1.085668289    0.133460240    0.612074537
 1464 SOLV  OW      4413    3.436950019    2.366588568    3.546781101
 1464 SOLV  HW1     4414    3.535350179    2.360007345    3.563386603
 1464 SOLV  HW2     4415    3.405014802    2.282936200    3.502237933
 1465 SOLV  OW      4416    1.605116071    3.378045851    1.332281315
 1465 SOLV  HW1     4417    1.622575415    3.406047186    1.237875663
 1465 SOLV  HW2     4418    1.599484731    3.459108716    1.390577091
 1466 SOLV  OW      4419    0.175416718    2.796965652    3.434698938
 1466 SOLV  HW1     4420    0.260750694    2.829489781    3.393932256
 1466 SOLV  HW2     4421    0.175417470    2.696976922    3.436652449
 1467 SOLV  OW      4422    2.371405903    3.164924817    2.812338021
 1467 SOLV  HW1     4423    2.279158594    3.127446803    2.802980260
 1467 SOLV  HW2     4424    2.430864683    3.096799438    2.855061288
 1468 SOLV  OW      4425    2.489243712    2.864130033    3.729494437
 1468 SOLV  HW1     4426    2.575719662    2.897156552    3.691645475
 1468 SOLV  HW2     4427    2.440109812    2.940306438    3.771735972
 1469 SOLV  OW      4428    2.085795119    1.696429869    2.621339457
 1469 SOLV  HW1     4429    2.103844679    1.787076374    2.583163338
 1469 SOLV  HW2     4430    2.059199924    1.634035404    2.547857644
 1470 SOLV  OW      4431    2.919131316    2.335930123    1.172824671
 1470 SOLV  HW1     4432    2.905226026    2.347789750    1.074500236
 1470 SOLV  HW2     4433    2.937743848    2.424777767    1.214792318
 1471 SOLV  OW      4434    0.168440988    3.492748117    1.089463142
 1471 SOLV  HW1     4435    0.123042190    3.512548583    1.002581388
 1471 SOLV  HW2     4436    0.119572538    3.419330287    1.136614005
 1472 SOLV  OW      4437    1.016626596    0.529416040    1.525330629
 1472 SOLV  HW1     4438    1.048457158    0.556374653    1.616215407
 1472 SOLV  HW2     4439    1.095309862    0.507612454    1.467594176
 1473 SOLV  OW      4440    3.603039612    1.393799501    1.280862633
 1473 SOLV  HW1     4441    3.650237425    1.413171551    1.366877234
 1473 SOLV  HW2     4442    3.657318200    1.329493817    1.226826060
 1474 SOLV  OW      4443    0.508577284    1.782839451    0.029161451
 1474 SOLV  HW1     4444    0.463919590    1.811608737    0.113895795
 1474 SOLV  HW2     4445    0.497051974    1.853831002   -0.040331172
 1475 SOLV  OW      4446    1.606015520    2.456517926    1.209522584
 1475 SOLV  HW1     4447    1.628561688    2.453092467    1.112150560
 1475 SOLV  HW2     4448    1.632003979    2.370184325    1.252794872
 1476 SOLV  OW      4449    0.578700851    2.683506581    3.602240773
 1476 SOLV  HW1     4450    0.558421818    2.745889326    3.526751216
 1476 SOLV  HW2     4451    0.643425824    2.613794718    3.571380416
 1477 SOLV  OW      4452    3.678087992    2.818079093    2.806297190
 1477 SOLV  HW1     4453    3.650141425    2.834433530    2.900916802
 1477 SOLV  HW2     4454    3.597411436    2.797929317    2.750738833
 1478 SOLV  OW      4455    2.419510173    1.131295569    2.363169879
 1478 SOLV  HW1     4456    2.478348167    1.141142052    2.282913239
 1478 SOLV  HW2     4457    2.356069419    1.055335777    2.348840492
 1479 SOLV  OW      4458    3.688926056    1.474989531    3.029451748
 1479 SOLV  HW1     4459    3.594911901    1.465178678    2.996786512
 1479 SOLV  HW2     4460    3.748479432    1.412658855    2.978755612
 1480 SOLV  OW      4461    3.081376293    0.917119993    1.356701255
 1480 SOLV  HW1     4462    3.094413676    1.007310750    1.397897370
 1480 SOLV  HW2     4463    3.114545827    0.846703073    1.419491408
 1481 SOLV  OW      4464    2.028836452    3.002347880    1.818115997
 1481 SOLV  HW1     4465    2.056178587    2.907609147    1.834801128
 1481 SOLV  HW2     4466    2.030587718    3.020711296    1.719825291
 1482 SOLV  OW      4467    0.023742065    2.476627849    2.187629391
 1482 SOLV  HW1     4468    0.053250839    2.437779086    2.274921989
 1482 SOLV  HW2     4469   -0.056251736    2.426723063    2.154305906
 1483 SOLV  OW      4470    3.657851612    0.456456409    1.529440903
 1483 SOLV  HW1     4471    3.576012922    0.419978343    1.573861425
 1483 SOLV  HW2     4472    3.631891244    0.502967153    1.444799802
 1484 SOLV  OW      4473    2.261650946    1.294339970    0.550934361
 1484 SOLV  HW1     4474    2.283620505    1.221512480    0.486011789
 1484 SOLV  HW2     4475    2.181826224    1.345030323    0.518379964
 1485 SOLV  OW      4476    3.233644956    1.373710178    0.205500368
 1485 SOLV  HW1     4477    3.226343113    1.284788543    0.160318154
 1485 SOLV  HW2     4478    3.244136615    1.360243258    0.304041532
 1486 SOLV  OW      4479    0.476317559    2.832549704    1.137206796
 1486 SOLV  HW1     4480    0.424103912    2.821640291    1.052613052
 1486 SOLV  HW2     4481    0.574132945    2.829406086    1.116624093
 1487 SOLV  OW      4482    0.889497484    2.214061672    3.564747736
 1487 SOLV  HW1     4483    0.916363547    2.193077394    3.470727414
 1487 SOLV  HW2     4484    0.971381672    2.226239905    3.620859642
 1488 SOLV  OW      4485    0.057163212    3.048270777    2.122486161
 1488 SOLV  HW1     4486    0.001293888    3.121252885    2.161909041
 1488 SOLV  HW2     4487    0.123978941    3.017239000    2.190121123
 1489 SOLV  OW      4488    2.965261175    0.636071369    0.525518913
 1489 SOLV  HW1     4489    3.022574520    0.708852696    0.487837730
 1489 SOLV  HW2     4490    2.869007767    0.657397854    0.508720344
 1490 SOLV  OW      4491    0.990483683    1.903198379    1.638029423
 1490 SOLV  HW1     4492    0.965872199    1.967077784    1.565134383
 1490 SOLV  HW2     4493    0.929257099    1.916421449    1.715980731
 1491 SOLV  OW      4494    2.485227783    2.523393303    1.511163277
 1491 SOLV  HW1     4495    2.444891617    2.489321340    1.426229494
 1491 SOLV  HW2     4496    2.455994676    2.617812403    1.526395359
 1492 SOLV  OW      4497    2.684264339    2.988224265    2.737018160
 1492 SOLV  HW1     4498    2.698601002    2.889294892    2.740061253
 1492 SOLV  HW2     4499    2.609636498    3.009139562    2.673811694
 1493 SOLV  OW      4500    3.470094408    3.184577646    0.115864471
 1493 SOLV  HW1     4501    3.501406697    3.275046615    0.144792453
 1493 SOLV  HW2     4502    3.375265635    3.171340962    0.144744910
 1494 SOLV  OW      4503    1.452812823    2.372728185    3.694754621
 1494 SOLV  HW1     4504    1.521285108    2.402085588    3.628034163
 1494 SOLV  HW2     4505    1.364714229    2.414610565    3.672700891
 1495 SOLV  OW      4506    1.922123085    0.023390447    3.567218504
 1495 SOLV  HW1     4507    2.004009056   -0.012431127    3.522347974
 1495 SOLV  HW2     4508    1.878533464   -0.049464729    3.620076272
 1496 SOLV  OW      4509    1.133308824    2.543464270    0.067036528
 1496 SOLV  HW1     4510    1.048489792    2.589004815    0.039985084
 1496 SOLV  HW2     4511    1.162620049    2.577900187    0.156227168
 1497 SOLV  OW      4512    0.193162013    2.490284841    2.820268065
 1497 SOLV  HW1     4513    0.272138768    2.430560812    2.834322879
 1497 SOLV  HW2     4514    0.110537102    2.444550227    2.853181033
 1498 SOLV  OW      4515    1.084552767    2.462461788    2.423362372
 1498 SOLV  HW1     4516    1.039062433    2.512292185    2.497181415
 1498 SOLV  HW2     4517    1.183421022    2.475949080    2.430053117
 1499 SOLV  OW      4518    0.236388320    3.087567820    1.444127802
 1499 SOLV  HW1     4519    0.330460411    3.064783820    1.418970966
 1499 SOLV  HW2     4520    0.173398818    3.025959844    1.396817259
 1500 SOLV  OW      4521    2.523667548    0.690936393    1.985821225
 1500 SOLV  HW1     4522    2.608171612    0.643981038    1.960243728
 1500 SOLV  HW2     4523    2.510143126    0.683704178    2.084647937
 1501 SOLV  OW      4524    1.354025329    2.146453044    0.590304706
 1501 SOLV  HW1     4525    1.419536619    2.089345010    0.540822009
 1501 SOLV  HW2     4526    1.401986994    2.198749276    0.660776789
 1502 SOLV  OW      4527    2.488438248    2.172681131    1.820840744
 1502 SOLV  HW1     4528    2.438533784    2.120437276    1.751690767
 1502 SOLV  HW2     4529    2.580828635    2.135600185    1.830359015
 1503 SOLV  OW      4530    1.847058390    1.245103632    2.992975286
 1503 SOLV  HW1     4531    1.750777598    1.241542261    2.966164115
 1503 SOLV  HW2     4532    1.902482075    1.272922894    2.914516857
 1504 SOLV  OW      4533    2.302045733    0.839406740    1.100042544
 1504 SOLV  HW1     4534    2.249838889    0.919725642    1.071317445
 1504 SOLV  HW2     4535    2.261575319    0.757252813    1.059860221
 1505 SOLV  OW      4536    2.230038394    2.505561143    3.323480319
 1505 SOLV  HW1     4537    2.140580964    2.473145845    3.354269604
 1505 SOLV  HW2     4538    2.234366603    2.605057519    3.332590214
 1506 SOLV  OW      4539    0.728653688    1.419966530    3.542993981
 1506 SOLV  HW1     4540    0.701628827    1.473733373    3.622870612
 1506 SOLV  HW2     4541    0.713958964    1.473854381    3.460038229
 1507 SOLV  OW      4542    3.431218564    3.403802228    0.675753040
 1507 SOLV  HW1     4543    3.510381745    3.345852187    0.695117310
 1507 SOLV  HW2     4544    3.440282352    3.443078427    0.584237038
 1508 SOLV  OW      4545    2.976329774    1.447059106    2.725344889
 1508 SOLV  HW1     4546    3.007160065    1.504844947    2.800911268
 1508 SOLV  HW2     4547    2.957819975    1.504018222    2.645263699
 1509 SOLV  OW      4548    0.671410353    3.386298985    1.673620359
 1509 SOLV  HW1     4549    0.581885904    3.390770233    1.717970613
 1509 SOLV  HW2     4550    0.660369507    3.354626843    1.579405064
 1510 SOLV  OW      4551    2.624388906    2.024927013    3.118036783
 1510 SOLV  HW1     4552    2.684319567    1.948696655    3.093567814
 1510 SOLV  HW2     4553    2.539002535    2.018070526    3.066426371
 1511 SOLV  OW      4554    2.938507530    2.605318633    1.240164763
 1511 SOLV  HW1     4555    2.883089238    2.654141190    1.307582587
 1511 SOLV  HW2     4556    2.981522929    2.671181291    1.178425502
 1512 SOLV  OW      4557    1.968670958    0.217440884    1.722111732
 1512 SOLV  HW1     4558    1.903530706    0.242450343    1.650467514
 1512 SOLV  HW2     4559    1.938040943    0.133589985    1.767193252
 1513 SOLV  OW      4560    1.832265606    0.601507686    1.110296276
 1513 SOLV  HW1     4561    1.752889416    0.549213599    1.141379843
 1513 SOLV  HW2     4562    1.887236702    0.545133037    1.048640491
 1514 SOLV  OW      4563    1.684289656    1.513517101    2.751410694
 1514 SOLV  HW1     4564    1.627896981    1.521095744    2.669166823
 1514 SOLV  HW2     4565    1.625286364    1.510569867    2.832104917
 1515 SOLV  OW      4566    2.521766666    0.366983987    3.101016660
 1515 SOLV  HW1     4567    2.589085415    0.298559847    3.072975405
 1515 SOLV  HW2     4568    2.482479852    0.410261385    3.019877497
 1516 SOLV  OW      4569    2.011153019    1.647252337    3.628937478
 1516 SOLV  HW1     4570    2.013175738    1.553214862    3.594959230
 1516 SOLV  HW2     4571    2.030126371    1.647609093    3.727128958
 1517 SOLV  OW      4572    1.311784861    1.242598865    3.325142636
 1517 SOLV  HW1     4573    1.411348237    1.244962874    3.316034573
 1517 SOLV  HW2     4574    1.269754046    1.261066440    3.236296303
 1518 SOLV  OW      4575    2.897776625    0.126553113    3.512298562
 1518 SOLV  HW1     4576    2.964162185    0.067168083    3.466826438
 1518 SOLV  HW2     4577    2.845755951    0.177180270    3.443508758
 1519 SOLV  OW      4578    3.000896578    2.406830298    2.685133468
 1519 SOLV  HW1     4579    2.947062716    2.378839109    2.764633083
 1519 SOLV  HW2     4580    3.018064539    2.505257186    2.689508901
 1520 SOLV  OW      4581    2.564138395    0.523872260    0.189687762
 1520 SOLV  HW1     4582    2.579799870    0.500849314    0.285732400
 1520 SOLV  HW2     4583    2.640828840    0.490999812    0.134570357
 1521 SOLV  OW      4584    3.424456884    3.192991585    1.363884991
 1521 SOLV  HW1     4585    3.366378489    3.221516927    1.440139215
 1521 SOLV  HW2     4586    3.492979028    3.127962278    1.396708085
 1522 SOLV  OW      4587    0.011455928    0.622772238    2.821004986
 1522 SOLV  HW1     4588    0.020501732    0.606901885    2.722679117
 1522 SOLV  HW2     4589    0.027403111    0.537159364    2.870174146
 1523 SOLV  OW      4590    0.645732065    3.373456625    3.322471942
 1523 SOLV  HW1     4591    0.664379199    3.471701167    3.321977087
 1523 SOLV  HW2     4592    0.719632860    3.325764544    3.370075179
 1524 SOLV  OW      4593    1.999371486    0.384876205    1.996906311
 1524 SOLV  HW1     4594    1.933653138    0.340894350    2.058128278
 1524 SOLV  HW2     4595    2.068480180    0.432754063    2.051064738
 1525 SOLV  OW      4596    2.869366601    2.511003501    2.254089288
 1525 SOLV  HW1     4597    2.816255085    2.481003146    2.333339226
 1525 SOLV  HW2     4598    2.807434399    2.545938123    2.183766247
 1526 SOLV  OW      4599    2.295870595    1.855913599    0.500804181
 1526 SOLV  HW1     4600    2.348336438    1.772917458    0.481814927
 1526 SOLV  HW2     4601    2.338951967    1.906132090    0.575794848
 1527 SOLV  OW      4602    2.497606662    0.452321957    0.949696929
 1527 SOLV  HW1     4603    2.576181385    0.479686989    1.005181650
 1527 SOLV  HW2     4604    2.414787422    0.454824282    1.005697720
 1528 SOLV  OW      4605    2.991160795    1.202939397    3.672106653
 1528 SOLV  HW1     4606    3.057626546    1.200636515    3.746798661
 1528 SOLV  HW2     4607    2.899198602    1.189241598    3.708920725
 1529 SOLV  OW      4608    1.771085235    2.537986899    0.030860289
 1529 SOLV  HW1     4609    1.787789653    2.636357632    0.037631048
 1529 SOLV  HW2     4610    1.706571247    2.510175757    0.102037078
 1530 SOLV  OW      4611    1.637370294    2.719686375    2.196474132
 1530 SOLV  HW1     4612    1.582499575    2.785904268    2.247507328
 1530 SOLV  HW2     4613    1.598654011    2.707767844    2.105046846
 1531 SOLV  OW      4614    1.838167847    2.868729437    1.324046560
 1531 SOLV  HW1     4615    1.758532418    2.847307050    1.380621512
 1531 SOLV  HW2     4616    1.809900444    2.925894952    1.247011260
 1532 SOLV  OW      4617    2.050304870    1.661648966    1.787552042
 1532 SOLV  HW1     4618    2.089847952    1.573074854    1.763242317
 1532 SOLV  HW2     4619    2.091584327    1.694349874    1.872561499
 1533 SOLV  OW      4620    0.313722069    2.035717894    0.412803741
 1533 SOLV  HW1     4621    0.219380890    2.031237211    0.445682695
 1533 SOLV  HW2     4622    0.344830722    2.130758888    0.413679461
 1534 SOLV  OW      4623    0.851651120    0.268478913    1.020996616
 1534 SOLV  HW1     4624    0.787783550    0.237133271    0.950710601
 1534 SOLV  HW2     4625    0.856866236    0.200361417    1.094034867
 1535 SOLV  OW      4626    0.655366847    2.507724602    2.168334680
 1535 SOLV  HW1     4627    0.751747801    2.533360479    2.175740848
 1535 SOLV  HW2     4628    0.648318044    2.409897945    2.148801661
 1536 SOLV  OW      4629    3.648842007    0.016074262    0.848882626
 1536 SOLV  HW1     4630    3.668386233    0.078562936    0.924479032
 1536 SOLV  HW2     4631    3.556631784   -0.021173027    0.859439717
 1537 SOLV  OW      4632    2.125232309    3.177633462    1.480271663
 1537 SOLV  HW1     4633    2.198398757    3.196533021    1.414764604
 1537 SOLV  HW2     4634    2.036978581    3.180212777    1.433301275
 1538 SOLV  OW      4635    0.057748397    2.120973242    2.782607569
 1538 SOLV  HW1     4636    0.024667589    2.213190717    2.802682889
 1538 SOLV  HW2     4637   -0.016812817    2.055446076    2.794781268
 1539 SOLV  OW      4638    1.691838577    0.033663069    0.043353843
 1539 SOLV  HW1     4639    1.636563803    0.104075361    0.087927370
 1539 SOLV  HW2     4640    1.634409936   -0.045487859    0.022448525
 1540 SOLV  OW      4641    3.430546345    0.033256946    1.407438205
 1540 SOLV  HW1     4642    3.389641266    0.120662431    1.381197518
 1540 SOLV  HW2     4643    3.527272842    0.032780267    1.382037884
 1541 SOLV  OW      4644    0.151803667    0.649880895    1.435418618
 1541 SOLV  HW1     4645    0.082387339    0.628014243    1.504008746
 1541 SOLV  HW2     4646    0.238467759    0.606947796    1.460863191
 1542 SOLV  OW      4647    0.289517060    0.622315961    1.073496592
 1542 SOLV  HW1     4648    0.234731764    0.697267971    1.110680372
 1542 SOLV  HW2     4649    0.232602244    0.540531479    1.064902984
 1543 SOLV  OW      4650    2.916550213    3.361818969    0.537618636
 1543 SOLV  HW1     4651    2.996324089    3.339334718    0.593586260
 1543 SOLV  HW2     4652    2.836778695    3.374005325    0.596692384
 1544 SOLV  OW      4653    0.617687897    2.255018560    0.477953564
 1544 SOLV  HW1     4654    0.624290342    2.192113703    0.400509919
 1544 SOLV  HW2     4655    0.705220149    2.257816236    0.526207873
 1545 SOLV  OW      4656    3.248827872    0.562470695    3.148638233
 1545 SOLV  HW1     4657    3.217774608    0.468997701    3.165963413
 1545 SOLV  HW2     4658    3.232268240    0.585854451    3.052822499
 1546 SOLV  OW      4659    0.594708989    1.680964706    1.840447200
 1546 SOLV  HW1     4660    0.610052415    1.592401663    1.796599310
 1546 SOLV  HW2     4661    0.524680499    1.731448400    1.789960566
 1547 SOLV  OW      4662    1.582395464    1.265752340    2.863595493
 1547 SOLV  HW1     4663    1.612236739    1.239387031    2.771865673
 1547 SOLV  HW2     4664    1.529269503    1.350308488    2.858319056
 1548 SOLV  OW      4665    2.586407052    3.104924792    3.573641586
 1548 SOLV  HW1     4666    2.494953664    3.143444632    3.586046822
 1548 SOLV  HW2     4667    2.628831732    3.090365782    3.663025588
 1549 SOLV  OW      4668    0.272322680    3.200322389    3.664125466
 1549 SOLV  HW1     4669    0.248098516    3.222214471    3.758651961
 1549 SOLV  HW2     4670    0.205795251    3.135648474    3.626806621
 1550 SOLV  OW      4671    3.525332057    3.435671338    1.296093029
 1550 SOLV  HW1     4672    3.489773202    3.515417333    1.344838233
 1550 SOLV  HW2     4673    3.489423996    3.352269766    1.338006152
 1551 SOLV  OW      4674    2.387071188    0.828974029    3.319204023
 1551 SOLV  HW1     4675    2.434247478    0.799941937    3.235938532
 1551 SOLV  HW2     4676    2.368944538    0.927221788    3.314690024
 1552 SOLV  OW      4677    1.841150600    0.437147261    0.518910141
 1552 SOLV  HW1     4678    1.919434000    0.375288476    0.512053719
 1552 SOLV  HW2     4679    1.839731786    0.479150300    0.609658588
 1553 SOLV  OW      4680    3.157620018    3.216588565    3.230729250
 1553 SOLV  HW1     4681    3.137109627    3.119276418    3.241284345
 1553 SOLV  HW2     4682    3.159850403    3.239805054    3.133478330
 1554 SOLV  OW      4683    3.410549709    2.172950453    0.636153328
 1554 SOLV  HW1     4684    3.467557150    2.185816804    0.717308349
 1554 SOLV  HW2     4685    3.342191605    2.102250910    0.654326976
 1555 SOLV  OW      4686    0.700681950    0.050158714    0.216828905
 1555 SOLV  HW1     4687    0.704221036   -0.049000656    0.229333337
 1555 SOLV  HW2     4688    0.792528814    0.084575645    0.197309283
 1556 SOLV  OW      4689    1.073231383    0.416708460    0.912407208
 1556 SOLV  HW1     4690    0.997765198    0.369394861    0.957863433
 1556 SOLV  HW2     4691    1.114879536    0.355815698    0.844898294
 1557 SOLV  OW      4692    3.543771553    2.215979045    2.504552715
 1557 SOLV  HW1     4693    3.468887190    2.276715504    2.478000162
 1557 SOLV  HW2     4694    3.506914523    2.137410507    2.554252845
 1558 SOLV  OW      4695    2.272406213    3.088220994    1.172808427
 1558 SOLV  HW1     4696    2.323492118    3.164843423    1.211804015
 1558 SOLV  HW2     4697    2.324773972    3.048064666    1.097665894
 1559 SOLV  OW      4698    3.701644038    3.271468020    1.172715610
 1559 SOLV  HW1     4699    3.671879531    3.177092888    1.187116955
 1559 SOLV  HW2     4700    3.644812444    3.333016933    1.227321945
 1560 SOLV  OW      4701    3.110335939    1.530522062    0.685078181
 1560 SOLV  HW1     4702    3.139042979    1.462521883    0.752545741
 1560 SOLV  HW2     4703    3.011841521    1.522651481    0.669688118
 1561 SOLV  OW      4704    0.190502735    1.966245703    1.749239193
 1561 SOLV  HW1     4705    0.263005355    1.897440763    1.745944839
 1561 SOLV  HW2     4706    0.179761337    2.007676478    1.658853207
 1562 SOLV  OW      4707    2.134677520    2.867934385    0.221004849
 1562 SOLV  HW1     4708    2.105497023    2.830795508    0.309147865
 1562 SOLV  HW2     4709    2.201081624    2.941172226    0.236060222
 1563 SOLV  OW      4710    2.952882313    0.659504548    0.978148971
 1563 SOLV  HW1     4711    2.880833744    0.705797196    0.926497766
 1563 SOLV  HW2     4712    3.022076856    0.624665311    0.914903272
 1564 SOLV  OW      4713    0.553449375    2.343096248    1.316109941
 1564 SOLV  HW1     4714    0.613653707    2.335089812    1.236657584
 1564 SOLV  HW2     4715    0.571839335    2.268004055    1.379547371
 1565 SOLV  OW      4716    0.258060615    1.060356705    3.285115969
 1565 SOLV  HW1     4717    0.164046543    1.029207905    3.271229631
 1565 SOLV  HW2     4718    0.289356643    1.109177382    3.203637521
 1566 SOLV  OW      4719    2.277889624    3.711738929    2.730222113
 1566 SOLV  HW1     4720    2.365142519    3.668147694    2.708116195
 1566 SOLV  HW2     4721    2.293054414    3.808665246    2.749643956
 1567 SOLV  OW      4722    1.917417434    3.607779554    2.171102438
 1567 SOLV  HW1     4723    1.950157512    3.686885434    2.119414289
 1567 SOLV  HW2     4724    1.817444249    3.608632257    2.173544335
 1568 SOLV  OW      4725    2.292471464    3.697771027    1.629043696
 1568 SOLV  HW1     4726    2.283654891    3.797065678    1.621014981
 1568 SOLV  HW2     4727    2.385105879    3.670352489    1.603185322
 1569 SOLV  OW      4728    2.273102016    0.406875329    0.378544887
 1569 SOLV  HW1     4729    2.315720497    0.489543890    0.415305377
 1569 SOLV  HW2     4730    2.277031674    0.408977120    0.278635693
 1570 SOLV  OW      4731    1.018570216    1.990460614    0.793713443
 1570 SOLV  HW1     4732    1.075354516    1.916087766    0.829010074
 1570 SOLV  HW2     4733    0.932803053    1.994121540    0.845017644
 1571 SOLV  OW      4734    2.780495161    1.087235387    3.403086409
 1571 SOLV  HW1     4735    2.758110921    1.005702187    3.349671316
 1571 SOLV  HW2     4736    2.804717068    1.060362680    3.496322363
 1572 SOLV  OW      4737    1.870140686    1.664106435    0.567630366
 1572 SOLV  HW1     4738    1.821952639    1.731482635    0.623663877
 1572 SOLV  HW2     4739    1.934859978    1.710961477    0.507486225
 1573 SOLV  OW      4740    1.816389297    0.039364796    1.402194056
 1573 SOLV  HW1     4741    1.824878011    0.136812793    1.423013605
 1573 SOLV  HW2     4742    1.748331749   -0.001841463    1.462789212
 1574 SOLV  OW      4743    0.617497787    1.634041742    2.815406130
 1574 SOLV  HW1     4744    0.690849722    1.570772484    2.790577815
 1574 SOLV  HW2     4745    0.588164600    1.684541499    2.734219380
 1575 SOLV  OW      4746    2.516234291    1.978554330    0.347134972
 1575 SOLV  HW1     4747    2.473118882    1.950534620    0.432912789
 1575 SOLV  HW2     4748    2.459320045    2.047417030    0.302184740
 1576 SOLV  OW      4749    0.768531493    3.719140007    2.102254711
 1576 SOLV  HW1     4750    0.703201006    3.726808640    2.177586840
 1576 SOLV  HW2     4751    0.723819711    3.676538484    2.023592644
 1577 SOLV  OW      4752    1.607428668    2.662379787    2.527300783
 1577 SOLV  HW1     4753    1.669335271    2.702428575    2.594869233
 1577 SOLV  HW2     4754    1.660355942    2.609955201    2.460576722
 1578 SOLV  OW      4755    1.163318175    3.641120384    3.184360946
 1578 SOLV  HW1     4756    1.250971223    3.634099149    3.231998616
 1578 SOLV  HW2     4757    1.094519922    3.587320501    3.233085010
 1579 SOLV  OW      4758    0.224962658    0.023591637    3.351256610
 1579 SOLV  HW1     4759    0.285284225   -0.051667289    3.324849166
 1579 SOLV  HW2     4760    0.250659444    0.106107539    3.300930603
 1580 SOLV  OW      4761    2.689389717    2.170501208    0.236022981
 1580 SOLV  HW1     4762    2.649552233    2.088566290    0.277266436
 1580 SOLV  HW2     4763    2.637578028    2.250966121    0.265045749
 1581 SOLV  OW      4764    2.656907013    0.076679624    1.910128241
 1581 SOLV  HW1     4765    2.680337531    0.055739551    1.815185425
 1581 SOLV  HW2     4766    2.584953583    0.146107375    1.912149289
 1582 SOLV  OW      4767    3.680538350    0.876292524    2.775788596
 1582 SOLV  HW1     4768    3.716976602    0.939741224    2.843966443
 1582 SOLV  HW2     4769    3.696754117    0.782268689    2.805758019
 1583 SOLV  OW      4770    3.154157976    1.270357918    3.159912401
 1583 SOLV  HW1     4771    3.129413163    1.352551766    3.108595379
 1583 SOLV  HW2     4772    3.106419186    1.270317493    3.247790326
 1584 SOLV  OW      4773    0.663385381    0.654900646    1.573602955
 1584 SOLV  HW1     4774    0.650219866    0.577796936    1.511288347
 1584 SOLV  HW2     4775    0.740333118    0.710455273    1.542074698
 1585 SOLV  OW      4776    3.115393887    3.300912062    2.965918020
 1585 SOLV  HW1     4777    3.147138266    3.386998999    2.926132317
 1585 SOLV  HW2     4778    3.015414376    3.298692305    2.965083265
 1586 SOLV  OW      4779    2.972469540    3.363872498    3.413600429
 1586 SOLV  HW1     4780    2.894829638    3.302043284    3.425872868
 1586 SOLV  HW2     4781    3.022080287    3.338952155    3.330419008
 1587 SOLV  OW      4782    1.404623030    3.670983810    3.310278571
 1587 SOLV  HW1     4783    1.470948213    3.603303867    3.278335048
 1587 SOLV  HW2     4784    1.453096638    3.749748367    3.348310197
 1588 SOLV  OW      4785    2.002236113    3.344501628    2.147636283
 1588 SOLV  HW1     4786    1.980826498    3.441981163    2.154056008
 1588 SOLV  HW2     4787    1.944353887    3.302205500    2.077905205
 1589 SOLV  OW      4788    0.599016444    3.331266061    0.094503726
 1589 SOLV  HW1     4789    0.610674620    3.235636276    0.067661052
 1589 SOLV  HW2     4790    0.518935490    3.339696056    0.153811653
 1590 SOLV  OW      4791    0.523419005    2.110393458    3.458420196
 1590 SOLV  HW1     4792    0.597014560    2.066431220    3.509925462
 1590 SOLV  HW2     4793    0.506187160    2.201430052    3.496064346
 1591 SOLV  OW      4794    1.867068464    3.266772959    1.353979133
 1591 SOLV  HW1     4795    1.774928816    3.297688074    1.330430649
 1591 SOLV  HW2     4796    1.914970681    3.238505893    1.270874974
 1592 SOLV  OW      4797    3.245879282    2.028123860    0.411415884
 1592 SOLV  HW1     4798    3.178344187    1.995316379    0.477481141
 1592 SOLV  HW2     4799    3.325763240    1.967969192    0.412780399
 1593 SOLV  OW      4800    0.633428817    3.404319664    1.002316126
 1593 SOLV  HW1     4801    0.696227098    3.439455245    0.932866277
 1593 SOLV  HW2     4802    0.670377579    3.423278301    1.093292399
 1594 SOLV  OW      4803    2.392088960    0.114617267    0.172749159
 1594 SOLV  HW1     4804    2.420538547    0.080289132    0.083230967
 1594 SOLV  HW2     4805    2.329013909    0.191257130    0.160534111
 1595 SOLV  OW      4806    2.245669496    0.327471718    3.452619486
 1595 SOLV  HW1     4807    2.317096041    0.357349384    3.515909022
 1595 SOLV  HW2     4808    2.204266433    0.407367479    3.409002925
 1596 SOLV  OW      4809    0.423011539    3.441188561    3.567782508
 1596 SOLV  HW1     4810    0.411551634    3.346909899    3.599114620
 1596 SOLV  HW2     4811    0.406558312    3.503847701    3.643970220
 1597 SOLV  OW      4812    0.890558982    2.855603428    3.632528908
 1597 SOLV  HW1     4813    0.976237654    2.902123387    3.654822216
 1597 SOLV  HW2     4814    0.818619960    2.923512444    3.617868153
 1598 SOLV  OW      4815    2.433806691    3.025135841    0.940258632
 1598 SOLV  HW1     4816    2.494311283    3.097656012    0.973143089
 1598 SOLV  HW2     4817    2.426680528    3.030309476    0.840640421
 1599 SOLV  OW      4818    3.058145474    2.710380749    1.009809824
 1599 SOLV  HW1     4819    3.127418587    2.782347868    1.004987814
 1599 SOLV  HW2     4820    3.028038470    2.686870397    0.917386007
 1600 SOLV  OW      4821    1.329161395    2.119338317    1.951904529
 1600 SOLV  HW1     4822    1.411464826    2.173921639    1.936135354
 1600 SOLV  HW2     4823    1.322779253    2.047817453    1.882292665
 1601 SOLV  OW      4824    1.649706821    1.823505917    1.684967381
 1601 SOLV  HW1     4825    1.689731304    1.786256440    1.768705009
 1601 SOLV  HW2     4826    1.699014626    1.906382748    1.658478326
 1602 SOLV  OW      4827    2.945349793    1.792631910    2.002379998
 1602 SOLV  HW1     4828    2.982640768    1.879162125    1.968864880
 1602 SOLV  HW2     4829    2.997348453    1.762707751    2.082392385
 1603 SOLV  OW      4830    3.218722678    0.487413894    1.143829123
 1603 SOLV  HW1     4831    3.200647682    0.472588167    1.046591380
 1603 SOLV  HW2     4832    3.218925262    0.585548929    1.163091286
 1604 SOLV  OW      4833    3.094199279    2.520925021    2.398182473
 1604 SOLV  HW1     4834    3.001269685    2.516699178    2.361468101
 1604 SOLV  HW2     4835    3.102157421    2.599328396    2.459755988
 1605 SOLV  OW      4836    0.313985635    1.861730322    0.201697844
 1605 SOLV  HW1     4837    0.274847835    1.909541089    0.123070153
 1605 SOLV  HW2     4838    0.306958120    1.919758933    0.282846570
 1606 SOLV  OW      4839    0.424939144    0.798328244    1.978841415
 1606 SOLV  HW1     4840    0.408671023    0.711615662    2.025934038
 1606 SOLV  HW2     4841    0.522070032    0.821501752    1.984315009
 1607 SOLV  OW      4842    0.021661186    0.276539518    2.943535251
 1607 SOLV  HW1     4843    0.010908246    0.252203474    3.039940964
 1607 SOLV  HW2     4844   -0.059628947    0.248048626    2.892721150
 1608 SOLV  OW      4845    1.515006641    0.568158794    0.461672776
 1608 SOLV  HW1     4846    1.599494851    0.547518946    0.412300088
 1608 SOLV  HW2     4847    1.445553886    0.599828085    0.397056548
 1609 SOLV  OW      4848    0.776326278    2.631474203    3.343677706
 1609 SOLV  HW1     4849    0.828913912    2.705457193    3.385661664
 1609 SOLV  HW2     4850    0.712103460    2.669776768    3.277270440
 1610 SOLV  OW      4851    0.034464392    1.482847025    1.967094253
 1610 SOLV  HW1     4852    0.132679717    1.499023965    1.976762160
 1610 SOLV  HW2     4853   -0.011369228    1.568766838    1.944323525
 1611 SOLV  OW      4854    3.593862489    3.706902506    2.399460243
 1611 SOLV  HW1     4855    3.497333252    3.698756446    2.374677646
 1611 SOLV  HW2     4856    3.640249628    3.620083250    2.381879691
 1612 SOLV  OW      4857    1.710845382    2.213463314    2.781793072
 1612 SOLV  HW1     4858    1.782800169    2.281776897    2.794351343
 1612 SOLV  HW2     4859    1.750949077    2.128966831    2.746382355
 1613 SOLV  OW      4860    2.745544374    1.950157127    2.166431876
 1613 SOLV  HW1     4861    2.659781709    1.987357375    2.130903077
 1613 SOLV  HW2     4862    2.783331102    1.884935661    2.100707515
 1614 SOLV  OW      4863    0.504827268    1.218987424    3.475339425
 1614 SOLV  HW1     4864    0.543164015    1.230819177    3.383731585
 1614 SOLV  HW2     4865    0.540573327    1.290132694    3.535855307
 1615 SOLV  OW      4866    3.060994424    1.483092536    1.464390523
 1615 SOLV  HW1     4867    3.112168469    1.481816218    1.378477801
 1615 SOLV  HW2     4868    3.114433668    1.530618247    1.534297128
 1616 SOLV  OW      4869    0.213412328    0.987632220    2.048390234
 1616 SOLV  HW1     4870    0.279172812    0.927335515    2.003205339
 1616 SOLV  HW2     4871    0.123929111    0.977964697    2.004789925
 1617 SOLV  OW      4872    3.116169443    1.293072750    0.853539184
 1617 SOLV  HW1     4873    3.048004827    1.351714983    0.897296071
 1617 SOLV  HW2     4874    3.107741965    1.199975344    0.889061027
 1618 SOLV  OW      4875    0.345244042    0.891219661    0.528361212
 1618 SOLV  HW1     4876    0.295099385    0.939428174    0.456506341
 1618 SOLV  HW2     4877    0.352105730    0.794249829    0.504879440
 1619 SOLV  OW      4878    2.708943620    0.549335352    1.105463463
 1619 SOLV  HW1     4879    2.681425188    0.635902804    1.147300438
 1619 SOLV  HW2     4880    2.803129173    0.556649335    1.072644832
 1620 SOLV  OW      4881    2.790677923    1.059691315    1.355279945
 1620 SOLV  HW1     4882    2.827839884    1.151654355    1.368063676
 1620 SOLV  HW2     4883    2.861195666    0.992020413    1.376479619
 1621 SOLV  OW      4884    0.736865523    0.608378435    0.362468674
 1621 SOLV  HW1     4885    0.679359830    0.526583827    0.360433014
 1621 SOLV  HW2     4886    0.824166620    0.588847989    0.317764532
 1622 SOLV  OW      4887    0.062738430    1.531317217    1.425964731
 1622 SOLV  HW1     4888    0.039259371    1.572160875    1.337748635
 1622 SOLV  HW2     4889    0.154230106    1.491261199    1.420835364
 1623 SOLV  OW      4890    2.959875719    3.314002989    0.252876741
 1623 SOLV  HW1     4891    2.983715668    3.388567478    0.190638607
 1623 SOLV  HW2     4892    2.937326964    3.351571247    0.342776041
 1624 SOLV  OW      4893    0.102997301    0.859733454    2.275882829
 1624 SOLV  HW1     4894    0.179730132    0.921846647    2.259949046
 1624 SOLV  HW2     4895    0.076286982    0.863740666    2.372166016
 1625 SOLV  OW      4896    2.164739707    3.269825821    1.765096510
 1625 SOLV  HW1     4897    2.146385651    3.192138793    1.825341928
 1625 SOLV  HW2     4898    2.135339203    3.247566609    1.672135645
 1626 SOLV  OW      4899    2.499925582    1.178169512    2.623763976
 1626 SOLV  HW1     4900    2.460070985    1.160156603    2.533826880
 1626 SOLV  HW2     4901    2.431120301    1.220300308    2.682860515
 1627 SOLV  OW      4902    3.184865107    1.625010390    3.620342582
 1627 SOLV  HW1     4903    3.230356904    1.539610784    3.595061799
 1627 SOLV  HW2     4904    3.097367793    1.631616149    3.572360673
 1628 SOLV  OW      4905    1.022223095    2.921099234    2.997965486
 1628 SOLV  HW1     4906    0.993409414    2.916093302    3.093602799
 1628 SOLV  HW2     4907    0.963800460    2.985772464    2.948915010
 1629 SOLV  OW      4908    0.621132664    3.657348356    3.268144550
 1629 SOLV  HW1     4909    0.708491182    3.651568133    3.219803666
 1629 SOLV  HW2     4910    0.564608974    3.728514547    3.226406061
 1630 SOLV  OW      4911    1.438719619    1.319022359    0.823099369
 1630 SOLV  HW1     4912    1.449129460    1.221687579    0.843576716
 1630 SOLV  HW2     4913    1.343800375    1.337773927    0.797792706
 1631 SOLV  OW      4914    2.040270488    2.846415538    3.580013781
 1631 SOLV  HW1     4915    2.119391656    2.825536568    3.637506421
 1631 SOLV  HW2     4916    1.956358684    2.822290436    3.628780341
 1632 SOLV  OW      4917    3.583931400    3.662971623    1.831807674
 1632 SOLV  HW1     4918    3.609154657    3.686765401    1.925613751
 1632 SOLV  HW2     4919    3.644601939    3.710351818    1.767963495
 1633 SOLV  OW      4920    2.490142220    1.668718798    0.452513913
 1633 SOLV  HW1     4921    2.537922437    1.663356730    0.540207293
 1633 SOLV  HW2     4922    2.556736286    1.681649344    0.379030832
 1634 SOLV  OW      4923    1.204452571    2.732267385    2.894524594
 1634 SOLV  HW1     4924    1.149907635    2.815971721    2.890065619
 1634 SOLV  HW2     4925    1.242304185    2.712313914    2.804133271
 1635 SOLV  OW      4926    2.656673465    0.553044287    2.196896205
 1635 SOLV  HW1     4927    2.657795208    0.620874166    2.270376591
 1635 SOLV  HW2     4928    2.748341910    0.544782851    2.157780684
 1636 SOLV  OW      4929    1.626349483    1.108885181    2.604568303
 1636 SOLV  HW1     4930    1.545268533    1.086577662    2.550441692
 1636 SOLV  HW2     4931    1.700737029    1.136052285    2.543496168
 1637 SOLV  OW      4932    2.925681214    2.208340877    1.453272953
 1637 SOLV  HW1     4933    3.000942949    2.160183031    1.408346781
 1637 SOLV  HW2     4934    2.871975943    2.257528666    1.384729611
 1638 SOLV  OW      4935    1.585560521    2.038304797    0.918298861
 1638 SOLV  HW1     4936    1.515020297    1.991039597    0.971135128
 1638 SOLV  HW2     4937    1.672248025    2.035044381    0.968060682
 1639 SOLV  OW      4938    3.492452183    1.113240057    1.348036831
 1639 SOLV  HW1     4939    3.580627179    1.157123404    1.330734449
 1639 SOLV  HW2     4940    3.481071555    1.098971397    1.446367003
 1640 SOLV  OW      4941    3.391955374    3.391764905    0.408409570
 1640 SOLV  HW1     4942    3.367692788    3.486437949    0.387199067
 1640 SOLV  HW2     4943    3.333564123    3.329843670    0.355895745
 1641 SOLV  OW      4944    0.639496294    2.285280073    3.196289723
 1641 SOLV  HW1     4945    0.594799765    2.220678689    3.258180023
 1641 SOLV  HW2     4946    0.719606901    2.324639750    3.241395853
 1642 SOLV  OW      4947    0.081797349    2.090054297    3.121234146
 1642 SOLV  HW1     4948    0.115030651    2.024052033    3.053848581
 1642 SOLV  HW2     4949    0.133754425    2.080052048    3.206097885
 1643 SOLV  OW      4950    1.073840458    0.545374601    2.773069330
 1643 SOLV  HW1     4951    1.103686775    0.598860647    2.694011038
 1643 SOLV  HW2     4952    1.080994493    0.447882940    2.751952597
 1644 SOLV  OW      4953    3.448485589    2.995204176    3.265574706
 1644 SOLV  HW1     4954    3.446227198    3.094932152    3.258437488
 1644 SOLV  HW2     4955    3.510954272    2.958287050    3.196753181
 1645 SOLV  OW      4956    0.110671973    3.210509610    0.176241710
 1645 SOLV  HW1     4957    0.099906673    3.208396469    0.275647495
 1645 SOLV  HW2     4958    0.024132282    3.185458430    0.132824107
 1646 SOLV  OW      4959    1.222052058    1.611536314    3.438183843
 1646 SOLV  HW1     4960    1.141502835    1.553464030    3.426308049
 1646 SOLV  HW2     4961    1.293218594    1.560351334    3.486319093
 1647 SOLV  OW      4962    0.395803938    3.275070075    2.260390519
 1647 SOLV  HW1     4963    0.458955424    3.199610448    2.278267843
 1647 SOLV  HW2     4964    0.412035255    3.311030005    2.168492564
 1648 SOLV  OW      4965    0.473812954    2.960715441    2.603398146
 1648 SOLV  HW1     4966    0.486429336    2.985605457    2.507362906
 1648 SOLV  HW2     4967    0.453379623    2.863047434    2.610094007
 1649 SOLV  OW      4968    1.052020767    2.413147247    1.326713642
 1649 SOLV  HW1     4969    1.151090250    2.420106295    1.314938075
 1649 SOLV  HW2     4970    1.020961418    2.483943773    1.390155731
 1650 SOLV  OW      4971    3.691501693    0.828833335    3.481420339
 1650 SOLV  HW1     4972    3.639487972    0.752969588    3.520672520
 1650 SOLV  HW2     4973    3.779980290    0.835926429    3.527491795
 1651 SOLV  OW      4974    0.968949460    2.932932998    2.681515589
 1651 SOLV  HW1     4975    0.880616844    2.979811655    2.682799780
 1651 SOLV  HW2     4976    1.042545149    3.000379820    2.687554403
 1652 SOLV  OW      4977    0.137183723    1.938650546    0.975741051
 1652 SOLV  HW1     4978    0.181092723    1.999656811    0.909772936
 1652 SOLV  HW2     4979    0.042021971    1.923556455    0.948945547
 1653 SOLV  OW      4980    3.051331765    2.390563901    0.259175079
 1653 SOLV  HW1     4981    3.120449488    2.430690550    0.199058348
 1653 SOLV  HW2     4982    3.084393680    2.391972288    0.353548822
 1654 SOLV  OW      4983    0.451967590    3.425813798    2.044866706
 1654 SOLV  HW1     4984    0.441722795    3.443723629    1.947011655
 1654 SOLV  HW2     4985    0.549105215    3.425240102    2.068641449
 1655 SOLV  OW      4986    0.319158382    1.503969907    1.912853008
 1655 SOLV  HW1     4987    0.336616136    1.539477795    1.821005545
 1655 SOLV  HW2     4988    0.322473911    1.579084616    1.978795688
 1656 SOLV  OW      4989    0.626807531    1.402577422    2.383604183
 1656 SOLV  HW1     4990    0.713286518    1.411218492    2.433085690
 1656 SOLV  HW2     4991    0.564523510    1.475321165    2.412425418
 1657 SOLV  OW      4992    1.493303878    1.522955308    2.095024006
 1657 SOLV  HW1     4993    1.436712701    1.558577538    2.020659408
 1657 SOLV  HW2     4994    1.536835943    1.599050511    2.143149027
 1658 SOLV  OW      4995    1.888125581    2.388079612    3.227128690
 1658 SOLV  HW1     4996    1.909611323    2.485734021    3.225739525
 1658 SOLV  HW2     4997    1.949122355    2.339656425    3.164386984
 1659 SOLV  OW      4998    2.028287143    2.139899059    3.533531399
 1659 SOLV  HW1     4999    2.092913476    2.207409275    3.497932493
 1659 SOLV  HW2     5000    2.060335424    2.047917059    3.510868312
 1660 SOLV  OW      5001    0.083873446    2.431961260    0.926791106
 1660 SOLV  HW1     5002    0.158906018    2.419929728    0.861774464
 1660 SOLV  HW2     5003    0.063337614    2.529375371    0.936304748
 1661 SOLV  OW      5004    0.996077621    1.059884435    2.711986169
 1661 SOLV  HW1     5005    1.072118666    1.112034318    2.673280331
 1661 SOLV  HW2     5006    0.910073922    1.107139197    2.692742940
 1662 SOLV  OW      5007    2.545634975    0.821713860    0.968308728
 1662 SOLV  HW1     5008    2.623204816    0.832298959    1.030525024
 1662 SOLV  HW2     5009    2.460311137    0.832794631    1.019269594
 1663 SOLV  OW      5010    0.350352394    1.087441322    3.692974457
 1663 SOLV  HW1     5011    0.376615213    1.136331578    3.609779415
 1663 SOLV  HW2     5012    0.393978605    0.997456291    3.693913827
 1664 SOLV  OW      5013    0.252910854    1.135899556    1.552407892
 1664 SOLV  HW1     5014    0.341801860    1.181520901    1.548070862
 1664 SOLV  HW2     5015    0.257029585    1.049996855    1.501364131
 1665 SOLV  OW      5016    1.213878690    1.625873893    1.106385034
 1665 SOLV  HW1     5017    1.310670609    1.648181506    1.118015831
 1665 SOLV  HW2     5018    1.158666489    1.685919602    1.164243697
 1666 SOLV  OW      5019    1.007112933    3.699052376    1.121637245
 1666 SOLV  HW1     5020    1.005728753    3.740568998    1.030664897
 1666 SOLV  HW2     5021    1.099417788    3.666352145    1.141933290
 1667 SOLV  OW      5022    0.405103369    3.107776566    1.797056186
 1667 SOLV  HW1     5023    0.376435440    3.203296624    1.789581762
 1667 SOLV  HW2     5024    0.333812548    3.055130459    1.843400982
 1668 SOLV  OW      5025    1.165660798    3.157133642    2.680174464
 1668 SOLV  HW1     5026    1.159654248    3.249071228    2.641276019
 1668 SOLV  HW2     5027    1.163996492    3.163022262    2.779995709
 1669 SOLV  OW      5028    2.611428062    2.995171572    1.423714895
 1669 SOLV  HW1     5029    2.693967573    2.949520685    1.390473697
 1669 SOLV  HW2     5030    2.531053555    2.954381203    1.380382604
 1670 SOLV  OW      5031    3.452666107    3.713593590    2.915614457
 1670 SOLV  HW1     5032    3.509720397    3.639132072    2.950259555
 1670 SOLV  HW2     5033    3.502514758    3.763556127    2.844770915
 1671 SOLV  OW      5034    1.204292087    2.942641783    2.049580636
 1671 SOLV  HW1     5035    1.196176336    2.861016711    2.106794010
 1671 SOLV  HW2     5036    1.293942158    2.984585844    2.063911086
 1672 SOLV  OW      5037    2.116305442    1.443651878    0.987089268
 1672 SOLV  HW1     5038    2.204860564    1.440936904    1.033482865
 1672 SOLV  HW2     5039    2.112438679    1.523763293    0.927348910
 1673 SOLV  OW      5040    2.154391949    3.523454742    3.581215669
 1673 SOLV  HW1     5041    2.099803248    3.487248335    3.505645840
 1673 SOLV  HW2     5042    2.210593868    3.599361503    3.548336683
 1674 SOLV  OW      5043    1.002487695    0.408236590    3.343541351
 1674 SOLV  HW1     5044    0.948422246    0.324116792    3.342016912
 1674 SOLV  HW2     5045    0.948780285    0.483067948    3.304589196
 1675 SOLV  OW      5046    1.369905807    1.016233028    2.458299500
 1675 SOLV  HW1     5047    1.406504020    0.926739030    2.483850676
 1675 SOLV  HW2     5048    1.279787415    1.004676678    2.416507846
 1676 SOLV  OW      5049    2.289166576    0.369845298    0.080559483
 1676 SOLV  HW1     5050    2.218741048    0.303225687    0.055991691
 1676 SOLV  HW2     5051    2.370670216    0.354283603    0.024733908
 1677 SOLV  OW      5052    0.245396309    2.066647246    0.781458988
 1677 SOLV  HW1     5053    0.284789593    2.151638695    0.816475312
 1677 SOLV  HW2     5054    0.201732421    2.084052818    0.693186678
 1678 SOLV  OW      5055    0.016892444    1.189636174    1.447030128
 1678 SOLV  HW1     5056    0.111901301    1.182113386    1.477334764
 1678 SOLV  HW2     5057   -0.043861841    1.184567913    1.526306702
 1679 SOLV  OW      5058    2.361217194    3.080091567    0.083660833
 1679 SOLV  HW1     5059    2.321708524    3.115893170   -0.000950133
 1679 SOLV  HW2     5060    2.363618640    3.152533238    0.152566900
 1680 SOLV  OW      5061    3.544999046    0.220950281    1.688650709
 1680 SOLV  HW1     5062    3.524457073    0.215287889    1.786360980
 1680 SOLV  HW2     5063    3.508625704    0.140185852    1.642223950
 1681 SOLV  OW      5064    3.570834357    2.869009021    0.941364641
 1681 SOLV  HW1     5065    3.577722109    2.917886424    1.028343159
 1681 SOLV  HW2     5066    3.482924365    2.821557632    0.936688462
 1682 SOLV  OW      5067    2.940957568    1.183721190    1.831694406
 1682 SOLV  HW1     5068    2.880007787    1.128233778    1.775070896
 1682 SOLV  HW2     5069    2.954842320    1.138554456    1.919836899
 1683 SOLV  OW      5070    0.447477630    3.185191033    3.370522948
 1683 SOLV  HW1     5071    0.514509952    3.256308703    3.349288949
 1683 SOLV  HW2     5072    0.471464730    3.141649324    3.457301761
 1684 SOLV  OW      5073    2.437900628    1.831854876    2.327141247
 1684 SOLV  HW1     5074    2.338526357    1.841778689    2.322016611
 1684 SOLV  HW2     5075    2.479773318    1.921840713    2.339355076
 1685 SOLV  OW      5076    0.231397571    1.709689440    0.643518319
 1685 SOLV  HW1     5077    0.298670628    1.652213294    0.690128798
 1685 SOLV  HW2     5078    0.140454258    1.669299419    0.653494435
 1686 SOLV  OW      5079    0.353442579    1.234262885    3.068596955
 1686 SOLV  HW1     5080    0.416506743    1.299905973    3.110017980
 1686 SOLV  HW2     5081    0.403150652    1.176776131    3.003589184
 1687 SOLV  OW      5082    2.464732794    1.659615093    2.562681085
 1687 SOLV  HW1     5083    2.514087531    1.740337645    2.595079987
 1687 SOLV  HW2     5084    2.424157887    1.679004725    2.473353392
 1688 SOLV  OW      5085    3.535926956    1.890217130    2.586807171
 1688 SOLV  HW1     5086    3.446064024    1.933053168    2.596357295
 1688 SOLV  HW2     5087    3.553298162    1.870387356    2.490337168
 1689 SOLV  OW      5088    0.961267129    2.198457525    1.150694737
 1689 SOLV  HW1     5089    0.980124603    2.236480373    1.241249256
 1689 SOLV  HW2     5090    0.948874918    2.099492790    1.158036930
 1690 SOLV  OW      5091    2.077859464    0.303159096    0.502278968
 1690 SOLV  HW1     5092    2.158340737    0.340105557    0.455827772
 1690 SOLV  HW2     5093    2.095818329    0.208780038    0.530028260
END
LATTICESHIFTS
        -2         0        -1
        -2         0        -1
        -2         0         0
        -2         0         0
        -2         0         0
        -2         0         0
        -2         0         0
        -2         0         0
        -2         0         0
        -2         0         0
        -2         0         0
        -2         0        -1
        -2         0        -1
        -2         0         0
        -2         0         0
        -2         0         0
        -2         0         0
        -2         0         0
        -2         0         0
        -2         0         0
        -2         0         0
        -2         0         0
        -2         0         0
         3         4         3
         3         4         3
         3         4         3
         1         0         2
         1         0         2
         1         0         2
         0        -2         0
         0        -2         0
         0        -2         0
        -2         4         0
        -2         4         0
        -2         4         0
         0        -1         2
         0        -1         2
         0        -1         2
         1         5        -3
         1         5        -3
         1         5        -3
         0        -1         0
         0        -1         0
         0        -1         0
         0        -3         0
         0        -3         0
         0        -3         0
        -1         1         0
        -1         1         0
        -1         1         0
         1         1         3
         1         1         3
         1         1         3
         1         2         0
         1         2         0
         1         2         0
        -1         2         0
        -1         2         0
        -1         2         0
         2         0        -4
         2         0        -4
         2         0        -4
         1         0        -1
         1         0        -1
         1         0        -1
         0        -1        -1
         0        -1        -1
         0        -1        -1
        -1         1         1
        -1         1         1
        -1         1         1
         3         1         0
         3         1         0
         3         1         0
        -1        -2         2
        -1        -2         2
        -1        -2         2
         0         0        -2
         0         0        -2
         0         0        -2
         2         2         3
         2         2         3
         2         2         3
         1         4         0
         1         4         0
         1         4         0
         3         2         2
         3         2         2
         3         2         2
        -2         1         0
        -2         1         0
        -2         1         0
         1        -2         0
         1        -2         0
         1        -2         0
        -1        -1         0
        -1        -1         0
        -1        -1         0
         0         1         0
         0         1         0
         0         1         0
        -1         5        -4
        -1         5        -4
        -1         5        -4
         0         0        -1
         0         0        -1
         0         0        -1
         4         5         2
         4         5         2
         4         5         2
         2         0        -2
         2         0        -2
         2         0        -2
         1         4        -1
         1         4        -1
         1         4        -1
        -2         0        -1
        -2         0        -1
        -2         0        -1
        -2        -1        -2
        -2        -1        -2
        -2        -1        -2
         1         1        -2
         1         1        -2
         1         1        -2
        -4         1        -1
        -4         1        -1
        -4         1        -1
        -3         5         0
        -3         5         0
        -3         5         0
         1         2        -1
         1         2        -1
         1         2        -1
        -1         4        -3
        -1         4        -3
        -1         4        -3
         2         1        -2
         2         1        -2
         2         1        -2
         3         2        -1
         3         2        -1
         3         2        -1
         0        -2         3
         0        -2         3
         0        -2         3
         2         0         1
         2         0         1
         2         0         1
         1         4         2
         1         4         2
         1         4         2
        -2         1        -1
        -2         1        -1
        -2         1        -1
         3         0         2
         3         0         2
         3         0         2
         0         1         1
         0         1         1
         0         1         1
         0         0         1
         0         0         1
         0         0         1
         1         2        -3
         1         2        -3
         1         2        -3
         2        -2         4
         2        -2         4
         2        -2         4
        -2         0         1
        -2         0         1
        -2         0         1
         3         0        -1
         3         0        -1
         3         0        -1
         0        -1        -1
         0        -1        -1
         0        -1        -1
        -2         3         2
        -2         3         2
        -2         3         2
         1         0        -5
         1         0        -5
         1         0        -5
        -1        -2        -2
        -1        -2        -2
        -1        -2        -2
         1        -1         0
         1        -1         0
         1        -1         0
        -1         0        -2
        -1         0        -2
        -1         0        -2
        -2         0        -3
        -2         0        -3
        -2         0        -3
        -5         3         0
        -5         3         0
        -5         3         0
         1        -2        -4
         1        -2        -4
         1        -2        -4
        -2         1         0
        -2         1         0
        -2         1         0
        -1        -2        -1
        -1        -2        -1
        -1        -2        -1
         6         2         1
         6         2         1
         6         2         1
        -2         1        -1
        -2         1        -1
        -2         1        -1
        -1        -4         2
        -1        -4         2
        -1        -4         2
         0         0        -1
         0         0        -1
         0         0        -1
         2        -1         0
         2        -1         0
         2        -1         0
         2        -1         0
         2        -1         0
         2        -1         0
         0        -5         1
         0        -5         1
         0        -5         1
        -1         0        -3
        -1         0        -3
        -1         0        -3
         1         0         3
         1         0         3
         1         0         3
        -2         2        -1
        -2         2        -1
        -2         2        -1
         1         2        -1
         1         2        -1
         1         2        -1
         0        -2        -1
         0        -2        -1
         0        -2        -1
         2         0         4
         2         0         4
         2         0         4
         0         2         0
         0         2         0
         0         2         0
        -1         0        -3
        -1         0        -3
        -1         0        -3
        -1        -1        -2
        -1        -1        -2
        -1        -1        -2
        -2        -2         2
        -2        -2         2
        -2        -2         2
         3         2         1
         3         2         1
         3         2         1
         0        -2        -1
         0        -2        -1
         0        -2        -1
         0         1         2
         0         1         2
         0         1         2
         1         2         3
         1         2         3
         1         2         3
         1        -3         4
         1        -3         4
         1        -3         4
        -1         4         2
        -1         4         2
        -1         4         2
         1         1         1
         1         1         1
         1         1         1
        -1         1        -1
        -1         1        -1
        -1         1        -1
        -2        -1         3
        -2        -1         3
        -2        -1         3
         2         0         0
         2         0         0
         2         0         0
        -4         1         1
        -4         1         1
        -4         1         1
        -2         0         1
        -2         0         1
        -2         0         1
         0        -5        -2
         0        -5        -2
         0        -5        -2
         2         2        -1
         2         2        -1
         2         2        -1
        -2         0         3
        -2         0         3
        -2         0         3
         0         2        -1
         0         2        -1
         0         2        -1
         2        -3        -1
         2        -3        -1
         2        -3        -1
        -1        -2         0
        -1        -2         0
        -1        -2         0
        -1        -1        -2
        -1        -1        -2
        -1        -1        -2
         1         1        -2
         1         1        -2
         1         1        -2
        -1         3        -1
        -1         3        -1
        -1         3        -1
         3        -3        -5
         3        -3        -5
         3        -3        -5
         3        -2         1
         3        -2         1
         3        -2         1
        -2        -1         2
        -2        -1         2
        -2        -1         2
         1        -2         0
         1        -2         0
         1        -2         0
         3         1         0
         3         1         0
         3         1         0
        -3         3         2
        -3         3         2
        -3         3         2
         0         4         1
         0         4         1
         0         4         1
        -1         4         0
        -1         4         0
        -1         4         0
         1         2         0
         1         2         0
         1         2         0
        -3         0         0
        -3         0         0
        -3         0         0
        -2         0         0
        -2         0         0
        -2         0         0
         4         0         0
         4         0         0
         4         0         0
         3         0        -1
         3         0        -1
         3         0        -1
        -5         0         0
        -5         0         0
        -5         0         0
        -3         1         0
        -3         1         0
        -3         1         0
        -2        -1        -1
        -2        -1        -1
        -2        -1        -1
         3         2         0
         3         2         0
         3         2         0
         0         1         3
         0         1         3
         0         1         3
         0        -2         1
         0        -2         1
         0        -2         1
         0         3         0
         0         3         0
         0         3         0
         0         1         1
         0         1         1
         0         1         1
        -1         1         3
        -1         1         3
        -1         1         3
        -2         1        -2
        -2         1        -2
        -2         1        -2
         1         1         1
         1         1         1
         1         1         1
         0         0         0
         0         0         0
         0         0         0
        -1         0         5
        -1         0         5
        -1         0         5
        -1         1        -1
        -1         1        -1
        -1         1        -1
         0         1        -1
         0         1        -1
         0         1        -1
        -1         2         2
        -1         2         2
        -1         2         2
         2        -3        -4
         2        -3        -4
         2        -3        -4
        -3        -1         1
        -3        -1         1
        -3        -1         1
         1        -2        -2
         1        -2        -2
         1        -2        -2
        -1        -3        -5
        -1        -3        -5
        -1        -3        -5
        -1         3        -1
        -1         3        -1
        -1         3        -1
         2        -1        -5
         2        -1        -5
         2        -1        -5
        -2         1         1
        -2         1         1
        -2         1         1
        -6         0        -2
        -6         0        -2
        -6         0        -2
         2         0        -2
         2         0        -2
         2         0        -2
        -1         0         1
        -1         0         1
        -1         0         1
         1         2         0
         1         2         0
         1         2         0
         2        -2         1
         2        -2         1
         2        -2         1
         0         2         0
         0         2         0
         0         2         0
        -1        -1        -1
        -1        -1        -1
        -1        -1        -1
         2        -6         0
         2        -6         0
         2        -6         0
        -1        -4        -3
        -1        -4        -3
        -1        -4        -3
        -1         0         1
        -1         0         1
        -1         0         1
         6        -1         2
         6        -1         2
         6        -1         2
         0         1         3
         0         1         3
         0         1         3
         1         2         5
         1         2         5
         1         2         5
         0         1         2
         0         1         2
         0         1         2
        -3        -1         2
        -3        -1         2
        -3        -1         2
         0        -1         1
         0        -1         1
         0        -1         1
        -4         4         2
        -4         4         2
        -4         4         2
         4         1        -5
         4         1        -5
         4         1        -5
         5         1         0
         5         1         0
         5         1         0
         2         0         1
         2         0         1
         2         0         1
        -2         1        -1
        -2         1        -1
        -2         1        -1
        -2        -4         4
        -2        -4         4
        -2        -4         4
         2         4         1
         2         4         1
         2         4         1
         1        -1         2
         1        -1         2
         1        -1         2
         2         3        -1
         2         3        -1
         2         3        -1
         3        -2         0
         3        -2         0
         3        -2         0
        -1         0        -4
        -1         0        -4
        -1         0        -4
        -2        -2        -1
        -2        -2        -1
        -2        -2        -1
         0        -4         0
         0        -4         0
         0        -4         0
        -1        -2         0
        -1        -2         0
        -1        -2         0
         0         4         2
         0         4         2
         0         4         2
        -1         1        -1
        -1         1        -1
        -1         1        -1
         2         0        -4
         2         0        -4
         2         0        -4
         1         0        -3
         1         0        -3
         1         0        -3
         0         1        -3
         0         1        -3
         0         1        -3
         1        -1         0
         1        -1         0
         1        -1         0
         0         0        -4
         0         0        -4
         0         0        -4
        -4         1        -2
        -4         1        -2
        -4         1        -2
         0         1        -1
         0         1        -1
         0         1        -1
         0         0        -1
         0         0        -1
         0         0        -1
        -4         3         1
        -4         3         1
        -4         3         1
        -1        -1         1
        -1        -1         1
        -1        -1         1
         0         1         1
         0         1         1
         0         1         1
         0         0         2
         0         0         2
         0         0         2
         0        -1        -2
         0        -1        -2
         0        -1        -2
        -2         0         2
        -2         0         2
        -2         0         2
        -1         0         2
        -1         0         2
        -1         0         2
        -3         1         1
        -3         1         1
        -3         1         1
         0         0         1
         0         0         1
         0         0         1
         0        -2         0
         0        -2         0
         0        -2         0
         1        -2         0
         1        -2         0
         1        -2         0
        -1         1         0
        -1         1         0
        -1         1         0
        -3         3        -1
        -3         3        -1
        -3         3        -1
        -1        -3         1
        -1        -3         1
        -1        -3         1
        -1        -2        -2
        -1        -2        -2
        -1        -2        -2
         1        -2        -1
         1        -2        -1
         1        -2        -1
         1         2        -2
         1         2        -2
         1         2        -2
         2         3         0
         2         3         0
         2         3         0
        -2         1         0
        -2         1         0
        -2         1         0
        -1        -2         1
        -1        -2         1
        -1        -2         1
         4         0        -2
         4         0        -2
         4         0        -2
        -3         0         2
        -3         0         2
        -3         0         2
         1        -1        -4
         1        -1        -4
         1        -1        -4
         1         2        -2
         1         2        -2
         1         2        -2
        -2         4         1
        -2         4         1
        -2         4         1
        -2         0        -2
        -2         0        -2
        -2         0        -2
         2         0         0
         2         0         0
         2         0         0
         1         1        -1
         1         1        -1
         1         1        -1
        -2         1         1
        -2         1         1
        -2         1         1
         0        -1        -3
         0        -1        -3
         0        -1        -3
        -3        -3        -3
        -3        -3        -3
        -3        -3        -3
        -3         2        -2
        -3         2        -2
        -3         2        -2
        -1         1        -3
        -1         1        -3
        -1         1        -3
         2         3         0
         2         3         0
         2         3         0
         2        -1         3
         2        -1         3
         2        -1         3
        -1         2         0
        -1         2         0
        -1         2         0
        -2        -2         0
        -2        -2         0
        -2        -2         0
         1         0        -4
         1         0        -4
         1         0        -4
        -3        -2        -1
        -3        -2        -1
        -3        -2        -1
         0         0        -2
         0         0        -2
         0         0        -2
        -1        -2         2
        -1        -2         2
        -1        -2         2
         2        -1        -1
         2        -1        -1
         2        -1        -1
         0        -2         3
         0        -2         3
         0        -2         3
         2         3         0
         2         3         0
         2         3         0
         1        -2        -1
         1        -2        -1
         1        -2        -1
        -1        -1        -1
        -1        -1        -1
        -1        -1        -1
         2        -1         0
         2        -1         0
         2        -1         0
         1         2        -3
         1         2        -3
         1         2        -3
        -3        -2         1
        -3        -2         1
        -3        -2         1
         3         0        -1
         3         0        -1
         3         0        -1
        -1        -3        -2
        -1        -3        -2
        -1        -3        -2
        -3         5         0
        -3         5         0
        -3         5         0
        -4        -2         0
        -4        -2         0
        -4        -2         0
         1         1        -1
         1         1        -1
         1         1        -1
         0        -1         4
         0        -1         4
         0        -1         4
        -3        -3        -1
        -3        -3        -1
        -3        -3        -1
         0         1        -1
         0         1        -1
         0         1        -1
         2         1        -3
         2         1        -3
         2         1        -3
        -1         0         2
        -1         0         2
        -1         0         2
        -3         0        -1
        -3         0        -1
        -3         0        -1
         0        -1         2
         0        -1         2
         0        -1         2
         1         2        -1
         1         2        -1
         1         2        -1
         2         0         0
         2         0         0
         2         0         0
         0        -2         2
         0        -2         2
         0        -2         2
         2         2        -1
         2         2        -1
         2         2        -1
        -1        -1         1
        -1        -1         1
        -1        -1         1
         1         1         0
         1         1         0
         1         1         0
         0         1         2
         0         1         2
         0         1         2
        -3         0         2
        -3         0         2
        -3         0         2
         0         3        -1
         0         3        -1
         0         3        -1
         0        -1        -3
         0        -1        -3
         0        -1        -3
        -1         3         0
        -1         3         0
        -1         3         0
         0        -1        -1
         0        -1        -1
         0        -1        -1
         1        -2        -3
         1        -2        -3
         1        -2        -3
        -1        -3         2
        -1        -3         2
        -1        -3         2
        -1         2         1
        -1         2         1
        -1         2         1
         3        -3         0
         3        -3         0
         3        -3         0
         0        -1         1
         0        -1         1
         0        -1         1
        -1         1         2
        -1         1         2
        -1         1         2
        -1         0        -2
        -1         0        -2
        -1         0        -2
        -2        -2         1
        -2        -2         1
        -2        -2         1
         1        -3         1
         1        -3         1
         1        -3         1
         1        -1        -1
         1        -1        -1
         1        -1        -1
         2        -2        -2
         2        -2        -2
         2        -2        -2
         1        -1        -2
         1        -1        -2
         1        -1        -2
         1         1         2
         1         1         2
         1         1         2
         2         1        -3
         2         1        -3
         2         1        -3
        -1         1        -3
        -1         1        -3
        -1         1        -3
         3         0         1
         3         0         1
         3         0         1
         0         0         1
         0         0         1
         0         0         1
         5         0        -2
         5         0        -2
         5         0        -2
         2        -1         1
         2        -1         1
         2        -1         1
        -2         1        -2
        -2         1        -2
        -2         1        -2
        -2         1         2
        -2         1         2
        -2         1         2
         2         1         0
         2         1         0
         2         1         0
        -2         0        -3
        -2         0        -3
        -2         0        -3
         5         0        -2
         5         0        -2
         5         0        -2
        -1         1         1
        -1         1         1
        -1         1         1
         4        -2         0
         4        -2         0
         4        -2         0
         2        -3        -2
         2        -3        -2
         2        -3        -2
         1        -1        -1
         1        -1        -1
         1        -1        -1
         1         4         0
         1         4         0
         1         4         0
         0         0        -5
         0         0        -5
         0         0        -5
         4        -2        -2
         4        -2        -2
         4        -2        -2
        -1         0         1
        -1         0         1
        -1         0         1
         0         1        -2
         0         1        -2
         0         1        -2
         1        -1        -2
         1        -1        -2
         1        -1        -2
         0        -6         2
         0        -6         2
         0        -6         2
        -1         1        -3
        -1         1        -3
        -1         1        -3
         0         1         2
         0         1         2
         0         1         2
         4        -3         1
         4        -3         1
         4        -3         1
         1         2        -3
         1         2        -3
         1         2        -3
         1         0         0
         1         0         0
         1         0         0
        -2        -1         2
        -2        -1         2
        -2        -1         2
        -1         0         3
        -1         0         3
        -1         0         3
         0         3         0
         0         3         0
         0         3         0
         0        -1         0
         0        -1         0
         0        -1         0
        -1         1         0
        -1         1         0
        -1         1         0
        -3         0        -1
        -3         0        -1
        -3         0        -1
         1        -1         1
         1        -1         1
         1        -1         1
         0         2         1
         0         2         1
         0         2         1
         0         3        -1
         0         3        -1
         0         3        -1
        -2        -1        -1
        -2        -1        -1
        -2        -1        -1
        -4        -3         3
        -4        -3         3
        -4        -3         3
        -1        -3         4
        -1        -3         4
        -1        -3         4
        -1        -2         1
        -1        -2         1
        -1        -2         1
         0        -2        -3
         0        -2        -3
         0        -2        -3
         1         4        -2
         1         4        -2
         1         4        -2
        -4         0        -4
        -4         0        -4
        -4         0        -4
        -1         0         2
        -1         0         2
        -1         0         2
         2         4         0
         2         4         0
         2         4         0
         1        -2         1
         1        -2         1
         1        -2         1
        -1         1        -1
        -1         1        -1
        -1         1        -1
         1         2        -2
         1         2        -2
         1         2        -2
        -3        -1         2
        -3        -1         2
        -3        -1         2
         1        -2        -1
         1        -2        -1
         1        -2        -1
         1        -1         0
         1        -1         0
         1        -1         0
         0         0        -1
         0         0        -1
         0         0        -1
        -2         0        -2
        -2         0        -2
        -2         0        -2
        -2        -1         0
        -2        -1         0
        -2        -1         0
        -1         0         5
        -1         0         5
        -1         0         5
         3         0         2
         3         0         2
         3         0         2
         2         1         1
         2         1         1
         2         1         1
         5        -1         1
         5        -1         1
         5        -1         1
         0         0         4
         0         0         4
         0         0         4
         1         0        -2
         1         0        -2
         1         0        -2
         1        -3         0
         1        -3         0
         1        -3         0
         0         2         3
         0         2         3
         0         2         3
        -2         2        -2
        -2         2        -2
        -2         2        -2
         0         1        -1
         0         1        -1
         0         1        -1
        -1         1        -1
        -1         1        -1
        -1         1        -1
        -2         1        -1
        -2         1        -1
        -2         1        -1
         0         1        -3
         0         1        -3
         0         1        -3
         0        -4         1
         0        -4         1
         0        -4         1
         0        -2        -1
         0        -2        -1
         0        -2        -1
         1         0        -1
         1         0        -1
         1         0        -1
        -2         1        -2
        -2         1        -2
        -2         1        -2
        -1        -2        -3
        -1        -2        -3
        -1        -2        -3
         1        -2        -3
         1        -2        -3
         1        -2        -3
         1         1        -3
         1         1        -3
         1         1        -3
         2         0         1
         2         0         1
         2         0         1
        -2        -1        -2
        -2        -1        -2
        -2        -1        -2
         0        -1         1
         0        -1         1
         0        -1         1
         3         1        -4
         3         1        -4
         3         1        -4
        -1        -2         0
        -1        -2         0
        -1        -2         0
        -2         0         1
        -2         0         1
        -2         0         1
        -1         4         1
        -1         4         1
        -1         4         1
        -3        -3        -2
        -3        -3        -2
        -3        -3        -2
         2         3         4
         2         3         4
         2         3         4
         4         1         1
         4         1         1
         4         1         1
        -2         1         1
        -2         1         1
        -2         1         1
         3        -1        -3
         3        -1        -3
         3        -1        -3
        -1         1         1
        -1         1         1
        -1         1         1
        -4        -1        -1
        -4        -1        -1
        -4        -1        -1
         0         1        -2
         0         1        -2
         0         1        -2
         2         1        -1
         2         1        -1
         2         1        -1
        -2        -3         0
        -2        -3         0
        -2        -3         0
         0         1        -1
         0         1        -1
         0         1        -1
        -1         1        -1
        -1         1        -1
        -1         1        -1
        -1         1         3
        -1         1         3
        -1         1         3
        -1         6         0
        -1         6         0
        -1         6         0
        -1         0         0
        -1         0         0
        -1         0         0
         1        -2         1
         1        -2         1
         1        -2         1
         0        -3         0
         0        -3         0
         0        -3         0
        -1        -2         1
        -1        -2         1
        -1        -2         1
         3        -3         3
         3        -3         3
         3        -3         3
        -1        -2         4
        -1        -2         4
        -1        -2         4
         0        -1         1
         0        -1         1
         0        -1         1
        -3        -3        -6
        -3        -3        -6
        -3        -3        -6
        -5        -1         2
        -5        -1         2
        -5        -1         2
         1         7         0
         1         7         0
         1         7         0
         1         0         1
         1         0         1
         1         0         1
        -2         1         1
        -2         1         1
        -2         1         1
         5        -1         2
         5        -1         2
         5        -1         2
        -1        -1         2
        -1        -1         2
        -1        -1         2
        -2         2         0
        -2         2         0
        -2         2         0
         1        -2        -2
         1        -2        -2
         1        -2        -2
         0         1        -1
         0         1        -1
         0         1        -1
         2        -2        -1
         2        -2        -1
         2        -2        -1
        -1        -3         3
        -1        -3         3
        -1        -3         3
         2         0        -3
         2         0        -3
         2         0        -3
        -1         0         0
        -1         0         0
        -1         0         0
        -4         1         1
        -4         1         1
        -4         1         1
         2         0        -1
         2         0        -1
         2         0        -1
        -1         1         4
        -1         1         4
        -1         1         4
        -3        -2        -4
        -3        -2        -4
        -3        -2        -4
         3        -2         2
         3        -2         2
         3        -2         2
        -2         3         1
        -2         3         1
        -2         3         1
         1         1        -1
         1         1        -1
         1         1        -1
        -2         1         0
        -2         1         0
        -2         1         0
        -1        -1         1
        -1        -1         1
        -1        -1         1
         1        -2         0
         1        -2         0
         1        -2         0
         0         0         0
         0         0         0
         0         0         0
        -1        -1        -3
        -1        -1        -3
        -1        -1        -3
         1         0         0
         1         0         0
         1         0         0
         0        -2         1
         0        -2         1
         0        -2         1
         0        -2         1
         0        -2         1
         0        -2         1
        -1         0         0
        -1         0         0
        -1         0         0
        -2        -2        -2
        -2        -2        -2
        -2        -2        -2
        -3         1        -1
        -3         1        -1
        -3         1        -1
        -3         2        -3
        -3         2        -3
        -3         2        -3
         1         0        -4
         1         0        -4
         1         0        -4
        -2         3         2
        -2         3         2
        -2         3         2
         0         0         1
         0         0         1
         0         0         1
        -2         3         6
        -2         3         6
        -2         3         6
        -1        -4         4
        -1        -4         4
        -1        -4         4
         0        -1         3
         0        -1         3
         0        -1         3
         1         0         1
         1         0         1
         1         0         1
        -3         3         2
        -3         3         2
        -3         3         2
         1         2         3
         1         2         3
         1         2         3
        -3         0         0
        -3         0         0
        -3         0         0
        -2         3        -2
        -2         3        -2
        -2         3        -2
         1         1        -2
         1         1        -2
         1         1        -2
         0         1         1
         0         1         1
         0         1         1
         3         1        -1
         3         1        -1
         3         1        -1
         3        -1         2
         3        -1         2
         3        -1         2
         1        -1        -3
         1        -1        -3
         1        -1        -3
        -2        -2         0
        -2        -2         0
        -2        -2         0
         0         2         0
         0         2         0
         0         2         0
        -2         0        -1
        -2         0        -1
        -2         0        -1
         0        -4         0
         0        -4         0
         0        -4         0
         1         3         1
         1         3         1
         1         3         1
        -1         0        -2
        -1         0        -2
        -1         0        -2
         1         2        -1
         1         2        -1
         1         2        -1
         3        -1         0
         3        -1         0
         3        -1         0
        -1         0        -1
        -1         0        -1
        -1         0        -1
        -3         0        -2
        -3         0        -2
        -3         0        -2
         0        -2         1
         0        -2         1
         0        -2         1
         2         2         1
         2         2         1
         2         2         1
        -1         0         0
        -1         0         0
        -1         0         0
        -2        -2         0
        -2        -2         0
        -2        -2         0
        -2        -2        -1
        -2        -2        -1
        -2        -2        -1
        -2        -1         1
        -2        -1         1
        -2        -1         1
         0         2         1
         0         2         1
         0         2         1
         0         0        -3
         0         0        -3
         0         0        -3
         0         0         0
         0         0         0
         0         0         0
         0        -1        -1
         0        -1        -1
         0        -1        -1
        -2         0        -3
        -2         0        -3
        -2         0        -3
         4        -2         0
         4        -2         0
         4        -2         0
         2        -3        -4
         2        -3        -4
         2        -3        -4
         4         2         0
         4         2         0
         4         2         0
         4        -1        -1
         4        -1        -1
         4        -1        -1
         0        -1        -1
         0        -1        -1
         0        -1        -1
         0        -1         0
         0        -1         0
         0        -1         0
         1        -1        -2
         1        -1        -2
         1        -1        -2
        -1        -1         0
        -1        -1         0
        -1        -1         0
        -4         3         5
        -4         3         5
        -4         3         5
        -3         2        -1
        -3         2        -1
        -3         2        -1
        -1         3        -1
        -1         3        -1
        -1         3        -1
        -1         3        -2
        -1         3        -2
        -1         3        -2
         0         0        -2
         0         0        -2
         0         0        -2
         0         1         2
         0         1         2
         0         1         2
        -3         2        -1
        -3         2        -1
        -3         2        -1
        -1        -2         3
        -1        -2         3
        -1        -2         3
        -1         2         0
        -1         2         0
        -1         2         0
         0         1        -2
         0         1        -2
         0         1        -2
        -1         1        -3
        -1         1        -3
        -1         1        -3
         0         2         0
         0         2         0
         0         2         0
         1         5        -1
         1         5        -1
         1         5        -1
         0        -1         2
         0        -1         2
         0        -1         2
        -1        -2         0
        -1        -2         0
        -1        -2         0
         1         1         1
         1         1         1
         1         1         1
         0        -5         2
[truncated: 471,497 more chars]
