# Supplementary material for: Understanding the riddle of amine oxidase flavoenzyme reactivity on the stereoisomers of N‐methyl‐dopa and N‐methyl‐tyrosine
Source: J Mol Recognit. 2023 Nov 15;37(2):e3068. doi: 10.1002/jmr.3068 (PMC11475575; doi:10.1002/jmr.3068)
Supplement: Supplementary file 1 — Data S1. Supporting Information. [file JMR-37-e3068-s002.zip › free_ener/proteins/LOPtoLYR/LOP_L1.cnf]

TITLE
	final configuration
END
TIMESTEP
          50000 3100.000000000
END
POSITION
# first 24 chars ignored
    1 SER   H1         1    0.068904954    1.277144955    3.501069017
    1 SER   H2         2   -0.004245689    1.161999713    3.414629457
    1 SER   N          3    0.066976716    1.232147185    3.411776451
    1 SER   H3         4    0.027057178    1.299633825    3.349712150
    1 SER   CA         5    0.197419715    1.168658582    3.387998109
    1 SER   CB         6    0.200287382    1.038300883    3.468052340
    1 SER   OG         7    0.086952144    0.961583284    3.426587462
    1 SER   HG         8    0.084953606    0.868124109    3.462115391
    1 SER   C          9    0.231905432    1.134271662    3.242944322
    1 SER   O         10    0.143717809    1.104756943    3.162431768
    2 ILE   N         11    0.358883429    1.133124792    3.203370838
    2 ILE   H         12    0.433278307    1.163135113    3.263092781
    2 ILE   CA        13    0.410805851    1.064215917    3.084339013
    2 ILE   CB        14    0.538574214    1.138857729    3.045398306
    2 ILE   CG1       15    0.518741055    1.281934940    2.994932603
    2 ILE   CG2       16    0.598254020    1.070802990    2.922040674
    2 ILE   CD        17    0.407358348    1.311417626    2.894246743
    2 ILE   C         18    0.429926698    0.914634832    3.110221302
    2 ILE   O         19    0.513486266    0.883687571    3.195009576
    3 PRO   N         20    0.369924256    0.822627782    3.035217483
    3 PRO   CA        21    0.371969645    0.676388523    3.050136505
    3 PRO   CB        22    0.287244510    0.616544932    2.937662060
    3 PRO   CG        23    0.302643533    0.722432753    2.828286658
    3 PRO   CD        24    0.306951418    0.854068433    2.906154408
    3 PRO   C         25    0.512026498    0.615452927    3.041123421
    3 PRO   O         26    0.599601154    0.662985922    2.969010456
    4 ASN   N         27    0.538174554    0.506531434    3.112811272
    4 ASN   H         28    0.473351339    0.482044672    3.184910119
    4 ASN   CA        29    0.669901827    0.441630956    3.106382359
    4 ASN   CB        30    0.703167025    0.397084791    3.248923741
    4 ASN   CG        31    0.841460582    0.333439583    3.264162219
    4 ASN   OD1       32    0.845288015    0.211546267    3.280081655
    4 ASN   ND2       33    0.947196593    0.411980400    3.282577019
    4 ASN   HD21      34    1.031428535    0.362048542    3.302841516
    4 ASN   HD22      35    0.940254624    0.511728870    3.281735976
    4 ASN   C         36    0.671994915    0.309533185    3.029210716
    4 ASN   O         37    0.751818775    0.293839652    2.936956446
    5 SER   N         38    0.568301868    0.228026167    3.046378148
    5 SER   H         39    0.500435016    0.240458061    3.118762743
    5 SER   CA        40    0.564926375    0.098375346    2.977154325
    5 SER   CB        41    0.529658792    8.507989102    3.072706807
    5 SER   OG        42    0.417115588    8.538921540    3.155352110
    5 SER   HG        43    0.413028837    8.633052554    3.188858083
    5 SER   C         44    0.477636713    0.074980316    2.853681342
    5 SER   O         45    0.355326521    0.065444140    2.862528095
    6 PHE   N         46    0.542828149    0.055682507    2.739369144
    6 PHE   H         47    0.641974017    0.050733532    2.751517191
    6 PHE   CA        48    0.478191606    0.037056571    2.608657564
    6 PHE   CB        49    0.535655684    0.131372445    2.502769341
    6 PHE   CG        50    0.479096508    0.272028385    2.523434174
    6 PHE   CD1       51    0.531758862    0.356240545    2.620669068
    6 PHE   HD1       52    0.609477795    0.319753245    2.687805687
    6 PHE   CD2       53    0.410765981    0.330903818    2.417683559
    6 PHE   HD2       54    0.378845117    0.268525331    2.334183808
    6 PHE   CE1       55    0.505902398    0.492785532    2.617860098
    6 PHE   HE1       56    0.544188395    0.554314408    2.699275020
    6 PHE   CE2       57    0.385828394    0.467641503    2.418464596
    6 PHE   HE2       58    0.337424222    0.511653626    2.331290691
    6 PHE   CZ        59    0.430920202    0.553656628    2.517907654
    6 PHE   HZ        60    0.393889404    0.654775063    2.534782810
    6 PHE   C         61    0.499001181    8.417483564    2.559447641
    6 PHE   O         62    0.607027520    8.365422487    2.532060637
    7 ILE   N         63    0.382579359    8.360909314    2.528898638
    7 ILE   H         64    0.293448782    8.405195008    2.519215475
    7 ILE   CA        65    0.385371499    8.227937387    2.466291526
    7 ILE   CB        66    0.327178862    8.113730950    2.549808838
    7 ILE   CG1       67    0.390964244    8.123872290    2.688512275
    7 ILE   CG2       68    0.359545548    7.975754550    2.492137885
    7 ILE   CD        69    0.361229816    8.015704773    2.792553765
    7 ILE   C         70    0.324497531    8.225475313    2.325953385
    7 ILE   O         71    0.206697864    8.251349656    2.301813316
    8 ILE   N         72    0.414596655    8.219318803    2.228323355
    8 ILE   H         73    0.509504912    8.210006815    2.258418210
    8 ILE   CA        74    0.383212147    8.225332532    2.084835253
    8 ILE   CB        75    0.498278914    8.286142305    2.004388721
    8 ILE   CG1       76    0.551585253    8.411707129    2.073698827
    8 ILE   CG2       77    0.447814466    8.313968850    1.862656574
    8 ILE   CD        78    0.684521449    8.462826214    2.017807973
    8 ILE   C         79    0.351031094    8.085169231    2.032627243
    8 ILE   O         80    0.431890429    7.992623099    2.027401742
    9 VAL   N         81    0.220026492    8.068593425    2.016752045
    9 VAL   H         82    0.158421672    8.147303977    2.013534318
    9 VAL   CA        83    0.164233128    7.941941804    1.967167152
    9 VAL   CB        84    0.022234154    7.922518881    2.020729877
    9 VAL   CG1       85   -0.022427023    7.777571010    2.000569151
    9 VAL   CG2       86    0.013382366    7.959038254    2.169047121
    9 VAL   C         87    0.173802835    7.925186665    1.815375187
    9 VAL   O         88    0.108598545    8.000381416    1.743084420
   10 GLY   N         89    0.263877171    7.834552976    1.778465688
   10 GLY   H         90    0.307452645    7.779441317    1.849626592
   10 GLY   CA        91    0.306302184    7.812815343    1.639409288
   10 GLY   C         92    0.421646854    7.905018485    1.599312545
   10 GLY   O         93    0.399593011    8.023765812    1.576015814
   11 SER   N         94    0.519556184    7.840298124    1.536749570
   11 SER   H         95    0.501236894    7.749448331    1.499190143
   11 SER   CA        96    0.641470204    7.892039548    1.472933309
   11 SER   CB        97    0.759055350    7.804151774    1.516056009
   11 SER   OG        98    0.887282631    7.859458580    1.485211196
   11 SER   HG        99    0.896402551    7.868057332    1.385999910
   11 SER   C        100    0.631818455    7.906608146    1.320930884
   11 SER   O        101    0.725293419    7.869809876    1.249956917
   12 GLY   N        102    0.504068076    7.920530023    1.286621437
   12 GLY   H        103    0.407379492    7.896460239    1.295220669
   12 GLY   CA       104    0.479679898    7.958549070    1.146737203
   12 GLY   C        105    0.495760946    8.109555760    1.127974846
   12 GLY   O        106    0.556826605    8.180418072    1.207846224
   13 VAL   N        107    0.450303529    8.171440805    1.019379961
   13 VAL   H        108    0.389147629    8.122620894    0.957111996
   13 VAL   CA       109    0.490112679    8.304305164    0.970696619
   13 VAL   CB       110    0.430252085    8.345502214    0.836045894
   13 VAL   CG1      111    0.482833111    8.253579161    0.725624149
   13 VAL   CG2      112    0.277395637    8.339511046    0.834109844
   13 VAL   C        113    0.479116683    8.423280559    1.066282845
   13 VAL   O        114    0.585341424    8.477863627    1.095736314
   14 PHE   N        115    0.357518081    8.442513651    1.116589473
   14 PHE   H        116    0.273963601    8.396494165    1.086583624
   14 PHE   CA       117    0.341389864    0.018532021    1.223310445
   14 PHE   CB       118    0.193924242    0.029667197    1.262504745
   14 PHE   CG       119    0.102996877    0.054407817    1.141981911
   14 PHE   CD1      120    0.022751595    8.471064649    1.104466875
   14 PHE   HD1      121   -0.001594769    8.396104907    1.179756464
   14 PHE   CD2      122    0.116933824    0.163790874    1.057363403
   14 PHE   HD2      123    0.172757398    0.251468788    1.090171339
   14 PHE   CE1      124    7.756827581    8.475000417    0.980172839
   14 PHE   HE1      125    7.705825624    8.382632150    0.952825270
   14 PHE   CE2      126    0.060037984    0.164537775    0.930543506
   14 PHE   HE2      127    0.074844619    0.249617126    0.864036578
   14 PHE   CZ       128    7.779955490    0.055271467    0.890979565
   14 PHE   HZ       129    7.736519308    0.049764124    0.791159950
   14 PHE   C        130    0.416154667    8.512762325    1.353503549
   14 PHE   O        131    0.497447404    8.594243945    1.396902765
   15 GLY   N        132    0.411467410    8.385799923    1.392863033
   15 GLY   H        133    0.357913427    8.318129339    1.342339233
   15 GLY   CA       134    0.486374454    8.331683508    1.507188544
   15 GLY   C        135    0.636513657    8.361187326    1.508001119
   15 GLY   O        136    0.688975307    8.425078733    1.599091444
   16 LEU   N        137    0.697512822    8.343128002    1.391201949
   16 LEU   H        138    0.647292566    8.314983930    1.309435029
   16 LEU   CA       139    0.836762968    8.383635938    1.367143217
   16 LEU   CB       140    0.905044597    8.301541050    1.257557759
   16 LEU   CG       141    0.980041437    8.177883988    1.307535497
   16 LEU   CD1      142    1.031142107    8.082184309    1.199650046
   16 LEU   CD2      143    1.092747456    8.230834424    1.396452908
   16 LEU   C        144    0.864637208    0.009345883    1.350204367
   16 LEU   O        145    0.957901368    0.053880085    1.416903045
   17 SER   N        146    0.779913436    0.082737339    1.278610087
   17 SER   H        147    0.703156889    0.040387861    1.230481339
   17 SER   CA       148    0.778697775    0.229735601    1.278197846
   17 SER   CB       149    0.666921233    0.287532145    1.191141581
   17 SER   OG       150    0.668449713    0.430450534    1.186445458
   17 SER   HG       151    0.667975067    0.457866719    1.090275987
   17 SER   C        152    0.780678979    0.293013461    1.417494369
   17 SER   O        153    0.872015000    0.373253132    1.436193801
   18 LEU   N        154    0.702024311    0.244445085    1.513122247
   18 LEU   H        155    0.641579899    0.168331434    1.489572638
   18 LEU   CA       156    0.695983350    0.289229820    1.653007729
   18 LEU   CB       157    0.571200773    0.225163599    1.714127048
   18 LEU   CG       158    0.445215075    0.304346478    1.678481939
   18 LEU   CD1      159    0.326589423    0.210602332    1.701912048
   18 LEU   CD2      160    0.431589825    0.431140090    1.763039517
   18 LEU   C        161    0.822964758    0.265758222    1.735067368
   18 LEU   O        162    0.890291550    0.359174041    1.778336597
   19 ALA   N        163    0.865781125    0.139897566    1.730925130
   19 ALA   H        164    0.814483979    0.072438485    1.677827343
   19 ALA   CA       165    0.983259549    0.084424454    1.799704012
   19 ALA   CB       166    1.007068269   -0.062904086    1.765967872
   19 ALA   C        167    1.112997013    0.156810671    1.763085438
   19 ALA   O        168    1.185921232    0.200382584    1.852037853
   20 TYR   N        169    1.124331054    0.191928210    1.635301760
   20 TYR   H        170    1.072285796    0.145661841    1.563524096
   20 TYR   CA       171    1.244391796    0.259885949    1.584535491
   20 TYR   CB       172    1.271975277    0.235431155    1.436027692
   20 TYR   CG       173    1.408980134    0.282959181    1.387245149
   20 TYR   CD1      174    1.515092060    0.198219652    1.357550767
   20 TYR   HD1      175    1.513009827    0.093349222    1.387212041
   20 TYR   CD2      176    1.420127468    0.418524058    1.358627815
   20 TYR   HD2      177    1.338133938    0.485112459    1.385535717
   20 TYR   CE1      178    1.632150544    0.255160301    1.308786931
   20 TYR   HE1      179    1.722120539    0.193632629    1.309644276
   20 TYR   CE2      180    1.533412089    0.476858096    1.303104502
   20 TYR   HE2      181    1.541866364    0.585435436    1.307629738
   20 TYR   CZ       182    1.638775767    0.390188607    1.276501457
   20 TYR   OH       183    1.749282225    0.439305880    1.214290872
   20 TYR   HH       184    1.724600418    0.485592744    1.129153762
   20 TYR   C        185    1.247669178    0.407482081    1.624761131
   20 TYR   O        186    1.342897929    0.446619059    1.692071232
   21 ALA   N        187    1.130454533    0.470019428    1.618448808
   21 ALA   H        188    1.045110244    0.423847919    1.594230999
   21 ALA   CA       189    1.119004740    0.610193964    1.661201505
   21 ALA   CB       190    0.980743744    0.661236774    1.620115389
   21 ALA   C        191    1.139754834    0.620743466    1.812416343
   21 ALA   O        192    1.213913366    0.704168523    1.864086047
   22 LEU   N        193    1.090968238    0.518886381    1.882641580
   22 LEU   H        194    1.018340182    0.460902406    1.845735154
   22 LEU   CA       195    1.111730364    0.515914309    2.028145555
   22 LEU   CB       196    1.033511164    0.396024089    2.082168980
   22 LEU   CG       197    0.885491741    0.429482386    2.101597215
   22 LEU   CD1      198    0.798352607    0.305379065    2.081247314
   22 LEU   CD2      199    0.850873598    0.480002496    2.241792852
   22 LEU   C        200    1.257722694    0.510478834    2.073623230
   22 LEU   O        201    1.298539976    0.593564507    2.154615240
   23 SER   N        202    1.337799582    0.420472903    2.017249091
   23 SER   H        203    1.295301322    0.350512219    1.959796758
   23 SER   CA       204    1.481289834    0.410759561    2.047665850
   23 SER   CB       205    1.529715666    0.269418599    2.014667521
   23 SER   OG       206    1.648968462    0.228688803    2.082277902
   23 SER   HG       207    1.649564961    0.128936042    2.089279386
   23 SER   C        208    1.572617101    0.521717401    1.995142150
   23 SER   O        209    1.662249996    0.565089148    2.067367805
   24 LEU   N        210    1.523261042    0.578730976    1.885582464
   24 LEU   H        211    1.434290497    0.566270179    1.841645976
   24 LEU   CA       212    1.596472144    0.693676565    1.830476889
   24 LEU   CB       213    1.546513029    0.718488394    1.687999386
   24 LEU   CG       214    1.610662904    0.837147313    1.615784039
   24 LEU   CD1      215    1.761600309    0.820804452    1.596873485
   24 LEU   CD2      216    1.560628103    0.846229174    1.471485640
   24 LEU   C        217    1.580324233    0.812811673    1.925129425
   24 LEU   O        218    1.674875360    0.870232189    1.978918497
   25 ASP   N        219    1.454426488    0.839772796    1.958473695
   25 ASP   H        220    1.374101436    0.794270156    1.920023948
   25 ASP   CA       221    1.420467471    0.950807770    2.048637318
   25 ASP   CB       222    1.273861376    0.950024529    2.092396412
   25 ASP   CG       223    1.227785900    1.084146738    2.149788349
   25 ASP   OD1      224    1.237389569    1.118451245    2.269599440
   25 ASP   OD2      225    1.193143934    1.164033488    2.060105451
   25 ASP   C        226    1.501324485    0.947253383    2.178488544
   25 ASP   O        227    1.513882730    0.842118903    2.241082623
   26 ASP   N        228    1.571810049    1.055562289    2.209962420
   26 ASP   H        229    1.579749703    1.124227710    2.137686427
   26 ASP   CA       230    1.651100472    1.070311307    2.332847536
   26 ASP   CB       231    1.754272866    1.181684289    2.313890656
   26 ASP   CG       232    1.869728170    1.174867777    2.414065115
   26 ASP   OD1      233    1.967703163    1.107703458    2.375130172
   26 ASP   OD2      234    1.866701280    1.241042174    2.520068765
   26 ASP   C        235    1.577914224    1.086905504    2.466196664
   26 ASP   O        236    1.623798370    1.020207079    2.558813255
   27 ARG   N        237    1.471422380    1.166393889    2.460484754
   27 ARG   H        238    1.446169222    1.196427548    2.368499995
   27 ARG   CA       239    1.385729345    1.186567357    2.578222034
   27 ARG   CB       240    1.280014919    1.291447689    2.543089300
   27 ARG   CG       241    1.342704326    1.430894902    2.548952120
   27 ARG   CD       242    1.236714696    1.538411266    2.524061551
   27 ARG   NE       243    1.309780292    1.665915613    2.527395054
   27 ARG   HE       244    1.353396740    1.685815388    2.615153792
   27 ARG   CZ       245    1.329306450    1.742110598    2.418895230
   27 ARG   NH1      246    1.378132034    1.866378445    2.430277091
   27 ARG   HH11     247    1.403972985    1.922648549    2.351743896
   27 ARG   HH12     248    1.375853563    1.892815223    2.526698624
   27 ARG   NH2      249    1.305299115    1.689677654    2.297928499
   27 ARG   HH21     250    1.321047500    1.726794458    2.206415972
   27 ARG   HH22     251    1.237870622    1.616044195    2.292315682
   27 ARG   C        252    1.313341257    1.058825168    2.621243804
   27 ARG   O        253    1.300533774    1.034536638    2.741150933
   28 PHE   N        254    1.280917487    0.966621628    2.531028455
   28 PHE   H        255    1.270573091    1.005267566    2.439370539
   28 PHE   CA       256    1.221723218    0.834054343    2.554090592
   28 PHE   CB       257    1.147016298    0.774993434    2.434325202
   28 PHE   CG       258    0.998705357    0.806577617    2.413936145
   28 PHE   CD1      259    0.955064615    0.923314891    2.352382292
   28 PHE   HD1      260    1.032054018    0.988749201    2.311486999
   28 PHE   CD2      261    0.908767351    0.717129222    2.470763541
   28 PHE   HD2      262    0.934608149    0.627791634    2.527614560
   28 PHE   CE1      263    0.819970676    0.948435795    2.331358006
   28 PHE   HE1      264    0.789999552    1.033972675    2.270792923
   28 PHE   CE2      265    0.774078069    0.747701254    2.455015856
   28 PHE   HE2      266    0.704593090    0.669970108    2.486807312
   28 PHE   CZ       267    0.728356038    0.858298129    2.384300775
   28 PHE   HZ       268    0.622274380    0.883250473    2.386923157
   28 PHE   C        269    1.317152913    0.732430547    2.617136244
   28 PHE   O        270    1.268614857    0.627377582    2.658840712
   29 ALA   N        271    1.435222977    0.769283735    2.666038475
   29 ALA   H        272    1.472835616    0.860440205    2.649398432
   29 ALA   CA       273    1.537359558    0.678054489    2.719494929
   29 ALA   CB       274    1.652321446    0.768403854    2.764586724
   29 ALA   C        275    1.498558173    0.577339371    2.827945027
   29 ALA   O        276    1.517495723    0.456802857    2.812411022
   30 ASP   N        277    1.436985921    0.627571400    2.934608899
   30 ASP   H        278    1.436472492    0.726116779    2.951652015
   30 ASP   CA       279    1.393779023    0.544733916    3.048086001
   30 ASP   CB       280    1.377397389    0.625234141    3.177150457
   30 ASP   CG       281    1.311316975    0.759300361    3.144455016
   30 ASP   OD1      282    1.192931779    0.775978845    3.180948333
   30 ASP   OD2      283    1.381564910    0.849573709    3.094040995
   30 ASP   C        284    1.271591888    0.456006294    3.023364739
   30 ASP   O        285    1.249216960    0.354182335    3.088655791
   31 LYSH  N        286    1.201248430    0.478802116    2.912815499
   31 LYSH  H        287    1.257372760    0.531810928    2.849250300
   31 LYSH  CA       288    1.075993286    0.411949031    2.874669587
   31 LYSH  CB       289    0.990898224    0.494513731    2.777959980
   31 LYSH  CG       290    0.908818687    0.595539510    2.858369699
   31 LYSH  CD       291    0.990195706    0.711688563    2.915758032
   31 LYSH  CE       292    0.913670104    0.805549796    3.009261433
   31 LYSH  NZ       293    0.990459920    0.924053106    3.050074558
   31 LYSH  HZ1      294    1.006298581    0.974038626    2.964926032
   31 LYSH  HZ2      295    1.077669214    0.885821141    3.080645176
   31 LYSH  HZ3      296    0.938854649    0.973987679    3.119669295
   31 LYSH  C        297    1.084402044    0.265450887    2.831313047
   31 LYSH  O        298    1.153963484    0.219422233    2.740906337
   32 LYSH  N        299    1.014010644    0.183402690    2.908793818
   32 LYSH  H        300    0.946217116    0.218283598    2.973518847
   32 LYSH  CA       301    1.019018701    0.037086160    2.895616717
   32 LYSH  CB       302    0.960867123   -0.027615565    3.021462288
   32 LYSH  CG       303    0.957639501    8.343245056    3.017860807
   32 LYSH  CD       304    0.891902810    8.290996210    3.145762232
   32 LYSH  CE       305    0.897734611    8.138109527    3.144967331
   32 LYSH  NZ       306    1.029116382    8.082615041    3.180610601
   32 LYSH  HZ1      307    1.097397894    8.118086623    3.116738247
   32 LYSH  HZ2      308    1.036261924    7.983702377    3.167752530
   32 LYSH  HZ3      309    1.059029021    8.102617046    3.273911995
   32 LYSH  C        310    0.937538071    8.522837691    2.771816479
   32 LYSH  O        311    0.817135795    8.498233117    2.766573521
   33 ILE   N        312    1.009124887    8.505409147    2.661074734
   33 ILE   H        313    1.107043276    8.523801161    2.669714524
   33 ILE   CA       314    0.952456815    8.457046175    2.534344431
   33 ILE   CB       315    0.997705455    0.022185555    2.418339144
   33 ILE   CG1      316    1.006247003    0.172818900    2.443748106
   33 ILE   CG2      317    0.906453390   -0.012141425    2.300420963
   33 ILE   CD       318    0.882420763    0.235613470    2.508043763
   33 ILE   C        319    0.964080690    8.305603009    2.515937060
   33 ILE   O        320    1.076406904    8.261193212    2.492664048
   34 ILE   N        321    0.854626240    8.243639405    2.472691404
   34 ILE   H        322    0.770645987    8.297036782    2.482522583
   34 ILE   CA       323    0.845185202    8.100426384    2.440890698
   34 ILE   CB       324    0.770328629    8.023300203    2.549797576
   34 ILE   CG1      325    0.837439051    8.047722428    2.685113001
   34 ILE   CG2      326    0.747202374    7.873564063    2.528412345
   34 ILE   CD       327    0.771778001    7.983859842    2.807665739
   34 ILE   C        328    0.776256847    8.073474547    2.306976462
   34 ILE   O        329    0.670845683    8.129781005    2.277837887
   35 LEU   N        330    0.841052943    7.990127150    2.226071345
   35 LEU   H        331    0.924324456    7.941757532    2.253037436
   35 LEU   CA       332    0.791505279    7.951543983    2.093146375
   35 LEU   CB       333    0.912254933    7.984833617    2.005258639
   35 LEU   CG       334    0.884672411    7.978704672    1.854890066
   35 LEU   CD1      335    0.778014665    8.076940371    1.806075593
   35 LEU   CD2      336    1.013773101    8.006356378    1.777584772
   35 LEU   C        337    0.756604161    7.802780121    2.101125007
   35 LEU   O        338    0.849270408    7.722333139    2.109596123
   36 VAL   N        339    0.630126155    7.771862732    2.073988078
   36 VAL   H        340    0.561864271    7.843600324    2.060025258
   36 VAL   CA       341    0.570542901    7.638487335    2.090496358
   36 VAL   CB       342    0.449954423    7.643106790    2.184551952
   36 VAL   CG1      343    0.381587821    7.509199748    2.212904898
   36 VAL   CG2      344    0.485588495    7.702156143    2.321122430
   36 VAL   C        345    0.518613672    7.586194368    1.956415122
   36 VAL   O        346    0.457490628    7.672016240    1.892929008
   37 ASP   N        347    0.567482688    7.471375465    1.910371076
   37 ASP   H        348    0.624223504    7.412358202    1.967811555
   37 ASP   CA       349    0.540168109    7.424131452    1.773867794
   37 ASP   CB       350    0.617811172    7.500675279    1.666521248
   37 ASP   CG       351    0.559731944    7.477746407    1.526853299
   37 ASP   OD1      352    0.470596337    7.553075747    1.482084104
   37 ASP   OD2      353    0.594450387    7.376298029    1.462605043
   37 ASP   C        354    0.544398653    7.271334453    1.767037587
   37 ASP   O        355    0.608090890    7.219690332    1.858725506
   38 ARG   N        356    0.460698884    7.215894858    1.679803514
   38 ARG   H        357    0.383829813    7.274924974    1.655161367
   38 ARG   CA       358    0.457043837    7.072217905    1.648886581
   38 ARG   CB       359    0.346615614    7.041277821    1.547608280
   38 ARG   CG       360    0.314944126    6.894413017    1.518641651
   38 ARG   CD       361    0.235818571    6.883737715    1.388114855
   38 ARG   NE       362    0.175021158    6.750890295    1.371965532
   38 ARG   HE       363    0.146991569    6.708479984    1.458081311
   38 ARG   CZ       364    0.152644390    6.687265816    1.256186600
   38 ARG   NH1      365    0.089653361    6.569108084    1.261270852
   38 ARG   HH11     366    0.062243974    6.523053880    1.176851916
   38 ARG   HH12     367    0.086128101    6.519503076    1.348023661
   38 ARG   NH2      368    0.203780550    6.726104199    1.138574281
   38 ARG   HH21     369    0.168055162    6.686778520    1.053859980
   38 ARG   HH22     370    0.274301229    6.796996637    1.137551456
   38 ARG   C        371    0.586888157    7.025989553    1.582438042
   38 ARG   O        372    0.647584542    6.929488024    1.628627598
   39 TRP   N        373    0.637571406    7.101162917    1.485128449
   39 TRP   H        374    0.603774124    7.191571133    1.458957736
   39 TRP   CA       375    0.757370113    7.059027817    1.411080490
   39 TRP   CB       376    0.778717844    7.143038547    1.284989028
   39 TRP   CG       377    0.897800472    7.109824451    1.194855928
   39 TRP   CD1      378    0.984118649    7.207391816    1.168069646
   39 TRP   HD1      379    0.975112244    7.310447045    1.202389763
   39 TRP   CD2      380    0.933214275    6.994483813    1.125842021
   39 TRP   NE1      381    1.077910582    7.158395800    1.087492064
   39 TRP   HE1      382    1.160820693    7.208593001    1.062872047
   39 TRP   CE2      383    1.048937129    7.031863223    1.058528749
   39 TRP   CE3      384    0.871705676    6.874167736    1.093234096
   39 TRP   HE3      385    0.787591539    6.839502745    1.153268594
   39 TRP   CZ2      386    1.103234335    6.946102788    0.963572869
   39 TRP   HZ2      387    1.200278321    6.970384646    0.920301862
   39 TRP   CZ3      388    0.916403809    6.799187472    0.985055796
   39 TRP   HZ3      389    0.844212664    6.730562605    0.940783259
   39 TRP   CH2      390    1.037619503    6.829989497    0.924398646
   39 TRP   HH2      391    1.058432180    6.792419623    0.824217172
   39 TRP   C        392    0.889515020    7.048223479    1.487423982
   39 TRP   O        393    0.944121708    7.142219970    1.544951049
   40 ASN   N        394    0.952949679    6.931808172    1.476770592
   40 ASN   H        395    0.911473459    6.849505371    1.437956352
   40 ASN   CA       396    1.091276102    6.909337106    1.521154097
   40 ASN   CB       397    1.104571802    6.757131828    1.529070145
   40 ASN   CG       398    1.031888693    6.697902155    1.649971088
   40 ASN   OD1      399    1.090451245    6.711100490    1.757326625
   40 ASN   ND2      400    0.905678025    6.656921555    1.641139350
   40 ASN   HD21     401    0.859673385    6.616194797    1.720027171
   40 ASN   HD22     402    0.858891535    6.677685501    1.555240430
   40 ASN   C        403    1.185330531    6.984921997    1.427067280
   40 ASN   O        404    1.247019285    6.921501561    1.341619445
   41 PHE   N        405    1.208759618    7.109670119    1.466833439
   41 PHE   H        406    1.160507889    7.147011429    1.546063411
   41 PHE   CA       407    1.303836951    7.199485424    1.399732149
   41 PHE   CB       408    1.286134022    7.335785226    1.466966492
   41 PHE   CG       409    1.183265466    7.424044810    1.395972368
   41 PHE   CD1      410    1.053729517    7.437713267    1.444507727
   41 PHE   HD1      411    1.025517762    7.382608493    1.534217245
   41 PHE   CD2      412    1.213938175    7.487900032    1.276374092
   41 PHE   HD2      413    1.319848723    7.499550802    1.253353980
   41 PHE   CE1      414    0.954295809    7.514782404    1.385381553
   41 PHE   HE1      415    0.850268567    7.509281973    1.417439459
   41 PHE   CE2      416    1.116101014    7.565491281    1.215312883
   41 PHE   HE2      417    1.142404586    7.607056734    1.118039106
   41 PHE   CZ       418    0.991287454    7.587087070    1.272565786
   41 PHE   HZ       419    0.922041605    7.658508954    1.228013374
   41 PHE   C        420    1.446485954    7.144148153    1.401319628
   41 PHE   O        421    1.504575065    7.114557350    1.297010587
   42 GLU   N        422    1.494244671    7.114926928    1.521967537
   42 GLU   H        423    1.446113582    7.155157181    1.599856909
   42 GLU   CA       424    1.613711752    7.033663873    1.549084376
   42 GLU   CB       425    1.669691486    7.070211055    1.686712302
   42 GLU   CG       426    1.747462243    7.201503286    1.697842084
   42 GLU   CD       427    1.864654228    7.202159122    1.599492364
   42 GLU   OE1      428    1.890175891    7.312428571    1.546440733
   42 GLU   OE2      429    1.942726774    7.106829407    1.578470716
   42 GLU   C        430    1.583370138    6.884842325    1.530528619
   42 GLU   O        431    1.515502492    6.823518293    1.612771617
   43 PRO   N        432    1.632497610    6.817393550    1.426953856
   43 PRO   CA       433    1.593410752    6.683486776    1.380562125
   43 PRO   CB       434    1.632020149    6.688032040    1.232583645
   43 PRO   CG       435    1.760826868    6.770590680    1.234141765
   43 PRO   CD       436    1.732870124    6.878688179    1.338748800
   43 PRO   C        437    1.649107796    6.568176357    1.464315803
   43 PRO   O        438    1.766419668    6.578845494    1.499739473
   44 PRO   N        439    1.568854212    6.466264430    1.493709758
   44 PRO   CA       440    1.613794303    6.353403328    1.576499384
   44 PRO   CB       441    1.487267035    6.268247065    1.564224038
   44 PRO   CG       442    1.380857899    6.375372496    1.588943734
   44 PRO   CD       443    1.422692135    6.479091883    1.484535018
   44 PRO   C        444    1.744523870    6.290148390    1.528327855
   44 PRO   O        445    1.745019498    6.257614689    1.409703598
   45 ASN   N        446    1.843479623    6.282001273    1.616817235
   45 ASN   H        447    1.838827480    6.315100327    1.711070663
   45 ASN   CA       448    1.975023249    6.223785854    1.586519428
   45 ASN   CB       449    1.976804075    6.088171539    1.515730287
   45 ASN   CG       450    1.921807389    5.980761789    1.609791392
   45 ASN   OD1      451    1.992879257    5.943782624    1.703106859
   45 ASN   ND2      452    1.833140079    5.894991763    1.560096466
   45 ASN   HD21     453    1.816898941    5.811201341    1.612194607
   45 ASN   HD22     454    1.764352730    5.923051688    1.493165634
   45 ASN   C        455    2.078733407    6.309774057    1.513989151
   45 ASN   O        456    2.192158255    6.309529217    1.561561502
   46 ALA   N        457    2.023766844    6.399201797    1.432296532
   46 ALA   H        458    1.927167816    6.423757821    1.440431845
   46 ALA   CA       459    2.095827403    6.493147782    1.345163609
   46 ALA   CB       460    2.026725503    6.489210004    1.208709702
   46 ALA   C        461    2.118566818    6.629927595    1.409856700
   46 ALA   O        462    2.086796521    6.647385010    1.527397973
   47 THR   N        463    2.160979216    6.722229636    1.324004385
   47 THR   H        464    2.208284612    6.697372335    1.239480403
   47 THR   CA       465    2.176858433    6.864090118    1.359152224
   47 THR   CB       466    2.316270731    6.883651609    1.419109509
   47 THR   OG1      467    2.333564908    7.006829373    1.489680389
   47 THR   HG1      468    2.428158241    7.015232734    1.521024272
   47 THR   CG2      469    2.443968263    6.852620103    1.340736230
   47 THR   C        470    2.152546627    6.969969175    1.251403901
   47 THR   O        471    2.170853495    6.950538071    1.131336108
   48 GLY   N        472    2.087699408    7.075267432    1.300386020
   48 GLY   H        473    2.051856607    7.066195980    1.393310273
   48 GLY   CA       474    2.062868399    7.201190048    1.228692245
   48 GLY   C        475    1.914482758    7.233690540    1.210321883
   48 GLY   O        476    1.852327172    7.174337740    1.122321611
   49 SER   N        477    1.868076327    7.352882778    1.246772433
   49 SER   H        478    1.924202490    7.417169047    1.298907170
   49 SER   CA       479    1.723079482    7.376678023    1.251256947
   49 SER   CB       480    1.675697991    7.487510069    1.345495227
   49 SER   OG       481    1.667192318    7.451453955    1.483621239
   49 SER   HG       482    1.758695293    7.412284139    1.493261366
   49 SER   C        483    1.652690277    7.385124444    1.115665189
   49 SER   O        484    1.671716722    7.477796322    1.037052448
   50 VAL   N        485    1.564190065    7.289364910    1.089458132
   50 VAL   H        486    1.515404899    7.249718580    1.167232266
   50 VAL   CA       487    1.505109515    7.271074699    0.956113294
   50 VAL   CB       488    1.527407395    7.127588286    0.907933561
   50 VAL   CG1      489    1.458537369    7.022844100    0.995633426
   50 VAL   CG2      490    1.487798984    7.096871852    0.763376820
   50 VAL   C        491    1.359974547    7.318657831    0.947175538
   50 VAL   O        492    1.288878153    7.315332963    1.047480752
   51 HISA  N        493    1.341631700    7.395097365    0.839888678
   51 HISA  H        494    1.419209627    7.424592181    0.784104260
   51 HISA  CA       495    1.203970979    7.438723388    0.812406379
   51 HISA  CB       496    1.187453934    7.542617382    0.701311852
   51 HISA  CG       497    1.212989034    7.499195707    0.556852445
   51 HISA  ND1      498    1.333012100    7.486595095    0.500931837
   51 HISA  HD1      499    1.418727669    7.492369393    0.552110412
   51 HISA  CD2      500    1.123998318    7.456352739    0.467764637
   51 HISA  HD2      501    1.016675011    7.443134060    0.481474648
   51 HISA  CE1      502    1.319359448    7.432995416    0.379974853
   51 HISA  HE1      503    1.405430470    7.414712104    0.315643756
   51 HISA  NE2      504    1.190002688    7.406871456    0.363433716
   51 HISA  C        505    1.116457803    7.318466163    0.776496614
   51 HISA  O        506    1.163903221    7.219164664    0.721566107
   52 ASN   N        507    0.986019585    7.338731904    0.792774432
   52 ASN   H        508    0.945657685    7.430222324    0.794077070
   52 ASN   CA       509    0.891882647    7.231001619    0.759007679
   52 ASN   CB       510    0.763579387    7.255922053    0.838533004
   52 ASN   CG       511    0.661650803    7.142148272    0.847095621
   52 ASN   OD1      512    0.582256654    7.113410714    0.757654540
   52 ASN   ND2      513    0.686778223    7.043540309    0.932716679
   52 ASN   HD21     514    0.608855057    6.982069570    0.944875196
   52 ASN   HD22     515    0.779871379    7.020576416    0.961080560
   52 ASN   C        516    0.847738781    7.237150262    0.612659396
   52 ASN   O        517    0.792050566    7.337736300    0.568952884
   53 PRO   N        518    0.865336084    7.126003746    0.541764778
   53 PRO   CA       519    0.827505890    7.107212218    0.400972366
   53 PRO   CB       520    0.914239830    6.992302354    0.349145313
   53 PRO   CG       521    0.939013587    6.913754967    0.478085431
   53 PRO   CD       522    0.954149932    7.018587176    0.588484804
   53 PRO   C        523    0.679075746    7.083405075    0.372455058
   53 PRO   O        524    0.644996016    7.086408392    0.254304517
   54 ALA   N        525    0.596038290    7.051377653    0.471304397
   54 ALA   H        526    0.616292952    7.029024777    0.566646360
   54 ALA   CA       527    0.449999836    7.051806814    0.454435280
   54 ALA   CB       528    0.389708666    6.946952177    0.548143850
   54 ALA   C        529    0.384370878    7.186853624    0.483900854
   54 ALA   O        530    0.285550106    7.213473117    0.415661140
   55 ALA   N        531    0.445936407    7.273983600    0.563317710
   55 ALA   H        532    0.531638581    7.254085281    0.610861602
   55 ALA   CA       533    0.394330503    7.408998005    0.590144589
   55 ALA   CB       534    0.487698479    7.492212555    0.678277398
   55 ALA   C        535    0.382368562    7.492402364    0.462435538
   55 ALA   O        536    0.464473970    7.476923721    0.372157460
   56 ALA   N        537    0.280051601    7.576731569    0.451894953
   56 ALA   H        538    0.228967741    7.602407894    0.533947397
   56 ALA   CA       539    0.264182916    7.667231545    0.337131353
   56 ALA   CB       540    0.131521216    7.741897650    0.352455356
   56 ALA   C        541    0.377638818    7.766726798    0.311815593
   56 ALA   O        542    0.407764662    7.792226960    0.195314805
   57 ASN   N        543    0.446018938    7.802025002    0.420297353
   57 ASN   H        544    0.410990972    7.781202020    0.511625764
   57 ASN   CA       545    0.565181778    7.887791343    0.412994514
   57 ASN   CB       546    0.614057852    7.930763817    0.551469367
   57 ASN   CG       547    0.634232612    7.809911860    0.643083062
   57 ASN   OD1      548    0.726679649    7.730333517    0.627310929
   57 ASN   ND2      549    0.561912968    7.797076204    0.753961816
   57 ASN   HD21     550    0.592512644    7.730258116    0.821771260
   57 ASN   HD22     551    0.474606029    7.840937973    0.775236936
   57 ASN   C        552    0.687094529    7.831817426    0.339389739
   57 ASN   O        553    0.754729836    7.911469584    0.274494511
   58 ALA   N        554    0.714195768    7.701625194    0.337271116
   58 ALA   H        555    0.683412005    7.647865235    0.415776386
   58 ALA   CA       556    0.814600311    7.631053395    0.256343005
   58 ALA   CB       557    0.809294647    7.483402222    0.296106776
   58 ALA   C        558    0.782294528    7.640172839    0.107071618
   58 ALA   O        559    0.740825230    7.546263893    0.039311078
   59 ASP   N        560    0.812923710    7.755849599    0.049012834
   59 ASP   H        561    0.870363273    7.821751352    0.097575741
   59 ASP   CA       562    0.793649760    7.772563435   11.225626259
   59 ASP   CB       563    0.654122807    7.824129426   11.189793153
   59 ASP   CG       564    0.615360170    7.836526339   11.042310144
   59 ASP   OD1      565    0.654498620    7.932642580   10.972633496
   59 ASP   OD2      566    0.572906041    7.736997179   10.979752399
   59 ASP   C        567    0.897125511    7.869238625   11.167680639
   59 ASP   O        568    0.925063386    7.971358765   11.230290053
   60 THR   N        569    0.951808612    7.834047184   11.051658125
   60 THR   H        570    0.938919506    7.745082234   11.007842651
   60 THR   CA       571    1.050548255    7.916179657   10.980147841
   60 THR   CB       572    1.123953872    7.850852876   10.862884381
   60 THR   OG1      573    1.043014205    7.774876772   10.772759247
   60 THR   HG1      574    1.110723446    7.723432081   10.720153618
   60 THR   CG2      575    1.238144302    7.767603072   10.921517565
   60 THR   C        576    1.014733877    8.051920891   10.919331742
   60 THR   O        577    1.100383312    8.139769452   10.910571842
   61 SER   N        578    0.885142259    8.081518150   10.914973096
   61 SER   H        579    0.811555317    8.024110749   10.950898818
   61 SER   CA       580    0.840144335    8.183361911   10.818989262
   61 SER   CB       581    0.828866961    8.127446487   10.677016985
   61 SER   OG       582    0.724042533    8.030238645   10.673164305
   61 SER   HG       583    0.643985317    8.083414724   10.700789265
   61 SER   C        584    0.708413682    8.249606765   10.859852179
   61 SER   O        585    0.610737309    8.251598628   10.785106265
   62 ARG   N        586    0.703895313    8.316521510   10.974704188
   62 ARG   H        587    0.790628766    8.329714583   11.022715155
   62 ARG   CA       588    0.588223077    8.394857282   11.020490649
   62 ARG   CB       589    0.563441378    8.371964257   11.169731193
   62 ARG   CG       590    0.517493889    8.235900318   11.222509709
   62 ARG   CD       591    0.388202862    8.177396110   11.165325232
   62 ARG   NE       592    0.342658642    8.059138281   11.239846115
   62 ARG   HE       593    0.368792458    8.104830326   11.324871112
   62 ARG   CZ       594    0.303209258    7.940018681   11.192816262
   62 ARG   NH1      595    0.306046579    7.907954634   11.062739616
   62 ARG   HH11     596    0.266664497    7.818018198   11.043753333
   62 ARG   HH12     597    0.343927109    7.956015720   10.983642727
   62 ARG   NH2      598    0.313513710    7.837951607   11.279043220
   62 ARG   HH21     599    0.295924629    7.742399607   11.255333252
   62 ARG   HH22     600    0.357215411    7.836781994   11.368991155
   62 ARG   C        601    0.605300012    0.018361662   10.982714779
   62 ARG   O        602    0.708762959    0.071789130   11.022356428
   63 VAL   N        603    0.502476451    0.073050748   10.918485477
   63 VAL   H        604    0.412950864    0.028782701   10.923617224
   63 VAL   CA       605    0.511485667    0.205557341   10.855477572
   63 VAL   CB       606    0.414656080    0.206054853   10.737017614
   63 VAL   CG1      607    0.408257957    0.335270729   10.655345420
   63 VAL   CG2      608    0.446636130    0.091580940   10.640658879
   63 VAL   C        609    0.479206730    0.320165404   10.951553698
   63 VAL   O        610    0.405556663    0.305532207   11.048965735
   64 ILE   N        611    0.546741128    0.430704064   10.921455505
   64 ILE   H        612    0.619731357    0.402465666   10.859198186
   64 ILE   CA       613    0.529431394    0.562896157   10.983386527
   64 ILE   CB       614    0.655439761    0.598601139   11.062468445
   64 ILE   CG1      615    0.682432922    0.489523808   11.166307176
   64 ILE   CG2      616    0.624323065    0.728494239   11.137096846
   64 ILE   CD       617    0.811012503    0.526663986   11.240443017
   64 ILE   C        618    0.492654338    0.671162045   10.881740476
   64 ILE   O        619    0.578010537    0.710993599   10.802622601
   65 ARG   N        620    0.362339719    0.679260689   10.856348016
   65 ARG   H        621    0.310490578    0.593969545   10.850198531
   65 ARG   CA       622    0.305553912    0.793004819   10.782535250
   65 ARG   CB       623    0.155344820    0.779684664   10.808419957
   65 ARG   CG       624    0.066158778    0.878549645   10.733019937
   65 ARG   CD       625    7.725104444    0.882916968   10.800527632
   65 ARG   NE       626    7.627503246    0.957682650   10.719935112
   65 ARG   HE       627    7.613816852    0.919183688   10.628663543
   65 ARG   CZ       628    7.554103295    1.064324716   10.754530340
   65 ARG   NH1      629    7.557593428    1.113157134   10.879266822
   65 ARG   HH11     630    7.500298472    1.193577577   10.895085242
   65 ARG   HH12     631    7.636985057    1.108863415   10.939925701
   65 ARG   NH2      632    7.503682782    1.150456164   10.665103027
   65 ARG   HH21     633    7.456488787    1.233293587   10.695284164
   65 ARG   HH22     634    7.518181977    1.137025729   10.567075559
   65 ARG   C        635    0.366258356    0.924820757   10.831019274
   65 ARG   O        636    0.378544645    0.944471575   10.951820154
   66 ARG   N        637    0.426607583    1.001730768   10.740842755
   66 ARG   H        638    0.431770646    0.987854924   10.641940860
   66 ARG   CA       639    0.478425081    1.134634491   10.776391921
   66 ARG   CB       640    0.582993843    1.168218096   10.669866394
   66 ARG   CG       641    0.669030488    1.287033422   10.713345464
   66 ARG   CD       642    0.698286977    1.373134880   10.590313257
   66 ARG   NE       643    0.598277311    1.476183375   10.558909602
   66 ARG   HE       644    0.591606320    1.559164858   10.614297008
   66 ARG   CZ       645    0.506153155    1.477207591   10.461605604
   66 ARG   NH1      646    0.506421960    1.380556208   10.368810258
   66 ARG   HH11     647    0.433481829    1.371782873   10.300979636
   66 ARG   HH12     648    0.581177086    1.316183657   10.352495291
   66 ARG   NH2      649    0.418323201    1.578208420   10.455346555
   66 ARG   HH21     650    0.353832047    1.576219448   10.378953438
   66 ARG   HH22     651    0.407830190    1.647251725   10.526913670
   66 ARG   C        652    0.376882399    1.248576765   10.787259780
   66 ARG   O        653    0.398085986    1.359779273   10.835370041
   67 ASP   N        654    0.270751866    1.227238137   10.709994309
   67 ASP   H        655    0.280251264    1.148850958   10.648627534
   67 ASP   CA       656    0.154674340    1.316126895   10.694572250
   67 ASP   CB       657    0.056718497    1.284138338   10.581477793
   67 ASP   CG       658    0.097447698    1.293228241   10.434269949
   67 ASP   OD1      659    0.074173815    1.396133893   10.367234544
   67 ASP   OD2      660    0.147054103    1.197620256   10.370836005
   67 ASP   C        661    0.072990490    1.333990248   10.822717255
   67 ASP   O        662   -0.011696383    1.252961537   10.860034585
   68 TYR   N        663    0.112286753    1.430731374   10.905110620
   68 TYR   H        664    0.208259955    1.458508910   10.909298987
   68 TYR   CA       665    0.026786406    1.476789903   11.015479170
   68 TYR   CB       666    0.090621069    1.441681394   11.150024049
   68 TYR   CG       667    0.061093515    1.294226472   11.178283359
   68 TYR   CD1      668    7.729869649    1.262522132   11.223935000
   68 TYR   HD1      669    7.665133531    1.339183698   11.266517064
   68 TYR   CD2      670    0.141998887    1.190381406   11.133671149
   68 TYR   HD2      671    0.242869029    1.206839805   11.095775145
   68 TYR   CE1      672    7.682305959    1.131958283   11.220908407
   68 TYR   HE1      673    7.584129496    1.113995698   11.264708043
   68 TYR   CE2      674    0.095009162    1.059678309   11.128352087
   68 TYR   HE2      675    0.166319616    0.978777275   11.112514423
   68 TYR   CZ       676    7.760920698    1.030680973   11.167219851
   68 TYR   OH       677    7.700177581    0.918738701   11.119547822
   68 TYR   HH       678    7.607533098    0.921241643   11.157099964
   68 TYR   C        679    7.776866918    1.622677728   11.014598200
   68 TYR   O        680    7.865724221    1.704955318   11.036201668
   69 PRO   N        681    7.647649515    1.647948128   11.033473760
   69 PRO   CA       682    7.587225734    1.781895697   11.029039385
   69 PRO   CB       683    7.437493344    1.750593690   11.025844805
   69 PRO   CG       684    7.422103520    1.619685779   11.103544728
   69 PRO   CD       685    7.544105490    1.544820166   11.049468158
   69 PRO   C        686    7.622259756    1.883260974   11.138157100
   69 PRO   O        687    7.655827896    1.841200573   11.248772798
   70 HISB  N        688    7.606348047    2.012786327   11.112425295
   70 HISB  H        689    7.563333987    2.040677675   11.026554657
   70 HISB  CA       690    7.635206251    2.133210583   11.191650224
   70 HISB  CB       691    7.565944573    2.243985554   11.112021687
   70 HISB  CG       692    7.635772058    2.260762012   10.976924088
   70 HISB  ND1      693    7.610950678    2.184109692   10.871102185
   70 HISB  CD2      694    7.695040574    2.371064334   10.932114728
   70 HISB  HD2      695    7.710508899    2.458155763   10.995821897
   70 HISB  CE1      696    7.654427700    2.244653847   10.760948150
   70 HISB  HE1      697    7.643950114    2.211858217   10.657528348
   70 HISB  NE2      698    7.711630099    2.357916302   10.800807364
   70 HISB  HE2      699    7.743396244    2.432240953   10.741928253
   70 HISB  C        700    7.586716020    2.131775369    0.015388615
   70 HISB  O        701    7.467751035    2.106230265    0.033425261
   71 GLY   N        702    7.659683798    2.183750046    0.113697177
   71 GLY   H        703    7.757667780    2.195910655    0.097796082
   71 GLY   CA       704    7.626234424    2.189023328    0.256747822
   71 GLY   C        705    7.673508695    2.075024831    0.347194447
   71 GLY   O        706    7.782298838    2.024985608    0.319073952
   72 PRO   N        707    7.589831473    2.022091392    0.435992861
   72 PRO   CA       708    7.607482490    1.895164043    0.508030739
   72 PRO   CB       709    7.465201508    1.864949096    0.555508963
   72 PRO   CG       710    7.413351367    2.002140481    0.599097269
   72 PRO   CD       711    7.474241434    2.093320124    0.492370044
   72 PRO   C        712    7.673282089    1.777512245    0.435638681
   72 PRO   O        713    7.773436440    1.735258296    0.493210711
   73 TYR   N        714    7.624816524    1.737833316    0.318303606
   73 TYR   H        715    7.558196677    1.796321669    0.272033744
   73 TYR   CA       716    7.684024446    1.624029532    0.246497321
   73 TYR   CB       717    7.586921987    1.574009270    0.139357057
   73 TYR   CG       718    7.470294735    1.485617452    0.184047689
   73 TYR   CD1      719    7.492204425    1.349016193    0.197446691
   73 TYR   HD1      720    7.573317578    1.292741105    0.151243236
   73 TYR   CD2      721    7.358044858    1.547329911    0.238004720
   73 TYR   HD2      722    7.336397469    1.653465784    0.225857414
   73 TYR   CE1      723    7.395947105    1.271800377    0.261424062
   73 TYR   HE1      724    7.408660130    1.163580534    0.263836636
   73 TYR   CE2      725    7.261709164    1.472659357    0.304795167
   73 TYR   HE2      726    7.163632129    1.516949334    0.322123850
   73 TYR   CZ       727    7.284102505    1.335766386    0.313566202
   73 TYR   OH       728    7.187989260    1.260385592    0.373356278
   73 TYR   HH       729    7.113447593    1.315076231    0.411467490
   73 TYR   C        730    0.033356496    1.634679822    0.200426914
   73 TYR   O        731    0.114028168    1.547584474    0.232646038
   74 ALA   N        732    0.065038576    1.743707850    0.131151504
   74 ALA   H        733   -0.006903311    1.781240764    0.072700504
   74 ALA   CA       734    0.203695915    1.782119712    0.100964249
   74 ALA   CB       735    0.199779170    1.921137668    0.037163373
   74 ALA   C        736    0.295069079    1.783663840    0.223673424
   74 ALA   O        737    0.401248375    1.721557382    0.223698015
   75 SER   N        738    0.237089426    1.825239593    0.335927963
   75 SER   H        739    0.157165426    1.885314942    0.333802169
   75 SER   CA       740    0.306088080    1.835757170    0.465301642
   75 SER   CB       741    0.226331875    1.921265406    0.563983715
   75 SER   OG       742    0.222969359    2.049898346    0.501606787
   75 SER   HG       743    0.154285861    2.107734044    0.545624984
   75 SER   C        744    0.339128887    1.699385130    0.526302172
   75 SER   O        745    0.457286713    1.674259202    0.549526032
   76 LEU   N        746    0.239672208    1.611834023    0.537913119
   76 LEU   H        747    0.143368694    1.638646008    0.535316689
   76 LEU   CA       748    0.263656211    1.469222774    0.564292401
   76 LEU   CB       749    0.133128187    1.390843088    0.549096873
   76 LEU   CG       750    0.013417723    1.424168888    0.638376609
   76 LEU   CD1      751   -0.121655409    1.388305387    0.576113082
   76 LEU   CD2      752    0.036210047    1.352634598    0.771698619
   76 LEU   C        753    0.369383071    1.400732542    0.477435368
   76 LEU   O        754    0.456687666    1.330002906    0.527487824
   77 ALA   N        755    0.355853360    1.420085872    0.346548468
   77 ALA   H        756    0.289240812    1.477817918    0.299319544
   77 ALA   CA       757    0.451996451    1.362026859    0.251686432
   77 ALA   CB       758    0.385295141    1.390750267    0.117017256
   77 ALA   C        759    0.594326762    1.418129885    0.252342005
   77 ALA   O        760    0.689821324    1.341945172    0.237929325
   78 LEU   N        761    0.604067508    1.547623712    0.281089531
   78 LEU   H        762    0.518940263    1.599417940    0.289610953
   78 LEU   CA       763    0.735321376    1.610557554    0.301620639
   78 LEU   CB       764    0.720229139    1.762469404    0.291422898
   78 LEU   CG       765    0.781263573    1.815675183    0.161589483
   78 LEU   CD1      766    0.726656493    1.739795858    0.040477111
   78 LEU   CD2      767    0.750204857    1.964589785    0.145194940
   78 LEU   C        768    0.811610681    1.566513354    0.426725009
   78 LEU   O        769    0.931299661    1.539141128    0.419155486
   79 GLU   N        770    0.730149899    1.531366922    0.525816811
   79 GLU   H        771    0.639059684    1.572366173    0.530619648
   79 GLU   CA       772    0.783390522    1.469752362    0.648210630
   79 GLU   CB       773    0.686632900    1.503177132    0.761923527
   79 GLU   CG       774    0.692363675    1.651060053    0.800701122
   79 GLU   CD       775    0.836944629    1.681698984    0.840252107
   79 GLU   OE1      776    0.883039256    1.627166631    0.942850842
   79 GLU   OE2      777    0.904479373    1.744076073    0.755574058
   79 GLU   C        778    0.810565236    1.319310834    0.642057488
   79 GLU   O        779    0.917923424    1.275005212    0.682570792
   80 ALA   N        780    0.726826751    1.246638386    0.568592235
   80 ALA   H        781    0.636227199    1.274189688    0.536442787
   80 ALA   CA       782    0.758195892    1.104713835    0.546577760
   80 ALA   CB       783    0.642083969    1.022787131    0.489856566
   80 ALA   C        784    0.873887122    1.080640603    0.449375825
   80 ALA   O        785    0.959920479    0.998812718    0.481519109
   81 MET   N        786    0.886788245    1.162420034    0.345291756
   81 MET   H        787    0.822727384    1.233015142    0.315071298
   81 MET   CA       788    1.006246131    1.159398543    0.259684917
   81 MET   CB       789    0.977615109    1.220259100    0.122268132
   81 MET   CG       790    0.867594028    1.150565235    0.041990498
   81 MET   SD       791    0.882455714    0.969185807    0.061201239
   81 MET   CE       792    0.966128464    0.937230163   -0.092622321
   81 MET   C        793    1.139668289    1.209990281    0.314893461
   81 MET   O        794    1.240140136    1.141659597    0.295806141
   82 LYSH  N        795    1.133070037    1.284231615    0.425043920
   82 LYSH  H        796    1.056475521    1.346839286    0.439671389
   82 LYSH  CA       797    1.257548993    1.310784910    0.498610206
   82 LYSH  CB       798    1.237426426    1.447418677    0.564469670
   82 LYSH  CG       799    1.262004394    1.562787565    0.467013773
   82 LYSH  CD       800    1.218175380    1.691361836    0.537426840
   82 LYSH  CE       801    1.290349866    1.742798946    0.662142674
   82 LYSH  NZ       802    1.219927605    1.855556318    0.724885716
   82 LYSH  HZ1      803    1.167583935    1.856239252    0.810089661
   82 LYSH  HZ2      804    1.178828058    1.925837343    0.666821987
   82 LYSH  HZ3      805    1.298193053    1.914285156    0.745530653
   82 LYSH  C        806    1.318431091    1.201331274    0.586505977
   82 LYSH  O        807    1.428813330    1.159714177    0.551652694
   83 HISB  N        808    1.230345574    1.134642681    0.660558234
   83 HISB  H        809    1.132659991    1.154411472    0.668726022
   83 HISB  CA       810    1.274960268    1.017997805    0.738109111
   83 HISB  CB       811    1.173129850    0.973197813    0.843160649
   83 HISB  CG       812    1.217483136    1.015317835    0.983411281
   83 HISB  ND1      813    1.327747142    1.085809937    1.007150738
   83 HISB  CD2      814    1.166944492    0.979514680    1.101115810
   83 HISB  HD2      815    1.064420119    0.944298617    1.112498598
   83 HISB  CE1      816    1.349316391    1.090759690    1.138298459
   83 HISB  HE1      817    1.422283006    1.153037463    1.190050809
   83 HISB  NE2      818    1.249067649    1.024652328    1.195496108
   83 HISB  HE2      819    1.227665347    1.032204222    1.292893969
   83 HISB  C        820    1.317685162    0.891419544    0.663505424
   83 HISB  O        821    1.418910898    0.825490432    0.686697095
   84 TRP   N        822    1.246803837    0.876180426    0.551998541
   84 TRP   H        823    1.150748026    0.903988881    0.550617890
   84 TRP   CA       824    1.281325157    0.792097685    0.436462158
   84 TRP   CB       825    1.173537267    0.783871612    0.328170887
   84 TRP   CG       826    1.069600717    0.673828774    0.350488520
   84 TRP   CD1      827    0.938474128    0.692704043    0.338718844
   84 TRP   HD1      828    0.892394469    0.788906335    0.316253139
   84 TRP   CD2      829    1.083908956    0.535910198    0.340721045
   84 TRP   NE1      830    0.871386440    0.578314041    0.328441666
   84 TRP   HE1      831    0.772348618    0.569288668    0.338931825
   84 TRP   CE2      832    0.959104815    0.478813117    0.318635381
   84 TRP   CE3      833    1.200912577    0.461517059    0.330977435
   84 TRP   HE3      834    1.296999770    0.510754123    0.345942547
   84 TRP   CZ2      835    0.952975771    0.348349116    0.271068940
   84 TRP   HZ2      836    0.857479614    0.306206735    0.239657655
   84 TRP   CZ3      837    1.193421141    0.327739663    0.294003758
   84 TRP   HZ3      838    1.283340457    0.266412624    0.288130124
   84 TRP   CH2      839    1.069600079    0.273274358    0.262024240
   84 TRP   HH2      840    1.070283941    0.181362532    0.203440787
   84 TRP   C        841    1.422587833    0.813511929    0.381733123
   84 TRP   O        842    1.506422994    0.724746636    0.366799991
   85 ARG   N        843    1.450822295    0.940888356    0.355890544
   85 ARG   H        844    1.382691118    1.010313987    0.379090017
   85 ARG   CA       845    1.579466145    0.990703025    0.305152939
   85 ARG   CB       846    1.562419809    1.121249561    0.227219894
   85 ARG   CG       847    1.483896557    1.091020153    0.099432648
   85 ARG   CD       848    1.449730707    1.223194073    0.030384639
   85 ARG   NE       849    1.556975833    1.266272897   -0.060444379
   85 ARG   HE       850    1.637947749    1.307264254   -0.018473600
   85 ARG   CZ       851    1.541270822    1.301203623   -0.188854571
   85 ARG   NH1      852    1.654384597    1.337033277   -0.251096678
   85 ARG   HH11     853    1.646594322    1.368755480   -0.345601451
   85 ARG   HH12     854    1.744757946    1.344470692   -0.208938240
   85 ARG   NH2      855    1.424867629    1.351112604   -0.232600472
   85 ARG   HH21     856    1.409594824    1.354106435   -0.331374740
   85 ARG   HH22     857    1.353595249    1.370773869   -0.165277276
   85 ARG   C        858    1.686852567    1.017753789    0.410713880
   85 ARG   O        859    1.776798118    1.098026830    0.386346329
   86 GLY   N        860    1.662679061    0.956772287    0.526411251
   86 GLY   H        861    1.588170518    0.890218762    0.530701796
   86 GLY   CA       862    1.761096083    0.964591471    0.635318476
   86 GLY   C        863    1.758731181    0.843839291    0.729260823
   86 GLY   O        864    1.784265585    0.733430595    0.681426546
   87 LYSH  N        865    1.711061904    0.861575691    0.852151201
   87 LYSH  H        866    1.658585022    0.944285080    0.872302271
   87 LYSH  CA       867    1.716584137    0.761193663    0.959402223
   87 LYSH  CB       868    1.645874104    0.815161187    1.083882594
   87 LYSH  CG       869    1.730484284    0.931798263    1.135320683
   87 LYSH  CD       870    1.868160683    0.883148118    1.181041467
   87 LYSH  CE       871    1.966069417    0.997320600    1.209103752
   87 LYSH  NZ       872    2.094790382    0.951887581    1.263681038
   87 LYSH  HZ1      873    2.167268928    1.020042495    1.273781567
   87 LYSH  HZ2      874    2.129835972    0.881312036    1.202109794
   87 LYSH  HZ3      875    2.080492742    0.916836607    1.356239109
   87 LYSH  C        876    1.654503032    0.628210105    0.916142488
   87 LYSH  O        877    1.701945433    0.523067185    0.958823278
   88 PHE   N        878    1.550878180    0.632795277    0.832896756
   88 PHE   H        879    1.532430851    0.715736325    0.780160062
   88 PHE   CA       880    1.473655969    0.515203883    0.790222786
   88 PHE   CB       881    1.324382702    0.543077542    0.808918482
   88 PHE   CG       882    1.276956254    0.525170398    0.953279530
   88 PHE   CD1      883    1.267868350    0.634359850    1.038827372
   88 PHE   HD1      884    1.318894902    0.726406045    1.010458777
   88 PHE   CD2      885    1.203244109    0.410889265    0.981991829
   88 PHE   HD2      886    1.213078896    0.322189514    0.919408927
   88 PHE   CE1      887    1.185852836    0.634940474    1.151041449
   88 PHE   HE1      888    1.149291568    0.727855185    1.194757787
   88 PHE   CE2      889    1.126768279    0.408462049    1.098025182
   88 PHE   HE2      890    1.080414503    0.316296006    1.133206656
   88 PHE   CZ       891    1.110330248    0.521300304    1.177510140
   88 PHE   HZ       892    1.036962492    0.514152069    1.257803762
   88 PHE   C        893    1.508902110    0.459424078    0.652177632
   88 PHE   O        894    1.465105929    0.348131906    0.623410283
   89 GLY   N        895    1.613561531    0.516078848    0.592792618
   89 GLY   H        896    1.643973409    0.607963482    0.617960226
   89 GLY   CA       897    1.660915052    0.463130776    0.464091508
   89 GLY   C        898    1.783098151    0.535820488    0.407528111
   89 GLY   O        899    1.782260882    0.582342964    0.293663968
   90 GLU   N        900    1.888875907    0.562828268    0.483509736
   90 GLU   H        901    1.885707495    0.549745812    0.582599621
   90 GLU   CA       902    2.014581298    0.615691779    0.428621800
   90 GLU   CB       903    2.119269439    0.648251329    0.535351737
   90 GLU   CG       904    2.080021180    0.774247655    0.612763024
   90 GLU   CD       905    2.157974786    0.805364392    0.740668906
   90 GLU   OE1      906    2.255325060    0.883100079    0.730495363
   90 GLU   OE2      907    2.119415690    0.759676952    0.850445200
   90 GLU   C        908    2.081258933    0.524160134    0.325717569
   90 GLU   O        909    2.124725150    0.577319647    0.223663279
   91 ASN   N        910    2.081658365    0.392014921    0.340766349
   91 ASN   H        911    2.073575215    0.354783281    0.433228811
   91 ASN   CA       912    2.121871561    0.297354469    0.235723327
   91 ASN   CB       913    2.154659339    0.154640908    0.280097486
   91 ASN   CG       914    2.300913712    0.120582437    0.250867182
   91 ASN   OD1      915    2.350141012    0.031310530    0.182054430
   91 ASN   ND2      916    2.385967241    0.183571839    0.331410465
   91 ASN   HD21     917    2.485123054    0.171140835    0.327859881
   91 ASN   HD22     918    2.359268908    0.243176737    0.407130488
   91 ASN   C        919    2.026067040    0.306917796    0.116801339
   91 ASN   O        920    1.906244509    0.332902365    0.126697995
   92 ASN   N        921    2.078889327    0.286289917   11.317874578
   92 ASN   H        922    2.176886921    0.303913843   11.308520431
   92 ASN   CA       923    2.001944292    0.290386224   11.192675810
   92 ASN   CB       924    2.103131384    0.290200091   11.077901011
   92 ASN   CG       925    2.043791011    0.324237366   10.941062654
   92 ASN   OD1      926    2.054362628    0.245794585   10.846922309
   92 ASN   ND2      927    1.989663239    0.444812241   10.926201112
   92 ASN   HD21     928    1.946024046    0.468948272   10.839529476
   92 ASN   HD22     929    2.008640716    0.512129659   10.997666383
   92 ASN   C        930    1.902835829    0.176283103   11.168808766
   92 ASN   O        931    1.925657449    0.077012732   11.099853579
   93 ARG   N        932    1.792975712    0.188338517   11.242806943
   93 ARG   H        933    1.786911790    0.254143322   11.317869371
   93 ARG   CA       934    1.672588363    0.104009672   11.240681933
   93 ARG   CB       935    1.617720976    0.066191281   11.378422518
   93 ARG   CG       936    1.722881478   -0.012199241   11.457195430
   93 ARG   CD       937    1.662944380    8.476021483    0.272028005
   93 ARG   NE       938    1.763155608    8.431722999    0.370046721
   93 ARG   HE       939    1.797179266    8.339265420    0.352900995
   93 ARG   CZ       940    1.814939394    8.506227249    0.468670610
   93 ARG   NH1      941    1.757636828    8.621782016    0.505011861
   93 ARG   HH11     942    1.791865101    8.685841986    0.573757401
   93 ARG   HH12     943    1.667982204    8.646878392    0.468512350
   93 ARG   NH2      944    1.924594923    8.474674182    0.538927703
   93 ARG   HH21     945    1.980732502    8.395179995    0.515902215
   93 ARG   HH22     946    1.941360117    8.514352765    0.629179488
   93 ARG   C        947    1.562812995    0.133100765   11.138130933
   93 ARG   O        948    1.487911236    0.043280064   11.100021990
   94 TYR   N        949    1.545138351    0.257163244   11.093560299
   94 TYR   H        950    1.590246168    0.335183744   11.136917593
   94 TYR   CA       951    1.449407823    0.295374034   10.988735037
   94 TYR   CB       952    1.407516680    0.436528403   11.030379154
   94 TYR   CG       953    1.317678938    0.523159625   10.941873861
   94 TYR   CD1      954    1.389069047    0.617765959   10.869249924
   94 TYR   HD1      955    1.489844041    0.596751321   10.833433280
   94 TYR   CD2      956    1.180316089    0.533881095   10.960151543
   94 TYR   HD2      957    1.124768234    0.459331152   11.017045290
   94 TYR   CE1      958    1.318517076    0.726181980   10.818364094
   94 TYR   HE1      959    1.381488915    0.795780357   10.762958362
   94 TYR   CE2      960    1.109653793    0.643386443   10.911830496
   94 TYR   HE2      961    1.002380196    0.657603032   10.924828247
   94 TYR   CZ       962    1.182288880    0.739501719   10.842498063
   94 TYR   OH       963    1.105330188    0.843917133   10.801667197
   94 TYR   HH       964    1.006724364    0.828846378   10.794735587
   94 TYR   C        965    1.505176862    0.282771985   10.846815957
   94 TYR   O        966    1.621709698    0.243761894   10.841591141
   95 VAL   N        967    1.413748874    0.278578435   10.750303948
   95 VAL   H        968    1.324116390    0.245774322   10.780156506
   95 VAL   CA       969    1.434490249    0.275410508   10.604798110
   95 VAL   CB       970    1.393729573    0.140818685   10.544539263
   95 VAL   CG1      971    1.402475815    0.142095141   10.391780946
   95 VAL   CG2      972    1.461375950    0.018709144   10.607181469
   95 VAL   C        973    1.350122879    0.386073493   10.541199129
   95 VAL   O        974    1.228633481    0.371193906   10.529066239
   96 ASN   N        975    1.426202360    0.475512184   10.478740771
   96 ASN   H        976    1.518650007    0.437402810   10.478570534
   96 ASN   CA       977    1.368637347    0.577476636   10.389872255
   96 ASN   CB       978    1.492458062    0.650552929   10.337571604
   96 ASN   CG       979    1.462792008    0.787973594   10.277227425
   96 ASN   OD1      980    1.349811125    0.830768361   10.254162251
   96 ASN   ND2      981    1.569765980    0.858613229   10.241793119
   96 ASN   HD21     982    1.565314108    0.951057433   10.203931417
   96 ASN   HD22     983    1.650220750    0.799932939   10.232748031
   96 ASN   C        984    1.298508490    0.514481790   10.269356483
   96 ASN   O        985    1.366968243    0.444946782   10.194475704
   97 GLN   N        986    1.174136632    0.556744736   10.248468462
   97 GLN   H        987    1.151376387    0.630952389   10.311525236
   97 GLN   CA       988    1.093660373    0.510560928   10.134438021
   97 GLN   CB       989    1.051905044    0.365404064   10.158766917
   97 GLN   CG       990    0.994264250    0.299658864   10.033216711
   97 GLN   CD       991    0.964523439    0.149606558   10.036177784
   97 GLN   OE1      992    0.879882121    0.095912622   10.107445062
   97 GLN   NE2      993    1.044866780    0.075188011    9.960714547
   97 GLN   HE21     994    1.036973271   -0.024298671    9.954468502
   97 GLN   HE22     995    1.118955631    0.115143576    9.906738646
   97 GLN   C        996    0.973423047    0.603487662   10.116659406
   97 GLN   O        997    0.908246618    0.634270515   10.216326027
   98 ARG   N        998    0.940022298    0.646658521    9.995381866
   98 ARG   H        999    0.996894669    0.619389038    9.917789408
   98 ARG   CA      1000    0.825019688    0.736374075    9.977092528
   98 ARG   CB      1001    0.826672409    0.807062827    9.841425971
   98 ARG   CG      1002    0.933325180    0.912662986    9.871098894
   98 ARG   CD      1003    0.973505333    0.968553687    9.734473978
   98 ARG   NE      1004    1.069065284    1.079043300    9.750835326
   98 ARG   HE      1005    1.068564316    1.111931731    9.845264093
   98 ARG   CZ      1006    1.141014918    1.147687370    9.661017588
   98 ARG   NH1     1007    1.141480743    1.114691030    9.531155777
   98 ARG   HH11    1008    1.187069976    1.176406057    9.467035038
   98 ARG   HH12    1009    1.101734182    1.027352114    9.503034458
   98 ARG   NH2     1010    1.225198395    1.238405137    9.712381900
   98 ARG   HH21    1011    1.285698843    1.289448897    9.651281695
   98 ARG   HH22    1012    1.216280027    1.267896955    9.807512086
   98 ARG   C       1013    0.692835641    0.660770434    9.991838644
   98 ARG   O       1014    0.677750419    0.539980487    9.974197539
   99 LEU   N       1015    0.584342026    0.736125018   10.007345289
   99 LEU   H       1016    0.602708989    0.834266013   10.001778527
   99 LEU   CA      1017    0.451589211    0.678634329   10.033463366
   99 LEU   CB      1018    0.411373501    0.728987504   10.172216958
   99 LEU   CG      1019    0.283347086    0.669944260   10.231648519
   99 LEU   CD1     1020    0.271150726    0.693760730   10.382295879
   99 LEU   CD2     1021    0.156519170    0.729050509   10.169771375
   99 LEU   C       1022    0.356156507    0.732977650    9.926928580
   99 LEU   O       1023    0.315328461    0.848677759    9.918299237
  100 LEU   N       1024    0.305622136    0.643103520    9.842908384
  100 LEU   H       1025    0.332436763    0.551355174    9.872316075
  100 LEU   CA      1026    0.221401129    0.671859061    9.725908719
  100 LEU   CB      1027    0.259932126    0.594635751    9.599559327
  100 LEU   CG      1028    0.154662891    0.607952245    9.489348160
  100 LEU   CD1     1029    0.121571381    0.755348945    9.465096354
  100 LEU   CD2     1030    0.219000413    0.553511194    9.361659651
  100 LEU   C       1031    0.077551522    0.654422595    9.775062616
  100 LEU   O       1032    0.021888584    0.545284061    9.786054012
  101 PHE   N       1033    0.014471011    0.768272415    9.802439745
  101 PHE   H       1034    0.043515763    0.856415430    9.765183902
  101 PHE   CA      1035    7.672844025    0.769122646    9.853614585
  101 PHE   CB      1036    7.638259311    0.871007832    9.962398101
  101 PHE   CG      1037    7.510681635    0.832202383   10.037394477
  101 PHE   CD1     1038    7.386989935    0.862443825    9.981624216
  101 PHE   HD1     1039    7.388282284    0.924231262    9.891830345
  101 PHE   CD2     1040    7.512630265    0.770364652   10.161868225
  101 PHE   HD2     1041    7.608481337    0.742011154   10.205338224
  101 PHE   CE1     1042    7.270700814    0.813232741   10.039729368
  101 PHE   HE1     1043    7.177890643    0.837738656    9.988089070
  101 PHE   CE2     1044    7.396641862    0.730763705   10.227428766
  101 PHE   HE2     1045    7.400511482    0.694832502   10.330263382
  101 PHE   CZ      1046    7.275119777    0.747211447   10.161980458
  101 PHE   HZ      1047    7.186402828    0.691249544   10.191621019
  101 PHE   C       1048    7.583872793    0.796869362    9.732275313
  101 PHE   O       1049    7.586665757    0.905384323    9.674411163
  102 SER   N       1050    7.520147920    0.688020406    9.690058302
  102 SER   H       1051    7.511577413    0.610119719    9.752182885
  102 SER   CA      1052    7.438882508    0.680772229    9.567771575
  102 SER   CB      1053    7.510463861    0.588393070    9.468999813
  102 SER   OG      1054    7.536375124    0.455489650    9.514993005
  102 SER   HG      1055    7.561657598    0.463200625    9.611440407
  102 SER   C       1056    7.288679026    0.654875734    9.581189249
  102 SER   O       1057    7.244036395    0.600099597    9.681870520
  103 GLY   N       1058    7.210522719    0.684686685    9.477787692
  103 GLY   H       1059    7.253750988    0.725535454    9.397392554
  103 GLY   CA      1060    7.064010143    0.673199972    9.473983566
  103 GLY   C       1061    7.005143808    0.734379275    9.346689417
  103 GLY   O       1062    7.069735640    0.811841487    9.276278798
  104 GLU   N       1063    6.873378671    0.718209229    9.338598535
  104 GLU   H       1064    6.816360628    0.716892428    9.420744432
  104 GLU   CA      1065    6.798171590    0.740069117    9.214188370
  104 GLU   CB      1066    6.713793765    0.617730265    9.177759451
  104 GLU   CG      1067    6.808130694    0.504648913    9.136269274
  104 GLU   CD      1068    6.731551840    0.374325213    9.112622909
  104 GLU   OE1     1069    6.636413782    0.378941877    9.031675870
  104 GLU   OE2     1070    6.789635806    0.266287441    9.136633084
  104 GLU   C       1071    6.725036270    0.870231558    9.180721090
  104 GLU   O       1072    6.670641166    0.935534269    9.269640381
  105 GLY   N       1073    6.739236453    0.919806784    9.058125680
  105 GLY   H       1074    6.815355323    0.894402006    8.998450114
  105 GLY   CA      1075    6.655029336    1.030224693    9.009863656
  105 GLY   C       1076    6.703130547    1.120684157    8.896211978
  105 GLY   O       1077    6.796602222    1.085651533    8.824330130
  106 SER   N       1078    6.660959409    1.246509971    8.905240691
  106 SER   H       1079    6.618533769    1.266215218    8.993628841
  106 SER   CA      1080    6.708773235    1.359937290    8.824884849
  106 SER   CB      1081    6.611417881    1.477953554    8.827096478
  106 SER   OG      1082    6.621347211    1.534425916    8.958103802
  106 SER   HG      1083    6.573380911    1.477256795    9.024672961
  106 SER   C       1084    6.846707425    1.411312480    8.866670459
  106 SER   O       1085    6.907970001    1.369097649    8.964618358
  107 SER   N       1086    6.902451406    1.502366606    8.787337032
  107 SER   H       1087    6.826449320    1.529666618    8.728344711
  107 SER   CA      1088    7.043395177    1.536923480    8.810810121
  107 SER   CB      1089    7.106919659    1.591446569    8.682732961
  107 SER   OG      1090    7.247445423    1.608670892    8.702873250
  107 SER   HG      1091    7.299995087    1.526204313    8.681925267
  107 SER   C       1092    7.062019389    1.645502888    8.916982743
  107 SER   O       1093    6.980942913    1.736100977    8.935697638
  108 LEU   N       1094    7.185751574    1.661573135    8.963068681
  108 LEU   H       1095    7.259723149    1.600321485    8.935178188
  108 LEU   CA      1096    7.221768927    1.735182092    9.085117306
  108 LEU   CB      1097    7.352815854    1.691183455    9.150700562
  108 LEU   CG      1098    7.346805268    1.581058262    9.256750612
  108 LEU   CD1     1099    7.358097571    1.438002188    9.203644601
  108 LEU   CD2     1100    7.437583044    1.610349137    9.376382982
  108 LEU   C       1101    7.211715304    1.886515563    9.064905172
  108 LEU   O       1102    7.173723372    1.953249979    9.160989070
  109 THR   N       1103    7.209986077    1.937855180    8.942221127
  109 THR   H       1104    7.224059528    1.881363314    8.860910775
  109 THR   CA      1105    7.173614321    2.077120042    8.912324868
  109 THR   CB      1106    7.239610606    2.126799919    8.783530003
  109 THR   OG1     1107    7.228643940    2.026907110    8.681790051
  109 THR   HG1     1108    7.287534727    2.058194510    8.607267422
  109 THR   CG2     1109    7.378861694    2.181713738    8.815263289
  109 THR   C       1110    7.025908163    2.116559721    8.906293140
  109 THR   O       1111    6.994856061    2.235491066    8.901488252
  110 THR   N       1112    6.941298961    2.015937375    8.886088884
  110 THR   H       1113    6.970904591    1.920519147    8.890431347
  110 THR   CA      1114    6.796253658    2.034808962    8.900840199
  110 THR   CB      1115    6.705878574    1.933926380    8.829657726
  110 THR   OG1     1116    6.673884384    1.816362759    8.904518561
  110 THR   HG1     1117    6.606836571    1.765351095    8.850632849
  110 THR   CG2     1118    6.764978411    1.900233389    8.692600663
  110 THR   C       1119    6.758827508    2.048077448    9.048610616
  110 THR   O       1120    6.796697460    1.955804878    9.120601132
  111 PRO   N       1121    6.675268348    2.141163661    9.093812640
  111 PRO   CA      1122    6.625395635    2.161278680    9.230628624
  111 PRO   CB      1123    6.517743296    2.268086278    9.210303364
  111 PRO   CG      1124    6.584692925    2.358821413    9.106889783
  111 PRO   CD      1125    6.664997930    2.265500629    9.016053336
  111 PRO   C       1126    6.556067092    2.032907505    9.276724079
  111 PRO   O       1127    6.505057661    1.954029742    9.197318032
  112 PRO   N       1128    6.557560858    1.999167984    9.405375008
  112 PRO   CA      1129    6.503652297    1.872123136    9.455992726
  112 PRO   CB      1130    6.539185441    1.868263107    9.604759227
  112 PRO   CG      1131    6.670686692    1.946279152    9.610412519
  112 PRO   CD      1132    6.638454083    2.059269190    9.512408548
  112 PRO   C       1133    6.353662353    1.856125412    9.430372390
  112 PRO   O       1134    6.265584492    1.917212968    9.490721796
  113 LYSH  N       1135    6.326653257    1.759802847    9.342742938
  113 LYSH  H       1136    6.402300297    1.718255609    9.292238128
  113 LYSH  CA      1137    6.191436573    1.733454128    9.291460394
  113 LYSH  CB      1138    6.192801484    1.690896882    9.144519973
  113 LYSH  CG      1139    6.243211039    1.799509313    9.049270033
  113 LYSH  CD      1140    6.189686435    1.942837184    9.050376307
  113 LYSH  CE      1141    6.259280858    2.038977358    8.953816898
  113 LYSH  NZ      1142    6.184550676    2.164197288    8.935154484
  113 LYSH  HZ1     1143    6.169539983    2.206446145    9.024541904
  113 LYSH  HZ2     1144    6.095427476    2.141576648    8.895841152
  113 LYSH  HZ3     1145    6.231115750    2.229625356    8.875565423
  113 LYSH  C       1146    6.104638880    1.634954788    9.370028944
  113 LYSH  O       1147    6.136902109    1.593680713    9.481302108
  114 ALA   N       1148    5.973956765    1.637597661    9.345441066
  114 ALA   H       1149    5.949211465    1.697711998    9.269459793
  114 ALA   CA      1150    5.885345896    1.536326915    9.404647578
  114 ALA   CB      1151    5.763336100    1.539859192    9.312380827
  114 ALA   C       1152    5.946380237    1.396019906    9.404693115
  114 ALA   O       1153    5.978138792    1.337788668    9.301109813
  115 LEU   N       1154    5.935740961    1.342114440    9.525824261
  115 LEU   H       1155    5.940228921    1.398985063    9.607962695
  115 LEU   CA      1156    5.962921730    1.203453671    9.566362779
  115 LEU   CB      1157    5.857582358    1.107142859    9.511233697
  115 LEU   CG      1158    5.717911596    1.150601883    9.556105743
  115 LEU   CD1     1159    5.639899976    1.210085893    9.438696968
  115 LEU   CD2     1160    5.646578391    1.036649815    9.629132427
  115 LEU   C       1161    6.098862615    1.135094940    9.550221690
  115 LEU   O       1162    6.122368067    1.034545510    9.617061006
  116 GLU   N       1163    6.185485271    1.196076220    9.469797908
  116 GLU   H       1164    6.200911841    1.276826225    9.412853165
  116 GLU   CA      1165    6.303945583    1.128605528    9.414794479
  116 GLU   CB      1166    6.364669547    1.221248106    9.309252160
  116 GLU   CG      1167    6.284339388    1.232660444    9.179537870
  116 GLU   CD      1168    6.365535766    1.316369538    9.080480322
  116 GLU   OE1     1169    6.306453971    1.337983106    8.972459387
  116 GLU   OE2     1170    6.486044354    1.339557221    9.104250062
  116 GLU   C       1171    6.406661586    1.105951794    9.525921647
  116 GLU   O       1172    6.447739278    1.209176133    9.578724815
  117 THR   N       1173    6.470145318    0.990445257    9.543807251
  117 THR   H       1174    6.458173690    0.907508134    9.489230346
  117 THR   CA      1175    6.572148199    0.968122301    9.647283360
  117 THR   CB      1176    6.616064926    0.823663253    9.672089130
  117 THR   OG1     1177    6.632264910    0.753953788    9.548280202
  117 THR   HG1     1178    6.592614180    0.663510765    9.564011796
  117 THR   CG2     1179    6.513110145    0.753482224    9.760892947
  117 THR   C       1180    6.702338081    1.046172096    9.628041732
  117 THR   O       1181    6.780785203    1.061745616    9.721495051
  118 VAL   N       1182    6.730767496    1.090918355    9.506064180
  118 VAL   H       1183    6.701898436    1.043469311    9.422902339
  118 VAL   CA      1184    6.829779320    1.195985256    9.478330318
  118 VAL   CB      1185    6.866322233    1.220391316    9.331768261
  118 VAL   CG1     1186    6.740420378    1.266267732    9.257897770
  118 VAL   CG2     1187    6.988109104    1.310338225    9.309649888
  118 VAL   C       1188    6.817579902    1.326329362    9.557517228
  118 VAL   O       1189    6.919680713    1.386435819    9.590593971
  119 ASN   N       1190    6.696339137    1.352117368    9.605754153
  119 ASN   H       1191    6.614601129    1.296581272    9.590388773
  119 ASN   CA      1192    6.680034101    1.467215149    9.695729850
  119 ASN   CB      1193    6.533021223    1.469589184    9.738005760
  119 ASN   CG      1194    6.438311845    1.517835109    9.627958826
  119 ASN   OD1     1195    6.482765157    1.542207170    9.515892392
  119 ASN   ND2     1196    6.326739663    1.572552557    9.675335258
  119 ASN   HD21    1197    6.257009987    1.610712433    9.614671956
  119 ASN   HD22    1198    6.330560927    1.593110895    9.773119024
  119 ASN   C       1199    6.766903841    1.469883727    9.821661467
  119 ASN   O       1200    6.836790131    1.567012102    9.850154493
  120 TYR   N       1201    6.794729240    1.350973633    9.874341940
  120 TYR   H       1202    6.735731920    1.272430903    9.855624405
  120 TYR   CA      1203    6.890938184    1.331232956    9.983731272
  120 TYR   CB      1204    6.882400728    1.186187450   10.031674925
  120 TYR   CG      1205    6.975102249    1.147763823   10.147181735
  120 TYR   CD1     1206    6.925452565    1.172472080   10.274626105
  120 TYR   HD1     1207    6.830321156    1.223839196   10.288468084
  120 TYR   CD2     1208    7.104768968    1.101760237   10.127435741
  120 TYR   HD2     1209    7.150157685    1.114999016   10.029224450
  120 TYR   CE1     1210    6.998703072    1.137834936   10.387555193
  120 TYR   HE1     1211    6.953859806    1.139526727   10.486889016
  120 TYR   CE2     1212    7.180015320    1.073889668   10.240926324
  120 TYR   HE2     1213    7.279178798    1.030466885   10.228196198
  120 TYR   CZ      1214    7.128647801    1.092236809   10.368771270
  120 TYR   OH      1215    7.201993185    1.058541372   10.478229284
  120 TYR   HH      1216    7.138434907    1.062649466   10.555315106
  120 TYR   C       1217    7.036522905    1.356774479    9.944180231
  120 TYR   O       1218    7.115366731    1.420059735   10.014234603
  121 ILE   N       1219    7.065265666    1.306983326    9.824242495
  121 ILE   H       1220    6.992469719    1.268325398    9.767604828
  121 ILE   CA      1221    7.198592599    1.332147924    9.767643944
  121 ILE   CB      1222    7.229475739    1.243868296    9.646548547
  121 ILE   CG1     1223    7.189723055    1.100300224    9.681432842
  121 ILE   CG2     1224    7.368119269    1.231601763    9.582997802
  121 ILE   CD      1225    7.157166617    1.011995849    9.560803458
  121 ILE   C       1226    7.232231862    1.476300602    9.728906603
  121 ILE   O       1227    7.338151534    1.527165090    9.765297637
  122 LYSH  N       1228    7.136410529    1.546106259    9.668620402
  122 LYSH  H       1229    7.051741080    1.501781715    9.639168733
  122 LYSH  CA      1230    7.135312067    1.689903714    9.638055118
  122 LYSH  CB      1231    7.008717772    1.738601155    9.567263721
  122 LYSH  CG      1232    7.003648594    1.689318200    9.422503115
  122 LYSH  CD      1233    6.863647381    1.708708976    9.363933139
  122 LYSH  CE      1234    6.858716061    1.634610790    9.230164225
  122 LYSH  NZ      1235    6.743903403    1.688218577    9.155661086
  122 LYSH  HZ1     1236    6.768229586    1.781748146    9.129968084
  122 LYSH  HZ2     1237    6.660624803    1.689666426    9.210999742
  122 LYSH  HZ3     1238    6.728643919    1.634663369    9.072600982
  122 LYSH  C       1239    7.171537580    1.784174805    9.753003519
  122 LYSH  O       1240    7.258816363    1.870088240    9.741526517
  123 LYSH  N       1241    7.094295111    1.759637510    9.858463668
  123 LYSH  H       1242    7.016841462    1.697041048    9.849295084
  123 LYSH  CA      1243    7.107177637    1.812820887    9.994898816
  123 LYSH  CB      1244    6.997120626    1.753845974   10.083331074
  123 LYSH  CG      1245    6.859222011    1.806409157   10.042919588
  123 LYSH  CD      1246    6.745027175    1.749158443   10.127140804
  123 LYSH  CE      1247    6.612999497    1.818016881   10.091964656
  123 LYSH  NZ      1248    6.493455631    1.788298417   10.172183454
  123 LYSH  HZ1     1249    6.465805650    1.692679112   10.162513418
  123 LYSH  HZ2     1250    6.421965587    1.853483484   10.146871037
  123 LYSH  HZ3     1251    6.510920505    1.808765153   10.268498716
  123 LYSH  C       1252    7.242924460    1.778991442   10.056873212
  123 LYSH  O       1253    7.318127810    1.869040117   10.093830502
  124 ALA   N       1254    7.280733260    1.651504232   10.053905562
  124 ALA   H       1255    7.229126614    1.582952777   10.002549510
  124 ALA   CA      1256    7.409561816    1.610359897   10.111520072
  124 ALA   CB      1257    7.440527511    1.461407228   10.095187989
  124 ALA   C       1258    7.528763699    1.686407133   10.053032086
  124 ALA   O       1259    7.609218117    1.739866511   10.129188050
  125 TYR   N       1260    7.540853749    1.691208100    9.920663823
  125 TYR   H       1261    7.493255769    1.627139549    9.860402969
  125 TYR   CA      1262    7.641024437    1.765580618    9.842917694
  125 TYR   CB      1263    7.598496488    1.776407991    9.696333058
  125 TYR   CG      1264    7.700587988    1.829092440    9.595274379
  125 TYR   CD1     1265    0.022811272    1.759865759    9.572610762
  125 TYR   HD1     1266    0.052474469    1.674226165    9.633166076
  125 TYR   CD2     1267    7.668246814    1.942042708    9.520987578
  125 TYR   HD2     1268    7.577301584    1.995739502    9.547960699
  125 TYR   CE1     1269    0.101402858    1.800106398    9.465254405
  125 TYR   HE1     1270    0.194250145    1.754051597    9.431489138
  125 TYR   CE2     1271    7.743459312    1.983708641    9.411772143
  125 TYR   HE2     1272    7.727718228    2.082243959    9.367898022
  125 TYR   CZ      1273    0.057275323    1.903546757    9.383560853
  125 TYR   OH      1274    0.132060202    1.933897252    9.274091474
  125 TYR   HH      1275    0.213972796    1.877365969    9.264368556
  125 TYR   C       1276    7.666399489    1.906448494    9.896967001
  125 TYR   O       1277    7.772249986    1.928619760    9.955578764
  126 ALA   N       1278    7.565325138    1.991635739    9.911753801
  126 ALA   H       1279    7.468700834    1.968640440    9.900065510
  126 ALA   CA      1280    7.580926924    2.134685585    9.941838191
  126 ALA   CB      1281    7.447469988    2.207831619    9.926040479
  126 ALA   C       1282    7.623288579    2.152486570   10.087778977
  126 ALA   O       1283    7.710478899    2.234303665   10.116637225
  127 ILE   N       1284    7.576672354    2.066771906   10.178172859
  127 ILE   H       1285    7.495017789    2.019766550   10.144646333
  127 ILE   CA      1286    7.616390638    2.056181020   10.319316916
  127 ILE   CB      1287    7.534353024    1.956863163   10.401865323
  127 ILE   CG1     1288    7.388186838    2.001923100   10.398119924
  127 ILE   CG2     1289    7.579291547    1.926220102   10.544879781
  127 ILE   CD      1290    7.365592975    2.143076441   10.452666282
  127 ILE   C       1291    7.762990194    2.014282991   10.332141308
  127 ILE   O       1292    7.849485267    2.092964712   10.370309011
  128 SER   N       1293    7.795667865    1.896217136   10.280336078
  128 SER   H       1294    7.721049006    1.839819565   10.244942523
  128 SER   CA      1295    0.136506002    1.842988431   10.278798722
  128 SER   CB      1296    0.129516281    1.708146400   10.206837543
  128 SER   OG      1297    0.210964608    1.618717192   10.283131252
  128 SER   HG      1298    0.152514161    1.546609555   10.320333888
  128 SER   C       1299    0.249057242    1.927666750   10.219006802
  128 SER   O       1300    0.341099236    1.965386183   10.291356667
  129 CYSH  N       1301    0.206747768    1.999496312   10.115363280
  129 CYSH  H       1302    0.108153237    1.990982400   10.100988915
  129 CYSH  CA      1303    0.293275562    2.086927073   10.034869777
  129 CYSH  CB      1304    0.225372055    2.132614918    9.905584321
  129 CYSH  SG      1305    0.193991076    2.016185754    9.767930950
  129 CYSH  HG      1306    0.129313188    1.987829935    9.880620627
  129 CYSH  C       1307    0.334125902    2.204607369   10.123716874
  129 CYSH  O       1308    0.437208627    2.264563002   10.093579505
  130 GLU   N       1309    0.245734600    2.250426554   10.211897335
  130 GLU   H       1310    0.154734625    2.209146517   10.215705949
  130 GLU   CA      1311    0.279106857    2.356204060   10.308366966
  130 GLU   CB      1312    0.149293835    2.419111483   10.359393848
  130 GLU   CG      1313    0.111649764    2.525846761   10.256461304
  130 GLU   CD      1314    0.020942721    2.633211434   10.316887697
  130 GLU   OE1     1315    0.050253681    2.681875477   10.428228231
  130 GLU   OE2     1316   -0.075243819    2.679290576   10.251696856
  130 GLU   C       1317    0.366274439    2.307811783   10.424439397
  130 GLU   O       1318    0.461729361    2.377835332   10.457816754
  131 LEU   N       1319    0.315790811    2.196694092   10.477309351
  131 LEU   H       1320    0.224913388    2.156790519   10.465103214
  131 LEU   CA      1321    0.391516351    2.128067946   10.582993906
  131 LEU   CB      1322    0.306227534    2.012537395   10.635803949
  131 LEU   CG      1323    0.186261315    2.055328284   10.720593258
  131 LEU   CD1     1324    0.104233875    1.930240793   10.752710298
  131 LEU   CD2     1325    0.218093537    2.107387874   10.860898240
  131 LEU   C       1326    0.535978248    2.082584978   10.561222795
  131 LEU   O       1327    0.617229521    2.096195692   10.652564877
  132 THR   N       1328    0.558711234    2.017556600   10.447448042
  132 THR   H       1329    0.512910436    1.986261562   10.364232924
  132 THR   CA      1330    0.693126979    1.967701058   10.414935739
  132 THR   CB      1331    0.682935365    1.830875002   10.347198203
  132 THR   OG1     1332    0.794541679    1.747756834   10.380118962
  132 THR   HG1     1333    0.768270376    1.708004879   10.468037053
  132 THR   CG2     1334    0.660419959    1.835796966   10.195938243
  132 THR   C       1335    0.787599554    2.066165153   10.345735047
  132 THR   O       1336    0.745207154    2.130036251   10.249530183
  133 PRO   N       1337    0.914763762    2.068769838   10.384628832
  133 PRO   CA      1338    1.017279709    2.137624626   10.304899270
  133 PRO   CB      1339    1.144483435    2.115281288   10.386915295
  133 PRO   CG      1340    1.084785680    2.136489235   10.526185448
  133 PRO   CD      1341    0.959818680    2.048263097   10.523050240
  133 PRO   C       1342    1.042441979    2.081855449   10.164661084
  133 PRO   O       1343    1.008685056    1.968720588   10.130167818
  134 GLY   N       1344    1.103993296    2.156978848   10.073793623
  134 GLY   H       1345    1.129283814    2.248641591   10.104758966
  134 GLY   CA      1346    1.110173600    2.109797200    9.934700144
  134 GLY   C       1347    0.976912061    2.125842314    9.861250063
  134 GLY   O       1348    0.969758730    2.099604136    9.741294342
  135 GLY   N       1349    0.865618376    2.118860313    9.933754991
  135 GLY   H       1350    0.868350850    2.091975538   10.030034447
  135 GLY   CA      1351    0.731212884    2.156251469    9.887443593
  135 GLY   C       1352    0.678097587    2.061509968    9.779703762
  135 GLY   O       1353    0.705236762    1.941894223    9.788919900
  136 ARG   N       1354    0.625966407    2.121690564    9.673169678
  136 ARG   H       1355    0.624790830    2.221537347    9.667763297
  136 ARG   CA      1356    0.571965260    2.056052396    9.553237081
  136 ARG   CB      1357    0.503708324    2.163739148    9.468649816
  136 ARG   CG      1358    0.385715635    2.217529431    9.549842843
  136 ARG   CD      1359    0.329117826    2.342198694    9.481565119
  136 ARG   NE      1360    0.204914561    2.385574792    9.547125918
  136 ARG   HE      1361    0.212558353    2.411551343    9.643390023
  136 ARG   CZ      1362    0.091421744    2.411697534    9.480868141
  136 ARG   NH1     1363    0.083906009    2.402659451    9.347388225
  136 ARG   HH11    1364   -0.004161513    2.411975092    9.300952016
  136 ARG   HH12    1365    0.166503143    2.421544346    9.294282794
  136 ARG   NH2     1366   -0.015924144    2.466636268    9.539301573
  136 ARG   HH21    1367   -0.097299402    2.483780514    9.483766612
  136 ARG   HH22    1368   -0.020710816    2.488010100    9.636868885
  136 ARG   C       1369    0.695105607    2.000392137    9.481466988
  136 ARG   O       1370    0.680271055    1.900881417    9.410697989
  137 ASP   N       1371    0.806202447    2.072035572    9.466751363
  137 ASP   H       1372    0.812953188    2.169052799    9.490048228
  137 ASP   CA      1373    0.928580485    2.014356314    9.409256150
  137 ASP   CB      1374    1.047265664    2.110193283    9.397420013
  137 ASP   CG      1375    1.024950786    2.234847251    9.311570413
  137 ASP   OD1     1376    0.996151765    2.225093508    9.190330179
  137 ASP   OD2     1377    1.067096985    2.345635036    9.351253638
  137 ASP   C       1378    0.976459107    1.885538722    9.476534307
  137 ASP   O       1379    1.055983808    1.814740381    9.414942013
  138 ALA   N       1380    0.942720723    1.861342553    9.602892513
  138 ALA   H       1381    0.913278639    1.932773970    9.666392199
  138 ALA   CA      1382    0.956079559    1.728467642    9.664342453
  138 ALA   CB      1383    1.018911644    1.734520496    9.803730798
  138 ALA   C       1384    0.832173705    1.638824141    9.659534900
  138 ALA   O       1385    0.841986854    1.521798833    9.622944161
  139 VAL   N       1386    0.710354242    1.689782474    9.675450853
  139 VAL   H       1387    0.693817567    1.785241713    9.700260520
  139 VAL   CA      1388    0.585969934    1.614729538    9.652964570
  139 VAL   CB      1389    0.465237170    1.667618392    9.730664063
  139 VAL   CG1     1390    0.357281787    1.560151794    9.716167025
  139 VAL   CG2     1391    0.494603725    1.697762818    9.877774059
  139 VAL   C       1392    0.549668062    1.583783318    9.507590961
  139 VAL   O       1393    0.506769152    1.677465308    9.440401728
  140 GLN   N       1394    0.561104302    1.459522065    9.461564004
  140 GLN   H       1395    0.601958958    1.388123530    9.518430748
  140 GLN   CA      1396    0.516929814    1.429715182    9.324569207
  140 GLN   CB      1397    0.619632399    1.335821511    9.260981466
  140 GLN   CG      1398    0.734844615    1.407087912    9.189880388
  140 GLN   CD      1399    0.813806109    1.293032834    9.125353329
  140 GLN   OE1     1400    0.777892192    1.224478310    9.029752812
  140 GLN   NE2     1401    0.929147747    1.262037311    9.183848339
  140 GLN   HE21    1402    0.990016120    1.187843766    9.155768839
  140 GLN   HE22    1403    0.961072777    1.329017212    9.250879681
  140 GLN   C       1404    0.369379392    1.397250445    9.300326291
  140 GLN   O       1405    0.310084891    1.333178276    9.386974460
  141 VAL   N       1406    0.332587314    1.407726687    9.172937349
  141 VAL   H       1407    0.410305362    1.418885814    9.111006993
  141 VAL   CA      1408    0.196834755    1.362769230    9.138857126
  141 VAL   CB      1409    0.109308897    1.487898654    9.148387662
  141 VAL   CG1     1410    0.104134597    1.574125596    9.022087808
  141 VAL   CG2     1411   -0.028779482    1.459770112    9.207984269
  141 VAL   C       1412    0.169180038    1.277966309    9.014535395
  141 VAL   O       1413    0.226492009    1.295580594    8.907133954
  142 LEU   N       1414    0.074096249    1.186533863    9.031510779
  142 LEU   H       1415    0.015598390    1.181366440    9.112455288
  142 LEU   CA      1416    0.033524727    1.094726476    8.924103304
  142 LEU   CB      1417    0.024580425    0.947750331    8.965684364
  142 LEU   CG      1418    0.161695659    0.893840429    9.006926171
  142 LEU   CD1     1419    0.143712136    0.768379531    9.092629930
  142 LEU   CD2     1420    0.245601231    0.860733411    8.883356649
  142 LEU   C       1421    7.693316499    1.125016351    8.861730232
  142 LEU   O       1422    7.609713496    1.180754955    8.932690798
  143 ASP   N       1423    7.671429744    1.112760617    8.731104093
  143 ASP   H       1424    7.748953933    1.116372465    8.668041055
  143 ASP   CA      1425    7.543667219    1.155671764    8.672387895
  143 ASP   CB      1426    7.568141396    1.282092635    8.589741020
  143 ASP   CG      1427    7.439652084    1.359849107    8.560503532
  143 ASP   OD1     1428    7.364427835    1.373780573    8.659369970
  143 ASP   OD2     1429    7.414261322    1.393336233    8.442779661
  143 ASP   C       1430    7.462301480    1.051080445    8.595896354
  143 ASP   O       1431    7.369345043    1.076488856    8.519460086
  144 SER   N       1432    7.517468297    0.930546492    8.606861283
  144 SER   H       1433    7.608913818    0.891957388    8.619118756
  144 SER   CA      1434    7.460965072    0.811246191    8.542198868
  144 SER   CB      1435    7.445172130    0.810592929    8.390009997
  144 SER   OG      1436    7.577619748    0.797678346    8.337698925
  144 SER   HG      1437    7.571348666    0.758779218    8.245788437
  144 SER   C       1438    7.506296131    0.673739754    8.591656466
  144 SER   O       1439    7.619850577    0.672979162    8.638915343
  145 LEU   N       1440    7.420814577    0.576391115    8.561554867
  145 LEU   H       1441    7.325765297    0.595433089    8.537013071
  145 LEU   CA      1442    7.455557921    0.434672606    8.579298206
  145 LEU   CB      1443    7.329889205    0.349384880    8.560883551
  145 LEU   CG      1444    7.355514277    0.202201686    8.593858523
  145 LEU   CD1     1445    7.412032032    0.187816982    8.735307453
  145 LEU   CD2     1446    7.220055656    0.131112252    8.592231743
  145 LEU   C       1447    7.566186841    0.394496461    8.481523995
  145 LEU   O       1448    7.661451083    0.332005085    8.527896232
  146 ASP   N       1449    7.567117629    0.447330518    8.359472036
  146 ASP   H       1450    7.478084346    0.471279014    8.320734416
  146 ASP   CA      1451    7.684100581    0.432094709    8.271746111
  146 ASP   CB      1452    7.655980401    0.482263799    8.129978713
  146 ASP   CG      1453    7.621498767    0.629902418    8.109415596
  146 ASP   OD1     1454    7.506174003    0.677667350    8.102992369
  146 ASP   OD2     1455    7.712077208    0.714529821    8.093364062
  146 ASP   C       1456    0.013432280    0.497415956    8.329987354
  146 ASP   O       1457    0.117531831    0.432681408    8.319828787
  147 GLU   N       1458    7.791638416    0.604660863    8.406576249
  147 GLU   H       1459    7.705129435    0.654826164    8.407171712
  147 GLU   CA      1460    0.107286663    0.673315051    8.472856806
  147 GLU   CB      1461    0.068005646    0.817989422    8.503472291
  147 GLU   CG      1462    0.192470536    0.902530315    8.531247543
  147 GLU   CD      1463    0.175832254    1.053142555    8.510113716
  147 GLU   OE1     1464    0.064493836    1.109793861    8.514515295
  147 GLU   OE2     1465    0.282511811    1.118153018    8.506116103
  147 GLU   C       1466    0.150641697    0.591133227    8.594426333
  147 GLU   O       1467    0.268766561    0.556949496    8.591457526
  148 VAL   N       1468    0.060676147    0.542126039    8.679240715
  148 VAL   H       1469   -0.035689463    0.561382544    8.660696353
  148 VAL   CA      1470    0.091557467    0.449777046    8.789372843
  148 VAL   CB      1471   -0.031662716    0.418862945    8.874659175
  148 VAL   CG1     1472   -0.015976700    0.312811133    8.983840578
  148 VAL   CG2     1473   -0.080367898    0.543489171    8.948874439
  148 VAL   C       1474    0.162973184    0.320225556    8.750263859
  148 VAL   O       1475    0.264692103    0.276126829    8.803532526
  149 ARG   N       1476    0.106974556    0.255814883    8.648250038
  149 ARG   H       1477    0.021937180    0.283089290    8.603235103
  149 ARG   CA      1478    0.174745386    0.140833978    8.586634909
  149 ARG   CB      1479    0.079230277    0.076482685    8.485894690
  149 ARG   CG      1480   -0.041088149    0.014441430    8.557209784
  149 ARG   CD      1481    7.662867131    8.477689860    8.451193610
  149 ARG   NE      1482    7.718819323    8.370079268    8.368143380
  149 ARG   HE      1483    7.755246624    8.400291984    8.280051194
  149 ARG   CZ      1484    7.719695930    8.237645801    8.388556858
  149 ARG   NH1     1485    7.666758566    8.189354317    8.501782596
  149 ARG   HH11    1486    7.671191599    8.090756316    8.517855734
  149 ARG   HH12    1487    7.638831991    8.246016807    8.579303325
  149 ARG   NH2     1488    7.761575803    8.149761754    8.296488093
  149 ARG   HH21    1489    7.776810505    8.053239398    8.317735688
  149 ARG   HH22    1490    7.756781816    8.172733352    8.199280521
  149 ARG   C       1491    0.309198574    0.177294450    8.523373921
  149 ARG   O       1492    0.406901917    0.109627570    8.555106870
  150 ALA   N       1493    0.319512677    0.287985008    8.450350496
  150 ALA   H       1494    0.241769149    0.341012265    8.416499078
  150 ALA   CA      1495    0.450503593    0.340599300    8.409306007
  150 ALA   CB      1496    0.431866526    0.454252572    8.308581187
  150 ALA   C       1497    0.558111998    0.384370798    8.508872391
  150 ALA   O       1498    0.671867566    0.338876596    8.497847984
  151 PHE   N       1499    0.517294225    0.449021219    8.617711272
  151 PHE   H       1500    0.421348786    0.476753446    8.622899677
  151 PHE   CA      1501    0.600062649    0.489553660    8.732234148
  151 PHE   CB      1502    0.509913306    0.553306616    8.838155574
  151 PHE   CG      1503    0.591115716    0.598123982    8.959849097
  151 PHE   CD1     1504    0.664128912    0.716323405    8.955496657
  151 PHE   HD1     1505    0.648589072    0.785250085    8.872487432
  151 PHE   CD2     1506    0.578266774    0.540555058    9.085709677
  151 PHE   HD2     1507    0.519672527    0.449461088    9.097937167
  151 PHE   CE1     1508    0.723357806    0.767990021    9.070132604
  151 PHE   HE1     1509    0.790801808    0.852674214    9.057479738
  151 PHE   CE2     1510    0.631019972    0.594716293    9.202337262
  151 PHE   HE2     1511    0.604833009    0.552828627    9.299500322
  151 PHE   CZ      1512    0.703391554    0.713234252    9.196313627
  151 PHE   HZ      1513    0.733493466    0.763187513    9.288398031
  151 PHE   C       1514    0.666156409    0.367376508    8.796382605
  151 PHE   O       1515    0.786965401    0.352851817    8.778409514
  152 LEU   N       1516    0.581935309    0.269206571    8.827341494
  152 LEU   H       1517    0.483463904    0.285733079    8.821744387
  152 LEU   CA      1518    0.625676647    0.135624671    8.870417568
  152 LEU   CB      1519    0.498497823    0.070669539    8.925329481
  152 LEU   CG      1520    0.457912959    0.125894192    9.062126146
  152 LEU   CD1     1521    0.314507364    0.078433186    9.086442103
  152 LEU   CD2     1522    0.553840745    0.078625908    9.171561975
  152 LEU   C       1523    0.689651284    0.050454555    8.760572159
  152 LEU   O       1524    0.770579826   -0.037672366    8.789113053
  153 GLY   N       1525    0.687396399    0.096365387    8.635767922
  153 GLY   H       1526    0.626510885    0.174974956    8.625079112
  153 GLY   CA      1527    0.776821804    0.046775818    8.530151872
  153 GLY   C       1528    0.726712840    8.483887627    8.414449515
  153 GLY   O       1529    0.797003808    8.437718661    8.324676867
  154 ASN   N       1530    0.597826029    8.451177140    8.417132067
  154 ASN   H       1531    0.544807914    8.493175541    8.490798774
  154 ASN   CA      1532    0.525068930    8.373538408    8.315703914
  154 ASN   CB      1533    0.401104769    8.311444344    8.380388066
  154 ASN   CG      1534    0.372679852    8.179371778    8.308578919
  154 ASN   OD1     1535    0.416353005    8.150487675    8.197280445
  154 ASN   ND2     1536    0.288333575    8.100183006    8.374166882
  154 ASN   HD21    1537    0.275510276    8.006663473    8.341176056
  154 ASN   HD22    1538    0.259568864    8.109680672    8.469460744
  154 ASN   C       1539    0.472081836    8.468796270    8.208324850
  154 ASN   O       1540    0.435005161    8.582809462    8.235829802
  155 THR   N       1541    0.453165282    8.415072532    8.088132233
  155 THR   H       1542    0.449186293    8.319058735    8.060436929
  155 THR   CA      1543    0.420657063    8.492427436    7.967432536
  155 THR   CB      1544    0.447079807    8.393538880    7.853702077
  155 THR   OG1     1545    0.433721306    8.460689236    7.728151033
  155 THR   HG1     1546    0.508238998    8.443170115    7.663796877
  155 THR   CG2     1547    0.348410698    8.276610656    7.852618945
  155 THR   C       1548    0.292875147    0.050200966    7.946676980
  155 THR   O       1549    0.181430065   -0.001182968    7.955135006
  156 PRO   N       1550    0.305482928    0.180080874    7.920916307
  156 PRO   CA      1551    0.198048342    0.274836912    7.887896734
  156 PRO   CB      1552    0.254934249    0.415895602    7.904528737
  156 PRO   CG      1553    0.399700353    0.387305035    7.864061794
  156 PRO   CD      1554    0.433628960    0.251896386    7.926690263
  156 PRO   C       1555    0.137137795    0.251569766    7.749486001
  156 PRO   O       1556    0.192295501    0.195743300    7.654760485
  157 SER   N       1557    0.013968461    0.300785297    7.739625095
  157 SER   H       1558   -0.021918816    0.354778988    7.815767533
  157 SER   CA      1559    7.707110921    0.280163702    7.636813649
  157 SER   CB      1560    7.659778114    0.135627031    7.620015142
  157 SER   OG      1561    7.571837528    0.113529432    7.509434700
  157 SER   HG      1562    7.497979618    0.067716243    7.558893409
  157 SER   C       1563    7.588534884    0.367222238    7.678912210
  157 SER   O       1564    7.562837099    0.369244449    7.799185424
  158 HISB  N       1565    7.524154060    0.432227331    7.582363520
  158 HISB  H       1566    7.567034083    0.453950485    7.494670277
  158 HISB  CA      1567    7.406227074    0.513133955    7.616398759
  158 HISB  CB      1568    7.359249739    0.591809589    7.493869964
  158 HISB  CG      1569    7.256329221    0.700990139    7.523821577
  158 HISB  ND1     1570    7.285021878    0.825145958    7.561946348
  158 HISB  CD2     1571    7.128703405    0.700296048    7.486373557
  158 HISB  HD2     1572    7.070731425    0.611400015    7.461519351
  158 HISB  CE1     1573    7.173380740    0.897446596    7.562758915
  158 HISB  HE1     1574    7.164777495    1.003106369    7.588116116
  158 HISB  NE2     1575    7.077948385    0.820795919    7.510721927
  158 HISB  HE2     1576    6.984544883    0.850867921    7.491427939
  158 HISB  C       1577    7.293139864    0.429717200    7.676930235
  158 HISB  O       1578    7.252324230    0.329811086    7.617914995
  159 PRO   N       1579    7.245237108    0.467368408    7.795164047
  159 PRO   CA      1580    7.152144061    0.377869779    7.865396881
  159 PRO   CB      1581    7.136483851    0.436064540    8.006042171
  159 PRO   CG      1582    7.181243926    0.581527788    7.990223849
  159 PRO   CD      1583    7.268440305    0.594535342    7.865166388
  159 PRO   C       1584    7.015396630    0.358465772    7.799544314
  159 PRO   O       1585    6.973509670    0.448131356    7.726499283
  160 PRO   N       1586    6.947171013    0.244873806    7.811048624
  160 PRO   CA      1587    6.806403255    0.235991464    7.769591318
  160 PRO   CB      1588    6.776102728    0.087793715    7.792575727
  160 PRO   CG      1589    6.904698698    0.015998299    7.751079337
  160 PRO   CD      1590    7.011284807    0.112851701    7.802768033
  160 PRO   C       1591    6.710216932    0.328961969    7.843874911
  160 PRO   O       1592    6.608818098    0.368274144    7.786400318
  161 HISB  N       1593    6.743529990    0.369632541    7.966043323
  161 HISB  H       1594    6.797178226    0.311554842    8.027279433
  161 HISB  CA      1595    6.665628570    0.464260894    8.047214854
  161 HISB  CB      1596    6.674532886    0.425110215    8.194852609
  161 HISB  CG      1597    6.813841672    0.397904759    8.251993724
  161 HISB  ND1     1598    6.900349046    0.300593980    8.224879660
  161 HISB  CD2     1599    6.865358896    0.476015326    8.346511933
  161 HISB  HD2     1600    6.821310626    0.567071733    8.387108928
  161 HISB  CE1     1601    7.011510995    0.322077097    8.294683449
  161 HISB  HE1     1602    7.101721455    0.260896704    8.294517963
  161 HISB  NE2     1603    6.989154950    0.431742562    8.366539327
  161 HISB  HE2     1604    7.057120617    0.482194763    8.419793521
  161 HISB  C       1605    6.691833415    0.613859492    8.028783029
  161 HISB  O       1606    6.678736141    0.697196431    8.118295096
  162 LEU   N       1607    6.706867712    0.652745617    7.902491197
  162 LEU   H       1608    6.704943537    0.586395118    7.827698780
  162 LEU   CA      1609    6.736111207    0.792066729    7.865838244
  162 LEU   CB      1610    6.888558722    0.800091597    7.875941011
  162 LEU   CG      1611    6.957303940    0.935925876    7.860806493
  162 LEU   CD1     1612    6.893816387    1.041029785    7.952083439
  162 LEU   CD2     1613    7.107644094    0.929346257    7.888443933
  162 LEU   C       1614    6.704200140    0.816663143    7.718232976
  162 LEU   O       1615    6.725093031    0.728489934    7.635055906
  163 PRO   N       1616    6.622542270    0.918664208    7.693362647
  163 PRO   CA      1617    6.595978325    0.972803217    7.559294194
  163 PRO   CB      1618    6.509518881    1.096411712    7.584960867
  163 PRO   CG      1619    6.547243209    1.129392240    7.729522717
  163 PRO   CD      1620    6.555337406    0.993965109    7.800244687
  163 PRO   C       1621    6.722244879    1.007342670    7.480074371
  163 PRO   O       1622    6.826323206    0.942266010    7.488020945
  164 VAL   N       1623    6.697337617    1.080012562    7.371497378
  164 VAL   H       1624    6.603050203    1.093964207    7.341218200
  164 VAL   CA      1625    6.794401361    1.114754098    7.266708879
  164 VAL   CB      1626    6.734181999    1.189596394    7.147615610
  164 VAL   CG1     1627    6.634909554    1.106891473    7.065656890
  164 VAL   CG2     1628    6.673602645    1.324299689    7.187568674
  164 VAL   C       1629    6.916807435    1.187479973    7.322705875
  164 VAL   O       1630    7.029300710    1.150432259    7.289513759
  165 ASN   N       1631    6.892821828    1.296726640    7.394692587
  165 ASN   H       1632    6.811198814    1.353708251    7.404261367
  165 ASN   CA      1633    7.002731846    1.367458603    7.461987287
  165 ASN   CB      1634    6.961037188    1.514662625    7.463918078
  165 ASN   CG      1635    6.824107017    1.551503334    7.521355549
  165 ASN   OD1     1636    6.726709117    1.476657024    7.514978862
  165 ASN   ND2     1637    6.813786305    1.667664632    7.585279280
  165 ASN   HD21    1638    6.726777869    1.694107484    7.626874993
  165 ASN   HD22    1639    6.892792019    1.728837164    7.589280086
  165 ASN   C       1640    7.029814575    1.312976291    7.602379308
  165 ASN   O       1641    6.955117765    1.238892300    7.666112355
  166 LYSH  N       1642    7.128589946    1.379544062    7.661549784
  166 LYSH  H       1643    7.193123354    1.429854655    7.604061613
  166 LYSH  CA      1644    7.152441960    1.380411509    7.806610809
  166 LYSH  CB      1645    7.293929482    1.410462525    7.856482643
  166 LYSH  CG      1646    7.389734560    1.291360845    7.863390153
  166 LYSH  CD      1647    7.524181063    1.341722636    7.916244987
  166 LYSH  CE      1648    7.622816379    1.229077605    7.947664637
  166 LYSH  NZ      1649    7.573270513    1.155519487    8.064897337
  166 LYSH  HZ1     1650    7.508813087    1.081976902    8.044000777
  166 LYSH  HZ2     1651    7.518291119    1.215541272    8.122986899
  166 LYSH  HZ3     1652    7.652894358    1.120378904    8.114143379
  166 LYSH  C       1653    7.048715336    1.464589587    7.881224814
  166 LYSH  O       1654    7.084103681    1.573567003    7.925965576
  167 ASP   N       1655    6.920199256    1.432228279    7.870028743
  167 ASP   H       1656    6.868453191    1.370068237    7.811210835
  167 ASP   CA      1657    6.809134402    1.493013624    7.944743121
  167 ASP   CB      1658    6.668918021    1.435023522    7.925109074
  167 ASP   CG      1659    6.552566425    1.527978509    7.960204028
  167 ASP   OD1     1660    6.489334134    1.574073769    7.862712986
  167 ASP   OD2     1661    6.522369505    1.561159633    8.076881392
  167 ASP   C       1662    6.825914183    1.498318260    8.096729640
  167 ASP   O       1663    6.827759828    1.388755474    8.152622441
  168 PRO   N       1664    6.844572367    1.609751956    8.166917025
  168 PRO   CA      1665    6.862479864    1.632710909    8.311014400
  168 PRO   CB      1666    6.879029125    1.783996600    8.326813242
  168 PRO   CG      1667    6.799599991    1.838623459    8.208000452
  168 PRO   CD      1668    6.813549427    1.734936827    8.096365960
  168 PRO   C       1669    6.751851144    1.578703906    8.401888479
  168 PRO   O       1670    6.790639996    1.513737537    8.498873662
  169 ALA   N       1671    6.624270789    1.586773246    8.365138098
  169 ALA   H       1672    6.602650793    1.618983051    8.272965586
  169 ALA   CA      1673    6.512224337    1.539200886    8.447562164
  169 ALA   CB      1674    6.387962258    1.626996573    8.431442848
  169 ALA   C       1675    6.483465038    1.388929359    8.445545162
  169 ALA   O       1676    6.432878704    1.336364841    8.544581789
  170 ALA   N       1677    6.519478590    1.319098810    8.338227224
  170 ALA   H       1678    6.525449503    1.372123811    8.253645095
  170 ALA   CA      1679    6.517738879    1.173289214    8.319639135
  170 ALA   CB      1680    6.570720866    1.131221267    8.182402401
  170 ALA   C       1681    6.602778473    1.099295039    8.423095603
  170 ALA   O       1682    6.720064559    1.130871878    8.442552845
  171 ARG   N       1683    6.540981182    0.994101031    8.476070438
  171 ARG   H       1684    6.442850912    0.980224324    8.462672556
  171 ARG   CA      1685    6.591008404    0.913633767    8.588459402
  171 ARG   CB      1686    6.497929225    0.823528685    8.669871373
  171 ARG   CG      1687    6.416679686    0.732497122    8.577567428
  171 ARG   CD      1688    6.351718784    0.627544815    8.667959022
  171 ARG   NE      1689    6.433875827    0.506124947    8.678668374
  171 ARG   HE      1690    6.513041928    0.514382617    8.739188876
  171 ARG   CZ      1691    6.399985875    0.388165110    8.624893171
  171 ARG   NH1     1692    6.278831224    0.361708334    8.574124377
  171 ARG   HH11    1693    6.262638011    0.278249122    8.521478708
  171 ARG   HH12    1694    6.203027249    0.424067853    8.593230360
  171 ARG   NH2     1695    6.492802260    0.291939996    8.633800756
  171 ARG   HH21    1696    6.469716384    0.200137465    8.601581340
  171 ARG   HH22    1697    6.562080987    0.289709320    8.705871021
  171 ARG   C       1698    6.715457911    0.834802661    8.547133316
  171 ARG   O       1699    6.738575673    0.802459783    8.430729726
  172 ASP   N       1700    6.800913428    0.819284688    8.647874649
  172 ASP   H       1701    6.773889837    0.838677591    8.742190674
  172 ASP   CA      1702    6.933950850    0.757378268    8.639064437
  172 ASP   CB      1703    7.042220799    0.818997903    8.550229140
  172 ASP   CG      1704    7.115174958    0.715855265    8.463911137
  172 ASP   OD1     1705    7.136866975    0.744622957    8.344216234
  172 ASP   OD2     1706    7.136991443    0.602771930    8.512532623
  172 ASP   C       1707    6.993880772    0.735578387    8.778152929
  172 ASP   O       1708    6.948612258    0.805359604    8.868771159
  173 LEU   N       1709    7.091334757    0.646677963    8.795135843
  173 LEU   H       1710    7.134507116    0.609338434    8.713022003
  173 LEU   CA      1711    7.170090515    0.617744181    8.915855783
  173 LEU   CB      1712    7.238022483    0.480669632    8.918375672
  173 LEU   CG      1713    7.315013357    0.474714926    9.050463154
  173 LEU   CD1     1714    7.224379822    0.433570944    9.166658307
  173 LEU   CD2     1715    7.399926711    0.347538339    9.045481519
  173 LEU   C       1716    7.265900349    0.735105782    8.937264919
  173 LEU   O       1717    7.375271469    0.738024672    8.881055158
  174 ARG   N       1718    7.227273761    0.825552325    9.026799233
  174 ARG   H       1719    7.176344835    0.860706020    9.105359794
  174 ARG   CA      1720    7.316461492    0.938636059    9.056292729
  174 ARG   CB      1721    7.225329767    1.060939999    9.068399873
  174 ARG   CG      1722    7.218614639    1.138248913    8.936534571
  174 ARG   CD      1723    7.140501133    1.069187449    8.824560943
  174 ARG   NE      1724    7.155707605    1.144537690    8.699272875
  174 ARG   HE      1725    7.245948397    1.186543972    8.689667649
  174 ARG   CZ      1726    7.071411067    1.162153165    8.596609473
  174 ARG   NH1     1727    7.115443203    1.233977156    8.492419218
  174 ARG   HH11    1728    7.059867764    1.251587621    8.411171664
  174 ARG   HH12    1729    7.209786761    1.266596406    8.486480456
  174 ARG   NH2     1730    6.943248193    1.124023520    8.605269418
  174 ARG   HH21    1731    6.874977725    1.155932468    8.539544213
  174 ARG   HH22    1732    6.913811753    1.086055665    8.692968550
  174 ARG   C       1733    7.378533367    0.927563526    9.195696676
  174 ARG   O       1734    7.323327931    0.862661357    9.284419465
  175 GLY   N       1735    7.493642112    0.993336597    9.206325186
  175 GLY   H       1736    7.515027065    1.065086602    9.140034876
  175 GLY   CA      1737    7.566237455    0.998444333    9.334039845
  175 GLY   C       1738    7.683974559    1.089003426    9.370699967
  175 GLY   O       1739    7.748861532    1.129961994    9.274575826
  176 TYR   N       1740    7.713279334    1.092665975    9.500379572
  176 TYR   H       1741    7.663595591    1.036220773    9.566294436
  176 TYR   CA      1742    0.025849926    1.184641984    9.536742663
  176 TYR   CB      1743   -0.033879486    1.296436408    9.622420999
  176 TYR   CG      1744   -0.045673664    1.270074940    9.772666200
  176 TYR   CD1     1745    7.638822374    1.216600849    9.835798149
  176 TYR   HD1     1746    7.576708243    1.147869344    9.778370377
  176 TYR   CD2     1747    0.051067899    1.322962908    9.857294366
  176 TYR   HD2     1748    0.147104221    1.354273117    9.816334821
  176 TYR   CE1     1749    7.621122580    1.219429525    9.973637535
  176 TYR   HE1     1750    7.523717308    1.183064397   10.006332913
  176 TYR   CE2     1751    0.039253980    1.327300598    9.995713655
  176 TYR   HE2     1752    0.130819346    1.335598078   10.054262136
  176 TYR   CZ      1753    7.720595277    1.274536731   10.053563876
  176 TYR   OH      1754    7.700359350    1.290965455   10.187038552
  176 TYR   HH      1755    7.788984957    1.323515231   10.219971652
  176 TYR   C       1756    0.128140389    1.096000633    9.608045658
  176 TYR   O       1757    0.105742469    1.005400892    9.688155164
  177 VAL   N       1758    0.251930865    1.136678512    9.581458945
  177 VAL   H       1759    0.256317311    1.200649918    9.504727893
  177 VAL   CA      1760    0.371845454    1.067582615    9.631002302
  177 VAL   CB      1761    0.467540789    1.055604805    9.512225562
  177 VAL   CG1     1762    0.597936282    0.989399576    9.557160661
  177 VAL   CG2     1763    0.402746605    0.984503841    9.393253053
  177 VAL   C       1764    0.437946082    1.155860548    9.737045737
  177 VAL   O       1765    0.505550005    1.255462275    9.711838470
  178 SER   N       1766    0.388518862    1.119705495    9.855105147
  178 SER   H       1767    0.327986902    1.041879743    9.838401031
  178 SER   CA      1768    0.430470976    1.196833780    9.972996637
  178 SER   CB      1769    0.336331403    1.150034235   10.084162829
  178 SER   OG      1770    0.352376579    1.242558181   10.192006116
  178 SER   HG      1771    0.273051296    1.243292178   10.252890926
  178 SER   C       1772    0.571890208    1.149011971   10.006551754
  178 SER   O       1773    0.611174478    1.033177354    9.993501600
  179 ASN   N       1774    0.653261011    1.254216137   10.005197073
  179 ASN   H       1775    0.638580853    1.351940973    9.989888908
  179 ASN   CA      1776    0.794757314    1.256783327   10.044952054
  179 ASN   CB      1777    0.853493125    1.394619363   10.013974541
  179 ASN   CG      1778    0.795592525    1.489958993   10.118697319
  179 ASN   OD1     1779    0.675870821    1.513503671   10.134146935
  179 ASN   ND2     1780    0.879440964    1.551719466   10.201418692
  179 ASN   HD21    1781    0.845070051    1.637144348   10.240408807
  179 ASN   HD22    1782    0.977187544    1.532844651   10.210805852
  179 ASN   C       1783    0.839772100    1.211225727   10.183917747
  179 ASN   O       1784    0.760820383    1.204758307   10.278012303
  180 ASP   N       1785    0.968471602    1.178635976   10.191855811
  180 ASP   H       1786    1.017958414    1.168055630   10.105605570
  180 ASP   CA      1787    1.033795574    1.174961651   10.323477556
  180 ASP   CB      1788    1.058271092    1.318455395   10.370566309
  180 ASP   CG      1789    1.165968419    1.391585082   10.290191577
  180 ASP   OD1     1790    1.164548317    1.516538008   10.293154729
  180 ASP   OD2     1791    1.235425607    1.325149455   10.210280138
  180 ASP   C       1792    0.973064779    1.080549835   10.427427414
  180 ASP   O       1793    0.960085739    1.115510939   10.544637703
  181 CYSH  N       1794    0.928284331    0.965542900   10.377892962
  181 CYSH  H       1795    0.971414557    0.968017006   10.287708721
  181 CYSH  CA      1796    0.862748350    0.871551352   10.469975229
  181 CYSH  CB      1797    0.725108734    0.830715998   10.417090574
  181 CYSH  SG      1798    0.612124137    0.970090193   10.381036682
  181 CYSH  HG      1799    0.696357635    1.053156368   10.320243649
  181 CYSH  C       1800    0.952933802    0.748986954   10.485793771
  181 CYSH  O       1801    1.067968541    0.757501045   10.443091182
  182 GLY   N       1802    0.911510371    0.662079082   10.577560315
  182 GLY   H       1803    0.866847683    0.702769470   10.657251126
  182 GLY   CA      1804    0.965099948    0.525348115   10.584024154
  182 GLY   C       1805    0.911573165    0.440801532   10.699761470
  182 GLY   O       1806    0.807821449    0.465868629   10.760885997
  183 TRP   N       1807    0.950804141    0.314822473   10.683049170
  183 TRP   H       1808    0.992699571    0.272467810   10.602727837
  183 TRP   CA      1809    0.929010617    0.209496724   10.783240658
  183 TRP   CB      1810    0.872914463    0.081716608   10.720515539
  183 TRP   CG      1811    0.914440072    0.030743160   10.582379206
  183 TRP   CD1     1812    0.866884351    0.074623088   10.466184768
  183 TRP   HD1     1813    0.783390721    0.144272702   10.458520945
  183 TRP   CD2     1814    1.009473423   -0.064922395   10.548648703
  183 TRP   NE1     1815    0.932915767    0.022283677   10.363272279
  183 TRP   HE1     1816    0.923044174    0.050165909   10.267738988
  183 TRP   CE2     1817    1.015455327   -0.071005429   10.409911520
  183 TRP   CE3     1818    1.087936167    8.381942994   10.633768108
  183 TRP   HE3     1819    1.113264031    8.417072368   10.733783799
  183 TRP   CZ2     1820    1.095936835    8.355707417   10.351423482
  183 TRP   HZ2     1821    1.116410028    8.357865418   10.244380073
  183 TRP   CZ3     1822    1.174005998    8.292482212   10.571240231
  183 TRP   HZ3     1823    1.253871072    8.246417336   10.629375220
  183 TRP   CH2     1824    1.168792357    8.270895049   10.434017392
  183 TRP   HH2     1825    1.236869219    8.196593859   10.392473881
  183 TRP   C       1826    1.042669293    0.180662690   10.881498846
  183 TRP   O       1827    1.161022514    0.192813427   10.850318760
  184 ALA   N       1828    0.993486555    0.131230067   10.994757762
  184 ALA   H       1829    0.895007950    0.129987303   11.012078069
  184 ALA   CA      1830    1.072676338    0.096369902   11.113608954
  184 ALA   CB      1831    1.006019175    0.149942646   11.240482406
  184 ALA   C       1832    1.077796022    8.467349751   11.119686419
  184 ALA   O       1833    0.990082154    8.395661002   11.071748573
  185 ASP   N       1834    1.196703615    8.428401304   11.164790573
  185 ASP   H       1835    1.284203996    8.466839233   11.135328999
  185 ASP   CA      1836    1.231607289    8.294989293   11.215701759
  185 ASP   CB      1837    1.378847883    8.255671270   11.202119670
  185 ASP   CG      1838    1.390944062    8.103243167   11.207276117
  185 ASP   OD1     1839    1.316861840    8.023311968   11.268495536
  185 ASP   OD2     1840    1.495001296    8.059076418   11.153952298
  185 ASP   C       1841    1.175582678    8.278630194    0.035763428
  185 ASP   O       1842    1.224453430    8.335371462    0.133347536
  186 ALA   N       1843    1.064681625    8.205600188    0.043506698
  186 ALA   H       1844    1.040029341    8.146647623   -0.033419188
  186 ALA   CA      1845    0.987935052    8.181309114    0.166516364
  186 ALA   CB      1846    0.840891037    8.167477887    0.126539338
  186 ALA   C       1847    1.054037451    8.074862175    0.254336422
  186 ALA   O       1848    1.063778610    8.090848452    0.375910807
  187 GLY   N       1849    1.090481827    7.968173332    0.183779470
  187 GLY   H       1850    1.083267219    7.965651615    0.084066519
  187 GLY   CA      1851    1.156954916    7.849414129    0.239352638
  187 GLY   C       1852    1.298951598    7.875902533    0.289788376
  187 GLY   O       1853    1.345621235    7.832721061    0.395090427
  188 ALA   N       1854    1.368603081    7.970778848    0.227834843
  188 ALA   H       1855    1.353251931    7.994577021    0.131928735
  188 ALA   CA      1856    1.497648688    8.020230220    0.277943621
  188 ALA   CB      1857    1.558543454    8.107062486    0.167648304
  188 ALA   C       1858    1.482392788    8.106077356    0.403685899
  188 ALA   O       1859    1.536009685    8.072162730    0.509061490
  189 SER   N       1860    1.405967598    8.214370945    0.392726257
  189 SER   H       1861    1.368416480    8.249921120    0.307133472
  189 SER   CA      1862    1.377377243    8.306633900    0.503537453
  189 SER   CB      1863    1.252657769    8.389054054    0.470969755
  189 SER   OG      1864    1.281327306    8.474810621    0.360200293
  189 SER   HG      1865    1.260658966    8.426020992    0.275392376
  189 SER   C       1866    1.331410703    8.236619225    0.631589730
  189 SER   O       1867    1.408968185    8.248914919    0.726267585
  190 ILE   N       1868    1.231497727    8.148871638    0.628792707
  190 ILE   H       1869    1.193817257    8.116920798    0.541840009
  190 ILE   CA      1870    1.175271871    8.087636526    0.750027585
  190 ILE   CB      1871    1.039443576    8.021971886    0.724517595
  190 ILE   CG1     1872    0.933070142    8.127724732    0.694316795
  190 ILE   CG2     1873    0.983887976    7.934969125    0.837454244
  190 ILE   CD      1874    0.887164071    8.217028522    0.809763925
  190 ILE   C       1875    1.275633671    8.008275368    0.833946471
  190 ILE   O       1876    1.279605993    8.019189470    0.956402201
  191 GLU   N       1877    1.363215882    7.936872204    0.763804266
  191 GLU   H       1878    1.349451313    7.926837606    0.665261699
  191 GLU   CA      1879    1.479469174    7.865134138    0.818084580
  191 GLU   CB      1880    1.535073851    7.782440237    0.701993636
  191 GLU   CG      1881    1.630405698    7.676393856    0.757452051
  191 GLU   CD      1882    1.637792860    7.569125649    0.648617525
  191 GLU   OE1     1883    1.724743936    7.574189418    0.558963379
  191 GLU   OE2     1884    1.556827113    7.473954277    0.652073391
  191 GLU   C       1885    1.589975551    7.950546319    0.880521568
  191 GLU   O       1886    1.642848460    7.926536987    0.988943106
  192 TRP   N       1887    1.630756945    8.055030522    0.809044896
  192 TRP   H       1888    1.608937601    8.062739221    0.711765950
  192 TRP   CA      1889    1.727425030    8.149007340    0.867623081
  192 TRP   CB      1890    1.769878228    8.246362854    0.757493107
  192 TRP   CG      1891    1.843612382    8.365781733    0.818443616
  192 TRP   CD1     1892    1.963172843    8.360511810    0.876471603
  192 TRP   HD1     1893    2.020249595    8.269759294    0.896205778
  192 TRP   CD2     1894    1.793285443    8.495147566    0.825811685
  192 TRP   NE1     1895    1.984940350    8.481332750    0.927632737
  192 TRP   HE1     1896    2.060381994    8.506938203    0.988088460
  192 TRP   CE2     1897    1.887210077    8.566878507    0.898987358
  192 TRP   CE3     1898    1.668027640    0.029833580    0.811250276
  192 TRP   HE3     1899    1.601361483   -0.006884531    0.733237322
  192 TRP   CZ2     1900    1.855680585    0.166685206    0.954247008
  192 TRP   HZ2     1901    1.930498648    0.220434970    1.012515190
  192 TRP   CZ3     1902    1.632259813    0.149355367    0.872523282
  192 TRP   HZ3     1903    1.527365772    0.178311060    0.866214837
  192 TRP   CH2     1904    1.725780002    0.216014308    0.950825118
  192 TRP   HH2     1905    1.693500140    0.301482147    1.010274681
  192 TRP   C       1906    1.665521016    8.226529098    0.984105194
  192 TRP   O       1907    1.727192989    8.235159139    1.090183071
  193 LEU   N       1908    1.540215310    8.268199691    0.968190131
  193 LEU   H       1909    1.492943584    8.271788764    0.880141875
  193 LEU   CA      1910    1.464490527    8.340208451    1.071573362
  193 LEU   CB      1911    1.321849508    8.357206313    1.018902243
  193 LEU   CG      1912    1.290401156    8.495297031    0.960997665
  193 LEU   CD1     1913    1.146989222    8.489635481    0.907985617
  193 LEU   CD2     1914    1.305163051    8.601752206    1.069893770
  193 LEU   C       1915    1.464328303    8.260888002    1.202413901
  193 LEU   O       1916    1.500016344    8.315111351    1.306895526
  194 ARG   N       1917    1.432394227    8.132310311    1.190641571
  194 ARG   H       1918    1.401119368    8.100273838    1.101212891
  194 ARG   CA      1919    1.446839737    8.040513152    1.304548122
  194 ARG   CB      1920    1.393311105    7.902303525    1.266577571
  194 ARG   CG      1921    1.391520341    7.799169326    1.379593888
  194 ARG   CD      1922    1.286758869    7.817015594    1.489674395
  194 ARG   NE      1923    1.289777516    7.713924096    1.594415205
  194 ARG   HE      1924    1.381205004    7.689993564    1.627073000
  194 ARG   CZ      1925    1.186585400    7.661472093    1.661914539
  194 ARG   NH1     1926    1.058687361    7.701412126    1.661245929
  194 ARG   HH11    1927    0.990473211    7.657031103    1.719348436
  194 ARG   HH12    1928    1.029697781    7.778461641    1.604484361
  194 ARG   NH2     1929    1.210542943    7.543948540    1.721656592
  194 ARG   HH21    1930    1.135671406    7.508531787    1.777676145
  194 ARG   HH22    1931    1.297607062    7.495536598    1.712932261
  194 ARG   C       1932    1.587974754    8.017658096    1.359034360
  194 ARG   O       1933    1.618906789    8.048754241    1.473961044
  195 GLN   N       1934    1.679274886    8.000144065    1.263911353
  195 GLN   H       1935    1.654752052    7.968213374    1.172363451
  195 GLN   CA      1936    1.821196725    7.984001819    1.298680939
  195 GLN   CB      1937    1.898321109    7.937878557    1.174846666
  195 GLN   CG      1938    1.873579842    7.792629844    1.133582053
  195 GLN   CD      1939    1.960108812    7.739204118    1.019281560
  195 GLN   OE1     1940    2.071916725    7.780645718    0.989120202
  195 GLN   NE2     1941    1.904188244    7.648784588    0.939368571
  195 GLN   HE21    1942    1.940168251    7.630552567    0.847864344
  195 GLN   HE22    1943    1.819450744    7.601391387    0.963278289
  195 GLN   C       1944    1.886204061    8.099705672    1.374825559
  195 GLN   O       1945    1.943843974    8.086988378    1.482742278
  196 GLU   N       1946    1.867768036    8.219089676    1.319168724
  196 GLU   H       1947    1.823125013    8.229683672    1.230308088
  196 GLU   CA      1948    1.923481356    8.342608014    1.376161943
  196 GLU   CB      1949    1.914612437    8.458051952    1.276131490
  196 GLU   CG      1950    2.015057673    0.047183889    1.300029474
  196 GLU   CD      1951    2.158276931    0.021235736    1.252834743
  196 GLU   OE1     1952    2.248193435    0.022916632    1.339646079
  196 GLU   OE2     1953    2.178109947    0.006952953    1.130247463
  196 GLU   C       1954    1.859810751    8.381283538    1.509814165
  196 GLU   O       1955    1.934515795    8.429882637    1.594594735
  197 VAL   N       1956    1.732926052    8.346654682    1.529632761
  197 VAL   H       1957    1.667917426    8.308135653    1.464123424
  197 VAL   CA      1958    1.667734806    8.378361742    1.657521548
  197 VAL   CB      1959    1.516618244    8.397877137    1.643630057
  197 VAL   CG1     1960    1.455544745    8.261074540    1.612537800
  197 VAL   CG2     1961    1.453710521    8.456533203    1.770168887
  197 VAL   C       1962    1.716339554    8.288308009    1.771261960
  197 VAL   O       1963    1.714282114    8.339991674    1.882867137
  198 LEU   N       1964    1.767055163    8.169309557    1.740321446
  198 LEU   H       1965    1.729185766    8.107164307    1.671730296
  198 LEU   CA      1966    1.847003804    8.092354235    1.836746768
  198 LEU   CB      1967    1.852132273    7.943518962    1.801611449
  198 LEU   CG      1968    1.734137071    7.850039340    1.829026415
  198 LEU   CD1     1969    1.606112446    7.889305466    1.755020655
  198 LEU   CD2     1970    1.777093552    7.706757891    1.796808571
  198 LEU   C       1971    1.991036261    8.136145859    1.864114436
  198 LEU   O       1972    2.047092627    8.127200993    1.973238217
  199 ARG   N       1973    2.047382342    8.213260115    1.771546711
  199 ARG   H       1974    2.014960529    8.219864806    1.677169988
  199 ARG   CA      1975    2.169676576    8.291931947    1.793110101
  199 ARG   CB      1976    2.240617437    8.309046937    1.658623775
  199 ARG   CG      1977    2.315406063    8.186135373    1.606547058
  199 ARG   CD      1978    2.408462769    8.212236131    1.487938994
  199 ARG   NE      1979    2.344912139    8.265915076    1.366753002
  199 ARG   HE      1980    2.302406354    8.355721093    1.378072392
  199 ARG   CZ      1981    2.324519862    8.191077393    1.257498073
  199 ARG   NH1     1982    2.264533289    8.245921373    1.150967431
  199 ARG   HH11    1983    2.264706515    8.202757690    1.060769161
  199 ARG   HH12    1984    2.223324168    8.337025294    1.151886479
  199 ARG   NH2     1985    2.393441247    8.079482749    1.230068402
  199 ARG   HH21    1986    2.355881759    8.030417609    1.151443429
  199 ARG   HH22    1987    2.472848483    8.035107878    1.271592693
  199 ARG   C       1988    2.157641263    8.426440499    1.865023786
  199 ARG   O       1989    2.240285468    8.467336773    1.946444903
  200 LEU   N       1990    2.045852455    8.492321174    1.835793320
  200 LEU   H       1991    1.998816606    8.485644476    1.747798765
  200 LEU   CA      1992    2.012017347    0.086919655    1.916103943
  200 LEU   CB      1993    1.897415303    0.169313257    1.857029690
  200 LEU   CG      1994    1.916405736    0.222764448    1.714933568
  200 LEU   CD1     1995    1.787839301    0.284855956    1.659935493
  200 LEU   CD2     1996    2.036639727    0.315694484    1.697089232
  200 LEU   C       1997    1.974631951    0.053102102    2.060575646
  200 LEU   O       1998    2.033043765    0.109091995    2.153220004
  201 GLY   N       1999    1.879595402    8.486036173    2.080619946
  201 GLY   H       2000    1.835684762    8.446071434    2.000148876
  201 GLY   CA      2001    1.847272269    8.435317349    2.214749630
  201 GLY   C       2002    1.703992056    8.469152512    2.256437607
  201 GLY   O       2003    1.619464963    8.495470922    2.171036833
  202 ARG   N       2004    1.690579542    8.463508627    2.388639117
  202 ARG   H       2005    1.777939558    8.453873907    2.436348359
  202 ARG   CA      2006    1.570621255    8.486141044    2.470554012
  202 ARG   CB      2007    1.531208049    8.633723172    2.479427203
  202 ARG   CG      2008    1.645909379    8.734761877    2.486114453
  202 ARG   CD      2009    1.586933436    0.350072071    2.510271331
  202 ARG   NE      2010    1.679052837    0.458846087    2.474279460
  202 ARG   HE      2011    1.745544209    0.415647322    2.535211835
  202 ARG   CZ      2012    1.646709353    0.557663239    2.389731555
  202 ARG   NH1     2013    1.732943260    0.657651083    2.366856938
  202 ARG   HH11    2014    1.716631348    0.722965044    2.292902570
  202 ARG   HH12    2015    1.826037667    0.658954594    2.403366728
  202 ARG   NH2     2016    1.516912206    0.585974479    2.372205697
  202 ARG   HH21    2017    1.497729147    0.663651597    2.312213259
  202 ARG   HH22    2018    1.436672854    0.530978934    2.395403997
  202 ARG   C       2019    1.450099089    8.396318270    2.441944666
  202 ARG   O       2020    1.387055142    8.336878138    2.529254319
  203 VAL   N       2021    1.420048823    8.381137678    2.313267655
  203 VAL   H       2022    1.485973429    8.405065431    2.241983709
  203 VAL   CA      2023    1.309675842    8.299279015    2.261022671
  203 VAL   CB      2024    1.270639671    8.348874813    2.121637735
  203 VAL   CG1     2025    1.162456318    8.260500182    2.059202023
  203 VAL   CG2     2026    1.250039171    8.500380071    2.115945004
  203 VAL   C       2027    1.342301878    8.150333120    2.273839903
  203 VAL   O       2028    1.437933047    8.100153846    2.214954460
  204 GLU   N       2029    1.285914931    8.092402725    2.379455870
  204 GLU   H       2030    1.225861887    8.133583924    2.448010191
  204 GLU   CA      2031    1.292825563    7.947414966    2.402731399
  204 GLU   CB      2032    1.275107525    7.915524485    2.551325413
  204 GLU   CG      2033    1.392158232    7.965887916    2.636018181
  204 GLU   CD      2034    1.517673815    7.887548212    2.597060401
  204 GLU   OE1     2035    1.609751911    7.958686890    2.551358552
  204 GLU   OE2     2036    1.514098372    7.762800470    2.604263935
  204 GLU   C       2037    1.201503481    7.851664603    2.325884578
  204 GLU   O       2038    1.081559314    7.877331204    2.316639780
  205 CYSH  N       2039    1.247414560    7.739208990    2.271693803
  205 CYSH  H       2040    1.343631472    7.719127112    2.290106174
  205 CYSH  CA      2041    1.178286116    7.665972080    2.164595765
  205 CYSH  CB      2042    1.262485704    7.672957632    2.037035667
  205 CYSH  SG      2043    1.293531358    7.836402915    1.960776742
  205 CYSH  HG      2044    1.383870598    7.859937536    2.055505787
  205 CYSH  C       2045    1.125581568    7.526100514    2.197280573
  205 CYSH  O       2046    1.199077870    7.427525884    2.200493679
  206 VAL   N       2047    0.992865803    7.518435859    2.201768879
  206 VAL   H       2048    0.935051815    7.595172266    2.174036975
  206 VAL   CA      2049    0.922323891    7.400271904    2.253452093
  206 VAL   CB      2050    0.821955521    7.434649013    2.363715512
  206 VAL   CG1     2051    0.746792917    7.310964726    2.413377547
  206 VAL   CG2     2052    0.888003749    7.510737425    2.478863154
  206 VAL   C       2053    0.862319659    7.320598556    2.137421099
  206 VAL   O       2054    0.791696642    7.362673563    2.045922335
  207 VAL   N       2055    0.884347535    7.189619683    2.144370206
  207 VAL   H       2056    0.974601702    7.170483183    2.182951044
  207 VAL   CA      2057    0.820851636    7.085035528    2.062865252
  207 VAL   CB      2058    0.916284127    6.979017074    2.007532573
  207 VAL   CG1     2059    0.860759803    6.873696046    1.911433183
  207 VAL   CG2     2060    1.039448257    7.043549426    1.943680043
  207 VAL   C       2061    0.701746660    7.015155091    2.128749811
  207 VAL   O       2062    0.710310959    6.952508992    2.234266388
  208 GLY   N       2063    0.590956114    7.028927219    2.056468653
  208 GLY   H       2064    0.575744536    7.092014526    1.980382850
  208 GLY   CA      2065    0.464895547    6.975168029    2.109633803
  208 GLY   C       2066    0.343918926    7.024895539    2.030236518
  208 GLY   O       2067    0.357964356    7.129582074    1.967191886
  209 GLU   N       2068    0.238381252    6.944028159    2.026526507
  209 GLU   H       2069    0.244291340    6.850905144    2.062497662
  209 GLU   CA      2070    0.107588609    6.990705762    1.978300514
  209 GLU   CB      2071    0.046697597    6.883846049    1.887284176
  209 GLU   CG      2072    7.716976230    6.922437802    1.809401993
  209 GLU   CD      2073    7.648526792    6.794279016    1.761454397
  209 GLU   OE1     2074    7.691193553    6.676986769    1.768089655
  209 GLU   OE2     2075    7.539181706    6.807266986    1.702303376
  209 GLU   C       2076    0.017171407    7.041787367    2.090665651
  209 GLU   O       2077    0.009994730    6.979245748    2.196335077
  210 VAL   N       2078    7.750226394    7.156182408    2.065738424
  210 VAL   H       2079    7.799372387    7.216060847    2.002488820
  210 VAL   CA      2080    7.643944750    7.208335199    2.152886494
  210 VAL   CB      2081    7.622471533    7.359813957    2.153439654
  210 VAL   CG1     2082    7.747382985    7.436556655    2.197243005
  210 VAL   CG2     2083    7.584580616    7.410676823    2.014205225
  210 VAL   C       2084    7.515107828    7.126103974    2.160036440
  210 VAL   O       2085    7.476328272    7.057125770    2.065866194
  211 GLU   N       2086    7.449958926    7.118620776    2.275740550
  211 GLU   H       2087    7.504766062    7.173968245    2.338445501
  211 GLU   CA      2088    7.321644567    7.047560238    2.285413470
  211 GLU   CB      2089    7.312518804    6.959007301    2.409848463
  211 GLU   CG      2090    7.203652030    6.852981369    2.392184349
  211 GLU   CD      2091    7.107518011    6.846742026    2.511041691
  211 GLU   OE1     2092    7.055097078    6.955101084    2.544754366
  211 GLU   OE2     2093    7.089510865    6.742128285    2.577046939
  211 GLU   C       2094    7.207575079    7.148838137    2.297162060
  211 GLU   O       2095    7.128462761    7.172396673    2.205988112
  212 SER   N       2096    7.221015740    7.229724567    2.401862985
  212 SER   H       2097    7.311482921    7.242947384    2.442384804
  212 SER   CA      2098    7.115855151    7.328829819    2.428881565
  212 SER   CB      2099    6.999977197    7.270201137    2.509793981
  212 SER   OG      2100    7.035491040    7.208499043    2.633816896
  212 SER   HG      2101    7.034375524    7.112670244    2.605258169
  212 SER   C       2102    7.168851858    7.454286909    2.498625919
  212 SER   O       2103    7.278529557    7.447863054    2.553943790
  213 LEU   N       2104    7.105389759    7.568657110    2.474521914
  213 LEU   H       2105    7.038033874    7.583327653    2.402071406
  213 LEU   CA      2106    7.124403901    7.686867210    2.559813146
  213 LEU   CB      2107    7.049703512    7.814863345    2.521796685
  213 LEU   CG      2108    7.083036691    7.860439018    2.379597051
  213 LEU   CD1     2109    6.961152741    7.919258451    2.308224831
  213 LEU   CD2     2110    7.202846044    7.955323706    2.372302400
  213 LEU   C       2111    7.080440343    7.648131236    2.701157070
  213 LEU   O       2112    6.974253970    7.589309624    2.720992871
  214 VAL   N       2113    7.139241417    7.715256734    2.799790306
  214 VAL   H       2114    7.214888600    7.774857693    2.772829133
  214 VAL   CA      2115    7.114548428    7.694790220    2.943261908
  214 VAL   CB      2116    7.233269857    7.646984152    3.027115838
  214 VAL   CG1     2117    7.204305243    7.616523492    3.174225451
  214 VAL   CG2     2118    7.302398430    7.527191376    2.961683244
  214 VAL   C       2119    7.069769848    7.832590249    2.992404641
  214 VAL   O       2120    7.149917706    7.925459202    3.001545947
  215 TYR   N       2121    6.937581800    7.839818680    2.979608597
  215 TYR   H       2122    6.889737355    7.782273874    2.913272041
  215 TYR   CA      2123    6.860072062    7.948600671    3.041022047
  215 TYR   CB      2124    6.752346852    8.006032054    2.948777099
  215 TYR   CG      2125    6.699817517    7.904752459    2.846846790
  215 TYR   CD1     2126    6.595418930    7.820363516    2.882931621
  215 TYR   HD1     2127    6.542539925    7.848644939    2.973952504
  215 TYR   CD2     2128    6.755959009    7.889048768    2.720662444
  215 TYR   HD2     2129    6.815724511    7.972060178    2.683014002
  215 TYR   CE1     2130    6.541827476    7.727165767    2.794836836
  215 TYR   HE1     2131    6.462001792    7.660043502    2.826502949
  215 TYR   CE2     2132    6.704564356    7.795902324    2.631215215
  215 TYR   HE2     2133    6.733718400    7.800970559    2.526319047
  215 TYR   CZ      2134    6.596739052    7.716107335    2.667622816
  215 TYR   OH      2135    6.581029135    7.602998211    2.593768313
  215 TYR   HH      2136    6.613171652    7.630424518    2.503135207
  215 TYR   C       2137    6.817540410    7.932431490    3.187108344
  215 TYR   O       2138    6.812180030    7.826791252    3.249888893
  216 SER   N       2139    6.792747105    8.047839539    3.248399741
  216 SER   H       2140    6.803479997    8.134128990    3.199001001
  216 SER   CA      2141    6.732298813    8.069138579    3.380699793
  216 SER   CB      2142    6.716073370    8.218825779    3.407929002
  216 SER   OG      2143    6.643828922    8.289085365    3.306473056
  216 SER   HG      2144    6.587293341    8.358694034    3.350732193
  216 SER   C       2145    6.600284100    7.996838708    3.408155672
  216 SER   O       2146    6.513795423    7.995402299    3.320694660
  217 ASP   N       2147    6.573800023    7.990414778    3.538343758
  217 ASP   H       2148    6.648750151    7.994241741    3.604433275
  217 ASP   CA      2149    6.441176877    7.961987721    3.595041028
  217 ASP   CB      2150    6.446165990    7.946536640    3.747177015
  217 ASP   CG      2151    6.545146681    8.039677769    3.817432952
  217 ASP   OD1     2152    6.661649514    7.996244970    3.830259170
  217 ASP   OD2     2153    6.515287970    8.160545642    3.828586556
  217 ASP   C       2154    6.330563303    8.059069410    3.553171250
  217 ASP   O       2155    6.218637258    8.018334151    3.522450458
  218 ASP   N       2156    6.365619115    8.187126192    3.561099821
  218 ASP   H       2157    6.419246642    8.224604150    3.636737567
  218 ASP   CA      2158    6.277924102    8.294541322    3.512308898
  218 ASP   CB      2159    6.303181802    8.432255213    3.574021996
  218 ASP   CG      2160    6.446614291    8.479171135    3.548841256
  218 ASP   OD1     2161    6.485176930    8.489960492    3.430428837
  218 ASP   OD2     2162    6.525400938    8.494209126    3.644704235
  218 ASP   C       2163    6.261366166    8.299365204    3.360269904
  218 ASP   O       2164    6.166925685    8.362377224    3.312933430
  219 GLN   N       2165    6.356563555    8.247016373    3.283541021
  219 GLN   H       2166    6.427192392    8.188242512    3.323021299
  219 GLN   CA      2167    6.357047543    8.248213185    3.136535650
  219 GLN   CB      2168    6.255023722    8.160933933    3.063158093
  219 GLN   CG      2169    6.302426501    8.015506381    3.059742463
  219 GLN   CD      2170    6.184211011    7.920829032    3.038129161
  219 GLN   OE1     2171    6.117354123    7.922762366    2.934909362
  219 GLN   NE2     2172    6.185564831    7.813855816    3.117146756
  219 GLN   HE21    2173    6.115805473    7.744366377    3.099687044
  219 GLN   HE22    2174    6.257879771    7.795730422    3.183788585
  219 GLN   C       2175    6.379481755    8.383495505    3.068649303
  219 GLN   O       2176    6.343026937    8.392538708    2.951515470
  220 ARG   N       2177    6.437166992    8.484307161    3.133462273
  220 ARG   H       2178    6.431503864    8.487603813    3.233247309
  220 ARG   CA      2179    6.485441762    0.083393985    3.068778493
  220 ARG   CB      2180    6.432235870    0.207554105    3.140638336
  220 ARG   CG      2181    6.281387714    0.230911208    3.130057545
  220 ARG   CD      2182    6.225343962    0.290087000    3.000561082
  220 ARG   NE      2183    6.260817534    0.431951679    2.985654812
  220 ARG   HE      2184    6.214093586    0.493444068    3.049171038
  220 ARG   CZ      2185    6.328488606    0.481501606    2.881155634
  220 ARG   NH1     2186    6.364399211    0.404725864    2.777367856
  220 ARG   HH11    2187    6.424330967    0.440508564    2.705766054
  220 ARG   HH12    2188    6.356736449    0.305083249    2.780799198
  220 ARG   NH2     2189    6.340876606    0.614812676    2.875895688
  220 ARG   HH21    2190    6.393916939    0.656980762    2.802354503
  220 ARG   HH22    2191    6.290644466    0.674181428    2.938748891
  220 ARG   C       2192    6.638022875    0.090487458    3.059897000
  220 ARG   O       2193    6.685953358    0.195672393    3.017851926
  221 ALA   N       2194    6.711281305    8.508075174    3.092266631
  221 ALA   H       2195    6.672485142    8.424700489    3.131572876
  221 ALA   CA      2196    6.857919808    8.510491423    3.082358335
  221 ALA   CB      2197    6.905378165    8.553671316    3.221245007
  221 ALA   C       2198    6.927708430    8.379411634    3.045526067
  221 ALA   O       2199    6.895433681    8.274252522    3.100545570
  222 VAL   N       2200    7.033302181    8.391699634    2.965617214
  222 VAL   H       2201    7.063653292    8.482325298    2.936194748
  222 VAL   CA      2202    7.105386693    8.267844533    2.932902190
  222 VAL   CB      2203    7.128390739    8.249866363    2.782717187
  222 VAL   CG1     2204    7.214127102    8.127328381    2.750447841
  222 VAL   CG2     2205    6.992452146    8.214100344    2.722327491
  222 VAL   C       2206    7.241578221    8.267846862    3.002649406
  222 VAL   O       2207    7.324146053    8.357478887    2.985932016
  223 LYSH  N       2208    7.264378494    8.169650060    3.089411471
  223 LYSH  H       2209    7.192586279    8.115350570    3.132985499
  223 LYSH  CA      2210    7.395193038    8.147312928    3.152651043
  223 LYSH  CB      2211    7.369944755    8.054142686    3.271372135
  223 LYSH  CG      2212    7.487129640    8.042605186    3.369082607
  223 LYSH  CD      2213    7.467307165    7.924497969    3.464302027
  223 LYSH  CE      2214    7.343804246    7.928541630    3.554527931
  223 LYSH  NZ      2215    7.336460394    8.051806799    3.634286489
  223 LYSH  HZ1     2216    7.412941432    8.053744922    3.698684288
  223 LYSH  HZ2     2217    7.250842098    8.052916590    3.685942298
  223 LYSH  HZ3     2218    7.344177353    8.133255488    3.576783885
  223 LYSH  C       2219    7.508121826    8.092621686    3.065083733
  223 LYSH  O       2220    7.624836260    8.131429086    3.066424638
  224 GLY   N       2221    7.467495885    8.011239175    2.968044252
  224 GLY   H       2222    7.373196354    7.978916909    2.960019902
  224 GLY   CA      2223    7.560087806    7.947931857    2.873028992
  224 GLY   C       2224    7.506880517    7.835398907    2.784051050
  224 GLY   O       2225    7.386634131    7.822298715    2.761731136
  225 VAL   N       2226    7.595604114    7.767921273    2.711479769
  225 VAL   H       2227    7.693742226    7.785872867    2.704650357
  225 VAL   CA      2228    7.557104294    7.650693406    2.631590644
  225 VAL   CB      2229    7.602556702    7.647599135    2.485539735
  225 VAL   CG1     2230    7.516155482    7.738872067    2.398286869
  225 VAL   CG2     2231    7.750428684    7.681551385    2.465716392
  225 VAL   C       2232    7.607617246    7.522097169    2.697313488
  225 VAL   O       2233    7.705301912    7.529836917    2.771666374
  226 LYSH  N       2234    7.523258604    7.419488174    2.690680564
  226 LYSH  H       2235    7.446331354    7.454598931    2.637309649
  226 LYSH  CA      2236    7.554388510    7.279910877    2.724754617
  226 LYSH  CB      2237    7.420585426    7.208262020    2.744046010
  226 LYSH  CG      2238    7.414085597    7.082274544    2.830600859
  226 LYSH  CD      2239    7.265043801    7.062389587    2.858861840
  226 LYSH  CE      2240    7.226155761    6.915580149    2.877400749
  226 LYSH  NZ      2241    7.082772859    6.898148812    2.850049679
  226 LYSH  HZ1     2242    7.064844092    6.893697750    2.751769380
  226 LYSH  HZ2     2243    7.035086249    6.977024721    2.888839786
  226 LYSH  HZ3     2244    7.043794884    6.817063066    2.893705276
  226 LYSH  C       2245    7.625263469    7.219112424    2.603557529
  226 LYSH  O       2246    7.578227255    7.215034975    2.489985843
  227 LEU   N       2247    7.747192414    7.180688447    2.640253027
  227 LEU   H       2248    7.793660397    7.215830444    2.721522699
  227 LEU   CA      2249    0.021927788    7.082187726    2.557341111
  227 LEU   CB      2250    0.171713851    7.063913113    2.582595497
  227 LEU   CG      2251    0.262922617    7.168367077    2.517970467
  227 LEU   CD1     2252    0.407278248    7.131801905    2.553090525
  227 LEU   CD2     2253    0.241187997    7.172274485    2.366562487
  227 LEU   C       2254    7.743562485    6.948705601    2.563315249
  227 LEU   O       2255    7.664687604    6.914731806    2.651364126
  228 VAL   N       2256    7.759133809    6.877064874    2.452342570
  228 VAL   H       2257    7.791752119    6.939587341    2.381441378
  228 VAL   CA      2258    7.684323883    6.750527747    2.451344428
  228 VAL   CB      2259    7.712511097    6.667180784    2.326167441
  228 VAL   CG1     2260    7.650581274    6.724891485    2.198708739
  228 VAL   CG2     2261    7.861397055    6.646159132    2.297834816
  228 VAL   C       2262    7.685246561    6.640247674    2.557407790
  228 VAL   O       2263    7.588463255    6.566939490    2.577102686
  229 ASP   N       2264    7.793042336    6.624831516    2.633791031
  229 ASP   H       2265    7.884308749    6.662278576    2.617357389
  229 ASP   CA      2266    0.018678003    6.533538292    2.746940319
  229 ASP   CB      2267    0.167470168    6.526567637    2.781939782
  229 ASP   CG      2268    0.231113805    6.665536251    2.788479553
  229 ASP   OD1     2269    0.227138842    6.733571039    2.893267205
  229 ASP   OD2     2270    0.276669108    6.712035988    2.681767841
  229 ASP   C       2271    7.738508443    6.583519133    2.869758294
  229 ASP   O       2272    7.684007531    6.498874738    2.940434083
  230 GLY   N       2273    7.748153893    6.712154314    2.902171475
  230 GLY   H       2274    7.830567563    6.763123746    2.877439639
  230 GLY   CA      2275    7.664008505    6.778965990    3.002500750
  230 GLY   C       2276    7.716320560    6.919703340    3.031972368
  230 GLY   O       2277    7.649147650    6.998492849    3.098380501
  231 LYSH  N       2278    0.048877652    6.937471362    3.003719523
  231 LYSH  H       2279    0.107004623    6.870275846    2.957832450
  231 LYSH  CA      2280    0.127908758    7.054838069    3.043523320
  231 LYSH  CB      2281    0.276537619    7.046975178    3.008099844
  231 LYSH  CG      2282    0.360225946    7.167808161    3.050530045
  231 LYSH  CD      2283    0.506333564    7.159497352    3.005847312
  231 LYSH  CE      2284    0.591208166    7.242252227    3.102589259
  231 LYSH  NZ      2285    0.732492435    7.258149728    3.065231675
  231 LYSH  HZ1     2286    0.742217194    7.305372424    2.977621287
  231 LYSH  HZ2     2287    0.782892874    7.171781505    3.065796344
  231 LYSH  HZ3     2288    0.778587642    7.318452229    3.130352181
  231 LYSH  C       2289    0.063128188    7.188043072    3.005218776
  231 LYSH  O       2290    0.075439819    7.234939023    2.892178150
  232 VAL   N       2291    0.010082731    7.250611063    3.109895194
  232 VAL   H       2292   -0.001674150    7.191628490    3.189780410
  232 VAL   CA      2293    7.768096947    7.390644821    3.086576606
  232 VAL   CB      2294    7.666781282    7.423185246    3.196501021
  232 VAL   CG1     2295    7.626391275    7.568092185    3.224422492
  232 VAL   CG2     2296    7.537347257    7.343450755    3.179285182
  232 VAL   C       2297    0.087201220    7.490819058    3.095882764
  232 VAL   O       2298    0.154124686    7.501434064    3.198543482
  233 LEU   N       2299    0.103268382    7.559327306    2.983028655
  233 LEU   H       2300    0.040835010    7.535645076    2.908589419
  233 LEU   CA      2301    0.201319498    7.666523236    2.960609147
  233 LEU   CB      2302    0.231002325    7.679412296    2.811070586
  233 LEU   CG      2303    0.289122605    7.560582216    2.734197412
  233 LEU   CD1     2304    0.280159858    7.605259073    2.588140472
  233 LEU   CD2     2305    0.434710308    7.522652455    2.762083121
  233 LEU   C       2306    0.153495998    7.802780996    3.011117176
  233 LEU   O       2307    0.077091596    7.869707176    2.941746855
  234 THR   N       2308    0.188796796    7.828117172    3.136813669
  234 THR   H       2309    0.238637224    7.746968653    3.167326800
  234 THR   CA      2310    0.136570677    7.945505963    3.208208144
  234 THR   CB      2311    0.171283383    7.933152347    3.356704207
  234 THR   OG1     2312    0.302003376    7.882566606    3.385029915
  234 THR   HG1     2313    0.373372271    7.898783881    3.316881581
  234 THR   CG2     2314    0.067048533    7.848136398    3.429624237
  234 THR   C       2315    0.201383924    8.076077425    3.161730580
  234 THR   O       2316    0.321739597    8.077919709    3.136457089
  235 ALA   N       2317    0.116175794    8.174902132    3.135971216
  235 ALA   H       2318    0.019582892    8.149172968    3.138643140
  235 ALA   CA      2319    0.158229006    8.303724148    3.078979937
  235 ALA   CB      2320    0.168909200    8.298850973    2.926429064
  235 ALA   C       2321    0.062164426    8.421278402    3.098064650
  235 ALA   O       2322   -0.057128190    8.397664404    3.116552577
  236 GLU   N       2323    0.128819538    0.012566285    3.096264972
  236 GLU   H       2324    0.220769899    0.018021831    3.135189632
  236 GLU   CA      2325    0.055488609    0.139495733    3.085289070
  236 GLU   CB      2326    0.149465017    0.255340608    3.119255935
  236 GLU   CG      2327    0.202193848    0.252044772    3.262844888
  236 GLU   CD      2328    0.336252950    0.325084496    3.272768663
  236 GLU   OE1     2329    0.340961552    0.446983788    3.300015601
  236 GLU   OE2     2330    0.436159301    0.250846358    3.284275390
  236 GLU   C       2331    7.787633840    0.165008767    2.948683453
  236 GLU   O       2332    7.689844297    0.238929563    2.938487138
  237 LEU   N       2333    0.054010392    0.132127781    2.836006343
  237 LEU   H       2334    0.147547735    0.106202849    2.860061580
  237 LEU   CA      2335    7.787028722    0.135526296    2.703309515
  237 LEU   CB      2336    7.841651097    0.253699923    2.622908015
  237 LEU   CG      2337    7.772884989    0.302894772    2.495377362
  237 LEU   CD1     2338    7.629415456    0.333012359    2.539196557
  237 LEU   CD2     2339    7.846518212    0.420783651    2.431429424
  237 LEU   C       2340    0.012720373    0.006424243    2.624174943
  237 LEU   O       2341    0.127760520   -0.029904175    2.600160634
  238 THR   N       2342    7.699499045    8.462258012    2.590926909
  238 THR   H       2343    7.610063447    8.501539084    2.612333971
  238 THR   CA      2344    7.705236306    8.344363338    2.503298398
  238 THR   CB      2345    7.611964923    8.232270087    2.549623911
  238 THR   OG1     2346    7.657292134    8.168492859    2.669322503
  238 THR   HG1     2347    7.625186731    8.228528197    2.742565606
  238 THR   CG2     2348    7.604852365    8.127081972    2.438735312
  238 THR   C       2349    7.671677296    8.399853814    2.364708017
  238 THR   O       2350    7.570939205    8.467998001    2.346287572
  239 VAL   N       2351    7.765306416    8.384587825    2.271482156
  239 VAL   H       2352    7.849323961    8.331018529    2.279930456
  239 VAL   CA      2353    7.766003807    8.456682687    2.143377089
  239 VAL   CB      2354    7.899586252    8.527701958    2.120472580
  239 VAL   CG1     2355    7.895924981    8.623166809    2.000958561
  239 VAL   CG2     2356    7.949957247    8.599816818    2.245668801
  239 VAL   C       2357    7.744739034    8.351765614    2.034059309
  239 VAL   O       2358    7.833194347    8.275596711    1.995258206
  240 ILE   N       2359    7.620187470    8.345344785    1.987842407
  240 ILE   H       2360    7.543632112    8.400209859    2.021467796
  240 ILE   CA      2361    7.588875227    8.259942509    1.872355061
  240 ILE   CB      2362    7.442860358    8.217005291    1.856674010
  240 ILE   CG1     2363    7.365634097    8.191759339    1.986328714
  240 ILE   CG2     2364    7.436158425    8.091455440    1.769481129
  240 ILE   CD      2365    7.414167312    8.076258187    2.074170744
  240 ILE   C       2366    7.642109380    8.330925364    1.747709400
  240 ILE   O       2367    7.580276676    8.428861927    1.706281489
  241 ALA   N       2368    7.755065055    8.275617727    1.704444498
  241 ALA   H       2369    7.807934713    8.225678218    1.773091242
  241 ALA   CA      2370    0.037904938    8.331771134    1.593954371
  241 ALA   CB      2371    0.174753060    8.372948051    1.648591070
  241 ALA   C       2372    0.056108794    8.238311793    1.474193238
  241 ALA   O       2373    0.097143089    8.286667899    1.368810145
  242 ALA   N       2374    0.052502891    8.106749929    1.493392906
  242 ALA   H       2375    0.064069977    8.057690291    1.579760410
  242 ALA   CA      2376    0.036708017    8.018199833    1.377118567
  242 ALA   CB      2377    0.044389849    7.874568203    1.429291399
  242 ALA   C       2378    7.703941230    8.046485900    1.299758623
  242 ALA   O       2379    7.598210541    7.992712234    1.332307362
  243 GLY   N       2380    7.715796023    8.106320248    1.181565891
  243 GLY   H       2381    7.797577935    8.156813341    1.153931214
  243 GLY   CA      2382    7.600400310    8.123700435    1.092174976
  243 GLY   C       2383    7.514094036    8.001410160    1.060424936
  243 GLY   O       2384    7.401945069    7.988269781    1.109199170
  244 ALA   N       2385    7.570418383    7.910038001    0.981872480
  244 ALA   H       2386    7.661363624    7.929603374    0.945161299
  244 ALA   CA      2387    7.501912423    7.792889693    0.925396498
  244 ALA   CB      2388    7.603898337    7.697562372    0.862781935
  244 ALA   C       2389    7.414934198    7.713096847    1.022734691
  244 ALA   O       2390    7.304882944    7.670744158    0.987749580
  245 ARG   N       2391    7.469175585    7.694389083    1.142707561
  245 ARG   H       2392    7.566402755    7.713739277    1.155820345
  245 ARG   CA      2393    7.395376996    7.617429664    1.243917980
  245 ARG   CB      2394    7.496351716    7.519073274    1.303410179
  245 ARG   CG      2395    7.535174989    7.405640961    1.208363475
  245 ARG   CD      2396    7.407280885    7.326151132    1.181293518
  245 ARG   NE      2397    7.451370059    7.212687471    1.098897509
  245 ARG   HE      2398    7.531289980    7.227899950    1.040763898
  245 ARG   CZ      2399    7.395151600    7.091056438    1.098390727
  245 ARG   NH1     2400    7.300338410    7.058016614    1.187130870
  245 ARG   HH11    2401    7.264524182    6.964654158    1.187359695
  245 ARG   HH12    2402    7.254676055    7.123217159    1.247653925
  245 ARG   NH2     2403    7.412330055    7.010018644    0.993077398
  245 ARG   HH21    2404    7.375158654    6.917610629    0.984281897
  245 ARG   HH22    2405    7.466870657    7.045728315    0.917255708
  245 ARG   C       2406    7.329213274    7.698963471    1.355199511
  245 ARG   O       2407    7.270912450    7.645365295    1.449326653
  246 SER   N       2408    7.313336408    7.829418557    1.334675976
  246 SER   H       2409    7.349108904    7.876894187    1.254262153
  246 SER   CA      2410    7.248407860    7.922674459    1.427940322
  246 SER   CB      2411    7.261794320    8.071310677    1.394153232
  246 SER   OG      2412    7.174270117    8.101914600    1.285278715
  246 SER   HG      2413    7.171196486    8.024483067    1.222073461
  246 SER   C       2414    7.105136826    7.892899134    1.472650632
  246 SER   O       2415    7.086642749    7.874729515    1.592893378
  247 SER   N       2416    7.022179400    7.856300696    1.375342274
  247 SER   H       2417    7.043287923    7.871683801    1.278809299
  247 SER   CA      2418    6.884322710    7.817776289    1.408814390
  247 SER   CB      2419    6.788452436    7.825229398    1.289800698
  247 SER   OG      2420    6.837182636    7.741095145    1.184949295
  247 SER   HG      2421    6.761014817    7.709540219    1.128356492
  247 SER   C       2422    6.864349139    7.682712994    1.477874655
  247 SER   O       2423    6.779663696    7.674341476    1.566700817
  248 HISB  N       2424    6.952043749    7.586746765    1.449737554
  248 HISB  H       2425    7.012564719    7.594772635    1.370524403
  248 HISB  CA      2426    6.964619637    7.456495644    1.516724696
  248 HISB  CB      2427    7.074927750    7.373234706    1.451083890
  248 HISB  CG      2428    7.075477405    7.223406870    1.482088661
  248 HISB  ND1     2429    7.184187762    7.147426453    1.472095731
  248 HISB  CD2     2430    6.972718638    7.139829454    1.494194859
  248 HISB  HD2     2431    6.869775820    7.173896265    1.505388002
  248 HISB  CE1     2432    7.148561307    7.019479405    1.478999611
  248 HISB  HE1     2433    7.207357698    6.931288328    1.453576997
  248 HISB  NE2     2434    7.016349264    7.014200777    1.492524698
  248 HISB  HE2     2435    6.962010392    6.931544653    1.507224303
  248 HISB  C       2436    6.996673319    7.475211580    1.665165324
  248 HISB  O       2437    6.914643786    7.440570983    1.750026134
  249 ILE   N       2438    7.098285850    7.556823249    1.691687240
  249 ILE   H       2439    7.132716845    7.610344182    1.614546618
  249 ILE   CA      2440    7.146345694    7.593167377    1.825779708
  249 ILE   CB      2441    7.279527223    7.668127190    1.818229572
  249 ILE   CG1     2442    7.385593265    7.586789677    1.743750879
  249 ILE   CG2     2443    7.337043298    7.692622825    1.957883054
  249 ILE   CD      2444    7.503325406    7.670539327    1.693377058
  249 ILE   C       2445    7.040293847    7.670249466    1.904670026
  249 ILE   O       2446    7.025815014    7.657613913    2.026166497
  250 LEU   N       2447    6.965199313    7.753374408    1.832963256
  250 LEU   H       2448    7.001071579    7.782728503    1.744354518
  250 LEU   CA      2449    6.862357393    7.839583158    1.892992757
  250 LEU   CB      2450    6.847707988    7.968905187    1.812542732
  250 LEU   CG      2451    6.961148157    8.068403371    1.837902313
  250 LEU   CD1     2452    6.997969447    8.168927795    1.728600021
  250 LEU   CD2     2453    6.942744790    8.150642675    1.965609590
  250 LEU   C       2454    6.729127472    7.766929298    1.912586405
  250 LEU   O       2455    6.637244184    7.828595716    1.966302380
  251 GLY   N       2456    6.724384551    7.637360122    1.882922576
  251 GLY   H       2457    6.793039617    7.598961116    1.821166297
  251 GLY   CA      2458    6.615951030    7.543611972    1.915538295
  251 GLY   C       2459    6.499809246    7.544117423    1.815923428
  251 GLY   O       2460    6.490516244    7.452113077    1.734807508
  252 ILE   N       2461    6.414344222    7.644403471    1.834067083
  252 ILE   H       2462    6.429080821    7.704563510    1.912587883
  252 ILE   CA      2463    6.314429321    7.694996976    1.738829163
  252 ILE   CB      2464    6.202453675    7.770600687    1.810643135
  252 ILE   CG1     2465    6.139077362    7.692783550    1.926143665
  252 ILE   CG2     2466    6.081640189    7.806635923    1.723949609
  252 ILE   CD      2467    6.070843463    7.783865539    2.028426064
  252 ILE   C       2468    6.379461272    7.788889210    1.637008076
  252 ILE   O       2469    6.445334973    7.884083060    1.678596828
  253 PRO   N       2470    6.365333515    7.760530820    1.507831075
  253 PRO   CA      2471    6.415798363    7.842265728    1.396558024
  253 PRO   CB      2472    6.371010377    7.771626774    1.268433497
  253 PRO   CG      2473    6.335065240    7.627749817    1.306103248
  253 PRO   CD      2474    6.302412407    7.638537226    1.455196292
  253 PRO   C       2475    6.398229003    7.994203227    1.392255526
  253 PRO   O       2476    6.495194313    8.065512836    1.366924579
  254 LYSH  N       2477    6.277492157    8.045944870    1.413181482
  254 LYSH  H       2478    6.199223265    7.986338703    1.431142277
  254 LYSH  CA      2479    6.231692250    8.185326308    1.422517033
  254 LYSH  CB      2480    6.196187878    8.224341703    1.566126110
  254 LYSH  CG      2481    6.064430995    8.154538670    1.600396128
  254 LYSH  CD      2482    5.953057847    8.221956781    1.520033259
  254 LYSH  CE      2483    5.825807568    8.149058463    1.563647354
  254 LYSH  NZ      2484    5.716103359    8.195178445    1.477363980
  254 LYSH  HZ1     2485    5.657553645    8.117555555    1.453988479
  254 LYSH  HZ2     2486    5.748137827    8.243367853    1.395807566
  254 LYSH  HZ3     2487    5.656516191    8.254528394    1.531465241
  254 LYSH  C       2488    6.315239352    8.292478144    1.352182387
  254 LYSH  O       2489    6.261534486    8.365863869    1.269346934
  255 LEU   N       2490    6.435498632    8.316819291    1.403518749
  255 LEU   H       2491    6.477609603    8.256016514    1.470832713
  255 LEU   CA      2492    6.521184944    8.420188869    1.343672593
  255 LEU   CB      2493    6.608865719    8.485589575    1.450663587
  255 LEU   CG      2494    6.694886847    8.389986849    1.533548509
  255 LEU   CD1     2495    6.821098142    8.342153378    1.461523814
  255 LEU   CD2     2496    6.731340648    8.451238392    1.668930735
  255 LEU   C       2497    6.594525345    8.387277076    1.213475105
  255 LEU   O       2498    6.627018228    8.468063027    1.126602634
  256 CYSH  N       2499    6.610248351    8.256863498    1.192645414
  256 CYSH  H       2500    6.560393441    8.179639034    1.232037937
  256 CYSH  CA      2501    6.700594179    8.214661733    1.084637902
  256 CYSH  CB      2502    6.843042051    8.213672249    1.140438438
  256 CYSH  SG      2503    6.971435298    8.215524424    1.010056487
  256 CYSH  HG      2504    7.077372952    8.230288594    1.089096990
  256 CYSH  C       2505    6.669415437    8.081872143    1.015357883
  256 CYSH  O       2506    6.584849089    8.004997746    1.060819684
  257 ASP   N       2507    6.700701168    8.079112067    0.886119817
  257 ASP   H       2508    6.754496534    8.154661945    0.848726421
  257 ASP   CA      2509    6.685149638    7.963145228    0.797115609
  257 ASP   CB      2510    6.573213129    7.997976662    0.698807171
  257 ASP   CG      2511    6.502436471    7.866275024    0.666404529
  257 ASP   OD1     2512    6.399071568    7.825349577    0.723540194
  257 ASP   OD2     2513    6.554139199    7.789696822    0.582216661
  257 ASP   C       2514    6.819756754    7.930438087    0.732126951
  257 ASP   O       2515    6.912944714    8.009115353    0.748148176
  258 VAL   N       2516    6.813626911    7.834738849    0.639961980
  258 VAL   H       2517    6.723231266    7.810500221    0.604707309
  258 VAL   CA      2518    6.928934578    7.781760951    0.565746520
  258 VAL   CB      2519    7.007498966    7.683752693    0.653126655
  258 VAL   CG1     2520    7.132389442    7.628383368    0.584206613
  258 VAL   CG2     2521    7.043083256    7.729664225    0.794679657
  258 VAL   C       2522    6.883240767    7.717067763    0.434826867
  258 VAL   O       2523    6.842934373    7.600851794    0.434607950
  259 TYR   N       2524    6.923059145    7.777468070    0.323216215
  259 TYR   H       2525    6.968625656    7.866077027    0.331709574
  259 TYR   CA      2526    6.884076675    7.730021540    0.189640558
  259 TYR   CB      2527    6.793739023    7.827476675    0.113801314
  259 TYR   CG      2528    6.850328628    7.950591214    0.042745134
  259 TYR   CD1     2529    6.857506201    8.070770289    0.112207039
  259 TYR   HD1     2530    6.835904786    8.075300143    0.218949013
  259 TYR   CD2     2531    6.872795420    7.947995113   11.226977832
  259 TYR   HD2     2532    6.887992630    7.852355488   11.176938131
  259 TYR   CE1     2533    6.889483571    8.189240596    0.046936338
  259 TYR   HE1     2534    6.920116836    8.274212199    0.107947978
  259 TYR   CE2     2535    6.907588065    8.064813067   11.160179523
  259 TYR   HE2     2536    6.949000162    8.055481715   11.059785529
  259 TYR   CZ      2537    6.910493651    8.184369115   11.231013762
  259 TYR   OH      2538    6.884335152    8.303008418   11.169887395
  259 TYR   HH      2539    6.913185823    8.290391920   11.074980088
  259 TYR   C       2540    6.998656547    7.686678725    0.097964002
  259 TYR   O       2541    7.110022982    7.738639394    0.103237668
  260 SER   N       2542    6.982857711    7.569723362    0.036627003
  260 SER   H       2543    6.912860285    7.506035902    0.068965580
  260 SER   CA      2544    7.075647369    7.507724029   11.262306391
  260 SER   CB      2545    7.057561295    7.355810940   11.260005258
  260 SER   OG      2546    6.938944149    7.316970570   11.190192141
  260 SER   HG      2547    6.879833968    7.262174570   11.249390892
  260 SER   C       2548    7.086301571    7.568187696   11.122155926
  260 SER   O       2549    7.001999599    7.642625141   11.072332584
  261 GLU   N       2550    7.205226749    7.556626978   11.063742430
  261 GLU   H       2551    7.281883991    7.535010559   11.124216358
  261 GLU   CA      2552    7.251961946    7.583388618   10.926947603
  261 GLU   CB      2553    7.332693735    7.712954805   10.937239704
  261 GLU   CG      2554    7.375918675    7.761119559   10.798590071
  261 GLU   CD      2555    7.304034071    7.884005532   10.742546259
  261 GLU   OE1     2556    7.365772579    7.991057720   10.723753259
  261 GLU   OE2     2557    7.179428400    7.875491567   10.737336889
  261 GLU   C       2558    7.323514699    7.465926009   10.859904198
  261 GLU   O       2559    7.425555386    7.416122344   10.907206740
  262 PHE   N       2560    7.280599864    7.432624682   10.738496891
  262 PHE   H       2561    7.214140492    7.475556786   10.677328752
  262 PHE   CA      2562    7.340460565    7.326733228   10.655957951
  262 PHE   CB      2563    7.242379796    7.242649538   10.573973468
  262 PHE   CG      2564    7.167432785    7.156208605   10.675549807
  262 PHE   CD1     2565    7.044719584    7.197697738   10.725929307
  262 PHE   HD1     2566    6.990016851    7.279433691   10.678941725
  262 PHE   CD2     2567    7.220394986    7.034096351   10.715630919
  262 PHE   HD2     2568    7.303179575    6.988156040   10.661598537
  262 PHE   CE1     2569    6.983035242    7.117240989   10.821020443
  262 PHE   HE1     2570    6.877271581    7.139984027   10.834354322
  262 PHE   CE2     2571    7.157581662    6.958634206   10.814022641
  262 PHE   HE2     2572    7.214009101    6.878492695   10.861726703
  262 PHE   CZ      2573    7.038563777    7.000595318   10.872310640
  262 PHE   HZ      2574    6.981095879    6.948815560   10.949093060
  262 PHE   C       2575    7.449576819    7.379000388   10.562282385
  262 PHE   O       2576    7.424159571    7.399135759   10.443627027
  263 VAL   N       2577    7.570296884    7.397394711   10.614994488
  263 VAL   H       2578    7.598498912    7.357460830   10.702238704
  263 VAL   CA      2579    7.685426030    7.463104811   10.551461472
  263 VAL   CB      2580    7.770929674    7.551209904   10.642781167
  263 VAL   CG1     2581    7.860538819    7.476500602   10.741779063
  263 VAL   CG2     2582    7.849755882    7.652475367   10.559470270
  263 VAL   C       2583    7.762798155    7.372035570   10.455910438
  263 VAL   O       2584    7.830403560    7.278969165   10.499497621
  264 ALA   N       2585    7.750908156    7.395920264   10.325603990
  264 ALA   H       2586    7.703956656    7.467092050   10.273334383
  264 ALA   CA      2587    0.019841786    7.307894329   10.227502371
  264 ALA   CB      2588   -0.060212783    7.322242678   10.097902743
  264 ALA   C       2589    0.165721879    7.347227938   10.203317080
  264 ALA   O       2590    0.198240020    7.460470359   10.167964325
  265 TYR   N       2591    0.253263992    7.252478448   10.235688311
  265 TYR   H       2592    0.228768670    7.167295372   10.282005704
  265 TYR   CA      2593    0.396443232    7.250412155   10.202514445
  265 TYR   CB      2594    0.471682564    7.162080503   10.302232801
  265 TYR   CG      2595    0.493917718    7.223969217   10.440372519
  265 TYR   CD1     2596    0.385721641    7.263002562   10.518417305
  265 TYR   HD1     2597    0.285925332    7.221681116   10.503826595
  265 TYR   CD2     2598    0.625089221    7.245739960   10.480855141
  265 TYR   HD2     2599    0.705368979    7.203815060   10.420218062
  265 TYR   CE1     2600    0.414334607    7.328636755   10.637554539
  265 TYR   HE1     2601    0.334383326    7.394330563   10.671807359
  265 TYR   CE2     2602    0.652371964    7.307916578   10.602142813
  265 TYR   HE2     2603    0.754716462    7.335553199   10.627516288
  265 TYR   CZ      2604    0.544896857    7.342779279   10.683100917
  265 TYR   OH      2605    0.559883149    7.351495767   10.817994402
  265 TYR   HH      2606    0.470822526    7.354836885   10.863350356
  265 TYR   C       2607    0.434786471    7.206016294   10.061218516
  265 TYR   O       2608    0.427427122    7.090456658   10.019724282
  266 ILE   N       2609    0.427457743    7.310201729    9.978873703
  266 ILE   H       2610    0.414679592    7.400497739   10.019919528
  266 ILE   CA      2611    0.460379074    7.297948326    9.836121452
  266 ILE   CB      2612    0.365061911    7.394663534    9.765610858
  266 ILE   CG1     2613    0.214567426    7.377654593    9.787380418
  266 ILE   CG2     2614    0.396146241    7.414893704    9.617168642
  266 ILE   CD      2615    0.176836341    7.239294134    9.734062053
  266 ILE   C       2616    0.611961836    7.300006848    9.815412093
  266 ILE   O       2617    0.684176003    7.395124396    9.844852778
  267 GLN   N       2618    0.659442545    7.176722344    9.800036490
  267 GLN   H       2619    0.604557283    7.093339585    9.794080089
  267 GLN   CA      2620    0.804239277    7.153061518    9.790987663
  267 GLN   CB      2621    0.832302561    7.003054152    9.780068707
  267 GLN   CG      2622    0.783166143    6.917147054    9.896737318
  267 GLN   CD      2623    0.836116175    6.774925871    9.877322393
  267 GLN   OE1     2624    0.775808836    6.699376784    9.801267522
  267 GLN   NE2     2625    0.943541311    6.737812047    9.946377081
  267 GLN   HE21    2626    0.990623295    6.651648062    9.927424010
  267 GLN   HE22    2627    0.992585379    6.802312018   10.004981024
  267 GLN   C       2628    0.863908533    7.211451102    9.662789139
  267 GLN   O       2629    0.811263919    7.195731357    9.552741781
  268 LEU   N       2630    0.982101389    7.270410374    9.678468994
  268 LEU   H       2631    0.990542611    7.282749888    9.777350729
  268 LEU   CA      2632    1.077152249    7.297648809    9.569684217
  268 LEU   CB      2633    1.099867006    7.448864584    9.564299153
  268 LEU   CG      2634    0.981215142    7.525721303    9.505786251
  268 LEU   CD1     2635    1.009777242    7.672154343    9.539744099
  268 LEU   CD2     2636    0.957852847    7.487327582    9.359532972
  268 LEU   C       2637    1.206867855    7.222483390    9.600286792
  268 LEU   O       2638    1.251257538    7.187622246    9.709576805
  269 THR   N       2639    1.269404226    7.174433442    9.493191567
  269 THR   H       2640    1.213143818    7.136605879    9.419675444
  269 THR   CA      2641    1.405811296    7.119635292    9.492276292
  269 THR   CB      2642    1.446422560    7.022088790    9.381608075
  269 THR   OG1     2643    1.409549967    7.066709795    9.250850754
  269 THR   HG1     2644    1.313167484    7.093159358    9.247557122
  269 THR   CG2     2645    1.382658312    6.884646149    9.402935614
  269 THR   C       2646    1.499451794    7.240577035    9.488161688
  269 THR   O       2647    1.464427611    7.348076972    9.439736628
  270 LYSH  N       2648    1.628923612    7.217644332    9.508164798
  270 LYSH  H       2649    1.658824375    7.132807190    9.551839739
  270 LYSH  CA      2650    1.729330094    7.324928341    9.504102816
  270 LYSH  CB      2651    1.867509686    7.278584207    9.550619199
  270 LYSH  CG      2652    1.861923592    7.274003134    9.703448461
  270 LYSH  CD      2653    2.002866466    7.257861485    9.760748611
  270 LYSH  CE      2654    2.070683486    7.394438241    9.773263013
  270 LYSH  NZ      2655    2.208252277    7.384053339    9.824004427
  270 LYSH  HZ1     2656    2.260713860    7.319886296    9.768055464
  270 LYSH  HZ2     2657    2.211015685    7.353520112    9.919182416
  270 LYSH  HZ3     2658    2.252436460    7.473448853    9.816508142
  270 LYSH  C       2659    1.746246408    7.390392249    9.366847808
  270 LYSH  O       2660    1.739292293    7.513033771    9.360548439
  271 GLU   N       2661    1.758152103    7.308243226    9.262924843
  271 GLU   H       2662    1.785363135    7.212572253    9.273329298
  271 GLU   CA      2663    1.753157907    7.356130949    9.124022448
  271 GLU   CB      2664    1.731135381    7.233544924    9.035153659
  271 GLU   CG      2665    1.861418003    7.179815193    8.975554677
  271 GLU   CD      2666    1.916239871    7.258540256    8.856372413
  271 GLU   OE1     2667    1.982089098    7.364740584    8.859590140
  271 GLU   OE2     2668    1.878944880    7.210169251    8.747323093
  271 GLU   C       2669    1.639506966    7.454905760    9.096856816
  271 GLU   O       2670    1.661999638    7.566312231    9.049817347
  272 GLU   N       2671    1.519442315    7.408140440    9.129818427
  272 GLU   H       2672    1.478845933    7.326496069    9.170894525
  272 GLU   CA      2673    1.394598411    7.484291719    9.114818827
  272 GLU   CB      2674    1.275401412    7.401722611    9.163684930
  272 GLU   CG      2675    1.237017043    7.290513273    9.065888106
  272 GLU   CD      2676    1.137902488    7.189753863    9.124468733
  272 GLU   OE1     2677    1.151333950    7.150688234    9.242445225
  272 GLU   OE2     2678    1.049974675    7.131118757    9.057735930
  272 GLU   C       2679    1.394956917    7.610847576    9.200803366
  272 GLU   O       2680    1.376912637    7.714971273    9.137854195
  273 ALA   N       2681    1.426079102    7.603397154    9.329905103
  273 ALA   H       2682    1.464515215    7.520769652    9.371096387
  273 ALA   CA      2683    1.424845025    7.718795654    9.420963987
  273 ALA   CB      2684    1.459370299    7.658459328    9.557274529
  273 ALA   C       2685    1.525097154    7.828533556    9.384637075
  273 ALA   O       2686    1.500223129    7.946981036    9.406580667
  274 ASP   N       2687    1.636738925    7.783248792    9.328295362
  274 ASP   H       2688    1.663030543    7.688257591    9.311377738
  274 ASP   CA      2689    1.747988176    7.867442396    9.281966888
  274 ASP   CB      2690    1.866979088    7.777160394    9.248810413
  274 ASP   CG      2691    2.002888486    7.843052341    9.224316673
  274 ASP   OD1     2692    2.033691130    7.853078402    9.103582756
  274 ASP   OD2     2693    2.074097673    7.892650832    9.314284638
  274 ASP   C       2694    1.713963584    7.963165274    9.167555968
  274 ASP   O       2695    1.748840356    8.080951000    9.173810439
  275 GLU   N       2696    1.639921018    7.920410260    9.065667297
  275 GLU   H       2697    1.638180610    7.820456135    9.062932406
  275 GLU   CA      2698    1.569595924    7.999312860    8.963495404
  275 GLU   CB      2699    1.520896775    7.906447769    8.852059192
  275 GLU   CG      2700    1.624885665    7.809536663    8.795420147
  275 GLU   CD      2701    1.587628886    7.799385648    8.647367590
  275 GLU   OE1     2702    1.481704417    7.736643148    8.625725723
  275 GLU   OE2     2703    1.650232938    7.858562645    8.556797957
  275 GLU   C       2704    1.460110418    8.089938319    9.020161762
  275 GLU   O       2705    1.473683226    8.210291802    8.998718739
  276 LEU   N       2706    1.387059005    8.040825732    9.119879795
  276 LEU   H       2707    1.410824759    7.948636466    9.150479096
  276 LEU   CA      2708    1.280175285    8.123851408    9.177289613
  276 LEU   CB      2709    1.195544781    8.033512560    9.267216231
  276 LEU   CG      2710    1.066371920    8.101707050    9.312757899
  276 LEU   CD1     2711    0.973641215    8.102076547    9.191048891
  276 LEU   CD2     2712    1.000932923    8.029971564    9.431003577
  276 LEU   C       2713    1.332421566    8.248767637    9.248547811
  276 LEU   O       2714    1.317513518    8.358578097    9.195168863
  277 ARG   N       2715    1.441138881    8.233672283    9.323658789
  277 ARG   H       2716    1.473394210    8.140303757    9.339233019
  277 ARG   CA      2717    1.513640614    8.338493638    9.396914318
  277 ARG   CB      2718    1.604491235    8.277880720    9.504077457
  277 ARG   CG      2719    1.539538555    8.234959720    9.635788931
  277 ARG   CD      2720    1.637790745    8.181496027    9.740168283
  277 ARG   NE      2721    1.705153174    8.055509860    9.705566975
  277 ARG   HE      2722    1.789132064    8.060728994    9.651544707
  277 ARG   CZ      2723    1.659739514    7.940237476    9.756604632
  277 ARG   NH1     2724    1.556580561    7.944478367    9.842022020
  277 ARG   HH11    2725    1.516612131    7.858724890    9.874396506
  277 ARG   HH12    2726    1.535394738    8.030153181    9.889043056
  277 ARG   NH2     2727    1.718872540    7.823698241    9.727021526
  277 ARG   HH21    2728    1.680138878    7.739946902    9.765544522
  277 ARG   HH22    2729    1.814298156    7.822872798    9.697156449
  277 ARG   C       2730    1.575998692    8.459726229    9.327442639
  277 ARG   O       2731    1.579089890    8.572392100    9.376685220
  278 ARG   N       2732    1.610637987    8.431838871    9.202106990
  278 ARG   H       2733    1.612227163    8.339425410    9.163933464
  278 ARG   CA      2734    1.650532734    0.021306666    9.117310920
  278 ARG   CB      2735    1.682339785   -0.045633141    8.983447405
  278 ARG   CG      2736    1.816226835   -0.118923937    8.972812943
  278 ARG   CD      2737    1.848540689    8.354780453    8.831898070
  278 ARG   NE      2738    1.865447027    8.470748157    8.743150026
  278 ARG   HE      2739    1.952245994    8.519212221    8.754063205
  278 ARG   CZ      2740    1.787569624    8.502830523    8.638930014
  278 ARG   NH1     2741    1.696888448    8.413480784    8.597068902
  278 ARG   HH11    2742    1.647513304    8.435647722    8.512974249
  278 ARG   HH12    2743    1.702545110    8.316414723    8.620467345
  278 ARG   NH2     2744    1.799901648    8.624555447    8.584264648
  278 ARG   HH21    2745    1.744593767    8.652270431    8.505690671
  278 ARG   HH22    2746    1.885294027    8.673625447    8.601615552
  278 ARG   C       2747    1.535917647    0.118300607    9.087869782
  278 ARG   O       2748    1.557346810    0.235573357    9.118149822
  279 ARG   N       2749    1.414246232    0.066331582    9.074209751
  279 ARG   H       2750    1.395006245   -0.027281112    9.103668800
  279 ARG   CA      2751    1.296453418    0.148735857    9.043495438
  279 ARG   CB      2752    1.182777262    0.059400516    8.993403249
  279 ARG   CG      2753    1.219416953   -0.033322897    8.877347749
  279 ARG   CD      2754    1.098113503    8.418372538    8.818171440
  279 ARG   NE      2755    1.137300683    8.318752784    8.717427956
  279 ARG   HE      2756    1.230994863    8.300762874    8.687441961
  279 ARG   CZ      2757    1.050967679    8.257700167    8.635108906
  279 ARG   NH1     2758    0.922525433    8.293746095    8.622385830
  279 ARG   HH11    2759    0.904760985    8.384076072    8.661451397
  279 ARG   HH12    2760    0.841481552    8.250181348    8.583195063
  279 ARG   NH2     2761    1.091329825    8.146463642    8.572225642
  279 ARG   HH21    2762    1.177160561    8.104488865    8.601758288
  279 ARG   HH22    2763    1.035714393    8.101976417    8.502020164
  279 ARG   C       2764    1.245747889    0.242477980    9.153280509
  279 ARG   O       2765    1.294116519    0.242278986    9.266370822
  280 GLN   N       2766    1.145618891    0.322396828    9.117574691
  280 GLN   H       2767    1.115032148    0.343172718    9.024668050
  280 GLN   CA      2768    1.094997726    0.421241428    9.213874044
  280 GLN   CB      2769    1.028147261    0.530787594    9.130565795
  280 GLN   CG      2770    1.125111234    0.619463466    9.052190249
  280 GLN   CD      2771    1.047287789    0.732567685    8.984663078
  280 GLN   OE1     2772    1.034833193    0.845739163    9.031175357
  280 GLN   NE2     2773    0.998900414    0.705094538    8.863866543
  280 GLN   HE21    2774    0.951889623    0.769829897    8.803882269
  280 GLN   HE22    2775    0.993206978    0.610384828    8.832296154
  280 GLN   C       2776    0.995653129    0.369600519    9.318145918
  280 GLN   O       2777    0.933185476    0.450610360    9.386449952
  281 TRP   N       2778    1.030667263    0.250008875    9.364644854
  281 TRP   H       2779    1.125219631    0.218256561    9.357346469
  281 TRP   CA      2780    0.943322900    0.168761830    9.450559752
  281 TRP   CB      2781    0.992867063    0.024473351    9.462186875
  281 TRP   CG      2782    0.887761921    8.472251531    9.543346076
  281 TRP   CD1     2783    0.878110137    8.457265272    9.675142497
  281 TRP   HD1     2784    0.941978972    8.499834585    9.752545292
  281 TRP   CD2     2785    0.789038371    8.396003802    9.481990843
  281 TRP   NE1     2786    0.769213180    8.383818912    9.696048957
  281 TRP   HE1     2787    0.729324051    8.367089179    9.786209718
  281 TRP   CE2     2788    0.713659718    8.338897317    9.583866320
  281 TRP   CE3     2789    0.764871118    8.355906732    9.351113078
  281 TRP   HE3     2790    0.831486640    8.396534520    9.275017513
  281 TRP   CZ2     2791    0.615049253    8.247797030    9.547800362
  281 TRP   HZ2     2792    0.562438714    8.197952103    9.629226496
  281 TRP   CZ3     2793    0.670383416    8.260929243    9.314068076
  281 TRP   HZ3     2794    0.651959317    8.242963945    9.208159797
  281 TRP   CH2     2795    0.592581816    8.208192566    9.416461023
  281 TRP   HH2     2796    0.529403174    8.122244768    9.394046189
  281 TRP   C       2797    0.897685310    0.235434594    9.580501102
  281 TRP   O       2798    0.989282581    0.275163750    9.652345683
  282 PRO   N       2799    0.771660494    0.276368615    9.592006719
  282 PRO   CA      2800    0.715770103    0.336144334    9.714130377
  282 PRO   CB      2801    0.641792218    0.456884782    9.656159213
  282 PRO   CG      2802    0.581677633    0.405501325    9.525167450
  282 PRO   CD      2803    0.683086321    0.301359412    9.477380997
  282 PRO   C       2804    0.627807371    0.244624706    9.799542766
  282 PRO   O       2805    0.599589959    0.132821628    9.756731113
  283 ILE   N       2806    0.580957436    0.294136338    9.913761830
  283 ILE   H       2807    0.625736135    0.374768024    9.952406243
  283 ILE   CA      2808    0.481999791    0.212479619    9.985537070
  283 ILE   CB      2809    0.479520698    0.252173285   10.133282787
  283 ILE   CG1     2810    0.619398844    0.271127210   10.192343812
  283 ILE   CG2     2811    0.401133064    0.151287624   10.217479294
  283 ILE   CD      2812    0.623395043    0.345176638   10.326184271
  283 ILE   C       2813    0.353971260    0.247472687    9.909398968
  283 ILE   O       2814    0.323455966    0.361631620    9.875224616
  284 LEU   N       2815    0.301585515    0.137691335    9.855597950
  284 LEU   H       2816    0.350913185    0.050907131    9.861537086
  284 LEU   CA      2817    0.172803698    0.132378632    9.784922486
  284 LEU   CB      2818    0.159893541    0.021906613    9.679844218
  284 LEU   CG      2819    0.262622949    0.040136716    9.567918250
  284 LEU   CD1     2820    0.261087822   -0.072957328    9.464875801
  284 LEU   CD2     2821    0.263149315    0.181061008    9.508344352
  284 LEU   C       2822    0.050285523    0.135408167    9.876495216
  284 LEU   O       2823    0.029507356    0.046146309    9.958523422
  285 VAL   N       2824    7.790289857    0.255476611    9.887317023
  285 VAL   H       2825    7.830888236    0.341985182    9.857867055
  285 VAL   CA      2826    7.671724116    0.277164553    9.971439559
  285 VAL   CB      2827    7.704920405    0.396564152   10.061165355
  285 VAL   CG1     2828    7.587256841    0.414868975   10.157230058
  285 VAL   CG2     2829    7.823620794    0.363801069   10.151954492
  285 VAL   C       2830    7.561231045    0.313842377    9.872177856
  285 VAL   O       2831    7.562826436    0.422853671    9.815234740
  286 ASN   N       2832    7.470609475    0.221203302    9.842266052
  286 ASN   H       2833    7.481671934    0.126823945    9.873411317
  286 ASN   CA      2834    7.345491061    0.251668738    9.771376021
  286 ASN   CB      2835    7.322130441    0.141518154    9.667797837
  286 ASN   CG      2836    7.215618287    0.175968906    9.563503603
  286 ASN   OD1     2837    7.104497128    0.210741538    9.603120557
  286 ASN   ND2     2838    7.252698835    0.182128147    9.435929962
  286 ASN   HD21    2839    7.175650671    0.184869575    9.372249318
  286 ASN   HD22    2840    7.348209177    0.195959843    9.409748028
  286 ASN   C       2841    7.223928197    0.261914523    9.863714912
  286 ASN   O       2842    7.178854398    0.163251347    9.921696636
  287 CYSH  N       2843    7.178735948    0.387005211    9.864760971
  287 CYSH  H       2844    7.225005243    0.460572882    9.815286638
  287 CYSH  CA      2845    7.057277192    0.416151896    9.942274953
  287 CYSH  CB      2846    7.040536548    0.562530261    9.983558965
  287 CYSH  SG      2847    7.026827385    0.673064258    9.838358203
  287 CYSH  HG      2848    7.150531354    0.653186682    9.793727287
  287 CYSH  C       2849    6.926421852    0.356717472    9.889779841
  287 CYSH  O       2850    6.856557782    0.295067549    9.970081894
  288 HISB  N       2851    6.910315211    0.351517030    9.757856937
  288 HISB  H       2852    6.989938860    0.353058591    9.697366766
  288 HISB  CA      2853    6.783026819    0.316035224    9.693441527
  288 HISB  CB      2854    6.786393577    0.365963796    9.548853833
  288 HISB  CG      2855    6.645258840    0.386462447    9.493417815
  288 HISB  ND1     2856    6.548894243    0.462607954    9.544467488
  288 HISB  CD2     2857    6.584654425    0.306487059    9.406125068
  288 HISB  HD2     2858    6.635538023    0.243370199    9.333252016
  288 HISB  CE1     2859    6.431040665    0.433928192    9.489905707
  288 HISB  HE1     2860    6.335611219    0.472516659    9.525771492
  288 HISB  NE2     2861    6.455129759    0.336498919    9.402617677
  288 HISB  HE2     2862    6.387672297    0.271357108    9.367875405
  288 HISB  C       2863    6.764587574    0.164207118    9.697588785
  288 HISB  O       2864    6.689450136    0.115045987    9.781665011
  289 ARG   N       2865    6.866357233    0.093170818    9.649769300
  289 ARG   H       2866    6.946140279    0.136682398    9.608027891
  289 ARG   CA      2867    6.878623582    8.470665923    9.657493063
  289 ARG   CB      2868    7.000063449    8.421749963    9.578294549
  289 ARG   CG      2869    6.972791872    8.420739690    9.427740743
  289 ARG   CD      2870    6.928246776    8.284049970    9.375366538
  289 ARG   NE      2871    6.912694325    8.277637257    9.229336282
  289 ARG   HE      2872    6.956724713    8.348061461    9.173642931
  289 ARG   CZ      2873    6.819117127    8.198470853    9.175189603
  289 ARG   NH1     2874    6.734269320    8.121755666    9.244970900
  289 ARG   HH11    2875    6.669360412    8.058280167    9.203060605
  289 ARG   HH12    2876    6.735724267    8.122217198    9.344954244
  289 ARG   NH2     2877    6.807760794    8.191375093    9.041864949
  289 ARG   HH21    2878    6.742973724    8.126465281    9.002007978
  289 ARG   HH22    2879    6.865178734    8.241449612    8.977090608
  289 ARG   C       2880    6.890476683    8.412389002    9.798459786
  289 ARG   O       2881    6.848840922    8.301312429    9.831008511
  290 GLY   N       2882    6.926785967    8.498510843    9.893083514
  290 GLY   H       2883    6.892505187    8.592362688    9.888840216
  290 GLY   CA      2884    6.947882265    8.450934221   10.030562216
  290 GLY   C       2885    7.066082190    8.354770652   10.044358072
  290 GLY   O       2886    7.078539900    8.276630966   10.138540603
  291 VAL   N       2887    7.168277803    8.365215803    9.959868057
  291 VAL   H       2888    7.172021730    8.448269934    9.904285278
  291 VAL   CA      2889    7.288102956    8.280056562    9.959119960
  291 VAL   CB      2890    7.293964996    8.208545335    9.823987576
  291 VAL   CG1     2891    7.415265727    8.116205112    9.810862272
  291 VAL   CG2     2892    7.173400160    8.116648742    9.803227324
  291 VAL   C       2893    7.413617182    8.361800671    9.990368628
  291 VAL   O       2894    7.444328810    8.460917426    9.924317506
  292 PHE   N       2895    7.481125036    8.315913927   10.095373773
  292 PHE   H       2896    7.454670451    8.233952355   10.146198766
  292 PHE   CA      2897    7.611416348    8.367064984   10.140320972
  292 PHE   CB      2898    7.592032842    8.366585421   10.292080808
  292 PHE   CG      2899    7.679202144    8.469057329   10.364950478
  292 PHE   CD1     2900    7.748021844    8.421353662   10.475881460
  292 PHE   HD1     2901    7.744610162    8.312742310   10.484455701
  292 PHE   CD2     2902    7.672958389    0.081978179   10.340624755
  292 PHE   HD2     2903    7.633716196    0.120584241   10.246547089
  292 PHE   CE1     2904    0.010441228    8.508141356   10.567296779
  292 PHE   HE1     2905    0.071148694    8.471587910   10.650118480
  292 PHE   CE2     2906    7.737431327    0.171247006   10.425439311
  292 PHE   HE2     2907    7.734652360    0.278458267   10.405971155
  292 PHE   CZ      2908    0.007064426    0.119880270   10.536585298
  292 PHE   HZ      2909    0.047920793    0.193044784   10.606298145
  292 PHE   C       2910    7.726791731    8.271228402   10.110064046
  292 PHE   O       2911    7.713031631    8.152555479   10.139346250
  293 ALA   N       2912    0.046152635    8.322390242   10.068563470
  293 ALA   H       2913    0.052723613    8.419406857   10.045197532
  293 ALA   CA      2914    0.159401844    8.235560558   10.033275561
  293 ALA   CB      2915    0.147802370    8.199262094    9.885106740
  293 ALA   C       2916    0.295804320    8.297527607   10.064377128
  293 ALA   O       2917    0.331894234    8.402430541   10.011238892
  294 VAL   N       2918    0.374969729    8.219777385   10.137716352
  294 VAL   H       2919    0.336435526    8.128567400   10.151780571
  294 VAL   CA      2920    0.501797671    8.253740792   10.203840931
  294 VAL   CB      2921    0.474081547    8.266396768   10.353785131
  294 VAL   CG1     2922    0.449248600    8.131764479   10.422096554
  294 VAL   CG2     2923    0.583211303    8.343448147   10.428383457
  294 VAL   C       2924    0.616535135    8.154514347   10.183821306
  294 VAL   O       2925    0.585828612    8.037251465   10.162923104
  295 GLY   N       2926    0.727476827    8.214254418   10.141240082
  295 GLY   H       2927    0.780166924    8.283159323   10.091471329
  295 GLY   CA      2928    0.850124907    8.136865566   10.117211052
  295 GLY   C       2929    0.943414683    8.195222510   10.010886624
  295 GLY   O       2930    0.954598077    8.317715071   10.011934753
  296 PRO   N       2931    1.029444473    8.118026494    9.945085491
  296 PRO   CA      2932    1.073284221    7.987466257    9.996499619
  296 PRO   CB      2933    1.152556392    7.934783864    9.876703524
  296 PRO   CG      2934    1.207016177    8.055334672    9.799813025
  296 PRO   CD      2935    1.095641603    8.158253269    9.820139760
  296 PRO   C       2936    1.147127999    7.988461617   10.130506694
  296 PRO   O       2937    1.222625516    8.080620235   10.161119348
  297 ASP   N       2938    1.107646751    7.898918821   10.220582237
  297 ASP   H       2939    1.021763614    7.851669102   10.200754735
  297 ASP   CA      2940    1.175938817    7.872564591   10.348060189
  297 ASP   CB      2941    1.082401889    7.791506319   10.438011244
  297 ASP   CG      2942    1.119519733    7.644103533   10.455474100
  297 ASP   OD1     2943    1.169433287    7.609600716   10.564763569
  297 ASP   OD2     2944    1.110842248    7.569600014   10.355467645
  297 ASP   C       2945    1.319359633    7.819427006   10.343913404
  297 ASP   O       2946    1.376897250    7.804182943   10.236262490
  298 HISB  N       2947    1.383616145    7.809305317   10.459932426
  298 HISB  H       2948    1.357352175    7.861652071   10.540988039
  298 HISB  CA      2949    1.517391572    7.750467553   10.475862389
  298 HISB  CB      2950    1.535156771    7.745531722   10.627755621
  298 HISB  CG      2951    1.528668358    7.878825679   10.702586117
  298 HISB  ND1     2952    1.450843620    7.983957721   10.678472775
  298 HISB  CD2     2953    1.555656391    7.890300384   10.832317545
  298 HISB  HD2     2954    1.601074183    7.816995873   10.898992002
  298 HISB  CE1     2955    1.422387536    8.053548527   10.788191287
  298 HISB  HE1     2956    1.333545182    8.114014258   10.806410070
  298 HISB  NE2     2957    1.494430553    7.996342413   10.884242219
  298 HISB  HE2     2958    1.502309321    8.015237382   10.982119001
  298 HISB  C       2959    1.540240677    7.613675302   10.411227103
  298 HISB  O       2960    1.640538004    7.589327265   10.344307899
  299 ASP   N       2961    1.434553006    7.533913573   10.423805177
  299 ASP   H       2962    1.347822203    7.555835820   10.468513042
  299 ASP   CA      2963    1.426646128    7.399371430   10.365090208
  299 ASP   CB      2964    1.343636162    7.307307146   10.454777241
  299 ASP   CG      2965    1.437020822    7.237834381   10.554087898
  299 ASP   OD1     2966    1.525346149    7.304921596   10.611709639
  299 ASP   OD2     2967    1.412201515    7.119579572   10.586081910
  299 ASP   C       2968    1.376784736    7.386131670   10.221038528
  299 ASP   O       2969    1.341960091    7.278114215   10.173601265
  300 ASN   N       2970    1.357557217    7.499971191   10.155009366
  300 ASN   H       2971    1.383098158    7.588996767   10.192737627
  300 ASN   CA      2972    1.295156123    7.521419173   10.023648832
  300 ASN   CB      2973    1.392794564    7.465423391    9.920013966
  300 ASN   CG      2974    1.521834189    7.547521922    9.916160342
  300 ASN   OD1     2975    1.533306896    7.668456508    9.896868156
  300 ASN   ND2     2976    1.634757840    7.482864689    9.943614349
  300 ASN   HD21    2977    1.715657555    7.541632447    9.943559255
  300 ASN   HD22    2978    1.644962615    7.386147221    9.966886298
  300 ASN   C       2979    1.153185843    7.471027411    9.996944225
  300 ASN   O       2980    1.121084246    7.387557823    9.912514371
  301 CYSH  N       2981    1.066579203    7.533785018   10.075977916
  301 CYSH  H       2982    1.095953706    7.574034646   10.162679106
  301 CYSH  CA      2983    0.922658422    7.510293106   10.057521744
  301 CYSH  CB      2984    0.871429872    7.417000360   10.167428406
  301 CYSH  SG      2985    0.849786273    7.485326223   10.335801563
  301 CYSH  HG      2986    0.973329645    7.534573593   10.336647576
  301 CYSH  C       2987    0.843789237    7.641402491   10.057975320
  301 CYSH  O       2988    0.887255741    7.737316275   10.121553844
  302 LEU   N       2989    0.742276754    7.640222321    9.972039034
  302 LEU   H       2990    0.722583543    7.554407289    9.924626508
  302 LEU   CA      2991    0.636008303    7.741605696    9.978337517
  302 LEU   CB      2992    0.591499088    7.778492675    9.836674545
  302 LEU   CG      2993    0.684361179    7.869215451    9.755697589
  302 LEU   CD1     2994    0.609662031    7.890657502    9.623905158
  302 LEU   CD2     2995    0.720908304    8.003509595    9.819279759
  302 LEU   C       2996    0.515828295    7.703240072   10.064895489
  302 LEU   O       2997    0.446681958    7.604937617   10.038716578
  303 LYSH  N       2998    0.484047802    7.777703336   10.170414241
  303 LYSH  H       2999    0.531823288    7.863271297   10.190281624
  303 LYSH  CA      3000    0.374649433    7.740019290   10.261068232
  303 LYSH  CB      3001    0.421411143    7.781308380   10.400780054
  303 LYSH  CG      3002    0.523645137    7.682129498   10.456661542
  303 LYSH  CD      3003    0.582479278    7.735857746   10.587293889
  303 LYSH  CE      3004    0.710331216    7.675570639   10.645845800
  303 LYSH  NZ      3005    0.764603893    7.764246205   10.749789702
  303 LYSH  HZ1     3006    0.715690148    7.760767307   10.836943564
  303 LYSH  HZ2     3007    0.753859806    7.857922573   10.716480092
  303 LYSH  HZ3     3008    0.861996758    7.748496554   10.766116721
  303 LYSH  C       3009    0.250372397    7.822026415   10.225877948
  303 LYSH  O       3010    0.255414214    7.944879394   10.228764760
  304 PHE   N       3011    0.170962722    7.744273282   10.152819471
  304 PHE   H       3012    0.189661638    7.646040161   10.152876482
  304 PHE   CA      3013    0.040153800    7.788028131   10.101983301
  304 PHE   CB      3014    0.015018084    7.700014647    9.979387116
  304 PHE   CG      3015    0.064474241    7.763535885    9.849279006
  304 PHE   CD1     3016    0.198300666    7.756928010    9.812338906
  304 PHE   HD1     3017    0.265401168    7.682691799    9.855527474
  304 PHE   CD2     3018    7.764538022    7.838393015    9.782358052
  304 PHE   HD2     3019    7.661360031    7.839727636    9.817460844
  304 PHE   CE1     3020    0.239490869    7.834130479    9.704354273
  304 PHE   HE1     3021    0.346154124    7.851158894    9.689666070
  304 PHE   CE2     3022    0.013313655    7.907751898    9.670594852
  304 PHE   HE2     3023   -0.055115230    7.969722404    9.612648961
  304 PHE   CZ      3024    0.146384539    7.906152458    9.630428461
  304 PHE   HZ      3025    0.167383007    7.941535818    9.529483001
  304 PHE   C       3026    7.726071448    7.774933800   10.207235135
  304 PHE   O       3027    7.696683495    7.664529142   10.252815809
  305 GLY   N       3028    7.681183647    7.891264913   10.253522576
  305 GLY   H       3029    7.715131286    7.977994821   10.217091487
  305 GLY   CA      3030    7.570349747    7.901657764   10.349533292
  305 GLY   C       3031    7.455810812    7.992916420   10.305226226
  305 GLY   O       3032    7.434422459    8.033367261   10.191054209
  306 HISB  N       3033    7.369728175    8.014740704   10.404251384
  306 HISB  H       3034    7.376734476    7.972897542   10.494816214
  306 HISB  CA      3035    7.247471765    8.094674762   10.387701275
  306 HISB  CB      3036    7.120461206    8.026427914   10.438883921
  306 HISB  CG      3037    7.004371413    8.035930613   10.339673208
  306 HISB  ND1     3038    6.881113215    8.065389493   10.380037013
  306 HISB  CD2     3039    6.997368454    7.958455726   10.231790107
  306 HISB  HD2     3040    7.079008317    7.933356676   10.164070389
  306 HISB  CE1     3041    6.798985105    8.005705707   10.294105818
  306 HISB  HE1     3042    6.690030707    8.005363674   10.290972245
  306 HISB  NE2     3043    6.869061012    7.940877097   10.201508563
  306 HISB  HE2     3044    6.840937193    7.898454694   10.115437007
  306 HISB  C       3045    7.253194707    8.236059692   10.445924206
  306 HISB  O       3046    7.281627285    8.260093155   10.563154619
  307 PHE   N       3047    7.219416772    8.334116171   10.362645965
  307 PHE   H       3048    7.159595404    8.312616882   10.285441924
  307 PHE   CA      3049    7.226506881    8.475961390   10.400574765
  307 PHE   CB      3050    7.201518098    8.580052752   10.291257586
  307 PHE   CG      3051    7.234718591    8.723225669   10.333776541
  307 PHE   CD1     3052    7.141552980    0.296303847   10.298324235
  307 PHE   HD1     3053    7.042568721    0.268338685   10.262254055
  307 PHE   CD2     3054    7.349434044    0.235634516   10.403421464
  307 PHE   HD2     3055    7.436678488    0.170703478   10.396096551
  307 PHE   CE1     3056    7.156275704    0.429391179   10.335596987
  307 PHE   HE1     3057    7.082046112    0.504519949   10.308641016
  307 PHE   CE2     3058    7.363561971    0.370235443   10.435088888
  307 PHE   HE2     3059    7.449073083    0.395580194   10.497742133
  307 PHE   CZ      3060    7.267508360    0.467457981   10.409744708
  307 PHE   HZ      3061    7.281247331    0.568771004   10.447532336
  307 PHE   C       3062    7.122458362    8.501100879   10.509888650
  307 PHE   O       3063    7.006351110    8.465462942   10.490454426
  308 SER   N       3064    7.174816509    0.019193909   10.624759246
  308 SER   H       3065    7.260683482    0.070434558   10.623723094
  308 SER   CA      3066    7.102048192    0.007014813   10.751902554
  308 SER   CB      3067    7.189497559    0.067750562   10.861787440
  308 SER   OG      3068    7.217528660    0.206213784   10.839588698
  308 SER   HG      3069    7.210787947    0.249577107   10.929445181
  308 SER   C       3070    6.966336975    0.076935166   10.762242057
  308 SER   O       3071    6.943806102    0.171894790   10.687373417
  309 TYR   N       3072    6.878705841    0.020540715   10.844890476
  309 TYR   H       3073    6.901761041   -0.058196240   10.902078502
  309 TYR   CA      3074    6.747200639    0.078750465   10.875354296
  309 TYR   CB      3075    6.676498868    0.006788118   10.990398221
  309 TYR   CG      3076    6.532833424    0.052711631   11.016057875
  309 TYR   CD1     3077    6.495726188    0.096666859   11.142601282
  309 TYR   HD1     3078    6.562921282    0.081134819   11.227006722
  309 TYR   CD2     3079    6.440584726    0.050810461   10.912096306
  309 TYR   HD2     3080    6.474131856    0.063715470   10.809192976
  309 TYR   CE1     3081    6.365432707    0.139859932   11.164486180
  309 TYR   HE1     3082    6.344966716    0.191063078   11.258514330
  309 TYR   CE2     3083    6.309963626    0.090714272   10.937954213
  309 TYR   HE2     3084    6.246911721    0.105041190   10.850190056
  309 TYR   CZ      3085    6.269825622    0.134184285   11.063732918
  309 TYR   OH      3086    6.141826837    0.169043810   11.093745074
  309 TYR   HH      3087    6.095396886    0.177604261   11.005587315
  309 TYR   C       3088    6.749556685    0.224457664   10.921990736
  309 TYR   O       3089    6.661057062    0.297318558   10.877391089
  310 SER   N       3090    6.857025403    0.271419940   10.984713167
  310 SER   H       3091    6.919111006    0.203504355   11.023864703
  310 SER   CA      3092    6.891287134    0.411174902   11.014815534
  310 SER   CB      3093    7.012280100    0.419541433   11.108110888
  310 SER   OG      3094    7.129037527    0.361644220   11.049242270
  310 SER   HG      3095    7.176837853    0.320575331   11.126888104
  310 SER   C       3096    6.909234173    0.494696268   10.887876435
  310 SER   O       3097    6.834890348    0.590982445   10.869651428
  311 GLY   N       3098    7.004581379    0.454369694   10.804379960
  311 GLY   H       3099    7.067321340    0.387481396   10.844257543
  311 GLY   CA      3100    7.031815706    0.506126811   10.669510229
  311 GLY   C       3101    6.907832865    0.511089334   10.579991273
  311 GLY   O       3102    6.896766053    0.604523824   10.500747893
  312 ILE   N       3103    6.831396811    0.402261299   10.581472712
  312 ILE   H       3104    6.865379362    0.317557983   10.622344507
  312 ILE   CA      3105    6.704138272    0.398900831   10.507985257
  312 ILE   CB      3106    6.631869942    0.264133091   10.512778897
  312 ILE   CG1     3107    6.724405998    0.160510382   10.448682260
  312 ILE   CG2     3108    6.494402622    0.264030708   10.445620298
  312 ILE   CD      3109    6.774932491    0.191811984   10.307684374
  312 ILE   C       3110    6.605983936    0.508491933   10.550002173
  312 ILE   O       3111    6.572493064    0.599860827   10.474777938
  313 VAL   N       3112    6.572352242    0.504268291   10.678610310
  313 VAL   H       3113    6.607867179    0.423552736   10.725771618
  313 VAL   CA      3114    6.482601226    0.610902580   10.725353938
  313 VAL   CB      3115    6.423035223    0.571842276   10.860775409
  313 VAL   CG1     3116    6.353812487    0.436996388   10.839922920
  313 VAL   CG2     3117    6.524825227    0.575165720   10.974972465
  313 VAL   C       3118    6.528554003    0.756410795   10.714187977
  313 VAL   O       3119    6.455328953    0.846909660   10.674444600
  314 ASP   N       3120    6.658427570    0.783254568   10.724376372
  314 ASP   H       3121    6.708534511    0.716641376   10.779635693
  314 ASP   CA      3122    6.724823779    0.912534689   10.702278977
  314 ASP   CB      3123    6.874071656    0.912303199   10.736022860
  314 ASP   CG      3124    6.939963446    1.048819712   10.756805271
  314 ASP   OD1     3125    7.046446099    1.072325296   10.695676148
  314 ASP   OD2     3126    6.894501208    1.122903330   10.846644813
  314 ASP   C       3127    6.695680542    0.972447743   10.564536861
  314 ASP   O       3128    6.644229683    1.083263822   10.550284787
  315 VAL   N       3129    6.721170795    0.886868893   10.465961987
  315 VAL   H       3130    6.760977337    0.796876133   10.483811469
  315 VAL   CA      3131    6.690942309    0.914616520   10.324796865
  315 VAL   CB      3132    6.744870318    0.810529480   10.226477808
  315 VAL   CG1     3133    6.698850371    0.823324793   10.081109377
  315 VAL   CG2     3134    6.897675198    0.816903969   10.231101810
  315 VAL   C       3135    6.545620274    0.954214608   10.297852777
  315 VAL   O       3136    6.513948993    1.069377725   10.268449955
  316 LEU   N       3137    6.460020025    0.859319564   10.334700425
  316 LEU   H       3138    6.460208231    0.777008663   10.391500410
  316 LEU   CA      3139    6.315241953    0.875570573   10.315070020
  316 LEU   CB      3140    6.231484504    0.749132809   10.335349798
  316 LEU   CG      3141    6.290871694    0.631634800   10.257408848
  316 LEU   CD1     3142    6.243803444    0.496073644   10.310439974
  316 LEU   CD2     3143    6.253581154    0.642015249   10.109386403
  316 LEU   C       3144    6.248581570    0.992486214   10.387844362
  316 LEU   O       3145    6.171591429    1.065221999   10.325282798
  317 ARG   N       3146    6.294048495    1.028208775   10.507630109
  317 ARG   H       3147    6.373127049    0.977194819   10.541455377
  317 ARG   CA      3148    6.261919856    1.154604301   10.575468835
  317 ARG   CB      3149    6.316853665    1.168402124   10.717610883
  317 ARG   CG      3150    6.261793351    1.076221019   10.826612005
  317 ARG   CD      3151    6.337822429    1.117164404   10.952913992
  317 ARG   NE      3152    6.307960813    1.029897825   11.067372926
  317 ARG   HE      3153    6.220035784    1.042804642   11.113211096
  317 ARG   CZ      3154    6.397059633    0.948246767   11.125244701
  317 ARG   NH1     3155    6.524101666    0.961466511   11.084763707
  317 ARG   HH11    3156    6.593949704    0.896651526   11.115072328
  317 ARG   HH12    3157    6.543087887    1.023876050   11.008979940
  317 ARG   NH2     3158    6.363159185    0.865789992   11.225277019
  317 ARG   HH21    3159    6.437185196    0.813488054   11.267508770
  317 ARG   HH22    3160    6.271414539    0.862923056   11.264943763
  317 ARG   C       3161    6.310172002    1.278036439   10.498999150
  317 ARG   O       3162    6.226278163    1.359655401   10.461178630
  318 GLU   N       3163    6.436159611    1.275160220   10.456480526
  318 GLU   H       3164    6.499882669    1.202721908   10.482803031
  318 GLU   CA      3165    6.492935766    1.387342072   10.380290956
  318 GLU   CB      3166    6.644660345    1.404750309   10.389542047
  318 GLU   CG      3167    6.708207580    1.424579909   10.527311425
  318 GLU   CD      3168    6.670334923    1.561433545   10.584247416
  318 GLU   OE1     3169    6.743921056    1.660773457   10.565796006
  318 GLU   OE2     3170    6.558343429    1.574458665   10.638221831
  318 GLU   C       3171    6.442394689    1.405150467   10.236967333
  318 GLU   O       3172    6.454836760    1.512075014   10.177446807
  319 ALA   N       3173    6.400783377    1.294598159   10.175825064
  319 ALA   H       3174    6.435079139    1.211232062   10.219113458
  319 ALA   CA      3175    6.323910186    1.287775925   10.050702006
  319 ALA   CB      3176    6.367794838    1.160343604    9.978285716
  319 ALA   C       3177    6.175454346    1.323573361   10.041065823
  319 ALA   O       3178    6.141399300    1.375347294    9.934808137
  320 SER   N       3179    6.116264830    1.328391466   10.160076917
  320 SER   H       3180    6.168496437    1.299046360   10.240154258
  320 SER   CA      3181    5.972846208    1.346265394   10.186976591
  320 SER   CB      3182    5.911883659    1.473560720   10.127905900
  320 SER   OG      3183    5.969237977    1.589907456   10.188118116
  320 SER   HG      3184    5.917314827    1.609904764   10.271213608
  320 SER   C       3185    5.875030795    1.233645148   10.152931302
  320 SER   O       3186    5.759437774    1.250845724   10.114572705
  321 ILE   N       3187    5.919412455    1.109680324   10.171753961
  321 ILE   H       3188    6.019285979    1.104731817   10.170464056
  321 ILE   CA      3189    5.846658970    0.982689467   10.157885205
  321 ILE   CB      3190    5.934752755    0.887932390   10.076210151
  321 ILE   CG1     3191    5.952475119    0.945915019    9.935736277
  321 ILE   CG2     3192    5.859184575    0.756204753   10.057570016
  321 ILE   CD      3193    6.074664543    0.873014099    9.879490833
  321 ILE   C       3194    5.809731504    0.924740990   10.294601178
  321 ILE   O       3195    5.895225026    0.929032118   10.382940980
  322 GLN   N       3196    5.692411947    0.863275895   10.306680068
  322 GLN   H       3197    5.642780874    0.847618301   10.221286393
  322 GLN   CA      3198    5.656029068    0.784783799   10.425518093
  322 GLN   CB      3199    5.523266535    0.715602624   10.393959033
  322 GLN   CG      3200    5.463173122    0.661748014   10.523938918
  322 GLN   CD      3201    5.414217283    0.517000858   10.516269361
  322 GLN   OE1     3202    5.348660085    0.466761891   10.425125013
  322 GLN   NE2     3203    5.461198575    0.448999201   10.620454834
  322 GLN   HE21    3204    5.437128250    0.352367030   10.629473944
  322 GLN   HE22    3205    5.527790430    0.487503963   10.684343392
  322 GLN   C       3206    5.767333110    0.684783752   10.457441658
  322 GLN   O       3207    5.797923809    0.595769276   10.378260710
  323 VAL   N       3208    5.804751336    0.690043361   10.584960670
  323 VAL   H       3209    5.746300115    0.754761232   10.633911202
  323 VAL   CA      3210    5.901559572    0.594387198   10.640558330
  323 VAL   CB      3211    5.965925468    0.657301474   10.764295125
  323 VAL   CG1     3212    6.057419398    0.773927326   10.726353889
  323 VAL   CG2     3213    5.872218354    0.699601557   10.877608736
  323 VAL   C       3214    5.840162487    0.458609695   10.675287633
  323 VAL   O       3215    5.725571382    0.460487719   10.719957630
  324 PRO   N       3216    5.908004672    0.349112347   10.642152242
  324 PRO   CA      3217    5.868403476    0.213357199   10.682317000
  324 PRO   CB      3218    5.963294100    0.124146310   10.602002949
  324 PRO   CG      3219    6.085127324    0.209104190   10.565273233
  324 PRO   CD      3220    6.024439644    0.348975658   10.552420061
  324 PRO   C       3221    5.884795990    0.194165855   10.833223966
  324 PRO   O       3222    5.996192084    0.205045254   10.884249608
  325 THR   N       3223    5.776812541    0.171480504   10.907477341
  325 THR   H       3224    5.689356675    0.138044928   10.872339265
  325 THR   CA      3225    5.798113461    0.157336346   11.052243817
  325 THR   CB      3226    5.684534381    0.218880528   11.134249873
  325 THR   OG1     3227    5.558358145    0.169604186   11.088403178
  325 THR   HG1     3228    5.491077216    0.237623266   11.117519823
  325 THR   CG2     3229    5.707029238    0.369276536   11.151102003
  325 THR   C       3230    5.824046115    0.011694186   11.091280784
  325 THR   O       3231    5.737785829   -0.071277460   11.062909847
  326 ARG   N       3232    5.936428648    8.510803524   11.158014393
  326 ARG   H       3233    6.001749814    8.582855559   11.181302875
  326 ARG   CA      3234    5.969595840    8.378868617   11.213710837
  326 ARG   CB      3235    6.105913669    8.397259084   11.280736623
  326 ARG   CG      3236    6.155546604    8.267306952   11.344448306
  326 ARG   CD      3237    6.232198513    8.164732493   11.260718332
  326 ARG   NE      3238    6.378382270    8.180142874   11.261127137
  326 ARG   HE      3239    6.426354883    8.162730848   11.347123899
  326 ARG   CZ      3240    6.457381685    8.223043162   11.161751346
  326 ARG   NH1     3241    6.401029968    8.241021616   11.041513051
  326 ARG   HH11    3242    6.457695876    8.278285124   10.968021105
  326 ARG   HH12    3243    6.307102713    8.213231421   11.021348264
  326 ARG   NH2     3244    6.578395115    8.268595223   11.196939704
  326 ARG   HH21    3245    6.642747832    8.297845625   11.126204227
  326 ARG   HH22    3246    6.598020088    8.281782015   11.294104331
  326 ARG   C       3247    5.866886289    8.312582065   11.305741034
  326 ARG   O       3248    5.837833694    8.366400062   11.412463462
  327 PRO   N       3249    5.816831205    8.198507368   11.259138490
  327 PRO   CA      3250    5.717902801    8.120005832    0.013010519
  327 PRO   CB      3251    5.690677080    7.994742150   -0.070516390
  327 PRO   CG      3252    5.735039169    8.036483419   11.110519972
  327 PRO   CD      3253    5.847104846    8.139169228   11.128098536
  327 PRO   C       3254    5.759586935    8.077820948    0.154059968
  327 PRO   O       3255    5.878136469    8.050944035    0.172838316
  328 ASP   N       3256    5.662862779    8.096711865    0.243387684
  328 ASP   H       3257    5.593386633    8.165504586    0.222367630
  328 ASP   CA      3258    5.664886688    8.059641406    0.385622222
  328 ASP   CB      3259    5.539189510    8.120695485    0.447930834
  328 ASP   CG      3260    5.514721066    8.271373270    0.437744672
  328 ASP   OD1     3261    5.435412602    8.309520476    0.348983986
  328 ASP   OD2     3262    5.580470604    8.350033012    0.509261279
  328 ASP   C       3263    5.662696715    7.908862772    0.411571522
  328 ASP   O       3264    5.609469947    7.832752279    0.330929812
  329 GLY   N       3265    5.742480701    7.873624507    0.511996883
  329 GLY   H       3266    5.792896144    7.941859193    0.564933627
  329 GLY   CA      3267    5.739220890    7.737275310    0.566845280
  329 GLY   C       3268    5.861604603    7.697122731    0.649436534
  329 GLY   O       3269    5.972160254    7.683702816    0.597212040
  330 TRP   N       3270    5.846084031    7.695468058    0.781517440
  330 TRP   H       3271    5.759535364    7.729891877    0.817917464
  330 TRP   CA      3272    5.956393077    7.674422753    0.876395643
  330 TRP   CB      3273    5.943757706    7.760172869    1.002485534
  330 TRP   CG      3274    5.951061214    7.912978592    1.000024412
  330 TRP   CD1     3275    5.855411441    7.990225339    1.050779745
  330 TRP   HD1     3276    5.759258055    7.958571351    1.091208210
  330 TRP   CD2     3277    6.064962809    7.991637123    0.987305046
  330 TRP   NE1     3278    5.899903638    8.114266299    1.068759610
  330 TRP   HE1     3279    5.860158381    8.189168748    1.121783112
  330 TRP   CE2     3280    6.026202320    8.118993906    1.027336793
  330 TRP   CE3     3281    6.197171884    7.956398989    0.962827871
  330 TRP   HE3     3282    6.225529039    7.858527290    0.924123923
  330 TRP   CZ2     3283    6.123569061    8.218178763    1.027455856
  330 TRP   HZ2     3284    6.100945884    8.320762910    1.056515961
  330 TRP   CZ3     3285    6.293666693    8.055438178    0.976884695
  330 TRP   HZ3     3286    6.398893356    8.040163075    0.952905336
  330 TRP   CH2     3287    6.257517685    8.185549540    1.009820108
  330 TRP   HH2     3288    6.333145154    8.263809898    1.003754266
  330 TRP   C       3289    5.988566374    7.530190634    0.916030958
  330 TRP   O       3290    6.100618307    7.482136234    0.932374826
  331 GLU   N       3291    5.879334839    7.454304437    0.914737941
  331 GLU   H       3292    5.785043150    7.487018925    0.908506558
  331 GLU   CA      3293    5.891548606    7.308772294    0.931581468
  331 GLU   CB      3294    5.756479984    7.241984691    0.958130723
  331 GLU   CG      3295    5.735920483    7.205786092    1.105372327
  331 GLU   CD      3296    5.623474573    7.103747578    1.124161418
  331 GLU   OE1     3297    5.639939853    6.980680761    1.109819595
  331 GLU   OE2     3298    5.513914649    7.152440126    1.159510352
  331 GLU   C       3299    5.978967840    7.219525714    0.843230202
  331 GLU   O       3300    6.023692976    7.115672077    0.891649589
  332 ALA   N       3301    6.015082744    7.270784185    0.725933271
  332 ALA   H       3302    5.992921376    7.349383615    0.668205888
  332 ALA   CA      3303    6.117467825    7.211313611    0.638815363
  332 ALA   CB      3304    6.135026486    7.297017213    0.513286389
  332 ALA   C       3305    6.252312442    7.186078316    0.706584777
  332 ALA   O       3306    6.296585695    7.072770181    0.724782103
  333 GLN   N       3307    6.307657745    7.287018205    0.773195755
  333 GLN   H       3308    6.260771822    7.375002970    0.765383812
  333 GLN   CA      3309    6.427984527    7.283708249    0.857597636
  333 GLN   CB      3310    6.452847231    7.419351601    0.923867588
  333 GLN   CG      3311    6.553628897    7.518917716    0.866082753
  333 GLN   CD      3312    6.592775615    7.625221963    0.968914171
  333 GLN   OE1     3313    6.664431248    7.601995942    1.066151048
  333 GLN   NE2     3314    6.525178586    7.739253575    0.958270180
  333 GLN   HE21    3315    6.529427987    7.815399519    1.022939741
  333 GLN   HE22    3316    6.477023578    7.759572516    0.873020243
  333 GLN   C       3317    6.422177303    7.181893390    0.971673174
  333 GLN   O       3318    6.504129093    7.090332628    0.977242672
  334 GLN   N       3319    6.312634010    7.184156281    1.047066357
  334 GLN   H       3320    6.247680404    7.255670951    1.021231093
  334 GLN   CA      3321    6.293272640    7.089067854    1.157492490
  334 GLN   CB      3322    6.170689021    7.132652005    1.238006558
  334 GLN   CG      3323    6.176021057    7.281279114    1.273894380
  334 GLN   CD      3324    6.061552324    7.321363737    1.367141331
  334 GLN   OE1     3325    5.971023095    7.392297134    1.323547957
  334 GLN   NE2     3326    6.081034171    7.301884355    1.497256648
  334 GLN   HE21    3327    6.006662505    7.330667904    1.557584047
  334 GLN   HE22    3328    6.175173234    7.296673785    1.530569491
  334 GLN   C       3329    6.287924894    6.939367553    1.126320477
  334 GLN   O       3330    6.347259423    6.858899496    1.197979340
  335 LYSH  N       3331    6.247302954    6.917632437    1.001548567
  335 LYSH  H       3332    6.204578263    7.000148171    0.964566362
  335 LYSH  CA      3333    6.256483823    6.787463028    0.933859871
  335 LYSH  CB      3334    6.148426906    6.777135134    0.826035864
  335 LYSH  CG      3335    6.009251093    6.768653968    0.889023488
  335 LYSH  CD      3336    5.905538916    6.788440569    0.778298402
  335 LYSH  CE      3337    5.789411701    6.850811341    0.855972969
  335 LYSH  NZ      3338    5.671265418    6.873140406    0.771418416
  335 LYSH  HZ1     3339    5.675654941    6.953547379    0.712121129
  335 LYSH  HZ2     3340    5.588945722    6.875153900    0.828157770
  335 LYSH  HZ3     3341    5.661213158    6.785804929    0.723758606
  335 LYSH  C       3342    6.394393942    6.757242432    0.874859757
  335 LYSH  O       3343    6.458826300    6.657114565    0.905717099
  336 TYR   N       3344    6.442320796    6.852828429    0.795772780
  336 TYR   H       3345    6.406774283    6.946274824    0.793896697
  336 TYR   CA      3346    6.566414101    6.827055670    0.721329521
  336 TYR   CB      3347    6.569586480    6.902495731    0.588261679
  336 TYR   CG      3348    6.456991413    6.860120723    0.493732936
  336 TYR   CD1     3349    6.419417831    6.726663256    0.483842865
  336 TYR   HD1     3350    6.486088883    6.646313743    0.515134006
  336 TYR   CD2     3351    6.386800213    6.961959218    0.430329904
  336 TYR   HD2     3352    6.425649854    7.063724577    0.433995690
  336 TYR   CE1     3353    6.298086402    6.698931338    0.421969819
  336 TYR   HE1     3354    6.254850098    6.598882991    0.420578315
  336 TYR   CE2     3355    6.265812631    6.933724042    0.368005426
  336 TYR   HE2     3356    6.204227533    7.013213436    0.325962469
  336 TYR   CZ      3357    6.222796511    6.801560945    0.366132758
  336 TYR   OH      3358    6.105849352    6.765362996    0.306924404
  336 TYR   HH      3359    6.041337190    6.841687688    0.303513480
  336 TYR   C       3360    6.704531952    6.834062781    0.786776733
  336 TYR   O       3361    6.798426609    6.769902006    0.739936106
  337 TRP   N       3362    6.710780642    6.888096804    0.908149124
  337 TRP   H       3363    6.636639214    6.950495098    0.932817210
  337 TRP   CA      3364    6.840041069    6.895917966    0.977721720
  337 TRP   CB      3365    6.817679661    6.955925755    1.116678781
  337 TRP   CG      3366    6.763932417    7.098930190    1.125042105
  337 TRP   CD1     3367    6.803478660    7.195327861    1.042369070
  337 TRP   HD1     3368    6.874439711    7.192645654    0.959667689
  337 TRP   CD2     3369    6.701159314    7.159919082    1.233045439
  337 TRP   NE1     3370    6.770386178    7.312135683    1.096705861
  337 TRP   HE1     3371    6.786817432    7.397838947    1.047869848
  337 TRP   CE2     3372    6.707699466    7.297325869    1.213082468
  337 TRP   CE3     3373    6.637536388    7.115147108    1.348234753
  337 TRP   HE3     3374    6.623865666    7.007701443    1.360493565
  337 TRP   CZ2     3375    6.655826519    7.387897464    1.304889829
  337 TRP   HZ2     3376    6.658946355    7.494579792    1.282716894
  337 TRP   CZ3     3377    6.591195021    7.203295938    1.445220837
  337 TRP   HZ3     3378    6.558560575    7.165982401    1.542291658
  337 TRP   CH2     3379    6.598444609    7.340170626    1.422147997
  337 TRP   HH2     3380    6.566955909    7.408721155    1.500819940
  337 TRP   C       3381    6.909161797    6.761127183    0.999176034
  337 TRP   O       3382    7.031305603    6.754560160    1.012054354
  338 SER   N       3383    6.836080476    6.651876589    1.019508461
  338 SER   H       3384    6.741217033    6.662343826    1.049377391
  338 SER   CA      3385    6.899605777    6.519370697    1.023471533
  338 SER   CB      3386    6.803400585    6.415234612    1.081032796
  338 SER   OG      3387    6.668845279    6.426394874    1.033909114
  338 SER   HG      3388    6.614579744    6.344503286    1.052590988
  338 SER   C       3389    6.958772879    6.457584788    0.896608033
  338 SER   O       3390    7.022588083    6.353161435    0.908994593
  339 ASP   N       3391    6.933574749    6.518231318    0.780953210
  339 ASP   H       3392    6.893050132    6.607296172    0.760312159
  339 ASP   CA      3393    7.003432340    6.470498199    0.660731374
  339 ASP   CB      3394    6.939084022    6.546368820    0.544490572
  339 ASP   CG      3395    6.983146009    6.505393852    0.403814765
  339 ASP   OD1     3396    7.084905994    6.559912275    0.355891943
  339 ASP   OD2     3397    6.919124461    6.416194942    0.344086879
  339 ASP   C       3398    7.153755363    6.495053386    0.675321919
  339 ASP   O       3399    7.185037831    6.603799531    0.723551386
  340 PRO   N       3400    7.233459208    6.398976473    0.629420567
  340 PRO   CA      3401    7.380004722    6.409213507    0.634978189
  340 PRO   CB      3402    7.423088285    6.276757866    0.571645263
  340 PRO   CG      3403    7.312800657    6.176221547    0.605313918
  340 PRO   CD      3404    7.188201927    6.264088328    0.592461783
  340 PRO   C       3405    7.441632800    6.531761799    0.567221901
  340 PRO   O       3406    7.543545057    6.579068615    0.617256204
  341 ARG   N       3407    7.372796748    6.579908697    0.464103957
  341 ARG   H       3408    7.278648346    6.560493046    0.436541094
  341 ARG   CA      3409    7.431041481    6.690900387    0.387309556
  341 ARG   CB      3410    7.395069127    6.640327231    0.247453301
  341 ARG   CG      3411    7.464673833    6.717583642    0.135223109
  341 ARG   CD      3412    7.435999104    6.661414677   11.317208795
  341 ARG   NE      3413    7.489940483    6.530646715   11.277247150
  341 ARG   HE      3414    7.572928213    6.493690201   11.319047193
  341 ARG   CZ      3415    7.417672373    6.430316711   11.225612340
  341 ARG   NH1     3416    7.482186497    6.320528535   11.183895939
  341 ARG   HH11    3417    7.427973571    6.236756710   11.177327929
  341 ARG   HH12    3418    7.578674471    6.330071999   11.159421822
  341 ARG   NH2     3419    7.299974311    6.457393442   11.167584605
  341 ARG   HH21    3420    7.246880051    6.379824999   11.133492280
  341 ARG   HH22    3421    7.271801131    6.540218935   11.119165014
  341 ARG   C       3422    7.372479726    6.829179147    0.416648695
  341 ARG   O       3423    7.410231346    6.930201747    0.357502812
  342 PHE   N       3424    7.292615378    6.834623357    0.522876123
  342 PHE   H       3425    7.269374041    6.757253815    0.581814943
  342 PHE   CA      3426    7.230684504    6.960580106    0.566562910
  342 PHE   CB      3427    7.129515622    6.931361078    0.677571036
  342 PHE   CG      3428    7.035824211    7.051107235    0.694575686
  342 PHE   CD1     3429    6.916915117    7.052331018    0.622602695
  342 PHE   HD1     3430    6.878904698    6.958959203    0.581178994
  342 PHE   CD2     3431    7.080211813    7.162712137    0.764516222
  342 PHE   HD2     3432    7.144248087    7.156805919    0.852524525
  342 PHE   CE1     3433    6.846768505    7.171076450    0.605292970
  342 PHE   HE1     3434    6.762619727    7.170171801    0.536010997
  342 PHE   CE2     3435    7.004358329    7.278850839    0.755571900
  342 PHE   HE2     3436    7.030943912    7.361328950    0.821706244
  342 PHE   CZ      3437    6.891573103    7.283032428    0.674435436
  342 PHE   HZ      3438    6.828992155    7.372270655    0.673361858
  342 PHE   C       3439    7.339791315    7.058594009    0.610178579
  342 PHE   O       3440    7.419193205    7.021179717    0.696353534
  343 ALA   N       3441    7.326923558    7.188585702    0.585118551
  343 ALA   H       3442    7.231572873    7.213600954    0.568311585
  343 ALA   CA      3443    7.436326696    7.286781591    0.583984761
  343 ALA   CB      3444    7.441893449    7.354523668    0.721057737
  343 ALA   C       3445    7.580186549    7.258754421    0.540034338
  343 ALA   O       3446    7.661703187    7.349316849    0.523201892
  344 PHE   N       3447    7.623787853    7.134196683    0.523503234
  344 PHE   H       3448    7.576894475    7.049748607    0.549393770
  344 PHE   CA      3449    7.751597164    7.086641844    0.468625229
  344 PHE   CB      3450    7.778284002    6.945597717    0.521546854
  344 PHE   CG      3451    7.754562267    6.928293433    0.671714281
  344 PHE   CD1     3452    0.055354003    6.974587255    0.759908163
  344 PHE   HD1     3453    0.148054851    7.016585921    0.720874105
  344 PHE   CD2     3454    7.651640521    6.851821332    0.725407139
  344 PHE   HD2     3455    7.567220877    6.821848639    0.663310830
  344 PHE   CE1     3456    0.051403535    6.944249743    0.895497874
  344 PHE   HE1     3457    0.139521600    6.971899958    0.953391417
  344 PHE   CE2     3458    7.652293219    6.821539715    0.861067919
  344 PHE   HE2     3459    7.577927071    6.750974202    0.898122785
  344 PHE   CZ      3460    7.744376957    6.870844171    0.952797744
  344 PHE   HZ      3461    7.744150632    6.843662238    1.058353804
  344 PHE   C       3462    7.757744310    7.079842198    0.315892517
  344 PHE   O       3463    7.667259088    7.023046343    0.254936454
  345 GLY   N       3464    0.070693013    7.126053813    0.255499297
  345 GLY   H       3465    0.125206041    7.150356150    0.335744571
  345 GLY   CA      3466    0.092727155    7.118262780    0.110355649
  345 GLY   C       3467    0.108389160    6.974201638    0.061250428
  345 GLY   O       3468    0.221995853    6.927268955    0.065703243
  346 GLY   N       3469    0.005387873    6.896795548    0.028220762
  346 GLY   H       3470   -0.091064063    6.920639872    0.039554856
  346 GLY   CA      3471    0.025209024    6.758920951   11.302612438
  346 GLY   C       3472    7.788555700    6.737125797   11.154770275
  346 GLY   O       3473    7.694010642    6.793098491   11.099452573
  347 GLU   N       3474    0.067667724    6.642650891   11.099123517
  347 GLU   H       3475    0.146278052    6.610484713   11.151903654
  347 GLU   CA      3476    0.039594565    6.599691673   10.961371737
  347 GLU   CB      3477    0.152240862    6.535504482   10.880114917
  347 GLU   CG      3478    0.287295467    6.606060543   10.866214606
  347 GLU   CD      3479    0.395849314    6.537383575   10.783107596
  347 GLU   OE1     3480    0.507893335    6.592768831   10.781212467
  347 GLU   OE2     3481    0.391109032    6.414556500   10.760459563
  347 GLU   C       3482    7.710644527    6.514208281   10.940178885
  347 GLU   O       3483    7.695979354    6.422163694   11.020447641
  348 VAL   N       3484    7.647595545    6.521556261   10.823303669
  348 VAL   H       3485    7.722799484    6.576109500   10.786313104
  348 VAL   CA      3486    7.521707691    6.449758955   10.798594634
  348 VAL   CB      3487    7.416420980    6.555643117   10.765199744
  348 VAL   CG1     3488    7.402272467    6.656206592   10.879639595
  348 VAL   CG2     3489    7.444750567    6.640099952   10.640807424
  348 VAL   C       3490    7.544810822    6.350528988   10.684451577
  348 VAL   O       3491    7.621514714    6.371691835   10.590641549
  349 LYSH  N       3492    7.480087047    6.234851163   10.695447290
  349 LYSH  H       3493    7.470341413    6.183947751   10.780978766
  349 LYSH  CA      3494    7.482278533    6.133012484   10.589444385
  349 LYSH  CB      3495    7.425837450    6.003620787   10.648470919
  349 LYSH  CG      3496    7.512731245    5.926599808   10.748107706
  349 LYSH  CD      3497    7.449422250    5.801362284   10.809084307
  349 LYSH  CE      3498    7.444513432    5.672550018   10.726665121
  349 LYSH  NZ      3499    7.319353876    5.632669587   10.660679553
  349 LYSH  HZ1     3500    7.256339584    5.597028987   10.729665330
  349 LYSH  HZ2     3501    7.338518326    5.557074257   10.598085112
  349 LYSH  HZ3     3502    7.280634925    5.705767960   10.604491726
  349 LYSH  C       3503    7.393530080    6.178141919   10.473260655
  349 LYSH  O       3504    7.276959197    6.211822247   10.493431407
  350 VAL   N       3505    7.439726915    6.184257778   10.348691670
  350 VAL   H       3506    7.510043609    6.127874249   10.305362936
  350 VAL   CA      3507    7.366650782    6.244757158   10.236387064
  350 VAL   CB      3508    7.460806397    6.356031953   10.189860248
  350 VAL   CG1     3509    7.416943071    6.441913567   10.071068634
  350 VAL   CG2     3510    7.502262599    6.445015887   10.307215383
  350 VAL   C       3511    7.308087844    6.148389319   10.132967113
  350 VAL   O       3512    7.355180149    6.036474542   10.113281628
  351 SER   N       3513    7.218926986    6.199406115   10.048488608
  351 SER   H       3514    7.184221515    6.290304146   10.071591547
  351 SER   CA      3515    7.158550715    6.108012697    9.950441593
  351 SER   CB      3516    7.016917758    6.068861207    9.993092508
  351 SER   OG      3517    6.956299058    5.966237586    9.914081505
  351 SER   HG      3518    6.926416632    5.894791866    9.977351248
  351 SER   C       3519    7.164414326    6.175659882    9.813329141
  351 SER   O       3520    7.081715174    6.256374809    9.771199157
  352 ALA   N       3521    7.273908539    6.147633814    9.743217152
  352 ALA   H       3522    7.338350544    6.092903759    9.796620381
  352 ALA   CA      3523    7.301762985    6.189935766    9.605223540
  352 ALA   CB      3524    7.201723574    6.138926434    9.501304566
  352 ALA   C       3525    7.299304640    6.341860200    9.587247539
  352 ALA   O       3526    7.407611008    6.395167059    9.563603788
  353 LEU   N       3527    7.186045050    6.409064154    9.568676616
  353 LEU   H       3528    7.106167785    6.349507069    9.560096268
  353 LEU   CA      3529    7.180428597    6.555948224    9.570292484
  353 LEU   CB      3530    7.092619611    6.604229957    9.454683041
  353 LEU   CG      3531    7.164896669    6.618715918    9.320597554
  353 LEU   CD1     3532    7.060786708    6.664406434    9.218206720
  353 LEU   CD2     3533    7.292222784    6.703545444    9.321597832
  353 LEU   C       3534    7.124143800    6.617912457    9.698347486
  353 LEU   O       3535    7.131879852    6.738539494    9.721079311
  354 GLY   N       3536    7.061490142    6.536399446    9.782721901
  354 GLY   H       3537    7.096323573    6.443202161    9.792766354
  354 GLY   CA      3538    6.963606092    6.586581453    9.880216740
  354 GLY   C       3539    6.935276263    6.476809925    9.982962127
  354 GLY   O       3540    7.019620626    6.392262069   10.012444671
  355 ASP   N       3541    6.823341652    6.497215095   10.051851753
  355 ASP   H       3542    6.770882265    6.581053487   10.036987100
  355 ASP   CA      3543    6.770454311    6.409230130   10.157080694
  355 ASP   CB      3544    6.699317102    6.285756831   10.101366913
  355 ASP   CG      3545    6.557655400    6.321692768   10.056094745
  355 ASP   OD1     3546    6.513420736    6.265416099    9.953624274
  355 ASP   OD2     3547    6.485115942    6.381224864   10.138671617
  355 ASP   C       3548    6.873151094    6.360280067   10.259399882
  355 ASP   O       3549    6.920302687    6.246672076   10.259936753
  356 VAL   N       3550    6.906683288    6.453381366   10.348271235
  356 VAL   H       3551    6.867038271    6.531353178   10.396748815
  356 VAL   CA      3552    7.002716029    6.428948100   10.456860450
  356 VAL   CB      3553    7.089512832    6.550898387   10.488537337
  356 VAL   CG1     3554    7.178133489    6.593271908   10.371239558
  356 VAL   CG2     3555    7.000912723    6.672284854   10.517247609
  356 VAL   C       3556    6.953362903    6.358663219   10.583486564
  356 VAL   O       3557    6.858485414    6.409622938   10.642927147
  357 ASP   N       3558    7.034558708    6.262609423   10.626727656
  357 ASP   H       3559    7.105306323    6.210930100   10.578509763
  357 ASP   CA      3560    7.004227117    6.194485017   10.753408511
  357 ASP   CB      3561    7.084843094    6.064931525   10.764547818
  357 ASP   CG      3562    7.071587121    5.989572501   10.897022786
  357 ASP   OD1     3563    7.086133754    6.047586239   11.006780713
  357 ASP   OD2     3564    7.016077831    5.877590748   10.895075976
  357 ASP   C       3565    7.038535081    6.290243972   10.867689112
  357 ASP   O       3566    7.148749265    6.311739945   10.917886161
  358 ASP   N       3567    6.929389277    6.361203316   10.894873969
  358 ASP   H       3568    6.910625047    6.389901178   10.800931144
  358 ASP   CA      3569    6.898147637    6.442158818   11.013542562
  358 ASP   CB      3570    6.971710091    6.576057213   11.005127855
  358 ASP   CG      3571    6.961299043    6.654530440   11.136046709
  358 ASP   OD1     3572    7.061518890    6.650377421   11.210629636
  358 ASP   OD2     3573    6.864788370    6.733093811   11.147814160
  358 ASP   C       3574    6.749128590    6.476327028   11.007341112
  358 ASP   O       3575    6.696993901    6.520500249   10.905058759
  359 TYR   N       3576    6.693528892    6.498024200   11.126197711
  359 TYR   H       3577    6.732786525    6.495243843   11.218137337
  359 TYR   CA      3578    6.553756590    6.541404274   11.139859340
  359 TYR   CB      3579    6.497502319    6.530007308   11.281680925
  359 TYR   CG      3580    6.562702318    6.620522785   11.386394291
  359 TYR   CD1     3581    6.511505772    6.745162529    0.099119683
  359 TYR   HD1     3582    6.403921796    6.761372914    0.105663212
  359 TYR   CD2     3583    6.690623360    6.581505457    0.102902863
  359 TYR   HD2     3584    6.728808090    6.482000726    0.080045305
  359 TYR   CE1     3585    6.590644832    6.829851384    0.175850918
  359 TYR   HE1     3586    6.559174103    6.932887950    0.192405297
  359 TYR   CE2     3587    6.762227786    6.672441912    0.179894525
  359 TYR   HE2     3588    6.867397360    6.646044548    0.191008933
  359 TYR   CZ      3589    6.720075719    6.799720649    0.216605491
  359 TYR   OH      3590    6.804848561    6.896693408    0.260279613
  359 TYR   HH      3591    6.749145103    6.976584547    0.282962687
  359 TYR   C       3592    6.510515393    6.670771767   11.070553924
  359 TYR   O       3593    6.405149751    6.668131826   11.007153811
  360 GLU   N       3594    6.607805328    6.757676157   11.044623524
  360 GLU   H       3595    6.698213128    6.740299775   11.083686893
  360 GLU   CA      3596    6.580150502    6.887012685   10.980448951
  360 GLU   CB      3597    6.655310495    6.999109776   11.052527037
  360 GLU   CG      3598    6.627378977    7.009378063   11.202608702
  360 GLU   CD      3599    6.675127911    7.136092704   11.273805822
  360 GLU   OE1     3600    6.611486708    7.243641229   11.271136468
  360 GLU   OE2     3601    6.785926267    7.130781642   11.331429680
  360 GLU   C       3602    6.592398096    6.892696698   10.828034518
  360 GLU   O       3603    6.636454141    6.995809045   10.777459299
  361 ASN   N       3604    6.551619569    6.785089840   10.761323752
  361 ASN   H       3605    6.540687572    6.710357420   10.826870691
  361 ASN   CA      3606    6.560261209    6.771481482   10.615203878
  361 ASN   CB      3607    6.504769377    6.631363843   10.588732082
  361 ASN   CG      3608    6.553849361    6.574671824   10.455376911
  361 ASN   OD1     3609    6.674182945    6.560164080   10.434485236
  361 ASN   ND2     3610    6.456132068    6.534350993   10.374664180
  361 ASN   HD21    3611    6.487426731    6.499877954   10.286170048
  361 ASN   HD22    3612    6.359734590    6.518795622   10.396207963
  361 ASN   C       3613    6.497159463    6.870181098   10.516774017
  361 ASN   O       3614    6.573728038    6.907053825   10.427847316
  362 PRO   N       3615    6.377163711    6.924461742   10.535350555
  362 PRO   CA      3616    6.307099954    7.024562753   10.453593865
  362 PRO   CB      3617    6.172352250    7.060133503   10.516740698
  362 PRO   CG      3618    6.139257727    6.925754477   10.581995909
  362 PRO   CD      3619    6.275974375    6.877876517   10.631264651
  362 PRO   C       3620    6.386996156    7.153221696   10.431857940
  362 PRO   O       3621    6.422533974    7.186953352   10.319028122
  363 ALA   N       3622    6.424960795    7.210203768   10.545887950
  363 ALA   H       3623    6.385610970    7.191846847   10.635976877
  363 ALA   CA      3624    6.511134236    7.328837230   10.556412451
  363 ALA   CB      3625    6.528594455    7.364023117   10.704287573
  363 ALA   C       3626    6.642482545    7.300350156   10.483302350
  363 ALA   O       3627    6.676436226    7.378888499   10.394926040
  364 ALA   N       3628    6.704089416    7.186264796   10.512971036
  364 ALA   H       3629    6.689756737    7.132459726   10.596044196
  364 ALA   CA      3630    6.820816938    7.136669473   10.438628896
  364 ALA   CB      3631    6.850900954    7.002831536   10.506398641
  364 ALA   C       3632    6.813206821    7.116019919   10.287206829
  364 ALA   O       3633    6.880575724    7.186565542   10.212270267
  365 GLN   N       3634    6.708518788    7.047787944   10.241651594
  365 GLN   H       3635    6.643953190    6.997590471   10.299214168
  365 GLN   CA      3636    6.674369785    7.027282406   10.100138292
  365 GLN   CB      3637    6.548910646    6.939807974   10.095862535
  365 GLN   CG      3638    6.532615149    6.873911848    9.958761957
  365 GLN   CD      3639    6.563411391    6.724160696    9.964545961
  365 GLN   OE1     3640    6.639453208    6.661170928    9.891204858
  365 GLN   NE2     3641    6.508373901    6.660163073   10.067315363
  365 GLN   HE21    3642    6.525247076    6.562421956   10.079976363
  365 GLN   HE22    3643    6.437317364    6.701994248   10.123879255
  365 GLN   C       3644    6.657085295    7.160442704   10.026799621
  365 GLN   O       3645    6.717369357    7.181056556    9.921572652
  366 ARG   N       3646    6.597846193    7.260919332   10.090716399
  366 ARG   H       3647    6.545389599    7.247230185   10.174752805
  366 ARG   CA      3648    6.587365363    7.397130091   10.036443100
  366 ARG   CB      3649    6.475629976    7.470342159   10.111019549
  366 ARG   CG      3650    6.340803412    7.403722091   10.082854520
  366 ARG   CD      3651    6.216681686    7.468600720   10.144446237
  366 ARG   NE      3652    6.127345023    7.363707937   10.195692708
  366 ARG   HE      3653    6.124656476    7.281244411   10.139178006
  366 ARG   CZ      3654    6.039454399    7.375280585   10.296185069
  366 ARG   NH1     3655    6.034976552    7.493590613   10.358964315
  366 ARG   HH11    3656    5.970448570    7.510877561   10.433387418
  366 ARG   HH12    3657    6.111432726    7.558056908   10.358910946
  366 ARG   NH2     3658    5.947991118    7.282279403   10.326883965
  366 ARG   HH21    3659    5.875925219    7.301380556   10.393538549
  366 ARG   HH22    3660    5.953449846    7.187858838   10.294385987
  366 ARG   C       3661    6.705198128    7.493860957   10.023498698
  366 ARG   O       3662    6.749225806    7.524955258    9.912928134
  367 ALA   N       3663    6.787205396    7.491635076   10.128175671
  367 ALA   H       3664    6.751138406    7.451833645   10.212534802
  367 ALA   CA      3665    6.919019609    7.556710930   10.126774984
  367 ALA   CB      3666    6.966282145    7.566548906   10.271962972
  367 ALA   C       3667    7.026481173    7.494641458   10.037278715
  367 ALA   O       3668    7.098422268    7.569702547    9.971537413
  368 LEU   N       3669    7.027096108    7.361685711   10.033746706
  368 LEU   H       3670    6.978345440    7.304552847   10.099770939
  368 LEU   CA      3671    7.107832153    7.294581335    9.930849669
  368 LEU   CB      3672    7.101073453    7.142662708    9.947837255
  368 LEU   CG      3673    7.163672164    7.100744198   10.081003397
  368 LEU   CD1     3674    7.168196258    6.947928587   10.086857555
  368 LEU   CD2     3675    7.307139664    7.152150928   10.094428193
  368 LEU   C       3676    7.080602563    7.330187536    9.784555547
  368 LEU   O       3677    7.173496674    7.369325996    9.714072554
  369 ALA   N       3678    6.951510109    7.340794747    9.754329267
  369 ALA   H       3679    6.885655090    7.303323505    9.819598814
  369 ALA   CA      3680    6.899566707    7.390972610    9.626298050
  369 ALA   CB      3681    6.747537466    7.376568516    9.616992505
  369 ALA   C       3682    6.938371970    7.536599386    9.599960419
  369 ALA   O       3683    6.991848481    7.561297114    9.491982311
  370 ASP   N       3684    6.930290289    7.617038607    9.705566082
  370 ASP   H       3685    6.889253913    7.582676951    9.790036688
  370 ASP   CA      3686    6.967970973    7.758719551    9.694789860
  370 ASP   CB      3687    6.933341760    7.833511603    9.823698334
  370 ASP   CG      3688    6.783711680    7.863350967    9.834990266
  370 ASP   OD1     3689    6.734817680    7.873137323    9.949613956
  370 ASP   OD2     3690    6.713799200    7.892255110    9.735477522
  370 ASP   C       3691    7.116423172    7.781389476    9.665454111
  370 ASP   O       3692    7.144181689    7.856964039    9.572455115
  371 TYR   N       3693    7.205316035    7.704310194    9.727478914
  371 TYR   H       3694    7.177260624    7.652241529    9.808123890
  371 TYR   CA      3695    7.349441378    7.704005729    9.698551880
  371 TYR   CB      3696    7.428731131    7.615757927    9.795181187
  371 TYR   CG      3697    7.423193821    7.637316935    9.946556225
  371 TYR   CD1     3698    7.365397448    7.749589823   10.004665641
  371 TYR   HD1     3699    7.399990401    7.846770291    9.969430768
  371 TYR   CD2     3700    7.448654043    7.522454130   10.020578493
  371 TYR   HD2     3701    7.493334326    7.432392378    9.978443333
  371 TYR   CE1     3702    7.318712503    7.740472889   10.135283760
  371 TYR   HE1     3703    7.256429803    7.813216177   10.187344008
  371 TYR   CE2     3704    7.402219982    7.518507175   10.151545228
  371 TYR   HE2     3705    7.402506375    7.417030099   10.191336079
  371 TYR   CZ      3706    7.334539966    7.624647394   10.210503915
  371 TYR   OH      3707    7.293623726    7.619360679   10.340095185
  371 TYR   HH      3708    7.329031217    7.535826455   10.382165449
  371 TYR   C       3709    7.383164121    7.664286769    9.554692345
  371 TYR   O       3710    7.439532279    7.742352054    9.478170299
  372 ARG   N       3711    7.307342000    7.560676099    9.520032678
  372 ARG   H       3712    7.249466072    7.515640265    9.588013363
  372 ARG   CA      3713    7.327605757    7.503807274    9.386007075
  372 ARG   CB      3714    7.258523082    7.367409563    9.380485590
  372 ARG   CG      3715    7.305484094    7.286856596    9.259172349
  372 ARG   CD      3716    7.248580047    7.144831610    9.261085489
  372 ARG   NE      3717    7.317748099    7.060858197    9.162242116
  372 ARG   HE      3718    7.411638699    7.037479077    9.187521861
  372 ARG   CZ      3719    7.262487329    7.002307168    9.055139245
  372 ARG   NH1     3720    7.129805910    6.994859004    9.037960951
  372 ARG   HH11    3721    7.094080936    6.958230600    8.952042229
  372 ARG   HH12    3722    7.071725503    7.010058982    9.117926925
  372 ARG   NH2     3723    7.340852904    6.975305920    8.949850905
  372 ARG   HH21    3724    7.301279021    6.938403481    8.865759744
  372 ARG   HH22    3725    7.440204323    6.985795727    8.945463319
  372 ARG   C       3726    7.271082925    7.591029696    9.273735050
  372 ARG   O       3727    7.334466633    7.608442276    9.169786243
  373 LEU   N       3728    7.150310884    7.643777403    9.291641882
  373 LEU   H       3729    7.092595050    7.613300423    9.367404849
  373 LEU   CA      3730    7.099599020    7.756691717    9.212363147
  373 LEU   CB      3731    6.973264892    7.805679605    9.283387607
  373 LEU   CG      3732    6.855741308    7.713926921    9.249056399
  373 LEU   CD1     3733    6.734857595    7.765878210    9.327134707
  373 LEU   CD2     3734    6.826523027    7.716578815    9.098909204
  373 LEU   C       3735    7.195250767    7.875841558    9.204339383
  373 LEU   O       3736    7.216889748    7.933666903    9.097960966
  374 PHE   N       3737    7.249412143    7.921780156    9.316790147
  374 PHE   H       3738    7.204472404    7.908637968    9.405156009
  374 PHE   CA      3739    7.347510720    8.030941779    9.308305297
  374 PHE   CB      3740    7.389618035    8.064638223    9.451494299
  374 PHE   CG      3741    7.481336488    8.186151564    9.466746049
  374 PHE   CD1     3742    7.618455680    8.163366535    9.467133572
  374 PHE   HD1     3743    7.645277007    8.058505498    9.454224703
  374 PHE   CD2     3744    7.436182720    8.314515670    9.495126969
  374 PHE   HD2     3745    7.334024720    8.340948323    9.467836732
  374 PHE   CE1     3746    7.710125058    8.263480857    9.497074380
  374 PHE   HE1     3747    7.817495892    8.244713171    9.497591648
  374 PHE   CE2     3748    7.527224900    8.416634118    9.519705944
  374 PHE   HE2     3749    7.495067262    8.516634419    9.548817472
  374 PHE   CZ      3750    7.664128212    8.392626604    9.519945285
  374 PHE   HZ      3751    7.734761360    8.475517248    9.515353283
  374 PHE   C       3752    7.466988060    7.987128076    9.223347609
  374 PHE   O       3753    7.500963531    8.066822219    9.136025698
  375 LEU   N       3754    7.520384722    7.868249721    9.249912942
  375 LEU   H       3755    7.479876856    7.815522281    9.324610773
  375 LEU   CA      3756    7.625921174    7.797563811    9.175898727
  375 LEU   CB      3757    7.655210273    7.657259746    9.229457380
  375 LEU   CG      3758    7.730766194    7.663369449    9.362355614
  375 LEU   CD1     3759    7.727876644    7.523945614    9.425297047
  375 LEU   CD2     3760    7.877214567    7.697937779    9.334698023
  375 LEU   C       3761    7.605218244    7.793988845    9.024341684
  375 LEU   O       3762    7.703376518    7.823950230    8.956545996
  376 LEU   N       3763    7.484210598    7.767870047    8.975689713
  376 LEU   H       3764    7.427048269    7.709197604    9.033061674
  376 LEU   CA      3765    7.459460543    7.778845905    8.831192101
  376 LEU   CB      3766    7.328146110    7.705095108    8.804182754
  376 LEU   CG      3767    7.324080751    7.553185932    8.821960726
  376 LEU   CD1     3768    7.184075257    7.498140043    8.794077000
  376 LEU   CD2     3769    7.427711236    7.490665348    8.728356400
  376 LEU   C       3770    7.444379862    7.921702340    8.778496670
  376 LEU   O       3771    7.496746082    7.952968901    8.671677559
  377 GLU   N       3772    7.367547108    7.995907163    8.857745865
  377 GLU   H       3773    7.334534121    7.976216409    8.950071166
  377 GLU   CA      3774    7.339738309    8.132674939    8.811568529
  377 GLU   CB      3775    7.228816474    8.198054664    8.894217283
  377 GLU   CG      3776    7.204313486    8.343495687    8.853525983
  377 GLU   CD      3777    7.071334415    8.399358804    8.904563809
  377 GLU   OE1     3778    6.966974847    8.372124557    8.841389455
  377 GLU   OE2     3779    7.064051974    8.475538024    9.003384900
  377 GLU   C       3780    7.462104020    8.224051978    8.802177457
  377 GLU   O       3781    7.479813367    8.292909317    8.701807979
  378 LEU   N       3782    7.543155014    8.225093429    8.907634909
  378 LEU   H       3783    7.515488414    8.164752909    8.982434879
  378 LEU   CA      3784    7.666182899    8.304584011    8.919989341
  378 LEU   CB      3785    7.685358604    8.329623344    9.069703414
  378 LEU   CG      3786    7.643925475    8.473184946    9.102570909
  378 LEU   CD1     3787    7.493213902    8.486993736    9.125027849
  378 LEU   CD2     3788    7.728140728    8.522105471    9.220563722
  378 LEU   C       3789    7.790111384    8.242574635    8.855131290
  378 LEU   O       3790    7.812843599    8.259664164    8.735463305
  379 LEU   N       3791    0.042864870    8.134328462    8.914960223
  379 LEU   H       3792   -0.014358771    8.096918628    8.987939322
  379 LEU   CA      3793    0.167595582    8.072024182    8.868358645
  379 LEU   CB      3794    0.230430678    8.009025565    8.992829590
  379 LEU   CG      3795    0.249911734    8.101156280    9.113435418
  379 LEU   CD1     3796    0.300301789    8.018648524    9.232036869
  379 LEU   CD2     3797    0.343041029    8.212212861    9.064408122
  379 LEU   C       3798    0.168950213    7.976499480    8.748840264
  379 LEU   O       3799    0.227621139    8.004015700    8.644295707
  380 GLY   N       3800    0.075271931    7.882650824    8.759188170
  380 GLY   H       3801    0.013439542    7.862423545    8.835142968
  380 GLY   CA      3802    0.065663814    7.773169631    8.661551169
  380 GLY   C       3803    7.775524571    7.791446180    8.536543221
  380 GLY   O       3804    7.753840116    7.906963354    8.500267034
  381 PRO   N       3805    7.740017700    7.682638163    8.468780414
  381 PRO   CA      3806    7.663058044    7.680425223    8.343550167
  381 PRO   CB      3807    7.638157430    7.530691548    8.324308298
  381 PRO   CG      3808    7.760826290    7.463760473    8.386599334
  381 PRO   CD      3809    7.772265539    7.546747039    8.514645655
  381 PRO   C       3810    7.527797262    7.751669133    8.337401657
  381 PRO   O       3811    7.461583766    7.758842258    8.440823149
  382 THR   N       3812    7.481160241    7.787860914    8.218215329
  382 THR   H       3813    7.538599390    7.784769438    8.136409421
  382 THR   CA      3814    7.345446876    7.820946399    8.172393550
  382 THR   CB      3815    7.235851158    7.714604857    8.162712206
  382 THR   OG1     3816    7.234916269    7.635916935    8.282114965
  382 THR   HG1     3817    7.328533088    7.611241170    8.307125740
  382 THR   CG2     3818    7.249833755    7.623316128    8.040719747
  382 THR   C       3819    7.280239495    7.942514579    8.238575122
  382 THR   O       3820    7.206252709    8.014587573    8.171788704
  383 GLY   N       3821    7.329068573    7.986263127    8.354307559
  383 GLY   H       3822    7.401330661    7.936526398    8.402326796
  383 GLY   CA      3823    7.273539199    8.092305601    8.439656997
  383 GLY   C       3824    7.268467160    8.237295720    8.391027567
  383 GLY   O       3825    7.188428830    8.314393207    8.443757877
  384 LEU   N       3826    7.330388996    8.278511750    8.280765761
  384 LEU   H       3827    7.410885003    8.230268814    8.246225888
  384 LEU   CA      3828    7.293947054    8.406440153    8.218170120
  384 LEU   CB      3829    7.412169904    8.456744589    8.135078965
  384 LEU   CG      3830    7.389091075    0.078435189    8.093673557
  384 LEU   CD1     3831    7.379844029    0.168284135    8.217170795
  384 LEU   CD2     3832    7.500120721    0.123205959    7.998401171
  384 LEU   C       3833    7.160221403    8.394871100    8.144714370
  384 LEU   O       3834    7.064615219    8.472122925    8.149345574
  385 GLN   N       3835    7.148514222    8.284122764    8.072003695
  385 GLN   H       3836    7.228836562    8.228750668    8.050043646
  385 GLN   CA      3837    7.031187987    8.247512920    7.991383600
  385 GLN   CB      3838    7.055830662    8.129893858    7.896695665
  385 GLN   CG      3839    7.153175910    8.168992788    7.785329226
  385 GLN   CD      3840    7.300170649    8.150742677    7.823613271
  385 GLN   OE1     3841    7.363644095    8.237918857    7.882769474
  385 GLN   NE2     3842    7.352423748    8.033156561    7.789967934
  385 GLN   HE21    3843    7.447087411    8.018010382    7.818417425
  385 GLN   HE22    3844    7.310689760    7.964288156    7.730683838
  385 GLN   C       3845    6.910887503    8.200287562    8.073277053
  385 GLN   O       3846    6.794444259    8.218043782    8.037896072
  386 GLY   N       3847    6.945474200    8.129421894    8.180368386
  386 GLY   H       3848    7.042608596    8.129263846    8.204093596
  386 GLY   CA      3849    6.845743133    8.069305037    8.270077387
  386 GLY   C       3850    6.903325702    7.937600961    8.322506841
  386 GLY   O       3851    6.953861578    7.861224761    8.240397449
  387 VAL   N       3852    6.883524035    7.907608798    8.450569846
  387 VAL   H       3853    6.823641702    7.967324548    8.503937671
  387 VAL   CA      3854    6.933355011    7.788147854    8.520274893
  387 VAL   CB      3855    6.910537962    7.810490273    8.669917395
  387 VAL   CG1     3856    6.980973978    7.928803511    8.736649909
  387 VAL   CG2     3857    6.758925509    7.825708073    8.683739915
  387 VAL   C       3858    6.870723619    7.661902002    8.460668682
  387 VAL   O       3859    6.748334240    7.661268095    8.448339589
  388 ASP   N       3860    6.962658425    7.575956900    8.417652233
  388 ASP   H       3861    7.059410640    7.581424548    8.392932508
  388 ASP   CA      3862    6.927471266    7.442262751    8.367671189
  388 ASP   CB      3863    6.883828497    7.434679575    8.221219410
  388 ASP   CG      3864    6.792121896    7.313766454    8.201720577
  388 ASP   OD1     3865    6.811861489    7.241537323    8.101618291
  388 ASP   OD2     3866    6.708906043    7.283533965    8.289959492
  388 ASP   C       3867    7.039813434    7.339399317    8.382070249
  388 ASP   O       3868    7.159575750    7.367239691    8.378384296
  389 THR   N       3869    6.992329917    7.222767926    8.424862834
  389 THR   H       3870    6.896980613    7.219484608    8.454811770
  389 THR   CA      3871    7.074375094    7.101428874    8.437153759
  389 THR   CB      3872    7.018601019    6.996341293    8.533347576
  389 THR   OG1     3873    6.889399522    6.964873185    8.480747406
  389 THR   HG1     3874    6.849919829    6.887764857    8.530704009
  389 THR   CG2     3875    7.002483791    7.053371682    8.674398018
  389 THR   C       3876    7.110048173    7.036500573    8.303294099
  389 THR   O       3877    7.227513477    7.040246421    8.267024574
  390 LEU   N       3878    7.017528860    7.015294784    8.210136386
  390 LEU   H       3879    6.924699004    7.047827262    8.228143234
  390 LEU   CA      3880    7.056733496    6.941897989    8.088955638
  390 LEU   CB      3881    6.927748581    6.884122922    8.030382715
  390 LEU   CG      3882    6.874724762    6.768762403    8.115760667
  390 LEU   CD1     3883    6.731983183    6.730144335    8.076474072
  390 LEU   CD2     3884    6.965753647    6.645932124    8.121612299
  390 LEU   C       3885    7.114885223    7.032056239    7.979885370
  390 LEU   O       3886    7.199915301    6.989714970    7.901743916
  391 GLY   N       3887    7.062927370    7.154463745    7.981944720
  391 GLY   H       3888    6.981679426    7.168744105    8.038472810
  391 GLY   CA      3889    7.105901851    7.252541653    7.881223572
  391 GLY   C       3890    7.255191946    7.285484095    7.875387487
  391 GLY   O       3891    7.319094369    7.312557858    7.976946382
  392 LEU   N       3892    7.307796799    7.279649717    7.753361681
  392 LEU   H       3893    7.250462564    7.255111497    7.675185093
  392 LEU   CA      3894    7.441417452    7.335722043    7.728587049
  392 LEU   CB      3895    7.505579999    7.267406014    7.607652892
  392 LEU   CG      3896    7.578254106    7.137084665    7.641466489
  392 LEU   CD1     3897    7.533670522    7.022849574    7.549980990
  392 LEU   CD2     3898    7.727299778    7.161524826    7.617032066
  392 LEU   C       3899    7.461386885    7.487168763    7.719722887
  392 LEU   O       3900    7.374799965    7.560129984    7.671660932
  393 ASP   N       3901    7.589577650    7.519485681    7.734313557
  393 ASP   H       3902    7.650582170    7.443060485    7.755270425
  393 ASP   CA      3903    7.644210757    7.655565675    7.723921350
  393 ASP   CB      3904    7.575165789    7.737783605    7.832929463
  393 ASP   CG      3905    7.622418727    7.870975828    7.891580370
  393 ASP   OD1     3906    7.661018928    7.853496821    8.009184297
  393 ASP   OD2     3907    7.605561932    7.981334039    7.835349558
  393 ASP   C       3908    7.795849061    7.662523530    7.743062515
  393 ASP   O       3909    7.848777638    7.563717493    7.793731170
  394 GLN   N       3910    0.070308434    7.749796351    7.671750283
  394 GLN   H       3911    0.027804085    7.823979837    7.619865107
  394 GLN   CA      3912    0.212629994    7.774456689    7.699091694
  394 GLN   CB      3913    0.283589071    7.830426638    7.575632242
  394 GLN   CG      3914    0.273798033    7.750248696    7.445691415
  394 GLN   CD      3915    0.377463400    7.638236207    7.434892463
  394 GLN   OE1     3916    0.341381661    7.520689440    7.432276517
  394 GLN   NE2     3917    0.504563575    7.666675120    7.407975763
  394 GLN   HE21    3918    0.568956431    7.590563255    7.400276879
  394 GLN   HE22    3919    0.533084518    7.750956576    7.362331810
  394 GLN   C       3920    0.233799256    7.863433775    7.821755361
  394 GLN   O       3921    0.204780966    7.982835697    7.827242045
  395 SER   N       3922    0.280387453    7.786031051    7.919380338
  395 SER   H       3923    0.307905967    7.699373986    7.961035678
  395 SER   CA      3924    0.322217375    7.851015089    8.044433907
  395 SER   CB      3925    0.213557140    7.810607259    8.144277358
  395 SER   OG      3926    0.251304469    7.852540629    8.275686356
  395 SER   HG      3927    0.235413892    7.766490065    8.324088620
  395 SER   C       3928    0.462612368    7.811655934    8.090831909
  395 SER   O       3929    0.509371492    7.698334926    8.080715132
  396 ASP   N       3930    0.524984621    7.896985327    8.171563445
  396 ASP   H       3931    0.473827498    7.979185752    8.196603026
  396 ASP   CA      3932    0.656904025    7.885874955    8.235486809
  396 ASP   CB      3933    0.683295262    8.009996149    8.320961380
  396 ASP   CG      3934    0.822835231    8.016922361    8.383298861
  396 ASP   OD1     3935    0.911533734    8.086615395    8.329453672
  396 ASP   OD2     3936    0.849367551    7.951164941    8.486240510
  396 ASP   C       3937    0.687767582    7.765348140    8.324535700
  396 ASP   O       3938    0.629373069    7.754926818    8.432292980
  397 ASN   N       3939    0.789476917    7.688838582    8.285899915
  397 ASN   H       3940    0.838320690    7.720039814    8.204409069
  397 ASN   CA      3941    0.808445537    7.555888036    8.345660039
  397 ASN   CB      3942    0.931687754    7.483718820    8.290820560
  397 ASN   CG      3943    0.904717270    7.457582355    8.142506656
  397 ASN   OD1     3944    0.835505847    7.360971996    8.110801601
  397 ASN   ND2     3945    0.940496387    7.542727696    8.046820919
  397 ASN   HD21    3946    0.925631882    7.500463609    7.957427432
  397 ASN   HD22    3947    0.977107683    7.634372140    8.062973452
  397 ASN   C       3948    0.824971624    7.553148250    8.497751354
  397 ASN   O       3949    0.762044802    7.467870328    8.560176350
  398 LEU   N       3950    0.890980373    7.654750806    8.552610772
  398 LEU   H       3951    0.903981227    7.741755173    8.505045515
  398 LEU   CA      3952    0.907610395    7.674217929    8.697368002
  398 LEU   CB      3953    1.018145402    7.779278310    8.709695141
  398 LEU   CG      3954    1.034469222    7.820395877    8.856143739
  398 LEU   CD1     3955    1.106708778    7.714019440    8.939049996
  398 LEU   CD2     3956    1.109488388    7.953729536    8.854344623
  398 LEU   C       3957    0.778029744    7.712681185    8.769064859
  398 LEU   O       3958    0.743851066    7.651582079    8.870193431
  399 LEU   N       3959    0.700349876    7.801710195    8.707989679
  399 LEU   H       3960    0.717010650    7.827163979    8.612729442
  399 LEU   CA      3961    0.570554794    7.838815401    8.766175315
  399 LEU   CB      3962    0.539059462    7.977166217    8.708937882
  399 LEU   CG      3963    0.637212401    8.076453611    8.771523755
  399 LEU   CD1     3964    0.604546120    8.217818152    8.722943558
  399 LEU   CD2     3965    0.658329893    8.072954327    8.923022830
  399 LEU   C       3966    0.470949052    7.723751554    8.750324608
  399 LEU   O       3967    0.397624151    7.691264692    8.843587569
  400 ASN   N       3968    0.479819311    7.643442957    8.644674095
  400 ASN   H       3969    0.520383179    7.685337010    8.563428712
  400 ASN   CA      3970    0.409414697    7.514911753    8.633334873
  400 ASN   CB      3971    0.424235795    7.471320488    8.487436453
  400 ASN   CG      3972    0.320983514    7.537042778    8.395639079
  400 ASN   OD1     3973    0.274137551    7.648732874    8.417081209
  400 ASN   ND2     3974    0.284862086    7.468395658    8.287618933
  400 ASN   HD21    3975    0.230357663    7.511494497    8.215704065
  400 ASN   HD22    3976    0.324638960    7.378293913    8.270367103
  400 ASN   C       3977    0.449770886    7.405072292    8.731902860
  400 ASN   O       3978    0.358793585    7.356890812    8.799193657
  401 ASN   N       3979    0.579746653    7.387004381    8.753501612
  401 ASN   H       3980    0.647948221    7.408709433    8.683673554
  401 ASN   CA      3981    0.630286160    7.300048760    8.860705924
  401 ASN   CB      3982    0.782622335    7.308873358    8.849534809
  401 ASN   CG      3983    0.839500661    7.198787740    8.759797684
  401 ASN   OD1     3984    0.789861809    7.165256269    8.652370438
  401 ASN   ND2     3985    0.929061920    7.113851675    8.809308814
  401 ASN   HD21    3986    0.976435756    7.045148824    8.754227022
  401 ASN   HD22    3987    0.952101462    7.126794863    8.905747761
  401 ASN   C       3988    0.592987131    7.337012341    9.004416053
  401 ASN   O       3989    0.634497678    7.253988956    9.085126649
  402 ILE   N       3990    0.564654692    7.463454831    9.034408152
  402 ILE   H       3991    0.619869999    7.531781752    8.986616234
  402 ILE   CA      3992    0.503474263    7.495771161    9.164113969
  402 ILE   CB      3993    0.532054456    7.643249315    9.193159949
  402 ILE   CG1     3994    0.681944600    7.666012411    9.213786075
  402 ILE   CG2     3995    0.468826270    7.697308245    9.321573185
  402 ILE   CD      3996    0.731534845    7.810486892    9.204954289
  402 ILE   C       3997    0.354945407    7.459536946    9.170131023
  402 ILE   O       3998    0.325607247    7.392752388    9.269166780
  403 ALA   N       3999    0.275829312    7.476880644    9.064624235
  403 ALA   H       4000    0.311092531    7.506025725    8.975693579
  403 ALA   CA      4001    0.134091473    7.441900219    9.047344623
  403 ALA   CB      4002    0.090857186    7.490201211    8.908755374
  403 ALA   C       4003    0.119202408    7.289634849    9.047728890
  403 ALA   O       4004    0.029446931    7.237243630    9.113517188
  404 ASN   N       4005    0.212982905    7.217320777    8.987211015
  404 ASN   H       4006    0.253153453    7.265574226    8.909390412
  404 ASN   CA      4007    0.211973417    7.070343263    8.985323979
  404 ASN   CB      4008    0.309679589    7.025833346    8.876333964
  404 ASN   CG      4009    0.276148481    7.064118158    8.732052091
  404 ASN   OD1     4010    0.170630036    7.118064693    8.699118577
  404 ASN   ND2     4011    0.368677971    7.043518703    8.638779918
  404 ASN   HD21    4012    0.338181552    7.062551591    8.545472831
  404 ASN   HD22    4013    0.443991151    6.978859072    8.650831570
  404 ASN   C       4014    0.252613360    6.994076836    9.111580875
  404 ASN   O       4015    0.249758589    6.871890184    9.097831446
  405 ARG   N       4016    0.285265893    7.057933109    9.223585146
  405 ARG   H       4017    0.283768951    7.153234291    9.253830782
  405 ARG   CA      4018    0.304593233    6.968323636    9.338514325
  405 ARG   CB      4019    0.378016621    7.052161331    9.443351233
  405 ARG   CG      4020    0.530268155    7.056756518    9.428844360
  405 ARG   CD      4021    0.600129226    6.921234143    9.441516891
  405 ARG   NE      4022    0.745403905    6.936767575    9.425404930
  405 ARG   HE      4023    0.769253409    7.015899736    9.369108441
  405 ARG   CZ      4024    0.838990947    6.841373973    9.435141827
  405 ARG   NH1     4025    0.810533132    6.713054535    9.461203807
  405 ARG   HH11    4026    0.883512154    6.644813469    9.465216464
  405 ARG   HH12    4027    0.720306399    6.676858096    9.437795902
  405 ARG   NH2     4028    0.955582403    6.873364103    9.377359173
  405 ARG   HH21    4029    1.028301181    6.805771587    9.365394546
  405 ARG   HH22    4030    0.961648064    6.964319772    9.336246312
  405 ARG   C       4031    0.181032373    6.904648744    9.402469405
  405 ARG   O       4032    0.085409582    6.975462015    9.433645594
  406 PRO   N       4033    0.195900901    6.774552183    9.425796426
  406 PRO   CA      4034    0.088805100    6.699578052    9.492996001
  406 PRO   CB      4035    0.141504325    6.555970969    9.490544449
  406 PRO   CG      4036    0.205047348    6.546966498    9.351657660
  406 PRO   CD      4037    0.276055972    6.682280901    9.344125399
  406 PRO   C       4038    0.073783454    6.751204298    9.636241415
  406 PRO   O       4039    0.177141838    6.775959557    9.698140002
  407 PHE   N       4040    7.747914784    6.755220539    9.688943908
  407 PHE   H       4041    7.683993433    6.714163812    9.623907046
  407 PHE   CA      4042    7.719565167    6.786570914    9.829747777
  407 PHE   CB      4043    7.573595702    6.832306614    9.832932085
  407 PHE   CG      4044    7.552059366    6.961896940    9.754503360
  407 PHE   CD1     4045    7.527162397    6.971574781    9.618104934
  407 PHE   HD1     4046    7.561193028    6.895635768    9.547704844
  407 PHE   CD2     4047    7.527407870    7.072813891    9.834567597
  407 PHE   HD2     4048    7.529756456    7.064373835    9.943214919
  407 PHE   CE1     4049    7.489273114    7.093526334    9.563214016
  407 PHE   HE1     4050    7.509389737    7.101254804    9.456373673
  407 PHE   CE2     4051    7.489252485    7.194555585    9.779396112
  407 PHE   HE2     4052    7.458750667    7.276844660    9.844034942
  407 PHE   CZ      4053    7.474219408    7.207169096    9.641801314
  407 PHE   HZ      4054    7.435577861    7.293901617    9.588272916
  407 PHE   C       4055    7.748457190    6.666395518    9.919950859
  407 PHE   O       4056    7.661956392    6.615468723    9.991046227
  408 THR   N       4057    0.082485245    6.646572497    9.938457853
  408 THR   H       4058    0.153023306    6.682792935    9.877519311
  408 THR   CA      4059    0.140498153    6.551162905   10.034080433
  408 THR   CB      4060    0.273165708    6.489273327    9.989570680
  408 THR   OG1     4061    0.371957017    6.586497613    9.954404004
  408 THR   HG1     4062    0.461298475    6.550377779    9.981106591
  408 THR   CG2     4063    0.247399382    6.391344026    9.874871242
  408 THR   C       4064    0.161309659    6.595099400   10.179161378
  408 THR   O       4065    0.130938220    6.520776047   10.272349074
  409 ARG   N       4066    0.214930426    6.714793540   10.201231973
  409 ARG   H       4067    0.244796975    6.774273821   10.126592573
  409 ARG   CA      4068    0.248677663    6.763955960   10.335602811
  409 ARG   CB      4069    0.394543904    6.808781905   10.346871029
  409 ARG   CG      4070    0.435813785    6.799341750   10.493904466
  409 ARG   CD      4071    0.583778310    6.829859306   10.518135675
  409 ARG   NE      4072    0.636868407    6.832046596   10.655209322
  409 ARG   HE      4073    0.593738769    6.760612391   10.710326889
  409 ARG   CZ      4074    0.735932086    6.909330174   10.701788507
  409 ARG   NH1     4075    0.772882276    6.888183857   10.828858772
  409 ARG   HH11    4076    0.834568876    6.954764180   10.870832756
  409 ARG   HH12    4077    0.747743761    6.807590990   10.882470019
  409 ARG   NH2     4078    0.793299535    7.000046903   10.621558651
  409 ARG   HH21    4079    0.859630527    7.065840684   10.657236391
  409 ARG   HH22    4080    0.775518446    6.995513148   10.523251050
  409 ARG   C       4081    0.149349793    6.874061247   10.373316554
  409 ARG   O       4082    0.179385911    6.993313577   10.375922556
  410 VAL   N       4083    0.039918245    6.836432760   10.438884503
  410 VAL   H       4084    0.037003344    6.748472845   10.486382781
  410 VAL   CA      4085    7.724846858    6.926976553   10.471077311
  410 VAL   CB      4086    7.596835121    6.890796941   10.395492840
  410 VAL   CG1     4087    7.491998912    6.999673367   10.419328192
  410 VAL   CG2     4088    7.609734521    6.865913124   10.245069661
  410 VAL   C       4089    7.708326074    6.939290788   10.622693398
  410 VAL   O       4090    7.639599084    6.859154162   10.685819891
  411 ARG   N       4091    0.001858937    7.024585854   10.671332499
  411 ARG   H       4092    0.046584994    7.089156297   10.609437987
  411 ARG   CA      4093    0.022828468    7.044824563   10.815426404
  411 ARG   CB      4094    0.166126435    7.092151040   10.840682399
  411 ARG   CG      4095    0.221989924    7.044259720   10.974826629
  411 ARG   CD      4096    0.359048910    7.104478829   11.006372576
  411 ARG   NE      4097    0.419091914    7.043949981   11.126113350
  411 ARG   HE      4098    0.412102586    6.944200142   11.127167671
  411 ARG   CZ      4099    0.449295870    7.109917531   11.238766497
  411 ARG   NH1     4100    0.408372542    7.236217747   11.256916671
  411 ARG   HH11    4101    0.441097131    7.291119639   11.333819357
  411 ARG   HH12    4102    0.363614368    7.280120451   11.179011280
  411 ARG   NH2     4103    0.525430471    7.056384145   11.335153912
  411 ARG   HH21    4104    0.548680313    7.107682728   11.417774536
  411 ARG   HH22    4105    0.536596846    6.957265974   11.342181475
  411 ARG   C       4106    7.700904096    7.123262010   10.872967140
  411 ARG   O       4107    7.669168743    7.233728611   10.829148083
  412 LYSH  N       4108    7.648457428    7.070018899   10.982988584
  412 LYSH  H       4109    7.665998033    6.977115128   11.015583864
  412 LYSH  CA      4110    7.535294408    7.122628228   11.060686635
  412 LYSH  CB      4111    7.442887527    7.005223581   11.093656612
  412 LYSH  CG      4112    7.306622209    7.056836649   11.140313154
  412 LYSH  CD      4113    7.223667247    6.949762642   11.211480006
  412 LYSH  CE      4114    7.083315882    7.003701094   11.239784006
  412 LYSH  NZ      4115    6.994992112    6.919075367   11.321322873
  412 LYSH  HZ1     4116    6.965901351    6.834750006   11.276121528
  412 LYSH  HZ2     4117    6.916858372    6.969114156   11.358622797
  412 LYSH  HZ3     4118    7.046218102    6.886710020   11.400873942
  412 LYSH  C       4119    7.582888599    7.218687793   11.169855055
  412 LYSH  O       4120    7.598901128    7.181790064   11.286103882
  413 CYSH  N       4121    7.617095233    7.334358569   11.113820427
  413 CYSH  H       4122    7.570813130    7.365695882   11.030893786
  413 CYSH  CA      4123    7.653756129    7.447607140   11.200065011
  413 CYSH  CB      4124    7.730942843    7.547796886   11.113949490
  413 CYSH  SG      4125    7.812523023    7.690626227   11.194159798
  413 CYSH  C       4126    7.534157958    7.519535237   11.262787315
  413 CYSH  O       4127    7.433241948    7.525320751   11.192695795
  414 TRP   N       4128    7.557883950    7.589459817    0.052023841
  414 TRP   H       4129    7.651184407    7.623846805    0.062665004
  414 TRP   CA      4130    7.451947279    7.638311886    0.141479230
  414 TRP   CB      4131    7.442565436    7.557828475    0.271269642
  414 TRP   CG      4132    7.392986125    7.417235527    0.236892490
  414 TRP   CD1     4133    7.470937833    7.313611373    0.207322622
  414 TRP   HD1     4134    7.578043242    7.321219062    0.188573100
  414 TRP   CD2     4135    7.265321072    7.364875991    0.253642919
  414 TRP   NE1     4136    7.407598390    7.197589312    0.221989397
  414 TRP   HE1     4137    7.454196820    7.109214980    0.226113536
  414 TRP   CE2     4138    7.279512723    7.227076858    0.242313714
  414 TRP   CE3     4139    7.144775585    7.423441491    0.290500002
  414 TRP   HE3     4140    7.135638157    7.531010436    0.275482504
  414 TRP   CZ2     4141    7.171797932    7.145395226    0.274613012
  414 TRP   HZ2     4142    7.188934981    7.037753990    0.275433982
  414 TRP   CZ3     4143    7.036850564    7.341069397    0.320269893
  414 TRP   HZ3     4144    6.937740454    7.383403884    0.336578381
  414 TRP   CH2     4145    7.051235457    7.203011362    0.312898229
  414 TRP   HH2     4146    6.980204560    7.139222631    0.365496681
  414 TRP   C       4147    7.467411200    7.785141349    0.181645532
  414 TRP   O       4148    7.570605498    7.834194408    0.227194230
  415 TYR   N       4149    7.353414157    7.853633119    0.183720018
  415 TYR   H       4150    7.267090137    7.826088352    0.141399449
  415 TYR   CA      4151    7.343038739    7.989994606    0.237656352
  415 TYR   CB      4152    7.272225788    8.079507381    0.135764406
  415 TYR   CG      4153    7.324084413    8.088910251   -0.007875672
  415 TYR   CD1     4154    7.419910877    8.185441398   11.284831354
  415 TYR   HD1     4155    7.489712343    8.214839039   11.363208247
  415 TYR   CD2     4156    7.277320547    8.003896180   11.213961516
  415 TYR   HD2     4157    7.222703052    7.913393042   11.240574679
  415 TYR   CE1     4158    7.458808859    8.208695385   11.153426709
  415 TYR   HE1     4159    7.507636588    8.302298939   11.126286703
  415 TYR   CE2     4160    7.313367278    8.034760018   11.083306435
  415 TYR   HE2     4161    7.274069226    7.970032068   11.004890089
  415 TYR   CZ      4162    7.404567427    8.134047215   11.049460217
  415 TYR   OH      4163    7.442277012    8.157518896   10.920904947
  415 TYR   HH      4164    7.408863177    8.083757617   10.862221644
  415 TYR   C       4165    7.256103307    7.998347368    0.363296587
  415 TYR   O       4166    7.146282999    7.942940065    0.363422205
  416 ASN   N       4167    7.307041464    8.046088371    0.476506876
  416 ASN   H       4168    7.404575507    8.067341840    0.482612675
  416 ASN   CA      4169    7.227766242    8.075658574    0.596720488
  416 ASN   CB      4170    7.300924915    8.041665334    0.726742880
  416 ASN   CG      4171    7.426350452    8.122523808    0.760474636
  416 ASN   OD1     4172    7.418048049    8.230982368    0.817883526
  416 ASN   ND2     4173    7.545726340    8.091648380    0.710623967
  416 ASN   HD21    4174    7.624882710    8.150838678    0.725788601
  416 ASN   HD22    4175    7.561450305    8.009655418    0.655586708
  416 ASN   C       4176    7.165990323    8.215225840    0.607486691
  416 ASN   O       4177    7.237004981    8.315637121    0.609575725
  417 ASP   N       4178    7.033691227    8.228760297    0.605792911
  417 ASP   H       4179    6.974623038    8.149808835    0.622454440
  417 ASP   CA      4180    6.958675114    8.348430646    0.565028571
  417 ASP   CB      4181    6.890828817    8.317481567    0.431429213
  417 ASP   CG      4182    6.825497548    8.430481814    0.351605997
  417 ASP   OD1     4183    6.703399934    8.452358601    0.366957099
  417 ASP   OD2     4184    6.896440895    8.479145272    0.260925395
  417 ASP   C       4185    6.850171013    8.389314050    0.664868678
  417 ASP   O       4186    6.776550980    8.300271272    0.707082319
  418 THR   N       4187    6.836102925    8.520772277    0.679391905
  418 THR   H       4188    6.880729647    8.588636806    0.621043818
  418 THR   CA      4189    6.738043696    0.052711226    0.773674043
  418 THR   CB      4190    6.812004520    0.151002660    0.864655206
  418 THR   OG1     4191    6.879359841    0.254798759    0.792963844
  418 THR   HG1     4192    6.809553244    0.323015098    0.771219019
  418 THR   CG2     4193    6.896837363    0.084102645    0.972987530
  418 THR   C       4194    6.624744367    0.132029457    0.708223473
  418 THR   O       4195    6.653918333    0.210109312    0.617772350
  419 PRO   N       4196    6.499298655    0.098659625    0.737222883
  419 PRO   CA      4197    6.383770167    0.162825175    0.672813706
  419 PRO   CB      4198    6.259357914    0.090187170    0.724321685
  419 PRO   CG      4199    6.304461531    0.041534576    0.862189587
  419 PRO   CD      4200    6.452958657    0.009291480    0.844357995
  419 PRO   C       4201    6.365784683    0.311975249    0.701792270
  419 PRO   O       4202    6.412720852    0.363573197    0.803112619
  420 ALA   N       4203    6.297000568    0.380006519    0.610513164
  420 ALA   H       4204    6.258597783    0.321581351    0.539006963
  420 ALA   CA      4205    6.263829136    0.523205928    0.612873206
  420 ALA   CB      4206    6.166047066    0.568988065    0.721283714
  420 ALA   C       4207    6.383503275    0.618503605    0.609972934
  420 ALA   O       4208    6.384847557    0.703202918    0.520784387
  421 LEU   N       4209    6.483987368    0.608357265    0.696519636
  421 LEU   H       4210    6.484578514    0.528756861    0.757059164
  421 LEU   CA      4211    6.603392843    0.693970604    0.701393586
  421 LEU   CB      4212    6.600232959    0.771300531    0.833374964
  421 LEU   CG      4213    6.491547724    0.878204229    0.846436540
  421 LEU   CD1     4214    6.438546932    0.889076571    0.989558537
  421 LEU   CD2     4215    6.542963666    1.012933937    0.795305985
  421 LEU   C       4216    6.732637598    0.615934836    0.676498437
  421 LEU   O       4217    6.735636475    0.494271697    0.694385156
  422 ASP   N       4218    6.827926945    0.681987312    0.611319360
  422 ASP   H       4219    6.807402237    0.778155384    0.593141656
  422 ASP   CA      4220    6.956181616    0.634131242    0.557720707
  422 ASP   CB      4221    7.019694809    0.734376364    0.461140848
  422 ASP   CG      4222    7.025818377    0.874996133    0.521137281
  422 ASP   OD1     4223    7.135423354    0.916493843    0.564631550
  422 ASP   OD2     4224    6.920940842    0.942513245    0.512944180
  422 ASP   C       4225    7.060931423    0.581441512    0.656023615
  422 ASP   O       4226    7.147447278    0.509810661    0.605880241
  423 PHE   N       4227    7.063294782    0.612298945    0.785372832
  423 PHE   H       4228    7.025051924    0.698831689    0.817783977
  423 PHE   CA      4229    7.148198676    0.551848193    0.889044121
  423 PHE   CB      4230    7.286918961    0.614710105    0.874322426
  423 PHE   CG      4231    7.398339518    0.534307706    0.941636903
  423 PHE   CD1     4232    7.496355858    0.608586036    1.006407673
  423 PHE   HD1     4233    7.483025798    0.715691421    1.021636751
  423 PHE   CD2     4234    7.433265645    0.405496298    0.902793138
  423 PHE   HD2     4235    7.363107096    0.347745231    0.842596098
  423 PHE   CE1     4236    7.623846311    0.556166762    1.024248225
  423 PHE   HE1     4237    7.708411312    0.621859409    1.044558693
  423 PHE   CE2     4238    7.559428865    0.349700514    0.919766119
  423 PHE   HE2     4239    7.580173701    0.246552503    0.891285815
  423 PHE   CZ      4240    7.656477970    0.428182406    0.980933574
  423 PHE   HZ      4241    7.752164323    0.384433352    1.009399623
  423 PHE   C       4242    7.102503968    0.576474176    1.032973366
  423 PHE   O       4243    7.031660094    0.672488774    1.062813157
  424 VAL   N       4244    7.154402180    0.492477065    1.122092206
  424 VAL   H       4245    7.214595451    0.420664206    1.087168364
  424 VAL   CA      4246    7.131451987    0.500310884    1.267087469
  424 VAL   CB      4247    7.046419371    0.379668456    1.307403830
  424 VAL   CG1     4248    7.015389071    0.396557687    1.456280291
  424 VAL   CG2     4249    6.915716840    0.349340064    1.233860081
  424 VAL   C       4250    7.269023588    0.507195932    1.333715965
  424 VAL   O       4251    7.348593348    0.414917961    1.316841571
  425 VAL   N       4252    7.284830831    0.616259835    1.408184457
  425 VAL   H       4253    7.229396326    0.697042161    1.388153926
  425 VAL   CA      4254    7.392123974    0.628419988    1.507945844
  425 VAL   CB      4255    7.513111178    0.705569866    1.454836009
  425 VAL   CG1     4256    7.594910831    0.624873970    1.353818417
  425 VAL   CG2     4257    7.494991500    0.843905441    1.392051060
  425 VAL   C       4258    7.341849199    0.686338528    1.640352107
  425 VAL   O       4259    7.377948263    0.796664562    1.681051626
  426 ASP   N       4260    7.261194075    0.603108789    1.705594342
  426 ASP   H       4261    7.251148564    0.505455651    1.686498724
  426 ASP   CA      4262    7.194299248    0.650979637    1.827428471
  426 ASP   CB      4263    7.081752798    0.745430477    1.784751594
  426 ASP   CG      4264    7.016941030    0.826159415    1.897387954
  426 ASP   OD1     4265    6.900711704    0.868099662    1.878528994
  426 ASP   OD2     4266    7.085505745    0.872022878    1.991305004
  426 ASP   C       4267    7.151978791    0.546792486    1.931190317
  426 ASP   O       4268    7.165692055    0.427271631    1.905533603
  427 TYR   N       4269    7.127307162    0.588630502    2.055004190
  427 TYR   H       4270    7.134290825    0.686950166    2.071915611
  427 TYR   CA      4271    7.081721315    0.499597861    2.162736334
  427 TYR   CB      4272    7.071119964    0.587744421    2.287349295
  427 TYR   CG      4273    7.201915520    0.658961504    2.322372140
  427 TYR   CD1     4274    7.296875527    0.606493777    2.409266997
  427 TYR   HD1     4275    7.305874306    0.498367808    2.398907624
  427 TYR   CD2     4276    7.197947626    0.797780301    2.316442111
  427 TYR   HD2     4277    7.143648558    0.844561972    2.234326400
  427 TYR   CE1     4278    7.382821044    0.681048673    2.489125224
  427 TYR   HE1     4279    7.474027932    0.635740081    2.527976522
  427 TYR   CE2     4280    7.275539945    0.876099614    2.401106298
  427 TYR   HE2     4281    7.246254809    0.981090484    2.399874528
  427 TYR   CZ      4282    7.369310683    0.819377793    2.486608722
  427 TYR   OH      4283    7.423844905    0.893431362    2.586805553
  427 TYR   HH      4284    7.377201942    0.981505848    2.578579737
  427 TYR   C       4285    6.946455366    0.432589304    2.137797286
  427 TYR   O       4286    6.860328453    0.503100616    2.085433809
  428 HISB  N       4287    6.924925045    0.304863339    2.168029006
  428 HISB  H       4288    6.993620706    0.251721954    2.217614273
  428 HISB  CA      4289    6.796298377    0.236046763    2.149849581
  428 HISB  CB      4290    6.814792848    0.087248883    2.180323473
  428 HISB  CG      4291    6.690631133    8.523345892    2.162893782
  428 HISB  ND1     4292    6.581124807    8.528727924    2.238195473
  428 HISB  CD2     4293    6.665702647    8.434071512    2.067504057
  428 HISB  HD2     4294    6.740686276    8.387948452    2.003230362
  428 HISB  CE1     4295    6.491555582    8.441958896    2.191935011
  428 HISB  HE1     4296    6.382985222    8.450914909    2.195577133
  428 HISB  NE2     4297    6.543384162    8.384453731    2.083783902
  428 HISB  HE2     4298    6.501853527    8.310032257    2.031470978
  428 HISB  C       4299    6.697250501    0.305614821    2.243455276
  428 HISB  O       4300    6.722917123    0.303210274    2.363730487
  429 PRO   N       4301    6.582083264    0.345980444    2.190577019
  429 PRO   CA      4302    6.482044665    0.421773026    2.267133574
  429 PRO   CB      4303    6.372319206    0.455284819    2.165899788
  429 PRO   CG      4304    6.438519581    0.432067407    2.029931255
  429 PRO   CD      4305    6.536043099    0.316674859    2.054077111
  429 PRO   C       4306    6.417855373    0.355535698    2.389217871
  429 PRO   O       4307    6.373085130    0.428139220    2.477843187
  430 SER   N       4308    6.396937566    0.224338684    2.382990867
  430 SER   H       4309    6.431283473    0.170305186    2.306170022
  430 SER   CA      4310    6.325150855    0.146325890    2.484804478
  430 SER   CB      4311    6.242274469    0.035503829    2.419533241
  430 SER   OG      4312    6.173094176    0.086362620    2.305186859
  430 SER   HG      4313    6.089324104    0.125746098    2.343022170
  430 SER   C       4314    6.422148870    0.094736592    2.591307849
  430 SER   O       4315    6.406615569    0.141722363    2.703919481
  431 TYR   N       4316    6.534728390    0.044331366    2.541541158
  431 TYR   H       4317    6.541015498   -0.000653110    2.452452099
  431 TYR   CA      4318    6.641080904    0.007124462    2.635972351
  431 TYR   CB      4319    6.718223744   -0.113541310    2.582118055
  431 TYR   CG      4320    6.630947763   -0.238556687    2.569349276
  431 TYR   CD1     4321    6.594064482    8.233825841    2.445589082
  431 TYR   HD1     4322    6.641369025    8.264448833    2.352286830
  431 TYR   CD2     4323    6.575366097    8.233652227    2.685835206
  431 TYR   HD2     4324    6.641243766    8.229394159    2.772562693
  431 TYR   CE1     4325    6.502090240    8.129635643    2.447686281
  431 TYR   HE1     4326    6.468579075    8.088880042    2.352318494
  431 TYR   CE2     4327    6.469699585    8.143374373    2.684181031
  431 TYR   HE2     4328    6.415606149    8.117521198    2.775211272
  431 TYR   CZ      4329    6.437500756    8.084811379    2.562315989
  431 TYR   OH      4330    6.327687076    8.005073185    2.553528128
  431 TYR   HH      4331    6.337976620    7.963500413    2.463172253
  431 TYR   C       4332    6.737468554    0.115132428    2.685525681
  431 TYR   O       4333    6.816479634    0.082286449    2.773891350
  432 GLY   N       4334    6.725419076    0.239070857    2.638785440
  432 GLY   H       4335    6.679405592    0.248330476    2.550484755
  432 GLY   CA      4336    6.782057095    0.367334355    2.682940729
  432 GLY   C       4337    6.929926658    0.382915919    2.646874732
  432 GLY   O       4338    6.981798501    0.319686612    2.554994988
  433 LYSH  N       4339    6.985607351    0.486624708    2.708776760
  433 LYSH  H       4340    6.920520420    0.546370507    2.755603427
  433 LYSH  CA      4341    7.124027845    0.534546058    2.696436148
  433 LYSH  CB      4342    7.144311474    0.653582061    2.790379689
  433 LYSH  CG      4343    7.091333828    0.781869114    2.726014298
  433 LYSH  CD      4344    7.107384198    0.889147127    2.833911110
  433 LYSH  CE      4345    6.999283668    0.995608749    2.814183561
  433 LYSH  NZ      4346    7.014856938    1.104198452    2.912031296
  433 LYSH  HZ1     4347    7.111558520    1.128512426    2.919630728
  433 LYSH  HZ2     4348    6.985242693    1.070534152    3.001416452
  433 LYSH  HZ3     4349    6.959737952    1.182668097    2.883681796
  433 LYSH  C       4350    7.241154770    0.437580455    2.713366041
  433 LYSH  O       4351    7.355094286    0.483827695    2.710697069
  434 THR   N       4352    7.207475392    0.323951223    2.773726901
  434 THR   H       4353    7.111620032    0.316815909    2.801327239
  434 THR   CA      4354    7.311756117    0.221039271    2.785711901
  434 THR   CB      4355    7.297938054    0.140653559    2.915160620
  434 THR   OG1     4356    7.163312114    0.103952650    2.946431690
  434 THR   HG1     4357    7.112536392    0.186786844    2.970077289
  434 THR   CG2     4358    7.357028160    0.221835083    3.030596176
  434 THR   C       4359    7.330141761    0.124959510    2.668064822
  434 THR   O       4360    7.424509119    0.046815668    2.657182987
  435 LEU   N       4361    7.225637338    0.116298008    2.586259599
  435 LEU   H       4362    7.151317665    0.183178702    2.584147606
  435 LEU   CA      4363    7.230261248    0.041570895    2.459758804
  435 LEU   CB      4364    7.114609967   -0.058360518    2.453137530
  435 LEU   CG      4365    7.129441447    8.368086755    2.336035674
  435 LEU   CD1     4366    7.250037445    8.279577490    2.368216134
  435 LEU   CD2     4367    7.004721965    8.285678036    2.303434457
  435 LEU   C       4368    7.226282391    0.135536047    2.339088983
  435 LEU   O       4369    7.122669701    0.179987992    2.289921719
  436 PHE   N       4370    7.347617504    0.146963316    2.285844244
  436 PHE   H       4371    7.408703717    0.072578910    2.312962981
  436 PHE   CA      4372    7.376770646    0.227354081    2.166269920
  436 PHE   CB      4373    7.511717238    0.298080099    2.180255208
  436 PHE   CG      4374    7.544483452    0.396250303    2.067569962
  436 PHE   CD1     4375    7.631228117    0.355845372    1.966755835
  436 PHE   HD1     4376    7.653672537    0.249202320    1.965136105
  436 PHE   CD2     4377    7.487066877    0.522586720    2.059621342
  436 PHE   HD2     4378    7.412428561    0.552350759    2.133283682
  436 PHE   CE1     4379    7.674172812    0.441034487    1.865662458
  436 PHE   HE1     4380    7.734816469    0.405149932    1.782502174
  436 PHE   CE2     4381    7.524941351    0.605433879    1.954631561
  436 PHE   HE2     4382    7.479898226    0.704629181    1.950981216
  436 PHE   CZ      4383    7.618572476    0.568260189    1.858848186
  436 PHE   HZ      4384    7.650134801    0.631709482    1.776029130
  436 PHE   C       4385    7.380134983    0.135065323    2.044280639
  436 PHE   O       4386    7.444181911    0.030219481    2.050211871
  437 VAL   N       4387    7.302999051    0.184711220    1.947977386
  437 VAL   H       4388    7.251042555    0.270136418    1.950184758
  437 VAL   CA      4389    7.292574264    0.116358895    1.818261823
  437 VAL   CB      4390    7.145817902    0.079027024    1.796501273
  437 VAL   CG1     4391    7.136406263   -0.012731836    1.674430183
  437 VAL   CG2     4392    7.087936187   -0.001405230    1.913082503
  437 VAL   C       4393    7.345348121    0.199551462    1.701202450
  437 VAL   O       4394    7.328929044    0.321380990    1.697326432
  438 ALA   N       4395    7.442794928    0.139506190    1.633474596
  438 ALA   H       4396    7.479736442    0.052583198    1.666359762
  438 ALA   CA      4397    7.512654220    0.203947868    1.521332130
  438 ALA   CB      4398    7.653557589    0.239515093    1.569236191
  438 ALA   C       4399    7.507731635    0.107330677    1.402783306
  438 ALA   O       4400    7.587027320    0.013294208    1.402743595
  439 THR   N       4401    7.412626008    0.128318534    1.312203800
  439 THR   H       4402    7.365643798    0.216316745    1.305078727
  439 THR   CA      4403    7.373022389    0.027360222    1.212966956
  439 THR   CB      4404    7.280061106    8.439025662    1.259879233
  439 THR   OG1     4405    7.272231874    8.325338934    1.173477848
  439 THR   HG1     4406    7.238491502    8.246939321    1.225600145
  439 THR   CG2     4407    7.134156103    8.477555705    1.285101149
  439 THR   C       4408    7.314966504    0.086681128    1.084421181
  439 THR   O       4409    7.285609789    0.206053993    1.080079906
  440 GLY   N       4410    7.283345387    8.521479007    0.990770178
  440 GLY   H       4411    7.269724822    8.425239962    1.014296758
  440 GLY   CA      4412    7.233701651    0.022416415    0.854622462
  440 GLY   C       4413    7.331238724    0.065652844    0.744943071
  440 GLY   O       4414    7.313662209    0.171899717    0.685504567
  441 GLY   N       4415    7.435835352    8.509862117    0.724506035
  441 GLY   H       4416    7.437426945    8.418444308    0.765023966
  441 GLY   CA      4417    7.542204261    0.007548130    0.625341206
  441 GLY   C       4418    7.497362625    0.018765026    0.479475970
  441 GLY   O       4419    7.564308803    0.091530608    0.406304330
  442 CYSH  N       4420    7.395278085    8.467384580    0.439233987
  442 CYSH  H       4421    7.356968725    8.397996928    0.500221884
  442 CYSH  CA      4422    7.343399927    8.461205201    0.301823475
  442 CYSH  CB      4423    7.225289247    0.034647170    0.299028941
  442 CYSH  SG      4424    7.127474009    0.014558216    0.145670907
  442 CYSH  HG      4425    7.020894692   -0.033415236    0.209141358
  442 CYSH  C       4426    7.450045292    8.470748713    0.192516665
  442 CYSH  O       4427    7.551426526    8.402097926    0.204321167
  443 ASP   N       4428    7.436085904    0.031631925    0.090895743
  443 ASP   H       4429    7.350024703    0.079813419    0.074353698
  443 ASP   CA      4430    7.531761185    0.050536761   11.302284141
  443 ASP   CB      4431    7.452905375    0.061479881   11.171617788
  443 ASP   CG      4432    7.353968299    0.177912449   11.163788117
  443 ASP   OD1     4433    7.248770373    0.179120844   11.231285806
  443 ASP   OD2     4434    7.392766488    0.277190389   11.098492041
  443 ASP   C       4435    7.617650756    0.175408016    0.001915264
  443 ASP   O       4436    7.697159286    0.199830934   -0.088698756
  444 HISB  N       4437    7.615975783    0.249611071    0.112289311
  444 HISB  H       4438    7.540670294    0.244181963    0.177869607
  444 HISB  CA      4439    7.704416646    0.363203962    0.142063386
  444 HISB  CB      4440    7.609385801    0.477472407    0.178420831
  444 HISB  CG      4441    7.506991817    0.449364172    0.288589159
  444 HISB  ND1     4442    7.398135035    0.373781233    0.277346452
  444 HISB  CD2     4443    7.528480916    0.477601678    0.416757688
  444 HISB  HD2     4444    7.607613176    0.542888969    0.453590352
  444 HISB  CE1     4445    7.351556610    0.352126950    0.400035771
  444 HISB  HE1     4446    7.270456025    0.285938351    0.430412604
  444 HISB  NE2     4447    7.432791030    0.414896266    0.484597263
  444 HISB  HE2     4448    7.413837259    0.428676473    0.581812742
  444 HISB  C       4449    0.011543338    0.355010040    0.254636329
  444 HISB  O       4450    0.085985728    0.451629313    0.270548811
  445 ALA   N       4451    0.019798047    0.246675954    0.331356614
  445 ALA   H       4452   -0.052911162    0.178333861    0.324718838
  445 ALA   CA      4453    0.104927715    0.222306880    0.448694037
  445 ALA   CB      4454    0.103707805    0.071893947    0.476716863
  445 ALA   C       4455    0.249175164    0.270323588    0.431376803
  445 ALA   O       4456    0.292902936    0.353235276    0.511024288
  446 PHE   N       4457    0.311769831    0.252250764    0.315420572
  446 PHE   H       4458    0.267868138    0.198169460    0.243660494
  446 PHE   CA      4459    0.451474045    0.287228200    0.285913152
  446 PHE   CB      4460    0.516505826    0.195242211    0.182378351
  446 PHE   CG      4461    0.550774946    0.053328647    0.228163095
  446 PHE   CD1     4462    0.683186398    0.025887693    0.260371863
  446 PHE   HD1     4463    0.764397833    0.088469827    0.223348278
  446 PHE   CD2     4464    0.447369587    8.491794121    0.264892194
  446 PHE   HD2     4465    0.354103787    8.498431766    0.208863807
  446 PHE   CE1     4466    0.704581537    8.436855944    0.338696333
  446 PHE   HE1     4467    0.807736586    8.404480848    0.352620656
  446 PHE   CE2     4468    0.472741190    8.377766829    0.340215810
  446 PHE   HE2     4469    0.400061100    8.298067374    0.355919182
  446 PHE   CZ      4470    0.603137531    8.351586055    0.380612054
  446 PHE   HZ      4471    0.623704156    8.259458483    0.435114492
  446 PHE   C       4472    0.485582298    0.435079502    0.266193087
  446 PHE   O       4473    0.593891050    0.477162740    0.306544899
  447 LYSH  N       4474    0.385322622    0.510629577    0.222251988
  447 LYSH  H       4475    0.294304877    0.469693120    0.215865631
  447 LYSH  CA      4476    0.392640768    0.652885687    0.185927049
  447 LYSH  CB      4477    0.267796761    0.697105892    0.109307813
  447 LYSH  CG      4478    0.242773943    0.634243634   11.293461935
  447 LYSH  CD      4479    0.094409174    0.659338804   11.265739447
  447 LYSH  CE      4480    0.042481785    0.606879188   11.131722591
  447 LYSH  NZ      4481   -0.096059801    0.650963667   11.109946321
  447 LYSH  HZ1     4482   -0.166572362    0.608387493   11.166652605
  447 LYSH  HZ2     4483   -0.123045813    0.622518562   11.017952936
  447 LYSH  HZ3     4484   -0.106383282    0.750277941   11.115432374
  447 LYSH  C       4485    0.406547538    0.744465094    0.307700587
  447 LYSH  O       4486    0.474427440    0.846580304    0.297878259
  448 PHE   N       4487    0.354169005    0.704370922    0.423200991
  448 PHE   H       4488    0.304161416    0.617763893    0.423559052
  448 PHE   CA      4489    0.349774109    0.775742513    0.551636826
  448 PHE   CB      4490    0.206561409    0.819471685    0.583092139
  448 PHE   CG      4491    0.124991168    0.873595657    0.465491731
  448 PHE   CD1     4492    0.162949564    0.995186931    0.409852646
  448 PHE   HD1     4493    0.267515535    1.025567131    0.414969314
  448 PHE   CD2     4494    0.016919221    0.804792517    0.411549749
  448 PHE   HD2     4495   -0.001095236    0.704391875    0.449993852
  448 PHE   CE1     4496    0.085319150    1.056087270    0.311933689
  448 PHE   HE1     4497    0.120006184    1.150488062    0.269906418
  448 PHE   CE2     4498    7.736997480    0.860131527    0.309239127
  448 PHE   HE2     4499    7.649535149    0.805753820    0.273528597
  448 PHE   CZ      4500    7.769121569    0.988317357    0.266105920
  448 PHE   HZ      4501    7.696079531    1.046257087    0.209627656
  448 PHE   C       4502    0.409258801    0.703219064    0.672524954
  448 PHE   O       4503    0.432552404    0.755454627    0.781418676
  449 LEU   N       4504    0.468698915    0.588479658    0.640999263
  449 LEU   H       4505    0.483421905    0.561498338    0.545831902
  449 LEU   CA      4506    0.523484106    0.495578930    0.740902631
  449 LEU   CB      4507    0.581506398    0.369436692    0.676633443
  449 LEU   CG      4508    0.602089746    0.255584205    0.776734124
  449 LEU   CD1     4509    0.466438142    0.208978125    0.829966780
  449 LEU   CD2     4510    0.683457918    0.139357266    0.719467224
  449 LEU   C       4511    0.625975875    0.548128835    0.841616245
  449 LEU   O       4512    0.611223058    0.518226122    0.960017071
  450 PRO   N       4513    0.717819619    0.633754503    0.797763162
  450 PRO   CA      4514    0.805915582    0.690357396    0.900952388
  450 PRO   CB      4515    0.904210809    0.766867994    0.812102225
  450 PRO   CG      4516    0.916729771    0.683167307    0.684638073
  450 PRO   CD      4517    0.771151051    0.642445396    0.661040007
  450 PRO   C       4518    0.744485214    0.776514318    1.011472375
  450 PRO   O       4519    0.768065803    0.744691333    1.127926574
  451 ILE   N       4520    0.658167122    0.869270894    0.971044793
  451 ILE   H       4521    0.623781796    0.866541727    0.877178080
  451 ILE   CA      4522    0.591431797    0.959981302    1.065547135
  451 ILE   CB      4523    0.529085325    1.081634803    0.996813654
  451 ILE   CG1     4524    0.441293048    1.043420880    0.877467648
  451 ILE   CG2     4525    0.634152193    1.190512740    0.974108514
  451 ILE   CD      4526    0.368276193    1.159724973    0.809989696
  451 ILE   C       4527    0.493128612    0.896826209    1.164324137
  451 ILE   O       4528    0.469830622    0.951387753    1.272081984
  452 ILE   N       4529    0.444576624    0.779407752    1.125008095
  452 ILE   H       4530    0.457675887    0.743659077    1.032535282
  452 ILE   CA      4531    0.364566568    0.697972827    1.217627903
  452 ILE   CB      4532    0.311284440    0.579097013    1.137387424
  452 ILE   CG1     4533    0.228726225    0.632916716    1.020335653
  452 ILE   CG2     4534    0.229907337    0.488307607    1.229830901
  452 ILE   CD      4535    0.189174304    0.523596598    0.920868409
  452 ILE   C       4536    0.432571894    0.660480830    1.349463257
  452 ILE   O       4537    0.377382650    0.635780166    1.456579810
  453 GLY   N       4538    0.564133604    0.647334402    1.335052517
  453 GLY   H       4539    0.604590323    0.598909411    1.257470695
  453 GLY   CA      4540    0.646849867    0.638021779    1.456219581
  453 GLY   C       4541    0.643254524    0.757335552    1.551945380
  453 GLY   O       4542    0.570157358    0.759613912    1.650848550
  454 GLU   N       4543    0.715356711    0.866615586    1.528468330
  454 GLU   H       4544    0.778338165    0.869229486    1.450833315
  454 GLU   CA      4545    0.714851013    0.984627009    1.616115519
  454 GLU   CB      4546    0.826116377    1.083150191    1.579695703
  454 GLU   CG      4547    0.837548548    1.209654855    1.664993726
  454 GLU   CD      4548    0.909023782    1.314030372    1.578942411
  454 GLU   OE1     4549    0.878821936    1.435277387    1.582405902
  454 GLU   OE2     4550    0.997222778    1.278026369    1.498026994
  454 GLU   C       4551    0.580528678    1.054409689    1.638489841
  454 GLU   O       4552    0.543873702    1.080749261    1.752913450
  455 LYSH  N       4553    0.509959922    1.090960684    1.531845290
  455 LYSH  H       4554    0.538092822    1.066915215    1.438941364
  455 LYSH  CA      4555    0.395989837    1.183418346    1.540526699
  455 LYSH  CB      4556    0.351587650    1.238127549    1.404716797
  455 LYSH  CG      4557    0.459646377    1.306762876    1.320896580
  455 LYSH  CD      4558    0.552883555    1.401579679    1.396557207
  455 LYSH  CE      4559    0.660333170    1.450119691    1.299051177
  455 LYSH  NZ      4560    0.731828434    1.567065953    1.352154672
  455 LYSH  HZ1     4561    0.668281832    1.634256697    1.390196160
  455 LYSH  HZ2     4562    0.789098254    1.610855581    1.282847850
  455 LYSH  HZ3     4563    0.793256185    1.533100372    1.423379398
  455 LYSH  C       4564    0.275624075    1.145147434    1.626897532
  455 LYSH  O       4565    0.216655721    1.225367022    1.699130580
  456 THR   N       4566    0.259557105    1.013703751    1.639282730
  456 THR   H       4567    0.329517069    0.954610478    1.599105192
  456 THR   CA      4568    0.155895077    0.942062273    1.714998273
  456 THR   CB      4569    0.140760625    0.796702449    1.669704455
  456 THR   OG1     4570    0.268511429    0.736978724    1.693483055
  456 THR   HG1     4571    0.292618923    0.686624028    1.610517839
  456 THR   CG2     4572    0.104901498    0.791087145    1.521064720
  456 THR   C       4573    0.184500862    0.941753780    1.865299944
  456 THR   O       4574    0.094371829    0.981748441    1.938832715
  457 LEU   N       4575    0.305739899    0.913414925    1.912073856
  457 LEU   H       4576    0.364430964    0.851586850    1.859799212
  457 LEU   CA      4577    0.354657423    0.943133422    2.047474033
  457 LEU   CB      4578    0.502043764    0.903714142    2.058978840
  457 LEU   CG      4579    0.531140759    0.753816402    2.049334424
  457 LEU   CD1     4580    0.678085472    0.742462377    2.008239249
  457 LEU   CD2     4581    0.513725354    0.669582074    2.175857278
  457 LEU   C       4582    0.350821404    1.087550933    2.097851066
  457 LEU   O       4583    0.294904927    1.101979781    2.206457763
  458 ALA   N       4584    0.378333427    1.172969662    1.999677404
  458 ALA   H       4585    0.426816378    1.151324598    1.914942930
  458 ALA   CA      4586    0.363225829    1.317514252    2.021759438
  458 ALA   CB      4587    0.411438305    1.395476480    1.899248074
  458 ALA   C       4588    0.224474426    1.357831928    2.072087103
  458 ALA   O       4589    0.219050282    1.404535403    2.185746030
  459 LEU   N       4590    0.133292823    1.296393512    1.997235609
  459 LEU   H       4591    0.169564857    1.260724512    1.911134927
  459 LEU   CA      4592    7.783956980    1.312114379    2.011035108
  459 LEU   CB      4593    7.721087267    1.261268173    1.881142538
  459 LEU   CG      4594    7.570996581    1.278118883    1.856612441
  459 LEU   CD1     4595    7.535307437    1.421881087    1.818301950
  459 LEU   CD2     4596    7.519877558    1.180059465    1.750861712
  459 LEU   C       4597    7.729635109    1.238545680    2.133696274
  459 LEU   O       4598    7.657640479    1.296178118    2.215102836
  460 ILE   N       4599    7.763801548    1.112279777    2.157776657
  460 ILE   H       4600    7.808291570    1.048675169    2.094717912
  460 ILE   CA      4601    7.745535484    1.055946103    2.292335404
  460 ILE   CB      4602    7.791415114    0.910206366    2.300393329
  460 ILE   CG1     4603    7.717462606    0.836755732    2.188375620
  460 ILE   CG2     4604    7.763789383    0.848933073    2.437843550
  460 ILE   CD      4605    7.794027411    0.706689554    2.163250696
  460 ILE   C       4606    0.008544689    1.133738831    2.410052116
  460 ILE   O       4607   -0.055099958    1.170429128    2.508711167
  461 LEU   N       4608    0.136983607    1.167295495    2.401839244
  461 LEU   H       4609    0.194536959    1.144024151    2.323431232
  461 LEU   CA      4610    0.209028008    1.233822345    2.511350730
  461 LEU   CB      4611    0.360486969    1.226031020    2.491066724
  461 LEU   CG      4612    0.432036605    1.111710005    2.563318667
  461 LEU   CD1     4613    0.385000738    0.969141918    2.533849557
  461 LEU   CD2     4614    0.582533659    1.115338881    2.535976996
  461 LEU   C       4615    0.168441015    1.373527877    2.558764980
  461 LEU   O       4616    0.145535755    1.402919694    2.675989501
  462 ARG   N       4617    0.132297573    1.449659769    2.455868448
  462 ARG   H       4618    0.173316986    1.430321110    2.366735104
  462 ARG   CA      4619    0.063974998    1.579110297    2.469452397
  462 ARG   CB      4620    0.077446514    1.660675982    2.340693769
  462 ARG   CG      4621    0.069801790    1.812049764    2.361658599
  462 ARG   CD      4622    0.173696940    1.877623873    2.452835155
  462 ARG   NE      4623    0.129782091    2.017265787    2.466197955
  462 ARG   HE      4624    0.057025055    2.038605451    2.531397813
  462 ARG   CZ      4625    0.199553411    2.117101175    2.410346598
  462 ARG   NH1     4626    0.310085350    2.096830350    2.337355560
  462 ARG   HH11    4627    0.371319668    2.160748116    2.290839445
  462 ARG   HH12    4628    0.317875178    2.001564299    2.307966993
  462 ARG   NH2     4629    0.142533876    2.238140611    2.403190788
  462 ARG   HH21    4630    0.201821208    2.311879340    2.370846513
  462 ARG   HH22    4631    0.046341661    2.256299163    2.423576396
  462 ARG   C       4632    7.719599628    1.574799398    2.529745405
  462 ARG   O       4633    7.695749049    1.660842166    2.614359581
  463 ASN   N       4634    7.644083116    1.471694601    2.492894781
  463 ASN   H       4635    7.673398978    1.415241423    2.415723991
  463 ASN   CA      4636    7.520949886    1.423475592    2.557098487
  463 ASN   CB      4637    7.466777191    1.307287361    2.473574073
  463 ASN   CG      4638    7.339427416    1.228885152    2.505907096
  463 ASN   OD1     4639    7.350857903    1.138461441    2.588514483
  463 ASN   ND2     4640    7.231429360    1.245131347    2.429995507
  463 ASN   HD21    4641    7.152464524    1.187139539    2.450063701
  463 ASN   HD22    4642    7.217422969    1.322908204    2.368714015
  463 ASN   C       4643    7.538008919    1.384544787    2.704087900
  463 ASN   O       4644    7.462490205    1.438468684    2.784833033
  464 ARG   N       4645    7.634240064    1.295395092    2.726040871
  464 ARG   H       4646    7.672292327    1.239611714    2.652271143
  464 ARG   CA      4647    7.671939327    1.261515109    2.864025991
  464 ARG   CB      4648    7.790086310    1.164298250    2.862844439
  464 ARG   CG      4649    7.745748670    1.018441520    2.849741350
  464 ARG   CD      4650    7.728651965    0.961395301    2.990683072
  464 ARG   NE      4651    7.701157452    0.816978254    2.990078527
  464 ARG   HE      4652    7.652651100    0.785583357    2.908460611
  464 ARG   CZ      4653    7.718381331    0.731990576    3.092254583
  464 ARG   NH1     4654    7.734502680    0.777974164    3.217085673
  464 ARG   HH11    4655    7.744291188    0.716536004    3.295385331
  464 ARG   HH12    4656    7.700467305    0.866603300    3.248513637
  464 ARG   NH2     4657    7.699962281    0.599698100    3.081511143
  464 ARG   HH21    4658    7.720364363    0.546269872    3.163547839
  464 ARG   HH22    4659    7.644871587    0.556606917    3.010032900
  464 ARG   C       4660    7.699857808    1.375493087    2.962208655
  464 ARG   O       4661    7.648517880    1.381041820    3.073852817
  465 GLY   N       4662    7.792764988    1.462112926    2.922748445
  465 GLY   H       4663    7.844907127    1.449226800    2.838391882
  465 GLY   CA      4664    0.042310127    1.574949231    3.005120953
  465 GLY   C       4665    0.118566230    1.536948827    3.132194489
  465 GLY   O       4666    0.116250133    1.429750257    3.192461309
  466 ASP   N       4667    0.185064609    1.645922922    3.169526717
  466 ASP   H       4668    0.167126236    1.733836854    3.125372395
  466 ASP   CA      4669    0.278778502    1.656744587    3.282259922
  466 ASP   CB      4670    0.397466594    1.561154899    3.268683249
  466 ASP   CG      4671    0.450278695    1.528881543    3.408605708
  466 ASP   OD1     4672    0.551241356    1.587287040    3.453520134
  466 ASP   OD2     4673    0.380882496    1.455969792    3.482712033
  466 ASP   C       4674    0.329173233    1.800960063    3.290606177
  466 ASP   O       4675    0.336676033    1.880552795    3.197139170
  467 SER   N       4676    0.361240060    1.840785183    3.413384568
  467 SER   H       4677    0.344537328    1.785764810    3.495200020
  467 SER   CA      4678    0.432407716    1.964912133    3.447149578
  467 SER   CB      4679    0.375288084    2.013281848    3.580587067
  467 SER   OG      4680    0.244598164    2.065895637    3.556068949
  467 SER   HG      4681    0.204963669    2.097533945    3.642255473
  467 SER   C       4682    0.584879797    1.967745810    3.459634627
  467 SER   O       4683    0.641164470    2.067595981    3.414995687
  468 ALA   N       4684    0.642322925    1.857029593    3.505814165
  468 ALA   H       4685    0.600475819    1.766560962    3.497676376
  468 ALA   CA      4686    0.785846983    1.859145292    3.537574142
  468 ALA   CB      4687    0.818021679    1.766572972    3.655065140
  468 ALA   C       4688    0.875552405    1.835962495    3.415807355
  468 ALA   O       4689    0.966304143    1.915600760    3.392337005
  469 VAL   N       4690    0.863949756    1.720201739    3.351336360
  469 VAL   H       4691    0.812989640    1.644039962    3.391384877
  469 VAL   CA      4692    0.922149448    1.683216144    3.221505105
  469 VAL   CB      4693    0.882281125    1.540114525    3.184879656
  469 VAL   CG1     4694    0.950251073    1.434264083    3.271995931
  469 VAL   CG2     4695    0.732218497    1.516165962    3.167051925
  469 VAL   C       4696    0.884458361    1.781896002    3.110803062
  469 VAL   O       4697    0.782678227    1.850514619    3.118699993
  470 SER   N       4698    0.965420402    1.772142555    3.005736408
  470 SER   H       4699    1.051911789    1.722215448    3.000513019
  470 SER   CA      4700    0.926352961    1.840433598    2.881554005
  470 SER   CB      4701    1.043667946    1.890465695    2.797023918
  470 SER   OG      4702    1.118962899    1.784214085    2.737920964
  470 SER   HG      4703    1.183915386    1.754786676    2.808029421
  470 SER   C       4704    0.814865710    1.778015765    2.797383567
  470 SER   O       4705    0.802997751    1.655785121    2.790318508
  471 LEU   N       4706    0.733360883    1.858551607    2.729848897
  471 LEU   H       4707    0.764403762    1.950196694    2.704600049
  471 LEU   CA      4708    0.616265268    1.800738767    2.662355368
  471 LEU   CB      4709    0.481878795    1.863417299    2.700070947
  471 LEU   CG      4710    0.416256615    1.819801319    2.831229691
  471 LEU   CD1     4711    0.277791084    1.881674494    2.851428363
  471 LEU   CD2     4712    0.414334094    1.668980693    2.856953279
  471 LEU   C       4713    0.630261880    1.808375115    2.510176579
  471 LEU   O       4714    0.666890116    1.917300088    2.466307165
  472 PRO   N       4715    0.620005711    1.692763549    2.445224569
  472 PRO   CA      4716    0.641363564    1.689804421    2.299811206
  472 PRO   CB      4717    0.629362018    1.541012026    2.266211856
  472 PRO   CG      4718    0.676203064    1.476373138    2.396735670
  472 PRO   CD      4719    0.600030714    1.558279084    2.501140954
  472 PRO   C       4720    0.548035264    1.777856580    2.216470781
  472 PRO   O       4721    0.442623770    1.820704956    2.263204613
  473 ALA   N       4722    0.596558505    1.821307405    2.100507567
  473 ALA   H       4723    0.684869626    1.806223494    2.056066577
  473 ALA   CA      4724    0.512985962    1.888582175    2.000001956
  473 ALA   CB      4725    0.555498232    2.035445202    1.994144202
  473 ALA   C       4726    0.521696998    1.819194214    1.863905475
  473 ALA   O       4727    0.602469687    1.728559473    1.844127264
  474 GLY   N       4728    0.409222723    1.814773010    1.793049614
  474 GLY   H       4729    0.325142761    1.850056112    1.834106320
  474 GLY   CA      4730    0.391090692    1.761216134    1.657358947
  474 GLY   C       4731    0.489747879    1.816633534    1.554358942
  474 GLY   O       4732    0.551299097    1.734244090    1.486878050
  475 VAL   N       4733    0.496084966    1.949386059    1.549191475
  475 VAL   H       4734    0.427034989    2.006210996    1.593960780
  475 VAL   CA      4735    0.580947280    2.025928754    1.456724383
  475 VAL   CB      4736    0.699021688    2.090529239    1.529505722
  475 VAL   CG1     4737    0.795182590    1.987951240    1.589803387
  475 VAL   CG2     4738    0.788112016    2.177700606    1.440775459
  475 VAL   C       4739    0.600416242    1.963659226    1.318319707
  475 VAL   O       4740    0.705513519    1.903569229    1.296532779
  476 GLU   N       4741    0.520856305    2.006114228    1.220543000
  476 GLU   H       4742    0.468370392    2.091010676    1.226744116
  476 GLU   CA      4743    0.512231115    1.932098135    1.093823481
  476 GLU   CB      4744    0.631465629    1.971409954    1.006363719
  476 GLU   CG      4745    0.613449570    2.109611924    0.943250950
  476 GLU   CD      4746    0.740200965    2.162623518    0.875935282
  476 GLU   OE1     4747    0.745480403    2.199004620    0.756463433
  476 GLU   OE2     4748    0.838694423    2.187668079    0.948696955
  476 GLU   C       4749    0.495874998    1.780001285    1.090573563
  476 GLU   O       4750    0.590802257    1.701941574    1.095622791
  477 PRO   N       4751    0.371433547    1.733572129    1.083592352
  477 PRO   CA      4752    0.246065356    1.810003916    1.090863376
  477 PRO   CB      4753    0.140125303    1.725559331    1.019734578
  477 PRO   CG      4754    0.212007703    1.601464174    0.966439287
  477 PRO   CD      4755    0.338375198    1.593782562    1.052367345
  477 PRO   C       4756    0.204237938    1.830644713    1.236588082
  477 PRO   O       4757    0.270022804    1.784423547    1.329679171
  478 SER   N       4758    0.115807312    1.927796354    1.257338192
  478 SER   H       4759    0.062566193    1.965930020    1.181761044
  478 SER   CA      4760    0.064782659    1.969836660    1.388648190
  478 SER   CB      4761    7.794705866    2.107118892    1.375323484
  478 SER   OG      4762    7.665227786    2.099355645    1.315096832
  478 SER   HG      4763    7.680540992    2.097149638    1.216300786
  478 SER   C       4764    7.758457410    1.873760165    1.449271985
  478 SER   O       4765    7.685564644    1.807662644    1.375457420
  479 LEU   N       4766    7.743182981    1.874417296    1.581390284
  479 LEU   H       4767    7.805972475    1.923585244    1.641733187
  479 LEU   CA      4768    7.653769144    1.780161272    1.650195756
  479 LEU   CB      4769    7.644580585    1.816439626    1.798562974
  479 LEU   CG      4770    7.773245680    1.815454420    1.881331077
  479 LEU   CD1     4771    7.763863642    1.871251501    2.023484672
  479 LEU   CD2     4772    7.823917470    1.673687675    1.908548262
  479 LEU   C       4773    7.511120614    1.786396028    1.595227533
  479 LEU   O       4774    7.450537888    1.687270321    1.554786004
  480 GLU   N       4775    7.458886737    1.907481922    1.577866323
  480 GLU   H       4776    7.488800684    1.980869002    1.638864087
  480 GLU   CA      4777    7.325799562    1.938589606    1.523733189
  480 GLU   CB      4778    7.320294172    2.091456141    1.527612869
  480 GLU   CG      4779    7.323558947    2.170341212    1.658674713
  480 GLU   CD      4780    7.464039239    2.203867850    1.709215474
  480 GLU   OE1     4781    7.509249618    2.316224516    1.678298589
  480 GLU   OE2     4782    7.528876189    2.109031367    1.758482075
  480 GLU   C       4783    7.312012763    1.885343368    1.380955609
  480 GLU   O       4784    7.205220554    1.846098724    1.334219408
  481 GLU   N       4785    7.420069326    1.882724235    1.303438127
  481 GLU   H       4786    7.503924021    1.928265110    1.333375301
  481 GLU   CA      4787    7.422996956    1.839596784    1.162935064
  481 GLU   CB      4788    7.544278021    1.882310204    1.080026993
  481 GLU   CG      4789    7.518938670    2.020542572    1.019568220
  481 GLU   CD      4790    7.650278786    2.092874448    0.989192733
  481 GLU   OE1     4791    7.659930616    2.156583842    0.882080944
  481 GLU   OE2     4792    7.742282928    2.077739357    1.072437333
  481 GLU   C       4793    7.413141543    1.686975229    1.167333276
  481 GLU   O       4794    7.304023298    1.641122155    1.133865315
  482 LEU   N       4795    7.494821307    1.631826641    1.256641920
  482 LEU   H       4796    7.527562086    1.690040148    1.331079487
  482 LEU   CA      4797    7.522722034    1.487728085    1.264950223
  482 LEU   CB      4798    7.648120158    1.468018546    1.350365823
  482 LEU   CG      4799    7.709782090    1.332065232    1.316811980
  482 LEU   CD1     4800    7.816090796    1.350557657    1.208325375
  482 LEU   CD2     4801    7.752843329    1.251626933    1.439638713
  482 LEU   C       4802    7.394761462    1.420194217    1.314704684
  482 LEU   O       4803    7.328688911    1.349615137    1.238645504
  483 SER   N       4804    7.336376768    1.459337479    1.427618203
  483 SER   H       4805    7.364010859    1.546803917    1.467457933
  483 SER   CA      4806    7.215627514    1.400412141    1.487246294
  483 SER   CB      4807    7.185740820    1.463646192    1.623314598
  483 SER   OG      4808    7.172314718    1.605431774    1.610308931
  483 SER   HG      4809    7.076109732    1.624770534    1.591057642
  483 SER   C       4810    7.086537508    1.404038113    1.405212408
  483 SER   O       4811    7.007917051    1.309454290    1.406520825
  484 GLU   N       4812    7.069398238    1.514178879    1.332678530
  484 GLU   H       4813    7.132493549    1.583291825    1.367935481
  484 GLU   CA      4814    6.958744421    1.528451904    1.236956096
  484 GLU   CB      4815    6.963160914    1.677157059    1.201215661
  484 GLU   CG      4816    6.834680259    1.704957747    1.122948649
  484 GLU   CD      4817    6.796147041    1.843957777    1.071961167
  484 GLU   OE1     4818    6.776589102    1.862611136    0.949923227
  484 GLU   OE2     4819    6.789481811    1.937908904    1.154142324
  484 GLU   C       4820    6.970682265    1.442256030    1.111097484
  484 GLU   O       4821    6.867346344    1.388334165    1.071800459
  485 LEU   N       4822    7.088666307    1.433705327    1.050304774
  485 LEU   H       4823    7.165269010    1.489782373    1.081727431
  485 LEU   CA      4824    7.108413519    1.348977884    0.931807880
  485 LEU   CB      4825    7.245399122    1.384511038    0.873621802
  485 LEU   CG      4826    7.258720102    1.521793182    0.807382302
  485 LEU   CD1     4827    7.404196560    1.541065978    0.764090980
  485 LEU   CD2     4828    7.166514147    1.557289807    0.690549580
  485 LEU   C       4829    7.099948270    1.198886972    0.960308191
  485 LEU   O       4830    7.007711587    1.136666384    0.907867922
  486 TRP   N       4831    7.177624991    1.157702241    1.060115463
  486 TRP   H       4832    7.224421674    1.224760489    1.117688639
  486 TRP   CA      4833    7.189279764    1.015884286    1.097043783
  486 TRP   CB      4834    7.333144211    0.967331317    1.115979410
  486 TRP   CG      4835    7.410759317    0.958579930    0.984403141
  486 TRP   CD1     4836    7.360236329    0.968046512    0.861729690
  486 TRP   HD1     4837    7.259086818    0.942657888    0.830041907
  486 TRP   CD2     4838    7.548591933    0.975970246    0.979690759
  486 TRP   NE1     4839    7.457285407    0.999162836    0.776280666
  486 TRP   HE1     4840    7.433947463    1.026543937    0.682987111
  486 TRP   CE2     4841    7.570247730    1.007331712    0.846012494
  486 TRP   CE3     4842    7.658700677    0.961843574    1.063341729
  486 TRP   HE3     4843    7.635481858    0.947150225    1.168824786
  486 TRP   CZ2     4844    7.700139423    1.027357601    0.800752901
  486 TRP   HZ2     4845    7.713594286    1.063623373    0.698855445
  486 TRP   CZ3     4846    7.788592927    0.981116952    1.017749133
  486 TRP   HZ3     4847    7.873008577    0.949645795    1.079113116
  486 TRP   CH2     4848    0.013861579    1.017383137    0.885282770
  486 TRP   HH2     4849    0.113549887    1.021577880    0.841373682
  486 TRP   C       4850    7.106081691    0.972946594    1.218059279
  486 TRP   O       4851    7.158998226    0.939913519    1.324067002
  487 ARG   N       4852    6.989196372    0.922696922    1.179261926
  487 ARG   H       4853    6.981471488    0.869862544    1.094711104
  487 ARG   CA      4854    6.876576045    0.898775561    1.270674439
  487 ARG   CB      4855    6.791320263    1.023039324    1.297165122
  487 ARG   CG      4856    6.738473959    1.083367017    1.166883395
  487 ARG   CD      4857    6.652582580    1.200774577    1.214287134
  487 ARG   NE      4858    6.608593024    1.282260167    1.100130417
  487 ARG   HE      4859    6.681878109    1.335534034    1.057810197
  487 ARG   CZ      4860    6.484868560    1.285395232    1.048777913
  487 ARG   NH1     4861    6.377537616    1.222705139    1.098837860
  487 ARG   HH11    4862    6.285296351    1.231775353    1.061309806
  487 ARG   HH12    4863    6.380854074    1.169962548    1.183728647
  487 ARG   NH2     4864    6.471078825    1.355874702    0.935660560
  487 ARG   HH21    4865    6.383609494    1.355309019    0.887211001
  487 ARG   HH22    4866    6.547044348    1.402044637    0.889871840
  487 ARG   C       4867    6.780259468    0.782199910    1.247360406
  487 ARG   O       4868    6.747652791    0.742076780    1.135754292
  488 PHE   N       4869    6.720236551    0.741483851    1.358852548
  488 PHE   H       4870    6.725746137    0.801284033    1.438815935
  488 PHE   CA      4871    6.630949301    0.626933912    1.381623569
  488 PHE   CB      4872    6.588271399    0.630561486    1.528509947
  488 PHE   CG      4873    6.665136814    0.520014897    1.601201905
  488 PHE   CD1     4874    6.630103663    0.385509709    1.600366239
  488 PHE   HD1     4875    6.542297545    0.351063673    1.545742864
  488 PHE   CD2     4876    6.771229218    0.559054311    1.682065210
  488 PHE   HD2     4877    6.816188139    0.656995623    1.665746757
  488 PHE   CE1     4878    6.692212268    0.297531669    1.688248902
  488 PHE   HE1     4879    6.667161912    0.191463681    1.689723762
  488 PHE   CE2     4880    6.831549653    0.472945766    1.772981977
  488 PHE   HE2     4881    6.907239979    0.509997159    1.842113421
  488 PHE   CZ      4882    6.787421530    0.341301988    1.779556150
  488 PHE   HZ      4883    6.827309118    0.272887351    1.854452103
  488 PHE   C       4884    6.510345156    0.616218094    1.288075940
  488 PHE   O       4885    6.449975152    0.721356304    1.267299578
  489 PRO   N       4886    6.479862502    0.495411411    1.241526330
  489 PRO   CA      4887    6.358170205    0.473886326    1.161903350
  489 PRO   CB      4888    6.370589824    0.328470591    1.115943161
  489 PRO   CG      4889    6.518017508    0.291974786    1.134346697
  489 PRO   CD      4890    6.560597775    0.373498284    1.256625426
  489 PRO   C       4891    6.226557615    0.494533054    1.237156443
  489 PRO   O       4892    6.211852480    0.457483000    1.353522708
  490 VAL   N       4893    6.127223553    0.533691837    1.157857544
  490 VAL   H       4894    6.132154721    0.519945120    1.058926390
  490 VAL   CA      4895    5.993111747    0.562993618    1.210455171
  490 VAL   CB      4896    5.899054659    0.618755518    1.103437187
  490 VAL   CG1     4897    5.922017514    0.769488061    1.090700108
  490 VAL   CG2     4898    5.901738689    0.546751745    0.968450044
  490 VAL   C       4899    5.924210262    0.453799756    1.292566564
  490 VAL   O       4900    5.860299372    0.481616063    1.393910655
  491 GLU   N       4901    5.961173537    0.330012572    1.260949175
  491 GLU   H       4902    5.974944578    0.301220600    1.166183643
  491 GLU   CA      4903    5.928992959    0.218225972    1.350829006
  491 GLU   CB      4904    5.982767716    0.092417519    1.282369586
  491 GLU   CG      4905    5.889875025    0.046297293    1.169897492
  491 GLU   CD      4906    5.790122172   -0.058804328    1.218971572
  491 GLU   OE1     4907    5.806514070   -0.176731003    1.180919513
  491 GLU   OE2     4908    5.687844114   -0.025125257    1.282453099
  491 GLU   C       4909    5.980729985    0.213935978    1.494752072
  491 GLU   O       4910    5.928590090    0.130278129    1.568331448
  492 LEU   N       4911    6.080598931    0.294360766    1.530080961
  492 LEU   H       4912    6.104682244    0.360313663    1.458871609
  492 LEU   CA      4913    6.143012456    0.292080914    1.663162204
  492 LEU   CB      4914    6.261654716    0.195454224    1.663228930
  492 LEU   CG      4915    6.261255785    0.096053159    1.779544852
  492 LEU   CD1     4916    6.394177229    0.021751936    1.794451849
  492 LEU   CD2     4917    6.225466730    0.155402376    1.915947915
  492 LEU   C       4918    6.196421550    0.427013873    1.711634213
  492 LEU   O       4919    6.316687012    0.448841055    1.725474062
  493 LEU   N       4920    6.108514937    0.523883743    1.735716549
  493 LEU   H       4921    6.011756633    0.498677715    1.737831233
  493 LEU   CA      4922    6.148744850    0.657991866    1.780512293
  493 LEU   CB      4923    6.082146681    0.769165059    1.699166934
  493 LEU   CG      4924    6.150000918    0.776629721    1.562239757
  493 LEU   CD1     4925    6.055618915    0.854126578    1.470085849
  493 LEU   CD2     4926    6.289180157    0.839145994    1.573586544
  493 LEU   C       4927    6.127318341    0.682400542    1.930036522
  493 LEU   O       4928    6.027377532    0.642432168    1.989562610
  494 GLN   N       4929    6.222483292    0.754288680    1.988922523
  494 GLN   H       4930    6.312140375    0.767927286    1.946784775
  494 GLN   CA      4931    6.218387408    0.813212509    2.123536691
  494 GLN   CB      4932    6.364350251    0.846893104    2.154723169
  494 GLN   CG      4933    6.385842818    0.879888485    2.302567260
  494 GLN   CD      4934    6.479033784    0.998688483    2.327285549
  494 GLN   OE1     4935    6.601255367    0.984939403    2.325529317
  494 GLN   NE2     4936    6.412675556    1.112582737    2.345074529
  494 GLN   HE21    4937    6.440331555    1.205766096    2.368571914
  494 GLN   HE22    4938    6.314796252    1.101878095    2.362540100
  494 GLN   C       4939    6.134545227    0.941171514    2.120652579
  494 GLN   O       4940    6.174790371    1.037850429    2.056135074
  495 ASP   N       4941    6.039246471    0.953461172    2.212604353
  495 ASP   H       4942    6.011474315    0.882631042    2.277502703
  495 ASP   CA      4943    5.973077775    1.082304584    2.237635253
  495 ASP   CB      4944    5.827144840    1.067714863    2.281190918
  495 ASP   CG      4945    5.752425990    1.014596671    2.158697926
  495 ASP   OD1     4946    5.737360113    0.890900645    2.148992221
  495 ASP   OD2     4947    5.707942414    1.099189276    2.078141923
  495 ASP   C       4948    6.038618154    1.166762875    2.347108643
  495 ASP   O1      4949    6.020516259    1.290304747    2.341216802
  495 ASP   O2      4950    6.118697188    1.108616507    2.423483784
  496 FADO  C9A     4951    0.009382568    8.171616669   11.191034717
  496 FADO  N10     4952    0.040850107    8.263014314   11.292302290
  496 FADO  C10     4953    0.077165580    8.393741255   11.257812546
  496 FADO  N1      4954    0.125672548    8.482025275   11.355031464
  496 FADO  C2      4955    0.182529277    0.080024292   11.315853016
  496 FADO  O2      4956    0.210076097    0.158610537   11.406366015
  496 FADO  N3      4957    0.210183848    0.107649635   11.181415346
  496 FADO  H3      4958    0.254716669    0.192643708   11.153258159
  496 FADO  C4      4959    0.153289999    0.022456487   11.085982130
  496 FADO  O4      4960    0.176659787    0.041853496   10.966790700
  496 FADO  C4X     4961    0.084261452    8.431835478   11.124337402
  496 FADO  N5      4962    0.042697695    8.344252466   11.023327974
  496 FADO  C5X     4963    0.010871378    8.212449683   11.058186192
  496 FADO  C6      4964    7.773916275    8.119595464   10.960212705
  496 FADO  H6      4965    7.789371775    8.136997167   10.853734674
  496 FADO  C7      4966    7.738268272    7.990963179   10.998951786
  496 FADO  C7M     4967    7.736480748    7.878186616   10.895572719
  496 FADO  C8      4968    7.733931031    7.955119596   11.133176382
  496 FADO  C8M     4969    7.681475688    7.815014922   11.165200208
  496 FADO  C9      4970    7.769299152    8.044396609   11.233668496
  496 FADO  H9      4971    7.805005789    8.005404269   11.328975489
  496 FADO  C1'     4972    0.001461823    8.235747298    0.110951929
  496 FADO  C2'     4973    0.102568951    8.213221446    0.223546917
  496 FADO  O2'     4974    0.194168884    8.112401085    0.180021492
  496 FADO  HB      4975    0.220944561    8.099413247    0.275490425
  496 FADO  C3'     4976    0.028580520    8.164759440    0.348391330
  496 FADO  O3'     4977   -0.070508567    8.260323376    0.387082653
  496 FADO  HG      4978   -0.117323142    8.292462649    0.304769488
  496 FADO  C4'     4979    0.130525667    8.152795181    0.461854052
  496 FADO  O4'     4980    0.247564761    8.079999053    0.423761555
  496 FADO  HD      4981    0.269368975    8.024023041    0.503706899
  496 FADO  C5'     4982    0.061850253    8.100994745    0.588367278
  496 FADO  O5'     4983    0.162606175    8.071505615    0.685443536
  496 FADO  P       4984    0.127077807    8.002520622    0.826499624
  496 FADO  O3P     4985    0.066124973    7.861480922    0.778449341
  496 FADO  O1P     4986    0.254487640    7.991466879    0.900982592
  496 FADO  O2P     4987    0.020277585    8.090665045    0.878732313
  496 FADO  PA      4988    0.183284194    7.752741132    0.759242993
  496 FADO  O1A     4989    0.299380963    7.805995348    0.684484081
  496 FADO  O2A     4990    0.113691912    7.639806193    0.693633923
  496 FADO  O5B     4991    0.235771962    7.697180375    0.900943427
  496 FADO  C5B     4992    0.158914385    7.601771837    0.975652439
  496 FADO  C4B     4993    0.161438882    7.633399300    1.124314583
  496 FADO  O4B     4994    0.068684670    7.535656548    1.173691929
  496 FADO  C1B     4995    0.143436585    7.455937818    1.266713959
  496 FADO  N9A     4996    0.073611415    7.327275891    1.288531203
  496 FADO  C4A     4997    0.003874381    7.289779017    1.395394265
  496 FADO  N3A     4998    7.767505207    7.351395832    1.509857392
  496 FADO  C2A     4999    7.705571023    7.290188536    1.609058581
  496 FADO  H2A     5000    7.691607273    7.335703155    1.707101127
  496 FADO  N1A     5001    7.675496882    7.162638168    1.593233363
  496 FADO  C6A     5002    7.693941061    7.093073099    1.480210396
  496 FADO  N6A     5003    7.635200262    6.973923342    1.473742381
  496 FADO  H61     5004    7.609827787    6.931776329    1.560809669
  496 FADO  H62     5005    7.589844568    6.940371197    1.391179201
  496 FADO  C5A     5006    7.755439643    7.159734857    1.374869573
  496 FADO  N7A     5007    7.794490552    7.126561709    1.252133074
  496 FADO  C8A     5008    7.861069400    7.228930803    1.199404760
  496 FADO  H8      5009    7.861166605    7.247561464    1.092008871
  496 FADO  C2B     5010    0.282751990    7.459492293    1.206016473
  496 FADO  O2B     5011    0.383663555    7.380397904    1.270493202
  496 FADO  H2B     5012    0.418695782    7.434992551    1.346610316
  496 FADO  C3B     5013    0.296231478    7.610112658    1.190604442
  496 FADO  O3B     5014    0.324676695    7.689848082    1.306472318
  496 FADO  H3B     5015    0.353836898    7.626145883    1.377841985
  497 EDSR  CD1     5016    7.306453244    0.635921953   10.926459894
  497 EDSR  HD1     5017    7.300084258    0.553540183   10.997537686
  497 EDSR  CE1     5018    7.254680928    0.763498279   10.945488882
  497 EDSR  OE1     5019    7.200829907    0.812746378   11.060247948
  497 EDSR  HE1     5020    7.214873268    0.747754363   11.134936378
  497 EDSR  dHE1    5021    7.206578350    0.791440700   11.039215454
  497 EDSR  CZ      5022    7.257734375    0.855980561   10.841764793
  497 EDSR  OH      5023    7.216710641    0.979559958   10.880987397
  497 EDSR  H       5024    7.170157698    1.016357927   10.800496876
  497 EDSR  CE2     5025    7.306706481    0.827830344   10.714765568
  497 EDSR  HE2     5026    7.303308293    0.895193568   10.629148777
  497 EDSR  CD2     5027    7.361956536    0.701710169   10.695833496
  497 EDSR  HD2     5028    7.392781100    0.676137917   10.594458470
  497 EDSR  CG      5029    7.360340290    0.610680078   10.800848206
  497 EDSR  CB      5030    7.391571015    0.464620832   10.767718654
  497 EDSR  CM      5031    7.644876706    0.472332698   10.769693539
  497 EDSR  OM1     5032    7.726988254    0.522863418   10.849234827
  497 EDSR  OM2     5033    7.673448170    0.436329452   10.653454993
  497 EDSR  CA      5034    7.519581779    0.408196505   10.829666106
  497 EDSR  N       5035    7.514521938    0.261851819   10.816830490
  497 EDSR  HN1     5036    7.517707636    0.229589165   10.722230340
  497 EDSR  HN2     5037    7.429502155    0.237866042   10.863689775
  497 EDSR  CH4     5038    7.628924942    0.196324266   10.881835925
  498 NA+   NA      5039    4.734475657    7.595736944    0.653836063
  499 NA+   NA      5040    2.628690984    1.009378133    8.285207014
  500 NA+   NA      5041    0.848811367    3.036019090    0.424148969
  501 NA+   NA      5042    2.735614713    5.644090921    0.393748244
  502 NA+   NA      5043    3.768181571    0.547035989   10.324716970
  503 NA+   NA      5044    6.588234526    8.500375140    8.945430471
  504 NA+   NA      5045    6.816511378    5.458363057   10.529471236
  505 NA+   NA      5046    2.862320522    3.060605651    1.209954760
  506 NA+   NA      5047    1.035738957    7.748014438    7.473812625
  507 NA+   NA      5048    3.136008783    6.099236893    9.667782477
  508 NA+   NA      5049    4.568113551    4.564637050    2.924555921
  509 NA+   NA      5050    6.749857834    7.870857346   10.762737484
  510 NA+   NA      5051    0.876084245    3.821477735    8.424544811
  511 NA+   NA      5052    7.458008243    5.712687408    2.409374113
  512 NA+   NA      5053    6.787114029    1.413295100    2.174959321
  513 CL-   CL      5054    2.712022096    6.468384057    9.359783236
    1 SOLV  OW      5055    5.304021323    2.329442386   10.904189833
    1 SOLV  HW1     5056    5.320527034    2.232932735   10.924522756
    1 SOLV  HW2     5057    5.349452440    2.386214115   10.972840971
    2 SOLV  OW      5058    2.491856147    0.565917948    9.502113994
    2 SOLV  HW1     5059    2.530467541    0.474352559    9.513291409
    2 SOLV  HW2     5060    2.424180588    0.582538516    9.573834084
    3 SOLV  OW      5061    3.615871201    2.296068330    4.647610916
    3 SOLV  HW1     5062    3.620877274    2.393148278    4.624149585
    3 SOLV  HW2     5063    3.638451099    2.283927823    4.744269102
    4 SOLV  OW      5064    1.892227616    0.861610554    7.358331050
    4 SOLV  HW1     5065    1.941076699    0.945665343    7.381752088
    4 SOLV  HW2     5066    1.941694680    0.782924710    7.395230123
    5 SOLV  OW      5067    4.748104554    0.650775372    8.897324179
    5 SOLV  HW1     5068    4.829615537    0.697532274    8.863123288
    5 SOLV  HW2     5069    4.671597259    0.715097219    8.900382135
    6 SOLV  OW      5070    0.266301897    4.272718094    4.070351164
    6 SOLV  HW1     5071    0.177466520    4.259851126    4.114427586
    6 SOLV  HW2     5072    0.253047112    4.287609711    3.972358550
    7 SOLV  OW      5073    5.075725148    0.857172036    1.552826527
    7 SOLV  HW1     5074    5.135560793    0.815466864    1.621239872
    7 SOLV  HW2     5075    5.006836516    0.913367866    1.598612648
    8 SOLV  OW      5076    4.924421450    7.495840881    9.708017668
    8 SOLV  HW1     5077    5.005971057    7.550029525    9.687689870
    8 SOLV  HW2     5078    4.941268575    7.400131005    9.684442372
    9 SOLV  OW      5079    3.009461214    8.170089416    5.769494871
    9 SOLV  HW1     5080    3.066975855    8.222175358    5.706414589
    9 SOLV  HW2     5081    3.000104720    8.220443665    5.855383694
   10 SOLV  OW      5082    1.539765844    5.923379043    3.349565161
   10 SOLV  HW1     5083    1.594785078    5.967776616    3.278842137
   10 SOLV  HW2     5084    1.599496108    5.870923881    3.410234317
   11 SOLV  OW      5085    6.225511332    4.105228925    5.982076408
   11 SOLV  HW1     5086    6.200513989    4.202012995    5.979258301
   11 SOLV  HW2     5087    6.314741113    4.092572719    5.938741943
   12 SOLV  OW      5088    5.126715706    6.948739753    9.378124945
   12 SOLV  HW1     5089    5.070545745    7.016955092    9.331310406
   12 SOLV  HW2     5090    5.174796844    6.991861310    9.454471069
   13 SOLV  OW      5091    5.112532668    0.361059053    5.708935626
   13 SOLV  HW1     5092    5.109300906    0.387840749    5.612643174
   13 SOLV  HW2     5093    5.150626218    0.435984292    5.763111931
   14 SOLV  OW      5094    2.829567803    2.213284192    3.573667556
   14 SOLV  HW1     5095    2.808722876    2.151478019    3.649466509
   14 SOLV  HW2     5096    2.748675039    2.267942819    3.552015344
   15 SOLV  OW      5097    0.298233819    4.668886621   11.137340521
   15 SOLV  HW1     5098    0.267257508    4.710432946   11.222864624
   15 SOLV  HW2     5099    0.354299234    4.734483648   11.086806415
   16 SOLV  OW      5100    0.265680608    4.739094661    9.636550658
   16 SOLV  HW1     5101    0.241601163    4.701187317    9.547202026
   16 SOLV  HW2     5102    0.309216775    4.828280812    9.624285578
   17 SOLV  OW      5103    0.361055566    2.257661737    9.110527989
   17 SOLV  HW1     5104    0.428536606    2.193612761    9.147189120
   17 SOLV  HW2     5105    0.375403113    2.268515500    9.012159628
   18 SOLV  OW      5106    2.740160639    7.541962338    2.115695936
   18 SOLV  HW1     5107    2.760676071    7.639833537    2.116277201
   18 SOLV  HW2     5108    2.695547298    7.516746366    2.201566878
   19 SOLV  OW      5109    5.360717474    6.865249420    7.859157656
   19 SOLV  HW1     5110    5.444265743    6.829341572    7.900754765
   19 SOLV  HW2     5111    5.285608503    6.859509376    7.924927775
   20 SOLV  OW      5112    3.857159752    5.723817539    4.759989939
   20 SOLV  HW1     5113    3.914260499    5.644044626    4.779375268
   20 SOLV  HW2     5114    3.810820977    5.711121279    4.672288182
   21 SOLV  OW      5115    1.900762282    1.392072516    4.324120922
   21 SOLV  HW1     5116    1.991488854    1.430918395    4.308006218
   21 SOLV  HW2     5117    1.833704346    1.439071830    4.266725013
   22 SOLV  OW      5118    0.219208796    0.442662096    5.742992274
   22 SOLV  HW1     5119    0.124254088    0.412830253    5.752670633
   22 SOLV  HW2     5120    0.226421923    0.506605631    5.666447070
   23 SOLV  OW      5121    1.945153894    3.466239770    1.889660564
   23 SOLV  HW1     5122    1.966399721    3.513105927    1.803915627
   23 SOLV  HW2     5123    1.983846350    3.374048831    1.887732713
   24 SOLV  OW      5124    0.864705285    6.812242438    4.855798878
   24 SOLV  HW1     5125    0.863640091    6.718969794    4.819756681
   24 SOLV  HW2     5126    0.916114864    6.871394298    4.793685621
   25 SOLV  OW      5127    4.466268889    0.420872257    3.556242027
   25 SOLV  HW1     5128    4.414755717    0.343568227    3.593261978
   25 SOLV  HW2     5129    4.433174736    0.505771405    3.597435493
   26 SOLV  OW      5130    6.205708413    3.350423468    7.552836176
   26 SOLV  HW1     5131    6.217947029    3.285566730    7.477710754
   26 SOLV  HW2     5132    6.108121468    3.367162829    7.566856374
   27 SOLV  OW      5133    0.639105325    0.096814640    3.377816081
   27 SOLV  HW1     5134    0.566117444    0.152972106    3.338840145
   27 SOLV  HW2     5135    0.726130152    0.120640535    3.334699770
   28 SOLV  OW      5136    4.266514027    8.489870118    2.752142597
   28 SOLV  HW1     5137    4.333166533    8.415466121    2.747509173
   28 SOLV  HW2     5138    4.187528611    8.467468449    2.695050911
   29 SOLV  OW      5139    4.791462860    2.347451325    9.074378503
   29 SOLV  HW1     5140    4.800285774    2.272762210    9.140285475
   29 SOLV  HW2     5141    4.771404476    2.432546215    9.122922173
   30 SOLV  OW      5142    2.228193691    6.499634339    4.869656236
   30 SOLV  HW1     5143    2.187218855    6.450184441    4.793002314
   30 SOLV  HW2     5144    2.167250831    6.573703567    4.897935051
   31 SOLV  OW      5145    5.509412159    2.228953531   10.362445134
   31 SOLV  HW1     5146    5.556482164    2.149310318   10.400410712
   31 SOLV  HW2     5147    5.410851871    2.219108756   10.376192224
   32 SOLV  OW      5148    5.887634332    6.683096040    7.205485022
   32 SOLV  HW1     5149    5.957908176    6.623492853    7.166639024
   32 SOLV  HW2     5150    5.929712689    6.746083458    7.270769244
   33 SOLV  OW      5151    4.581376372    3.282550975   11.224914188
   33 SOLV  HW1     5152    4.559273550    3.264113359   11.320682187
   33 SOLV  HW2     5153    4.542125063    3.210894542   11.167253903
   34 SOLV  OW      5154    0.512765888    5.541360891   11.153488381
   34 SOLV  HW1     5155    0.457130163    5.466201853   11.118051320
   34 SOLV  HW2     5156    0.516231896    5.536089220   11.253289235
   35 SOLV  OW      5157    1.885883420    5.197551444    9.044807461
   35 SOLV  HW1     5158    1.867300250    5.113391632    9.095520500
   35 SOLV  HW2     5159    1.945010008    5.256964373    9.099343301
   36 SOLV  OW      5160    5.168625859    7.352879563    2.160328351
   36 SOLV  HW1     5161    5.232913730    7.384651566    2.230024984
   36 SOLV  HW2     5162    5.217646603    7.336621212    2.074697735
   37 SOLV  OW      5163    4.134543444    2.911166763    5.109716932
   37 SOLV  HW1     5164    4.056795657    2.895314796    5.170577061
   37 SOLV  HW2     5165    4.187238932    2.826704636    5.100265547
   38 SOLV  OW      5166    6.087974034    0.913449107    6.055570808
   38 SOLV  HW1     5167    6.006516815    0.926590018    5.999072783
   38 SOLV  HW2     5168    6.072777956    0.837490115    6.118810831
   39 SOLV  OW      5169    5.026982638    4.270453595    4.527496168
   39 SOLV  HW1     5170    5.094651045    4.199341949    4.546579659
   39 SOLV  HW2     5171    4.945351730    4.228886289    4.487389890
   40 SOLV  OW      5172    4.596344761    1.581332197    6.502673627
   40 SOLV  HW1     5173    4.623092452    1.647309024    6.572899310
   40 SOLV  HW2     5174    4.527634465    1.518975276    6.539963229
   41 SOLV  OW      5175    4.104233303    2.881840814    4.520337415
   41 SOLV  HW1     5176    4.123411685    2.787910851    4.491888847
   41 SOLV  HW2     5177    4.165770064    2.907297708    4.594937601
   42 SOLV  OW      5178    3.610133422    3.048940452    6.818973874
   42 SOLV  HW1     5179    3.543941064    3.069047235    6.746764072
   42 SOLV  HW2     5180    3.641963957    3.134506218    6.859782533
   43 SOLV  OW      5181    7.039633039    4.293321741    0.778805375
   43 SOLV  HW1     5182    7.125096583    4.258355765    0.740420836
   43 SOLV  HW2     5183    6.962610701    4.260272650    0.724258985
   44 SOLV  OW      5184    4.068153675    5.198075488    3.697522613
   44 SOLV  HW1     5185    4.150961416    5.199835255    3.641488789
   44 SOLV  HW2     5186    3.993519634    5.242668563    3.648113961
   45 SOLV  OW      5187    2.815518995    6.448770381    1.446819595
   45 SOLV  HW1     5188    2.855252148    6.434772356    1.537513147
   45 SOLV  HW2     5189    2.717172091    6.431022272    1.450413158
   46 SOLV  OW      5190    3.645521399    5.119335881    5.937798760
   46 SOLV  HW1     5191    3.635759831    5.069942965    6.024199229
   46 SOLV  HW2     5192    3.556234636    5.153831934    5.908852850
   47 SOLV  OW      5193    0.241065958    2.666498630    6.136755635
   47 SOLV  HW1     5194    0.171946745    2.719653074    6.185716298
   47 SOLV  HW2     5195    0.229323148    2.679236852    6.038267826
   48 SOLV  OW      5196    5.578493196    0.714201659    9.846282141
   48 SOLV  HW1     5197    5.534564593    0.761970230    9.922363978
   48 SOLV  HW2     5198    5.605766838    0.622608793    9.875725153
   49 SOLV  OW      5199    5.584155873    7.041521374    7.544743061
   49 SOLV  HW1     5200    5.638445189    7.121995117    7.520729791
   49 SOLV  HW2     5201    5.542054270    7.055257854    7.634402472
   50 SOLV  OW      5202    6.133144917    1.511056207    0.967024300
   50 SOLV  HW1     5203    6.037927137    1.523502724    0.939119564
   50 SOLV  HW2     5204    6.183915415    1.466430230    0.893329807
   51 SOLV  OW      5205    5.457983627    1.448242954    0.018693463
   51 SOLV  HW1     5206    5.423127085    1.432350217   -0.073677737
   51 SOLV  HW2     5207    5.506839863    1.535455953    0.021337581
   52 SOLV  OW      5208    4.307575409    3.514722881    0.791098291
   52 SOLV  HW1     5209    4.215651023    3.509138643    0.752127362
   52 SOLV  HW2     5210    4.312006417    3.459180199    0.874136881
   53 SOLV  OW      5211    3.908704648    2.039417046    3.385303613
   53 SOLV  HW1     5212    3.813402825    2.052347672    3.357911238
   53 SOLV  HW2     5213    3.937330361    1.946146430    3.363367922
   54 SOLV  OW      5214    2.170196968    7.831671832    1.962309176
   54 SOLV  HW1     5215    2.174517111    7.921045201    2.006960425
   54 SOLV  HW2     5216    2.094524376    7.778814696    2.000777280
   55 SOLV  OW      5217    4.565045661    0.894822723    1.857498390
   55 SOLV  HW1     5218    4.656783604    0.855907942    1.849143014
   55 SOLV  HW2     5219    4.502311562    0.825128713    1.892242517
   56 SOLV  OW      5220    4.287833645    0.940875218    7.245432037
   56 SOLV  HW1     5221    4.241108870    1.004773990    7.306536306
   56 SOLV  HW2     5222    4.269896470    0.847113638    7.275214795
   57 SOLV  OW      5223    0.706579003    1.360478850    3.802274152
   57 SOLV  HW1     5224    0.692362408    1.409402916    3.888322477
   57 SOLV  HW2     5225    0.752240372    1.273416412    3.820581591
   58 SOLV  OW      5226    1.709636500    3.563451563    9.847427265
   58 SOLV  HW1     5227    1.620811196    3.550256293    9.803427852
   58 SOLV  HW2     5228    1.695989308    3.587392353    9.943555208
   59 SOLV  OW      5229    2.829946650    7.277044251    8.742285179
   59 SOLV  HW1     5230    2.750473906    7.236072275    8.697503753
   59 SOLV  HW2     5231    2.869552965    7.211400732    8.806490080
   60 SOLV  OW      5232    1.743939911    5.528922361    8.757194201
   60 SOLV  HW1     5233    1.744273816    5.429426280    8.767215167
   60 SOLV  HW2     5234    1.816649915    5.568329835    8.813410892
   61 SOLV  OW      5235    1.277529488    7.694538178    6.793827878
   61 SOLV  HW1     5236    1.371625748    7.722689796    6.775029535
   61 SOLV  HW2     5237    1.222019469    7.775209392    6.814096309
   62 SOLV  OW      5238    5.765993587    5.073716891    5.406409644
   62 SOLV  HW1     5239    5.694454456    5.019027747    5.362920685
   62 SOLV  HW2     5240    5.807760092    5.134052976    5.338475162
   63 SOLV  OW      5241    6.397102415    1.266505256    4.420844434
   63 SOLV  HW1     5242    6.338327375    1.253832242    4.340938961
   63 SOLV  HW2     5243    6.477239751    1.207202834    4.413019540
   64 SOLV  OW      5244    1.376506293    3.852806946    0.282439281
   64 SOLV  HW1     5245    1.295391085    3.828644188    0.229180693
   64 SOLV  HW2     5246    1.363212437    3.942518333    0.324571937
   65 SOLV  OW      5247    2.573231947    7.035085863    1.619676562
   65 SOLV  HW1     5248    2.638560038    6.959597807    1.613864635
   65 SOLV  HW2     5249    2.593291523    7.090375464    1.700550968
   66 SOLV  OW      5250    0.735416909    6.284985714    8.664290391
   66 SOLV  HW1     5251    0.802653302    6.211131778    8.659303392
   66 SOLV  HW2     5252    0.684067889    6.289158275    8.578582289
   67 SOLV  OW      5253    1.358458373    5.832538507    1.990671198
   67 SOLV  HW1     5254    1.340064149    5.930813408    1.992591897
   67 SOLV  HW2     5255    1.272278440    5.782671854    1.981380507
   68 SOLV  OW      5256    4.133066203    4.212082838    6.401399660
   68 SOLV  HW1     5257    4.209106674    4.207698322    6.466196554
   68 SOLV  HW2     5258    4.109704054    4.307718208    6.383845385
   69 SOLV  OW      5259    7.228921807    5.299103169    3.715706790
   69 SOLV  HW1     5260    7.163380033    5.293747813    3.791043211
   69 SOLV  HW2     5261    7.220332841    5.217740958    3.658205500
   70 SOLV  OW      5262    2.942125640    7.021507097    5.529554215
   70 SOLV  HW1     5263    2.962238860    7.066243342    5.616698549
   70 SOLV  HW2     5264    3.013937283    7.043394508    5.463493702
   71 SOLV  OW      5265    2.265293989    6.160108795    3.425263502
   71 SOLV  HW1     5266    2.167144973    6.174088462    3.438354584
   71 SOLV  HW2     5267    2.313131702    6.176796896    3.511478720
   72 SOLV  OW      5268    3.160816173    0.648862720    6.456380866
   72 SOLV  HW1     5269    3.164340475    0.577233407    6.386690194
   72 SOLV  HW2     5270    3.253809628    0.677346396    6.479637634
   73 SOLV  OW      5271    5.215887552    7.106421504    1.730777423
   73 SOLV  HW1     5272    5.268453102    7.086855096    1.647988159
   73 SOLV  HW2     5273    5.123688507    7.068858674    1.721376821
   74 SOLV  OW      5274    1.873219108    7.493002867    7.223349241
   74 SOLV  HW1     5275    1.814501049    7.425508386    7.178664375
   74 SOLV  HW2     5276    1.953778324    7.447324153    7.261080872
   75 SOLV  OW      5277    2.266327295    3.524917893    3.202458820
   75 SOLV  HW1     5278    2.328965311    3.522360139    3.124548909
   75 SOLV  HW2     5279    2.222053939    3.614482414    3.206706960
   76 SOLV  OW      5280    3.004690461    1.331080422    4.987401582
   76 SOLV  HW1     5281    3.033167401    1.236809878    5.004784195
   76 SOLV  HW2     5282    2.969324895    1.338563186    4.894163747
   77 SOLV  OW      5283    3.920059804    1.301064848    9.316790483
   77 SOLV  HW1     5284    3.943909996    1.208185715    9.288424407
   77 SOLV  HW2     5285    3.977489568    1.328101264    9.394061551
   78 SOLV  OW      5286    2.621212949    7.967625435    9.199701742
   78 SOLV  HW1     5287    2.700810386    7.956576229    9.259217906
   78 SOLV  HW2     5288    2.538065938    7.969417328    9.255230118
   79 SOLV  OW      5289    3.536595391    0.541710605   10.237022476
   79 SOLV  HW1     5290    3.477314069    0.617921665   10.210991709
   79 SOLV  HW2     5291    3.491792746    0.455295682   10.214105454
   80 SOLV  OW      5292    4.141760609    7.287497470    6.827054829
   80 SOLV  HW1     5293    4.109868086    7.194044583    6.842848622
   80 SOLV  HW2     5294    4.239559627    7.293182440    6.847130618
   81 SOLV  OW      5295    2.474062500    6.288784435    4.603554998
   81 SOLV  HW1     5296    2.560914772    6.304021521    4.650719893
   81 SOLV  HW2     5297    2.448141882    6.371600521    4.553859529
   82 SOLV  OW      5298    1.174616275    7.687786524    6.293842412
   82 SOLV  HW1     5299    1.093985771    7.628726812    6.290575125
   82 SOLV  HW2     5300    1.165236296    7.752863203    6.369188371
   83 SOLV  OW      5301    5.981319320    4.624978045    0.021784372
   83 SOLV  HW1     5302    5.904813337    4.580571174    0.068420163
   83 SOLV  HW2     5303    5.971798555    4.612698540   -0.077001164
   84 SOLV  OW      5304    5.424688249    7.471855387    5.997747654
   84 SOLV  HW1     5305    5.365211662    7.392376206    6.009814012
   84 SOLV  HW2     5306    5.518726454    7.446937200    6.020896657
   85 SOLV  OW      5307    1.762368824    3.196608269    9.783394501
   85 SOLV  HW1     5308    1.747367296    3.118288755    9.723053648
   85 SOLV  HW2     5309    1.711660315    3.183275908    9.868546731
   86 SOLV  OW      5310    4.724438421    7.358298577    2.530288251
   86 SOLV  HW1     5311    4.730128040    7.433260920    2.464346947
   86 SOLV  HW2     5312    4.790429554    7.287271211    2.505787177
   87 SOLV  OW      5313    2.712863870    6.301236555    0.868297417
   87 SOLV  HW1     5314    2.634450658    6.239221050    0.870630044
   87 SOLV  HW2     5315    2.722556296    6.346072340    0.957155742
   88 SOLV  OW      5316    6.923459169    7.722664643    7.235973022
   88 SOLV  HW1     5317    6.829007606    7.689942721    7.238832614
   88 SOLV  HW2     5318    6.928559894    7.804848980    7.179230380
   89 SOLV  OW      5319    4.875635547    4.244006117    6.401768731
   89 SOLV  HW1     5320    4.865535187    4.304548196    6.322821700
   89 SOLV  HW2     5321    4.967378497    4.204216936    6.401740121
   90 SOLV  OW      5322    2.135888073    6.160819282    1.149144838
   90 SOLV  HW1     5323    2.192552753    6.238837912    1.122645698
   90 SOLV  HW2     5324    2.055707704    6.156096451    1.089573241
   91 SOLV  OW      5325    4.096461100    5.855512034    3.841972496
   91 SOLV  HW1     5326    4.164096843    5.782632038    3.831301124
   91 SOLV  HW2     5327    4.140098117    5.935798261    3.882592089
   92 SOLV  OW      5328    7.127787910    0.589583901    4.066827816
   92 SOLV  HW1     5329    7.081392272    0.522769271    4.124993339
   92 SOLV  HW2     5330    7.204650687    0.629568824    4.116760749
   93 SOLV  OW      5331    5.166929034    7.381242898    3.090593828
   93 SOLV  HW1     5332    5.184708853    7.311219393    3.021451994
   93 SOLV  HW2     5333    5.081913061    7.429047827    3.068526529
   94 SOLV  OW      5334    7.603859497    6.190329290    7.459442177
   94 SOLV  HW1     5335    7.626232179    6.278089936    7.417045174
   94 SOLV  HW2     5336    7.511509652    6.194321607    7.497594139
   95 SOLV  OW      5337    7.429322335    4.680853321    1.406667779
   95 SOLV  HW1     5338    7.421093322    4.623734216    1.324999678
   95 SOLV  HW2     5339    7.339636758    4.690368602    1.449864438
   96 SOLV  OW      5340    3.389557714    2.694439129    6.063526356
   96 SOLV  HW1     5341    3.452153291    2.766602916    6.033959604
   96 SOLV  HW2     5342    3.298348821    2.733033119    6.077362256
   97 SOLV  OW      5343    4.100478689    0.355493889    4.781448555
   97 SOLV  HW1     5344    4.098957818    0.437903770    4.724824645
   97 SOLV  HW2     5345    4.195076939    0.332493093    4.804299535
   98 SOLV  OW      5346    3.683216551    6.505910467    9.810820612
   98 SOLV  HW1     5347    3.662688482    6.438342672    9.881624341
   98 SOLV  HW2     5348    3.608803762    6.507878134    9.744046036
   99 SOLV  OW      5349    0.988240385    1.411354848    5.145238423
   99 SOLV  HW1     5350    1.006173388    1.413938947    5.046893189
   99 SOLV  HW2     5351    0.897592490    1.372420039    5.161579625
  100 SOLV  OW      5352    6.863940919    5.469783375   10.299968409
  100 SOLV  HW1     5353    6.881835894    5.516185569   10.213212457
  100 SOLV  HW2     5354    6.946046518    5.420663925   10.329053555
  101 SOLV  OW      5355    0.109868841    3.717226230   10.038730430
  101 SOLV  HW1     5356    0.068332268    3.795047926    9.991629550
  101 SOLV  HW2     5357    0.207897195    3.714843715   10.019114789
  102 SOLV  OW      5358    7.324754796    4.164690014    1.816028596
  102 SOLV  HW1     5359    7.374352871    4.130813611    1.895981276
  102 SOLV  HW2     5360    7.304750294    4.088475736    1.754455715
  103 SOLV  OW      5361    5.608567063    3.683914640    1.407110046
  103 SOLV  HW1     5362    5.566356265    3.635809661    1.483948504
  103 SOLV  HW2     5363    5.537476397    3.714196409    1.343634585
  104 SOLV  OW      5364    6.462700516    1.918529465   11.244683475
  104 SOLV  HW1     5365    6.430084034    2.012579948   11.254203912
  104 SOLV  HW2     5366    6.433622999    1.864977935   11.323972363
  105 SOLV  OW      5367    3.247934759    8.032976772    8.085218658
  105 SOLV  HW1     5368    3.224852275    7.971793347    8.160874322
  105 SOLV  HW2     5369    3.345460549    8.025114714    8.064557075
  106 SOLV  OW      5370    5.644922542    7.937029073    6.636954724
  106 SOLV  HW1     5371    5.609505001    8.013513242    6.690767203
  106 SOLV  HW2     5372    5.583412007    7.858690307    6.645872051
  107 SOLV  OW      5373    6.604043925    5.495688018    6.089626502
  107 SOLV  HW1     5374    6.556926952    5.478990619    6.176235826
  107 SOLV  HW2     5375    6.679851700    5.559158114    6.104617302
  108 SOLV  OW      5376    2.323502667    4.685185861    7.559193604
  108 SOLV  HW1     5377    2.243597193    4.745281382    7.561099760
  108 SOLV  HW2     5378    2.294960638    4.592548603    7.534622912
  109 SOLV  OW      5379    5.471392043    1.031372670    1.292339447
  109 SOLV  HW1     5380    5.541206216    1.012563956    1.361420841
  109 SOLV  HW2     5381    5.405622877    0.956078568    1.290054445
  110 SOLV  OW      5382    5.324542478    7.017412140    7.254356994
  110 SOLV  HW1     5383    5.362162767    6.939000359    7.303715816
  110 SOLV  HW2     5384    5.399300258    7.075366664    7.221913962
  111 SOLV  OW      5385    4.511497111    2.195953792    4.458872180
  111 SOLV  HW1     5386    4.425537239    2.149367539    4.479863496
  111 SOLV  HW2     5387    4.535515864    2.180036737    4.363113309
  112 SOLV  OW      5388    4.986534229    2.306882038    6.921434688
  112 SOLV  HW1     5389    5.051916918    2.342195152    6.988353507
  112 SOLV  HW2     5390    4.900815637    2.283880378    6.967513349
  113 SOLV  OW      5391    4.094507022    7.028702209    6.358749456
  113 SOLV  HW1     5392    4.176517492    7.015507773    6.414428752
  113 SOLV  HW2     5393    4.015816768    6.988019315    6.405147121
  114 SOLV  OW      5394    6.430336162    5.915537222    7.131030749
  114 SOLV  HW1     5395    6.485696573    5.839119810    7.097931113
  114 SOLV  HW2     5396    6.475687885    5.958092534    7.209339772
  115 SOLV  OW      5397    6.518944386    7.370461137    4.812735734
  115 SOLV  HW1     5398    6.465722589    7.443324444    4.855844654
  115 SOLV  HW2     5399    6.614167173    7.399626154    4.803679647
  116 SOLV  OW      5400    6.294474947    6.544197135    8.381211612
  116 SOLV  HW1     5401    6.350731096    6.625067726    8.364030462
  116 SOLV  HW2     5402    6.198159011    6.566926045    8.366836170
  117 SOLV  OW      5403    6.863071943    2.254667678    2.738204654
  117 SOLV  HW1     5404    6.944181012    2.209079921    2.774852433
  117 SOLV  HW2     5405    6.890858245    2.322711356    2.670396295
  118 SOLV  OW      5406    6.501258504    1.565402982    9.240481075
  118 SOLV  HW1     5407    6.495966329    1.547480946    9.338719498
  118 SOLV  HW2     5408    6.470684077    1.484576975    9.190158327
  119 SOLV  OW      5409    3.173059438    6.851130517    8.636386847
  119 SOLV  HW1     5410    3.124664781    6.783423128    8.691827724
  119 SOLV  HW2     5411    3.262871676    6.815296459    8.610898720
  120 SOLV  OW      5412    0.871850448    1.997381486    7.778430831
  120 SOLV  HW1     5413    0.939625369    1.964952521    7.844422679
  120 SOLV  HW2     5414    0.853583362    1.925497125    7.711356563
  121 SOLV  OW      5415    3.604802385    7.927633955    6.162460484
  121 SOLV  HW1     5416    3.685567119    7.880334234    6.197671077
  121 SOLV  HW2     5417    3.628867630    7.976975552    6.078876690
  122 SOLV  OW      5418    0.293116673    5.711066442   10.565607890
  122 SOLV  HW1     5419    0.311089701    5.620356083   10.527547600
  122 SOLV  HW2     5420    0.210879468    5.749225319   10.523406808
  123 SOLV  OW      5421    0.224331604    2.863814232    1.370498505
  123 SOLV  HW1     5422    0.132794394    2.836371313    1.399957611
  123 SOLV  HW2     5423    0.279566845    2.782300626    1.353045081
  124 SOLV  OW      5424    6.987993029    1.212072055    8.252903851
  124 SOLV  HW1     5425    6.965013482    1.115580524    8.240202584
  124 SOLV  HW2     5426    6.914253474    1.268969669    8.216501404
  125 SOLV  OW      5427    3.007529786    3.243208113    1.191837122
  125 SOLV  HW1     5428    3.107453590    3.244444789    1.188128165
  125 SOLV  HW2     5429    2.973982400    3.333989283    1.217003622
  126 SOLV  OW      5430    5.375810317    5.818732647    0.031595938
  126 SOLV  HW1     5431    5.468974480    5.796187320    0.060094672
  126 SOLV  HW2     5432    5.337406585    5.886776086    0.094007747
  127 SOLV  OW      5433    2.713505215    6.121540793    5.182500846
  127 SOLV  HW1     5434    2.616020910    6.138464928    5.167994989
  127 SOLV  HW2     5435    2.738954480    6.150313372    5.274829352
  128 SOLV  OW      5436    2.077398539    7.571362554    9.050488734
  128 SOLV  HW1     5437    2.067805534    7.667265429    9.077146303
  128 SOLV  HW2     5438    2.003960644    7.546853433    8.987194353
  129 SOLV  OW      5439    3.736223891    6.400853752   10.113127006
  129 SOLV  HW1     5440    3.647023435    6.400661825   10.158329122
  129 SOLV  HW2     5441    3.736924364    6.332141072   10.040476607
  130 SOLV  OW      5442    5.613893093    4.384940714    9.393718467
  130 SOLV  HW1     5443    5.553967565    4.446597637    9.342656622
  130 SOLV  HW2     5444    5.642278481    4.428998063    9.478884167
  131 SOLV  OW      5445    5.031368346    2.851036194    3.550848762
  131 SOLV  HW1     5446    5.016764499    2.820525544    3.644954201
  131 SOLV  HW2     5447    5.086582487    2.934410895    3.551028292
  132 SOLV  OW      5448    5.746302367    7.473185285    7.804588913
  132 SOLV  HW1     5449    5.730881699    7.381493595    7.841397149
  132 SOLV  HW2     5450    5.726054917    7.473631962    7.706661150
  133 SOLV  OW      5451    5.189230221    3.660779704    2.964603971
  133 SOLV  HW1     5452    5.144378462    3.714794362    2.893395050
  133 SOLV  HW2     5453    5.121539880    3.632393124    3.032517234
  134 SOLV  OW      5454    7.180368839    7.028287718    4.735967371
  134 SOLV  HW1     5455    7.136102337    6.938825717    4.729882455
  134 SOLV  HW2     5456    7.116437224    7.099202669    4.706238018
  135 SOLV  OW      5457    6.860671725    2.518292464    6.290125468
  135 SOLV  HW1     5458    6.861105408    2.587931399    6.361890381
  135 SOLV  HW2     5459    6.767474064    2.506242079    6.255934829
  136 SOLV  OW      5460    1.681487385    7.209440456   10.025738770
  136 SOLV  HW1     5461    1.712412525    7.140226263    9.960523569
  136 SOLV  HW2     5462    1.641411863    7.164478428   10.105565922
  137 SOLV  OW      5463    3.751563974    4.445495190    5.498601775
  137 SOLV  HW1     5464    3.708743540    4.460599477    5.409505270
  137 SOLV  HW2     5465    3.769642293    4.533623717    5.542265734
  138 SOLV  OW      5466    5.093694987    8.271709417    8.252807292
  138 SOLV  HW1     5467    5.135637802    8.352091579    8.294991387
  138 SOLV  HW2     5468    5.152158057    8.238607457    8.178737349
  139 SOLV  OW      5469    0.122630503    6.296888518    4.388643636
  139 SOLV  HW1     5470    0.115786782    6.365283862    4.316012787
  139 SOLV  HW2     5471    0.217456807    6.290711810    4.419785379
  140 SOLV  OW      5472    2.559535760    1.658171847    0.994187674
  140 SOLV  HW1     5473    2.490965893    1.716328906    0.950416487
  140 SOLV  HW2     5474    2.635127528    1.714759517    1.027107483
  141 SOLV  OW      5475    7.350026915    6.863558079    1.941208664
  141 SOLV  HW1     5476    7.392060896    6.938482037    1.992390195
  141 SOLV  HW2     5477    7.395736445    6.853817016    1.852801903
  142 SOLV  OW      5478    2.355554215    2.418809735    4.791920371
  142 SOLV  HW1     5479    2.303469078    2.384307960    4.870002420
  142 SOLV  HW2     5480    2.296781201    2.477048453    4.735759947
  143 SOLV  OW      5481    4.509605260    5.897562138   10.688007164
  143 SOLV  HW1     5482    4.552177024    5.807079706   10.687260556
  143 SOLV  HW2     5483    4.569046323    5.961970649   10.736156310
  144 SOLV  OW      5484    0.549729631    4.352797136    0.433846036
  144 SOLV  HW1     5485    0.621496869    4.284260886    0.446186159
  144 SOLV  HW2     5486    0.467682505    4.308919077    0.397199598
  145 SOLV  OW      5487    1.194581080    4.882491450    8.355874404
  145 SOLV  HW1     5488    1.166444482    4.961706225    8.301713834
  145 SOLV  HW2     5489    1.253735086    4.912570562    8.430681060
  146 SOLV  OW      5490    0.553867384    5.987752507    4.476773592
  146 SOLV  HW1     5491    0.469001823    5.961332880    4.522597622
  146 SOLV  HW2     5492    0.619541122    6.020654494    4.544629396
  147 SOLV  OW      5493    1.016406547    6.160400142    1.800146231
  147 SOLV  HW1     5494    1.095923636    6.116821776    1.842311968
  147 SOLV  HW2     5495    0.957837083    6.198986503    1.871425366
  148 SOLV  OW      5496    0.974697858    7.645733142    4.303948812
  148 SOLV  HW1     5497    0.969724806    7.744530657    4.289308488
  148 SOLV  HW2     5498    0.885295641    7.611835758    4.333243766
  149 SOLV  OW      5499    1.538030157    0.471746437    9.799172797
  149 SOLV  HW1     5500    1.588334905    0.408283911    9.740504807
  149 SOLV  HW2     5501    1.549691324    0.445072447    9.894841427
  150 SOLV  OW      5502    2.618793955    2.842829831    6.531632888
  150 SOLV  HW1     5503    2.567315831    2.891934499    6.601908639
  150 SOLV  HW2     5504    2.562458770    2.833354604    6.449556376
  151 SOLV  OW      5505    5.593622755    1.551018242    1.019191870
  151 SOLV  HW1     5506    5.642496157    1.628870813    0.979817179
  151 SOLV  HW2     5507    5.616076291    1.543234356    1.116327012
  152 SOLV  OW      5508    0.188770863    6.531968533    6.805868964
  152 SOLV  HW1     5509    0.104631450    6.539606864    6.752369290
  152 SOLV  HW2     5510    0.252076838    6.604557062    6.778975361
  153 SOLV  OW      5511    2.906097033    4.122406499   10.596107573
  153 SOLV  HW1     5512    2.813709637    4.160676001   10.596048087
  153 SOLV  HW2     5513    2.967317889    4.183022964   10.545336836
  154 SOLV  OW      5514    6.445123591    0.723984327    6.612013767
  154 SOLV  HW1     5515    6.522655847    0.746385590    6.552963234
  154 SOLV  HW2     5516    6.416128805    0.805917072    6.661473679
  155 SOLV  OW      5517    3.228320548    8.406205925    2.780364430
  155 SOLV  HW1     5518    3.210745054    8.337818419    2.851175908
  155 SOLV  HW2     5519    3.255334553    8.360345328    2.695706084
  156 SOLV  OW      5520    5.067866160    2.880066981   10.988327711
  156 SOLV  HW1     5521    5.119521429    2.794479995   10.985754967
  156 SOLV  HW2     5522    4.980228776    2.867518063   10.941828063
  157 SOLV  OW      5523    2.780631459    3.568487199    3.562306439
  157 SOLV  HW1     5524    2.693897442    3.539970920    3.521513754
  157 SOLV  HW2     5525    2.767954749    3.583721186    3.660322894
  158 SOLV  OW      5526    2.740748102    5.698260748    4.040741974
  158 SOLV  HW1     5527    2.687051971    5.621625422    4.076008357
  158 SOLV  HW2     5528    2.798932222    5.666527488    3.965857832
  159 SOLV  OW      5529    3.069394849    2.002062833    4.873909622
  159 SOLV  HW1     5530    3.115615846    2.060841807    4.807511508
  159 SOLV  HW2     5531    3.000044400    2.055041086    4.922733433
  160 SOLV  OW      5532    0.267036226    5.118961564    6.604694320
  160 SOLV  HW1     5533    0.267041233    5.168741671    6.691423330
  160 SOLV  HW2     5534    0.301098179    5.178613388    6.532020556
  161 SOLV  OW      5535    0.916260061    5.357291580    0.961592054
  161 SOLV  HW1     5536    0.901055697    5.451257544    0.992239080
  161 SOLV  HW2     5537    0.869446594    5.342666515    0.874445037
  162 SOLV  OW      5538    1.551604036    6.791375099    8.615519747
  162 SOLV  HW1     5539    1.621001573    6.781662885    8.544177788
  162 SOLV  HW2     5540    1.568611975    6.875168224    8.667379341
  163 SOLV  OW      5541    4.754233339    7.163694508    3.940077405
  163 SOLV  HW1     5542    4.718911643    7.110913665    4.017320697
  163 SOLV  HW2     5543    4.795973976    7.101691401    3.873644482
  164 SOLV  OW      5544    7.009762423    2.232794929    9.237616716
  164 SOLV  HW1     5545    7.038617674    2.145783632    9.197661595
  164 SOLV  HW2     5546    6.981979936    2.218284543    9.332577600
  165 SOLV  OW      5547    1.754188567    7.827863753    5.822893455
  165 SOLV  HW1     5548    1.813665273    7.817726617    5.902641572
  165 SOLV  HW2     5549    1.810083036    7.834212539    5.740216606
  166 SOLV  OW      5550    0.530579383    5.036008149    8.061583043
  166 SOLV  HW1     5551    0.585476905    4.997904586    7.987189566
  166 SOLV  HW2     5552    0.531429047    5.135842068    8.055882219
  167 SOLV  OW      5553    4.131171014    3.433278893    1.400250389
  167 SOLV  HW1     5554    4.041939326    3.414001568    1.359432789
  167 SOLV  HW2     5555    4.159763588    3.525896601    1.375664557
  168 SOLV  OW      5556    1.225553904    3.276035475    6.441070586
  168 SOLV  HW1     5557    1.235833793    3.209593254    6.515095706
  168 SOLV  HW2     5558    1.217791475    3.367971783    6.479637634
  169 SOLV  OW      5559    6.446910418    3.921177496   10.288970522
  169 SOLV  HW1     5560    6.393623532    3.948670483   10.368999496
  169 SOLV  HW2     5561    6.458568962    3.821859752   10.289201907
  170 SOLV  OW      5562    1.606693842    8.158871499    5.920866757
  170 SOLV  HW1     5563    1.543730743    8.216125281    5.973379856
  170 SOLV  HW2     5564    1.600014429    8.182270215    5.823872402
  171 SOLV  OW      5565    1.915094808    1.414176411    9.914123640
  171 SOLV  HW1     5566    1.917291238    1.432252942    9.815795571
  171 SOLV  HW2     5567    2.003664051    1.437470850    9.954284039
  172 SOLV  OW      5568    5.768658151    7.665092603    3.146063315
  172 SOLV  HW1     5569    5.857130835    7.641241875    3.106016880
  172 SOLV  HW2     5570    5.695296550    7.625731740    3.090666545
  173 SOLV  OW      5571    6.956752282    6.717306349    6.261146657
  173 SOLV  HW1     5572    6.878093737    6.769042084    6.294854737
  173 SOLV  HW2     5573    6.924888249    6.634582650    6.214870586
  174 SOLV  OW      5574    5.013754704    7.279511048    3.329703949
  174 SOLV  HW1     5575    4.972556946    7.307932079    3.243130388
  174 SOLV  HW2     5576    4.982008808    7.339620039    3.403046239
  175 SOLV  OW      5577    4.948926338    6.364009516    0.065626397
  175 SOLV  HW1     5578    5.025960299    6.377050291    0.003210803
  175 SOLV  HW2     5579    4.967905641    6.286843709    0.126332493
  176 SOLV  OW      5580    3.116765977    1.401001884    6.898493586
  176 SOLV  HW1     5581    3.034217158    1.444575720    6.934368413
  176 SOLV  HW2     5582    3.186397998    1.470659773    6.881197756
  177 SOLV  OW      5583    0.890717157    5.633074993    5.972023731
  177 SOLV  HW1     5584    0.903218570    5.534349719    5.962173234
  177 SOLV  HW2     5585    0.795220487    5.656555397    5.953884377
  178 SOLV  OW      5586    5.139690440    4.743566915    1.105831473
  178 SOLV  HW1     5587    5.143110552    4.734482933    1.205359264
  178 SOLV  HW2     5588    5.164994507    4.836794735    1.079980236
  179 SOLV  OW      5589    3.255761560    0.474383375    0.030786103
  179 SOLV  HW1     5590    3.174727652    0.419231968    0.010991248
  179 SOLV  HW2     5591    3.326072836    0.456185340   -0.037953516
  180 SOLV  OW      5592    5.390355512    1.289149885    9.199478820
  180 SOLV  HW1     5593    5.488066315    1.281549462    9.179608071
  180 SOLV  HW2     5594    5.337745378    1.255128046    9.121538630
  181 SOLV  OW      5595    1.679089491    6.082095411    6.225477823
  181 SOLV  HW1     5596    1.638138139    6.166808593    6.259339445
  181 SOLV  HW2     5597    1.775659223    6.097720642    6.204737801
  182 SOLV  OW      5598    5.198422684    1.808641796   10.064319408
  182 SOLV  HW1     5599    5.142329494    1.725909991   10.067317878
  182 SOLV  HW2     5600    5.145378627    1.886141389   10.098672887
  183 SOLV  OW      5601    2.796360879    3.818348325    8.676799254
  183 SOLV  HW1     5602    2.786137495    3.758982603    8.596979373
  183 SOLV  HW2     5603    2.706155489    3.839272168    8.714550673
  184 SOLV  OW      5604    0.712790103    4.023864807    7.745877173
  184 SOLV  HW1     5605    0.613616006    4.026870311    7.733408841
  184 SOLV  HW2     5606    0.733762226    4.003984999    7.841610772
  185 SOLV  OW      5607    1.580009928    5.568935894    0.230092480
  185 SOLV  HW1     5608    1.596477730    5.524445577    0.318123314
  185 SOLV  HW2     5609    1.580020657    5.500181968    0.157477828
  186 SOLV  OW      5610    0.483775453    0.913489817    3.483983110
  186 SOLV  HW1     5611    0.523542104    0.823827723    3.464507183
  186 SOLV  HW2     5612    0.538666836    0.984566237    3.439993711
  187 SOLV  OW      5613    3.367329006    6.045625253    7.662757342
  187 SOLV  HW1     5614    3.284759445    6.030045321    7.716974417
  187 SOLV  HW2     5615    3.376073957    6.143187759    7.642631009
  188 SOLV  OW      5616    5.193347708    0.297578198   10.795168398
  188 SOLV  HW1     5617    5.235081192    0.241885342   10.723358782
  188 SOLV  HW2     5618    5.135190291    0.239891687   10.852526935
  189 SOLV  OW      5619    7.051703391    4.139097699    8.447148147
  189 SOLV  HW1     5620    7.054668602    4.054534959    8.393853274
  189 SOLV  HW2     5621    6.978187414    4.133367073    8.514694722
  190 SOLV  OW      5622    0.974118143    0.922165448    4.844441576
  190 SOLV  HW1     5623    1.027253633    0.858777666    4.788240143
  190 SOLV  HW2     5624    1.000835794    1.016123425    4.823038750
  191 SOLV  OW      5625    7.785447282    3.054924756    3.259991342
  191 SOLV  HW1     5626    7.812143492    3.005146078    3.342510359
  191 SOLV  HW2     5627    7.859556652    3.116223098    3.232599444
  192 SOLV  OW      5628    0.774978699    0.800788631    3.337091107
  192 SOLV  HW1     5629    0.867781539    0.776430549    3.365274554
  192 SOLV  HW2     5630    0.709065291    0.745542482    3.388113375
  193 SOLV  OW      5631    7.207487271    6.347265386    0.224996553
  193 SOLV  HW1     5632    7.171550157    6.368310108    0.134080900
  193 SOLV  HW2     5633    7.162287301    6.405095932    0.292912706
  194 SOLV  OW      5634    6.743353864    4.176468841    3.736530020
  194 SOLV  HW1     5635    6.749702828    4.253644422    3.799804613
  194 SOLV  HW2     5636    6.834027149    4.136271963    3.723780116
  195 SOLV  OW      5637    2.749698331    5.009772580    7.714175146
  195 SOLV  HW1     5638    2.695734218    4.926081022    7.705034182
  195 SOLV  HW2     5639    2.804257537    5.005281015    7.797859791
  196 SOLV  OW      5640    3.822974835    4.368397333    6.947103774
  196 SOLV  HW1     5641    3.905452367    4.424940657    6.946555888
  196 SOLV  HW2     5642    3.823347960    4.309686785    7.028053997
  197 SOLV  OW      5643    5.368405278    8.084114434    1.204019829
  197 SOLV  HW1     5644    5.329582644    8.066980521    1.113470163
  197 SOLV  HW2     5645    5.406460442    8.176541616    1.207026047
  198 SOLV  OW      5646    1.761302021    2.250823896    9.270553273
  198 SOLV  HW1     5647    1.765686298    2.342357991    9.230524720
  198 SOLV  HW2     5648    1.709034136    2.190546938    9.210264395
  199 SOLV  OW      5649    2.930523482    7.024354767    1.845393169
  199 SOLV  HW1     5650    3.001397425    7.085136456    1.881204815
  199 SOLV  HW2     5651    2.903828719    6.958943706    1.916165903
  200 SOLV  OW      5652    4.456088182    5.646453607   11.172145401
  200 SOLV  HW1     5653    4.450288414    5.735412783   11.126839395
  200 SOLV  HW2     5654    4.413939849    5.576714774   11.114179881
  201 SOLV  OW      5655    3.745149325    2.778769410    7.443468140
  201 SOLV  HW1     5656    3.717913829    2.826952829    7.526754149
  201 SOLV  HW2     5657    3.693080638    2.693757967    7.435600569
  202 SOLV  OW      5658    2.081886290    6.122768648   11.248516924
  202 SOLV  HW1     5659    2.129693723    6.039076374   11.221869927
  202 SOLV  HW2     5660    1.986897511    6.101147908   11.271093294
  203 SOLV  OW      5661    5.066353633    3.925049412    4.675253154
  203 SOLV  HW1     5662    5.135960383    3.855097194    4.691426509
  203 SOLV  HW2     5663    4.997557269    3.889601354    4.611924917
  204 SOLV  OW      5664    5.150864160    7.487447239    1.669534394
  204 SOLV  HW1     5665    5.092020335    7.434899213    1.730984251
  204 SOLV  HW2     5666    5.127932117    7.465631592    1.574675553
  205 SOLV  OW      5667    1.404972743    1.941209022    0.971198769
  205 SOLV  HW1     5668    1.482046878    1.926145624    0.909290195
  205 SOLV  HW2     5669    1.354382013    2.022476699    0.942283138
  206 SOLV  OW      5670    6.478913329    8.426443220    4.271099039
  206 SOLV  HW1     5671    6.571482161    8.439717154    4.235675776
  206 SOLV  HW2     5672    6.434922499    8.515377953    4.283565463
  207 SOLV  OW      5673    5.821011033    4.918024385    4.291706977
  207 SOLV  HW1     5674    5.819510904    4.909415332    4.391324890
  207 SOLV  HW2     5675    5.758385176    4.990738442    4.263587426
  208 SOLV  OW      5676    0.864012679    4.777693181   10.778291708
  208 SOLV  HW1     5677    0.851222959    4.735904861   10.688346433
  208 SOLV  HW2     5678    0.888772616    4.707084597   10.844634509
  209 SOLV  OW      5679    5.131167933    1.059994807    5.940253040
  209 SOLV  HW1     5680    5.189606207    1.094987605    5.867038065
  209 SOLV  HW2     5681    5.150501287    0.962971901    5.954839958
  210 SOLV  OW      5682    2.864101765    6.650968436    2.882361043
  210 SOLV  HW1     5683    2.925016730    6.621554988    2.956010416
  210 SOLV  HW2     5684    2.854240062    6.750446397    2.884987700
  211 SOLV  OW      5685    7.328161468    6.210764375    1.037761689
  211 SOLV  HW1     5686    7.255792105    6.148489233    1.008021369
  211 SOLV  HW2     5687    7.319178754    6.227871616    1.135877088
  212 SOLV  OW      5688    2.200275604    7.069242289    8.097246631
  212 SOLV  HW1     5689    2.174705223    6.992291059    8.038725864
  212 SOLV  HW2     5690    2.141260834    7.070786287    8.177961297
  213 SOLV  OW      5691    0.108132909    7.379969385    4.741328448
  213 SOLV  HW1     5692    0.068761757    7.469784365    4.721753338
  213 SOLV  HW2     5693    0.037319643    7.319904859    4.778445913
  214 SOLV  OW      5694    6.646173542    8.191211445    4.083046471
  214 SOLV  HW1     5695    6.628153754    8.163427289    3.988689023
  214 SOLV  HW2     5696    6.585453603    8.266734935    4.107729935
  215 SOLV  OW      5697    3.171265578    2.336595417    5.929847504
  215 SOLV  HW1     5698    3.262055569    2.378413540    5.926945951
  215 SOLV  HW2     5699    3.132516378    2.347367163    6.021403534
  216 SOLV  OW      5700    7.225588478    1.046633955    5.400041487
  216 SOLV  HW1     5701    7.254839861    1.119315230    5.462185261
  216 SOLV  HW2     5702    7.305931002    0.999142725    5.364129943
  217 SOLV  OW      5703    6.626750662    0.886043738    4.055763291
  217 SOLV  HW1     5704    6.683713722    0.850701597    3.981559834
  217 SOLV  HW2     5705    6.539161796    0.916961965    4.018719260
  218 SOLV  OW      5706    1.237267403    6.457859608    0.145534165
  218 SOLV  HW1     5707    1.212970654    6.374766480    0.095482119
  218 SOLV  HW2     5708    1.163852754    6.525104584    0.136132491
  219 SOLV  OW      5709    3.332920214    7.594898569    7.064477187
  219 SOLV  HW1     5710    3.393635385    7.555703109    7.133595655
  219 SOLV  HW2     5711    3.346478357    7.693894567    7.060480339
  220 SOLV  OW      5712    6.711756264    1.510978721    2.778139032
[truncated: 12,056,289 more chars]
