# Supplementary material for: Understanding the riddle of amine oxidase flavoenzyme reactivity on the stereoisomers of N‐methyl‐dopa and N‐methyl‐tyrosine
Source: J Mol Recognit. 2023 Nov 15;37(2):e3068. doi: 10.1002/jmr.3068 (PMC11475575; doi:10.1002/jmr.3068)
Supplement: Supplementary file 1 — Data S1. Supporting Information. [file JMR-37-e3068-s002.zip › free_ener/proteins/LOPtoLYR/LOP_to_LYR.ptp]

TITLE
TI pertop
END
PERTATOMPARAM
# number of perturbed atoms
    4
#  NR  RES  NAME IAC(A)  MASS(A) CHARGE(A) IAC(B)  MASS(B) CHARGE(B)       ALJ       ACRF
  5018 497    CE1  12   12.01100  0.20300    12   12.01100  -0.14000       1.51       0.50
  5019 497    OE1   3   15.99940 -0.61100    22   15.99940   0.00000       1.51       0.50
  5020 497    HE1  21    1.00800  0.40800    22    1.00800   0.00000       1.51       0.50
  5021 497   dHE1  22    1.00800  0.00000    20    1.00800   0.14000       1.51       0.50

END
PERTATOMPAIR
# number of perturbed atom pairs
0
#    i     j  i(A)  i(B)
END
PERTBONDSTRETCH
# number of perturbed bonds
0
#    i     j t(A) t(B)
END
PERTBONDSTRETCHH
# number of perturbed bonds
0
#    i     j t(A) t(B)
END
PERTBONDANGLE
# number of perturbed bond angles
0
#    i     j     k t(A) t(B)
END
PERTBONDANGLEH
# number of perturbed bond angles
0
#    i     j     k t(A) t(B)
END
PERTIMPROPERDIH
# number of perturbed improper dihedrals
0
#    i     j     k     l t(A) t(B)
END
PERTIMPROPERDIHH
# number of perturbed improper dihedrals
0
#    i     j     k     l t(A) t(B)
END
PERTPROPERDIH
# number of perturbed dihedrals
0
#    i     j     k     l t(A) t(B)
END
PERTPROPERDIHH
# number of perturbed dihedrals
0
#    i     j     k     l t(A) t(B)
END
