# Supplementary material for: Understanding the riddle of amine oxidase flavoenzyme reactivity on the stereoisomers of N‐methyl‐dopa and N‐methyl‐tyrosine
Source: J Mol Recognit. 2023 Nov 15;37(2):e3068. doi: 10.1002/jmr.3068 (PMC11475575; doi:10.1002/jmr.3068)
Supplement: Supplementary file 1 — Data S1. Supporting Information. [file JMR-37-e3068-s002.zip › free_ener/proteins/LYRtoDYR/LYR_L1.cnf]

TITLE
	final configuration
END
TIMESTEP
          50000 12000.000000000
END
POSITION
# first 24 chars ignored
    1 SER   H1         1    0.270755051    1.205917750    3.280585012
    1 SER   H2         2    0.285511192    1.168357973    3.433698926
    1 SER   N          3    0.272628630    1.127939337    3.343153792
    1 SER   H3         4    0.200870389    1.058870961    3.334239744
    1 SER   CA         5    0.389638454    1.064000288    3.281251277
    1 SER   CB         6    0.425849776    0.944093608    3.369120741
    1 SER   OG         7    0.307039371    0.874997966    3.408627026
    1 SER   HG         8    0.328569289    0.818948027    3.488595085
    1 SER   C          9    0.364611483    1.011858405    3.139593062
    1 SER   O         10    0.252820113    0.978032413    3.101005881
    2 ILE   N         11    0.472080015    1.010394223    3.061242929
    2 ILE   H         12    0.550564851    1.070035379    3.078121945
    2 ILE   CA        13    0.488340353    0.913612041    2.951790144
    2 ILE   CB        14    0.566728708    0.970087629    2.833149548
    2 ILE   CG1       15    0.476536032    1.068409194    2.758260910
    2 ILE   CG2       16    0.619711842    0.862641495    2.737958036
    2 ILE   CD        17    0.350420420    1.008585523    2.695610957
    2 ILE   C         18    0.540183815    0.781791866    3.009656098
    2 ILE   O         19    0.635929146    0.784846888    3.086815828
    3 PRO   N         20    0.466319270    0.673371685    2.987790111
    3 PRO   CA        21    0.496195744    0.537723174    3.035953544
    3 PRO   CB        22    0.385851129    0.448881003    2.978182287
    3 PRO   CG        23    0.317157881    0.537980017    2.874511459
    3 PRO   CD        24    0.331894758    0.680305149    2.928696068
    3 PRO   C         25    0.631441498    0.484149181    2.988564578
    3 PRO   O         26    0.705003768    0.533521500    2.903241717
    4 ASN   N         27    0.677071198    0.379488841    3.056801513
    4 ASN   H         28    0.632424709    0.347293428    3.140293588
    4 ASN   CA        29    0.806473291    0.316353085    3.027201473
    4 ASN   CB        30    0.875594706    0.308101809    3.163443721
    4 ASN   CG        31    1.026732367    0.329295612    3.152802819
    4 ASN   OD1       32    1.069274541    0.440032617    3.120315865
    4 ASN   ND2       33    1.109449416    0.225961580    3.165802877
    4 ASN   HD21      34    1.208155129    0.239195779    3.156789107
    4 ASN   HD22      35    1.069740554    0.135388147    3.180600248
    4 ASN   C         36    0.805038372    0.189042771    2.942354174
    4 ASN   O         37    0.891085100    0.168772614    2.856838861
    5 SER   N         38    0.716805881    0.096191517    2.978216008
    5 SER   H         39    0.648740253    0.115495444    3.048894489
    5 SER   CA        40    0.719850780    8.484144152    2.926301218
    5 SER   CB        41    0.707309477    8.384659108    3.041867094
    5 SER   OG        42    0.595353620    8.402815424    3.128966973
    5 SER   HG        43    0.622423804    8.452284625    3.211554716
    5 SER   C         44    0.605171007    8.476558911    2.825297379
    5 SER   O         45    0.487148231    8.489204785    2.857582084
    6 PHE   N         46    0.636855376    8.496296826    2.697637942
    6 PHE   H         47    0.730467801    8.498247130    2.662524900
    6 PHE   CA        48    0.537481534    8.497860476    2.589331568
    6 PHE   CB        49    0.592262694    8.591594493    2.481546020
    6 PHE   CG        50    0.596288046    8.742689914    2.505276737
    6 PHE   CD1       51    0.700339412    0.275182395    2.576932384
    6 PHE   HD1       52    0.789875888    0.216560403    2.597613308
    6 PHE   CD2       53    0.486203419    0.294277767    2.469660655
    6 PHE   HD2       54    0.403433264    0.245569741    2.418103053
    6 PHE   CE1       55    0.691327470    0.408045969    2.616766371
    6 PHE   HE1       56    0.759993315    0.449846023    2.690378712
    6 PHE   CE2       57    0.480029635    0.427987441    2.507139174
    6 PHE   HE2       58    0.407297589    0.491451401    2.456499785
    6 PHE   CZ        59    0.582160214    0.486378820    2.581181710
    6 PHE   HZ        60    0.582796822    0.592778062    2.604842148
    6 PHE   C         61    0.536835296    8.361642818    2.519647544
    6 PHE   O         62    0.626597435    8.295730395    2.467412838
    7 ILE   N         63    0.418198478    8.301814066    2.525681317
    7 ILE   H         64    0.337566884    8.354617894    2.552361366
    7 ILE   CA        65    0.386865617    8.171106401    2.466150023
    7 ILE   CB        66    0.309142304    8.069855563    2.550508727
    7 ILE   CG1       67    0.354467897    8.061261931    2.696395817
    7 ILE   CG2       68    0.300000624    7.936392234    2.476253172
    7 ILE   CD        69    0.265492659    7.975097699    2.786228461
    7 ILE   C         70    0.326344862    8.189277267    2.326795497
    7 ILE   O         71    0.206185693    8.198500368    2.302127163
    8 ILE   N         72    0.418753706    8.187174058    2.231155582
    8 ILE   H         73    0.512738651    8.162574801    2.254856288
    8 ILE   CA        74    0.380180454    8.192830550    2.089410748
    8 ILE   CB        75    0.492026676    8.239171293    1.995847802
    8 ILE   CG1       76    0.565302446    8.364870895    2.043193869
    8 ILE   CG2       77    0.427594665    8.270274505    1.860606744
    8 ILE   CD        78    0.684904325    8.407506989    1.957818757
    8 ILE   C         79    0.329591288    8.052846074    2.053976480
    8 ILE   O         80    0.405318428    7.956111557    2.060047625
    9 VAL   N         81    0.203060414    8.047534825    2.013313357
    9 VAL   H         82    0.141774086    8.126450627    2.017565461
    9 VAL   CA        83    0.139354593    7.918448244    1.983540542
    9 VAL   CB        84    0.009744625    7.895035286    2.061382408
    9 VAL   CG1       85   -0.054780342    7.763116534    2.018452113
    9 VAL   CG2       86    0.043821482    7.873726704    2.208995857
    9 VAL   C         87    0.121278819    7.905394148    1.832170846
    9 VAL   O         88    0.030773706    7.965723042    1.774730352
   10 GLY   N         89    0.215353577    7.823822217    1.785426975
   10 GLY   H         90    0.294511622    7.807851554    1.844415899
   10 GLY   CA        91    0.247068532    7.802461596    1.643484209
   10 GLY   C         92    0.364627460    7.886966594    1.593994672
   10 GLY   O         93    0.392719118    7.992268599    1.651015464
   11 SER   N         94    0.439863035    7.840734258    1.494526991
   11 SER   H         95    0.441003145    7.742040592    1.478405423
   11 SER   CA        96    0.551168255    7.919038018    1.438965922
   11 SER   CB        97    0.683342247    7.844831595    1.459693236
   11 SER   OG        98    0.791624284    7.912722537    1.395556262
   11 SER   HG        99    0.765684495    7.927627197    1.300133138
   11 SER   C        100    0.522678005    7.963626952    1.295393733
   11 SER   O        101    0.608843235    7.950677504    1.208578474
   12 GLY   N        102    0.397685704    7.999941610    1.268032449
   12 GLY   H        103    0.336320775    7.993498577    1.346734270
   12 GLY   CA       104    0.359590978    8.061673542    1.140165244
   12 GLY   C        105    0.398788266    8.209355827    1.132098982
   12 GLY   O        106    0.473455162    8.269298884    1.209315264
   13 VAL   N        107    0.341092284    8.282566294    1.037213605
   13 VAL   H        108    0.255723891    8.247194997    0.998988937
   13 VAL   CA       109    0.372915786    8.421628656    1.001685752
   13 VAL   CB       110    0.294963955    8.469326736    0.878970066
   13 VAL   CG1      111    0.341585188    8.398810204    0.751432824
   13 VAL   CG2      112    0.143359498    8.485998515    0.891190560
   13 VAL   C        113    0.382966627    0.007324094    1.106353741
   13 VAL   O        114    0.497583086    0.039241105    1.137553064
   14 PHE   N        115    0.280571607    0.005271591    1.191224902
   14 PHE   H        116    0.190252404   -0.032683278    1.171138416
   14 PHE   CA       117    0.280142056    0.087019314    1.313404102
   14 PHE   CB       118    0.139808088    0.097116175    1.373523043
   14 PHE   CG       119    0.031427172    0.136076435    1.272816427
   14 PHE   CD1      120    7.754654346    0.038815075    1.207108817
   14 PHE   HD1      121    7.763679325   -0.065039400    1.238975514
   14 PHE   CD2      122    0.006829234    0.270017195    1.244963825
   14 PHE   HD2      123    0.066695243    0.341231695    1.301770494
   14 PHE   CE1      124    7.660903952    0.082406434    1.114193646
   14 PHE   HE1      125    7.611899364    0.005754737    1.054159602
   14 PHE   CE2      126    7.720769559    0.309668023    1.141364009
   14 PHE   HE2      127    7.703716808    0.416229461    1.126038085
   14 PHE   CZ       128    7.642165846    0.214956212    1.076768872
   14 PHE   HZ       129    7.563924847    0.240372137    1.005254188
   14 PHE   C        130    0.374970877    0.033632517    1.420960368
   14 PHE   O        131    0.448799551    0.114871502    1.476445325
   15 GLY   N        132    0.389347647    8.427116745    1.429138415
   15 GLY   H        133    0.344718284    8.364285797    1.365403881
   15 GLY   CA       134    0.487746620    8.364245542    1.518452107
   15 GLY   C        135    0.634283672    8.399047568    1.491512920
   15 GLY   O        136    0.698322678    8.447518811    1.584660654
   16 LEU   N        137    0.676431155    8.366284785    1.369701366
   16 LEU   H        138    0.627529980    8.304291175    1.308337830
   16 LEU   CA       139    0.810466184    8.410084788    1.328207361
   16 LEU   CB       140    0.841876633    8.354057412    1.189352433
   16 LEU   CG       141    0.887367610    8.209423286    1.209800968
   16 LEU   CD1      142    0.897864977    8.125185688    1.082510470
   16 LEU   CD2      143    1.029428112    8.201628120    1.266043954
   16 LEU   C        144    0.833705828    0.035160731    1.342620156
   16 LEU   O        145    0.935370686    0.072753665    1.400747425
   17 SER   N        146    0.732290910    0.109603014    1.299464740
   17 SER   H        147    0.648144416    0.069515139    1.263263947
   17 SER   CA       148    0.740988014    0.254468460    1.322899128
   17 SER   CB       149    0.618000722    0.316069312    1.255892235
   17 SER   OG       150    0.630208962    0.458455240    1.250665450
   17 SER   HG       151    0.649110694    0.480257964    1.154912170
   17 SER   C        152    0.754505314    0.309783974    1.464921185
   17 SER   O        153    0.857764945    0.369330645    1.495282542
   18 LEU   N        154    0.677309486    0.251180416    1.556000577
   18 LEU   H        155    0.605677892    0.184462469    1.535543225
   18 LEU   CA       156    0.685553925    0.288949965    1.697816545
   18 LEU   CB       157    0.574909770    0.226109948    1.782753241
   18 LEU   CG       158    0.462118347    0.328522879    1.796759637
   18 LEU   CD1      159    0.385832602    0.361426041    1.668280396
   18 LEU   CD2      160    0.360980800    0.289510258    1.904716828
   18 LEU   C        161    0.815440381    0.245746379    1.766187801
   18 LEU   O        162    0.891496760    0.334264719    1.805035981
   19 ALA   N        163    0.868165869    0.128892371    1.730748699
   19 ALA   H        164    0.811055760    0.063390831    1.681271427
   19 ALA   CA       165    0.990845459    0.072773091    1.789166987
   19 ALA   CB       166    1.004607916   -0.072091283    1.741877875
   19 ALA   C        167    1.113236872    0.155089132    1.748465063
   19 ALA   O        168    1.183642564    0.200941569    1.838302509
   20 TYR   N        169    1.112532138    0.199279212    1.623022770
   20 TYR   H        170    1.040744618    0.167908989    1.560868439
   20 TYR   CA       171    1.212421749    0.291568450    1.567189802
   20 TYR   CB       172    1.213939406    0.284859836    1.414340323
   20 TYR   CG       173    1.347219069    0.344264193    1.368352733
   20 TYR   CD1      174    1.458964449    0.264312203    1.347401299
   20 TYR   HD1      175    1.465684715    0.163875545    1.389204058
   20 TYR   CD2      176    1.345262191    0.470494767    1.310188795
   20 TYR   HD2      177    1.265018362    0.541901575    1.328683804
   20 TYR   CE1      178    1.565858890    0.308395505    1.270279411
   20 TYR   HE1      179    1.629975898    0.232653143    1.225189236
   20 TYR   CE2      180    1.454381295    0.516801732    1.237621874
   20 TYR   HE2      181    1.443737580    0.614059949    1.189574296
   20 TYR   CZ       182    1.569109977    0.439485285    1.224194594
   20 TYR   OH       183    1.685165706    0.500493109    1.188088807
   20 TYR   HH       184    1.668297383    0.553372276    1.104906619
   20 TYR   C        185    1.203926801    0.432699318    1.625661608
   20 TYR   O        186    1.302153622    0.471262017    1.688876271
   21 ALA   N        187    1.085769615    0.493007517    1.635264298
   21 ALA   H        188    1.011036593    0.469626269    1.573060227
   21 ALA   CA       189    1.064902993    0.628469239    1.688431138
   21 ALA   CB       190    0.922658496    0.674752698    1.656275377
   21 ALA   C        191    1.085450535    0.634376425    1.839934962
   21 ALA   O        192    1.110290373    0.740628780    1.896701527
   22 LEU   N        193    1.057813675    0.527518784    1.914150807
   22 LEU   H        194    1.002374923    0.455264059    1.872849292
   22 LEU   CA       195    1.090680052    0.503580884    2.055422082
   22 LEU   CB       196    1.011206369    0.381571089    2.102427121
   22 LEU   CG       197    0.870571185    0.428980157    2.139598054
   22 LEU   CD1      198    0.789486179    0.300630707    2.158589599
   22 LEU   CD2      199    0.853997525    0.510629063    2.267929452
   22 LEU   C        200    1.240398609    0.480478556    2.076862096
   22 LEU   O        201    1.294564543    0.525545000    2.177693131
   23 SER   N        202    1.303539816    0.402330571    1.989705016
   23 SER   H        203    1.261302334    0.342129564    1.921932933
   23 SER   CA       204    1.448752899    0.387085170    2.006771772
   23 SER   CB       205    1.515177272    0.275656183    1.925676806
   23 SER   OG       206    1.651186370    0.266796427    1.968969552
   23 SER   HG       207    1.666629335    0.169664950    1.987053154
   23 SER   C        208    1.518933284    0.518727706    1.972753764
   23 SER   O        209    1.585338706    0.576541285    2.058648503
   24 LEU   N        210    1.503713168    0.570805827    1.851318855
   24 LEU   H        211    1.442314550    0.526681595    1.785862058
   24 LEU   CA       212    1.580305098    0.684968165    1.799264349
   24 LEU   CB       213    1.600927753    0.661724065    1.649450333
   24 LEU   CG       214    1.742192594    0.699827839    1.604683996
   24 LEU   CD1      215    1.846231363    0.600651659    1.657115511
   24 LEU   CD2      216    1.762047986    0.715360508    1.453787924
   24 LEU   C        217    1.514314549    0.822111857    1.815047996
   24 LEU   O        218    1.472456765    0.885769416    1.718483715
   25 ASP   N        219    1.514880686    0.874999082    1.937088901
   25 ASP   H        220    1.555580484    0.818738615    2.009059466
   25 ASP   CA       221    1.471809775    1.008416866    1.981318245
   25 ASP   CB       222    1.319161485    1.005514841    1.971430505
   25 ASP   CG       223    1.261998824    1.146046129    1.991162878
   25 ASP   OD1      224    1.225267368    1.211779466    1.891394766
   25 ASP   OD2      225    1.256305959    1.181654197    2.110848659
   25 ASP   C        226    1.518629578    1.042223152    2.123004341
   25 ASP   O        227    1.503151994    0.967019747    2.219093414
   26 ASP   N        228    1.577135626    1.161440742    2.130300720
   26 ASP   H        229    1.605839505    1.203590718    2.044277206
   26 ASP   CA       230    1.639210094    1.211422730    2.253831363
   26 ASP   CB       231    1.726055087    1.332043113    2.217482910
   26 ASP   CG       232    1.855927958    1.284623677    2.151986788
   26 ASP   OD1      233    1.866764211    1.270464771    2.028268187
   26 ASP   OD2      234    1.962060178    1.254072704    2.210532648
   26 ASP   C        235    1.546114919    1.241378617    2.371496024
   26 ASP   O        236    1.596902907    1.244225033    2.483496958
   27 ARG   N        237    1.414656282    1.230934271    2.354148980
   27 ARG   H        238    1.378126218    1.208869541    2.263702830
   27 ARG   CA       239    1.316085750    1.239081142    2.462908528
   27 ARG   CB       240    1.191703085    1.322658909    2.432027746
   27 ARG   CG       241    1.231141252    1.470323081    2.439269783
   27 ARG   CD       242    1.117204753    1.567893348    2.409116986
   27 ARG   NE       243    1.099895159    1.575844236    2.263368334
   27 ARG   HE       244    1.102173987    1.491336327    2.209945056
   27 ARG   CZ       245    1.059580793    1.683353123    2.194284203
   27 ARG   NH1      246    1.050159975    1.678011191    2.060734878
   27 ARG   HH11     247    1.035933857    1.762448781    2.009086001
   27 ARG   HH12     248    1.019608549    1.593875863    2.016149273
   27 ARG   NH2      249    1.007889563    1.790834527    2.255370591
   27 ARG   HH21     250    0.979708523    1.869283222    2.200127242
   27 ARG   HH22     251    0.996626894    1.794416147    2.354669831
   27 ARG   C        252    1.277935871    1.100202802    2.514545987
   27 ARG   O        253    1.287005502    1.074486576    2.634495264
   28 PHE   N        254    1.261727692    1.007589099    2.420463635
   28 PHE   H        255    1.250800084    1.042380868    2.327341427
   28 PHE   CA       256    1.228396216    0.866077099    2.442242261
   28 PHE   CB       257    1.129029874    0.817470937    2.336519494
   28 PHE   CG       258    0.999732586    0.898630903    2.346615006
   28 PHE   CD1      259    0.899244067    0.868022930    2.437630264
   28 PHE   HD1      260    0.899146488    0.771305867    2.487897761
   28 PHE   CD2      261    0.997695067    1.012826745    2.267392586
   28 PHE   HD2      262    1.079721114    1.042749769    2.202151807
   28 PHE   CE1      263    0.790680440    0.954579368    2.444078725
   28 PHE   HE1      264    0.705604487    0.936561313    2.509779459
   28 PHE   CE2      265    0.892170930    1.102473903    2.279550143
   28 PHE   HE2      266    0.892429389    1.190810195    2.215702860
   28 PHE   CZ       267    0.788856037    1.070017071    2.366671734
   28 PHE   HZ       268    0.712670124    1.147024803    2.378734769
   28 PHE   C        269    1.345413737    0.769631497    2.462665370
   28 PHE   O        270    1.323945789    0.649931013    2.481142404
   29 ALA   N        271    1.459192660    0.832901907    2.489872767
   29 ALA   H        272    1.461677271    0.931019404    2.470700412
   29 ALA   CA       273    1.594121705    0.776540296    2.504981197
   29 ALA   CB       274    1.697869332    0.888523463    2.515413501
   29 ALA   C        275    1.622681211    0.676841203    2.617484326
   29 ALA   O        276    1.717117200    0.598318292    2.610774613
   30 ASP   N        277    1.519702388    0.674273212    2.701629283
   30 ASP   H        278    1.469786405    0.760481462    2.710452299
   30 ASP   CA       279    1.509898096    0.582440333    2.816001947
   30 ASP   CB       280    1.521608107    0.660046061    2.947352620
   30 ASP   CG       281    1.428078496    0.778340128    2.973179159
   30 ASP   OD1      282    1.312830320    0.776478903    2.924811600
   30 ASP   OD2      283    1.476237830    0.880938685    3.025884892
   30 ASP   C        284    1.394055603    0.483326064    2.828882902
   30 ASP   O        285    1.385968399    0.397649351    2.916779962
   31 LYSH  N        286    1.298024184    0.500807288    2.738536133
   31 LYSH  H        287    1.285591921    0.583201052    2.683239355
   31 LYSH  CA       288    1.180681800    0.412772203    2.729183829
   31 LYSH  CB       289    1.057280390    0.470693023    2.659711773
   31 LYSH  CG       290    1.028690975    0.614602633    2.703055554
   31 LYSH  CD       291    1.015828588    0.625551171    2.855126406
   31 LYSH  CE       292    0.971898433    0.767529927    2.891474906
   31 LYSH  NZ       293    0.966941707    0.783015247    3.037585515
   31 LYSH  HZ1      294    0.915218391    0.715148070    3.089730929
   31 LYSH  HZ2      295    0.930331388    0.874714574    3.053434743
   31 LYSH  HZ3      296    1.055260914    0.778702620    3.084288172
   31 LYSH  C        297    1.208138292    0.276830197    2.664568146
   31 LYSH  O        298    1.281119248    0.270718936    2.565737019
   32 LYSH  N        299    1.135767853    0.179779401    2.719650710
   32 LYSH  H        300    1.054352407    0.204904313    2.771998396
   32 LYSH  CA       301    1.159458824    0.040300881    2.679678326
   32 LYSH  CB       302    1.189768164   -0.049226088    2.799995178
   32 LYSH  CG       303    1.335131720    8.482515672    2.847281327
   32 LYSH  CD       304    1.331899058    8.428006869    2.990205750
   32 LYSH  CE       305    1.472297469    8.433356083    3.050772612
   32 LYSH  NZ       306    1.448901105    8.404195974    3.192943064
   32 LYSH  HZ1      307    1.413151145    8.481236296    3.245735484
   32 LYSH  HZ2      308    1.540255387    8.391858566    3.231702907
   32 LYSH  HZ3      309    1.400005442    8.320667613    3.218087504
   32 LYSH  C        310    1.051108271    8.502180919    2.592326183
   32 LYSH  O        311    0.932083020    8.502501385    2.623361107
   33 ILE   N        312    1.098619569    8.428369256    2.492402340
   33 ILE   H        313    1.194251998    8.399526726    2.497305170
   33 ILE   CA       314    1.020309752    8.376870805    2.379147778
   33 ILE   CB       315    1.083666890    8.416299967    2.245580374
   33 ILE   CG1      316    1.105956606    8.567230271    2.233881160
   33 ILE   CG2      317    0.995442054    8.366020364    2.131128282
   33 ILE   CD       318    1.248569037    8.601182141    2.277711050
   33 ILE   C        319    1.004861879    8.225092249    2.390886470
   33 ILE   O        320    1.105702389    8.156113926    2.376612430
   34 ILE   N        321    0.882850744    8.176080828    2.410891294
   34 ILE   H        322    0.803934366    8.223344293    2.450128433
   34 ILE   CA       323    0.858698097    8.031071832    2.412171316
   34 ILE   CB       324    0.777507788    7.993056371    2.536158374
   34 ILE   CG1      325    0.837064570    8.046854432    2.666429185
   34 ILE   CG2      326    0.749259766    7.843008181    2.546063136
   34 ILE   CD       327    0.731355293    8.054545727    2.776780510
   34 ILE   C        328    0.780815171    7.992224119    2.286337529
   34 ILE   O        329    0.671408257    8.042022440    2.260241008
   35 LEU   N        330    0.856798394    7.934134484    2.193906619
   35 LEU   H        331    0.948698942    7.900236976    2.214037795
   35 LEU   CA       332    0.806747728    7.896861049    2.060809867
   35 LEU   CB       333    0.921873278    7.899780689    1.960057191
   35 LEU   CG       334    0.946115118    8.034590590    1.891858982
   35 LEU   CD1      335    1.080615644    8.022777047    1.819884416
   35 LEU   CD2      336    0.831688124    8.067193771    1.795668924
   35 LEU   C        337    0.741917132    7.758579766    2.070167442
   35 LEU   O        338    0.809382359    7.664460907    2.111657489
   36 VAL   N        339    0.609275268    7.748970728    2.068002451
   36 VAL   H        340    0.551491776    7.825932138    2.095169090
   36 VAL   CA       341    0.540208279    7.619193689    2.068188582
   36 VAL   CB       342    0.428350822    7.618058599    2.172582925
   36 VAL   CG1      343    0.382909202    7.472743856    2.187749786
   36 VAL   CG2      344    0.456016510    7.673470766    2.312491963
   36 VAL   C        345    0.486263472    7.588058157    1.928428907
   36 VAL   O        346    0.420433869    7.676402462    1.873726576
   37 ASP   N        347    0.544070309    7.487793116    1.862897846
   37 ASP   H        348    0.595207407    7.417039049    1.911682009
   37 ASP   CA       349    0.496182854    7.446412584    1.730203741
   37 ASP   CB       350    0.573827769    7.508972440    1.614141685
   37 ASP   CG       351    0.500226698    7.496208824    1.480613551
   37 ASP   OD1      352    0.394420790    7.560633843    1.463893620
   37 ASP   OD2      353    0.530483724    7.400552957    1.406062208
   37 ASP   C        354    0.508395418    7.294661192    1.714886352
   37 ASP   O        355    0.587039906    7.234382443    1.787769669
   38 ARG   N        356    0.423201000    7.229327024    1.636374560
   38 ARG   H        357    0.348228366    7.280149131    1.593972672
   38 ARG   CA       358    0.416165781    7.085637106    1.606162833
   38 ARG   CB       359    0.289811586    7.062995881    1.522899359
   38 ARG   CG       360    0.238852684    6.918937872    1.515027147
   38 ARG   CD       361    0.112268586    6.910194438    1.429515421
   38 ARG   NE       362    0.041437925    6.781478322    1.434125901
   38 ARG   HE       363   -0.051294045    6.791991420    1.470046287
   38 ARG   CZ       364    0.077986287    6.662835981    1.383710507
   38 ARG   NH1      365   -0.011530898    6.563838927    1.395595118
   38 ARG   HH11     366    0.010068318    6.472664463    1.360671434
   38 ARG   HH12     367   -0.104677466    6.580367623    1.427992882
   38 ARG   NH2      368    0.189493446    6.644345223    1.311737868
   38 ARG   HH21     369    0.214067040    6.553590963    1.277682955
   38 ARG   HH22     370    0.240897932    6.725569638    1.284166369
   38 ARG   C        371    0.536175768    7.031775649    1.528015681
   38 ARG   O        372    0.573036903    6.916662471    1.550847931
   39 TRP   N        373    0.601124421    7.112823191    1.444930546
   39 TRP   H        374    0.569942494    7.204790524    1.421045940
   39 TRP   CA       375    0.711171779    7.065025785    1.360014212
   39 TRP   CB       376    0.699078717    7.138686143    1.226470334
   39 TRP   CG       377    0.795000264    7.102371476    1.112956818
   39 TRP   CD1      378    0.909483828    7.166210117    1.090469285
   39 TRP   HD1      379    0.921511689    7.272117770    1.113222569
   39 TRP   CD2      380    0.790046098    6.990440972    1.030693513
   39 TRP   NE1      381    0.976987943    7.099472123    0.997320813
   39 TRP   HE1      382    1.060679379    7.133345760    0.954328532
   39 TRP   CE2      383    0.909598663    6.991122695    0.959797439
   39 TRP   CE3      384    0.694773954    6.894571778    0.998209883
   39 TRP   HE3      385    0.607342121    6.896161816    1.063280360
   39 TRP   CZ2      386    0.940908855    6.894810814    0.864608217
   39 TRP   HZ2      387    1.037969869    6.900123564    0.815293369
   39 TRP   CZ3      388    0.726398769    6.796966606    0.904417898
   39 TRP   HZ3      389    0.656468395    6.715520601    0.885515207
   39 TRP   CH2      390    0.848635022    6.794231826    0.838294695
   39 TRP   HH2      391    0.876748209    6.712129555    0.772341034
   39 TRP   C        392    0.849830455    7.092270544    1.418643375
   39 TRP   O        393    0.868450437    7.202912430    1.469048677
   40 ASN   N        394    0.927514546    6.984848848    1.429292159
   40 ASN   H        395    0.895783162    6.890839447    1.416856133
   40 ASN   CA       396    1.070365253    7.003456974    1.458547066
   40 ASN   CB       397    1.136898904    6.870933945    1.496211941
   40 ASN   CG       398    1.284130594    6.884261755    1.535617681
   40 ASN   OD1      399    1.370201602    6.949212975    1.476438739
   40 ASN   ND2      400    1.320694692    6.816050794    1.643769946
   40 ASN   HD21     401    1.410137597    6.823242763    1.687891791
   40 ASN   HD22     402    1.244370576    6.771368492    1.690429908
   40 ASN   C        403    1.139914134    7.054920192    1.332373001
   40 ASN   O        404    1.140953535    6.996052552    1.224379732
   41 PHE   N        405    1.217504804    7.158907448    1.361619961
   41 PHE   H        406    1.211443655    7.199154727    1.452962369
   41 PHE   CA       407    1.282696699    7.232214740    1.252143071
   41 PHE   CB       408    1.281816514    7.379278865    1.294371132
   41 PHE   CG       409    1.150182238    7.451803610    1.265709152
   41 PHE   CD1      410    1.040675199    7.447219378    1.351215898
   41 PHE   HD1      411    1.037215224    7.367340054    1.425299249
   41 PHE   CD2      412    1.148309659    7.538844813    1.157357990
   41 PHE   HD2      413    1.235308373    7.551582572    1.092947585
   41 PHE   CE1      414    0.931001418    7.527800246    1.322933481
   41 PHE   HE1      415    0.848373890    7.527311756    1.394021257
   41 PHE   CE2      416    1.037793977    7.616703240    1.125025625
   41 PHE   HE2      417    1.037721368    7.683396031    1.038816365
   41 PHE   CZ       418    0.929459483    7.611497550    1.211953139
   41 PHE   HZ       419    0.838746001    7.669238106    1.194117394
   41 PHE   C        420    1.412418860    7.189918387    1.182912983
   41 PHE   O        421    1.434121317    7.212190521    1.063908865
   42 GLU   N        422    1.477721648    7.094222533    1.248252077
   42 GLU   H        423    1.436960808    7.062347850    1.333824124
   42 GLU   CA       424    1.608499817    7.037738073    1.211969519
   42 GLU   CB       425    1.690734495    7.044473765    1.340814890
   42 GLU   CG       426    1.842341260    7.033286546    1.323481425
   42 GLU   CD       427    1.920937577    7.081839750    1.445450822
   42 GLU   OE1      428    1.991524605    6.998077468    1.505670248
   42 GLU   OE2      429    1.906989173    7.201121223    1.480169349
   42 GLU   C        430    1.587581014    6.902230072    1.144047583
   42 GLU   O        431    1.556920228    6.799390569    1.204163250
   43 PRO   N        432    1.643087008    6.897488314    1.023270917
   43 PRO   CA       433    1.626620874    6.782940510    0.932607618
   43 PRO   CB       434    1.704742312    6.817499923    0.805658214
   43 PRO   CG       435    1.823442418    6.897875233    0.859129160
   43 PRO   CD       436    1.750952858    6.979527601    0.966318713
   43 PRO   C        437    1.668655877    6.644168194    0.981464444
   43 PRO   O        438    1.748263615    6.636055491    1.074882484
   44 PRO   N        439    1.629141824    6.534093094    0.918108373
   44 PRO   CA       440    1.702234787    6.407338761    0.932243321
   44 PRO   CB       441    1.613011224    6.309303392    0.855831135
   44 PRO   CG       442    1.476569325    6.376958864    0.841144350
   44 PRO   CD       443    1.517087336    6.523450195    0.823553385
   44 PRO   C        444    1.844683640    6.404867715    0.876451705
   44 PRO   O        445    1.875587633    6.459864217    0.770847867
   45 ASN   N        446    1.930995807    6.348772876    0.960674342
   45 ASN   H        447    1.897711491    6.293550025    1.037118255
   45 ASN   CA       448    2.074940422    6.329208511    0.938181428
   45 ASN   CB       449    2.110049388    6.229827996    0.827282991
   45 ASN   CG       450    2.013561534    6.111096388    0.827474165
   45 ASN   OD1      451    1.908499462    6.109289297    0.763538839
   45 ASN   ND2      452    2.055855529    6.006819847    0.898349845
   45 ASN   HD21     453    1.987099048    5.937329653    0.919371884
   45 ASN   HD22     454    2.153726681    5.993801626    0.914160942
   45 ASN   C        455    2.174519498    6.445049510    0.929628863
   45 ASN   O        456    2.286196978    6.438710827    0.980763342
   46 ALA   N        457    2.123537056    6.551598047    0.868495140
   46 ALA   H        458    2.044086139    6.544838239    0.808147748
   46 ALA   CA       459    2.200637700    6.676565550    0.861592037
   46 ALA   CB       460    2.177511979    6.739113165    0.723886498
   46 ALA   C        461    2.186019399    6.775384008    0.977500101
   46 ALA   O        462    2.080063463    6.784110579    1.039364183
   47 THR   N        463    2.276151523    6.873068078    0.982301539
   47 THR   H        464    2.333363111    6.901602634    0.905403099
   47 THR   CA       465    2.273351671    6.960979660    1.100102330
   47 THR   CB       466    2.407394296    6.971716984    1.173100927
   47 THR   OG1      467    2.389285890    7.027720717    1.303426537
   47 THR   HG1      468    2.317708238    6.973778851    1.347776644
   47 THR   CG2      469    2.511969384    7.038575624    1.083624775
   47 THR   C        470    2.216655936    7.098155234    1.062930321
   47 THR   O        471    2.238144992    7.158107969    0.957695247
   48 GLY   N        472    2.162091880    7.167463323    1.162470172
   48 GLY   H        473    2.148126337    7.123134801    1.251020060
   48 GLY   CA       474    2.103505751    7.302263866    1.160856223
   48 GLY   C        475    1.964163148    7.305707004    1.097751856
   48 GLY   O        476    1.933297705    7.224541980    1.010643200
   49 SER   N        477    1.884094898    7.399538096    1.147521303
   49 SER   H        478    1.910621559    7.434979005    1.237193023
   49 SER   CA       479    1.740361314    7.402983065    1.116870388
   49 SER   CB       480    1.674587791    7.502822396    1.212342850
   49 SER   OG       481    1.684889465    7.475412301    1.352319925
   49 SER   HG       482    1.778184623    7.491996546    1.384286050
   49 SER   C        483    1.707332732    7.443967499    0.973206821
   49 SER   O        484    1.759508778    7.542828851    0.921867862
   50 VAL   N        485    1.604988489    7.379595706    0.917782294
   50 VAL   H        486    1.550994895    7.313276870    0.969624098
   50 VAL   CA       487    1.542281773    7.402062373    0.786732227
   50 VAL   CB       488    1.558614665    7.285112954    0.689424976
   50 VAL   CG1      489    1.705248567    7.265375445    0.650508457
   50 VAL   CG2      490    1.509440586    7.155585691    0.754346618
   50 VAL   C        491    1.392609650    7.432283599    0.796517843
   50 VAL   O        492    1.320842414    7.390191960    0.887115559
   51 HISA  N        493    1.347626641    7.505583310    0.695064849
   51 HISA  H        494    1.413005231    7.545817394    0.630969315
   51 HISA  CA       495    1.212233562    7.562214322    0.686502583
   51 HISA  CB       496    1.214244181    7.641104895    0.555420860
   51 HISA  CG       497    1.248775849    7.564019084    0.427849784
   51 HISA  ND1      498    1.364022824    7.556120725    0.361918361
   51 HISA  HD1      499    1.450384583    7.583007263    0.404573200
   51 HISA  CD2      500    1.157865578    7.499904543    0.354945301
   51 HISA  HD2      501    1.050063424    7.496042006    0.370622183
   51 HISA  CE1      502    1.347842730    7.488600128    0.248472970
   51 HISA  HE1      503    1.424582148    7.473617245    0.172528288
   51 HISA  NE2      504    1.221032275    7.448517975    0.249782815
   51 HISA  C        505    1.105247581    7.452821491    0.686478338
   51 HISA  O        506    1.141483765    7.339909739    0.653814902
   52 ASN   N        507    0.983257633    7.481257973    0.731202748
   52 ASN   H        508    0.962752640    7.568410747    0.775760548
   52 ASN   CA       509    0.868964240    7.388997067    0.725263201
   52 ASN   CB       510    0.752904155    7.425985213    0.817866780
   52 ASN   CG       511    0.636007528    7.328203117    0.831459577
   52 ASN   OD1      512    0.589931430    7.252421204    0.746235655
   52 ASN   ND2      513    0.575130509    7.326275761    0.949682169
   52 ASN   HD21     514    0.509478863    7.254112977    0.971645990
   52 ASN   HD22     515    0.579404399    7.397664912    1.019564996
   52 ASN   C        516    0.819667306    7.358574835    0.583641218
   52 ASN   O        517    0.771404824    7.450963648    0.518332425
   53 PRO   N        518    0.828127374    7.230820616    0.547615596
   53 PRO   CA       519    0.777196811    7.178753651    0.419914771
   53 PRO   CB       520    0.817730714    7.031219933    0.419349365
   53 PRO   CG       521    0.954630622    7.035056624    0.487560288
   53 PRO   CD       522    0.910604838    7.123285100    0.604559559
   53 PRO   C        523    0.630590937    7.211399960    0.390739366
   53 PRO   O        524    0.596803759    7.289391009    0.301818543
   54 ALA   N        525    0.540064525    7.150746543    0.467002808
   54 ALA   H        526    0.564929787    7.101321568    0.550307244
   54 ALA   CA       527    0.394904667    7.168047941    0.451526768
   54 ALA   CB       528    0.333321435    7.045029629    0.518493636
   54 ALA   C        529    0.316454685    7.295803462    0.482128989
   54 ALA   O        530    0.198371037    7.295665499    0.447684484
   55 ALA   N        531    0.378886655    7.381588535    0.562330657
   55 ALA   H        532    0.471983761    7.359518580    0.591414356
   55 ALA   CA       533    0.336042688    7.515741626    0.604504972
   55 ALA   CB       534    0.421586480    7.552160080    0.726035444
   55 ALA   C        535    0.342668980    7.610611207    0.484638918
   55 ALA   O        536    0.447345395    7.616533102    0.420309079
   56 ALA   N        537    0.238360033    7.691451102    0.468056584
   56 ALA   H        538    0.178661356    7.703482979    0.547384863
   56 ALA   CA       539    0.221099916    7.781718113    0.353318272
   56 ALA   CB       540    0.074987991    7.826431665    0.345273562
   56 ALA   C        541    0.305823168    7.906701922    0.328556625
   56 ALA   O        542    0.335178187    7.944071658    0.215100866
   57 ASN   N        543    0.366267934    7.952337031    0.437885922
   57 ASN   H        544    0.329008788    7.933149572    0.528685316
   57 ASN   CA       545    0.473741547    8.051417238    0.453523829
   57 ASN   CB       546    0.487693861    8.089601288    0.601027874
   57 ASN   CG       547    0.557715816    7.993990092    0.697776271
   57 ASN   OD1      548    0.674027303    7.954550952    0.691135327
   57 ASN   ND2      549    0.479391320    7.933808402    0.786840668
   57 ASN   HD21     550    0.512880646    7.877979804    0.862739075
   57 ASN   HD22     551    0.380326801    7.942801020    0.776615905
   57 ASN   C        552    0.608381863    8.029875718    0.384119318
   57 ASN   O        553    0.638442854    8.096566364    0.285224110
   58 ALA   N        554    0.659202141    7.908390982    0.402860524
   58 ALA   H        555    0.610122096    7.838029208    0.454245208
   58 ALA   CA       556    0.795868995    7.871544944    0.363164296
   58 ALA   CB       557    0.841672488    7.773507098    0.471334059
   58 ALA   C        558    0.821161760    7.822303907    0.220525055
   58 ALA   O        559    0.882313286    7.719084173    0.193410504
   59 ASP   N        560    0.736119944    7.881883302    0.137397235
   59 ASP   H        561    0.676192874    7.954057144    0.172058138
   59 ASP   CA       562    0.734935053    7.858490519   11.315873555
   59 ASP   CB       563    0.611263892    7.925815323   11.256058662
   59 ASP   CG       564    0.574307601    7.871878977   11.117747713
   59 ASP   OD1      565    0.585518869    7.946547501   11.018136805
   59 ASP   OD2      566    0.570088858    7.748278035   11.099580905
   59 ASP   C        567    0.857505103    7.912124101   11.241680305
   59 ASP   O        568    0.938163200    7.985870790   11.298125397
   60 THR   N        569    0.882074445    7.853793025   11.124706540
   60 THR   H        570    0.836423941    7.768615012   11.099019594
   60 THR   CA       571    0.995204524    7.888627440   11.037540322
   60 THR   CB       572    1.020486304    7.776788884   10.936227604
   60 THR   OG1      573    0.899532964    7.733031925   10.873734275
   60 THR   HG1      574    0.927057316    7.651745361   10.822402485
   60 THR   CG2      575    1.105905438    7.670535759   11.005651196
   60 THR   C        576    0.979921334    8.019342047   10.959500796
   60 THR   O        577    1.080443221    8.088519940   10.944047813
   61 SER   N        578    0.857814838    8.043270521   10.912518195
   61 SER   H        579    0.788082147    7.973010470   10.926711183
   61 SER   CA       580    0.816009707    8.157593559   10.830106979
   61 SER   CB       581    0.777032774    8.117357011   10.687746696
   61 SER   OG       582    0.670063315    8.022457303   10.688614327
   61 SER   HG       583    0.604858948    8.068668925   10.748721684
   61 SER   C        584    0.699742386    8.238250587   10.888265464
   61 SER   O        585    0.583503817    8.220100091   10.852374291
   62 ARG   N        586    0.736833790    8.314961208   10.990373131
   62 ARG   H        587    0.825651924    8.291212529   11.029709572
   62 ARG   CA       588    0.642992137    8.414661767   11.043839330
   62 ARG   CB       589    0.654030935    8.420743825   11.196315979
   62 ARG   CG       590    0.572308353    8.303174779   11.250243913
   62 ARG   CD       591    0.420990997    8.318943288   11.233938357
   62 ARG   NE       592    0.346766433    8.204066293   11.287844079
   62 ARG   HE       593    0.345759123    8.259876848   11.370815057
   62 ARG   CZ       594    0.280639604    8.116313318   11.211124254
   62 ARG   NH1      595    0.254882202    8.130664620   11.080404474
   62 ARG   HH11     596    0.208763681    8.051743361   11.039839657
   62 ARG   HH12     597    0.281007118    8.210403343   11.025994055
   62 ARG   NH2      598    0.261789795    7.994129446   11.262813867
   62 ARG   HH21     599    0.215930371    7.925747497   11.206054599
   62 ARG   HH22     600    0.291181994    7.960410414   11.352256828
   62 ARG   C        601    0.637223149    0.030498308   10.985416835
   62 ARG   O        602    0.722039461    0.114336928   11.015498870
   63 VAL   N        603    0.527831646    0.058261277   10.915052588
   63 VAL   H        604    0.466286416   -0.019619682   10.902894083
   63 VAL   CA       605    0.523890058    0.186136262   10.842639404
   63 VAL   CB       606    0.420909365    0.172393117   10.730309425
   63 VAL   CG1      607    0.410845140    0.297280306   10.642485680
   63 VAL   CG2      608    0.441013190    0.047272083   10.644579627
   63 VAL   C        609    0.508518949    0.307195744   10.934944266
   63 VAL   O        610    0.436212865    0.306250138   11.034448689
   64 ILE   N        611    0.573916907    0.415332513   10.893488595
   64 ILE   H        612    0.645514119    0.418529316   10.823742460
   64 ILE   CA       613    0.550404038    0.547331803   10.953755937
   64 ILE   CB       614    0.666092717    0.585485996   11.046332937
   64 ILE   CG1      615    0.673319985    0.496172399   11.170348604
   64 ILE   CG2      616    0.651593677    0.729496950   11.095965675
   64 ILE   CD       617    0.800642354    0.513057836   11.253502219
   64 ILE   C        618    0.525198506    0.656345426   10.849390556
   64 ILE   O        619    0.599844396    0.668573974   10.752398403
   65 ARG   N        620    0.403287342    0.708562468   10.859528062
   65 ARG   H        621    0.332147127    0.647079472   10.893599724
   65 ARG   CA       622    0.363520425    0.826887823   10.781877283
   65 ARG   CB       623    0.210653911    0.824518972   10.775939600
   65 ARG   CG       624    0.146347421    0.950309857   10.717190978
   65 ARG   CD       625    7.791564730    0.954011864   10.729253986
   65 ARG   NE       626    7.738819612    1.087573898   10.697820080
   65 ARG   HE       627    7.807864383    1.156843574   10.676992077
   65 ARG   CZ       628    7.614440635    1.131180042   10.721994547
   65 ARG   NH1      629    7.525543771    1.063733263   10.796170955
   65 ARG   HH11     630    7.434880046    1.105041578   10.804757669
   65 ARG   HH12     631    7.547814678    0.980501703   10.846937862
   65 ARG   NH2      632    7.565614481    1.226792652   10.641806554
   65 ARG   HH21     633    7.470364712    1.253199149   10.656985516
   65 ARG   HH22     634    7.612223289    1.256160800   10.558349098
   65 ARG   C        635    0.411509959    0.961472229   10.836618124
   65 ARG   O        636    0.380938829    0.993097952   10.951489199
   66 ARG   N        637    0.468737836    1.048339505   10.753744265
   66 ARG   H        638    0.463652428    1.027268204   10.656118305
   66 ARG   CA       639    0.531892414    1.174325966   10.795580436
   66 ARG   CB       640    0.662067568    1.198472100   10.718879762
   66 ARG   CG       641    0.754773663    1.289331744   10.799861340
   66 ARG   CD       642    0.822644074    1.382598824   10.699347819
   66 ARG   NE       643    0.728992175    1.488305529   10.658591772
   66 ARG   HE       644    0.733952696    1.567218274   10.719814210
   66 ARG   CZ       645    0.677877116    1.501515678   10.535443429
   66 ARG   NH1      646    0.693587201    1.405219618   10.443600558
   66 ARG   HH11     647    0.684938215    1.422033920   10.345410977
   66 ARG   HH12     648    0.723799459    1.316267651   10.477861479
   66 ARG   NH2      649    0.589233175    1.597950576   10.507186349
   66 ARG   HH21     650    0.545076440    1.600604889   10.417502732
   66 ARG   HH22     651    0.552506165    1.655628312   10.580148567
   66 ARG   C        652    0.431810750    1.289764177   10.787412266
   66 ARG   O        653    0.406324702    1.354015573   10.889159246
   67 ASP   N        654    0.365932401    1.307386326   10.673212356
   67 ASP   H        655    0.365785891    1.233395432   10.605941694
   67 ASP   CA       656    0.267242758    1.415444761   10.659302731
   67 ASP   CB       657    0.230111248    1.447890520   10.514469288
   67 ASP   CG       658    0.224406628    1.338207197   10.407946700
   67 ASP   OD1      659    0.180459485    1.226978186   10.444302929
   67 ASP   OD2      660    0.274291390    1.357921486   10.295029245
   67 ASP   C        661    0.137679270    1.406782318   10.740218137
   67 ASP   O        662    0.055461793    1.318014258   10.718088524
   68 TYR   N        663    0.120410234    1.507209324   10.825689815
   68 TYR   H        664    0.191523001    1.577127871   10.833064434
   68 TYR   CA       665    7.794364690    1.512091291   10.904902461
   68 TYR   CB       666    7.802083613    1.460815141   11.048857017
   68 TYR   CG       667    7.797223299    1.308479797   11.062142592
   68 TYR   CD1      668    7.669481978    1.254310437   11.070225518
   68 TYR   HD1      669    7.583336223    1.316773278   11.093854358
   68 TYR   CD2      670    0.117726582    1.236485281   11.074934706
   68 TYR   HD2      671    0.209688992    1.289463242   11.099731988
   68 TYR   CE1      672    7.662911406    1.115824118   11.080078834
   68 TYR   HE1      673    7.565997831    1.069556820   11.098736721
   68 TYR   CE2      674    0.110593198    1.098012693   11.084631058
   68 TYR   HE2      675    0.195966808    1.030702344   11.092484938
   68 TYR   CZ       676    7.780826505    1.042719789   11.088502295
   68 TYR   OH       677    7.769419962    0.908166504   11.072433746
   68 TYR   HH       678    7.681682251    0.889580324   11.028208818
   68 TYR   C        679    7.718600545    1.644778985   10.913075434
   68 TYR   O        680    7.777392429    1.745449017   10.952316327
   69 PRO   N        681    7.587754761    1.643647245   10.889260918
   69 PRO   CA       682    7.499302260    1.759377058   10.909098078
   69 PRO   CB       683    7.365957678    1.716293374   10.847701289
   69 PRO   CG       684    7.365880338    1.568507756   10.887309767
   69 PRO   CD       685    7.507669103    1.528042865   10.846447832
   69 PRO   C        686    7.475939442    1.790037705   11.057162744
   69 PRO   O        687    7.485305878    1.703556438   11.144131644
   70 HISB  N        688    7.470067856    1.918868503   11.089728379
   70 HISB  H        689    7.472235164    1.991786919   11.021330817
   70 HISB  CA       690    7.485938464    1.963103083   11.229023829
   70 HISB  CB       691    7.465033738    2.114462318   11.237011051
   70 HISB  CG       692    7.534277251    2.201117155   11.131629282
   70 HISB  ND1      693    7.508593482    2.210023710   11.001424218
   70 HISB  CD2      694    7.642260547    2.275876482   11.152681940
   70 HISB  HD2      695    7.704205224    2.284049278   11.242002115
   70 HISB  CE1      696    7.606382714    2.278670871   10.942995925
   70 HISB  HE1      697    7.620289987    2.285538451   10.835099788
   70 HISB  NE2      698    7.688350167    2.323831267   11.037504543
   70 HISB  HE2      699    7.768697453    2.382542323   11.027638156
   70 HISB  C        700    7.387088300    1.913831436    0.011302718
   70 HISB  O        701    7.271026286    1.879914882   -0.011214484
   71 GLY   N        702    7.437318043    1.898235769    0.133467576
   71 GLY   H        703    7.533780242    1.917556557    0.151426385
   71 GLY   CA       704    7.360717447    1.840106127    0.244667377
   71 GLY   C        705    7.444581911    1.756124235    0.341236420
   71 GLY   O        706    7.559283039    1.722423255    0.312287830
   72 PRO   N        707    7.380344710    1.715919339    0.450547074
   72 PRO   CA       708    7.438393213    1.630009734    0.554762019
   72 PRO   CB       709    7.317077798    1.586143797    0.637031792
   72 PRO   CG       710    7.221608870    1.705442359    0.629226078
   72 PRO   CD       711    7.240204627    1.746267424    0.482944611
   72 PRO   C        712    7.512101162    1.506356879    0.502933963
   72 PRO   O        713    7.630826939    1.494626659    0.532909427
   73 TYR   N        714    7.456090790    1.438613123    0.403109027
   73 TYR   H        715    7.356361796    1.433895783    0.397302457
   73 TYR   CA       716    7.524830022    1.325495174    0.339169349
   73 TYR   CB       717    7.434179634    1.270248776    0.228986461
   73 TYR   CG       718    7.462355140    1.125982474    0.186557878
   73 TYR   CD1      719    7.396840289    1.020364658    0.248797076
   73 TYR   HD1      720    7.339526751    1.037007255    0.339998378
   73 TYR   CD2      721    7.543972657    1.099648546    0.077165332
   73 TYR   HD2      722    7.615275538    1.172453081    0.038480584
   73 TYR   CE1      723    7.404993068    0.889805476    0.201805912
   73 TYR   HE1      724    7.344388413    0.815966332    0.254297641
   73 TYR   CE2      725    7.554440494    0.970017598    0.028100008
   73 TYR   HE2      726    7.625117272    0.951268874   -0.052734998
   73 TYR   CZ       727    7.483084613    0.867462427    0.089007276
   73 TYR   OH       728    7.458138674    0.752342281    0.021014459
   73 TYR   HH       729    7.379732928    0.706083145    0.062398660
   73 TYR   C        730    7.662246839    1.354172258    0.278304567
   73 TYR   O        731    7.770420362    1.313796609    0.320724645
   74 ALA   N        732    7.653603024    1.447653201    0.184095668
   74 ALA   H        733    7.564750465    1.475822228    0.147874627
   74 ALA   CA       734    7.767625113    1.515095439    0.120395689
   74 ALA   CB       735    7.718684673    1.627000471    0.028250860
   74 ALA   C        736    0.062619365    1.579221830    0.223867469
   74 ALA   O        737    0.182720467    1.561944956    0.203711596
   75 SER   N        738    0.008144644    1.643270123    0.326920517
   75 SER   H        739   -0.084807221    1.680121759    0.325203138
   75 SER   CA       740    0.093537004    1.704340419    0.429809345
   75 SER   CB       741    0.011058782    1.792560712    0.523720619
   75 SER   OG       742   -0.031351500    1.903866650    0.444590985
   75 SER   HG       743    0.043704847    1.969761802    0.439649948
   75 SER   C        744    0.173319843    1.607674440    0.517564036
   75 SER   O        745    0.296251622    1.609833360    0.521187655
   76 LEU   N        746    0.107609064    1.502772643    0.566226666
   76 LEU   H        747    0.009219680    1.490009844    0.553710448
   76 LEU   CA       748    0.180834448    1.395433841    0.634979923
   76 LEU   CB       749    0.080863812    1.298366389    0.698200624
   76 LEU   CG       750    7.776800065    1.351046813    0.799581327
   76 LEU   CD1      751    7.684933029    1.237610843    0.845426431
   76 LEU   CD2      752    7.852783024    1.397133744    0.924122791
   76 LEU   C        753    0.281066787    1.316945058    0.550096378
   76 LEU   O        754    0.379535954    1.262657481    0.599968870
   77 ALA   N        755    0.246280038    1.303971294    0.422377191
   77 ALA   H        756    0.154784590    1.327701519    0.389706009
   77 ALA   CA       757    0.334956682    1.247053275    0.319872352
   77 ALA   CB       758    0.247232470    1.213420121    0.199097554
   77 ALA   C        759    0.461076807    1.325711629    0.283562302
   77 ALA   O        760    0.571407291    1.273855507    0.299945634
   78 LEU   N        761    0.452881847    1.454603488    0.251783278
   78 LEU   H        762    0.365776728    1.495240114    0.224162412
   78 LEU   CA       763    0.565185067    1.549357108    0.256228476
   78 LEU   CB       764    0.518012138    1.694243173    0.242239464
   78 LEU   CG       765    0.472081804    1.740809489    0.103918979
   78 LEU   CD1      766    0.380441615    1.861136206    0.127043609
   78 LEU   CD2      767    0.600747321    1.769297571    0.026179141
   78 LEU   C        768    0.670324188    1.522144121    0.364009996
   78 LEU   O        769    0.782983566    1.489023008    0.327385439
   79 GLU   N        770    0.633930229    1.532194317    0.491543920
   79 GLU   H        771    0.545484166    1.575028164    0.510096019
   79 GLU   CA       772    0.717388831    1.504911048    0.609439299
   79 GLU   CB       773    0.629069376    1.550472214    0.725785387
   79 GLU   CG       774    0.711373421    1.573922840    0.852625381
   79 GLU   CD       775    0.626900850    1.602299864    0.977004825
   79 GLU   OE1      776    0.661669945    1.536850284    1.077670165
   79 GLU   OE2      777    0.519327673    1.665709532    0.971325748
   79 GLU   C        778    0.769828190    1.361576955    0.620299272
   79 GLU   O        779    0.878050073    1.346506440    0.676778737
   80 ALA   N        780    0.690289593    1.261976700    0.582328347
   80 ALA   H        781    0.608290928    1.277619474    0.527266891
   80 ALA   CA       782    0.729926373    1.120876707    0.571082562
   80 ALA   CB       783    0.615560660    1.029074034    0.527481629
   80 ALA   C        784    0.831046187    1.105327216    0.457312245
   80 ALA   O        785    0.913843133    1.018330011    0.483853333
   81 MET   N        786    0.810702843    1.161597505    0.338519498
   81 MET   H        787    0.720077847    1.191387322    0.368540208
   81 MET   CA       788    0.916266493    1.144364168    0.237677125
   81 MET   CB       789    0.862614481    1.183928919    0.099958508
   81 MET   CG       790    0.752709875    1.097148212    0.038321487
   81 MET   SD       791    0.689913382    1.162373117   -0.120719628
   81 MET   CE       792    0.582922910    1.296094677   -0.072179074
   81 MET   C        793    1.051181371    1.207713628    0.272260856
   81 MET   O        794    1.154527839    1.157886862    0.227891049
   82 LYSH  N        795    1.062867665    1.307530447    0.359383421
   82 LYSH  H        796    0.983092559    1.364920170    0.377922151
   82 LYSH  CA       797    1.187359642    1.371253904    0.404702193
   82 LYSH  CB       798    1.167036388    1.509770593    0.466456677
   82 LYSH  CG       799    1.100301061    1.604600134    0.366648554
   82 LYSH  CD       800    1.058423205    1.743430404    0.415448525
   82 LYSH  CE       801    0.985420314    1.809143190    0.298145202
   82 LYSH  NZ       802    0.935092594    1.939898128    0.342634524
   82 LYSH  HZ1      803    0.865954336    1.921422426    0.412474723
   82 LYSH  HZ2      804    0.896189097    1.983434308    0.261454241
   82 LYSH  HZ3      805    1.007003595    1.994240602    0.385937932
   82 LYSH  C        806    1.246654012    1.283297057    0.514976298
   82 LYSH  O        807    1.362517564    1.242231916    0.519427167
   83 HISB  N        808    1.161000802    1.226655125    0.599513806
   83 HISB  H        809    1.076453165    1.278244388    0.613307371
   83 HISB  CA       810    1.190199725    1.126336226    0.702938248
   83 HISB  CB       811    1.092075747    1.125115219    0.820338728
   83 HISB  CG       812    1.100764423    1.248888388    0.909858263
   83 HISB  ND1      813    1.209319044    1.286499724    0.976887131
   83 HISB  CD2      814    1.000964189    1.321845503    0.958929749
   83 HISB  HD2      815    0.900815224    1.332271997    0.917168049
   83 HISB  CE1      816    1.177896677    1.372163203    1.073663146
   83 HISB  HE1      817    1.244522897    1.418254125    1.146592004
   83 HISB  NE2      818    1.047569760    1.394837089    1.059881954
   83 HISB  HE2      819    0.991811187    1.434932122    1.132568861
   83 HISB  C        820    1.231485227    0.990333041    0.646268006
   83 HISB  O        821    1.320647982    0.934005607    0.709578069
   84 TRP   N        822    1.188894233    0.957950862    0.524504171
   84 TRP   H        823    1.097800968    0.981334515    0.490497266
   84 TRP   CA       824    1.250027482    0.845530867    0.452143098
   84 TRP   CB       825    1.167479942    0.820404136    0.325805354
   84 TRP   CG       826    1.060978959    0.712201950    0.344636171
   84 TRP   CD1      827    0.928767979    0.726610279    0.343827980
   84 TRP   HD1      828    0.885510024    0.822312093    0.314674918
   84 TRP   CD2      829    1.085148116    0.575414606    0.349483757
   84 TRP   NE1      830    0.867365876    0.610058320    0.362055633
   84 TRP   HE1      831    0.770574044    0.586470137    0.370713251
   84 TRP   CE2      832    0.960522925    0.515148315    0.361981937
   84 TRP   CE3      833    1.202602675    0.501090818    0.348287742
   84 TRP   HE3      834    1.303873618    0.540745528    0.355465742
   84 TRP   CZ2      835    0.942567917    0.378335313    0.378688535
   84 TRP   HZ2      836    0.841929399    0.337158331    0.386181213
   84 TRP   CZ3      837    1.182203412    0.363732829    0.354328790
   84 TRP   HZ3      838    1.273396140    0.304031406    0.354382638
   84 TRP   CH2      839    1.059163803    0.302739130    0.375804134
   84 TRP   HH2      840    1.050763765    0.194169587    0.380611728
   84 TRP   C        841    1.396797021    0.862278420    0.412268083
   84 TRP   O        842    1.481433075    0.774913744    0.430553351
   85 ARG   N        843    1.428243418    0.976807767    0.352408394
   85 ARG   H        844    1.353064253    1.039185353    0.331010484
   85 ARG   CA       845    1.562808252    1.025362189    0.318566566
   85 ARG   CB       846    1.552276091    1.164758325    0.256387385
   85 ARG   CG       847    1.508824364    1.152668430    0.110186072
   85 ARG   CD       848    1.491690978    1.285079783    0.035479249
   85 ARG   NE       849    1.461912192    1.252009094   -0.104626449
   85 ARG   HE       850    1.402778454    1.173449767   -0.122789474
   85 ARG   CZ       851    1.491930460    1.339198388   -0.201859160
   85 ARG   NH1      852    1.468494743    1.307012649   -0.329807881
   85 ARG   HH11     853    1.490804063    1.371388809   -0.403012746
   85 ARG   HH12     854    1.423347700    1.222550305   -0.358595628
   85 ARG   NH2      855    1.535064598    1.462264080   -0.170978995
   85 ARG   HH21     856    1.578214672    1.515266860   -0.243979144
   85 ARG   HH22     857    1.500383493    1.514144329   -0.092840154
   85 ARG   C        858    1.657621323    1.035991308    0.438176941
   85 ARG   O        859    1.779676797    1.035577390    0.422912138
   86 GLY   N        860    1.597254926    1.070715816    0.551487421
   86 GLY   H        861    1.504684279    1.108536317    0.550938109
   86 GLY   CA       862    1.668506505    1.083463896    0.679437047
   86 GLY   C        863    1.657863732    0.957803881    0.766094887
   86 GLY   O        864    1.698927385    0.848555437    0.727246514
   87 LYSH  N        865    1.593085014    0.968908427    0.881721168
   87 LYSH  H        866    1.545635684    1.055197455    0.899150595
   87 LYSH  CA       867    1.593223006    0.869601803    0.990124478
   87 LYSH  CB       868    1.501064629    0.912518412    1.104465893
   87 LYSH  CG       869    1.543159312    1.038706242    1.180054919
   87 LYSH  CD       870    1.461867371    1.077738351    1.303650251
   87 LYSH  CE       871    1.474543319    1.223894754    1.347114810
   87 LYSH  NZ       872    1.370856338    1.226670703    1.451294626
   87 LYSH  HZ1      873    1.298386098    1.289234353    1.422409140
   87 LYSH  HZ2      874    1.408890067    1.311479888    1.488192351
   87 LYSH  HZ3      875    1.342511030    1.171249516    1.529557464
   87 LYSH  C        876    1.553666651    0.728737664    0.945402809
   87 LYSH  O        877    1.627136616    0.637726158    0.983474718
   88 PHE   N        878    1.453158580    0.718969140    0.858840924
   88 PHE   H        879    1.393777106    0.797611969    0.841784872
   88 PHE   CA       880    1.412070133    0.585199719    0.813809569
   88 PHE   CB       881    1.259874359    0.584714339    0.798038135
   88 PHE   CG       882    1.186934892    0.544761729    0.926469461
   88 PHE   CD1      883    1.185863459    0.640379665    1.027342011
   88 PHE   HD1      884    1.261277965    0.718975334    1.031569957
   88 PHE   CD2      885    1.112341465    0.427808565    0.935410559
   88 PHE   HD2      886    1.120309532    0.349287896    0.860244336
   88 PHE   CE1      887    1.099078952    0.624041303    1.134676319
   88 PHE   HE1      888    1.071634109    0.708584771    1.197773508
   88 PHE   CE2      889    1.035775840    0.408811921    1.049856462
   88 PHE   HE2      890    0.994368172    0.309268332    1.065930403
   88 PHE   CZ       891    1.027273747    0.505888085    1.148989264
   88 PHE   HZ       892    0.948109932    0.497194961    1.223421878
   88 PHE   C        893    1.483166730    0.527559520    0.691199897
   88 PHE   O        894    1.439117974    0.424255171    0.641030711
   89 GLY   N        895    1.579571253    0.599290655    0.634170533
   89 GLY   H        896    1.603325512    0.691481554    0.664800515
   89 GLY   CA       897    1.656814470    0.540293304    0.523893903
   89 GLY   C        898    1.764823952    0.621711386    0.452366997
   89 GLY   O        899    1.740587417    0.677686348    0.345551998
   90 GLU   N        900    1.876422185    0.648978657    0.519406960
   90 GLU   H        901    1.892582920    0.608928141    0.609600119
   90 GLU   CA       902    1.988957635    0.718144640    0.454901218
   90 GLU   CB       903    2.087498498    0.765396184    0.561990533
   90 GLU   CG       904    2.049772497    0.895473093    0.633175493
   90 GLU   CD       905    2.150280449    0.946592404    0.736592918
   90 GLU   OE1      906    2.175259748    0.869561382    0.831829955
   90 GLU   OE2      907    2.213358106    1.054489777    0.734090819
   90 GLU   C        908    2.066259700    0.640293081    0.348238288
   90 GLU   O        909    2.138877389    0.699791803    0.268759893
   91 ASN   N        910    2.078463890    0.508355377    0.359750493
   91 ASN   H        911    2.065489991    0.469686249    0.451058737
   91 ASN   CA       912    2.137849844    0.416787932    0.261255207
   91 ASN   CB       913    2.181844440    0.292114192    0.338279458
   91 ASN   CG       914    2.270055930    0.194223507    0.260528668
   91 ASN   OD1      915    2.220981695    0.092537532    0.211762417
   91 ASN   ND2      916    2.402650513    0.204526159    0.259933025
   91 ASN   HD21     917    2.465296483    0.132601480    0.229917162
   91 ASN   HD22     918    2.435599912    0.295829975    0.283955466
   91 ASN   C        919    2.040313205    0.386599131    0.147290869
   91 ASN   O        920    1.925699962    0.354635021    0.178474932
   92 ASN   N        921    2.066439930    0.410152619    0.019026854
   92 ASN   H        922    2.156239261    0.400480894   -0.023911120
   92 ASN   CA       923    1.961247939    0.403818620   11.240124443
   92 ASN   CB       924    2.012008910    0.456275633   11.105657317
   92 ASN   CG       925    1.917473064    0.435131804   10.987249968
   92 ASN   OD1      926    1.796368306    0.442083646   11.007566191
   92 ASN   ND2      927    1.980841028    0.427174401   10.870587171
   92 ASN   HD21     928    1.922445898    0.413853126   10.790514109
   92 ASN   HD22     929    2.079018796    0.408214033   10.869708631
   92 ASN   C        930    1.908666783    0.262757440   11.212752811
   92 ASN   O        931    1.993034870    0.178488713   11.182562322
   93 ARG   N        932    1.778816807    0.246100343   11.236216747
   93 ARG   H        933    1.724825457    0.311884648   11.288736787
   93 ARG   CA       934    1.708456084    0.119531555   11.211003961
   93 ARG   CB       935    1.673644661    0.052805953   11.344200874
   93 ARG   CG       936    1.775055185   -0.027252987   11.426149102
   93 ARG   CD       937    1.720190022    8.485289007    0.244792811
   93 ARG   NE       938    1.836181544    8.453938905    0.329468912
   93 ARG   HE       939    1.882459593    8.370242538    0.300286863
   93 ARG   CZ       940    1.896548965    8.524005039    0.426435606
   93 ARG   NH1      941    1.852688511    8.643584988    0.468023327
   93 ARG   HH11     942    1.913740268    8.698089293    0.525469094
   93 ARG   HH12     943    1.754483176    8.661111399    0.474991544
   93 ARG   NH2      944    2.020039234    8.481944999    0.457024913
   93 ARG   HH21     945    2.052261449    8.395182399    0.419166402
   93 ARG   HH22     946    2.076710455    8.537018292    0.518298486
   93 ARG   C        947    1.586163314    0.129025546   11.119558996
   93 ARG   O        948    1.481807575    0.066897047   11.138984065
   94 TYR   N        949    1.597841007    0.215438558   11.019132870
   94 TYR   H        950    1.689047029    0.256367735   11.021638873
   94 TYR   CA       951    1.483698402    0.247086564   10.932087243
   94 TYR   CB       952    1.456251156    0.395068311   10.959602488
   94 TYR   CG       953    1.323387216    0.459536855   10.919617404
   94 TYR   CD1      954    1.208051120    0.454933307   10.997076795
   94 TYR   HD1      955    1.205600067    0.406721665   11.094794536
   94 TYR   CD2      956    1.322331616    0.534671078   10.802684861
   94 TYR   HD2      957    1.420352785    0.546244340   10.756418370
   94 TYR   CE1      958    1.092978581    0.518315747   10.951667488
   94 TYR   HE1      959    0.999434669    0.483066200   10.995134567
   94 TYR   CE2      960    1.206908680    0.596729119   10.756328434
   94 TYR   HE2      961    1.201384475    0.637459251   10.655375181
   94 TYR   CZ       962    1.090684849    0.589298214   10.832190366
   94 TYR   OH       963    0.999049735    0.689462727   10.824042773
   94 TYR   HH       964    0.998723635    0.728971138   10.915906814
   94 TYR   C        965    1.519832601    0.233144038   10.784074632
   94 TYR   O        966    1.638720611    0.237855981   10.752890097
   95 VAL   N        967    1.422060570    0.185793783   10.707330094
   95 VAL   H        968    1.337139658    0.179234560   10.759726956
   95 VAL   CA       969    1.434602278    0.169418513   10.561778155
   95 VAL   CB       970    1.391900527    0.030689936   10.513396616
   95 VAL   CG1      971    1.399447544    0.019629814   10.360975743
   95 VAL   CG2      972    1.477962772   -0.078064892   10.578016426
   95 VAL   C        973    1.343876852    0.276415915   10.500675842
   95 VAL   O        974    1.222368996    0.283553361   10.518438141
   96 ASN   N        975    1.405832313    0.379525379   10.443939704
   96 ASN   H        976    1.503271074    0.377449038   10.421520446
   96 ASN   CA       977    1.340622022    0.484178169   10.363899543
   96 ASN   CB       978    1.439337607    0.596418131   10.331274519
   96 ASN   CG       979    1.450686871    0.690396109   10.451482226
   96 ASN   OD1      980    1.540985093    0.667527379   10.531808317
   96 ASN   ND2      981    1.370529944    0.791427257   10.483942399
   96 ASN   HD21     982    1.383163639    0.850507620   10.563630191
   96 ASN   HD22     983    1.300683274    0.815024012   10.416380161
   96 ASN   C        984    1.272489107    0.427658323   10.239093015
   96 ASN   O        985    1.324406476    0.353053855   10.156205483
   97 GLN   N        986    1.147623496    0.469596934   10.220687560
   97 GLN   H        987    1.113423253    0.510224621   10.305428722
   97 GLN   CA       988    1.058538135    0.437987773   10.108104727
   97 GLN   CB       989    1.010040046    0.294331357   10.128706852
   97 GLN   CG       990    1.010238258    0.209460552   10.001389710
   97 GLN   CD       991    0.976616860    0.063823395   10.034066259
   97 GLN   OE1      992    0.868850565    0.037737221   10.087310649
   97 GLN   NE2      993    1.070630551   -0.028964926   10.018438415
   97 GLN   HE21     994    1.049604969   -0.126276234   10.027857496
   97 GLN   HE22     995    1.163696037   -0.003706023    9.991965323
   97 GLN   C        996    0.941200862    0.535399956   10.095739223
   97 GLN   O        997    0.875449530    0.572744523   10.192764135
   98 ARG   N        998    0.916546507    0.578159705    9.972228721
   98 ARG   H        999    0.964525344    0.537770189    9.894329068
   98 ARG   CA      1000    0.811852495    0.673134113    9.931855670
   98 ARG   CB      1001    0.833999889    0.733885023    9.793185266
   98 ARG   CG      1002    0.937381621    0.845959185    9.805801641
   98 ARG   CD      1003    0.924246169    0.945964351    9.690756150
   98 ARG   NE      1004    0.975799256    0.893252689    9.563584023
   98 ARG   HE      1005    0.983358903    0.793872164    9.571684085
   98 ARG   CZ      1006    0.970107283    0.959421352    9.447199589
   98 ARG   NH1     1007    0.922566979    1.084257129    9.436672437
   98 ARG   HH11    1008    0.931134948    1.128548798    9.347432272
   98 ARG   HH12    1009    0.905730749    1.146456560    9.513132503
   98 ARG   NH2     1010    1.011898257    0.903065213    9.333047616
   98 ARG   HH21    1011    1.008216277    0.953664547    9.246872898
   98 ARG   HH22    1012    1.063023388    0.817123350    9.333532982
   98 ARG   C       1013    0.663240230    0.636864759    9.935209692
   98 ARG   O       1014    0.633098838    0.534316699    9.874329926
   99 LEU   N       1015    0.583301630    0.717607352   10.004352442
   99 LEU   H       1016    0.627333084    0.795681215   10.048711357
   99 LEU   CA      1017    0.443432713    0.678360048   10.026866466
   99 LEU   CB      1018    0.392875745    0.730204762   10.161661674
   99 LEU   CG      1019    0.290563742    0.639166025   10.229908496
   99 LEU   CD1     1020    0.319563430    0.630949606   10.379913598
   99 LEU   CD2     1021    0.145064433    0.683696781   10.213908512
   99 LEU   C       1022    0.345277836    0.722574014    9.918132220
   99 LEU   O       1023    0.321949074    0.841332046    9.896157764
  100 LEU   N       1024    0.283235941    0.625539259    9.851609115
  100 LEU   H       1025    0.309661573    0.530012653    9.864952458
  100 LEU   CA      1026    0.196750332    0.645394757    9.734409268
  100 LEU   CB      1027    0.219825067    0.547924232    9.618738612
  100 LEU   CG      1028    0.135751940    0.578533412    9.494619360
  100 LEU   CD1     1029    0.132655047    0.718653321    9.433254236
  100 LEU   CD2     1030    0.165247748    0.475783272    9.385143219
  100 LEU   C       1031    0.050432153    0.658202592    9.777286303
  100 LEU   O       1032   -0.022756004    0.559377249    9.774596079
  101 PHE   N       1033    0.013116145    0.784503974    9.795847199
  101 PHE   H       1034    0.074068968    0.863641786    9.791076847
  101 PHE   CA      1035    7.670940463    0.814260119    9.829922962
  101 PHE   CB      1036    7.651701310    0.936482317    9.919942040
  101 PHE   CG      1037    7.694298973    0.911707543   10.064792795
  101 PHE   CD1     1038    7.622333567    0.822900071   10.143897141
  101 PHE   HD1     1039    7.572530065    0.742149585   10.090216754
  101 PHE   CD2     1040    7.768978449    1.007823312   10.131917788
  101 PHE   HD2     1041    7.823863853    1.076344523   10.067310365
  101 PHE   CE1     1042    7.613101289    0.835949657   10.281965452
  101 PHE   HE1     1043    7.584198959    0.752873931   10.346340152
  101 PHE   CE2     1044    7.771265844    1.012189289   10.270825239
  101 PHE   HE2     1045    7.834840874    1.080851907   10.326724059
  101 PHE   CZ      1046    7.687581318    0.932740228   10.348319310
  101 PHE   HZ      1047    7.662337778    0.960152191   10.450751564
  101 PHE   C       1048    7.586852808    0.823211446    9.702399375
  101 PHE   O       1049    7.607274232    0.926021109    9.638022616
  102 SER   N       1050    7.526245748    0.716330112    9.651464865
  102 SER   H       1051    7.554981640    0.623542487    9.675228736
  102 SER   CA      1052    7.451444615    0.713470632    9.524939569
  102 SER   CB      1053    7.517003424    0.620744931    9.422406523
  102 SER   OG      1054    7.482064140    0.486670082    9.457817206
  102 SER   HG      1055    7.462191652    0.482061458    9.555717117
  102 SER   C       1056    7.305411228    0.668197710    9.531117084
  102 SER   O       1057    7.277454507    0.575808478    9.607364341
  103 GLY   N       1058    7.221169561    0.720521004    9.442483102
  103 GLY   H       1059    7.252080348    0.801731953    9.392976832
  103 GLY   CA      1060    7.074609295    0.717303634    9.431540674
  103 GLY   C       1061    7.017391789    0.758715558    9.295819459
  103 GLY   O       1062    7.060170763    0.858715687    9.238357901
  104 GLU   N       1063    6.905946573    0.693933146    9.263060228
  104 GLU   H       1064    6.835229205    0.654404063    9.321693902
  104 GLU   CA      1065    6.843421538    0.720393532    9.132671717
  104 GLU   CB      1066    6.758471992    0.605814248    9.077320014
  104 GLU   CG      1067    6.833797291    0.533772359    8.965333421
  104 GLU   CD      1068    6.784368430    0.389505893    8.953028172
  104 GLU   OE1     1069    6.694714815    0.358147085    8.871763913
  104 GLU   OE2     1070    6.855457804    0.302726312    9.008142738
  104 GLU   C       1071    6.765034670    0.851313392    9.121466921
  104 GLU   O       1072    6.681392362    0.894794935    9.200483391
  105 GLY   N       1073    6.794182995    0.932401106    9.020146088
  105 GLY   H       1074    6.871072419    0.910004213    8.960244216
  105 GLY   CA      1075    6.725952569    1.057304494    8.983346303
  105 GLY   C       1076    6.797610219    1.146952091    8.882158494
  105 GLY   O       1077    6.851310152    1.093481464    8.785275915
  106 SER   N       1078    6.744703526    1.268781970    8.875253790
  106 SER   H       1079    6.647234531    1.281234874    8.893835913
  106 SER   CA      1080    6.799566952    1.373458291    8.787849930
  106 SER   CB      1081    6.711203634    1.497483615    8.773095733
  106 SER   OG      1082    6.670808824    1.544762822    8.901857363
  106 SER   HG      1083    6.591733975    1.503270228    8.946874946
  106 SER   C       1084    6.936028334    1.422680815    8.836463546
  106 SER   O       1085    6.983267979    1.380585051    8.941940499
  107 SER   N       1086    7.010734234    1.496953122    8.755290041
  107 SER   H       1087    6.951947343    1.525321234    8.679536010
  107 SER   CA      1088    7.149102430    1.531872467    8.790601926
  107 SER   CB      1089    7.215104312    1.593178515    8.666928550
  107 SER   OG      1090    7.354937935    1.598241457    8.696423674
  107 SER   HG      1091    7.394257234    1.508784881    8.675163477
  107 SER   C       1092    7.153525241    1.618101457    8.916911584
  107 SER   O       1093    7.063287634    1.697051073    8.944355316
  108 LEU   N       1094    7.272474563    1.630510150    8.975100054
  108 LEU   H       1095    7.355800703    1.589413218    8.938124758
  108 LEU   CA      1096    7.300216633    1.696350057    9.103569967
  108 LEU   CB      1097    7.447569906    1.666696294    9.132110226
  108 LEU   CG      1098    7.442853031    1.549173184    9.229947056
  108 LEU   CD1     1099    7.485350696    1.419226038    9.161275053
  108 LEU   CD2     1100    7.533463767    1.578012976    9.349809460
  108 LEU   C       1101    7.267217170    1.845562150    9.111164631
  108 LEU   O       1102    7.194315123    1.885104411    9.202012673
  109 THR   N       1103    7.297992890    1.912548368    9.000463546
  109 THR   H       1104    7.358024718    1.867112167    8.934637724
  109 THR   CA      1105    7.260954951    2.052400077    8.974366867
  109 THR   CB      1106    7.331460692    2.106695179    8.849894973
  109 THR   OG1     1107    7.293326949    2.038279635    8.730241855
  109 THR   HG1     1108    7.372566349    1.982864722    8.704728196
  109 THR   CG2     1109    7.480110440    2.134358892    8.873309218
  109 THR   C       1110    7.115269808    2.094905574    8.954857837
  109 THR   O       1111    7.086123722    2.214119680    8.963153677
  110 THR   N       1112    7.025118492    2.001262827    8.926673856
  110 THR   H       1113    7.047282385    1.910096443    8.892042703
  110 THR   CA      1114    6.883272539    2.036449875    8.910716096
  110 THR   CB      1115    6.814859576    1.928357487    8.826766085
  110 THR   OG1     1116    6.807017310    1.807858962    8.903389240
  110 THR   HG1     1117    6.734652903    1.749044929    8.867264516
  110 THR   CG2     1118    6.871301112    1.920588813    8.684759702
  110 THR   C       1119    6.805171694    2.069541016    9.038051373
  110 THR   O       1120    6.854337379    2.036237920    9.145779415
  111 PRO   N       1121    6.689692922    2.134892567    9.047301902
  111 PRO   CA      1122    6.621153901    2.145282297    9.176935135
  111 PRO   CB      1123    6.490942550    2.220429492    9.148467375
  111 PRO   CG      1124    6.511777913    2.284742346    9.011219262
  111 PRO   CD      1125    6.609751674    2.192602809    8.938252697
  111 PRO   C       1126    6.583881990    2.011510277    9.241187227
  111 PRO   O       1127    6.592369395    1.907065358    9.176768651
  112 PRO   N       1128    6.556577833    2.000587862    9.370900968
  112 PRO   CA      1129    6.521478515    1.871634858    9.432134099
  112 PRO   CB      1130    6.533745276    1.886098104    9.583968466
  112 PRO   CG      1131    6.606233991    2.020373826    9.595225158
  112 PRO   CD      1132    6.564371135    2.104576577    9.474524256
  112 PRO   C       1133    6.383872526    1.814778875    9.396873185
  112 PRO   O       1134    6.295689151    1.821794521    9.482340111
  113 LYSH  N       1135    6.373678325    1.744683448    9.284304359
  113 LYSH  H       1136    6.444116783    1.693467009    9.235149602
  113 LYSH  CA      1137    6.243537700    1.696051128    9.236258056
  113 LYSH  CB      1138    6.231515781    1.669319173    9.086084788
  113 LYSH  CG      1139    6.233075503    1.794057667    8.997488104
  113 LYSH  CD      1140    6.190722884    1.760098202    8.854442496
  113 LYSH  CE      1141    6.270794601    1.646320702    8.790761773
  113 LYSH  NZ      1142    6.216615135    1.609592955    8.659136290
  113 LYSH  HZ1     1143    6.215741997    1.689764552    8.599370826
  113 LYSH  HZ2     1144    6.126379536    1.566966434    8.665502898
  113 LYSH  HZ3     1145    6.279967316    1.543325582    8.619177968
  113 LYSH  C       1146    6.182379715    1.577243922    9.310802009
  113 LYSH  O       1147    6.242487396    1.496146396    9.381082041
  114 ALA   N       1148    6.049584126    1.583126886    9.315538870
  114 ALA   H       1149    6.000858782    1.669853520    9.305264394
  114 ALA   CA      1150    5.966399906    1.479366132    9.378198833
  114 ALA   CB      1151    5.821626919    1.525024601    9.397350109
  114 ALA   C       1152    5.975770056    1.337100690    9.322685034
  114 ALA   O       1153    6.019505894    1.316323984    9.209607758
  115 LEU   N       1154    5.959985827    1.250514430    9.422400712
  115 LEU   H       1155    5.889859162    1.262233213    9.492720969
  115 LEU   CA      1156    6.001652905    1.109624711    9.417321674
  115 LEU   CB      1157    5.932308054    1.037190434    9.301763879
  115 LEU   CG      1158    5.815644587    0.949782883    9.348247325
  115 LEU   CD1     1159    5.719364110    0.942275330    9.229576589
  115 LEU   CD2     1160    5.862244115    0.814728259    9.403007957
  115 LEU   C       1161    6.149626612    1.072344542    9.406206629
  115 LEU   O       1162    6.188852277    0.970595569    9.463122160
  116 GLU   N       1163    6.223308145    1.160344286    9.338993238
  116 GLU   H       1164    6.206980234    1.229277914    9.268412998
  116 GLU   CA      1165    6.366946474    1.130257035    9.330450336
  116 GLU   CB      1166    6.428525029    1.241423875    9.245236762
  116 GLU   CG      1167    6.388590338    1.222975364    9.098708131
  116 GLU   CD      1168    6.442600463    1.333043672    9.007188535
  116 GLU   OE1     1169    6.455892458    1.448348213    9.053591288
  116 GLU   OE2     1170    6.456965424    1.305014588    8.886230692
  116 GLU   C       1171    6.439759141    1.100666128    9.461720033
  116 GLU   O       1172    6.500483684    1.180671349    9.532727743
  117 THR   N       1173    6.502319108    0.983323484    9.464744706
  117 THR   H       1174    6.474514043    0.909372477    9.403425665
  117 THR   CA      1175    6.581907036    0.919527993    9.570613847
  117 THR   CB      1176    6.593111690    0.767053411    9.564698076
  117 THR   OG1     1177    6.656236834    0.721212178    9.444849275
  117 THR   HG1     1178    6.610882627    0.633676584    9.428083311
  117 THR   CG2     1179    6.454827540    0.702726640    9.576993056
  117 THR   C       1180    6.718004827    0.989452860    9.571279776
  117 THR   O       1181    6.782470321    0.990129147    9.676030756
  118 VAL   N       1182    6.754541029    1.051505074    9.459454013
  118 VAL   H       1183    6.745404951    1.004987715    9.371396517
  118 VAL   CA      1184    6.866102190    1.147050131    9.465632503
  118 VAL   CB      1185    6.920733715    1.176394159    9.325756406
  118 VAL   CG1     1186    6.857610014    1.301719617    9.264761242
  118 VAL   CG2     1187    7.073174113    1.186889257    9.333832370
  118 VAL   C       1188    6.851895091    1.267199648    9.559305392
  118 VAL   O       1189    6.952874423    1.328120764    9.594262186
  119 ASN   N       1190    6.735078671    1.304769673    9.610603017
  119 ASN   H       1191    6.650111050    1.266938949    9.573857810
  119 ASN   CA      1192    6.716283516    1.416875520    9.703830707
  119 ASN   CB      1193    6.568830429    1.441045633    9.736758958
  119 ASN   CG      1194    6.494133436    1.488445820    9.611934939
  119 ASN   OD1     1195    6.540611234    1.500325857    9.498675500
  119 ASN   ND2     1196    6.373614336    1.538856890    9.636846456
  119 ASN   HD21    1197    6.317493400    1.564523931    9.558168280
  119 ASN   HD22    1198    6.333309730    1.529816061    9.727909041
  119 ASN   C       1199    6.805116564    1.416892194    9.828416633
  119 ASN   O       1200    6.854353606    1.519876759    9.874249996
  120 TYR   N       1201    6.836486862    1.296586887    9.875670240
  120 TYR   H       1202    6.791899095    1.218674245    9.831587859
  120 TYR   CA      1203    6.930408219    1.260217900    9.982745499
  120 TYR   CB      1204    6.943269416    1.107851953    9.988390355
  120 TYR   CG      1205    7.041067424    1.065780761   10.098284590
  120 TYR   CD1     1206    6.997961944    1.076975282   10.229945907
  120 TYR   HD1     1207    6.899870111    1.118908810   10.252310902
  120 TYR   CD2     1208    7.172366244    1.028384719   10.072129268
  120 TYR   HD2     1209    7.197968482    0.985218008    9.975366480
  120 TYR   CE1     1210    7.088367992    1.063834347   10.334707990
  120 TYR   HE1     1211    7.056361671    1.087255945   10.436227166
  120 TYR   CE2     1212    7.267243960    1.029889251   10.173689356
  120 TYR   HE2     1213    7.370031802    0.995561566   10.161972273
  120 TYR   CZ      1214    7.223443770    1.054545147   10.303272263
  120 TYR   OH      1215    7.320220151    1.076848233   10.396179030
  120 TYR   HH      1216    7.284151131    1.046685999   10.484435934
  120 TYR   C       1217    7.070044790    1.317865858    9.958450792
  120 TYR   O       1218    7.110802468    1.415437216   10.021281247
  121 ILE   N       1219    7.123557965    1.279184109    9.842993426
  121 ILE   H       1220    7.059467325    1.259393883    9.768823800
  121 ILE   CA      1221    7.256739325    1.317246083    9.793766100
  121 ILE   CB      1222    7.284256744    1.251293670    9.658465810
  121 ILE   CG1     1223    7.305291502    1.102853173    9.688994475
  121 ILE   CG2     1224    7.399659175    1.312185927    9.578547791
  121 ILE   CD      1225    7.181129277    1.015984912    9.667779759
  121 ILE   C       1226    7.256685484    1.469087100    9.774887034
  121 ILE   O       1227    7.353482788    1.523820167    9.827472751
  122 LYSH  N       1228    7.153756548    1.530058281    9.716762565
  122 LYSH  H       1229    7.074979809    1.476371548    9.686535044
  122 LYSH  CA      1230    7.144017556    1.675809887    9.700310937
  122 LYSH  CB      1231    7.021914087    1.717493066    9.618064251
  122 LYSH  CG      1232    7.022953410    1.659802792    9.476357151
  122 LYSH  CD      1233    6.905326658    1.711411163    9.393259528
  122 LYSH  CE      1234    6.920496337    1.679039243    9.244498053
  122 LYSH  NZ      1235    6.809447875    1.743431735    9.172866567
  122 LYSH  HZ1     1236    6.719932824    1.700220520    9.183814680
  122 LYSH  HZ2     1237    6.831871257    1.745073119    9.075430980
  122 LYSH  HZ3     1238    6.798610265    1.838305991    9.202546445
  122 LYSH  C       1239    7.144765162    1.773084040    9.818423357
  122 LYSH  O       1240    7.234268629    1.857394318    9.821868438
  123 LYSH  N       1241    7.064106577    1.741023072    9.919203551
  123 LYSH  H       1242    6.990687811    1.673786458    9.909668307
  123 LYSH  CA      1243    7.070777000    1.805977185   10.050914068
  123 LYSH  CB      1244    6.944126573    1.756984868   10.121401385
  123 LYSH  CG      1245    6.918969491    1.793505410   10.267830355
  123 LYSH  CD      1246    6.921953986    1.945146404   10.287958507
  123 LYSH  CE      1247    6.789208239    2.010928736   10.249787101
  123 LYSH  NZ      1248    6.677044385    1.979353931   10.339404828
  123 LYSH  HZ1     1249    6.728893763    1.962639977   10.423255514
  123 LYSH  HZ2     1250    6.681989759    1.880041545   10.328855414
  123 LYSH  HZ3     1251    6.600280235    2.043412352   10.337811374
  123 LYSH  C       1252    7.205514673    1.780917962   10.118961258
  123 LYSH  O       1253    7.264217047    1.878817782   10.164772627
  124 ALA   N       1254    7.248354634    1.655036287   10.116848744
  124 ALA   H       1255    7.197582862    1.583606111   10.068701310
  124 ALA   CA      1256    7.377773256    1.617799861   10.175794026
  124 ALA   CB      1257    7.393360688    1.465631403   10.179098336
  124 ALA   C       1258    7.502669618    1.681684828   10.114731360
  124 ALA   O       1259    7.567749748    1.748846985   10.194642057
  125 TYR   N       1260    7.518228279    1.663164199    9.983939513
  125 TYR   H       1261    7.442514964    1.630702437    9.927231975
  125 TYR   CA      1262    7.633368475    1.721699471    9.913742819
  125 TYR   CB      1263    7.622825743    1.682921437    9.766111119
  125 TYR   CG      1264    7.740095065    1.727038484    9.678305042
  125 TYR   CD1     1265    0.059282478    1.652323566    9.669631302
  125 TYR   HD1     1266    0.064340396    1.564971783    9.734642239
  125 TYR   CD2     1267    7.720213652    1.837320778    9.596064052
  125 TYR   HD2     1268    7.635352373    1.904575776    9.608526749
  125 TYR   CE1     1269    0.154451362    1.692629636    9.576683262
  125 TYR   HE1     1270    0.248866391    1.638518742    9.570270740
  125 TYR   CE2     1271    0.020362174    1.876627295    9.505488327
  125 TYR   HE2     1272    0.025699960    1.983871338    9.486742779
  125 TYR   CZ      1273    0.139628899    1.805694531    9.497189947
  125 TYR   OH      1274    0.242557009    1.854245787    9.422716246
  125 TYR   HH      1275    0.325138197    1.809242139    9.456712104
  125 TYR   C       1276    7.642988668    1.874075391    9.923645719
  125 TYR   O       1277    7.756172018    1.922241122    9.924650766
  126 ALA   N       1278    7.540548871    1.954989940    9.949092269
  126 ALA   H       1279    7.455410499    1.912395897    9.979705953
  126 ALA   CA      1280    7.537152133    2.099636638    9.975018131
  126 ALA   CB      1281    7.396984833    2.160680770    9.980999862
  126 ALA   C       1282    7.591210970    2.136608211   10.113284263
  126 ALA   O       1283    7.674783354    2.226654358   10.119315210
  127 ILE   N       1284    7.569870409    2.046351806   10.208593767
  127 ILE   H       1285    7.536550863    1.964510177   10.161790030
  127 ILE   CA      1286    7.634995775    2.069297300   10.338367456
  127 ILE   CB      1287    7.559722402    1.983506171   10.440256562
  127 ILE   CG1     1288    7.407915528    1.993869774   10.424246869
  127 ILE   CG2     1289    7.599015640    2.039666636   10.577035701
  127 ILE   CD      1290    7.340346189    1.887813545   10.511384828
  127 ILE   C       1291    7.782937652    2.032920961   10.324202864
  127 ILE   O       1292    7.869401403    2.119735651   10.334984887
  128 SER   N       1293    7.797315921    1.907463189   10.282438786
  128 SER   H       1294    7.718516198    1.848954102   10.263245720
  128 SER   CA      1295    0.134211363    1.850236126   10.267699298
  128 SER   CB      1296    0.141019673    1.705868443   10.217505708
  128 SER   OG      1297    0.054742764    1.616834813   10.288750101
  128 SER   HG      1298    0.047149604    1.533298538   10.234306973
  128 SER   C       1299    0.236413046    1.924327706   10.181263921
  128 SER   O       1300    0.351564457    1.943383679   10.220071748
  129 CYSH  N       1301    0.186504710    1.986333120   10.074699636
  129 CYSH  H       1302    0.091317145    1.958978248   10.060834119
  129 CYSH  CA      1303    0.270000113    2.081762700   10.000310548
  129 CYSH  CB      1304    0.228768610    2.086909926    9.853060736
  129 CYSH  SG      1305    0.067243123    2.167562910    9.823107942
  129 CYSH  HG      1306   -0.005489605    2.059130076    9.848456868
  129 CYSH  C       1307    0.298381761    2.217745925   10.064471519
  129 CYSH  O       1308    0.402628757    2.273734972   10.030882539
  130 GLU   N       1309    0.202385095    2.282464892   10.129932388
  130 GLU   H       1310    0.105893481    2.258402095   10.119380092
  130 GLU   CA      1311    0.225937698    2.397669860   10.218163967
  130 GLU   CB      1312    0.094401732    2.455894873   10.270319147
  130 GLU   CG      1313    0.118138236    2.585164379   10.348640487
  130 GLU   CD      1314    0.173313632    2.700954347   10.265253087
  130 GLU   OE1     1315    0.278284505    2.757119244   10.303335408
  130 GLU   OE2     1316    0.107107072    2.752114371   10.172385619
  130 GLU   C       1317    0.316394966    2.372840236   10.339035845
  130 GLU   O       1318    0.400901650    2.453312189   10.377933637
  131 LEU   N       1319    0.311394838    2.247538304   10.383334112
  131 LEU   H       1320    0.220437618    2.220437882   10.351846677
  131 LEU   CA      1321    0.381890663    2.198557761   10.502661611
  131 LEU   CB      1322    0.299897056    2.107474453   10.594247754
  131 LEU   CG      1323    0.216495202    2.185290582   10.696230344
  131 LEU   CD1     1324    0.101991612    2.265705232   10.634322219
  131 LEU   CD2     1325    0.180329302    2.094415891   10.813886047
  131 LEU   C       1326    0.520753799    2.136694092   10.485371256
  131 LEU   O       1327    0.589184915    2.142385876   10.587405063
  132 THR   N       1328    0.545164317    2.070493359   10.372634982
  132 THR   H       1329    0.509865065    2.097233211   10.282981589
  132 THR   CA      1330    0.679831916    2.012241880   10.381772049
  132 THR   CB      1331    0.675928945    1.880102672   10.304723361
  132 THR   OG1     1332    0.797381747    1.804734840   10.308877741
  132 THR   HG1     1333    0.822285875    1.790229632   10.404628880
  132 THR   CG2     1334    0.643029773    1.891297911   10.155722201
  132 THR   C       1335    0.777497015    2.102022061   10.305529391
  132 THR   O       1336    0.735679873    2.176277699   10.216828589
  133 PRO   N       1337    0.902245779    2.114953477   10.349812629
  133 PRO   CA      1338    0.998198768    2.203267020   10.281953761
  133 PRO   CB      1339    1.125806706    2.209434956   10.366139341
  133 PRO   CG      1340    1.063496106    2.200979086   10.505626700
  133 PRO   CD      1341    0.944093584    2.106514543   10.490486513
  133 PRO   C       1342    1.031041978    2.168052433   10.136722104
  133 PRO   O       1343    1.049826297    2.050100872   10.107334973
  134 GLY   N       1344    1.049818204    2.260291444   10.042748827
  134 GLY   H       1345    1.023958631    2.352935380   10.070125764
  134 GLY   CA      1346    1.051978801    2.251627632    9.896011166
  134 GLY   C       1347    0.923210072    2.189917115    9.841049867
  134 GLY   O       1348    0.930215985    2.085759428    9.776002838
  135 GLY   N       1349    0.812772291    2.261925366    9.858624437
  135 GLY   H       1350    0.812089586    2.361889226    9.856021675
  135 GLY   CA      1351    0.683037600    2.192800115    9.860282029
  135 GLY   C       1352    0.644654577    2.102923337    9.742564166
  135 GLY   O       1353    0.640853434    1.980384236    9.752574786
  136 ARG   N       1354    0.626898945    2.178737093    9.634732378
  136 ARG   H       1355    0.643816757    2.277182833    9.639448422
  136 ARG   CA      1356    0.595518455    2.117105821    9.505009336
  136 ARG   CB      1357    0.539149746    2.220115397    9.406924495
  136 ARG   CG      1358    0.400996112    2.279705937    9.434742661
  136 ARG   CD      1359    0.284622812    2.180435624    9.437741913
  136 ARG   NE      1360    0.177716064    2.252532510    9.508334345
  136 ARG   HE      1361    0.205299585    2.277150865    9.601259268
  136 ARG   CZ      1362    0.061947810    2.297687184    9.458186624
  136 ARG   NH1     1363    0.030266746    2.269967773    9.330961641
  136 ARG   HH11    1364   -0.057461221    2.306640888    9.299980147
  136 ARG   HH12    1365    0.077828249    2.205555700    9.271043828
  136 ARG   NH2     1366   -0.016740621    2.360853807    9.546362902
  136 ARG   HH21    1367   -0.107811686    2.388146917    9.515349985
  136 ARG   HH22    1368    0.000954352    2.372114012    9.644142490
  136 ARG   C       1369    0.704388611    2.026012680    9.447909313
  136 ARG   O       1370    0.664573763    1.928141676    9.384940515
  137 ASP   N       1371    0.831989193    2.063431739    9.450978065
  137 ASP   H       1372    0.850948395    2.157274843    9.479879446
  137 ASP   CA      1373    0.943673506    1.973438017    9.418721000
  137 ASP   CB      1374    1.079161716    2.043483399    9.430978673
  137 ASP   CG      1375    1.092830874    2.151587923    9.323574734
  137 ASP   OD1     1376    1.053920571    2.266986343    9.351702548
  137 ASP   OD2     1377    1.123617668    2.121182199    9.206308182
  137 ASP   C       1378    0.953718886    1.844802571    9.500946630
  137 ASP   O       1379    0.969748543    1.736548074    9.444768327
  138 ALA   N       1380    0.948888029    1.859139327    9.633087924
  138 ALA   H       1381    0.946051326    1.951000587    9.672523805
  138 ALA   CA      1382    0.947342037    1.748835851    9.730260640
  138 ALA   CB      1383    0.951216322    1.803284794    9.873176643
  138 ALA   C       1384    0.831465069    1.652473635    9.703881403
  138 ALA   O       1385    0.863894601    1.537519166    9.674507569
  139 VAL   N       1386    0.705842380    1.692203312    9.722017486
  139 VAL   H       1387    0.676381927    1.786580959    9.737007546
  139 VAL   CA      1388    0.598378062    1.599253389    9.684296682
  139 VAL   CB      1389    0.479731110    1.603656605    9.780790973
  139 VAL   CG1     1390    0.531301805    1.527202968    9.902877472
  139 VAL   CG2     1391    0.431300244    1.744236509    9.816902089
  139 VAL   C       1392    0.557863658    1.604205402    9.536845870
  139 VAL   O       1393    0.466533606    1.670446290    9.487856161
  140 GLN   N       1394    0.625170782    1.513180365    9.467043476
  140 GLN   H       1395    0.696056865    1.459664036    9.512990781
  140 GLN   CA      1396    0.588267490    1.468917579    9.331797671
  140 GLN   CB      1397    0.700150651    1.376199125    9.283877767
  140 GLN   CG      1398    0.827006499    1.455699949    9.252333158
  140 GLN   CD      1399    0.924577115    1.354441536    9.192054290
  140 GLN   OE1     1400    0.910104493    1.232932979    9.179594594
  140 GLN   NE2     1401    1.027617502    1.416523240    9.135358596
  140 GLN   HE21    1402    1.096161094    1.352370983    9.100938374
  140 GLN   HE22    1403    1.029375878    1.515022354    9.118242334
  140 GLN   C       1404    0.451806793    1.401154957    9.317713927
  140 GLN   O       1405    0.408479189    1.335963222    9.412599999
  141 VAL   N       1406    0.399479547    1.407679979    9.195606726
  141 VAL   H       1407    0.458099410    1.451570748    9.127495584
  141 VAL   CA      1408    0.271224483    1.353123117    9.148848499
  141 VAL   CB      1409    0.159290646    1.454464519    9.124136819
  141 VAL   CG1     1410    0.110278336    1.504303127    9.260245377
  141 VAL   CG2     1411    0.214966216    1.570376678    9.041229384
  141 VAL   C       1412    0.276409312    1.247836518    9.037939666
  141 VAL   O       1413    0.370125601    1.253190023    8.958448884
  142 LEU   N       1414    0.167682930    1.171568175    9.030725892
  142 LEU   H       1415    0.085047660    1.198772087    9.080046381
  142 LEU   CA      1416    0.132660557    1.061588308    8.939693499
  142 LEU   CB      1417    0.147561152    0.918596559    8.992064478
  142 LEU   CG      1418    0.293195478    0.875837626    9.011335083
  142 LEU   CD1     1419    0.299612160    0.737588929    9.076585271
  142 LEU   CD2     1420    0.370086392    0.869853170    8.879190394
  142 LEU   C       1421    7.785298978    1.085050698    8.897051404
  142 LEU   O       1422    7.695423620    1.098174046    8.979999074
  143 ASP   N       1423    7.765301579    1.100518813    8.766476244
  143 ASP   H       1424    7.841153904    1.082928389    8.703719631
  143 ASP   CA      1425    7.634019624    1.130791328    8.707647154
  143 ASP   CB      1426    7.655570634    1.254048337    8.619599982
  143 ASP   CG      1427    7.524469861    1.332819656    8.615293295
  143 ASP   OD1     1428    7.488515218    1.386743261    8.508422141
  143 ASP   OD2     1429    7.468646959    1.356441478    8.724608342
  143 ASP   C       1430    7.564622049    1.018936078    8.629643341
  143 ASP   O       1431    7.512922687    1.049735409    8.522365631
  144 SER   N       1432    7.605202742    0.893896444    8.649825668
  144 SER   H       1433    7.661804924    0.827735815    8.699020311
  144 SER   CA      1434    7.530687511    0.782893959    8.588693768
  144 SER   CB      1435    7.553320580    0.763014224    8.438680025
  144 SER   OG      1436    7.691257555    0.731081190    8.418594179
  144 SER   HG      1437    7.708631100    0.690594872    8.328818311
  144 SER   C       1438    7.570918596    0.648138167    8.648979663
  144 SER   O       1439    7.668928178    0.627144169    8.720277835
  145 LEU   N       1440    7.489658623    0.545353036    8.626126883
  145 LEU   H       1441    7.395028615    0.558341790    8.596497806
  145 LEU   CA      1442    7.523835538    0.403093775    8.640419215
  145 LEU   CB      1443    7.411247323    0.311431685    8.592120014
  145 LEU   CG      1444    7.436770228    0.168432215    8.640134136
  145 LEU   CD1     1445    7.406212102    0.150890156    8.789021736
  145 LEU   CD2     1446    7.334217112    0.078690409    8.570608017
  145 LEU   C       1447    7.652050470    0.365193885    8.566012661
  145 LEU   O       1448    7.744669289    0.312997387    8.627880092
  146 ASP   N       1449    7.666632161    0.402338178    8.439134602
  146 ASP   H       1450    7.585653776    0.440178384    8.394275929
  146 ASP   CA      1451    7.788494898    0.377766866    8.360682323
  146 ASP   CB      1452    7.774296767    0.407784758    8.211322276
  146 ASP   CG      1453    7.748641827    0.556399575    8.185600499
  146 ASP   OD1     1454    7.638916297    0.614936409    8.173045936
  146 ASP   OD2     1455    7.851015816    0.627879200    8.191537765
  146 ASP   C       1456    0.119739800    0.439138660    8.415623890
  146 ASP   O       1457    0.227052348    0.380828071    8.401032213
  147 GLU   N       1458    0.106858281    0.555308171    8.479109444
  147 GLU   H       1459    0.025249351    0.611692463    8.466373305
  147 GLU   CA      1460    0.217088683    0.623122848    8.548835085
  147 GLU   CB      1461    0.199521771    0.773941738    8.567652727
  147 GLU   CG      1462    0.199366551    0.849062669    8.434349084
  147 GLU   CD      1463    0.214035826    1.000547297    8.449917206
  147 GLU   OE1     1464    0.286090183    1.064887996    8.370593072
  147 GLU   OE2     1465    0.135386074    1.063176769    8.524192312
  147 GLU   C       1466    0.256439799    0.544108192    8.673818302
  147 GLU   O       1467    0.376206538    0.525647056    8.694920064
  148 VAL   N       1468    0.154311858    0.506443463    8.750240036
  148 VAL   H       1469    0.058839849    0.534319911    8.760698251
  148 VAL   CA      1470    0.179401284    0.419708742    8.866247138
  148 VAL   CB      1471    0.054447963    0.384192498    8.947101069
  148 VAL   CG1     1472    0.090516978    0.293058344    9.064594431
  148 VAL   CG2     1473   -0.008657398    0.515602678    8.993564654
  148 VAL   C       1474    0.249135052    0.290841037    8.822163011
  148 VAL   O       1475    0.357733929    0.258299779    8.869888666
  149 ARG   N       1476    0.198043691    0.232389440    8.714166511
  149 ARG   H       1477    0.099235017    0.245297312    8.705700351
  149 ARG   CA      1478    0.257447115    0.114383665    8.649682033
  149 ARG   CB      1479    0.174045004    0.051665879    8.537784677
  149 ARG   CG      1480    0.043169775   -0.010657662    8.586763493
  149 ARG   CD      1481    7.760736618    8.468358449    8.464980641
  149 ARG   NE      1482    7.814479347    8.358675389    8.383203689
  149 ARG   HE      1483    7.870871207    8.386028958    8.305282208
  149 ARG   CZ      1484    7.806847344    8.228382154    8.413515176
  149 ARG   NH1     1485    7.744291868    8.183230321    8.523074561
  149 ARG   HH11    1486    7.725029157    8.085141688    8.525662092
  149 ARG   HH12    1487    7.673700213    8.241317810    8.563594672
  149 ARG   NH2     1488    7.836337100    8.137585339    8.319482831
  149 ARG   HH21    1489    7.848868849    8.043104722    8.349753329
  149 ARG   HH22    1490    7.845482201    8.153367471    8.221160370
  149 ARG   C       1491    0.398711322    0.135905921    8.594966403
  149 ARG   O       1492    0.486219465    0.055151112    8.625812316
  150 ALA   N       1493    0.434808817    0.255239310    8.548646386
  150 ALA   H       1494    0.364537814    0.320791471    8.520970467
  150 ALA   CA      1495    0.569740703    0.290556684    8.502192168
  150 ALA   CB      1496    0.564024024    0.400367095    8.395805927
  150 ALA   C       1497    0.669324663    0.324847799    8.613170903
  150 ALA   O       1498    0.790534404    0.307052144    8.602255094
  151 PHE   N       1499    0.613018960    0.362100217    8.727755623
  151 PHE   H       1500    0.514385776    0.373493371    8.739584411
  151 PHE   CA      1501    0.693550207    0.392907671    8.846810410
  151 PHE   CB      1502    0.599325152    0.475006709    8.935066348
  151 PHE   CG      1503    0.667843559    0.593096753    9.004115632
  151 PHE   CD1     1504    0.711209355    0.702864757    8.930697391
  151 PHE   HD1     1505    0.713754328    0.699720245    8.821780830
  151 PHE   CD2     1506    0.687765622    0.582289393    9.141245712
  151 PHE   HD2     1507    0.678497677    0.486651709    9.192692612
  151 PHE   CE1     1508    0.756273057    0.815206298    8.999032380
  151 PHE   HE1     1509    0.786366779    0.906931588    8.948427944
  151 PHE   CE2     1510    0.720813864    0.699836260    9.207648169
  151 PHE   HE2     1511    0.747031998    0.692783265    9.313207506
  151 PHE   CZ      1512    0.756049590    0.814853928    9.138021458
  151 PHE   HZ      1513    0.753523167    0.911239558    9.188858902
  151 PHE   C       1514    0.736246642    0.265179153    8.919385928
  151 PHE   O       1515    0.853182239    0.243155468    8.950531534
  152 LEU   N       1516    0.648404498    0.165337401    8.917520473
  152 LEU   H       1517    0.550584584    0.183219367    8.906994160
  152 LEU   CA      1518    0.684166712    0.026311358    8.949147816
  152 LEU   CB      1519    0.556935562   -0.058656152    8.950379110
  152 LEU   CG      1520    0.460413716    8.512308970    9.060016210
  152 LEU   CD1     1521    0.330776292    8.431412443    9.052339775
  152 LEU   CD2     1522    0.521907983    8.499108078    9.199480958
  152 LEU   C       1523    0.773474606    8.486586139    8.843367292
  152 LEU   O       1524    0.808969815    8.371362877    8.867761658
  153 GLY   N       1525    0.821894900    0.032401766    8.742035781
  153 GLY   H       1526    0.811511745    0.131578789    8.734496766
  153 GLY   CA      1527    0.904793415    8.501068281    8.634734039
  153 GLY   C       1528    0.838018866    8.392855787    8.549626593
  153 GLY   O       1529    0.908370178    8.296874206    8.518503572
  154 ASN   N       1530    0.707537753    8.398408630    8.524445532
  154 ASN   H       1531    0.646441228    8.450221211    8.584313572
  154 ASN   CA      1532    0.636797868    8.336398368    8.411486988
  154 ASN   CB      1533    0.498361985    8.292357892    8.459523862
  154 ASN   CG      1534    0.441375517    8.177522129    8.376019999
  154 ASN   OD1     1535    0.495322062    8.131655945    8.275446204
  154 ASN   ND2     1536    0.344316697    8.108003738    8.434615189
  154 ASN   HD21    1537    0.307007878    8.027346191    8.388780031
  154 ASN   HD22    1538    0.296511337    8.160436057    8.505073700
  154 ASN   C       1539    0.626565031    8.429174148    8.290238592
  154 ASN   O       1540    0.642302001    8.551116693    8.293821879
  155 THR   N       1541    0.596835526    8.370617966    8.174573469
  155 THR   H       1542    0.559700601    8.278092292    8.182439838
  155 THR   CA      1543    0.589770847    8.429595100    8.040095952
  155 THR   CB      1544    0.591387813    8.322124712    7.931199378
  155 THR   OG1     1545    0.573755997    8.386748547    7.804849408
  155 THR   HG1     1546    0.514506013    8.328906759    7.748765591
  155 THR   CG2     1547    0.495273103    8.205233015    7.953758091
  155 THR   C       1548    0.478269053    0.007021384    8.020183927
  155 THR   O       1549    0.364669412   -0.027544260    8.052301043
  156 PRO   N       1550    0.509044584    0.128591968    7.975870235
  156 PRO   CA      1551    0.411321919    0.221421731    7.917202068
  156 PRO   CB      1552    0.486218616    0.347954976    7.874857233
  156 PRO   CG      1553    0.605599746    0.346301441    7.970539375
  156 PRO   CD      1554    0.638061178    0.197889542    7.988705322
  156 PRO   C       1555    0.330827667    0.172283202    7.796706216
  156 PRO   O       1556    0.377387143    0.095645348    7.712508321
  157 SER   N       1557    0.206651002    0.219884298    7.798528854
  157 SER   H       1558    0.184266131    0.297995134    7.856825193
  157 SER   CA      1559    0.101681241    0.186233050    7.701259748
  157 SER   CB      1560    0.039683819    0.053175223    7.744429796
  157 SER   OG      1561   -0.016901724   -0.019127809    7.634783834
  157 SER   HG      1562   -0.058812739   -0.101819482    7.672274910
  157 SER   C       1563    7.781428045    0.283695164    7.702054850
  157 SER   O       1564    7.762980035    0.340913725    7.809370968
  158 HISB  N       1565    7.701322948    0.299926681    7.597117573
  158 HISB  H       1566    7.710390944    0.247917839    7.512184321
  158 HISB  CA      1567    7.589182988    0.394459174    7.607077644
  158 HISB  CB      1568    7.562588825    0.451575432    7.467648560
  158 HISB  CG      1569    7.482981298    0.580899037    7.486301705
  158 HISB  ND1     1570    7.350781354    0.589617422    7.498093189
  158 HISB  CD2     1571    7.532331932    0.695647240    7.531992014
  158 HISB  HD2     1572    7.637810788    0.711466892    7.554487835
  158 HISB  CE1     1573    7.318058053    0.705193201    7.555193610
  158 HISB  HE1     1574    7.228360784    0.728570021    7.612542610
  158 HISB  NE2     1575    7.431433884    0.772783869    7.571470541
  158 HISB  HE2     1576    7.433527580    0.865963685    7.607690295
  158 HISB  C       1577    7.462422236    0.330943066    7.664588467
  158 HISB  O       1578    7.401381687    0.249973130    7.594968475
  159 PRO   N       1579    7.409938905    0.377951546    7.777402203
  159 PRO   CA      1580    7.293651794    0.315692102    7.842306940
  159 PRO   CB      1581    7.280187087    0.387843655    7.976565068
  159 PRO   CG      1582    7.426376779    0.429600191    7.993723825
  159 PRO   CD      1583    7.459574165    0.490798503    7.857481911
  159 PRO   C       1584    7.159275824    0.332117460    7.770990295
  159 PRO   O       1585    7.117993204    0.447007693    7.755926941
  160 PRO   N       1586    7.084777038    0.224928063    7.745482445
  160 PRO   CA      1587    6.951775889    0.239991269    7.684688694
  160 PRO   CB      1588    6.901599019    0.098899206    7.653289851
  160 PRO   CG      1589    6.991985761    0.004295432    7.732611813
  160 PRO   CD      1590    7.117016982    0.083758253    7.770858395
  160 PRO   C       1591    6.844213300    0.323427086    7.754553115
  160 PRO   O       1592    6.739567780    0.349270903    7.695292503
  161 HISB  N       1593    6.848641489    0.337511287    7.886736878
  161 HISB  H       1594    6.908672011    0.290222673    7.951249666
  161 HISB  CA      1595    6.762230936    0.425742440    7.966480253
  161 HISB  CB      1596    6.768188665    0.383714159    8.113489426
  161 HISB  CG      1597    6.902403735    0.407290639    8.183078865
  161 HISB  ND1     1598    7.001345633    0.318414469    8.182330820
  161 HISB  CD2     1599    6.952057778    0.517698441    8.238188651
  161 HISB  HD2     1600    6.910356726    0.618318598    8.242387372
  161 HISB  CE1     1601    7.112643593    0.368484169    8.235197076
  161 HISB  HE1     1602    7.200076199    0.316874952    8.274858753
  161 HISB  NE2     1603    7.077475236    0.490919574    8.273425658
  161 HISB  HE2     1604    7.146729132    0.558622326    8.298330463
  161 HISB  C       1605    6.781797740    0.576709281    7.951053772
  161 HISB  O       1606    6.694770556    0.657313391    7.983601836
  162 LEU   N       1607    6.880139891    0.616027892    7.870605687
  162 LEU   H       1608    6.947024692    0.555843137    7.826957695
  162 LEU   CA      1609    6.916526480    0.755631235    7.842329646
  162 LEU   CB      1610    7.062545919    0.775494523    7.883473358
  162 LEU   CG      1611    7.085897670    0.781467757    8.034574173
  162 LEU   CD1     1612    7.235165757    0.759198142    8.059798073
  162 LEU   CD2     1613    7.047870926    0.918464931    8.091113352
  162 LEU   C       1614    6.891532498    0.788005591    7.694888153
  162 LEU   O       1615    6.848712744    0.702955885    7.617029038
  163 PRO   N       1616    6.889624367    0.914375279    7.653425515
  163 PRO   CA      1617    6.885087191    0.946726254    7.510091338
  163 PRO   CB      1618    6.828616780    1.088906842    7.509373722
  163 PRO   CG      1619    6.874529015    1.156238813    7.638864349
  163 PRO   CD      1620    6.874576820    1.036420558    7.733994680
  163 PRO   C       1621    7.030413717    0.950984766    7.462446187
  163 PRO   O       1622    7.129093925    0.938629307    7.534820329
  164 VAL   N       1623    7.049815598    0.986263397    7.335686527
  164 VAL   H       1624    6.974045830    0.997872308    7.271481513
  164 VAL   CA      1625    7.184005335    1.006151736    7.279092864
  164 VAL   CB      1626    7.181027875    1.019505483    7.126709441
  164 VAL   CG1     1627    7.131868574    0.886740370    7.068700274
  164 VAL   CG2     1628    7.089960798    1.135212721    7.085189822
  164 VAL   C       1629    7.270777715    1.120186402    7.332718334
  164 VAL   O       1630    7.388344342    1.119364491    7.296609299
  165 ASN   N       1631    7.206993431    1.220802607    7.391839522
  165 ASN   H       1632    7.118038880    1.201449931    7.433215544
  165 ASN   CA      1633    7.279738517    1.333262953    7.452432508
  165 ASN   CB      1634    7.199033779    1.458741376    7.418556499
  165 ASN   CG      1635    7.216539779    1.499732194    7.272181038
  165 ASN   OD1     1636    7.322261026    1.557962420    7.248489531
  165 ASN   ND2     1637    7.122972782    1.468862572    7.182823432
  165 ASN   HD21    1638    7.128373273    1.479338157    7.083518412
  165 ASN   HD22    1639    7.041485434    1.426039950    7.221888197
  165 ASN   C       1640    7.277787051    1.321257465    7.604957988
  165 ASN   O       1641    7.193698005    1.255795824    7.666381381
  166 LYSH  N       1642    7.378438518    1.379978025    7.669076999
  166 LYSH  H       1643    7.451889729    1.426625461    7.619782212
  166 LYSH  CA      1644    7.371665069    1.387818570    7.815725980
  166 LYSH  CB      1645    7.504210963    1.424340576    7.882839409
  166 LYSH  CG      1646    7.611503484    1.317631281    7.860187709
  166 LYSH  CD      1647    7.715226897    1.308758588    7.972322941
  166 LYSH  CE      1648    0.002714322    1.181680470    7.973971628
  166 LYSH  NZ      1649    0.055500819    1.148259542    8.107047573
  166 LYSH  HZ1     1650    0.132658153    1.210093335    8.122006854
  166 LYSH  HZ2     1651    0.097901060    1.057699898    8.108232503
  166 LYSH  HZ3     1652   -0.013925300    1.157505190    8.178423694
  166 LYSH  C       1653    7.251965231    1.465092229    7.871490772
  166 LYSH  O       1654    7.237101566    1.582526818    7.838048384
  167 ASP   N       1655    7.171523219    1.404273839    7.958220708
  167 ASP   H       1656    7.224653625    1.319570501    7.960173204
  167 ASP   CA      1657    7.050839350    1.478029196    7.998295611
  167 ASP   CB      1658    6.921780189    1.413139286    7.947844324
  167 ASP   CG      1659    6.809330635    1.516455329    7.938424649
  167 ASP   OD1     1660    6.744366734    1.550750221    8.039561082
  167 ASP   OD2     1661    6.784701481    1.567737067    7.827133086
  167 ASP   C       1662    7.040574368    1.487147402    8.150690279
  167 ASP   O       1663    7.032151311    1.384422069    8.217827078
  168 PRO   N       1664    7.041930746    1.610358941    8.200762113
  168 PRO   CA      1665    7.032725109    1.634092508    8.345544780
  168 PRO   CB      1666    7.084863283    1.776133503    8.368245002
  168 PRO   CG      1667    7.114871602    1.836070512    8.230699505
  168 PRO   CD      1668    7.055229673    1.738172100    8.129356873
  168 PRO   C       1669    6.894409467    1.624095340    8.410197408
  168 PRO   O       1670    6.886972064    1.585643115    8.526800559
  169 ALA   N       1671    6.792636246    1.637674269    8.325658317
  169 ALA   H       1672    6.812790299    1.665429374    8.231721452
  169 ALA   CA      1673    6.650609691    1.616222584    8.356968357
  169 ALA   CB      1674    6.556692677    1.690403911    8.261624804
  169 ALA   C       1675    6.608402809    1.469151222    8.357771907
  169 ALA   O       1676    6.534891183    1.432423842    8.449302086
  170 ALA   N       1677    6.653045187    1.391702408    8.259288186
  170 ALA   H       1678    6.704188857    1.435787273    8.185514667
  170 ALA   CA      1679    6.630091640    1.246857045    8.249148778
  170 ALA   CB      1680    6.704632297    1.184688449    8.130862663
  170 ALA   C       1681    6.694333127    1.179165947    8.370401574
  170 ALA   O       1682    6.799828494    1.228018934    8.410581870
  171 ARG   N       1683    6.632394823    1.071187678    8.417235007
  171 ARG   H       1684    6.542012864    1.050704848    8.379654875
  171 ARG   CA      1685    6.671078986    0.995516739    8.537189364
  171 ARG   CB      1686    6.556747950    0.934544735    8.618578350
  171 ARG   CG      1687    6.488655535    1.045217694    8.699363924
  171 ARG   CD      1688    6.349732253    1.016646214    8.756748890
  171 ARG   NE      1689    6.241792449    0.977123152    8.665100465
  171 ARG   HE      1690    6.256171561    0.883187950    8.633940048
  171 ARG   CZ      1691    6.131172969    1.037646009    8.619744142
  171 ARG   NH1     1692    6.123208387    1.167510067    8.651808746
  171 ARG   HH11    1693    6.038629769    1.217460709    8.633060597
  171 ARG   HH12    1694    6.196478512    1.205435418    8.708316894
  171 ARG   NH2     1695    6.044384609    0.965405929    8.547577588
  171 ARG   HH21    1696    5.953221303    1.000436870    8.526046744
  171 ARG   HH22    1697    6.062817196    0.873986165    8.511463818
  171 ARG   C       1698    6.776717346    0.888137190    8.510344196
  171 ARG   O       1699    6.779657913    0.811594696    8.414106845
  172 ASP   N       1700    6.867661932    0.875323147    8.606553225
  172 ASP   H       1701    6.847944753    0.929970019    8.687953775
  172 ASP   CA      1702    6.985289905    0.789645533    8.627434270
  172 ASP   CB      1703    7.096719541    0.833237140    8.532096496
  172 ASP   CG      1704    7.171925767    0.709194233    8.483463405
  172 ASP   OD1     1705    7.228669601    0.717548592    8.372398696
  172 ASP   OD2     1706    7.211616198    0.626430642    8.568299864
  172 ASP   C       1707    7.038943890    0.789999788    8.770721999
  172 ASP   O       1708    6.983008972    0.857626766    8.856915220
  173 LEU   N       1709    7.128051317    0.695643174    8.799803356
  173 LEU   H       1710    7.151292001    0.635256367    8.723553998
  173 LEU   CA      1711    7.208502093    0.680610839    8.921929721
  173 LEU   CB      1712    7.267510425    0.539796777    8.931917307
  173 LEU   CG      1713    7.321123792    0.509527975    9.071994601
  173 LEU   CD1     1714    7.199492064    0.461448632    9.151407344
  173 LEU   CD2     1715    7.435234560    0.407626300    9.073949447
  173 LEU   C       1716    7.309531586    0.790562287    8.955342236
  173 LEU   O       1717    7.427438383    0.775066372    8.923898296
  174 ARG   N       1718    7.258295382    0.897676626    9.015262171
  174 ARG   H       1719    7.174044455    0.899575590    9.069108815
  174 ARG   CA      1720    7.337117747    1.017642497    9.046983449
  174 ARG   CB      1721    7.242257666    1.136198965    9.028074366
  174 ARG   CG      1722    7.266131889    1.203972091    8.892980612
  174 ARG   CD      1723    7.197792690    1.128244777    8.778964042
  174 ARG   NE      1724    7.234285311    1.186224866    8.648917776
  174 ARG   HE      1725    7.321249778    1.229883208    8.625871148
  174 ARG   CZ      1726    7.148492802    1.220668401    8.551933423
  174 ARG   NH1     1727    7.196923278    1.285589486    8.445189493
  174 ARG   HH11    1728    7.133868970    1.315507535    8.373581447
  174 ARG   HH12    1729    7.294458504    1.290036255    8.423608179
  174 ARG   NH2     1730    7.021193822    1.178930710    8.554927573
  174 ARG   HH21    1731    6.952800471    1.195585859    8.483907684
  174 ARG   HH22    1732    6.997476532    1.105976565    8.619070535
  174 ARG   C       1733    7.390818985    1.020097589    9.190232179
  174 ARG   O       1734    7.329712797    0.974686651    9.286833867
  175 GLY   N       1735    7.511639159    1.072385568    9.209112239
  175 GLY   H       1736    7.562299741    1.113384778    9.133275367
  175 GLY   CA      1737    7.574263593    1.057463522    9.341265748
  175 GLY   C       1738    7.711503807    1.124723224    9.348221510
  175 GLY   O       1739    7.761920983    1.158902951    9.241362354
  176 TYR   N       1740    7.759420201    1.133935912    9.471949429
  176 TYR   H       1741    7.710595984    1.094429529    9.549769792
  176 TYR   CA      1742    0.092189998    1.195590952    9.499988500
  176 TYR   CB      1743    0.059495219    1.317770076    9.586099388
  176 TYR   CG      1744    0.041125998    1.299647480    9.736912296
  176 TYR   CD1     1745    7.716447841    1.284752569    9.801114540
  176 TYR   HD1     1746    7.636443295    1.230896579    9.750314465
  176 TYR   CD2     1747    0.152389110    1.334262633    9.812693060
  176 TYR   HD2     1748    0.253869284    1.321020057    9.775177346
  176 TYR   CE1     1749    7.703192249    1.311777361    9.936821530
  176 TYR   HE1     1750    7.604523838    1.303758690    9.982442414
  176 TYR   CE2     1751    0.135909028    1.366237880    9.946957364
  176 TYR   HE2     1752    0.224561063    1.396078712   10.002898425
  176 TYR   CZ      1753    0.012298143    1.361806182   10.010358453
  176 TYR   OH      1754    0.004599048    1.378876315   10.145064425
  176 TYR   HH      1755    0.094981130    1.355417429   10.180852438
  176 TYR   C       1756    0.180170759    1.089896771    9.567070435
  176 TYR   O       1757    0.137310422    1.027278843    9.663881939
  177 VAL   N       1758    0.309757738    1.116445291    9.553165284
  177 VAL   H       1759    0.345577341    1.199403491    9.510308835
  177 VAL   CA      1760    0.423099360    1.049123013    9.618232020
  177 VAL   CB      1761    0.529171560    0.984230146    9.529080377
  177 VAL   CG1     1762    0.508460944    0.832893333    9.520104311
  177 VAL   CG2     1763    0.549138940    1.049222815    9.392012916
  177 VAL   C       1764    0.496626705    1.123297227    9.730055721
  177 VAL   O       1765    0.557612312    1.227289086    9.705620733
  178 SER   N       1766    0.466914225    1.088527536    9.854949475
  178 SER   H       1767    0.412289271    1.004766921    9.856286160
  178 SER   CA      1768    0.520469994    1.146789030    9.978830122
  178 SER   CB      1769    0.426336274    1.127206188   10.097853053
  178 SER   OG      1770    0.466435649    1.204310120   10.211419182
  178 SER   HG      1771    0.390057199    1.260020177   10.244028266
  178 SER   C       1772    0.669222032    1.121957889   10.004660702
  178 SER   O       1773    0.699807002    1.003218499   10.014383981
  179 ASN   N       1774    0.727268969    1.227025363   10.061952980
  179 ASN   H       1775    0.701439914    1.312999814   10.106009037
  179 ASN   CA      1776    0.874158040    1.230383028   10.066942991
  179 ASN   CB      1777    0.909748804    1.376026004   10.036427459
  179 ASN   CG      1778    0.841055419    1.486884943   10.116419722
  179 ASN   OD1     1779    0.729466757    1.481164485   10.167842182
  179 ASN   ND2     1780    0.902818286    1.602725652   10.137681610
  179 ASN   HD21    1781    0.865213040    1.662840747   10.208182144
  179 ASN   HD22    1782    1.000412527    1.606072499   10.116174153
  179 ASN   C       1783    0.925133802    1.189573707   10.205313611
  179 ASN   O       1784    0.859575519    1.209224535   10.307514306
  180 ASP   N       1785    1.039610029    1.122092278   10.199597022
  180 ASP   H       1786    1.083009264    1.103577798   10.111419929
  180 ASP   CA      1787    1.122556716    1.075065633   10.311473384
  180 ASP   CB      1788    1.195065432    1.186266882   10.387537868
  180 ASP   CG      1789    1.292280100    1.260381750   10.295544272
  180 ASP   OD1     1790    1.381019740    1.197348001   10.234086572
  180 ASP   OD2     1791    1.306289463    1.384346653   10.303202643
  180 ASP   C       1792    1.065299325    0.990139589   10.425145556
  180 ASP   O       1793    1.128931907    0.969093607   10.528290715
  181 CYSH  N       1794    0.947941803    0.929366266   10.410217383
  181 CYSH  H       1795    0.914285303    0.976920079   10.328932578
  181 CYSH  CA      1796    0.900174198    0.823610400   10.500472127
  181 CYSH  CB      1797    0.748419632    0.811711953   10.485011167
  181 CYSH  SG      1798    0.689914985    0.791133282   10.312836335
  181 CYSH  HG      1799    0.773779516    0.703005510   10.259084446
  181 CYSH  C       1800    0.964243931    0.693274269   10.452319733
  181 CYSH  O       1801    1.065885118    0.692310463   10.383050930
  182 GLY   N       1802    0.934112097    0.593266680   10.534658785
  182 GLY   H       1803    0.903888454    0.617809593   10.626768460
  182 GLY   CA      1804    0.924773421    0.450118457   10.502512294
  182 GLY   C       1805    0.884499225    0.359829506   10.619291611
  182 GLY   O       1806    0.785876344    0.391411219   10.685662902
  183 TRP   N       1807    0.957885816    0.249093513   10.625410638
  183 TRP   H       1808    1.050943800    0.251167608   10.588860314
  183 TRP   CA      1809    0.938128702    0.154518316   10.736188227
  183 TRP   CB      1810    0.889406463    0.018228068   10.686605611
  183 TRP   CG      1811    0.950273853    8.503827877   10.552021839
  183 TRP   CD1     1812    0.905718393    8.545338070   10.433785624
  183 TRP   HD1     1813    0.822635449    8.613214075   10.414521893
  183 TRP   CD2     1814    1.031317273    8.393724820   10.526915790
  183 TRP   NE1     1815    0.959522124    8.472533942   10.336353889
  183 TRP   HE1     1816    0.952096250    8.500118437   10.240524223
  183 TRP   CE2     1817    1.033295708    8.375295501   10.389166869
  183 TRP   CE3     1818    1.097033005    8.311794768   10.617949264
  183 TRP   HE3     1819    1.132952492    8.355912948   10.710913597
  183 TRP   CZ2     1820    1.104006904    8.268242828   10.335658366
  183 TRP   HZ2     1821    1.115296427    8.255047368   10.228040545
  183 TRP   CZ3     1822    1.175886267    8.209625120   10.566329904
  183 TRP   HZ3     1823    1.246581467    8.156519545   10.630064625
  183 TRP   CH2     1824    1.169089727    8.188536224   10.429104158
  183 TRP   HH2     1825    1.232494291    8.107078032   10.394076154
  183 TRP   C       1826    1.057212771    0.116509341   10.824411466
  183 TRP   O       1827    1.173143588    0.143687146   10.793602376
  184 ALA   N       1828    1.014621239    0.090823042   10.947760230
  184 ALA   H       1829    0.918802300    0.111712236   10.967357580
  184 ALA   CA      1830    1.108939034    0.066490956   11.057862435
  184 ALA   CB      1831    1.063018383    0.154885207   11.174015174
  184 ALA   C       1832    1.135413582    8.447250905   11.099989492
  184 ALA   O       1833    1.039172021    8.371123442   11.108496542
  185 ASP   N       1834    1.261008582    8.412871009   11.127062468
  185 ASP   H       1835    1.341908993    8.470699381   11.116485097
  185 ASP   CA      1836    1.300613833    8.285930012   11.189742583
  185 ASP   CB      1837    1.451127875    8.260279275   11.179914104
  185 ASP   CG      1838    1.499428253    8.119656794   11.216046673
  185 ASP   OD1     1839    1.617609080    8.098877726   11.181004882
  185 ASP   OD2     1840    1.429822066    8.036237407   11.277862607
  185 ASP   C       1841    1.255476904    8.276465057    0.012036130
  185 ASP   O       1842    1.331078025    8.319309783    0.099097499
  186 ALA   N       1843    1.124026870    8.260920674    0.024899711
  186 ALA   H       1844    1.060599531    8.277794776   -0.050541614
  186 ALA   CA      1845    1.063316385    8.258222707    0.158740785
  186 ALA   CB      1846    0.911415931    8.252712525    0.141278603
  186 ALA   C       1847    1.114607436    8.142806465    0.245083967
  186 ALA   O       1848    1.150977083    8.170946856    0.359164608
  187 GLY   N       1849    1.131189617    8.027899839    0.180200978
  187 GLY   H       1850    1.084713150    8.011378021    0.093206548
  187 GLY   CA      1851    1.200942081    7.920156045    0.251874976
  187 GLY   C       1852    1.335721965    7.962970487    0.310289669
  187 GLY   O       1853    1.352170536    7.951744607    0.431666975
  188 ALA   N       1854    1.427394623    8.017499887    0.230821831
  188 ALA   H       1855    1.415933710    8.028511984    0.132089473
  188 ALA   CA      1856    1.552837365    8.070905878    0.285814690
  188 ALA   CB      1857    1.642531637    8.117032479    0.170758341
  188 ALA   C       1858    1.535763965    8.186245966    0.384889266
  188 ALA   O       1859    1.596341593    8.179203847    0.491705858
  189 SER   N       1860    1.438827281    8.273804574    0.359827192
  189 SER   H       1861    1.410521655    8.272327819    0.263928558
  189 SER   CA      1862    1.406431229    8.378716062    0.457567000
  189 SER   CB      1863    1.291418487    8.461616170    0.400040928
  189 SER   OG      1864    1.369437146    8.552212587    0.321593343
  189 SER   HG      1865    1.421423865    8.616802995    0.377494702
  189 SER   C       1866    1.351760304    8.333180025    0.593025290
  189 SER   O       1867    1.416870015    8.356828509    0.694664361
  190 ILE   N       1868    1.262355702    8.234702540    0.593765235
  190 ILE   H       1869    1.232055112    8.198295401    0.505686695
  190 ILE   CA      1870    1.212299230    8.163932982    0.712497980
  190 ILE   CB      1871    1.080586635    8.091414726    0.684179563
  190 ILE   CG1     1872    0.963361189    8.187124528    0.661584839
  190 ILE   CG2     1873    1.036655062    7.983153753    0.782982047
  190 ILE   CD      1874    0.936596355    8.292089600    0.769656946
  190 ILE   C       1875    1.315511969    8.076416013    0.783918427
  190 ILE   O       1876    1.333213925    8.093689942    0.904412189
  191 GLU   N       1877    1.396283107    8.009745535    0.701935413
  191 GLU   H       1878    1.376187414    8.010431934    0.603970286
  191 GLU   CA      1879    1.510569406    7.927416003    0.744011866
  191 GLU   CB      1880    1.564450689    7.836457019    0.633393077
  191 GLU   CG      1881    1.687395796    7.749812888    0.661488390
  191 GLU   CD      1882    1.697773509    7.642821054    0.552619812
  191 GLU   OE1     1883    1.811536238    7.620718201    0.505773969
  191 GLU   OE2     1884    1.596318823    7.591636660    0.500517277
  191 GLU   C       1885    1.615790757    8.013833610    0.813793694
  191 GLU   O       1886    1.651569727    7.979455294    0.926354116
  192 TRP   N       1887    1.672070415    8.124024661    0.764977532
  192 TRP   H       1888    1.652628265    8.143087649    0.668755796
  192 TRP   CA      1889    1.768555716    8.211872132    0.832688428
  192 TRP   CB      1890    1.836428743    8.298390058    0.726299838
  192 TRP   CG      1891    1.908152143    8.420209193    0.784830708
  192 TRP   CD1     1892    2.017506504    8.421984663    0.860502445
  192 TRP   HD1     1893    2.100495867    8.351444804    0.856250774
  192 TRP   CD2     1894    1.836563229    8.535459387    0.814992770
  192 TRP   NE1     1895    2.022159040    8.534793127    0.930792019
  192 TRP   HE1     1896    2.078815840    8.549511334    1.011856186
  192 TRP   CE2     1897    1.914075188    8.607812574    0.904853714
  192 TRP   CE3     1898    1.724878233    0.071702437    0.759864231
  192 TRP   HE3     1899    1.678120747    0.022562241    0.674547423
  192 TRP   CZ2     1900    1.879853942    0.211918991    0.941792160
  192 TRP   HZ2     1901    1.924753540    0.258053233    1.029742496
  192 TRP   CZ3     1902    1.682123477    0.198219494    0.798406699
  192 TRP   HZ3     1903    1.589276393    0.243735697    0.763948121
  192 TRP   CH2     1904    1.763441393    0.265997399    0.888486950
  192 TRP   HH2     1905    1.734936717    0.367704162    0.915398609
  192 TRP   C       1906    1.715548985    8.283857581    0.956864619
  192 TRP   O       1907    1.792034285    8.288386010    1.053092136
  193 LEU   N       1908    1.588552910    8.323227970    0.953548255
  193 LEU   H       1909    1.531024830    8.297568781    0.875876930
  193 LEU   CA      1910    1.521596657    8.392407710    1.064643561
  193 LEU   CB      1911    1.385509580    8.427643911    1.004219941
  193 LEU   CG      1912    1.318113446    0.022307739    1.070841123
  193 LEU   CD1     1913    1.376766323    0.149981899    1.010305534
  193 LEU   CD2     1914    1.166754781    0.015085913    1.049688402
  193 LEU   C       1915    1.510038075    8.295438830    1.182436083
  193 LEU   O       1916    1.548166420    8.330875601    1.293883817
  194 ARG   N       1917    1.474691123    8.169611784    1.157771364
  194 ARG   H       1918    1.447028099    8.138394732    1.066876919
  194 ARG   CA      1919    1.475019125    8.067743471    1.263751433
  194 ARG   CB      1920    1.401006932    7.950431223    1.199169026
  194 ARG   CG      1921    1.383399036    7.822919973    1.281895135
  194 ARG   CD      1922    1.265832163    7.838890105    1.378519687
  194 ARG   NE      1923    1.259105467    7.735535521    1.482851557
  194 ARG   HE      1924    1.338877526    7.675288909    1.480247512
  194 ARG   CZ      1925    1.164637710    7.709553829    1.574283928
  194 ARG   NH1     1926    1.044679232    7.768686109    1.565882133
  194 ARG   HH11    1927    0.974764050    7.750608031    1.635064857
  194 ARG   HH12    1928    1.018037945    7.822779387    1.486099359
  194 ARG   NH2     1929    1.193825592    7.633614853    1.680761000
  194 ARG   HH21    1930    1.117511259    7.616821767    1.743170123
  194 ARG   HH22    1931    1.279502657    7.585661102    1.699757330
  194 ARG   C       1932    1.612699318    8.024190097    1.314348768
  194 ARG   O       1933    1.638615890    8.027008339    1.434558839
  195 GLN   N       1934    1.711957960    8.024688539    1.225818534
  195 GLN   H       1935    1.691040291    8.022668776    1.128043962
  195 GLN   CA      1936    1.850693314    7.997857426    1.266335554
  195 GLN   CB      1937    1.951025963    7.956128504    1.158618275
  195 GLN   CG      1938    1.909848084    7.823555433    1.094302929
  195 GLN   CD      1939    2.013643649    7.782456647    0.989687512
  195 GLN   OE1     1940    2.129317217    7.821816710    0.975565154
  195 GLN   NE2     1941    1.979970742    7.679072752    0.913110511
  195 GLN   HE21    1942    2.046107951    7.652611954    0.842937599
  195 GLN   HE22    1943    1.890726841    7.633979645    0.912608911
  195 GLN   C       1944    1.912659685    8.105115733    1.356165077
  195 GLN   O       1945    1.949301218    8.071854792    1.468778874
  196 GLU   N       1946    1.884908612    8.229889237    1.319368460
  196 GLU   H       1947    1.857607902    8.251985982    1.225739285
  196 GLU   CA      1948    1.914733060    8.355438668    1.389774176
  196 GLU   CB      1949    1.880949737    8.474052340    1.299212583
  196 GLU   CG      1950    1.976598884    0.064894733    1.326338896
  196 GLU   CD      1951    2.121703796    0.024615292    1.299298735
  196 GLU   OE1     1952    2.202765543    0.022674852    1.394417622
  196 GLU   OE2     1953    2.146847291    0.004234351    1.178565930
  196 GLU   C       1954    1.845314285    8.361021276    1.526020996
  196 GLU   O       1955    1.915893962    8.342633939    1.625069371
  197 VAL   N       1956    1.712706043    8.351351460    1.529073408
  197 VAL   H       1957    1.646459554    8.335925488    1.455767296
  197 VAL   CA      1958    1.641920374    8.360697006    1.657572674
  197 VAL   CB      1959    1.490003216    8.378766414    1.658858128
  197 VAL   CG1     1960    1.469141482    8.506684482    1.577568996
  197 VAL   CG2     1961    1.410926088    8.270346872    1.585382442
  197 VAL   C       1962    1.679835584    8.246824999    1.752472657
  197 VAL   O       1963    1.692457993    8.270207557    1.872568270
  198 LEU   N       1964    1.701987251    8.127967251    1.697031355
  198 LEU   H       1965    1.685271945    8.121083032    1.598672137
  198 LEU   CA      1966    1.751267084    8.007213478    1.764876289
  198 LEU   CB      1967    1.727624646    7.882490652    1.679460003
  198 LEU   CG      1968    1.619897956    7.789925031    1.736358878
  198 LEU   CD1     1969    1.659935170    7.746366134    1.877463936
  198 LEU   CD2     1970    1.482805518    7.857663270    1.731236888
  198 LEU   C       1971    1.895847470    8.015083852    1.814345421
  198 LEU   O       1972    1.932487404    7.948170019    1.910836154
  199 ARG   N       1973    1.992044888    8.064503441    1.736922419
  199 ARG   H       1974    1.976320605    8.062000196    1.638188874
  199 ARG   CA      1975    2.130095489    8.095484711    1.776812644
  199 ARG   CB      1976    2.231514645    8.093158419    1.662262821
  199 ARG   CG      1977    2.223977103    8.208726882    1.562286251
  199 ARG   CD      1978    2.333019964    8.190995169    1.456440483
  199 ARG   NE      1979    2.270824512    8.251610449    1.337850427
  199 ARG   HE      1980    2.240529467    8.346897156    1.339484595
  199 ARG   CZ      1981    2.243012379    8.186170597    1.224284327
  199 ARG   NH1     1982    2.184680694    8.256349180    1.126165722
  199 ARG   HH11    1983    2.160568264    8.205087948    1.043764798
  199 ARG   HH12    1984    2.164761611    8.353494087    1.139016845
  199 ARG   NH2     1985    2.296291404    8.067097764    1.193640633
  199 ARG   HH21    1986    2.279179747    8.018551624    1.107911226
  199 ARG   HH22    1987    2.372611165    8.035553333    1.250028205
  199 ARG   C       1988    2.148644101    8.205549365    1.881480629
  199 ARG   O       1989    2.216820551    8.183552451    1.981472010
  200 LEU   N       1990    2.067149054    8.310487996    1.875416774
  200 LEU   H       1991    1.996746177    8.318999824    1.804901745
  200 LEU   CA      1992    2.066153609    8.428130176    1.963555086
  200 LEU   CB      1993    1.988054928    8.543307713    1.899945335
  200 LEU   CG      1994    2.079256017    0.075676736    1.791559828
  200 LEU   CD1     1995    2.001104901    0.185545809    1.719211347
  200 LEU   CD2     1996    2.217599168    0.127337038    1.831552950
  200 LEU   C       1997    1.999224207    8.393209552    2.096645618
  200 LEU   O       1998    1.909495802    8.309085643    2.095231300
  201 GLY   N       1999    2.025283948    8.471105435    2.201257272
  201 GLY   H       2000    2.064088308    8.562576505    2.189913704
  201 GLY   CA      2001    1.961914067    8.453084849    2.332671665
  201 GLY   C       2002    1.810437574    8.461909235    2.352319593
  201 GLY   O       2003    1.737866890    8.497251955    2.259495054
  202 ARG   N       2004    1.771320250    8.427133868    2.474597086
  202 ARG   H       2005    1.841436041    8.417875766    2.545305687
  202 ARG   CA      2006    1.635400343    8.429880079    2.530546811
  202 ARG   CB      2007    1.580038090    8.572516433    2.530165945
  202 ARG   CG      2008    1.661820195    8.670383557    2.614672957
  202 ARG   CD      2009    1.608897895    0.286849451    2.593051862
  202 ARG   NE      2010    1.668558552    0.349225604    2.474071232
  202 ARG   HE      2011    1.766794516    0.366007710    2.482337392
  202 ARG   CZ      2012    1.601359437    0.418037491    2.380752971
  202 ARG   NH1     2013    1.669712863    0.481664992    2.284646907
  202 ARG   HH11    2014    1.620065090    0.525679500    2.209820011
  202 ARG   HH12    2015    1.768695220    0.495612033    2.281726383
  202 ARG   NH2     2016    1.468846166    0.407928732    2.363604489
  202 ARG   HH21    2017    1.421055193    0.456942433    2.290703434
  202 ARG   HH22    2018    1.408339559    0.378292175    2.437505686
  202 ARG   C       2019    1.527679498    8.337181514    2.473839256
  202 ARG   O       2020    1.422753277    8.324804286    2.536831638
  203 VAL   N       2021    1.549399156    8.277238023    2.357112108
  203 VAL   H       2022    1.629161865    8.299174652    2.300912515
  203 VAL   CA      2023    1.463011677    8.179545307    2.289271309
  203 VAL   CB      2024    1.519011590    8.162397414    2.147913473
  203 VAL   CG1     2025    1.653740423    8.090581789    2.137809429
  203 VAL   CG2     2026    1.412573723    8.114528583    2.048976156
  203 VAL   C       2027    1.445508617    8.046201742    2.362255911
  203 VAL   O       2028    1.543455399    7.988410171    2.409128816
  204 GLU   N       2029    1.324825394    7.991975853    2.348685879
  204 GLU   H       2030    1.246063448    8.046596596    2.320153619
  204 GLU   CA      2031    1.302163916    7.853200518    2.391547449
  204 GLU   CB      2032    1.272806195    7.869511386    2.540825763
  204 GLU   CG      2033    1.282915283    7.739605737    2.621010656
  204 GLU   CD      2034    1.316880773    7.762512155    2.768433689
  204 GLU   OE1     2035    1.261509026    7.682273444    2.846668904
  204 GLU   OE2     2036    1.403229474    7.840843913    2.813526367
  204 GLU   C       2037    1.193674747    7.779307133    2.312913943
  204 GLU   O       2038    1.098038777    7.844161146    2.270745933
  205 CYSH  N       2039    1.220154272    7.652995871    2.280768506
  205 CYSH  H       2040    1.308945130    7.612580153    2.302760208
  205 CYSH  CA      2041    1.130357730    7.579589669    2.190448736
  205 CYSH  CB      2042    1.210282654    7.540188825    2.066061827
  205 CYSH  SG      2043    1.105953673    7.477502708    1.929405390
  205 CYSH  HG      2044    1.184893853    7.371791804    1.912547986
  205 CYSH  C       2045    1.067081010    7.452853332    2.248303316
  205 CYSH  O       2046    1.131441100    7.371468689    2.314372234
  206 VAL   N       2047    0.936792891    7.435533009    2.227910609
  206 VAL   H       2048    0.884249940    7.506165925    2.180473850
  206 VAL   CA      2049    0.857567766    7.319004688    2.269822330
  206 VAL   CB      2050    0.755809156    7.368321459    2.372901120
  206 VAL   CG1     2051    0.693402240    7.251628886    2.449702169
  206 VAL   CG2     2052    0.834845301    7.444432622    2.479537960
  206 VAL   C       2053    0.795657262    7.262288288    2.141918543
  206 VAL   O       2054    0.712665572    7.325025081    2.076281763
  207 VAL   N       2055    0.839715744    7.141499005    2.107873072
  207 VAL   H       2056    0.938926390    7.129243886    2.110659001
  207 VAL   CA      2057    0.783113081    7.065905198    1.995205189
  207 VAL   CB      2058    0.886103213    6.983987817    1.917156392
  207 VAL   CG1     2059    0.814309139    6.931622271    1.792596018
  207 VAL   CG2     2060    1.005786475    7.066704199    1.869775825
  207 VAL   C       2061    0.666797445    6.982219773    2.048825097
  207 VAL   O       2062    0.666905174    6.903680658    2.143485670
  208 GLY   N       2063    0.549875409    7.022726067    2.000032592
  208 GLY   H       2064    0.528760514    7.119828988    1.988804960
  208 GLY   CA      2065    0.428100509    6.944333855    2.025240481
  208 GLY   C       2066    0.297587846    7.017656776    1.993629840
  208 GLY   O       2067    0.291895107    7.140535991    1.993373745
  209 GLU   N       2068    0.201641767    6.938766325    1.946073139
  209 GLU   H       2069    0.210079600    6.843184229    1.917883701
  209 GLU   CA      2070    0.067272730    6.988257755    1.912813201
  209 GLU   CB      2071   -0.013693530    6.898316846    1.819171808
  209 GLU   CG      2072    7.670553180    6.965528690    1.741566506
  209 GLU   CD      2073    7.608435689    6.867299006    1.642082958
  209 GLU   OE1     2074    7.571139809    6.897932800    1.526776331
  209 GLU   OE2     2075    7.595117968    6.750352319    1.684159552
  209 GLU   C       2076    7.787452730    7.031000411    2.037618801
  209 GLU   O       2077    7.791952462    6.960542061    2.138348279
  210 VAL   N       2078    7.736318041    7.153783680    2.038406574
  210 VAL   H       2079    7.762590836    7.217189085    1.965677546
  210 VAL   CA      2080    7.641378550    7.195840864    2.142475394
  210 VAL   CB      2081    7.611214887    7.345718813    2.148670122
  210 VAL   CG1     2082    7.740007064    7.421692779    2.181108415
  210 VAL   CG2     2083    7.553631821    7.398494562    2.017110449
  210 VAL   C       2084    7.509284395    7.119589600    2.154641678
  210 VAL   O       2085    7.461592086    7.060188478    2.058070595
  211 GLU   N       2086    7.467038529    7.097529788    2.278816674
  211 GLU   H       2087    7.516277247    7.108378106    2.365173192
  211 GLU   CA      2088    7.342130229    7.027967666    2.312993582
  211 GLU   CB      2089    7.366393793    6.925321799    2.423816840
  211 GLU   CG      2090    7.246122056    6.830896845    2.429077173
  211 GLU   CD      2091    7.136174474    6.865506333    2.529700798
  211 GLU   OE1     2092    7.021093031    6.830669257    2.495529604
  211 GLU   OE2     2093    7.166349727    6.916794457    2.639640274
  211 GLU   C       2094    7.225354513    7.118653252    2.352372892
  211 GLU   O       2095    7.122388096    7.108920926    2.285786333
  212 SER   N       2096    7.250831466    7.215536880    2.439865249
  212 SER   H       2097    7.349833759    7.223508291    2.451555819
  212 SER   CA      2098    7.150348894    7.308988133    2.492620558
  212 SER   CB      2099    7.042657972    7.240298136    2.576850976
  212 SER   OG      2100    7.104955706    7.169772374    2.684541317
  212 SER   HG      2101    7.131882554    7.079031110    2.652276759
  212 SER   C       2102    7.222166277    7.409945918    2.582409551
  212 SER   O       2103    7.342828221    7.393813114    2.600032258
  213 LEU   N       2104    7.159555320    7.519307275    2.624941793
  213 LEU   H       2105    7.059886185    7.518821691    2.633100824
  213 LEU   CA      2106    7.225746321    7.625639587    2.701904203
  213 LEU   CB      2107    7.166244699    7.766085738    2.690028447
  213 LEU   CG      2108    7.202096876    7.845877495    2.564506297
  213 LEU   CD1     2109    7.348466483    7.840523090    2.520308769
  213 LEU   CD2     2110    7.102167972    7.816191338    2.452506335
  213 LEU   C       2111    7.218996381    7.583736966    2.848888945
  213 LEU   O       2112    7.110692120    7.543840640    2.891388149
  214 VAL   N       2113    7.315278028    7.616798041    2.934474649
  214 VAL   H       2114    7.389378640    7.670749813    2.894506721
  214 VAL   CA      2115    7.288655341    7.606882242    3.078699574
  214 VAL   CB      2116    7.400211975    7.533598041    3.153475838
  214 VAL   CG1     2117    7.376338767    7.385486653    3.123407520
  214 VAL   CG2     2118    7.547150415    7.559814055    3.119888936
  214 VAL   C       2119    7.253143341    7.742904475    3.139089633
  214 VAL   O       2120    7.337303021    7.832470097    3.134172988
  215 TYR   N       2121    7.126307850    7.745615157    3.178987124
  215 TYR   H       2122    7.079743705    7.657258169    3.183977451
  215 TYR   CA      2123    7.067168684    7.861978673    3.246597232
  215 TYR   CB      2124    6.915117191    7.851795859    3.233038693
  215 TYR   CG      2125    6.881548655    7.849529391    3.083783693
  215 TYR   CD1     2126    6.848847154    7.730221356    3.020428931
  215 TYR   HD1     2127    6.856995191    7.636458660    3.075412429
  215 TYR   CD2     2128    6.882771728    7.970009040    3.014478403
  215 TYR   HD2     2129    6.919061190    8.058939299    3.066003443
  215 TYR   CE1     2130    6.824584127    7.724954500    2.883662382
  215 TYR   HE1     2131    6.798158521    7.629552281    2.838036927
  215 TYR   CE2     2132    6.862095547    7.960713624    2.877332967
  215 TYR   HE2     2133    6.873979460    8.055074019    2.824061514
  215 TYR   CZ      2134    6.835089308    7.842252431    2.809815260
  215 TYR   OH      2135    6.802814863    7.835683791    2.677851676
  215 TYR   HH      2136    6.817037199    7.740409459    2.650992566
  215 TYR   C       2137    7.098268686    7.864690921    3.396380708
  215 TYR   O       2138    7.110260537    7.757555288    3.455602153
  216 SER   N       2139    7.110909595    7.986391704    3.448518536
  216 SER   H       2140    7.087269082    8.066720261    3.393851678
  216 SER   CA      2141    7.125918168    8.006005060    3.593432924
  216 SER   CB      2142    7.158068164    8.153296580    3.619501887
  216 SER   OG      2143    7.177501601    8.174147750    3.759635026
  216 SER   HG      2144    7.107566625    8.234247498    3.798328075
  216 SER   C       2145    6.995636469    7.980622568    3.669553991
  216 SER   O       2146    6.892095371    7.972861798    3.603603808
  217 ASP   N       2147    7.007674022    7.947993564    3.797931779
  217 ASP   H       2148    7.094729517    7.951484630    3.847031037
  217 ASP   CA      2149    6.898117155    7.906670283    3.886806502
  217 ASP   CB      2150    6.963348826    7.901255760    4.025111386
  217 ASP   CG      2151    7.080715039    7.804769376    4.043220223
  217 ASP   OD1     2152    7.193351712    7.857418764    4.030285124
  217 ASP   OD2     2153    7.057926998    7.692809229    4.093921878
  217 ASP   C       2154    6.770633391    7.990879386    3.895006273
  217 ASP   O       2155    6.662331515    7.935168738    3.877794437
  218 ASP   N       2156    6.790680948    8.118958417    3.865276515
  218 ASP   H       2157    6.880944979    8.159598826    3.851093255
  218 ASP   CA      2158    6.682704581    8.216705615    3.845331804
  218 ASP   CB      2159    6.747853692    8.352682328    3.871332045
  218 ASP   CG      2160    6.879137020    8.373526273    3.795546674
  218 ASP   OD1     2161    6.979715359    8.344800737    3.863995527
  218 ASP   OD2     2162    6.883888943    8.410133669    3.676121628
  218 ASP   C       2163    6.604085435    8.220853669    3.714132937
  218 ASP   O       2164    6.509522374    8.298323997    3.700479839
  219 GLN   N       2165    6.669189937    8.159956934    3.615431260
  219 GLN   H       2166    6.750809354    8.103382392    3.627197097
  219 GLN   CA      2167    6.625209827    8.164316270    3.475223439
  219 GLN   CB      2168    6.489765755    8.096028900    3.455098192
  219 GLN   CG      2169    6.492787564    7.944553962    3.476430606
  219 GLN   CD      2170    6.366826903    7.863629791    3.444965349
  219 GLN   OE1     2171    6.335763066    7.832673157    3.330056764
  219 GLN   NE2     2172    6.301011970    7.839266721    3.557942631
  219 GLN   HE21    2173    6.209307078    7.802330984    3.542938750
  219 GLN   HE22    2174    6.348322279    7.841170032    3.646017149
  219 GLN   C       2175    6.630875089    8.293058072    3.392746210
  219 GLN   O       2176    6.595302428    8.300865115    3.275252739
  220 ARG   N       2177    6.701154541    8.391983869    3.447192753
  220 ARG   H       2178    6.750170697    8.391546591    3.534363856
  220 ARG   CA      2179    6.703281143    8.523945569    3.382472647
  220 ARG   CB      2180    6.670234721    8.637955236    3.478986593
  220 ARG   CG      2181    6.533512713    8.619201142    3.545078483
  220 ARG   CD      2182    6.414454836    0.109051459    3.450209670
  220 ARG   NE      2183    6.284384544    0.115081852    3.518401382
  220 ARG   HE      2184    6.281674976    0.077574895    3.611053693
  220 ARG   CZ      2185    6.170991985    0.157083038    3.460672970
  220 ARG   NH1     2186    6.163974276    0.202558987    3.334820972
  220 ARG   HH11    2187    6.076183583    0.214538046    3.288471101
  220 ARG   HH12    2188    6.243489222    0.221053499    3.277077133
  220 ARG   NH2     2189    6.053875861    0.128926186    3.519354261
  220 ARG   HH21    2190    5.962266740    0.130757451    3.479298905
  220 ARG   HH22    2191    6.059255123    0.075702671    3.603834628
  220 ARG   C       2192    6.830443605    0.020863881    3.300362726
  220 ARG   O       2193    6.820547349    0.091475601    3.200137616
  221 ALA   N       2194    6.940252318    8.497935791    3.357750485
  221 ALA   H       2195    6.920500711    8.469597179    3.451595112
  221 ALA   CA      2196    7.072340917    8.493722360    3.293376438
  221 ALA   CB      2197    7.167748518    8.552207161    3.397731914
  221 ALA   C       2198    7.114233539    8.354209471    3.246552997
  221 ALA   O       2199    7.073166847    8.255557380    3.307465348
  222 VAL   N       2200    7.211469117    8.343303722    3.156448240
  222 VAL   H       2201    7.239960738    8.420364277    3.099440224
  222 VAL   CA      2202    7.267812166    8.219037496    3.101744773
  222 VAL   CB      2203    7.266361591    8.231760565    2.949275196
  222 VAL   CG1     2204    7.341995609    8.129093488    2.864701663
  222 VAL   CG2     2205    7.124706314    8.248540715    2.893907507
  222 VAL   C       2206    7.412093960    8.207452152    3.151349792
  222 VAL   O       2207    7.495711055    8.284021148    3.103644694
  223 LYSH  N       2208    7.439116698    8.090291076    3.208213483
  223 LYSH  H       2209    7.392560358    8.007858872    3.175978005
  223 LYSH  CA      2210    7.570834320    8.065132832    3.268458407
  223 LYSH  CB      2211    7.551852139    8.015949909    3.412095703
  223 LYSH  CG      2212    7.520379917    7.866529191    3.421745022
  223 LYSH  CD      2213    7.524818977    7.824717024    3.568857051
  223 LYSH  CE      2214    7.495558996    7.677231115    3.597181945
  223 LYSH  NZ      2215    7.527936146    7.639265265    3.735467682
  223 LYSH  HZ1     2216    7.506786242    7.542810402    3.751264238
  223 LYSH  HZ2     2217    7.472408250    7.688758942    3.802305288
  223 LYSH  HZ3     2218    7.626070788    7.649473320    3.751758876
  223 LYSH  C       2219    7.673667258    7.988000751    3.185463378
  223 LYSH  O       2220    7.791350345    7.988462524    3.221251632
  224 GLY   N       2221    7.635529487    7.927611123    3.073268757
  224 GLY   H       2222    7.540030440    7.904224080    3.054994977
  224 GLY   CA      2223    7.717551940    7.863070221    2.969743385
  224 GLY   C       2224    7.638765485    7.775618705    2.871982795
  224 GLY   O       2225    7.516547809    7.771351858    2.858804814
  225 VAL   N       2226    7.719289230    7.679593788    2.827410582
  225 VAL   H       2227    7.810034174    7.667425108    2.867645433
  225 VAL   CA      2228    7.688318960    7.582805643    2.721194135
  225 VAL   CB      2229    7.761262332    7.605680867    2.588652401
  225 VAL   CG1     2230    7.714937611    7.731879546    2.515621821
  225 VAL   CG2     2231    7.913729333    7.611141883    2.600067286
  225 VAL   C       2232    7.707264311    7.437469077    2.765097012
  225 VAL   O       2233    7.811437260    7.407914588    2.823436998
  226 LYSH  N       2234    7.616451613    7.354431993    2.714634618
  226 LYSH  H       2235    7.527572811    7.376760006    2.674609184
  226 LYSH  CA      2236    7.630011717    7.209994997    2.738327012
  226 LYSH  CB      2237    7.488898413    7.167828736    2.779817632
  226 LYSH  CG      2238    7.501455574    7.044725560    2.869781324
  226 LYSH  CD      2239    7.376111935    6.959419176    2.890245297
  226 LYSH  CE      2240    7.249151404    7.037894933    2.923884894
  226 LYSH  NZ      2241    7.141834020    6.940151087    2.947046539
  226 LYSH  HZ1     2242    7.157205492    6.891813448    3.033226725
  226 LYSH  HZ2     2243    7.137357162    6.874298154    2.871925058
  226 LYSH  HZ3     2244    7.052847407    6.985508187    2.951959362
  226 LYSH  C       2245    7.656527442    7.142102065    2.603799451
  226 LYSH  O       2246    7.607847832    7.171474388    2.494736906
  227 LEU   N       2247    7.756629256    7.054514374    2.604532456
  227 LEU   H       2248    7.824652964    7.043565377    2.677012952
  227 LEU   CA      2249    7.796084722    6.974484320    2.487709972
  227 LEU   CB      2250    7.948515175    6.963025514    2.480899323
  227 LEU   CG      2251    0.225663653    7.096138709    2.471511321
  227 LEU   CD1     2252    0.376579179    7.071681375    2.465834327
  227 LEU   CD2     2253    0.189845840    7.167689390    2.341101861
  227 LEU   C       2254    7.733035053    6.835670896    2.474740449
  227 LEU   O       2255    7.709868016    6.767656915    2.574579340
  228 VAL   N       2256    7.738998918    6.789518670    2.350142939
  228 VAL   H       2257    7.775229364    6.846260386    2.276189001
  228 VAL   CA      2258    7.711417241    6.651016392    2.309311130
  228 VAL   CB      2259    7.710215440    6.641656446    2.156598242
  228 VAL   CG1     2260    7.700802785    6.497725451    2.105548188
  228 VAL   CG2     2261    7.589429279    6.715244059    2.098241262
  228 VAL   C       2262    7.785335161    6.545948460    2.392412917
  228 VAL   O       2263    7.724161996    6.441183298    2.412745472
  229 ASP   N       2264    0.108736130    6.568704403    2.442474218
  229 ASP   H       2265    0.169381456    6.639783964    2.406825975
  229 ASP   CA      2266    0.166602532    6.472600584    2.537484858
  229 ASP   CB      2267    0.284250042    6.398545789    2.473576264
  229 ASP   CG      2268    0.296391871    6.264119160    2.545606334
  229 ASP   OD1     2269    0.369311318    6.249495515    2.646070486
  229 ASP   OD2     2270    0.254988463    6.161244360    2.487921362
  229 ASP   C       2271    0.203367348    6.546440107    2.666360362
  229 ASP   O       2272    0.289891578    6.633818410    2.669446266
  230 GLY   N       2273    0.115198105    6.529313916    2.764451683
  230 GLY   H       2274    0.019104712    6.510964458    2.743700146
  230 GLY   CA      2275    0.130722392    6.583011355    2.900413952
  230 GLY   C       2276    0.143026371    6.732426004    2.930957526
  230 GLY   O       2277    0.072014207    6.782315107    3.018112891
  231 LYSH  N       2278    0.250673961    6.790584195    2.878825890
  231 LYSH  H       2279    0.280558731    6.748264886    2.793297644
  231 LYSH  CA      2280    0.300255160    6.922044632    2.922059481
  231 LYSH  CB      2281    0.411256063    6.963784841    2.825367256
  231 LYSH  CG      2282    0.531342558    6.869897083    2.838574146
  231 LYSH  CD      2283    0.647829419    6.926880313    2.757378346
  231 LYSH  CE      2284    0.769993575    6.835088898    2.749472862
  231 LYSH  NZ      2285    0.851816943    6.823438948    2.871042193
  231 LYSH  HZ1     2286    0.904486160    6.907201365    2.885535968
  231 LYSH  HZ2     2287    0.912778126    6.744245324    2.867552967
  231 LYSH  HZ3     2288    0.788323414    6.816022248    2.947941999
  231 LYSH  C       2289    0.193537142    7.031005910    2.934214365
  231 LYSH  O       2290    0.118278501    7.053924780    2.839655285
  232 VAL   N       2291    0.193990883    7.074042620    3.060071563
  232 VAL   H       2292    0.229842420    7.020219431    3.136350445
  232 VAL   CA      2293    0.123444643    7.197101282    3.098647019
  232 VAL   CB      2294    0.033873343    7.185515489    3.222149345
  232 VAL   CG1     2295   -0.016289576    7.320462749    3.273904070
  232 VAL   CG2     2296   -0.085090085    7.096574978    3.185456865
  232 VAL   C       2297    0.230910554    7.305204542    3.111747076
  232 VAL   O       2298    0.311419194    7.318195024    3.203820777
  233 LEU   N       2299    0.235545910    7.377546154    3.000238179
  233 LEU   H       2300    0.159593665    7.379138209    2.935214925
  233 LEU   CA      2301    0.329967018    7.489315020    2.986157816
  233 LEU   CB      2302    0.382293535    7.513596197    2.844453956
  233 LEU   CG      2303    0.511365801    7.595436650    2.837475402
  233 LEU   CD1     2304    0.625861778    7.530913872    2.915811366
  233 LEU   CD2     2305    0.539881125    7.592079237    2.687203336
  233 LEU   C       2306    0.266359553    7.621631445    3.029206555
  233 LEU   O       2307    0.171641962    7.672686619    2.969627615
  234 THR   N       2308    0.317993792    7.659099952    3.145900279
  234 THR   H       2309    0.368493674    7.616110499    3.220732873
  234 THR   CA      2310    0.252818197    7.773312128    3.211584237
  234 THR   CB      2311    0.227142294    7.745795875    3.359879499
  234 THR   OG1     2312    0.341150439    7.694764250    3.429472863
  234 THR   HG1     2313    0.404742678    7.766583174    3.457733879
  234 THR   CG2     2314    0.099215617    7.662866582    3.372803261
  234 THR   C       2315    0.343375444    7.896033826    3.199426625
  234 THR   O       2316    0.464674465    7.890470012    3.218965124
  235 ALA   N       2317    0.285974306    8.006847361    3.153459220
  235 ALA   H       2318    0.187614829    7.993745203    3.141081145
  235 ALA   CA      2319    0.356022364    8.135277756    3.138917083
  235 ALA   CB      2320    0.455426052    8.128104893    3.022828743
  235 ALA   C       2321    0.250327475    8.243287448    3.115106387
  235 ALA   O       2322    0.143270707    8.214155489    3.062035253
  236 GLU   N       2323    0.293316906    8.366345934    3.088737111
  236 GLU   H       2324    0.391131688    8.386610163    3.084273792
  236 GLU   CA      2325    0.213327213    8.489046215    3.101164181
  236 GLU   CB      2326    0.311757436    8.603555462    3.125825131
  236 GLU   CG      2327    0.369041574    0.082816716    3.267608728
  236 GLU   CD      2328    0.491616195    0.172865129    3.284215461
  236 GLU   OE1     2329    0.468554040    0.284909161    3.334616706
  236 GLU   OE2     2330    0.602357689    0.135354728    3.239978607
  236 GLU   C       2331    0.120678703    8.522272790    2.984043898
  236 GLU   O       2332    0.012420806    8.569362314    3.018566762
  237 LEU   N       2333    0.180113035    0.011639468    2.865989694
  237 LEU   H       2334    0.262639156   -0.044774902    2.863367366
  237 LEU   CA      2335    0.091816053    0.046007280    2.753595232
  237 LEU   CB      2336    0.147505618    0.173834970    2.690621109
  237 LEU   CG      2337    0.076815555    0.242124749    2.573353904
  237 LEU   CD1     2338   -0.073682966    0.268044336    2.582742493
  237 LEU   CD2     2339    0.137769499    0.372640321    2.521785118
  237 LEU   C       2340    0.085326114    8.467774675    2.641262675
  237 LEU   O       2341    0.188228920    8.425061884    2.589125321
  238 THR   N       2342    7.770716783    8.398064760    2.626495472
  238 THR   H       2343    7.695472197    8.424556517    2.686798503
  238 THR   CA      2344    7.744107443    8.299983391    2.520275507
  238 THR   CB      2345    7.647882612    8.188543853    2.561881395
  238 THR   OG1     2346    7.712439337    8.121171429    2.670254127
  238 THR   HG1     2347    7.686824884    8.173486931    2.751542516
  238 THR   CG2     2348    7.602258002    8.092328007    2.452010255
  238 THR   C       2349    7.699394515    8.364775910    2.389081716
  238 THR   O       2350    7.599533512    8.435942945    2.379632402
  239 VAL   N       2351    7.792076470    8.360616177    2.293766132
  239 VAL   H       2352    7.873718622    8.303147009    2.299345018
  239 VAL   CA      2353    7.780621669    8.432272145    2.165917072
  239 VAL   CB      2354    7.913201189    8.500756275    2.132080205
  239 VAL   CG1     2355    7.900247865    8.574180515    1.998471766
  239 VAL   CG2     2356    7.967362253    8.590334549    2.243665831
  239 VAL   C       2357    7.748873787    8.322444887    2.064217294
  239 VAL   O       2358    7.844073417    8.265627195    2.010918890
  240 ILE   N       2359    7.622169010    8.306949729    2.026837587
  240 ILE   H       2360    7.554363013    8.375468913    2.053436171
  240 ILE   CA      2361    7.584586593    8.216387671    1.917308506
  240 ILE   CB      2362    7.440765968    8.167280740    1.935005277
  240 ILE   CG1     2363    7.417686836    8.111983411    2.075794918
  240 ILE   CG2     2364    7.416817217    8.061180154    1.827397838
  240 ILE   CD      2365    7.276867366    8.078768753    2.125586069
  240 ILE   C       2366    7.602730223    8.281718968    1.780162594
  240 ILE   O       2367    7.534146505    8.371763379    1.731994579
  241 ALA   N       2368    7.727073830    8.257570417    1.739609615
  241 ALA   H       2369    7.787729885    8.206107450    1.800216495
  241 ALA   CA      2370    7.795945322    8.312373183    1.621856803
  241 ALA   CB      2371    7.936367863    8.359650291    1.660006840
  241 ALA   C       2372    0.008574982    8.224941468    1.496715287
  241 ALA   O       2373    0.059431202    8.270753604    1.394519798
  242 ALA   N       2374    7.763725022    8.099095008    1.503189590
  242 ALA   H       2375    7.741716987    8.055079062    1.590250783
  242 ALA   CA      2376    7.749716335    8.009538154    1.387458881
  242 ALA   CB      2377    7.741275559    7.870378330    1.450506005
  242 ALA   C       2378    7.619166383    8.040604450    1.313964064
  242 ALA   O       2379    7.520379353    7.967383653    1.317374801
  243 GLY   N       2380    7.628652935    8.136051128    1.221815245
  243 GLY   H       2381    7.711770699    8.138939299    1.166275796
  243 GLY   CA      2382    7.516171534    8.203402738    1.155303723
  243 GLY   C       2383    7.413479974    8.110804279    1.089813210
  243 GLY   O       2384    7.298798829    8.112051396    1.134291900
  244 ALA   N       2385    7.466961920    8.011998933    1.018629338
  244 ALA   H       2386    7.557269677    8.026519377    0.978198586
  244 ALA   CA      2387    7.393139035    7.896312428    0.965949590
  244 ALA   CB      2388    7.482909668    7.803474973    0.883930877
  244 ALA   C       2389    7.310233196    7.810513368    1.061713689
  244 ALA   O       2390    7.194723655    7.784340283    1.028524215
  245 ARG   N       2391    7.364711074    7.790258706    1.181346018
  245 ARG   H       2392    7.448895452    7.836625769    1.208949790
  245 ARG   CA      2393    7.291675083    7.715760174    1.284899305
  245 ARG   CB      2394    7.376517373    7.594788689    1.324592576
  245 ARG   CG      2395    7.394544369    7.500198887    1.205688634
  245 ARG   CD      2396    7.272585343    7.410119635    1.185229229
  245 ARG   NE      2397    7.314529732    7.297040397    1.101203158
  245 ARG   HE      2398    7.385534268    7.314375231    1.032954527
  245 ARG   CZ      2399    7.287889762    7.167402750    1.122158196
  245 ARG   NH1     2400    7.231924293    7.127447463    1.237168931
  245 ARG   HH11    2401    7.220931691    7.029313781    1.252921727
  245 ARG   HH12    2402    7.186931577    7.189439259    1.301448370
  245 ARG   NH2     2403    7.286048355    7.081551351    1.019303849
  245 ARG   HH21    2404    7.258181210    6.987606747    1.039214276
  245 ARG   HH22    2405    7.302418613    7.104094351    0.923272270
  245 ARG   C       2406    7.253686224    7.793308811    1.411195002
  245 ARG   O       2407    7.186436043    7.739181468    1.498824523
  246 SER   N       2408    7.255810742    7.925438313    1.396105820
  246 SER   H       2409    7.332406729    7.963496071    1.344291935
  246 SER   CA      2410    7.203057771    8.013096707    1.501674606
  246 SER   CB      2411    7.240869852    8.159458985    1.478065946
  246 SER   OG      2412    7.383257199    8.170251329    1.470199806
  246 SER   HG      2413    7.415401346    8.263401125    1.453157090
  246 SER   C       2414    7.054066543    7.992341765    1.529671281
  246 SER   O       2415    7.016673147    7.983754744    1.646539421
  247 SER   N       2416    6.973736798    7.959740222    1.428808508
  247 SER   H       2417    6.999297639    7.971668878    1.332864783
  247 SER   CA      2418    6.832211817    7.920973889    1.437656207
  247 SER   CB      2419    6.747698577    7.930053724    1.310425753
  247 SER   OG      2420    6.788041110    7.825931494    1.221077777
  247 SER   HG      2421    6.724653220    7.819909442    1.143969120
  247 SER   C       2422    6.813687187    7.782930470    1.501010626
  247 SER   O       2423    6.753281388    7.772232663    1.607627624
  248 HISB  N       2424    6.891794699    7.684820375    1.456691094
  248 HISB  H       2425    6.949342217    7.694766953    1.375503995
  248 HISB  CA      2426    6.892206237    7.550580441    1.516618668
  248 HISB  CB      2427    7.004255249    7.470484399    1.449995242
  248 HISB  CG      2428    7.005712248    7.318137022    1.464084511
  248 HISB  ND1     2429    7.118259542    7.247324848    1.461235135
  248 HISB  CD2     2430    6.910248125    7.244470592    1.520226324
  248 HISB  HD2     2431    6.804781193    7.268608424    1.533459241
  248 HISB  CE1     2432    7.095478332    7.125269939    1.508907393
  248 HISB  HE1     2433    7.157228424    7.036047211    1.519169824
  248 HISB  NE2     2434    6.968648217    7.128441638    1.548782800
  248 HISB  HE2     2435    6.927998222    7.049472160    1.594732940
  248 HISB  C       2436    6.915979590    7.538580811    1.667298611
  248 HISB  O       2437    6.843688103    7.473250095    1.742373628
  249 ILE   N       2438    7.005899783    7.623508782    1.716192647
  249 ILE   H       2439    7.055950916    7.688105627    1.658545704
  249 ILE   CA      2440    7.043047074    7.632756106    1.858120799
  249 ILE   CB      2441    7.181751665    7.696767838    1.866571334
  249 ILE   CG1     2442    7.279408662    7.601267148    1.797627231
  249 ILE   CG2     2443    7.230696113    7.721452311    2.009414450
  249 ILE   CD      2444    7.403544554    7.679212916    1.753755041
  249 ILE   C       2445    6.940356982    7.705577582    1.945099755
  249 ILE   O       2446    6.925258634    7.682967851    2.065062422
  250 LEU   N       2447    6.884127248    7.812579773    1.889609747
  250 LEU   H       2448    6.945892136    7.854964465    1.823350944
  250 LEU   CA      2449    6.761682362    7.877543205    1.938571140
  250 LEU   CB      2450    6.747876977    8.019894106    1.884173293
  250 LEU   CG      2451    6.817542132    8.126917334    1.968448880
  250 LEU   CD1     2452    6.968504698    8.138462259    1.946402014
  250 LEU   CD2     2453    6.750671090    8.258364640    1.927719128
  250 LEU   C       2454    6.634789997    7.794728951    1.917347947
  250 LEU   O       2455    6.527600619    7.827860934    1.967763553
  251 GLY   N       2456    6.639900776    7.695275570    1.829175842
  251 GLY   H       2457    6.706376014    7.697765907    1.754501497
  251 GLY   CA      2458    6.531698557    7.598110084    1.807692480
  251 GLY   C       2459    6.436260619    7.641545042    1.696274160
  251 GLY   O       2460    6.425982757    7.575767125    1.592838434
  252 ILE   N       2461    6.384597105    7.762691291    1.714871989
  252 ILE   H       2462    6.410037109    7.818928709    1.793558833
  252 ILE   CA      2463    6.288018459    7.828430160    1.625640520
  252 ILE   CB      2464    6.219922368    7.945168756    1.697371684
  252 ILE   CG1     2465    6.320028433    8.047922522    1.750600230
  252 ILE   CG2     2466    6.117995509    7.900520255    1.802383266
  252 ILE   CD      2467    6.250193921    8.174500621    1.800728454
  252 ILE   C       2468    6.348188431    7.873736974    1.492453716
  252 ILE   O       2469    6.426422012    7.968644445    1.490927842
  253 PRO   N       2470    6.291254578    7.831204558    1.380019394
  253 PRO   CA      2471    6.321152762    7.881522337    1.245165627
  253 PRO   CB      2472    6.247935697    7.789372363    1.147389872
  253 PRO   CG      2473    6.126635632    7.747598629    1.230765840
  253 PRO   CD      2474    6.194779981    7.721283739    1.365217277
  253 PRO   C       2475    6.296074390    8.027582043    1.207100778
  253 PRO   O       2476    6.393964912    8.079643275    1.153833082
  254 LYSH  N       2477    6.197317549    8.089897011    1.270763638
  254 LYSH  H       2478    6.121068516    8.036602747    1.307459635
  254 LYSH  CA      2479    6.167261559    8.232580703    1.252029117
  254 LYSH  CB      2480    6.037170610    8.268855890    1.323937973
  254 LYSH  CG      2481    5.962404622    8.399714640    1.297547657
  254 LYSH  CD      2482    5.819150969    8.392773145    1.350841350
  254 LYSH  CE      2483    5.803976804    8.422461898    1.500170948
  254 LYSH  NZ      2484    5.663603301    8.417092115    1.543451911
  254 LYSH  HZ1     2485    5.655389923    8.433383789    1.641773865
  254 LYSH  HZ2     2486    5.631317048    8.323805244    1.527477813
  254 LYSH  HZ3     2487    5.606562815    8.483643714    1.495305513
  254 LYSH  C       2488    6.279505670    8.333522260    1.277000786
  254 LYSH  O       2489    6.278092356    8.441659967    1.218398151
  255 LEU   N       2490    6.386196751    8.296446312    1.347224835
  255 LEU   H       2491    6.386153454    8.219277165    1.410830620
  255 LEU   CA      2492    6.504413486    8.383256008    1.357333645
  255 LEU   CB      2493    6.604978619    8.324776863    1.456731684
  255 LEU   CG      2494    6.722384117    8.415400567    1.494312696
  255 LEU   CD1     2495    6.672057995    8.543218129    1.561682114
  255 LEU   CD2     2496    6.819844442    8.336535946    1.582015072
  255 LEU   C       2497    6.568383911    8.401599888    1.219551089
  255 LEU   O       2498    6.570023478    8.516403432    1.175414541
  256 CYSH  N       2499    6.581806974    8.293466966    1.143287586
  256 CYSH  H       2500    6.523124156    8.215146331    1.163857658
  256 CYSH  CA      2501    6.656586358    8.291241274    1.016748532
  256 CYSH  CB      2502    6.806081688    8.283148362    1.048236004
  256 CYSH  SG      2503    6.917896138    8.351215565    0.920355432
  256 CYSH  HG      2504    7.026751307    8.354754524    0.996704184
  256 CYSH  C       2505    6.617248745    8.178166939    0.921481606
  256 CYSH  O       2506    6.622059976    8.060973065    0.958521443
  257 ASP   N       2507    6.636872300    8.201230731    0.791977202
  257 ASP   H       2508    6.687072169    8.285351969    0.771887207
  257 ASP   CA      2509    6.588107528    8.106085720    0.691088169
  257 ASP   CB      2510    6.491540245    8.177210686    0.596089004
  257 ASP   CG      2511    6.443218420    8.096637435    0.475337819
  257 ASP   OD1     2512    6.428109121    8.154834962    0.365758292
  257 ASP   OD2     2513    6.427712674    7.972960488    0.484751108
  257 ASP   C       2514    6.708321345    8.056566880    0.610411656
  257 ASP   O       2515    6.774990933    8.134447421    0.542440373
  258 VAL   N       2516    6.748417756    7.932795169    0.638037091
  258 VAL   H       2517    6.694237268    7.878041458    0.701818789
  258 VAL   CA      2518    6.861981477    7.866535351    0.572285816
  258 VAL   CB      2519    6.927268152    7.761675901    0.662594697
  258 VAL   CG1     2520    7.074308912    7.750031957    0.621904627
  258 VAL   CG2     2521    6.924842567    7.778024417    0.814707726
  258 VAL   C       2522    6.824048198    7.810101666    0.435215633
  258 VAL   O       2523    6.786574993    7.693536478    0.423442487
  259 TYR   N       2524    6.847155040    7.885085305    0.327825890
  259 TYR   H       2525    6.884652704    7.977322999    0.337154948
  259 TYR   CA      2526    6.802958203    7.844221038    0.193709379
  259 TYR   CB      2527    6.736045908    7.958144903    0.116539889
  259 TYR   CG      2528    6.828142150    8.065041633    0.057384975
  259 TYR   CD1     2529    6.844312677    8.184613703    0.126387522
  259 TYR   HD1     2530    6.820751974    8.180722503    0.232729497
  259 TYR   CD2     2531    6.863107118    8.061338746   11.246514458
  259 TYR   HD2     2532    6.878823923    7.967727691   11.192933005
  259 TYR   CE1     2533    6.887860693    8.298893912    0.060332742
  259 TYR   HE1     2534    6.885410793    8.389056572    0.121518696
  259 TYR   CE2     2535    6.902430881    8.173696365   11.174766732
  259 TYR   HE2     2536    6.926458771    8.170399602   11.068499090
  259 TYR   CZ      2537    6.910445955    8.292204550   11.246941359
  259 TYR   OH      2538    6.909205412    8.409788720   11.178624746
  259 TYR   HH      2539    6.847569077    8.463659977   11.236050642
  259 TYR   C       2540    6.914722620    7.779976925    0.111324180
  259 TYR   O       2541    7.030826875    7.819668653    0.119977054
  260 SER   N       2542    6.868054846    7.709644541    0.008555053
  260 SER   H       2543    6.769687879    7.697161152   -0.004361862
  260 SER   CA      2544    6.961108509    7.627405084   11.253513342
  260 SER   CB      2545    6.897954906    7.490307463   11.228540935
  260 SER   OG      2546    6.782407783    7.502308455   11.145160207
  260 SER   HG      2547    6.708357586    7.447670616   11.184292005
  260 SER   C       2548    7.001022637    7.685492982   11.117698904
  260 SER   O       2549    6.921710835    7.759531870   11.059760092
  261 GLU   N       2550    7.119225071    7.642342616   11.074587176
  261 GLU   H       2551    7.176558389    7.598380024   11.143726154
  261 GLU   CA      2552    7.170817906    7.669924841   10.939724813
  261 GLU   CB      2553    7.263596773    7.791586016   10.940754394
  261 GLU   CG      2554    7.295098884    7.840712235   10.799334014
  261 GLU   CD      2555    7.188672914    7.932388444   10.738709827
  261 GLU   OE1     2556    7.151037244    8.034591211   10.800046212
  261 GLU   OE2     2557    7.158547313    7.914412287   10.618733466
  261 GLU   C       2558    7.240340525    7.548029794   10.878734102
  261 GLU   O       2559    7.346018660    7.517958430   10.934023059
  262 PHE   N       2560    7.222506234    7.521455121   10.749629540
  262 PHE   H       2561    7.156733874    7.579000898   10.701003575
  262 PHE   CA      2562    7.284061194    7.409768239   10.676497835
  262 PHE   CB      2563    7.168550928    7.329272563   10.616596718
  262 PHE   CG      2564    7.065093424    7.279043140   10.717519778
  262 PHE   CD1     2565    6.949566809    7.345498273   10.756995715
  262 PHE   HD1     2566    6.902016299    7.419890109   10.693068327
  262 PHE   CD2     2567    7.101064247    7.161668845   10.782708155
  262 PHE   HD2     2568    7.193282744    7.108377946   10.759538141
  262 PHE   CE1     2569    6.880232014    7.302829570   10.869657792
  262 PHE   HE1     2570    6.799427643    7.364052757   10.909716068
  262 PHE   CE2     2571    7.035053283    7.120640331   10.897939909
  262 PHE   HE2     2572    7.074236859    7.038999207   10.958606151
  262 PHE   CZ      2573    6.920424370    7.188475431   10.937679358
  262 PHE   HZ      2574    6.849676712    7.135532278   11.001497937
  262 PHE   C       2575    7.401786681    7.441096774   10.583932872
  262 PHE   O       2576    7.375632097    7.443026289   10.463750541
  263 VAL   N       2577    7.501396393    7.502467750   10.647168727
  263 VAL   H       2578    7.505612995    7.522921220   10.744959258
  263 VAL   CA      2579    7.614397183    7.552800671   10.567771943
  263 VAL   CB      2580    7.699094582    7.642696591   10.658064627
  263 VAL   CG1     2581    7.740844333    7.575674092   10.789107518
  263 VAL   CG2     2582    7.816008361    7.696659589   10.575451842
  263 VAL   C       2583    7.689562216    7.440752362   10.495630186
  263 VAL   O       2584    7.754621865    7.355509892   10.555867118
  264 ALA   N       2585    7.663223737    7.439495297   10.365281350
  264 ALA   H       2586    7.594075707    7.508302561   10.387284206
  264 ALA   CA      2587    7.727276898    7.339474250   10.278666110
  264 ALA   CB      2588    7.633476494    7.310674471   10.161256288
  264 ALA   C       2589    0.072647896    7.368624853   10.232959939
  264 ALA   O       2590    0.105928227    7.481294309   10.196531385
  265 TYR   N       2591    0.156082976    7.267421264   10.254954623
  265 TYR   H       2592    0.123902734    7.193491096   10.314091791
  265 TYR   CA      2593    0.296935856    7.268540141   10.212900807
  265 TYR   CB      2594    0.376650605    7.208713458   10.328984495
  265 TYR   CG      2595    0.388700995    7.291283822   10.457226299
  265 TYR   CD1     2596    0.285095407    7.303245441   10.549108196
  265 TYR   HD1     2597    0.192093292    7.251042829   10.526621950
  265 TYR   CD2     2598    0.522817311    7.312929587   10.486585664
  265 TYR   HD2     2599    0.599486044    7.295612521   10.411067160
  265 TYR   CE1     2600    0.315469719    7.359719749   10.672422821
  265 TYR   HE1     2601    0.240540278    7.381873741   10.748421501
  265 TYR   CE2     2602    0.546458077    7.361881607   10.614514009
  265 TYR   HE2     2603    0.646889644    7.375304959   10.654674657
  265 TYR   CZ      2604    0.446296631    7.392750288   10.705802950
  265 TYR   OH      2605    0.474848414    7.475696007   10.809719951
  265 TYR   HH      2606    0.574466532    7.478115286   10.818089968
  265 TYR   C       2607    0.318888111    7.200351061   10.077699194
  265 TYR   O       2608    0.295695301    7.079661094   10.072694226
  266 ILE   N       2609    0.383649481    7.280885508    9.993970242
  266 ILE   H       2610    0.391267018    7.378242866   10.015508870
  266 ILE   CA      2611    0.436571335    7.230691652    9.866345257
  266 ILE   CB      2612    0.375886467    7.299023191    9.743627410
  266 ILE   CG1     2613    0.224773759    7.277041508    9.753155956
  266 ILE   CG2     2614    0.423651824    7.221547371    9.620658865
  266 ILE   CD      2615    0.150757336    7.340159222    9.635065257
  266 ILE   C       2616    0.589413885    7.227309463    9.872322934
  266 ILE   O       2617    0.645678637    7.336287314    9.881571165
  267 GLN   N       2618    0.639194736    7.105025636    9.888468944
  267 GLN   H       2619    0.597574043    7.017482451    9.863881588
  267 GLN   CA      2620    0.783153331    7.085378022    9.910893611
  267 GLN   CB      2621    0.785599845    6.939366171    9.956560500
  267 GLN   CG      2622    0.929096798    6.891149351    9.978728760
  267 GLN   CD      2623    0.930946754    6.755111320   10.048710780
  267 GLN   OE1     2624    0.917818663    6.738677632   10.169899103
  267 GLN   NE2     2625    0.955962778    6.651283970    9.969464449
  267 GLN   HE21    2626    0.942174176    6.565179658   10.018398517
  267 GLN   HE22    2627    0.995762441    6.640877338    9.878317840
  267 GLN   C       2628    0.870441910    7.105085485    9.786782441
  267 GLN   O       2629    0.828971699    7.067532395    9.677237562
  268 LEU   N       2630    0.972679978    7.188151707    9.805123873
  268 LEU   H       2631    0.969416495    7.253393964    9.880843404
  268 LEU   CA      2632    1.060415945    7.210890309    9.689379099
  268 LEU   CB      2633    1.062391700    7.355590636    9.639710721
  268 LEU   CG      2634    0.934472356    7.432566420    9.606219484
  268 LEU   CD1     2635    0.972054894    7.571802810    9.555109805
  268 LEU   CD2     2636    0.844951034    7.357683579    9.507280996
  268 LEU   C       2637    1.199210764    7.172375169    9.740978301
  268 LEU   O       2638    1.246800831    7.197853779    9.851510957
  269 THR   N       2639    1.277423914    7.116279210    9.649180188
  269 THR   H       2640    1.240761388    7.069749417    9.568604324
  269 THR   CA      2641    1.421484994    7.097404759    9.671522884
  269 THR   CB      2642    1.492405859    7.010033579    9.567866060
  269 THR   OG1     2643    1.486123361    7.052386606    9.431426390
  269 THR   HG1     2644    1.389384879    7.048351804    9.406432964
  269 THR   CG2     2645    1.436353252    6.868834774    9.586017371
  269 THR   C       2646    1.504092218    7.226113221    9.676301081
  269 THR   O       2647    1.468774133    7.324110595    9.610884494
  270 LYSH  N       2648    1.624359574    7.223382159    9.733044131
  270 LYSH  H       2649    1.649720810    7.144438994    9.788944042
  270 LYSH  CA      2650    1.711574022    7.341276170    9.743230985
  270 LYSH  CB      2651    1.846319119    7.296723519    9.800428381
  270 LYSH  CG      2652    1.830300095    7.261646918    9.948490323
  270 LYSH  CD      2653    1.946430607    7.190719466   10.018416693
  270 LYSH  CE      2654    1.898720516    7.139568011   10.154491370
  270 LYSH  NZ      2655    2.016996282    7.103952125   10.234170795
  270 LYSH  HZ1     2656    2.087286775    7.054429163   10.183117240
  270 LYSH  HZ2     2657    1.985332667    7.046684248   10.309786072
  270 LYSH  HZ3     2658    2.050945675    7.190174020   10.271763901
  270 LYSH  C       2659    1.735599116    7.407853665    9.607572542
  270 LYSH  O       2660    1.746818073    7.530303021    9.604299266
  271 GLU   N       2661    1.748438532    7.331269077    9.499589110
  271 GLU   H       2662    1.739026487    7.231802934    9.504002570
  271 GLU   CA      2663    1.764535820    7.376898266    9.360772223
  271 GLU   CB      2664    1.819516281    7.263734514    9.273708156
  271 GLU   CG      2665    1.875630525    7.325880382    9.145655768
  271 GLU   CD      2666    1.943608506    7.222531636    9.055616493
  271 GLU   OE1     2667    2.048149217    7.171402103    9.101272689
  271 GLU   OE2     2668    1.880098570    7.176867488    8.958121943
  271 GLU   C       2669    1.642871332    7.448753264    9.302055060
  271 GLU   O       2670    1.647099630    7.564756340    9.261364766
  272 GLU   N       2671    1.527459336    7.384522137    9.317690153
  272 GLU   H       2672    1.515691339    7.290839179    9.350653599
  272 GLU   CA      2673    1.399180183    7.447753984    9.283687039
  272 GLU   CB      2674    1.276497251    7.356856696    9.293556215
  272 GLU   CG      2675    1.295334756    7.230280656    9.209703372
  272 GLU   CD      2676    1.220264468    7.105917462    9.257722451
  272 GLU   OE1     2677    1.150302515    7.040560050    9.177356051
  272 GLU   OE2     2678    1.224807830    7.075943870    9.378978136
  272 GLU   C       2679    1.367799844    7.577826548    9.357885688
  272 GLU   O       2680    1.346921757    7.688235450    9.307830927
  273 ALA   N       2681    1.391528227    7.565716832    9.488198123
  273 ALA   H       2682    1.408484306    7.477339390    9.531825844
  273 ALA   CA      2683    1.375841843    7.673474029    9.586956233
  273 ALA   CB      2684    1.406403711    7.614052280    9.724596137
  273 ALA   C       2685    1.463332780    7.797951615    9.570764825
  273 ALA   O       2686    1.421565625    7.912573980    9.586456927
  274 ASP   N       2687    1.585678703    7.770044046    9.526685400
  274 ASP   H       2688    1.622022839    7.678136566    9.541943052
  274 ASP   CA      2689    1.682287755    7.867932468    9.474773016
  274 ASP   CB      2690    1.816559093    7.798007607    9.452551646
  274 ASP   CG      2691    1.938748275    7.889564210    9.442673928
  274 ASP   OD1     2692    1.996035627    7.928216376    9.546818649
  274 ASP   OD2     2693    1.995275170    7.895766420    9.331363514
  274 ASP   C       2694    1.654000566    7.934766398    9.340070722
  274 ASP   O       2695    1.651026883    8.057198610    9.328645567
  275 GLU   N       2696    1.614989214    7.852115426    9.243436959
  275 GLU   H       2697    1.641159612    7.755616998    9.245585471
  275 GLU   CA      2698    1.550190983    7.886765147    9.116115318
  275 GLU   CB      2699    1.516830052    7.761185159    9.035323331
  275 GLU   CG      2700    1.639027197    7.693928823    8.972459097
  275 GLU   CD      2701    1.711192872    7.783803725    8.871842703
  275 GLU   OE1     2702    1.693320200    7.773183343    8.748595922
  275 GLU   OE2     2703    1.801119936    7.858858589    8.915467722
  275 GLU   C       2704    1.426011664    7.973647897    9.137174364
  275 GLU   O       2705    1.402338962    8.065507523    9.058869542
  276 LEU   N       2706    1.355288133    7.951424994    9.247597878
  276 LEU   H       2707    1.380154571    7.858166309    9.273787512
  276 LEU   CA      2708    1.245423927    8.040806879    9.286979719
  276 LEU   CB      2709    1.142720441    7.964146023    9.370561578
  276 LEU   CG      2710    1.010669192    8.041004368    9.378704461
  276 LEU   CD1     2711    0.939833396    8.049996326    9.243388259
  276 LEU   CD2     2712    0.919186458    7.971995401    9.480077268
  276 LEU   C       2713    1.293327463    8.167875918    9.357478454
  276 LEU   O       2714    1.276040239    8.278397342    9.306318024
  277 ARG   N       2715    1.372107379    8.156233373    9.464014005
  277 ARG   H       2716    1.396574814    8.067301100    9.502645747
  277 ARG   CA      2717    1.435399994    8.272238622    9.528418065
  277 ARG   CB      2718    1.524054516    8.230955604    9.646099494
  277 ARG   CG      2719    1.445891374    8.165763665    9.760334467
  277 ARG   CD      2720    1.538175884    8.139205133    9.879458730
  277 ARG   NE      2721    1.616326502    8.016437633    9.858679262
  277 ARG   HE      2722    1.698994147    8.042376689    9.808728070
  277 ARG   CZ      2723    1.602774221    7.899673379    9.923010230
  277 ARG   NH1     2724    1.518593474    7.886226920   10.026414286
  277 ARG   HH11    2725    1.512389901    7.800086687   10.076844419
  277 ARG   HH12    2726    1.479279076    7.971253257   10.061433324
  277 ARG   NH2     2727    1.676838762    7.789388756    9.905403167
  277 ARG   HH21    2728    1.645878549    7.703950709    9.947154235
  277 ARG   HH22    2729    1.776764988    7.792506660    9.902837185
  277 ARG   C       2730    1.510162664    8.382704286    9.453452763
  277 ARG   O       2731    1.487921423    8.495258111    9.497811871
  278 ARG   N       2732    1.580935646    8.340601956    9.349005676
  278 ARG   H       2733    1.605167468    8.244034454    9.339544145
  278 ARG   CA      2734    1.647056094    8.437881654    9.260830129
  278 ARG   CB      2735    1.749542816    8.371293964    9.168768583
  278 ARG   CG      2736    1.680420034    8.276259214    9.070772036
  278 ARG   CD      2737    1.785614207    8.211116370    8.980774061
  278 ARG   NE      2738    1.725576194    8.138032635    8.868234825
  278 ARG   HE      2739    1.739571166    8.039196642    8.874201552
  278 ARG   CZ      2740    1.661479760    8.185637123    8.760629884
  278 ARG   NH1     2741    1.644945521    8.314886225    8.729369616
  278 ARG   HH11    2742    1.592351601    8.345977203    8.650215748
  278 ARG   HH12    2743    1.680156737    8.391573340    8.783028457
  278 ARG   NH2     2744    1.589632166    8.105059410    8.681266479
  278 ARG   HH21    2745    1.533655638    8.146241505    8.609364393
  278 ARG   HH22    2746    1.596765999    8.005392843    8.685228929
  278 ARG   C       2747    1.557108642    0.004190806    9.177774063
  278 ARG   O       2748    1.589291442    0.107786570    9.119774763
  279 ARG   N       2749    1.427594465    8.499619172    9.173710136
  279 ARG   H       2750    1.394248816    8.428696423    9.235837642
  279 ARG   CA      2751    1.317847163    0.047175421    9.108618331
  279 ARG   CB      2752    1.202495570   -0.046014699    9.070953371
  279 ARG   CG      2753    1.231335477   -0.147995976    8.960599732
  279 ARG   CD      2754    1.131696260    8.261943412    8.972338661
  279 ARG   NE      2755    1.167797687    8.148063448    8.886695286
  279 ARG   HE      2756    1.261090767    8.138805909    8.921465737
  279 ARG   CZ      2757    1.093113333    8.094323754    8.789276995
  279 ARG   NH1     2758    0.971466871    8.140395807    8.757149586
  279 ARG   HH11    2759    0.922041659    8.082832661    8.692007184
  279 ARG   HH12    2760    0.929092481    8.213171344    8.811076840
  279 ARG   NH2     2761    1.139967167    7.997332146    8.709580317
  279 ARG   HH21    2762    1.221899893    7.947520895    8.737949310
  279 ARG   HH22    2763    1.079764788    7.968935595    8.634958010
  279 ARG   C       2764    1.272908090    0.173081284    9.183060773
  279 ARG   O       2765    1.301343733    0.192952172    9.301072284
  280 GLN   N       2766    1.194709766    0.261284166    9.121462870
  280 GLN   H       2767    1.180213099    0.254201617    9.022768764
  280 GLN   CA      2768    1.113294833    0.363720267    9.188463295
  280 GLN   CB      2769    1.053360930    0.455478941    9.081693849
  280 GLN   CG      2770    1.164425970    0.519445987    8.998151996
  280 GLN   CD      2771    1.118209213    0.578888732    8.864967431
  280 GLN   OE1     2772    1.166463650    0.540663507    8.758480974
  280 GLN   NE2     2773    1.015100366    0.662880015    8.865101439
  280 GLN   HE21    2774    0.975503747    0.703640116    8.782828245
  280 GLN   HE22    2775    0.968272934    0.672565161    8.952920358
  280 GLN   C       2776    1.003264411    0.318226481    9.284571600
  280 GLN   O       2777    0.942504864    0.401911643    9.351168164
  281 TRP   N       2778    1.017510730    0.194097149    9.330179050
  281 TRP   H       2779    1.107635789    0.151250870    9.323722538
  281 TRP   CA      2780    0.918388730    0.117478401    9.407094781
  281 TRP   CB      2781    0.985028562   -0.013473301    9.449779618
  281 TRP   CG      2782    0.914924777    8.423280474    9.552872311
  281 TRP   CD1     2783    0.935169980    8.428105326    9.684233943
  281 TRP   HD1     2784    1.023371659    8.476887071    9.725739157
  281 TRP   CD2     2785    0.809025457    8.336548104    9.528722001
  281 TRP   NE1     2786    0.845732820    8.352972812    9.747828914
  281 TRP   HE1     2787    0.828545978    8.365167135    9.845576295
  281 TRP   CE2     2788    0.768396285    8.296549999    9.655482383
  281 TRP   CE3     2789    0.737398585    8.302122960    9.414687809
  281 TRP   HE3     2790    0.753449940    8.346687525    9.316517698
  281 TRP   CZ2     2791    0.656165668    8.215949758    9.670612483
  281 TRP   HZ2     2792    0.609636150    8.197437686    9.767428601
  281 TRP   CZ3     2793    0.624029617    8.222989252    9.429047566
  281 TRP   HZ3     2794    0.576254204    8.180893823    9.340586937
  281 TRP   CH2     2795    0.588260004    8.177737220    9.555504354
  281 TRP   HH2     2796    0.508575054    8.103590978    9.561306213
  281 TRP   C       2797    0.876591366    0.193025827    9.533416303
  281 TRP   O       2798    0.960107344    0.226031970    9.617474392
  282 PRO   N       2799    0.745525348    0.210982277    9.547176728
  282 PRO   CA      2800    0.682803247    0.285132923    9.657532983
  282 PRO   CB      2801    0.587832039    0.380912628    9.585305571
  282 PRO   CG      2802    0.537891412    0.306645218    9.461225037
  282 PRO   CD      2803    0.661058575    0.222405625    9.427410681
  282 PRO   C       2804    0.612461784    0.200981507    9.764229289
  282 PRO   O       2805    0.602989787    0.078779588    9.753858668
  283 ILE   N       2806    0.569223996    0.265104323    9.872437956
  283 ILE   H       2807    0.602239072    0.358828985    9.883734646
  283 ILE   CA      2808    0.469893408    0.206422428    9.963545756
  283 ILE   CB      2809    0.470160464    0.271093166   10.102209535
  283 ILE   CG1     2810    0.612760110    0.300285977   10.149349288
  283 ILE   CG2     2811    0.392737196    0.185824955   10.202946963
  283 ILE   CD      2812    0.618438098    0.382812039   10.278076419
  283 ILE   C       2813    0.335614838    0.223478059    9.892203319
  283 ILE   O       2814    0.280229223    0.333291738    9.893757007
  284 LEU   N       2815    0.284780120    0.121418461    9.823708370
  284 LEU   H       2816    0.318536951    0.027292479    9.822818124
  284 LEU   CA      2817    0.161440163    0.133895109    9.744697319
  284 LEU   CB      2818    0.161938589    0.014992752    9.648407242
  284 LEU   CG      2819    0.269654117    0.022789999    9.540045803
  284 LEU   CD1     2820    0.284236490   -0.112916365    9.470906989
  284 LEU   CD2     2821    0.205628053    0.099355358    9.424099443
  284 LEU   C       2822    0.029058979    0.134475115    9.821404067
  284 LEU   O       2823   -0.018337357    0.029317497    9.864145141
  285 VAL   N       2824    7.763451791    0.251313159    9.826938371
  285 VAL   H       2825    7.828940938    0.326305652    9.817564653
  285 VAL   CA      2826    7.636082375    0.277809555    9.895401296
  285 VAL   CB      2827    7.654477891    0.380455645   10.007365569
  285 VAL   CG1     2828    7.528944034    0.403178845   10.091845529
  285 VAL   CG2     2829    7.769420684    0.354142026   10.104858059
  285 VAL   C       2830    7.525396908    0.316799110    9.797213954
  285 VAL   O       2831    7.518324060    0.430713150    9.751363486
  286 ASN   N       2832    7.443925996    0.216381360    9.766089130
  286 ASN   H       2833    7.445420812    0.133280471    9.821694649
  286 ASN   CA      2834    7.328724114    0.245221505    9.679467041
  286 ASN   CB      2835    7.303106825    0.120267578    9.594980734
  286 ASN   CG      2836    7.202250065    0.147503704    9.483205813
  286 ASN   OD1     2837    7.093213843    0.197944327    9.509585200
  286 ASN   ND2     2838    7.251490469    0.148814009    9.359676044
  286 ASN   HD21    2839    7.186878903    0.159143095    9.284066033
  286 ASN   HD22    2840    7.350524477    0.143299262    9.347018749
  286 ASN   C       2841    7.212620906    0.272991700    9.775177816
  286 ASN   O       2842    7.149068866    0.183632375    9.830901005
  287 CYSH  N       2843    7.180845890    0.400392463    9.796426380
  287 CYSH  H       2844    7.238955690    0.473423891    9.760514285
  287 CYSH  CA      2845    7.058835030    0.439827150    9.868337010
  287 CYSH  CB      2846    7.051448159    0.590887161    9.891497759
  287 CYSH  SG      2847    7.184550598    0.660387212    9.996110004
  287 CYSH  HG      2848    7.175683697    0.579359954   10.101209058
  287 CYSH  C       2849    6.925848582    0.396355843    9.806390700
  287 CYSH  O       2850    6.839282384    0.341524703    9.874436970
  288 HISB  N       2851    6.913041375    0.398055958    9.674008112
  288 HISB  H       2852    6.986498253    0.440222961    9.620847539
  288 HISB  CA      2853    6.793658101    0.354540355    9.600094792
  288 HISB  CB      2854    6.802839319    0.413271696    9.459101061
  288 HISB  CG      2855    6.681159493    0.383164080    9.371364820
  288 HISB  ND1     2856    6.566901260    0.451202132    9.374180508
  288 HISB  CD2     2857    6.677555362    0.287737174    9.278790385
  288 HISB  HD2     2858    6.760185303    0.256424741    9.214973679
  288 HISB  CE1     2859    6.481208052    0.386874373    9.295400237
  288 HISB  HE1     2860    6.382274957    0.412713155    9.257642821
  288 HISB  NE2     2861    6.552320905    0.292553893    9.234284903
  288 HISB  HE2     2862    6.515245796    0.249035756    9.152238427
  288 HISB  C       2863    6.757813826    0.205973713    9.592576082
  288 HISB  O       2864    6.639258784    0.174546402    9.601934558
  289 ARG   N       2865    6.856372474    0.116795850    9.587681945
  289 ARG   H       2866    6.947673147    0.150508303    9.564673820
  289 ARG   CA      2867    6.844024035    8.497854358    9.612361229
  289 ARG   CB      2868    6.934516755    8.406130554    9.529850980
  289 ARG   CG      2869    6.909877279    8.404974649    9.378848863
  289 ARG   CD      2870    6.997393340    8.299272148    9.311175563
  289 ARG   NE      2871    6.955914995    8.292006390    9.170327513
  289 ARG   HE      2872    6.974400192    8.371747156    9.112884289
  289 ARG   CZ      2873    6.866784371    8.205408828    9.120187179
  289 ARG   NH1     2874    6.793404851    8.125552868    9.198892916
  289 ARG   HH11    2875    6.724982508    8.073869747    9.147441441
  289 ARG   HH12    2876    6.786701551    8.123514166    9.298652838
  289 ARG   NH2     2877    6.853198561    8.192029985    8.987538139
  289 ARG   HH21    2878    6.782960227    8.132350623    8.948721822
  289 ARG   HH22    2879    6.909679316    8.235246130    8.917223195
  289 ARG   C       2880    6.842296858    8.464515903    9.761675002
  289 ARG   O       2881    6.763623184    8.377839676    9.799478860
  290 GLY   N       2882    6.898776609    0.026951922    9.843999455
  290 GLY   H       2883    6.914270472    0.120854653    9.813279114
  290 GLY   CA      2884    6.914782692    0.015505035    9.989678886
  290 GLY   C       2885    7.021029920    8.433776910   10.014836385
  290 GLY   O       2886    7.035701501    8.387303674   10.127781274
  291 VAL   N       2887    7.129136722    8.429689187    9.937464292
  291 VAL   H       2888    7.149245497    8.506989668    9.877286216
  291 VAL   CA      2889    7.237617148    8.331152400    9.948927675
  291 VAL   CB      2890    7.243129371    8.235813118    9.829391406
  291 VAL   CG1     2891    7.354592935    8.131405001    9.838642206
  291 VAL   CG2     2892    7.112498513    8.157795330    9.813333873
  291 VAL   C       2893    7.374515411    8.394679227    9.974050047
  291 VAL   O       2894    7.414844010    8.488341272    9.905286035
  292 PHE   N       2895    7.448362912    8.340294554   10.070371817
  292 PHE   H       2896    7.409564254    8.255132733   10.105606518
  292 PHE   CA      2897    7.581196790    8.394073424   10.103049503
  292 PHE   CB      2898    7.583053064    8.454050652   10.243799946
  292 PHE   CG      2899    7.712964687    8.452545037   10.324620331
  292 PHE   CD1     2900    7.707601382    8.398632706   10.452635937
  292 PHE   HD1     2901    7.623910210    8.333283014   10.477257502
  292 PHE   CD2     2902    0.012934704    0.020557488   10.292348380
  292 PHE   HD2     2903    0.017316560    0.062748594   10.191943609
  292 PHE   CE1     2904    7.788699894    8.447184743   10.554557279
  292 PHE   HE1     2905    7.780860629    8.410087725   10.656750105
  292 PHE   CE2     2906    0.097318880    0.071476835   10.390372728
  292 PHE   HE2     2907    0.165680639    0.153521393   10.368546672
  292 PHE   CZ      2908    0.081283625    0.021253253   10.518990704
  292 PHE   HZ      2909    0.140788611    0.068421367   10.597196365
  292 PHE   C       2910    7.687215859    8.285970898   10.081178001
  292 PHE   O       2911    7.660287680    8.170549450   10.114038839
  293 ALA   N       2912    0.005690475    8.334608937   10.038434422
  293 ALA   H       2913    0.012432960    8.413298156    9.977098266
  293 ALA   CA      2914    0.111094489    8.233330432   10.022887900
  293 ALA   CB      2915    0.098318973    8.161261694    9.888518619
  293 ALA   C       2916    0.248340075    8.297089352   10.045483552
  293 ALA   O       2917    0.283475524    8.408511934   10.007011246
  294 VAL   N       2918    0.323217554    8.219857731   10.123718666
  294 VAL   H       2919    0.318927929    8.126513376   10.159354934
  294 VAL   CA      2920    0.453290010    8.257642171   10.180845888
  294 VAL   CB      2921    0.439582810    8.298468379   10.327659958
  294 VAL   CG1     2922    0.407356245    8.183980960   10.423911413
  294 VAL   CG2     2923    0.570702579    8.371972814   10.356233155
  294 VAL   C       2924    0.560098445    8.152155178   10.151214822
  294 VAL   O       2925    0.523791643    8.034635753   10.150161224
  295 GLY   N       2926    0.686402875    8.185718512   10.126498030
  295 GLY   H       2927    0.712310020    8.269799400   10.078951712
  295 GLY   CA      2928    0.793266478    8.085089672   10.118558027
  295 GLY   C       2929    0.924730968    8.121654453   10.049329022
  295 GLY   O       2930    0.949394241    8.241556065   10.037273212
  296 PRO   N       2931    1.016053299    8.027595337   10.026869365
  296 PRO   CA      2932    1.016885098    7.893914040   10.088005730
  296 PRO   CB      2933    1.091756554    7.805279822    9.988253563
  296 PRO   CG      2934    1.188245553    7.904617023    9.923195481
  296 PRO   CD      2935    1.100480740    8.028842705    9.906535183
  296 PRO   C       2936    1.086601203    7.900210813   10.224063386
  296 PRO   O       2937    1.192930428    7.961078325   10.234938445
  297 ASP   N       2938    1.034918753    7.819587824   10.316370662
  297 ASP   H       2939    0.966033809    7.751580992   10.291244676
  297 ASP   CA      2940    1.084434877    7.812091914   10.454588880
  297 ASP   CB      2941    0.975300703    7.757375370   10.546810741
  297 ASP   CG      2942    0.987468293    7.605276759   10.558127101
  297 ASP   OD1     2943    0.964144352    7.554894281   10.670120949
  297 ASP   OD2     2944    1.007115336    7.530835887   10.459661136
  297 ASP   C       2945    1.224327623    7.754573928   10.477652130
  297 ASP   O       2946    1.295757378    7.729656534   10.380653783
  298 HISB  N       2947    1.267080495    7.735370987   10.602126024
  298 HISB  H       2948    1.245132397    7.800404203   10.674858800
  298 HISB  CA      2949    1.392120033    7.664063455   10.631988121
  298 HISB  CB      2950    1.420909718    7.646796070   10.781260387
  298 HISB  CG      2951    1.415528658    7.783093348   10.850565050
  298 HISB  ND1     2952    1.351473085    7.893119789   10.812106143
  298 HISB  CD2     2953    1.471535532    7.804247436   10.969322202
  298 HISB  HD2     2954    1.541442372    7.741443921   11.024546970
  298 HISB  CE1     2955    1.371884515    7.986267587   10.904813362
  298 HISB  HE1     2956    1.353396657    8.092994695   10.917001200
  298 HISB  NE2     2957    1.450515690    7.932484671   10.997620172
  298 HISB  HE2     2958    1.488752529    7.975849815   11.079213233
  298 HISB  C       2959    1.401275433    7.526647857   10.565358097
  298 HISB  O       2960    1.502240810    7.494780708   10.502763787
  299 ASP   N       2961    1.291954533    7.451396666   10.574031569
  299 ASP   H       2962    1.205114482    7.494877814   10.597850317
  299 ASP   CA      2963    1.288554342    7.320276221   10.507650240
  299 ASP   CB      2964    1.177391708    7.237312217   10.572227303
  299 ASP   CG      2965    1.234805598    7.179940529   10.701907919
  299 ASP   OD1     2966    1.341737621    7.115432726   10.707196166
  299 ASP   OD2     2967    1.157797716    7.182166137   10.800345014
  299 ASP   C       2968    1.268150344    7.327832180   10.356194926
  299 ASP   O       2969    1.276036962    7.223867573   10.290929129
  300 ASN   N       2970    1.273363244    7.444848736   10.293195074
  300 ASN   H       2971    1.303319470    7.529494571   10.337227244
  300 ASN   CA      2972    1.251354144    7.463370453   10.149030658
  300 ASN   CB      2973    1.370351271    7.413208935   10.066981143
  300 ASN   CG      2974    1.507766442    7.474477858   10.094716459
  300 ASN   OD1     2975    1.536268287    7.585595533   10.050349073
  300 ASN   ND2     2976    1.598845839    7.396557096   10.152350613
  300 ASN   HD21    2977    1.688610020    7.438096798   10.167073287
  300 ASN   HD22    2978    1.582682750    7.302967212   10.183650834
  300 ASN   C       2979    1.113047528    7.424662016   10.096305326
  300 ASN   O       2980    1.090200754    7.426205172    9.975462099
  301 CYSH  N       2981    1.017516281    7.458561783   10.182422875
  301 CYSH  H       2982    1.031984121    7.482168803   10.278516244
  301 CYSH  CA      2983    0.881973102    7.410951145   10.151259727
  301 CYSH  CB      2984    0.845772237    7.291244414   10.239400703
  301 CYSH  SG      2985    0.855352837    7.307067529   10.421475897
  301 CYSH  HG      2986    0.905363997    7.430274137   10.424311874
  301 CYSH  C       2987    0.782175432    7.526443379   10.162001299
  301 CYSH  O       2988    0.764753027    7.595569996   10.262241006
  302 LEU   N       2989    0.722591642    7.556019606   10.046831642
  302 LEU   H       2990    0.703114786    7.488273796    9.975895614
  302 LEU   CA      2991    0.631699190    7.669280485   10.023981891
  302 LEU   CB      2992    0.606975764    7.682960256    9.873611470
  302 LEU   CG      2993    0.650752936    7.817296440    9.814905495
  302 LEU   CD1     2994    0.679816052    7.790067902    9.667190981
  302 LEU   CD2     2995    0.533415649    7.915438563    9.817592811
  302 LEU   C       2996    0.497387443    7.660146125   10.096700968
  302 LEU   O       2997    0.449957927    7.546673315   10.094579015
  303 LYSH  N       2998    0.435174544    7.769132161   10.140753517
  303 LYSH  H       2999    0.478499229    7.859064887   10.146739643
  303 LYSH  CA      3000    0.312226070    7.757194858   10.220448419
  303 LYSH  CB      3001    0.335615937    7.823677641   10.356250495
  303 LYSH  CG      3002    0.442343787    7.741117108   10.428367158
  303 LYSH  CD      3003    0.464248876    7.796743933   10.569198849
  303 LYSH  CE      3004    0.584596748    7.717591086   10.620776512
  303 LYSH  NZ      3005    0.629153724    7.757403329   10.755076323
  303 LYSH  HZ1     3006    0.551270694    7.751378282   10.817508846
  303 LYSH  HZ2     3007    0.659021694    7.852804216   10.752796213
  303 LYSH  HZ3     3008    0.704155332    7.698552715   10.785265420
  303 LYSH  C       3009    0.192414710    7.830386745   10.159613071
  303 LYSH  O       3010    0.191192085    7.953331297   10.155942621
  304 PHE   N       3011    0.079715972    7.759890992   10.155326782
  304 PHE   H       3012    0.066104661    7.667317439   10.190624501
  304 PHE   CA      3013    7.748320527    7.809131012   10.105125516
  304 PHE   CB      3014    7.698389747    7.721164632    9.990329853
  304 PHE   CG      3015    7.797045156    7.730583275    9.873748090
  304 PHE   CD1     3016    0.114954829    7.653684923    9.880258814
  304 PHE   HD1     3017    0.142454808    7.598089783    9.969896307
  304 PHE   CD2     3018    7.792166136    7.823013367    9.770047053
  304 PHE   HD2     3019    7.705379470    7.888354827    9.761071610
  304 PHE   CE1     3020    0.216689573    7.671862053    9.787308142
  304 PHE   HE1     3021    0.314028055    7.628493180    9.810229311
  304 PHE   CE2     3022    0.097692671    7.845876422    9.679801967
  304 PHE   HE2     3023    0.090062997    7.930707031    9.611783013
  304 PHE   CZ      3024    0.210333888    7.764551775    9.683919950
  304 PHE   HZ      3025    0.291628839    7.774979417    9.612077992
  304 PHE   C       3026    7.641300459    7.804079504   10.214351093
  304 PHE   O       3027    7.612129908    7.698801431   10.270873985
  305 GLY   N       3028    7.572243798    7.916680858   10.229942110
  305 GLY   H       3029    7.588919978    7.992199584   10.166547766
  305 GLY   CA      3030    7.467442003    7.936817725   10.331052240
  305 GLY   C       3031    7.369354680    8.047167252   10.290899480
  305 GLY   O       3032    7.365074894    8.098408520   10.179151555
  306 HISB  N       3033    7.284779315    8.084659845   10.386470576
  306 HISB  H       3034    7.264631499    8.028044461   10.466405612
  306 HISB  CA      3035    7.202244157    8.205012110   10.368723569
  306 HISB  CB      3036    7.061919660    8.170971370   10.419322280
  306 HISB  CG      3037    6.976583885    8.071824294   10.339941467
  306 HISB  ND1     3038    6.948149304    7.949469966   10.383636599
  306 HISB  CD2     3039    6.897390503    8.096007931   10.235857368
  306 HISB  HD2     3040    6.889029567    8.193282830   10.187393904
  306 HISB  CE1     3041    6.848275755    7.896591128   10.313485741
  306 HISB  HE1     3042    6.786887743    7.807826693   10.328763494
  306 HISB  NE2     3043    6.818911595    7.989418125   10.222861366
  306 HISB  HE2     3044    6.751879733    7.974508355   10.150160211
  306 HISB  C       3045    7.238671988    8.339703759   10.431512883
  306 HISB  O       3046    7.310019415    8.344781735   10.531582297
  307 PHE   N       3047    7.196419873    8.443542539   10.359948941
  307 PHE   H       3048    7.148144310    8.418065249   10.276161149
  307 PHE   CA      3049    7.199249891    0.058353530   10.403873743
  307 PHE   CB      3050    7.186005500    0.157082417   10.287727699
  307 PHE   CG      3051    7.186875686    0.306495085   10.320674143
  307 PHE   CD1     3052    7.073777543    0.380271512   10.287706307
  307 PHE   HD1     3053    6.978148856    0.331918086   10.267726103
  307 PHE   CD2     3054    7.301056260    0.365145934   10.374037324
  307 PHE   HD2     3055    7.389546660    0.304721125   10.394020051
  307 PHE   CE1     3056    7.077500699    0.519020718   10.295159542
  307 PHE   HE1     3057    6.998593913    0.579814754   10.250883087
  307 PHE   CE2     3058    7.304632712    0.503974455   10.379798674
  307 PHE   HE2     3059    7.393637879    0.556880087   10.413858880
  307 PHE   CZ      3060    7.193321790    0.578842114   10.343391699
  307 PHE   HZ      3061    7.203229213    0.687188405   10.350020736
  307 PHE   C       3062    7.093386572    0.072801671   10.513399795
  307 PHE   O       3063    6.985148569    0.014368678   10.512763965
  308 SER   N       3064    7.138633952    0.127697765   10.625781705
  308 SER   H       3065    7.235636352    0.149662553   10.636261256
  308 SER   CA      3066    7.057102563    0.159612753   10.743875428
  308 SER   CB      3067    7.129654985    0.255545717   10.838437835
  308 SER   OG      3068    7.271782825    0.241207445   10.845084632
  308 SER   HG      3069    7.301676822    0.266188592   10.937186471
  308 SER   C       3070    6.918540589    0.221451573   10.724126298
  308 SER   O       3071    6.905268103    0.322440797   10.655163151
  309 TYR   N       3072    6.824127283    0.176521095   10.806333704
  309 TYR   H       3073    6.840842717    0.094634182   10.861244030
  309 TYR   CA      3074    6.690637686    0.237745985   10.813056073
  309 TYR   CB      3075    6.598062439    0.162429087   10.908811605
  309 TYR   CG      3076    6.457508132    0.221035816   10.923696016
  309 TYR   CD1     3077    6.425383251    0.299277852   11.033999892
  309 TYR   HD1     3078    6.504586805    0.321318853   11.105568119
  309 TYR   CD2     3079    6.359384615    0.203935427   10.826740436
  309 TYR   HD2     3080    6.381422522    0.146731526   10.736606485
  309 TYR   CE1     3081    6.296888434    0.349071424   11.052177880
  309 TYR   HE1     3082    6.274621387    0.408455466   11.140827383
  309 TYR   CE2     3083    6.229134758    0.249506332   10.843340183
  309 TYR   HE2     3084    6.152952572    0.224825864   10.769391055
  309 TYR   CZ      3085    6.197436087    0.317498895   10.960358294
  309 TYR   OH      3086    6.085543396    0.389504610   10.988434940
  309 TYR   HH      3087    6.011101080    0.347458028   10.936554419
  309 TYR   C       3088    6.692284308    0.387789248   10.842961961
  309 TYR   O       3089    6.616167853    0.459758399   10.778496848
  310 SER   N       3090    6.786856953    0.439051525   10.921196299
  310 SER   H       3091    6.860191891    0.381138815   10.956806989
  310 SER   CA      3092    6.814897944    0.582615376   10.935764724
  310 SER   CB      3093    6.932493123    0.611368023   11.029341146
  310 SER   OG      3094    7.054049713    0.550279702   10.985281568
  310 SER   HG      3095    7.126471614    0.566774446   11.052240948
  310 SER   C       3096    6.837883299    0.663474496   10.807922196
  310 SER   O       3097    6.760536921    0.752882266   10.773952346
  311 GLY   N       3098    6.928395417    0.608012176   10.727781446
  311 GLY   H       3099    6.986971534    0.533699156   10.760141749
  311 GLY   CA      3100    6.957121666    0.664045797   10.594949602
  311 GLY   C       3101    6.847324340    0.639777175   10.491181532
  311 GLY   O       3102    6.808842718    0.732256627   10.419797088
  312 ILE   N       3103    6.773269695    0.530350247   10.506469293
  312 ILE   H       3104    6.782888213    0.476242995   10.590015118
  312 ILE   CA      3105    6.653717532    0.505619264   10.424579326
  312 ILE   CB      3106    6.608228521    0.360130994   10.437730345
  312 ILE   CG1     3107    6.701512623    0.260647273   10.368355234
  312 ILE   CG2     3108    6.462394513    0.332660202   10.400469888
  312 ILE   CD      3109    6.722235183    0.292171704   10.220070781
  312 ILE   C       3110    6.544609735    0.606846442   10.460079623
  312 ILE   O       3111    6.492991780    0.672720140   10.369925886
  313 VAL   N       3112    6.513244618    0.622694489   10.588357481
  313 VAL   H       3113    6.575361812    0.589589799   10.659389502
  313 VAL   CA      3114    6.420358000    0.731090106   10.623467113
  313 VAL   CB      3115    6.402905756    0.730272220   10.775477698
  313 VAL   CG1     3116    6.301770106    0.838294887   10.814396087
  313 VAL   CG2     3117    6.349377842    0.594292581   10.820792397
  313 VAL   C       3118    6.465424254    0.872455235   10.586131211
  313 VAL   O       3119    6.378659552    0.943871512   10.536096236
  314 ASP   N       3120    6.594388212    0.899398820   10.567846979
  314 ASP   H       3121    6.682410275    0.861309292   10.596154558
  314 ASP   CA      3122    6.633197320    1.035435552   10.527834558
  314 ASP   CB      3123    6.778298569    1.070609592   10.561276514
  314 ASP   CG      3124    6.805715740    1.220799576   10.551202543
  314 ASP   OD1     3125    6.903438207    1.265143362   10.487124889
  314 ASP   OD2     3126    6.731184105    1.297037956   10.616445650
  314 ASP   C       3127    6.613491770    1.051742803   10.376978993
  314 ASP   O       3128    6.529796936    1.137963861   10.350679762
  315 VAL   N       3129    6.639205644    0.949273671   10.296173749
  315 VAL   H       3130    6.686133251    0.867826896   10.330320074
  315 VAL   CA      3131    6.606948359    0.937832026   10.153204736
  315 VAL   CB      3132    6.662669956    0.813194087   10.084123601
  315 VAL   CG1     3133    6.641220694    0.808089353    9.932711796
  315 VAL   CG2     3134    6.808119121    0.798030863   10.129108655
  315 VAL   C       3135    6.455770409    0.957592877   10.140351127
  315 VAL   O       3136    6.419453953    1.050671941   10.068612529
  316 LEU   N       3137    6.377932304    0.865069868   10.195787422
  316 LEU   H       3138    6.418812907    0.794431978   10.253586556
  316 LEU   CA      3139    6.231238427    0.873333490   10.191550088
  316 LEU   CB      3140    6.157583278    0.764261752   10.269566314
  316 LEU   CG      3141    6.182772879    0.624642893   10.212284822
  316 LEU   CD1     3142    6.146012314    0.524643128   10.322092571
  316 LEU   CD2     3143    6.105964966    0.606798989   10.081153700
  316 LEU   C       3144    6.159845154    1.006661816   10.214672343
  316 LEU   O       3145    6.102553564    1.066038737   10.123463083
  317 ARG   N       3146    6.208183353    1.078609841   10.315547901
  317 ARG   H       3147    6.276804642    1.021858118   10.361049292
  317 ARG   CA      3148    6.160821901    1.207990983   10.366811406
  317 ARG   CB      3149    6.233388505    1.236556952   10.498458968
  317 ARG   CG      3150    6.143754797    1.198639850   10.616506982
  317 ARG   CD      3151    6.169914461    1.293256760   10.733860011
  317 ARG   NE      3152    6.312184632    1.273215870   10.764980858
  317 ARG   HE      3153    6.363942335    1.342842641   10.715242365
  317 ARG   CZ      3154    6.362630314    1.201561220   10.866355774
  317 ARG   NH1     3155    6.282742172    1.153537628   10.962638810
  317 ARG   HH11    3156    6.328004205    1.099601120   11.033660273
  317 ARG   HH12    3157    6.186557590    1.180846637   10.960553660
  317 ARG   NH2     3158    6.496144564    1.198525807   10.877414806
  317 ARG   HH21    3159    6.549582846    1.136668312   10.935025163
  317 ARG   HH22    3160    6.549439536    1.277312581   10.846545191
  317 ARG   C       3161    6.200612248    1.311782920   10.261673244
  317 ARG   O       3162    6.110327379    1.373586746   10.205477578
  318 GLU   N       3163    6.331152184    1.323364030   10.238972306
  318 GLU   H       3164    6.402691908    1.259988064   10.268401659
  318 GLU   CA      3165    6.369567793    1.409350479   10.126119389
  318 GLU   CB      3166    6.518405714    1.434685738   10.101349673
  318 GLU   CG      3167    6.608758072    1.496124662   10.208442418
  318 GLU   CD      3168    6.568132764    1.633461414   10.262287299
  318 GLU   OE1     3169    6.517039508    1.625980464   10.376127932
  318 GLU   OE2     3170    6.581445444    1.740583445   10.199258209
  318 GLU   C       3171    6.310795776    1.397311311    9.985371585
  318 GLU   O       3172    6.275348687    1.494313377    9.918578105
  319 ALA   N       3173    6.289755569    1.269215262    9.956396174
  319 ALA   H       3174    6.359469879    1.200256865    9.976028767
  319 ALA   CA      3175    6.201658718    1.245034711    9.841220031
  319 ALA   CB      3176    6.255802951    1.112330668    9.787674944
  319 ALA   C       3177    6.049185636    1.245468974    9.854055880
  319 ALA   O       3178    5.973927629    1.221069171    9.759870064
  320 SER   N       3179    5.992245613    1.305855723    9.957980388
  320 SER   H       3180    6.035903546    1.289453257   10.046443387
  320 SER   CA      3181    5.853464175    1.343783290    9.988198223
  320 SER   CB      3182    5.779742965    1.428565492    9.884321083
  320 SER   OG      3183    5.801308306    1.569939155    9.885333012
  320 SER   HG      3184    5.897633915    1.596440611    9.889700095
  320 SER   C       3185    5.761133173    1.222381573   10.000266701
  320 SER   O       3186    5.640323087    1.235999519   10.018968802
  321 ILE   N       3187    5.822364822    1.107463218   10.027394878
  321 ILE   H       3188    5.918348088    1.089643330   10.049091593
  321 ILE   CA      3189    5.750686603    0.980199751   10.044062185
  321 ILE   CB      3190    5.775737173    0.884361727    9.927453158
  321 ILE   CG1     3191    5.922148195    0.859769773    9.890414743
  321 ILE   CG2     3192    5.688730495    0.918694163    9.806373974
  321 ILE   CD      3193    5.949679712    0.740507466    9.798613019
  321 ILE   C       3194    5.754281993    0.916169135   10.182988905
  321 ILE   O       3195    5.812109466    0.972094808   10.276033646
  322 GLN   N       3196    5.677214628    0.808083111   10.191016778
  322 GLN   H       3197    5.649502859    0.743168014   10.120178214
  322 GLN   CA      3198    5.644007711    0.745604798   10.319865357
  322 GLN   CB      3199    5.529315764    0.647972704   10.292981034
  322 GLN   CG      3200    5.396207996    0.717357839   10.263371042
  322 GLN   CD      3201    5.275567641    0.623480730   10.269577325
  322 GLN   OE1     3202    5.215471922    0.575107343   10.173784470
  322 GLN   NE2     3203    5.257832278    0.591764163   10.397516084
  322 GLN   HE21    3204    5.182295526    0.530342981   10.420354068
  322 GLN   HE22    3205    5.313407328    0.634937995   10.468561514
  322 GLN   C       3206    5.748598254    0.663304696   10.395310400
  322 GLN   O       3207    5.846027016    0.610303664   10.342146588
  323 VAL   N       3208    5.717393604    0.650432485   10.523962693
  323 VAL   H       3209    5.622557417    0.678175297   10.539377719
  323 VAL   CA      3210    5.810392962    0.583883062   10.616350705
  323 VAL   CB      3211    5.878826418    0.680960041   10.712809192
  323 VAL   CG1     3212    5.971247268    0.607821443   10.810387986
  323 VAL   CG2     3213    5.952578368    0.791362028   10.636762760
  323 VAL   C       3214    5.752033440    0.458496109   10.681801690
  323 VAL   O       3215    5.676692649    0.458912641   10.779031324
  324 PRO   N       3216    5.790932769    0.345678989   10.623056862
  324 PRO   CA      3217    5.749328473    0.217465584   10.681721601
  324 PRO   CB      3218    5.793636755    0.111784607   10.580338417
  324 PRO   CG      3219    5.917780777    0.183185333   10.526520979
  324 PRO   CD      3220    5.883589412    0.331382708   10.509828693
  324 PRO   C       3221    5.808958143    0.187806603   10.819476254
  324 PRO   O       3222    5.916696613    0.235817223   10.854369610
  325 THR   N       3223    5.731259807    0.127930106   10.909298838
  325 THR   H       3224    5.654122779    0.070263267   10.882355336
  325 THR   CA      3225    5.775971979    0.103408734   11.047170373
  325 THR   CB      3226    5.668242712    0.074764265   11.151984551
  325 THR   OG1     3227    5.603945035   -0.049703032   11.123301108
  325 THR   HG1     3228    5.576766167   -0.096179470   11.207581073
  325 THR   CG2     3229    5.565979904    0.188434111   11.157833713
  325 THR   C       3230    5.885456287    8.522376252   11.056488609
  325 THR   O       3231    5.887142894    8.432197981   10.972858120
  326 ARG   N       3232    5.969365108    8.510488457   11.158996739
  326 ARG   H       3233    5.977837710    8.581527858   11.228875038
  326 ARG   CA      3234    6.059066765    8.394952298   11.173662844
  326 ARG   CB      3235    6.175699092    8.431990751   11.265516177
  326 ARG   CG      3236    6.276535178    8.519561104   11.190866627
  326 ARG   CD      3237    6.369041780    8.431167611   11.106960791
  326 ARG   NE      3238    6.440590670    8.325134717   11.179405448
  326 ARG   HE      3239    6.453808144    8.340997385   11.277258250
  326 ARG   CZ      3240    6.484004771    8.209174095   11.128176756
  326 ARG   NH1     3241    6.495713057    8.190548966   10.995984711
  326 ARG   HH11    3242    6.533775930    8.104146291   10.963012508
  326 ARG   HH12    3243    6.460237001    8.252041674   10.925546378
  326 ARG   NH2     3244    6.483408327    8.102781654   11.209647447
  326 ARG   HH21    3245    6.507295823    8.010832553   11.178410291
  326 ARG   HH22    3246    6.426051737    8.099138356   11.291488015
  326 ARG   C       3247    5.987755645    8.272634855   11.231685085
  326 ARG   O       3248    5.906193564    8.290310334   11.322050319
  327 PRO   N       3249    6.009372254    8.152399929   11.179085693
  327 PRO   CA      3250    5.935112895    8.031616918   11.217893516
  327 PRO   CB      3251    5.980910590    7.921410096   11.122139653
  327 PRO   CG      3252    6.124564099    7.966828162   11.095433706
  327 PRO   CD      3253    6.111750346    8.118431130   11.079202388
  327 PRO   C       3254    5.936926651    7.992259302    0.042148820
  327 PRO   O       3255    6.041837735    7.994687850    0.106320655
  328 ASP   N       3256    5.833630160    7.920225820    0.084927832
  328 ASP   H       3257    5.745871480    7.918441989    0.037009532
  328 ASP   CA      3258    5.824803689    7.866643692    0.221535179
  328 ASP   CB      3259    5.682294547    7.855631986    0.276141976
  328 ASP   CG      3260    5.589392173    7.967812894    0.229305723
  328 ASP   OD1     3261    5.623106615    8.087802630    0.238714826
  328 ASP   OD2     3262    5.499472668    7.935355926    0.148775299
  328 ASP   C       3263    5.891479557    7.729800426    0.236799170
  328 ASP   O       3264    5.843899773    7.634528808    0.175248342
  329 GLY   N       3265    6.004041556    7.732329103    0.307587860
  329 GLY   H       3266    6.054352435    7.805364893    0.353770232
  329 GLY   CA      3267    6.073024820    7.603795123    0.325677498
  329 GLY   C       3268    6.110311367    7.579691825    0.472103745
  329 GLY   O       3269    6.182407009    7.481655289    0.490030254
  330 TRP   N       3270    6.041526396    7.640303353    0.568456742
  330 TRP   H       3271    5.946783041    7.664996886    0.548077196
  330 TRP   CA      3272    6.072865391    7.614734068    0.709792691
  330 TRP   CB      3273    5.986782721    7.715509949    0.786258668
  330 TRP   CG      3274    5.985909659    7.858523907    0.731887958
  330 TRP   CD1     3275    5.886849406    7.911082901    0.660365815
  330 TRP   HD1     3276    5.809140176    7.850663419    0.613549332
  330 TRP   CD2     3277    6.072321064    7.962411911    0.764484142
  330 TRP   NE1     3278    5.905009436    8.042162445    0.646948487
  330 TRP   HE1     3279    5.843570611    8.103395554    0.597191118
  330 TRP   CE2     3280    6.020002581    8.076319037    0.704409373
  330 TRP   CE3     3281    6.186796685    7.967530441    0.843182215
  330 TRP   HE3     3282    6.230232721    7.872437169    0.874058845
  330 TRP   CZ2     3283    6.088125680    8.196004677    0.723243797
  330 TRP   HZ2     3284    6.064081886    8.288533647    0.670895062
  330 TRP   CZ3     3285    6.257620029    8.086131142    0.858608639
  330 TRP   HZ3     3286    6.340108077    8.096339465    0.929111475
  330 TRP   CH2     3287    6.203765842    8.200212084    0.800246350
  330 TRP   HH2     3288    6.253213140    8.296593727    0.812352710
  330 TRP   C       3289    6.050769557    7.476413698    0.771352856
  330 TRP   O       3290    6.132148385    7.421896354    0.845746212
  331 GLU   N       3291    5.947321460    7.411200354    0.719035088
  331 GLU   H       3292    5.873418694    7.459409203    0.671964232
  331 GLU   CA      3293    5.916023869    7.272762364    0.757343576
  331 GLU   CB      3294    5.775595760    7.234532596    0.710120837
  331 GLU   CG      3295    5.665971413    7.295855108    0.797454265
  331 GLU   CD      3296    5.536917866    7.249557245    0.729581776
  331 GLU   OE1     3297    5.487136305    7.319003519    0.638353381
  331 GLU   OE2     3298    5.470311020    7.158255313    0.782990662
  331 GLU   C       3299    6.022187760    7.176408812    0.703888592
  331 GLU   O       3300    6.090661033    7.120233591    0.789244918
  332 ALA   N       3301    6.069262641    7.196421890    0.581118624
  332 ALA   H       3302    6.022303694    7.253619152    0.513857756
  332 ALA   CA      3303    6.187792171    7.124428521    0.532339932
  332 ALA   CB      3304    6.224868824    7.168341752    0.390536606
  332 ALA   C       3305    6.312570912    7.136423638    0.620063470
  332 ALA   O       3306    6.366851441    7.030694741    0.651792749
  333 GLN   N       3307    6.333865640    7.257439968    0.670981861
  333 GLN   H       3308    6.268719520    7.332663756    0.661019362
  333 GLN   CA      3309    6.439619826    7.279381250    0.770714780
  333 GLN   CB      3310    6.464549671    7.427285237    0.800882243
  333 GLN   CG      3311    6.526170057    7.490170589    0.675762017
  333 GLN   CD      3312    6.525513417    7.643145231    0.673827108
  333 GLN   OE1     3313    6.570372168    7.711770335    0.765513396
  333 GLN   NE2     3314    6.462353942    7.712403712    0.579470500
  333 GLN   HE21    3315    6.458586345    7.811263567    0.564928371
  333 GLN   HE22    3316    6.407996440    7.658094289    0.515477689
  333 GLN   C       3317    6.416636444    7.208749641    0.904486771
  333 GLN   O       3318    6.492877803    7.117977378    0.937316055
  334 GLN   N       3319    6.298257445    7.226842009    0.962361178
  334 GLN   H       3320    6.225896581    7.289008585    0.932345999
  334 GLN   CA      3321    6.264192466    7.148344894    1.081893704
  334 GLN   CB      3322    6.117173323    7.177493103    1.112665915
  334 GLN   CG      3323    6.073026761    7.137814762    1.253682774
  334 GLN   CD      3324    5.920787446    7.139064883    1.268792722
  334 GLN   OE1     3325    5.857251049    7.235647516    1.310792096
  334 GLN   NE2     3326    5.855589796    7.025414084    1.246003734
  334 GLN   HE21    3327    5.755869845    7.028685417    1.252623574
  334 GLN   HE22    3328    5.904839354    6.945113035    1.212466320
  334 GLN   C       3329    6.271602500    6.995697697    1.074526547
  334 GLN   O       3330    6.323051693    6.934993155    1.168331291
  335 LYSH  N       3331    6.249991954    6.938348639    0.956488001
  335 LYSH  H       3332    6.216113720    6.995181807    0.881500961
  335 LYSH  CA      3333    6.272989796    6.794287807    0.938354534
  335 LYSH  CB      3334    6.203985163    6.756747012    0.807045133
  335 LYSH  CG      3335    6.052546935    6.778516068    0.806574530
  335 LYSH  CD      3336    5.995161214    6.762749083    0.665626811
  335 LYSH  CE      3337    5.848630313    6.797278021    0.692930321
  335 LYSH  NZ      3338    5.776614691    6.772977806    0.567113062
  335 LYSH  HZ1     3339    5.777276937    6.675621980    0.544286290
  335 LYSH  HZ2     3340    5.820689992    6.821706094    0.491728912
  335 LYSH  HZ3     3341    5.683006289    6.808083631    0.569364480
  335 LYSH  C       3342    6.422194682    6.760802593    0.932943595
  335 LYSH  O       3343    6.476848405    6.681136792    1.009078536
  336 TYR   N       3344    6.489522914    6.837327222    0.847486557
  336 TYR   H       3345    6.439530514    6.912055763    0.803709629
  336 TYR   CA      3346    6.629667005    6.812114965    0.810974588
  336 TYR   CB      3347    6.653651608    6.850506059    0.664817560
  336 TYR   CG      3348    6.601862779    6.750404865    0.561336292
  336 TYR   CD1     3349    6.662871095    6.625528149    0.562740667
  336 TYR   HD1     3350    6.764663598    6.615312081    0.600342904
  336 TYR   CD2     3351    6.477947028    6.772076450    0.502233907
  336 TYR   HD2     3352    6.440205628    6.870965735    0.476204839
  336 TYR   CE1     3353    6.593826682    6.517340688    0.509388823
  336 TYR   HE1     3354    6.653626895    6.429543295    0.484964035
  336 TYR   CE2     3355    6.405632235    6.662233905    0.457245766
  336 TYR   HE2     3356    6.307126689    6.675763613    0.412584592
  336 TYR   CZ      3357    6.464618347    6.536461487    0.461881093
  336 TYR   OH      3358    6.391554015    6.426661677    0.428690289
  336 TYR   HH      3359    6.448602211    6.346486492    0.446467395
  336 TYR   C       3360    6.749502736    6.858732744    0.893907607
  336 TYR   O       3361    6.855664916    6.799648883    0.874731772
  337 TRP   N       3362    6.739609104    6.943043519    0.996305167
  337 TRP   H       3363    6.653805993    6.994397262    0.997657854
  337 TRP   CA      3364    6.856460287    6.985829668    1.074587930
  337 TRP   CB      3365    6.803902899    7.066079833    1.193794705
  337 TRP   CG      3366    6.778226455    7.214215605    1.165450019
  337 TRP   CD1     3367    6.864635013    7.303534896    1.118060463
  337 TRP   HD1     3368    6.965755037    7.289561765    1.079843810
  337 TRP   CD2     3369    6.665703618    7.281553064    1.211553813
  337 TRP   NE1     3370    6.808262781    7.421903696    1.140445056
  337 TRP   HE1     3371    6.852427537    7.510006146    1.123490676
  337 TRP   CE2     3372    6.684240245    7.417330527    1.188263786
  337 TRP   CE3     3373    6.554140737    7.235084357    1.280196928
  337 TRP   HE3     3374    6.538042452    7.130837356    1.307643205
  337 TRP   CZ2     3375    6.586696652    7.509914635    1.223431718
  337 TRP   HZ2     3376    6.592865409    7.614972703    1.195039938
  337 TRP   CZ3     3377    6.464546663    7.331455916    1.324988670
  337 TRP   HZ3     3378    6.375718145    7.301287665    1.380489955
  337 TRP   CH2     3379    6.477502791    7.467197383    1.298084059
  337 TRP   HH2     3380    6.397690156    7.536930928    1.323528539
  337 TRP   C       3381    6.957574599    6.883533160    1.126778678
  337 TRP   O       3382    7.076332251    6.910453692    1.144125967
  338 SER   N       3383    6.903188487    6.772682566    1.176188267
  338 SER   H       3384    6.817730293    6.735920986    1.139514993
  338 SER   CA      3385    6.989531874    6.663977852    1.224508706
  338 SER   CB      3386    6.901796503    6.567468809    1.304487120
  338 SER   OG      3387    6.798628859    6.518274189    1.218563570
  338 SER   HG      3388    6.835740414    6.431665913    1.185065527
  338 SER   C       3389    7.064150144    6.583145256    1.118174137
  338 SER   O       3390    7.114598666    6.473498663    1.141895267
  339 ASP   N       3391    7.055416057    6.630184812    0.994077296
  339 ASP   H       3392    6.971141293    6.683990493    0.992313137
  339 ASP   CA      3393    7.135712669    6.571866153    0.885625811
  339 ASP   CB      3394    7.029955350    6.548737005    0.777489129
  339 ASP   CG      3395    7.086664742    6.465575758    0.662261145
  339 ASP   OD1     3396    7.142958524    6.533341708    0.573591988
  339 ASP   OD2     3397    7.060455059    6.343485470    0.656600374
  339 ASP   C       3398    7.262426201    6.637048665    0.829877291
  339 ASP   O       3399    7.248412941    6.759217875    0.826940644
  340 PRO   N       3400    7.371328839    6.565198621    0.804027733
  340 PRO   CA      3401    7.497356830    6.624290958    0.756717628
  340 PRO   CB      3402    7.592503463    6.505259706    0.742991392
  340 PRO   CG      3403    7.502638177    6.381703332    0.734727412
  340 PRO   CD      3404    7.381472944    6.419443304    0.820199282
  340 PRO   C       3405    7.502053628    6.693259604    0.620220339
  340 PRO   O       3406    7.591695213    6.772877277    0.592710907
  341 ARG   N       3407    7.394390270    6.684413778    0.542635676
  341 ARG   H       3408    7.316425500    6.631571454    0.576249719
  341 ARG   CA      3409    7.374116121    6.766823717    0.422593010
  341 ARG   CB      3410    7.308271127    6.686327907    0.310362904
  341 ARG   CG      3411    7.314438734    6.751432505    0.172038587
  341 ARG   CD      3412    7.231258428    6.680178374    0.065205930
  341 ARG   NE      3413    7.290911912    6.550332724    0.030726058
  341 ARG   HE      3414    7.384878704    6.531610630    0.059329501
  341 ARG   CZ      3415    7.244884612    6.462052099   -0.058962561
  341 ARG   NH1     3416    7.301208604    6.344409028   -0.089629121
  341 ARG   HH11    3417    7.255786504    6.284449356   -0.155508360
  341 ARG   HH12    3418    7.378568738    6.306423058   -0.038925526
  341 ARG   NH2     3419    7.126900027    6.485607553   -0.117948080
  341 ARG   HH21    3420    7.086432458    6.410721605   -0.170421047
  341 ARG   HH22    3421    7.079687578    6.573734216   -0.116096754
  341 ARG   C       3422    7.317300590    6.904074143    0.459281445
  341 ARG   O       3423    7.363903410    7.001718304    0.400763714
  342 PHE   N       3424    7.215084320    6.903841400    0.544382647
  342 PHE   H       3425    7.183557445    6.825961674    0.598630121
  342 PHE   CA      3426    7.154898528    7.033092130    0.580227756
  342 PHE   CB      3427    7.026510137    7.008409752    0.659729573
  342 PHE   CG      3428    6.957894430    7.139183396    0.699719293
  342 PHE   CD1     3429    6.859672019    7.190289757    0.615678923
  342 PHE   HD1     3430    6.794797169    7.119408935    0.564208562
  342 PHE   CD2     3431    6.999115514    7.221761689    0.803649830
  342 PHE   HD2     3432    7.079314494    7.187341864    0.868938866
  342 PHE   CE1     3433    6.809306260    7.318426773    0.634792459
  342 PHE   HE1     3434    6.738389811    7.353325499    0.559732773
  342 PHE   CE2     3435    6.956190711    7.352369319    0.824120202
  342 PHE   HE2     3436    7.001123551    7.411244753    0.904093594
  342 PHE   CZ      3437    6.859461535    7.399364069    0.736053011
  342 PHE   HZ      3438    6.816875042    7.498204680    0.753253338
  342 PHE   C       3439    7.255413926    7.130296032    0.642353037
  342 PHE   O       3440    7.314110956    7.090524726    0.742868403
  343 ALA   N       3441    7.242546735    7.256714631    0.603087245
  343 ALA   H       3442    7.178796787    7.278563594    0.529199605
  343 ALA   CA      3443    7.331217147    7.369865166    0.633869109
  343 ALA   CB      3444    7.308062237    7.405877836    0.780762139
  343 ALA   C       3445    7.476925019    7.362087039    0.587850046
  343 ALA   O       3446    7.555083246    7.454269949    0.610744918
  344 PHE   N       3447    7.521597904    7.244339637    0.545066202
  344 PHE   H       3448    7.456435018    7.175649575    0.512883881
  344 PHE   CA      3449    7.660582447    7.225141797    0.501240644
  344 PHE   CB      3450    7.716088907    7.097425190    0.564608576
  344 PHE   CG      3451    7.733499564    7.118942407    0.715069620
  344 PHE   CD1     3452    0.047477974    7.182898262    0.767584884
  344 PHE   HD1     3453    0.089291162    7.268012700    0.713852793
  344 PHE   CD2     3454    7.675175951    7.021638623    0.795404487
  344 PHE   HD2     3455    7.584655005    6.974391483    0.757264157
  344 PHE   CE1     3456    0.098734245    7.149362595    0.892352870
  344 PHE   HE1     3457    0.178366266    7.211222920    0.933742004
  344 PHE   CE2     3458    7.730922490    6.984876073    0.917319380
  344 PHE   HE2     3459    7.700480102    6.889391394    0.960187856
  344 PHE   CZ      3460    0.041040159    7.052310283    0.973428873
  344 PHE   HZ      3461    0.093848135    7.024720195    1.064708775
  344 PHE   C       3462    7.668704595    7.194544784    0.351541032
  344 PHE   O       3463    7.565949870    7.165974678    0.290257979
  345 GLY   N       3464    7.783363647    7.229196237    0.293723168
  345 GLY   H       3465    7.862601484    7.254885758    0.349053367
  345 GLY   CA      3466    0.009282852    7.204443671    0.150755870
  345 GLY   C       3467    0.000321689    7.062821925    0.093541264
  345 GLY   O       3468    0.096394798    6.999344130    0.050273397
  346 GLY   N       3469    7.676217650    7.009618601    0.088908014
  346 GLY   H       3470    7.604789432    7.061027342    0.136396613
  346 GLY   CA      3471    7.637644191    6.874981302    0.044209429
  346 GLY   C       3472    7.656339533    6.863722246   11.216365577
  346 GLY   O       3473    7.608522277    6.931554327   11.125583727
  347 GLU   N       3474    7.711036799    6.745871963   11.187973882
  347 GLU   H       3475    7.770210315    6.684639525   11.240388850
  347 GLU   CA      3476    7.723306048    6.705441379   11.047176621
  347 GLU   CB      3477    7.845119977    6.613880851   11.033614173
  347 GLU   CG      3478    0.112615878    6.610259102   10.895243350
  347 GLU   CD      3479    0.234325895    6.518313104   10.906971792
  347 GLU   OE1     3480    0.347307048    6.570348409   10.919256103
  347 GLU   OE2     3481    0.223179226    6.397457763   10.877059229
  347 GLU   C       3482    7.605501491    6.626697442   10.989502078
  347 GLU   O       3483    7.586638311    6.509374278   11.021258690
  348 VAL   N       3484    7.512199272    6.698309259   10.927407416
  348 VAL   H       3485    7.531922587    6.777064460   10.869023981
  348 VAL   CA      3486    7.392048137    6.626554157   10.882406580
  348 VAL   CB      3487    7.280178083    6.730306510   10.871023292
  348 VAL   CG1     3488    7.227216072    6.781221286   11.005240721
  348 VAL   CG2     3489    7.306757690    6.841903113   10.769779034
  348 VAL   C       3490    7.417970671    6.535007176   10.762576880
  348 VAL   O       3491    7.499303801    6.565134432   10.675346506
  349 LYSH  N       3492    7.341153476    6.426497938   10.759230758
  349 LYSH  H       3493    7.273286501    6.399003025   10.827325019
  349 LYSH  CA      3494    7.360504373    6.329089390   10.650851083
  349 LYSH  CB      3495    7.328694228    6.191334624   10.709309069
  349 LYSH  CG      3496    7.436421338    6.125621237   10.795828760
  349 LYSH  CD      3497    7.554138596    6.073787650   10.712960583
  349 LYSH  CE      3498    7.629221051    5.964723498   10.789642920
  349 LYSH  NZ      3499    7.739176563    6.015887946   10.872720559
  349 LYSH  HZ1     3500    7.709540278    6.067868629   10.952845160
  349 LYSH  HZ2     3501    7.796559064    6.075684613   10.816759132
  349 LYSH  HZ3     3502    7.798810423    5.941411379   10.902671476
  349 LYSH  C       3503    7.297811888    6.364007848   10.515733340
  349 LYSH  O       3504    7.175309419    6.355296890   10.508929757
  350 VAL   N       3505    7.388566612    6.412821230   10.431668017
  350 VAL   H       3506    7.473869377    6.449797392   10.468472881
  350 VAL   CA      3507    7.346708253    6.433558427   10.292297563
  350 VAL   CB      3508    7.408761210    6.562191170   10.237388359
  350 VAL   CG1     3509    7.326750008    6.681817493   10.286099212
  350 VAL   CG2     3510    7.559191593    6.581399300   10.257608311
  350 VAL   C       3511    7.390630740    6.317577358   10.202690722
  350 VAL   O       3512    7.450812581    6.222067721   10.251552330
  351 SER   N       3513    7.329468624    6.316679254   10.084591515
  351 SER   H       3514    7.237508360    6.352227777   10.067842062
  351 SER   CA      3515    7.366005704    6.214921132    9.984983608
  351 SER   CB      3516    7.268651642    6.097100404    9.977750960
  351 SER   OG      3517    7.324209149    5.998637791    9.890186649
  351 SER   HG      3518    7.341331334    5.916129159    9.944035000
  351 SER   C       3519    7.392511197    6.266209060    9.843285334
  351 SER   O       3520    7.302405298    6.310471410    9.772208413
  352 ALA   N       3521    7.520496064    6.273004068    9.807733514
  352 ALA   H       3522    7.589574630    6.216847134    9.853295662
  352 ALA   CA      3523    7.573311545    6.336172082    9.685952321
  352 ALA   CB      3524    7.554887923    6.246514232    9.563336232
  352 ALA   C       3525    7.537991441    6.481609051    9.654141694
  352 ALA   O       3526    7.593766287    6.573341022    9.714179740
  353 LEU   N       3527    7.444931131    6.498832670    9.560695689
  353 LEU   H       3528    7.390002955    6.426257338    9.519264461
  353 LEU   CA      3529    7.389560080    6.631006759    9.527876732
  353 LEU   CB      3530    7.391510374    6.645931647    9.375618762
  353 LEU   CG      3531    7.535015819    6.667832915    9.327245193
  353 LEU   CD1     3532    7.555671758    6.600343009    9.191497313
  353 LEU   CD2     3533    7.569051800    6.816644108    9.337753216
  353 LEU   C       3534    7.262502384    6.683428650    9.595115564
  353 LEU   O       3535    7.206452121    6.787999834    9.562660387
  354 GLY   N       3536    7.216595596    6.605338272    9.692498802
  354 GLY   H       3537    7.257775089    6.518474274    9.720061671
  354 GLY   CA      3538    7.099949570    6.637051025    9.776161300
  354 GLY   C       3539    7.067265886    6.542921894    9.892274968
  354 GLY   O       3540    7.154715875    6.500010400    9.967375788
  355 ASP   N       3541    6.937152079    6.515599114    9.896237175
  355 ASP   H       3542    6.870642259    6.574581001    9.850421780
  355 ASP   CA      3543    6.881590477    6.422258601    9.995299730
  355 ASP   CB      3544    6.894601875    6.280092019    9.940256307
  355 ASP   CG      3545    6.799616355    6.266465617    9.821090126
  355 ASP   OD1     3546    6.832611663    6.301364243    9.705684674
  355 ASP   OD2     3547    6.684339473    6.228560833    9.851031304
  355 ASP   C       3548    6.920650435    6.428799232   10.143089813
  355 ASP   O       3549    6.989477755    6.340932630   10.194774291
  356 VAL   N       3550    6.853730597    6.515786310   10.218234510
  356 VAL   H       3551    6.789813833    6.575726466   10.170036664
  356 VAL   CA      3552    6.894302054    6.557980433   10.353082411
  356 VAL   CB      3553    6.877723535    6.707304118   10.382038551
  356 VAL   CG1     3554    6.962400801    6.748447281   10.502663674
  356 VAL   CG2     3555    6.929549904    6.790803139   10.264773949
  356 VAL   C       3556    6.835107902    6.473448822   10.466032216
  356 VAL   O       3557    6.714004105    6.465911288   10.486111126
  357 ASP   N       3558    6.920224028    6.418113430   10.551952337
  357 ASP   H       3559    7.018248967    6.435693385   10.542955638
  357 ASP   CA      3560    6.875677527    6.341705892   10.669357174
  357 ASP   CB      3561    6.946566618    6.206156234   10.666184221
  357 ASP   CG      3562    6.871494919    6.108417615   10.756840107
  357 ASP   OD1     3563    6.866290873    6.127890379   10.880204428
  357 ASP   OD2     3564    6.813400655    6.010073739   10.706081858
  357 ASP   C       3565    6.913611168    6.418565351   10.796085294
  357 ASP   O       3566    7.029394069    6.447745189   10.825612935
  358 ASP   N       3567    6.805486084    6.482974846   10.839089462
  358 ASP   H       3568    6.714921999    6.454728418   10.807465875
  358 ASP   CA      3569    6.797305776    6.564824136   10.960933282
  358 ASP   CB      3570    6.879761647    6.693459692   10.952998352
  358 ASP   CG      3571    6.871769066    6.763135348   11.088976329
  358 ASP   OD1     3572    6.948205723    6.727066299   11.181071327
  358 ASP   OD2     3573    6.792804937    6.858689270   11.104994722
  358 ASP   C       3574    6.648536139    6.591192830   10.985132240
  358 ASP   O       3575    6.581628165    6.630767618   10.889802675
  359 TYR   N       3576    6.611109000    6.612129127   11.111032448
  359 TYR   H       3577    6.674180577    6.619677642   11.188276979
  359 TYR   CA      3578    6.475774435    6.660928107   11.141260223
  359 TYR   CB      3579    6.439783665    6.661789245   11.289975364
  359 TYR   CG      3580    6.509829553    6.759247549   11.384852848
  359 TYR   CD1     3581    6.457582670    6.887575065    0.072360287
  359 TYR   HD1     3582    6.366459704    6.919107834    0.021536506
  359 TYR   CD2     3583    6.618434898    6.722837530    0.139988661
  359 TYR   HD2     3584    6.662148847    6.623212696    0.133340175
  359 TYR   CE1     3585    6.519497563    6.974425926    0.161486019
  359 TYR   HE1     3586    6.473557229    7.073081484    0.167668182
  359 TYR   CE2     3587    6.674488840    6.813914667    0.228773177
  359 TYR   HE2     3588    6.729152791    6.764637665    0.309162815
  359 TYR   CZ      3589    6.626634518    6.943477301    0.244447544
  359 TYR   OH      3590    6.707003233    7.040392964    0.295872296
  359 TYR   HH      3591    6.653628045    7.124704043    0.289333733
  359 TYR   C       3592    6.427742811    6.787498618   11.069952332
  359 TYR   O       3593    6.308332971    6.807638761   11.048362744
  360 GLU   N       3594    6.520788345    6.874913689   11.032647243
  360 GLU   H       3595    6.616669212    6.848740147   11.043771378
  360 GLU   CA      3596    6.489076090    6.996245734   10.955953668
  360 GLU   CB      3597    6.555159508    7.122719946   11.011178964
  360 GLU   CG      3598    6.516530577    7.145246651   11.157506176
  360 GLU   CD      3599    6.580508141    7.261771182   11.233248578
  360 GLU   OE1     3600    6.660407300    7.238676668   11.326564130
  360 GLU   OE2     3601    6.547652507    7.378687593   11.203677540
  360 GLU   C       3602    6.514297190    6.979357875   10.805990040
  360 GLU   O       3603    6.569557198    7.065352779   10.737557359
  361 ASN   N       3604    6.464861421    6.864458795   10.760749214
  361 ASN   H       3605    6.431649591    6.790572156   10.819384767
  361 ASN   CA      3606    6.474221413    6.822224424   10.620246183
  361 ASN   CB      3607    6.432880925    6.675125299   10.612440564
  361 ASN   CG      3608    6.383822610    6.621677629   10.477740153
  361 ASN   OD1     3609    6.283013674    6.665634667   10.422655107
  361 ASN   ND2     3610    6.457926607    6.528613306   10.418293321
  361 ASN   HD21    3611    6.433655562    6.499004227   10.325921431
  361 ASN   HD22    3612    6.547052707    6.508545137   10.458942752
  361 ASN   C       3613    6.397179458    6.917594860   10.528694428
  361 ASN   O       3614    6.473939642    6.968193522   10.446970319
  362 PRO   N       3615    6.274750077    6.960903951   10.557424280
  362 PRO   CA      3616    6.213083694    7.058940808   10.466885085
  362 PRO   CB      3617    6.073451242    7.085330944   10.523607364
  362 PRO   CG      3618    6.039618466    6.970441878   10.618817044
  362 PRO   CD      3619    6.177597141    6.917974920   10.659064577
  362 PRO   C       3620    6.290886495    7.189989793   10.453301274
  362 PRO   O       3621    6.308685462    7.232184475   10.339138620
  363 ALA   N       3622    6.342448231    7.247672563   10.561482205
  363 ALA   H       3623    6.302045886    7.230529077   10.651340932
  363 ALA   CA      3624    6.439930655    7.357712905   10.560269704
  363 ALA   CB      3625    6.451567683    7.415664383   10.701399873
  363 ALA   C       3626    6.566745387    7.321941438   10.482485929
  363 ALA   O       3627    6.591870878    7.386480462   10.380832490
  364 ALA   N       3628    6.635363451    7.211534493   10.510611102
  364 ALA   H       3629    6.607566985    7.150312149   10.584632704
  364 ALA   CA      3630    6.761861307    7.180984164   10.442217375
  364 ALA   CB      3631    6.839310514    7.072688374   10.517585866
  364 ALA   C       3632    6.755739849    7.139850683   10.294975952
  364 ALA   O       3633    6.825622986    7.196900655   10.211365709
  365 GLN   N       3634    6.653311482    7.062140011   10.260946863
  365 GLN   H       3635    6.608010290    7.017462630   10.338103137
  365 GLN   CA      3636    6.607559683    7.031763204   10.124581467
  365 GLN   CB      3637    6.477380524    6.951662959   10.131515259
  365 GLN   CG      3638    6.502501225    6.804883933   10.166609549
  365 GLN   CD      3639    6.592786050    6.737217542   10.063285971
  365 GLN   OE1     3640    6.714113160    6.756789966   10.058343697
  365 GLN   NE2     3641    6.521667322    6.684458186    9.964051967
  365 GLN   HE21    3642    6.570713608    6.634708316    9.892502388
  365 GLN   HE22    3643    6.421681492    6.685840801    9.965021863
  365 GLN   C       3644    6.588230939    7.154398570   10.035149198
  365 GLN   O       3645    6.644036782    7.160025760    9.925682001
  366 ARG   N       3646    6.517344256    7.247332049   10.098639369
  366 ARG   H       3647    6.455125225    7.229008637   10.174756358
  366 ARG   CA      3648    6.511255474    7.382095941   10.040220434
  366 ARG   CB      3649    6.404613698    7.472504246   10.102385493
  366 ARG   CG      3650    6.356121379    7.591981801   10.020021142
  366 ARG   CD      3651    6.317587051    7.522352440    9.889351954
  366 ARG   NE      3652    6.365255060    7.585418777    9.765426232
  366 ARG   HE      3653    6.397280505    7.679057887    9.779723135
  366 ARG   CZ      3654    6.338276294    7.553657241    9.638070880
  366 ARG   NH1     3655    6.262893206    7.450394661    9.597981784
  366 ARG   HH11    3656    6.250832821    7.420395579    9.503361764
  366 ARG   HH12    3657    6.213952485    7.391642653    9.662414502
  366 ARG   NH2     3658    6.387957973    7.628797707    9.538873407
  366 ARG   HH21    3659    6.372181955    7.593398783    9.446693453
  366 ARG   HH22    3660    6.458642624    7.697546138    9.555496142
  366 ARG   C       3661    6.641463975    7.462460413   10.040298311
  366 ARG   O       3662    6.678075005    7.503882509    9.930416319
  367 ALA   N       3663    6.722804821    7.462264991   10.145539794
  367 ALA   H       3664    6.690632309    7.430974621   10.234903425
  367 ALA   CA      3665    6.850889781    7.534183875   10.151111841
  367 ALA   CB      3666    6.909823931    7.525929084   10.292070326
  367 ALA   C       3667    6.956047313    7.487252964   10.050367426
  367 ALA   O       3668    7.004022664    7.569397476    9.972380681
  368 LEU   N       3669    6.969890284    7.355469192   10.038852785
  368 LEU   H       3670    6.930884329    7.291468355   10.105063718
  368 LEU   CA      3671    7.057831187    7.293161832    9.938881492
  368 LEU   CB      3672    7.061048883    7.140340193    9.945732147
  368 LEU   CG      3673    7.174279260    7.085339001   10.032696453
  368 LEU   CD1     3674    7.153169777    7.112840036   10.181709226
  368 LEU   CD2     3675    7.196615842    6.934732772   10.017644471
  368 LEU   C       3676    7.018436444    7.324605692    9.794414713
  368 LEU   O       3677    7.109928699    7.356129273    9.718481486
  369 ALA   N       3678    6.887691064    7.328324068    9.770313915
  369 ALA   H       3679    6.817368985    7.296256556    9.833775724
  369 ALA   CA      3680    6.835599221    7.379126903    9.642572097
  369 ALA   CB      3681    6.684872213    7.353971662    9.634931710
  369 ALA   C       3682    6.865738363    7.523414048    9.601561244
  369 ALA   O       3683    6.930599835    7.550717136    9.500677564
  370 ASP   N       3684    6.843732529    7.612049875    9.698260159
  370 ASP   H       3685    6.795680260    7.593138883    9.783899574
  370 ASP   CA      3686    6.880555678    7.753188369    9.679980803
  370 ASP   CB      3687    6.832793393    7.828766674    9.804150145
  370 ASP   CG      3688    6.691353542    7.884470449    9.786879520
  370 ASP   OD1     3689    6.675203389    7.994454022    9.729723045
  370 ASP   OD2     3690    6.593474346    7.813990395    9.819700929
  370 ASP   C       3691    7.029122922    7.779331432    9.654374794
  370 ASP   O       3692    7.062602705    7.849231318    9.558859208
  371 TYR   N       3693    7.118781289    7.716901770    9.730232082
  371 TYR   H       3694    7.087550266    7.664731979    9.809632445
  371 TYR   CA      3695    7.262983404    7.709224872    9.702739339
  371 TYR   CB      3696    7.326228195    7.607303025    9.797728890
  371 TYR   CG      3697    7.331910417    7.638801628    9.947337818
  371 TYR   CD1     3698    7.266333143    7.749248372   10.000474214
  371 TYR   HD1     3699    7.266807681    7.847447766    9.953170153
  371 TYR   CD2     3700    7.363083637    7.530951274   10.029312082
  371 TYR   HD2     3701    7.393353180    7.434349673    9.988892871
  371 TYR   CE1     3702    7.230438797    7.745353140   10.134709294
  371 TYR   HE1     3703    7.196899108    7.839044764   10.179205369
  371 TYR   CE2     3704    7.318578816    7.523042006   10.160764859
  371 TYR   HE2     3705    7.340172885    7.422760773   10.197621205
  371 TYR   CZ      3706    7.259924482    7.636403128   10.215835864
  371 TYR   OH      3707    7.226181815    7.622079973   10.346809013
  371 TYR   HH      3708    7.272321640    7.546613389   10.393455835
  371 TYR   C       3709    7.298260019    7.672913873    9.558344858
  371 TYR   O       3710    7.370407325    7.744395811    9.488953406
  372 ARG   N       3711    7.240804400    7.563445682    9.509308180
  372 ARG   H       3712    7.169195750    7.518022824    9.562314447
  372 ARG   CA      3713    7.265849728    7.508677509    9.375199806
  372 ARG   CB      3714    7.207700931    7.367897889    9.360610764
  372 ARG   CG      3715    7.287638768    7.263897511    9.439386035
  372 ARG   CD      3716    7.253622359    7.120258683    9.399187128
  372 ARG   NE      3717    7.320356596    7.076617394    9.275702743
  372 ARG   HE      3718    7.419836765    7.086312597    9.278819631
  372 ARG   CZ      3719    7.265743224    6.986563892    9.192871844
  372 ARG   NH1     3720    7.161199491    6.906450971    9.217525152
  372 ARG   HH11    3721    7.126267342    6.839425265    9.152055912
  372 ARG   HH12    3722    7.127556560    6.910261152    9.311614975
  372 ARG   NH2     3723    7.313290856    6.973575300    9.068267158
  372 ARG   HH21    3724    7.278272044    6.900474732    9.009701637
  372 ARG   HH22    3725    7.394063139    7.023852241    9.037476209
  372 ARG   C       3726    7.228583359    7.596573579    9.255628812
  372 ARG   O       3727    7.301586633    7.615719052    9.158499629
  373 LEU   N       3728    7.115096420    7.664328042    9.270430049
  373 LEU   H       3729    7.058349597    7.636735654    9.348012923
  373 LEU   CA      3730    7.060253678    7.768957011    9.182934282
  373 LEU   CB      3731    6.917277899    7.806891299    9.222059503
  373 LEU   CG      3732    6.816136621    7.696624400    9.190041639
  373 LEU   CD1     3733    6.684032118    7.751673170    9.244144060
  373 LEU   CD2     3734    6.800889546    7.678846919    9.038841262
  373 LEU   C       3735    7.153981102    7.888571816    9.165129915
  373 LEU   O       3736    7.207700574    7.899588163    9.055026247
  374 PHE   N       3737    7.215705166    7.917428494    9.279362344
  374 PHE   H       3738    7.168645466    7.893491753    9.364288393
  374 PHE   CA      3739    7.322304084    8.018617111    9.282661716
  374 PHE   CB      3740    7.328370689    8.056563186    9.430764417
  374 PHE   CG      3741    7.449046549    8.143969206    9.465500050
  374 PHE   CD1     3742    7.564544024    8.076571823    9.503473226
  374 PHE   HD1     3743    7.567033678    7.967666755    9.507360322
  374 PHE   CD2     3744    7.440451200    8.279832617    9.493612837
  374 PHE   HD2     3745    7.365354264    8.341382544    9.444105015
  374 PHE   CE1     3746    7.664025270    8.144340767    9.572969475
  374 PHE   HE1     3747    7.746883932    8.087254547    9.614897063
  374 PHE   CE2     3748    7.538012721    8.344652453    9.568444380
  374 PHE   HE2     3749    7.514372407    8.444133903    9.606201465
  374 PHE   CZ      3750    7.656546226    8.280125787    9.601713339
  374 PHE   HZ      3751    7.724311080    8.328541337    9.672033182
  374 PHE   C       3752    7.455166515    7.970776537    9.223772899
  374 PHE   O       3753    7.523815122    8.044282254    9.152950316
  375 LEU   N       3754    7.504638458    7.849347424    9.246038719
  375 LEU   H       3755    7.470360405    7.800462033    9.326257409
  375 LEU   CA      3756    7.616106110    7.780524910    9.179369076
  375 LEU   CB      3757    7.622499490    7.637851715    9.234239226
  375 LEU   CG      3758    7.693245753    7.643925717    9.369760404
  375 LEU   CD1     3759    7.677930001    7.511958835    9.445633981
  375 LEU   CD2     3760    7.843357495    7.668590203    9.353540040
  375 LEU   C       3761    7.597412959    7.788680537    9.027737446
  375 LEU   O       3762    7.704748211    7.792512473    8.967791757
  376 LEU   N       3763    7.481075496    7.742470032    8.982815297
  376 LEU   H       3764    7.421206850    7.685163222    9.038780435
  376 LEU   CA      3765    7.454918989    7.766612143    8.840184006
  376 LEU   CB      3766    7.325019696    7.696763115    8.799429313
  376 LEU   CG      3767    7.322995990    7.545487018    8.822234738
  376 LEU   CD1     3768    7.182711112    7.496140550    8.786260836
  376 LEU   CD2     3769    7.423706923    7.484462955    8.724562347
  376 LEU   C       3770    7.457662656    7.909305034    8.785022356
  376 LEU   O       3771    7.538244080    7.935706904    8.695915008
  377 GLU   N       3772    7.387205094    7.996146649    8.857029382
  377 GLU   H       3773    7.357512139    7.977465202    8.950683648
  377 GLU   CA      3774    7.381288126    8.140014423    8.827430546
  377 GLU   CB      3775    7.267166362    8.214962633    8.896513433
  377 GLU   CG      3776    7.236123397    8.340670104    8.814997932
  377 GLU   CD      3777    7.099774398    8.400514996    8.850117358
  377 GLU   OE1     3778    7.001174321    8.346938863    8.795047849
  377 GLU   OE2     3779    7.092939404    8.481558746    8.945046118
  377 GLU   C       3780    7.512255099    8.219002929    8.823257816
  377 GLU   O       3781    7.544863339    8.271291156    8.716816367
  378 LEU   N       3782    7.570763539    8.229347312    8.942240446
  378 LEU   H       3783    7.540949607    8.202031479    9.033700770
  378 LEU   CA      3784    7.694239112    8.309058419    8.945013443
  378 LEU   CB      3785    7.716393301    8.363555014    9.086252075
  378 LEU   CG      3786    7.598845918    8.444580527    9.141233323
  378 LEU   CD1     3787    7.645814307    8.479640108    9.282559333
  378 LEU   CD2     3788    7.580118420    8.581939724    9.076497206
  378 LEU   C       3789    0.021728914    8.232806150    8.901181725
  378 LEU   O       3790    0.084253801    8.279501025    8.806106746
  379 LEU   N       3791    0.034681163    8.116497240    8.964362111
  379 LEU   H       3792   -0.021375790    8.073966162    9.035416608
  379 LEU   CA      3793    0.164235780    8.049971488    8.944296237
  379 LEU   CB      3794    0.200530234    7.956312146    9.059710188
  379 LEU   CG      3795    0.266557958    8.017293161    9.183527371
  379 LEU   CD1     3796    0.167938128    8.090094113    9.275103561
  379 LEU   CD2     3797    0.342689114    7.911024923    9.263037296
  379 LEU   C       3798    0.179879174    7.980874891    8.808691017
  379 LEU   O       3799    0.232520149    8.038608216    8.713680156
  380 GLY   N       3800    0.107450743    7.871630672    8.786098537
  380 GLY   H       3801    0.037156296    7.837466256    8.848480425
  380 GLY   CA      3802    0.131730393    7.780617201    8.673239446
  380 GLY   C       3803    0.038959382    7.797201460    8.552695708
  380 GLY   O       3804    0.002345408    7.903479250    8.502751742
  381 PRO   N       3805    7.795480316    7.682270873    8.499919513
  381 PRO   CA      3806    7.714925640    7.669556792    8.377601217
  381 PRO   CB      3807    7.729856603    7.520985271    8.344203310
  381 PRO   CG      3808    7.730009374    7.453804465    8.481655099
  381 PRO   CD      3809    7.797916102    7.555256809    8.573882533
  381 PRO   C       3810    7.566423321    7.706417173    8.377872209
  381 PRO   O       3811    7.500381546    7.705251559    8.481638759
  382 THR   N       3812    7.524565362    7.768721988    8.268069483
  382 THR   H       3813    7.580958719    7.803798157    8.193295507
  382 THR   CA      3814    7.384616649    7.800486142    8.236171931
  382 THR   CB      3815    7.288053920    7.681829985    8.238797103
  382 THR   OG1     3816    7.273105203    7.633234011    8.372460815
  382 THR   HG1     3817    7.356371966    7.661722901    8.419962675
  382 THR   CG2     3818    7.325105568    7.568858522    8.142490357
  382 THR   C       3819    7.324365342    7.933432878    8.282053964
  382 THR   O       3820    7.237708769    7.990178641    8.215724631
  383 GLY   N       3821    7.390567635    8.001748380    8.375015227
  383 GLY   H       3822    7.479152979    7.966579099    8.405295146
  383 GLY   CA      3823    7.364479056    8.133241653    8.435339153
  383 GLY   C       3824    7.286453865    8.237159173    8.354586702
  383 GLY   O       3825    7.181120989    8.286188428    8.394945815
  384 LEU   N       3826    7.346432488    8.278628416    8.243370635
  384 LEU   H       3827    7.439101719    8.248006285    8.221582631
  384 LEU   CA      3828    7.290470583    8.383305429    8.156657507
  384 LEU   CB      3829    7.398283535    8.432599411    8.059929306
  384 LEU   CG      3830    7.513309176    8.491305296    8.141961949
  384 LEU   CD1     3831    7.635392020    8.498717268    8.050054881
  384 LEU   CD2     3832    7.471052571    8.631065486    8.187684018
  384 LEU   C       3833    7.166739638    8.335871651    8.080159787
  384 LEU   O       3834    7.068269088    8.407776936    8.096392114
  385 GLN   N       3835    7.184307288    8.234108694    7.996346269
  385 GLN   H       3836    7.280855812    8.209273409    7.988464470
  385 GLN   CA      3837    7.083127954    8.174037914    7.908229200
  385 GLN   CB      3838    7.150279820    8.057558680    7.835226457
  385 GLN   CG      3839    7.264487348    8.107450162    7.746484675
  385 GLN   CD      3840    7.393778536    8.084751686    7.825060495
  385 GLN   OE1     3841    7.424174033    8.127920028    7.936149168
  385 GLN   NE2     3842    7.471190504    7.995419429    7.764100865
  385 GLN   HE21    3843    7.562747272    7.985606277    7.803101829
  385 GLN   HE22    3844    7.438595861    7.933042015    7.693066741
  385 GLN   C       3845    6.961030403    8.112243037    7.976677773
  385 GLN   O       3846    6.857548327    8.089044670    7.914369492
  386 GLY   N       3847    6.993604657    8.051735272    8.090556667
  386 GLY   H       3848    7.089344886    8.037048467    8.115418758
  386 GLY   CA      3849    6.894405282    8.008767272    8.190172645
  386 GLY   C       3850    6.925887415    7.876268680    8.259867612
  386 GLY   O       3851    6.994725451    7.789660374    8.206128852
  387 VAL   N       3852    6.886868182    7.871281225    8.386920883
  387 VAL   H       3853    6.842927411    7.949549813    8.431000317
  387 VAL   CA      3854    6.947154066    7.765504625    8.469309491
  387 VAL   CB      3855    6.958596945    7.811807615    8.614685300
  387 VAL   CG1     3856    7.057283687    7.925365924    8.642562457
  387 VAL   CG2     3857    6.826897041    7.851747459    8.681524868
  387 VAL   C       3858    6.888795475    7.627620003    8.437792429
  387 VAL   O       3859    6.772949706    7.605362463    8.472658988
  388 ASP   N       3860    6.983187515    7.548612549    8.387412283
  388 ASP   H       3861    7.070356908    7.585630158    8.355277367
  388 ASP   CA      3862    6.964748535    7.402797158    8.384491455
  388 ASP   CB      3863    6.931151125    7.366204345    8.239780648
  388 ASP   CG      3864    6.887708731    7.219581706    8.235237723
  388 ASP   OD1     3865    6.775156060    7.192926634    8.282619025
  388 ASP   OD2     3866    6.981135423    7.140453124    8.210035563
  388 ASP   C       3867    7.089092471    7.326224422    8.430180780
  388 ASP   O       3868    7.202622135    7.357190977    8.394388075
  389 THR   N       3869    7.069840520    7.215818488    8.501815376
  389 THR   H       3870    6.975863022    7.188986229    8.523016642
  389 THR   CA      3871    7.167809657    7.120596144    8.556093791
  389 THR   CB      3872    7.105340167    7.026324722    8.659144792
  389 THR   OG1     3873    6.977942260    6.980460737    8.613108495
  389 THR   HG1     3874    6.965625754    6.887013895    8.646515207
  389 THR   CG2     3875    7.099747262    7.096059232    8.795217212
  389 THR   C       3876    7.249806171    7.036973874    8.457624218
  389 THR   O       3877    7.348331236    6.971254791    8.490845767
  390 LEU   N       3878    7.214002487    7.026328832    8.329976647
  390 LEU   H       3879    7.134176056    7.080339624    8.303319695
  390 LEU   CA      3880    7.264919250    6.941208978    8.221462049
  390 LEU   CB      3881    7.170419428    6.830231343    8.174932338
  390 LEU   CG      3882    7.121234808    6.728784723    8.278377028
  390 LEU   CD1     3883    6.994424399    6.652940803    8.238679842
  390 LEU   CD2     3884    7.229810382    6.626607433    8.312744490
  390 LEU   C       3885    7.310529192    7.020911203    8.099072400
  390 LEU   O       3886    7.403018935    6.983926794    8.026904352
  391 GLY   N       3887    7.232664867    7.123463403    8.065744505
  391 GLY   H       3888    7.157943175    7.139729561    8.130195011
  391 GLY   CA      3889    7.254774334    7.211054520    7.949770621
  391 GLY   C       3890    7.389495070    7.273242141    7.912421753
  391 GLY   O       3891    7.455182663    7.317879621    8.006352448
  392 LEU   N       3892    7.418935499    7.300265533    7.785567401
  392 LEU   H       3893    7.345775542    7.306477872    7.717671223
  392 LEU   CA      3894    7.546950486    7.355531728    7.738972443
  392 LEU   CB      3895    7.562691180    7.339444058    7.587632551
  392 LEU   CG      3896    7.547543660    7.194974758    7.539590085
  392 LEU   CD1     3897    7.523750550    7.195929103    7.388454354
  392 LEU   CD2     3898    7.678411159    7.118190855    7.559203713
  392 LEU   C       3899    7.571152694    7.502384899    7.774473673
  392 LEU   O       3900    7.471016583    7.573710984    7.770481051
  393 ASP   N       3901    7.695378165    7.540565124    7.802746162
  393 ASP   H       3902    7.766304116    7.471267824    7.815719268
  393 ASP   CA      3903    7.735969815    7.678900854    7.831490211
  393 ASP   CB      3904    7.683524519    7.727830419    7.966631711
  393 ASP   CG      3905    7.726205633    7.870992420    7.999677099
  393 ASP   OD1     3906    7.742953687    7.955381386    7.909011784
  393 ASP   OD2     3907    7.746416065    7.898454314    8.119932039
  393 ASP   C       3908    0.090530140    7.682228891    7.846085940
  393 ASP   O       3909    0.153968290    7.599981155    7.911964119
  394 GLN   N       3910    0.146539133    7.782677927    7.779276773
  394 GLN   H       3911    0.086172999    7.833970908    7.718233146
  394 GLN   CA      3912    0.290429338    7.810239788    7.767369691
  394 GLN   CB      3913    0.320822951    7.912520350    7.657720917
  394 GLN   CG      3914    0.320053403    7.859607331    7.514167167
  394 GLN   CD      3915    0.379133860    7.958125822    7.413109545
  394 GLN   OE1     3916    0.471861540    8.035524849    7.436286991
  394 GLN   NE2     3917    0.316786710    7.955988185    7.295651966
  394 GLN   HE21    3918    0.356381915    8.012239397    7.223077447
  394 GLN   HE22    3919    0.232970185    7.905030426    7.276235905
  394 GLN   C       3920    0.366242081    7.852459663    7.893368293
  394 GLN   O       3921    0.484047240    7.887011235    7.885880071
  395 SER   N       3922    0.316346203    7.819953499    8.012291373
  395 SER   H       3923    0.241264651    7.753914044    8.011039445
  395 SER   CA      3924    0.386483117    7.853921604    8.136945503
  395 SER   CB      3925    0.292599149    7.809874696    8.249445861
  395 SER   OG      3926    0.190466764    7.905446988    8.279221123
  395 SER   HG      3927    0.131390044    7.928594307    8.201928381
  395 SER   C       3928    0.521739779    7.786939504    8.161951291
  395 SER   O       3929    0.563211302    7.690789594    8.097419646
  396 ASP   N       3930    0.596860504    7.861156481    8.242822598
  396 ASP   H       3931    0.564449400    7.946212357    8.284246297
  396 ASP   CA      3932    0.732602981    7.824336641    8.285573646
  396 ASP   CB      3933    0.762849919    7.938636482    8.382673658
  396 ASP   CG      3934    0.894700117    7.937171688    8.460255616
  396 ASP   OD1     3935    0.997156060    7.958109333    8.391785258
  396 ASP   OD2     3936    0.890431898    7.886218119    8.574319376
  396 ASP   C       3937    0.729159500    7.690626008    8.359883199
  396 ASP   O       3938    0.634928294    7.656183359    8.431051034
  397 ASN   N       3939    0.837103148    7.613589402    8.349756034
  397 ASN   H       3940    0.923832278    7.660706666    8.333661077
  397 ASN   CA      3941    0.846002698    7.474970704    8.397888989
  397 ASN   CB      3942    0.972836885    7.408170812    8.344396888
  397 ASN   CG      3943    1.015360376    7.268769047    8.390924039
  397 ASN   OD1     3944    1.084642528    7.240273303    8.488474882
  397 ASN   ND2     3945    0.973076778    7.166494392    8.317161326
  397 ASN   HD21    3946    0.989194098    7.069404640    8.334852368
  397 ASN   HD22    3947    0.910750051    7.187352676    8.241793383
  397 ASN   C       3948    0.841047207    7.465433049    8.550520845
  397 ASN   O       3949    0.783639239    7.371652152    8.605654932
  398 LEU   N       3950    0.924917956    7.550033735    8.609680465
  398 LEU   H       3951    0.985228433    7.612510003    8.560088327
  398 LEU   CA      3952    0.924237232    7.560411780    8.756326538
  398 LEU   CB      3953    1.016457207    7.677363810    8.791369404
  398 LEU   CG      3954    1.074293237    7.667705887    8.932682784
  398 LEU   CD1     3955    1.188755724    7.566188430    8.933942627
  398 LEU   CD2     3956    1.150330931    7.797361223    8.961185803
  398 LEU   C       3957    0.782367564    7.580490390    8.809993590
  398 LEU   O       3958    0.723560940    7.498884159    8.880783633
  399 LEU   N       3959    0.714399988    7.676355848    8.747691857
  399 LEU   H       3960    0.764733619    7.742962434    8.692636329
  399 LEU   CA      3961    0.576143237    7.713298129    8.781291026
  399 LEU   CB      3962    0.529261645    7.853291977    8.741130346
  399 LEU   CG      3963    0.621205232    7.955105981    8.808865582
  399 LEU   CD1     3964    0.583789909    8.095394317    8.760613041
  399 LEU   CD2     3965    0.618912114    7.946342505    8.961600830
  399 LEU   C       3966    0.469948621    7.606845366    8.753078076
  399 LEU   O       3967    0.390170456    7.580714291    8.842959552
  400 ASN   N       3968    0.479698944    7.541793245    8.637476992
  400 ASN   H       3969    0.537200726    7.569345990    8.560447677
  400 ASN   CA      3970    0.385264466    7.430976431    8.617137749
  400 ASN   CB      3971    0.401868585    7.390729927    8.470462731
  400 ASN   CG      3972    0.322243537    7.268019720    8.425642776
  400 ASN   OD1     3973    0.275002137    7.186070667    8.504266100
  400 ASN   ND2     3974    0.263380872    7.281911424    8.307197806
  400 ASN   HD21    3975    0.193873152    7.213609458    8.284786562
  400 ASN   HD22    3976    0.294040854    7.347515706    8.238244199
  400 ASN   C       3977    0.407744685    7.311020445    8.709419998
  400 ASN   O       3978    0.311450599    7.260110265    8.766556916
  401 ASN   N       3979    0.531101646    7.276792219    8.745517439
  401 ASN   H       3980    0.611482010    7.318455301    8.703035401
  401 ASN   CA      3981    0.565913219    7.165271864    8.834760730
  401 ASN   CB      3982    0.716988034    7.142650842    8.826028072
  401 ASN   CG      3983    0.770273847    7.064222353    8.705969886
  401 ASN   OD1     3984    0.714900070    6.958807636    8.675165403
  401 ASN   ND2     3985    0.876853378    7.107049924    8.638920427
  401 ASN   HD21    3986    0.919383004    7.055945833    8.564232652
  401 ASN   HD22    3987    0.903040997    7.203018783    8.649078584
  401 ASN   C       3988    0.521323611    7.194854564    8.978108664
  401 ASN   O       3989    0.472918652    7.098279541    9.036937095
  402 ILE   N       3990    0.531900629    7.317182958    9.029236300
  402 ILE   H       3991    0.600471987    7.375917872    8.986227048
  402 ILE   CA      3992    0.478064631    7.352211408    9.161462351
  402 ILE   CB      3993    0.519167093    7.491177989    9.210560353
  402 ILE   CG1     3994    0.672126369    7.495014158    9.209949427
  402 ILE   CG2     3995    0.461697244    7.553428490    9.337971147
  402 ILE   CD      3996    0.722287394    7.638468065    9.192194183
  402 ILE   C       3997    0.326368335    7.332206485    9.162211125
  402 ILE   O       3998    0.267691954    7.285931846    9.259915573
  403 ALA   N       3999    0.264244371    7.387342227    9.058329211
  403 ALA   H       4000    0.315008399    7.429426907    8.983137792
  403 ALA   CA      4001    0.118245276    7.391362396    9.041624189
  403 ALA   CB      4002    0.085431043    7.461931746    8.909892476
  403 ALA   C       4003    0.064328582    7.248546806    9.031200163
  403 ALA   O       4004   -0.034865779    7.216812576    9.096650556
  404 ASN   N       4005    0.141190199    7.163551724    8.963693444
  404 ASN   H       4006    0.219253175    7.146755758    8.903481559
  404 ASN   CA      4007    0.103842022    7.021388835    8.963856434
  404 ASN   CB      4008    0.118383775    6.970506011    8.820303949
  404 ASN   CG      4009    0.003951980    7.010232075    8.726836099
  404 ASN   OD1     4010   -0.108696314    6.962694571    8.740124020
  404 ASN   ND2     4011    0.022494736    7.107765673    8.638343529
  404 ASN   HD21    4012   -0.058716577    7.129365020    8.584148356
  404 ASN   HD22    4013    0.114035840    7.135292542    8.608996146
  404 ASN   C       4014    0.146758413    6.925733998    9.075301906
  404 ASN   O       4015    0.121084056    6.805637090    9.068392787
  405 ARG   N       4016    0.203352260    6.976424696    9.184473777
  405 ARG   H       4017    0.171400932    7.070588891    9.195067727
  405 ARG   CA      4018    0.264386092    6.891939642    9.288151365
  405 ARG   CB      4019    0.388343398    6.965316219    9.339741100
  405 ARG   CG      4020    0.491360754    6.880622831    9.414752010
  405 ARG   CD      4021    0.630131608    6.939919357    9.439939211
  405 ARG   NE      4022    0.700162815    6.948909792    9.311019662
  405 ARG   HE      4023    0.643449820    6.915722568    9.235638868
  405 ARG   CZ      4024    0.826534881    6.983840003    9.283399170
  405 ARG   NH1     4025    0.908918274    7.035241007    9.375734972
  405 ARG   HH11    4026    1.005367454    7.046744086    9.351983060
  405 ARG   HH12    4027    0.878965840    7.051670885    9.469712646
  405 ARG   NH2     4028    0.875252135    6.977699480    9.158720187
  405 ARG   HH21    4029    0.968011231    7.008447225    9.137530447
  405 ARG   HH22    4030    0.819196925    6.928997303    9.091743102
  405 ARG   C       4031    0.162711395    6.863999742    9.399034562
  405 ARG   O       4032    0.081050066    6.948630747    9.435088528
  406 PRO   N       4033    0.152647399    6.738491314    9.441875892
  406 PRO   CA      4034    0.078002263    6.695378361    9.560960938
  406 PRO   CB      4035    0.078345301    6.542374258    9.562115848
  406 PRO   CG      4036    0.078640540    6.503532776    9.414117856
  406 PRO   CD      4037    0.161234461    6.618895000    9.356821934
  406 PRO   C       4038    0.124273314    6.759755875    9.691819658
  406 PRO   O       4039    0.237924174    6.804982461    9.704790750
  407 PHE   N       4040    0.034516761    6.744260007    9.788735432
  407 PHE   H       4041   -0.047373961    6.689002396    9.773214459
  407 PHE   CA      4042    0.047213824    6.810852246    9.919181175
  407 PHE   CB      4043   -0.089588133    6.856043544    9.970678831
  407 PHE   CG      4044   -0.152651445    6.956969647    9.874518537
  407 PHE   CD1     4045    7.528916578    6.917480978    9.809131644
  407 PHE   HD1     4046    7.500363807    6.812284402    9.808822185
  407 PHE   CD2     4047    7.685153450    7.090024747    9.871363738
  407 PHE   HD2     4048    7.783525671    7.115706377    9.910671145
  407 PHE   CE1     4049    7.450112644    7.014092739    9.747689523
  407 PHE   HE1     4050    7.355563465    6.988234710    9.700015296
  407 PHE   CE2     4051    7.604294010    7.184584546    9.809395860
  407 PHE   HE2     4052    7.635979830    7.288856150    9.810920407
  407 PHE   CZ      4053    7.483493323    7.148989584    9.750564994
  407 PHE   HZ      4054    7.419441792    7.223578291    9.703501804
  407 PHE   C       4055    0.114957245    6.713075846   10.015419498
  407 PHE   O       4056    0.052250561    6.620631800   10.066907304
  408 THR   N       4057    0.244609554    6.733490927   10.037007233
  408 THR   H       4058    0.302488365    6.802320779    9.993274961
  408 THR   CA      4059    0.318647583    6.660055305   10.140615574
  408 THR   CB      4060    0.471188442    6.670912992   10.135582035
  408 THR   OG1     4061    0.517775052    6.805800626   10.126354462
  408 THR   HG1     4062    0.510834893    6.835150560   10.031010688
  408 THR   CG2     4063    0.524909871    6.589048526   10.018018198
  408 THR   C       4064    0.274096410    6.674061034   10.286322346
  408 THR   O       4065    0.274598534    6.581307245   10.367102953
  409 ARG   N       4066    0.247081552    6.798507492   10.324735755
  409 ARG   H       4067    0.274802500    6.874577453   10.266027021
  409 ARG   CA      4068    0.190235019    6.839068232   10.454082121
  409 ARG   CB      4069    0.300095347    6.897612182   10.543026861
  409 ARG   CG      4070    0.400328563    6.796617250   10.599261797
  409 ARG   CD      4071    0.487197025    6.877537700   10.695785288
  409 ARG   NE      4072    0.578663574    6.960839280   10.616384104
  409 ARG   HE      4073    0.553840581    6.917244578   10.529877802
  409 ARG   CZ      4074    0.657787826    7.044478661   10.684963961
  409 ARG   NH1     4075    0.754240673    7.109170190   10.618112118
  409 ARG   HH11    4076    0.808399667    7.169326284   10.676841498
  409 ARG   HH12    4077    0.792422055    7.077502694   10.531275739
  409 ARG   NH2     4078    0.621764120    7.093551239   10.804338698
  409 ARG   HH21    4079    0.675171925    7.150905955   10.866461534
  409 ARG   HH22    4080    0.531982067    7.072921241   10.843243709
  409 ARG   C       4081    0.074552869    6.938090881   10.439175668
  409 ARG   O       4082    0.075659539    7.031424283   10.359080259
  410 VAL   N       4083    7.762596309    6.909652505   10.508853374
  410 VAL   H       4084    7.752713696    6.819035557   10.549982182
  410 VAL   CA      4085    7.660256145    7.012258407   10.533524611
  410 VAL   CB      4086    7.527913127    6.987993969   10.460658064
  410 VAL   CG1     4087    7.418525916    7.091678212   10.486946813
  410 VAL   CG2     4088    7.542744447    6.973900979   10.309032011
  410 VAL   C       4089    7.637041199    7.020822480   10.684513037
  410 VAL   O       4090    7.596094115    6.925986135   10.751303564
  411 ARG   N       4091    7.696880804    7.129206191   10.733128955
  411 ARG   H       4092    7.750787545    7.186684082   10.671548055
  411 ARG   CA      4093    7.697356896    7.155342044   10.877795805
  411 ARG   CB      4094    7.834354044    7.203050702   10.926449728
  411 ARG   CG      4095    7.854126806    7.234859931   11.074794762
  411 ARG   CD      4096    0.194598289    7.293288181   11.104895509
  411 ARG   NE      4097    0.228783421    7.331265222   11.242718598
  411 ARG   HE      4098    0.177062961    7.405811639   11.284764318
  411 ARG   CZ      4099    0.308440708    7.260482305   11.323945584
  411 ARG   NH1     4100    0.370035031    7.146312191   11.290381474
  411 ARG   HH11    4101    0.416123474    7.091009661   11.359782023
  411 ARG   HH12    4102    0.381785227    7.116634415   11.195617790
  411 ARG   NH2     4103    0.363821194    7.323810726   11.428244629
  411 ARG   HH21    4104    0.429820357    7.273905162   11.484400494
  411 ARG   HH22    4105    0.342262767    7.417196100   11.456782724
  411 ARG   C       4106    7.586422240    7.238542625   10.942480848
  411 ARG   O       4107    7.554787232    7.343353332   10.886396590
  412 LYSH  N       4108    7.519874649    7.176372401   11.039423845
  412 LYSH  H       4109    7.540235361    7.080370747   11.058653890
  412 LYSH  CA      4110    7.409935210    7.235522776   11.117035624
  412 LYSH  CB      4111    7.328582764    7.119544150   11.174846691
  412 LYSH  CG      4112    7.192500152    7.166302553   11.226862084
  412 LYSH  CD      4113    7.093114884    7.056322166   11.264784450
  412 LYSH  CE      4114    6.949355684    7.104702546   11.284826147
  412 LYSH  NZ      4115    6.855484814    7.007335122   11.342439254
  412 LYSH  HZ1     4116    6.775337692    7.055350030   11.378094815
  412 LYSH  HZ2     4117    6.905455748    6.951913049   11.409007863
  412 LYSH  HZ3     4118    6.827398216    6.941826478   11.272298139
  412 LYSH  C       4119    7.467005680    7.327627144   11.225076408
  412 LYSH  O       4120    7.508426020    7.280149872   11.330721525
  413 CYSH  N       4121    7.494255525    7.449344000   11.178895131
  413 CYSH  H       4122    7.449946046    7.472015711   11.092153344
  413 CYSH  CA      4123    7.561150881    7.559753102   11.249207839
  413 CYSH  CB      4124    7.636298553    7.651288575   11.152331525
  413 CYSH  SG      4125    7.736200877    7.782443698   11.231755703
  413 CYSH  C       4126    7.448769033    7.638745467   11.316606042
  413 CYSH  O       4127    7.346654622    7.658179840   11.250840002
  414 TRP   N       4128    7.471477181    7.684445640    0.115828128
  414 TRP   H       4129    7.569389607    7.674964454    0.133820145
  414 TRP   CA      4130    7.363567734    7.740928669    0.198133064
  414 TRP   CB      4131    7.349279329    7.659630231    0.326945497
  414 TRP   CG      4132    7.305090664    7.517723591    0.290628763
  414 TRP   CD1     4133    7.383915012    7.417405965    0.253086892
  414 TRP   HD1     4134    7.492830612    7.420429689    0.250284794
  414 TRP   CD2     4135    7.175318589    7.467960849    0.290177005
  414 TRP   NE1     4136    7.312633216    7.307393704    0.230583744
  414 TRP   HE1     4137    7.353026154    7.218239321    0.210091719
  414 TRP   CE2     4138    7.185081414    7.333060025    0.258122579
  414 TRP   CE3     4139    7.056205816    7.527215433    0.330438855
  414 TRP   HE3     4140    7.057417224    7.616492897    0.392953658
  414 TRP   CZ2     4141    7.071700829    7.253132522    0.266870010
  414 TRP   HZ2     4142    7.074467808    7.146306279    0.245412967
  414 TRP   CZ3     4143    6.944154714    7.445040290    0.327033163
  414 TRP   HZ3     4144    6.845019489    7.488614246    0.314651075
  414 TRP   CH2     4145    6.948021320    7.309736687    0.295486534
  414 TRP   HH2     4146    6.860744259    7.246612738    0.312155221
  414 TRP   C       4147    7.391179227    7.888961984    0.225140218
  414 TRP   O       4148    7.503737671    7.938164275    0.231284557
  415 TYR   N       4149    7.280362218    7.962204212    0.231917404
  415 TYR   H       4150    7.189401189    7.922361922    0.220131936
  415 TYR   CA      4151    7.276233065    8.104969677    0.266727209
  415 TYR   CB      4152    7.225775998    8.173954381    0.139820634
  415 TYR   CG      4153    7.283795099    8.140909142    0.002167486
  415 TYR   CD1     4154    7.377614502    8.227750679   11.271199399
  415 TYR   HD1     4155    7.431545035    8.294513694   11.338381640
  415 TYR   CD2     4156    7.213649052    8.054228618   11.242772143
  415 TYR   HD2     4157    7.149256677    7.980824146   11.291222539
  415 TYR   CE1     4158    7.397371908    8.236627644   11.133895029
  415 TYR   HE1     4159    7.452681522    8.323859471   11.099059409
  415 TYR   CE2     4160    7.229623201    8.068764029   11.105455511
  415 TYR   HE2     4161    7.156637807    8.019754544   11.041004796
  415 TYR   CZ      4162    7.320360584    8.157774437   11.049198029
  415 TYR   OH      4163    7.363349555    8.150056428   10.920392848
  415 TYR   HH      4164    7.288892723    8.102039239   10.874013329
  415 TYR   C       4165    7.171661584    8.121191992    0.377241207
  415 TYR   O       4166    7.055913502    8.085007584    0.356668274
  416 ASN   N       4167    7.219228161    8.167885938    0.492333034
  416 ASN   H       4168    7.317222168    8.169676621    0.512200294
  416 ASN   CA      4169    7.132346050    8.202616698    0.605709828
  416 ASN   CB      4170    7.197036288    8.172834067    0.741124772
  416 ASN   CG      4171    7.328530621    8.247140771    0.765488516
  416 ASN   OD1     4172    7.329099848    8.354028924    0.826345922
  416 ASN   ND2     4173    7.439880123    8.189947073    0.720582006
  416 ASN   HD21    4174    7.526370289    8.211534999    0.765896832
  416 ASN   HD22    4175    7.448930344    8.116607359    0.653203877
  416 ASN   C       4176    7.073950640    8.343083587    0.589237375
  416 ASN   O       4177    7.152132016    8.437702105    0.597367667
  417 ASP   N       4178    6.953429038    8.351463997    0.533619553
  417 ASP   H       4179    6.913127579    8.260799784    0.521099525
  417 ASP   CA      4180    6.874420934    8.470659890    0.499581987
  417 ASP   CB      4181    6.783594967    8.429453979    0.383561070
  417 ASP   CG      4182    6.731696637    8.547787510    0.301629545
  417 ASP   OD1     4183    6.608474336    8.558485804    0.283618674
  417 ASP   OD2     4184    6.815562160    8.634182632    0.268066065
  417 ASP   C       4185    6.786603191    8.512410771    0.617704939
  417 ASP   O       4186    6.734720905    8.427405648    0.689910772
  418 THR   N       4187    6.791520239    0.116872415    0.645781343
  418 THR   H       4188    6.879325013    0.159587818    0.624182744
  418 THR   CA      4189    6.697455839    0.184150565    0.736533374
  418 THR   CB      4190    6.764413883    0.260722591    0.850838504
  418 THR   OG1     4191    6.860622132    0.350866819    0.795439658
  418 THR   HG1     4192    6.825599935    0.444195089    0.787483843
  418 THR   CG2     4193    6.831342204    0.166855609    0.951429911
  418 THR   C       4194    6.600404883    0.275557506    0.661438638
  418 THR   O       4195    6.647344016    0.363175562    0.588973691
  419 PRO   N       4196    6.471732222    0.255158068    0.688220010
  419 PRO   CA      4197    6.368719518    0.349027490    0.641431165
  419 PRO   CB      4198    6.244553948    0.288125620    0.706882874
  419 PRO   CG      4199    6.268940950    0.138933039    0.683300655
  419 PRO   CD      4200    6.414421995    0.126036825    0.728906352
  419 PRO   C       4201    6.392301447    0.496376550    0.675230679
  419 PRO   O       4202    6.447380891    0.535328344    0.778080282
  420 ALA   N       4203    6.357348976    0.578650098    0.576740487
  420 ALA   H       4204    6.350383723    0.533972862    0.487541792
  420 ALA   CA      4205    6.347178401    0.725308693    0.576770588
  420 ALA   CB      4206    6.251964634    0.762486438    0.690617831
  420 ALA   C       4207    6.475422350    0.807719040    0.590000893
  420 ALA   O       4208    6.484673386    0.919511291    0.539538969
  421 LEU   N       4209    6.570788648    0.757959587    0.668226910
  421 LEU   H       4210    6.557268688    0.667614019    0.708930780
  421 LEU   CA      4211    6.697994924    0.824798806    0.699229716
  421 LEU   CB      4212    6.692968327    0.874718736    0.843769596
  421 LEU   CG      4213    6.609658622    0.999242633    0.874834979
  421 LEU   CD1     4214    6.607739041    1.026926025    1.025297560
  421 LEU   CD2     4215    6.658830971    1.121098245    0.796438363
  421 LEU   C       4216    6.813034328    0.725836759    0.679805437
  421 LEU   O       4217    6.810725769    0.608826422    0.717638118
  422 ASP   N       4218    6.926260252    0.785329465    0.643360944
  422 ASP   H       4219    6.936042587    0.882152012    0.620345359
  422 ASP   CA      4220    7.045909883    0.705437873    0.613211136
  422 ASP   CB      4221    7.158372066    0.800162904    0.570958671
  422 ASP   CG      4222    7.126177167    0.850854441    0.430235935
  422 ASP   OD1     4223    7.091550207    0.968792650    0.407570120
  422 ASP   OD2     4224    7.116253586    0.765206466    0.339737479
  422 ASP   C       4225    7.109593688    0.619894504    0.722912441
  422 ASP   O       4226    7.170785565    0.518572051    0.689470889
  423 PHE   N       4227    7.088079353    0.651100470    0.850405948
  423 PHE   H       4228    7.067225539    0.746810350    0.870559126
  423 PHE   CA      4229    7.141400280    0.572288992    0.962453548
  423 PHE   CB      4230    7.283846104    0.616405191    0.996752636
  423 PHE   CG      4231    7.390911818    0.599473720    0.888782722
  423 PHE   CD1     4232    7.445634354    0.710932830    0.826305973
  423 PHE   HD1     4233    7.422024597    0.811488510    0.861102974
  423 PHE   CD2     4234    7.440508659    0.470827468    0.871135950
  423 PHE   HD2     4235    7.392581920    0.388286591    0.923783543
  423 PHE   CE1     4236    7.554867413    0.693786538    0.742060032
  423 PHE   HE1     4237    7.607713801    0.781292639    0.704205729
  423 PHE   CE2     4238    7.546810437    0.452288030    0.783503346
  423 PHE   HE2     4239    7.568069550    0.353446857    0.742766478
  423 PHE   CZ      4240    7.607995960    0.565762785    0.731529260
  423 PHE   HZ      4241    7.703644436    0.558708417    0.679735191
  423 PHE   C       4242    7.055243689    0.584126351    1.088347753
  423 PHE   O       4243    6.998912084    0.690647065    1.113027976
  424 VAL   N       4244    7.065772955    0.478024180    1.167870800
  424 VAL   H       4245    7.131244847    0.406312426    1.143977880
  424 VAL   CA      4246    7.009702184    0.471012443    1.303576513
  424 VAL   CB      4247    6.901248261    0.363216401    1.308916554
  424 VAL   CG1     4248    6.839970618    0.359362881    1.449057322
  424 VAL   CG2     4249    6.787519848    0.406106380    1.215985497
  424 VAL   C       4250    7.122984014    0.433358416    1.399286246
  424 VAL   O       4251    7.167278925    0.318698355    1.403764671
  425 VAL   N       4252    7.183547149    0.543927753    1.441683704
  425 VAL   H       4253    7.153996118    0.636049632    1.416353081
  425 VAL   CA      4254    7.308150874    0.535909022    1.519263142
  425 VAL   CB      4255    7.432668478    0.585286370    1.445357470
  425 VAL   CG1     4256    7.558103843    0.578122711    1.532661281
  425 VAL   CG2     4257    7.448063632    0.502897976    1.317352298
  425 VAL   C       4258    7.287445672    0.612469988    1.650105399
  425 VAL   O       4259    7.335904359    0.723680822    1.670494907
  426 ASP   N       4260    7.226912758    0.540724982    1.744325621
  426 ASP   H       4261    7.245484176    0.442649854    1.738164226
  426 ASP   CA      4262    7.157158571    0.602998580    1.857767494
  426 ASP   CB      4263    7.023999079    0.661131001    1.809813508
  426 ASP   CG      4264    6.948686731    0.758575000    1.900620784
  426 ASP   OD1     4265    6.825197862    0.766755457    1.883024390
  426 ASP   OD2     4266    7.008368850    0.826179926    1.987180870
  426 ASP   C       4267    7.129400725    0.501326909    1.968685646
  426 ASP   O       4268    7.167750153    0.384859126    1.959010866
  427 TYR   N       4269    7.077366909    0.553898111    2.079225712
  427 TYR   H       4270    7.050909861    0.650222323    2.074553593
  427 TYR   CA      4271    7.062547686    0.487978859    2.209770645
  427 TYR   CB      4272    7.082612701    0.580255059    2.330151443
  427 TYR   CG      4273    7.226698576    0.630703599    2.340112991
  427 TYR   CD1     4274    7.300645060    0.571271764    2.441696129
  427 TYR   HD1     4275    7.280200694    0.482112216    2.500960372
  427 TYR   CD2     4276    7.265039037    0.747893070    2.275943942
  427 TYR   HD2     4277    7.234035856    0.767745932    2.173355129
  427 TYR   CE1     4278    7.413371167    0.642170688    2.481519685
  427 TYR   HE1     4279    7.472870144    0.596801854    2.560797026
  427 TYR   CE2     4280    7.380072704    0.813602255    2.318001729
  427 TYR   HE2     4281    7.427496436    0.877320755    2.243364059
  427 TYR   CZ      4282    7.451526169    0.763927149    2.426373525
  427 TYR   OH      4283    7.526590458    0.854111972    2.495134937
  427 TYR   HH      4284    7.508657688    0.941544343    2.450034917
  427 TYR   C       4285    6.925542687    0.423051331    2.230319375
  427 TYR   O       4286    6.822957082    0.483739055    2.199967732
  428 HISB  N       4287    6.920556046    0.302233056    2.285723348
  428 HISB  H       4288    7.000282787    0.242142188    2.291516019
  428 HISB  CA      4289    6.792941296    0.233115724    2.309177783
  428 HISB  CB      4290    6.828522976    0.094781659    2.364051948
  428 HISB  CG      4291    6.713032494    8.520037880    2.369942691
  428 HISB  ND1     4292    6.612081132    8.518523904    2.456523464
  428 HISB  CD2     4293    6.696941747    8.421124538    2.282499752
  428 HISB  HD2     4294    6.775519732    8.373141625    2.224136582
  428 HISB  CE1     4295    6.533922339    8.416877535    2.421170288
  428 HISB  HE1     4296    6.446235598    8.383421010    2.476602364
  428 HISB  NE2     4297    6.586218819    8.355254326    2.315543496
  428 HISB  HE2     4298    6.555749388    8.273037573    2.267459865
  428 HISB  C       4299    6.700424970    0.307360765    2.405820985
  428 HISB  O       4300    6.727984017    0.321506566    2.524860946
  429 PRO   N       4301    6.576032094    0.330856122    2.364999208
  429 PRO   CA      4302    6.466782382    0.383970708    2.447794628
  429 PRO   CB      4303    6.342054947    0.378579943    2.359321894
  429 PRO   CG      4304    6.395366565    0.380646192    2.215934551
  429 PRO   CD      4305    6.527067875    0.303876612    2.229044624
  429 PRO   C       4306    6.441118195    0.329662689    2.588521035
  429 PRO   O       4307    6.459673675    0.407189245    2.682200750
  430 SER   N       4308    6.426892514    0.197563205    2.594553129
  430 SER   H       4309    6.454282408    0.142024484    2.516028513
  430 SER   CA      4310    6.392836431    0.128708758    2.719896495
  430 SER   CB      4311    6.330092301    8.515632881    2.702999100
  430 SER   OG      4312    6.205335707    8.528897568    2.634348177
  430 SER   HG      4313    6.135265373    8.527133723    2.705671915
  430 SER   C       4314    6.510617838    0.136494428    2.817264410
  430 SER   O       4315    6.488600936    0.157751413    2.936406528
  431 TYR   N       4316    6.627985929    0.096696777    2.768966470
  431 TYR   H       4317    6.633402153    0.058832501    2.676570701
  431 TYR   CA      4318    6.754349311    0.096345632    2.844099024
  431 TYR   CB      4319    6.838755156   -0.027488819    2.813276651
  431 TYR   CG      4320    6.753308492   -0.151599200    2.839867655
  431 TYR   CD1     4321    6.682686928    8.314355634    2.735975087
  431 TYR   HD1     4322    6.681461602    8.360431386    2.637195729
  431 TYR   CD2     4323    6.731192943    8.326787968    2.968782808
  431 TYR   HD2     4324    6.797871213    8.363785858    3.046680878
  431 TYR   CE1     4325    6.601310633    8.204278408    2.760161737
  431 TYR   HE1     4326    6.556651296    8.162128187    2.670093738
  431 TYR   CE2     4327    6.643926793    8.221165230    2.992255578
  431 TYR   HE2     4328    6.649812551    8.167252982    3.086816842
  431 TYR   CZ      4329    6.576445555    8.157572885    2.888702071
  431 TYR   OH      4330    6.510568881    8.039873016    2.906201110
  431 TYR   HH      4331    6.516067525    7.979669169    2.826537569
  431 TYR   C       4332    6.842230787    0.220861285    2.857666526
  431 TYR   O       4333    6.928016222    0.223150622    2.945789866
  432 GLY   N       4334    6.825271484    0.320420074    2.771118284
  432 GLY   H       4335    6.768965110    0.310584660    2.689055582
  432 GLY   CA      4336    6.896618755    0.448585295    2.780724438
  432 GLY   C       4337    7.046443026    0.448743454    2.749645164
  432 GLY   O       4338    7.084910678    0.381523157    2.654081296
  433 LYSH  N       4339    7.122585231    0.524816784    2.827796345
  433 LYSH  H       4340    7.073270557    0.585060220    2.890556267
  433 LYSH  CA      4341    7.267496936    0.546889674    2.816727043
  433 LYSH  CB      4342    7.322106520    0.631904227    2.931622579
  433 LYSH  CG      4343    7.240930595    0.756350843    2.968165090
  433 LYSH  CD      4344    7.287253730    0.836089951    3.090246331
  433 LYSH  CE      4345    7.243230514    0.982608293    3.088409706
  433 LYSH  NZ      4346    7.097506521    0.992638605    3.071943030
  433 LYSH  HZ1     4347    7.071389819    1.080300080    3.112356113
  433 LYSH  HZ2     4348    7.049638635    0.922989536    3.125417420
  433 LYSH  HZ3     4349    7.067640055    0.989266820    2.976566718
  433 LYSH  C       4350    7.359103909    0.424792261    2.806212376
  433 LYSH  O       4351    7.470192347    0.438456752    2.755178879
  434 THR   N       4352    7.326190175    0.308037447    2.860768543
  434 THR   H       4353    7.246464908    0.299229103    2.920503390
  434 THR   CA      4354    7.410394522    0.187920261    2.851125826
  434 THR   CB      4355    7.421706305    0.094934719    2.972100072
  434 THR   OG1     4356    7.289726727    0.059110018    3.013915392
  434 THR   HG1     4357    7.246983236    0.141185537    3.051833796
  434 THR   CG2     4358    7.493970899    0.159212244    3.090659143
  434 THR   C       4359    7.412792347    0.105573692    2.722194945
  434 THR   O       4360    7.503938036    0.029216499    2.690670959
  435 LEU   N       4361    7.303609688    0.114400022    2.646754112
  435 LEU   H       4362    7.228361675    0.178088651    2.663565188
  435 LEU   CA      4363    7.276050945    0.025745655    2.532765951
  435 LEU   CB      4364    7.146622992   -0.049280723    2.564835961
  435 LEU   CG      4365    7.127333778    8.354582115    2.473998335
  435 LEU   CD1     4366    7.225354586    8.242018592    2.507620189
  435 LEU   CD2     4367    6.987346994    8.292892955    2.476419588
  435 LEU   C       4368    7.265971273    0.108922933    2.404742347
  435 LEU   O       4369    7.158895123    0.162228496    2.376046420
  436 PHE   N       4370    7.377562081    0.119674015    2.333187971
  436 PHE   H       4371    7.463449522    0.077771702    2.362674613
  436 PHE   CA      4372    7.394475134    0.197113546    2.209401296
  436 PHE   CB      4373    7.533128440    0.261812905    2.208343137
  436 PHE   CG      4374    7.530720426    0.364786629    2.095204418
  436 PHE   CD1     4375    7.623325745    0.343056187    1.993848240
  436 PHE   HD1     4376    7.697146767    0.263378465    2.002899830
  436 PHE   CD2     4377    7.465031182    0.486755825    2.106525354
  436 PHE   HD2     4378    7.396825614    0.506473688    2.189239035
  436 PHE   CE1     4379    7.652455356    0.442861188    1.901610940
  436 PHE   HE1     4380    7.731728163    0.429195134    1.828057684
  436 PHE   CE2     4381    7.502210008    0.589272138    2.020337091
  436 PHE   HE2     4382    7.462501068    0.689864832    2.034017725
  436 PHE   CZ      4383    7.592436830    0.567296253    1.916923509
  436 PHE   HZ      4384    7.598721402    0.640299638    1.836236422
  436 PHE   C       4385    7.382447128    0.095861390    2.095313847
  436 PHE   O       4386    7.436838525   -0.014449865    2.093889857
  437 VAL   N       4387    7.309075779    0.144377084    1.995538754
  437 VAL   H       4388    7.278331611    0.239532160    1.994969541
  437 VAL   CA      4389    7.270557427    0.064824378    1.878064102
  437 VAL   CB      4390    7.120929550    0.040271404    1.857595391
  437 VAL   CG1     4391    7.088555127   -0.072300224    1.759175506
  437 VAL   CG2     4392    7.050775493   -0.005412423    1.985672867
  437 VAL   C       4393    7.323098896    0.139167000    1.755078629
  437 VAL   O       4394    7.295834975    0.258236550    1.740587446
  438 ALA   N       4395    7.405029647    0.070843841    1.675637220
  438 ALA   H       4396    7.455005259   -0.009560917    1.707847912
  438 ALA   CA      4397    7.444836747    0.118092114    1.542250048
  438 ALA   CB      4398    7.591912717    0.159282922    1.533047160
  438 ALA   C       4399    7.417672106    0.024771697    1.424071065
  438 ALA   O       4400    7.457819589   -0.091494545    1.423357972
  439 THR   N       4401    7.334306446    0.072110115    1.331885009
  439 THR   H       4402    7.296153787    0.164218328    1.339709799
  439 THR   CA      4403    7.298615706    0.012850391    1.202168671
  439 THR   CB      4404    7.178605095    8.445762424    1.223318280
  439 THR   OG1     4405    7.167113742    8.357723492    1.111204065
  439 THR   HG1     4406    7.204203920    8.269062943    1.138855062
  439 THR   CG2     4407    7.047903381    8.521499464    1.247649082
  439 THR   C       4408    7.265590426    0.117056870    1.095111833
  439 THR   O       4409    7.262030704    0.237845710    1.118055465
  440 GLY   N       4410    7.239146084    0.068727997    0.974045890
  440 GLY   H       4411    7.217296754   -0.028562419    0.966365210
  440 GLY   CA      4412    7.194572822    0.148573974    0.858952596
  440 GLY   C       4413    7.298155015    0.170381702    0.748485294
  440 GLY   O       4414    7.313533203    0.279214688    0.693277333
  441 GLY   N       4415    7.381218239    0.068938362    0.726189077
  441 GLY   H       4416    7.373982123   -0.014666768    0.780575608
  441 GLY   CA      4417    7.490282898    0.075427436    0.627834613
  441 GLY   C       4418    7.443214046    0.087151438    0.482714083
  441 GLY   O       4419    7.506843937    0.158627798    0.405426390
  442 CYSH  N       4420    7.340856436    0.010676743    0.445769949
  442 CYSH  H       4421    7.287029484   -0.030968738    0.519051270
  442 CYSH  CA      4422    7.281994649    0.001517094    0.311376784
  442 CYSH  CB      4423    7.166277073    0.099126532    0.289117909
  442 CYSH  SG      4424    7.067243882    0.069230208    0.138158164
  442 CYSH  HG      4425    6.952267884    0.101778452    0.196555938
  442 CYSH  C       4426    7.390754382    8.524134925    0.203790649
  442 CYSH  O       4427    7.486568765    8.448428470    0.218562592
  443 ASP   N       4428    7.380767482    0.070897527    0.092550892
  443 ASP   H       4429    7.288974335    0.092145577    0.059036160
  443 ASP   CA      4430    7.490367452    0.088192637   11.319717472
  443 ASP   CB      4431    7.436594231    0.088065881   11.176462197
  443 ASP   CG      4432    7.350359206    0.209576868   11.141711114
  443 ASP   OD1     4433    7.229982981    0.195888500   11.172537577
  443 ASP   OD2     4434    7.401564656    0.304564287   11.078610460
  443 ASP   C       4435    7.585818990    0.205881509    0.017270077
  443 ASP   O       4436    7.667160723    0.233323746   -0.070803721
  444 HISB  N       4437    7.587392806    0.252415753    0.141854016
  444 HISB  H       4438    7.524771031    0.217911899    0.211768350
  444 HISB  CA      4439    7.665353201    0.374085986    0.168856400
  444 HISB  CB      4440    7.564319588    0.486422449    0.193069563
  444 HISB  CG      4441    7.459413612    0.459747233    0.301213408
  444 HISB  ND1     4442    7.334268263    0.425425912    0.272063580
  444 HISB  CD2     4443    7.458436043    0.487590932    0.431261534
  444 HISB  HD2     4444    7.547091912    0.493899424    0.494359518
  444 HISB  CE1     4445    7.257392270    0.436932484    0.379998412
  444 HISB  HE1     4446    7.148427648    0.434177702    0.380372401
  444 HISB  NE2     4447    7.335190463    0.477032910    0.480144305
  444 HISB  HE2     4448    7.311433309    0.487238390    0.576743792
  444 HISB  C       4449    7.777493471    0.371281255    0.272915045
  444 HISB  O       4450    7.860183178    0.462217986    0.268085970
  445 ALA   N       4451    7.770940367    0.273839334    0.363206487
  445 ALA   H       4452    7.696042844    0.208181743    0.354213800
  445 ALA   CA      4453    0.063940612    0.246607460    0.475635628
  445 ALA   CB      4454    0.037982826    0.117917359    0.554227188
  445 ALA   C       4455    0.214153106    0.255729591    0.447957742
  445 ALA   O       4456    0.282160174    0.317153486    0.530008945
  446 PHE   N       4457    0.264492386    0.201176521    0.337599466
  446 PHE   H       4458    0.206722579    0.160462189    0.266847473
  446 PHE   CA      4459    0.409058229    0.207828984    0.311746618
  446 PHE   CB      4460    0.455278021    0.117918001    0.196887151
  446 PHE   CG      4461    0.606120236    0.098093869    0.180732439
  446 PHE   CD1     4462    0.678686598    0.166552892    0.083941335
  446 PHE   HD1     4463    0.622007441    0.213555481    0.003578907
  446 PHE   CD2     4464    0.671015868    0.026481465    0.280628276
  446 PHE   HD2     4465    0.617718627   -0.020964908    0.363025274
  446 PHE   CE1     4466    0.816814025    0.178985364    0.093263673
  446 PHE   HE1     4467    0.873030605    0.257341899    0.042475825
  446 PHE   CE2     4468    0.809797807    0.032479837    0.285943131
  446 PHE   HE2     4469    0.860454782   -0.029769397    0.359698974
  446 PHE   CZ      4470    0.880752095    0.112863425    0.197479047
  446 PHE   HZ      4471    0.989718014    0.112972874    0.194555875
  446 PHE   C       4472    0.465569658    0.347425375    0.284705552
  446 PHE   O       4473    0.565423476    0.375438916    0.350847908
  447 LYSH  N       4474    0.387833636    0.437590613    0.225406568
  447 LYSH  H       4475    0.306850939    0.407082938    0.175287594
  447 LYSH  CA      4476    0.425508728    0.578823360    0.209729599
  447 LYSH  CB      4477    0.321739331    0.655250697    0.127272025
  447 LYSH  CG      4478    0.329952288    0.600077695   11.308406750
  447 LYSH  CD      4479    0.226502840    0.669160844   11.219345593
  447 LYSH  CE      4480    0.086255039    0.616824265   11.250975887
  447 LYSH  NZ      4481   -0.001240705    0.662622790   11.142103559
  447 LYSH  HZ1     4482    0.000237676    0.762446396   11.136372609
  447 LYSH  HZ2     4483   -0.092871088    0.627824836   11.161921128
  447 LYSH  HZ3     4484    0.024600034    0.625660722   11.052850642
  447 LYSH  C       4485    0.442560233    0.652813262    0.342572898
  447 LYSH  O       4486    0.549743684    0.707221620    0.368682418
  448 PHE   N       4487    0.353261920    0.631400593    0.438782768
  448 PHE   H       4488    0.267400774    0.585406869    0.416126713
  448 PHE   CA      4489    0.348625225    0.687034892    0.574779297
  448 PHE   CB      4490    0.202768863    0.697898167    0.619716852
  448 PHE   CG      4491    0.109190959    0.786522882    0.537289457
  448 PHE   CD1     4492    0.122600686    0.923791390    0.520087430
  448 PHE   HD1     4493    0.214964014    0.973006048    0.550549762
  448 PHE   CD2     4494    0.000097241    0.716938336    0.486519533
  448 PHE   HD2     4495   -0.004183301    0.608421743    0.495782100
  448 PHE   CE1     4496    0.031901190    0.992152872    0.439955212
  448 PHE   HE1     4497    0.048712364    1.096031310    0.411551143
  448 PHE   CE2     4498    7.709880208    0.785523884    0.403540522
  448 PHE   HE2     4499    7.645655817    0.726049988    0.338596119
  448 PHE   CZ      4500    7.727338459    0.921071538    0.378236637
  448 PHE   HZ      4501    7.664545821    0.969379406    0.303384124
  448 PHE   C       4502    0.423300227    0.607874751    0.682338129
  448 PHE   O       4503    0.437424099    0.664344709    0.790692576
  449 LEU   N       4504    0.514940500    0.517352338    0.649181462
  449 LEU   H       4505    0.523387637    0.492164014    0.552766730
  449 LEU   CA      4506    0.589592556    0.434053754    0.744575241
  449 LEU   CB      4507    0.679283422    0.343086569    0.660365277
  449 LEU   CG      4508    0.735322578    0.225060409    0.739993595
  449 LEU   CD1     4509    0.627150361    0.130404428    0.792437041
  449 LEU   CD2     4510    0.851076425    0.148954595    0.675047546
  449 LEU   C       4511    0.669328455    0.514386003    0.847539676
  449 LEU   O       4512    0.661247872    0.481406710    0.965767225
  450 PRO   N       4513    0.722594202    0.631427273    0.813561357
  450 PRO   CA      4514    0.792758721    0.721632488    0.906022134
  450 PRO   CB      4515    0.881555184    0.811429589    0.819632589
  450 PRO   CG      4516    0.910437787    0.731592190    0.692360354
  450 PRO   CD      4517    0.771781808    0.668079122    0.679961501
  450 PRO   C       4518    0.718375508    0.803236959    1.011946716
  450 PRO   O       4519    0.731200688    0.772863568    1.130445657
  451 ILE   N       4520    0.630020805    0.889147530    0.961894993
  451 ILE   H       4521    0.606952113    0.884184301    0.864711103
  451 ILE   CA      4522    0.559360812    0.987488469    1.045244020
  451 ILE   CB      4523    0.463454724    1.079583128    0.969561697
  451 ILE   CG1     4524    0.386166929    1.004091336    0.861243543
  451 ILE   CG2     4525    0.543737159    1.199924586    0.919734689
  451 ILE   CD      4526    0.236622776    1.019821685    0.889494997
  451 ILE   C       4527    0.487749972    0.930697409    1.167945684
  451 ILE   O       4528    0.514539993    0.975067944    1.279478618
  452 ILE   N       4529    0.416823090    0.819918473    1.148268927
  452 ILE   H       4530    0.415834271    0.771285012    1.060899334
  452 ILE   CA      4531    0.331191298    0.757235386    1.249989425
  452 ILE   CB      4532    0.262697633    0.639442939    1.180375967
  452 ILE   CG1     4533    0.361910710    0.551399348    1.104109341
  452 ILE   CG2     4534    0.143115039    0.696337028    1.103741615
  452 ILE   CD      4535    0.290788748    0.426762390    1.051025173
  452 ILE   C       4536    0.390164112    0.727932867    1.388107156
  452 ILE   O       4537    0.318776393    0.761015320    1.482650111
  453 GLY   N       4538    0.520920463    0.706939626    1.400536059
  453 GLY   H       4539    0.578931590    0.669953311    1.327963763
  453 GLY   CA      4540    0.582581123    0.689591389    1.532851465
  453 GLY   C       4541    0.589785920    0.819401764    1.613533005
  453 GLY   O       4542    0.500741912    0.828880269    1.697867367
  454 GLU   N       4543    0.665522955    0.918307313    1.566931969
  454 GLU   H       4544    0.737634814    0.898346233    1.500574852
  454 GLU   CA      4545    0.668890477    1.049465841    1.633227778
  454 GLU   CB      4546    0.762066503    1.139050826    1.551349987
  454 GLU   CG      4547    0.791818745    1.266932144    1.629891530
  454 GLU   CD      4548    0.872661736    1.369834922    1.550616859
  454 GLU   OE1     4549    0.811610771    1.442821312    1.469574283
  454 GLU   OE2     4550    0.992691948    1.389236121    1.579602888
  454 GLU   C       4551    0.528237243    1.103518484    1.659778436
  454 GLU   O       4552    0.486846276    1.156889816    1.762584179
  455 LYSH  N       4553    0.448287012    1.102341537    1.553484163
  455 LYSH  H       4554    0.471471867    1.058180188    1.466810902
  455 LYSH  CA      4555    0.310796380    1.152167615    1.568531584
  455 LYSH  CB      4556    0.226669750    1.139667576    1.441335932
  455 LYSH  CG      4557    0.285207927    1.203272240    1.315103031
  455 LYSH  CD      4558    0.320081684    1.350935873    1.334726100
  455 LYSH  CE      4559    0.354814314    1.427192723    1.206712145
  455 LYSH  NZ      4560    0.385835724    1.566324346    1.242604407
  455 LYSH  HZ1     4561    0.438362890    1.572639340    1.327463190
  455 LYSH  HZ2     4562    0.298206660    1.613733265    1.251175730
  455 LYSH  HZ3     4563    0.442975287    1.604719454    1.170072346
  455 LYSH  C       4564    0.221986711    1.087416125    1.674980179
  455 LYSH  O       4565    0.153550083    1.159526594    1.747413335
  456 THR   N       4566    0.230386572    0.955457979    1.689316047
  456 THR   H       4567    0.276102548    0.902248943    1.618045529
  456 THR   CA      4568    0.155277587    0.878474186    1.789533108
  456 THR   CB      4569    0.159557992    0.726225869    1.774858269
  456 THR   OG1     4570    0.294583926    0.679160842    1.773475185
  456 THR   HG1     4571    0.339431345    0.713091363    1.690790070
  456 THR   CG2     4572    0.080394988    0.683618748    1.651062258
  456 THR   C       4573    0.208333021    0.907550166    1.930074874
  456 THR   O       4574    0.123561872    0.925892730    2.017298828
  457 LEU   N       4575    0.338053033    0.928563042    1.950610285
  457 LEU   H       4576    0.403250311    0.898521966    1.880978997
  457 LEU   CA      4577    0.405466443    0.975464792    2.072535406
  457 LEU   CB      4578    0.558121261    0.968708369    2.064518743
  457 LEU   CG      4579    0.626088778    0.831696932    2.069208211
  457 LEU   CD1     4580    0.776055954    0.837236546    2.039342738
  457 LEU   CD2     4581    0.595089501    0.775991668    2.208306271
  457 LEU   C       4582    0.358416529    1.113901266    2.117623084
  457 LEU   O       4583    0.313057411    1.126928180    2.231214399
  458 ALA   N       4584    0.344924761    1.203003109    2.019800969
  458 ALA   H       4585    0.408646973    1.199926403    1.942785704
  458 ALA   CA      4586    0.275348117    1.331921996    2.032014595
  458 ALA   CB      4587    0.290217904    1.419407266    1.907361321
  458 ALA   C       4588    0.127972934    1.319454291    2.071210982
  458 ALA   O       4589    0.089281143    1.374602996    2.174125678
  459 LEU   N       4590    0.052659443    1.222376162    2.020292009
  459 LEU   H       4591    0.083607742    1.162374186    1.946517584
  459 LEU   CA      4592    7.710259937    1.201309481    2.059513291
  459 LEU   CB      4593    7.621559725    1.122081658    1.963251497
  459 LEU   CG      4594    7.603233891    1.199145123    1.832349386
  459 LEU   CD1     4595    7.559418387    1.102906331    1.721755129
  459 LEU   CD2     4596    7.498864532    1.310281667    1.845226313
  459 LEU   C       4597    7.701714765    1.146539226    2.202118466
  459 LEU   O       4598    7.614153166    1.181543708    2.281106349
  460 ILE   N       4599    7.785901176    1.050930815    2.240369985
  460 ILE   H       4600    7.838634903    0.996459272    2.175148607
  460 ILE   CA      4601    7.790080825    1.000464936    2.378380095
  460 ILE   CB      4602    0.077611037    0.873427333    2.381004925
  460 ILE   CG1     4603    0.009855942    0.768108933    2.293094882
  460 ILE   CG2     4604    0.104628007    0.814388279    2.519545567
  460 ILE   CD      4605    0.098071982    0.680887954    2.203536214
  460 ILE   C       4606    0.040479895    1.110664521    2.473013777
  460 ILE   O       4607    0.002581731    1.111398424    2.590033469
  461 LEU   N       4608    0.126224157    1.200260623    2.424944523
  461 LEU   H       4609    0.190269929    1.174740838    2.352498816
  461 LEU   CA      4610    0.178444560    1.310400598    2.507122698
  461 LEU   CB      4611    0.303893426    1.370510379    2.443416853
  461 LEU   CG      4612    0.437135485    1.351433989    2.516177643
  461 LEU   CD1     4613    0.553568530    1.364479902    2.417761145
  461 LEU   CD2     4614    0.457061247    1.457199340    2.624933614
  461 LEU   C       4615    0.068348662    1.413959079    2.530940707
  461 LEU   O       4616    0.068698330    1.471150462    2.639840441
  462 ARG   N       4617    7.775591455    1.444222919    2.438258423
  462 ARG   H       4618    7.788813953    1.426200598    2.340784270
  462 ARG   CA      4619    7.655029642    1.522948463    2.467901000
  462 ARG   CB      4620    7.570713892    1.535049829    2.340802719
  462 ARG   CG      4621    7.620358966    1.644159018    2.245742385
  462 ARG   CD      4622    7.645244664    1.785308719    2.299255236
  462 ARG   NE      4623    7.580360441    1.882016189    2.209564971
  462 ARG   HE      4624    7.500860371    1.850045287    2.158012882
  462 ARG   CZ      4625    7.589445875    2.010131319    2.247732446
  462 ARG   NH1     4626    7.650187068    2.058677084    2.356860230
  462 ARG   HH11    4627    7.646570011    2.156855126    2.375482386
  462 ARG   HH12    4628    7.690666558    1.997335028    2.424664517
  462 ARG   NH2     4629    7.550514171    2.100836245    2.157107535
  462 ARG   HH21    4630    7.549089583    2.198895779    2.176638909
  462 ARG   HH22    4631    7.537257986    2.064286760    2.064974880
  462 ARG   C       4632    7.565228287    1.454224751    2.570979749
  462 ARG   O       4633    7.521203019    1.520787869    2.664580505
  463 ASN   N       4634    7.536567333    1.324853727    2.559482871
  463 ASN   H       4635    7.551892710    1.277956489    2.472501272
  463 ASN   CA      4636    7.455279099    1.256864155    2.661360771
  463 ASN   CB      4637    7.400667487    1.126603207    2.602559987
  463 ASN   CG      4638    7.317629403    1.134357478    2.474288423
  463 ASN   OD1     4639    7.365050865    1.104787099    2.364729207
  463 ASN   ND2     4640    7.190995990    1.174431777    2.481058258
  463 ASN   HD21    4641    7.136669295    1.158437478    2.398645141
  463 ASN   HD22    4642    7.146664457    1.228579200    2.552483541
  463 ASN   C       4643    7.517833307    1.230828897    2.798536651
  463 ASN   O       4644    7.435282950    1.223268536    2.889422418
  464 ARG   N       4645    7.642419398    1.184741238    2.804936114
  464 ARG   H       4646    7.702288115    1.166581082    2.726931258
  464 ARG   CA      4647    7.695701277    1.157288494    2.939166102
  464 ARG   CB      4648    7.765288805    1.021223944    2.931722707
  464 ARG   CG      4649    7.667461724    0.904995914    2.949898350
  464 ARG   CD      4650    7.751936836    0.777907513    2.961036584
  464 ARG   NE      4651    7.821681969    0.764896061    3.089771508
  464 ARG   HE      4652    7.847684943    0.853702555    3.127682869
  464 ARG   CZ      4653    7.844277918    0.652642494    3.159362547
  464 ARG   NH1     4654    7.812159488    0.528835632    3.119408791
  464 ARG   HH11    4655    7.832468294    0.454116097    3.182683773
  464 ARG   HH12    4656    7.772332146    0.510111718    3.029618402
  464 ARG   NH2     4657    7.910479929    0.664143510    3.275284189
  464 ARG   HH21    4658    7.928405134    0.583044024    3.330961050
  464 ARG   HH22    4659    7.946875366    0.750052046    3.311248338
  464 ARG   C       4660    7.784512293    1.263716155    3.003956293
  464 ARG   O       4661    7.778868628    1.276665851    3.126151554
  465 GLY   N       4662    0.041105950    1.347572650    2.916155682
  465 GLY   H       4663    0.033976387    1.333114277    2.817456742
  465 GLY   CA      4664    0.139226741    1.451211321    2.951406809
  465 GLY   C       4665    0.262108396    1.393104523    3.021665284
  465 GLY   O       4666    0.280166063    1.271979835    3.033261561
  466 ASP   N       4667    0.355685290    1.481235712    3.055782638
  466 ASP   H       4668    0.363820123    1.573063795    3.017021959
  466 ASP   CA      4669    0.480159796    1.447382898    3.126267491
  466 ASP   CB      4670    0.578403309    1.376973857    3.032460148
  466 ASP   CG      4671    0.692415609    1.322263939    3.118587940
  466 ASP   OD1     4672    0.665405192    1.217897783    3.181858553
  466 ASP   OD2     4673    0.797263673    1.388497272    3.134293563
  466 ASP   C       4674    0.550492253    1.577215081    3.166347828
  466 ASP   O       4675    0.557942227    1.666743963    3.082321271
  467 SER   N       4676    0.594165902    1.587076528    3.291590423
  467 SER   H       4677    0.547042944    1.529021771    3.358005795
  467 SER   CA      4678    0.667381132    1.702751867    3.345155700
  467 SER   CB      4679    0.706398998    1.653598375    3.484702096
  467 SER   OG      4680    0.751399524    1.519031941    3.502544145
  467 SER   HG      4681    0.846654719    1.514663626    3.532692070
  467 SER   C       4682    0.796753633    1.748522998    3.277483092
  467 SER   O       4683    0.841867853    1.862813628    3.283199336
  468 ALA   N       4684    0.858299221    1.654263174    3.206657560
  468 ALA   H       4685    0.825250910    1.560252983    3.198238143
  468 ALA   CA      4686    0.979510877    1.683794120    3.128885766
  468 ALA   CB      4687    1.094877178    1.601225614    3.186184530
  468 ALA   C       4688    0.970966912    1.671953755    2.976569659
  468 ALA   O       4689    0.958871888    1.769450358    2.902545625
  469 VAL   N       4690    0.920179238    1.555504240    2.937210391
  469 VAL   H       4691    0.892555502    1.486400019    3.004018593
  469 VAL   CA      4692    0.913781361    1.514636343    2.796147602
  469 VAL   CB      4693    0.874330582    1.367927070    2.778058307
  469 VAL   CG1     4694    0.878251080    1.318183400    2.633427115
  469 VAL   CG2     4695    0.980331292    1.282338812    2.847680889
  469 VAL   C       4696    0.802834197    1.604281310    2.740829074
  469 VAL   O       4697    0.689823611    1.608773658    2.789176261
  470 SER   N       4698    0.836097478    1.687056616    2.642190555
  470 SER   H       4699    0.930378440    1.702006005    2.612430706
  470 SER   CA      4700    0.742403471    1.780172024    2.577680658
  470 SER   CB      4701    0.813918021    1.913807942    2.556746639
  470 SER   OG      4702    0.942249880    1.893918633    2.496869655
  470 SER   HG      4703    0.996867340    1.977626008    2.500039095
  470 SER   C       4704    0.700370403    1.729853096    2.439425603
  470 SER   O       4705    0.761543268    1.641389703    2.379750371
  471 LEU   N       4706    0.605944338    1.806417424    2.385480331
  471 LEU   H       4707    0.569448910    1.885512578    2.434598195
  471 LEU   CA      4708    0.543307806    1.775527404    2.256118619
  471 LEU   CB      4709    0.422938092    1.864927713    2.225602338
  471 LEU   CG      4710    0.310496657    1.830968797    2.323647019
  471 LEU   CD1     4711    0.220143071    1.954217591    2.331039600
  471 LEU   CD2     4712    0.223950129    1.714807049    2.274421626
  471 LEU   C       4713    0.641903314    1.783201248    2.139356260
  471 LEU   O       4714    0.720649009    1.877670753    2.141829966
  472 PRO   N       4715    0.640611642    1.682387863    2.052608200
  472 PRO   CA      4716    0.695886789    1.697965634    1.917281258
  472 PRO   CB      4717    0.675649970    1.560580734    1.853045339
  472 PRO   CG      4718    0.694837601    1.468962742    1.974079451
  472 PRO   CD      4719    0.619792624    1.540833742    2.086392595
  472 PRO   C       4720    0.619046635    1.801603635    1.835013551
  472 PRO   O       4721    0.516064305    1.856739636    1.873556994
  473 ALA   N       4722    0.677516928    1.835242713    1.720381365
  473 ALA   H       4723    0.764286764    1.790919341    1.697876869
  473 ALA   CA      4724    0.636357754    1.939781389    1.625570783
  473 ALA   CB      4725    0.753084023    1.982298374    1.536260524
  473 ALA   C       4726    0.510516751    1.904362951    1.546054557
  473 ALA   O       4727    0.523785442    1.864023772    1.430609918
  474 GLY   N       4728    0.396617355    1.891640546    1.613555279
  474 GLY   H       4729    0.393566200    1.903698887    1.712778771
  474 GLY   CA      4730    0.269170914    1.853747831    1.550835017
  474 GLY   C       4731    0.207425869    1.964728097    1.465496678
  474 GLY   O       4732    0.114365234    2.029792962    1.512790243
  475 VAL   N       4733    0.275959734    1.997044070    1.356190602
  475 VAL   H       4734    0.352727551    2.003613660    1.292432412
  475 VAL   CA      4735    0.236320741    2.108313453    1.268663937
  475 VAL   CB      4736    0.339527034    2.221043287    1.261558777
  475 VAL   CG1     4737    0.361997994    2.291111429    1.395702542
  475 VAL   CG2     4738    0.473567487    2.167673411    1.210592232
  475 VAL   C       4739    0.197858401    2.066693325    1.126530392
  475 VAL   O       4740    0.273891481    1.998409600    1.058070283
  476 GLU   N       4741    0.084484469    2.111017550    1.072933989
  476 GLU   H       4742    0.031824066    2.176680231    1.126944952
  476 GLU   CA      4743    0.027052903    2.077866474    0.941728765
  476 GLU   CB      4744    0.093378981    2.154876708    0.827353900
  476 GLU   CG      4745    0.007441513    2.279103442    0.803077738
  476 GLU   CD      4746    0.044769625    2.349746758    0.672605643
  476 GLU   OE1     4747   -0.030938623    2.323966702    0.576554766
  476 GLU   OE2     4748    0.149778076    2.414826995    0.653557938
  476 GLU   C       4749    0.005442587    1.928354052    0.917405664
  476 GLU   O       4750    0.087283929    1.868137773    0.848076747
  477 PRO   N       4751    7.687920254    1.875009178    0.956999714
  477 PRO   CA      4752    7.587014777    1.939154539    1.042534063
  477 PRO   CB      4753    7.456110160    1.868106294    1.007525734
  477 PRO   CG      4754    7.501807249    1.729242661    0.962397006
  477 PRO   CD      4755    7.638607303    1.750138918    0.897127450
  477 PRO   C       4756    7.620336815    1.920623351    1.190718537
  477 PRO   O       4757    7.727358574    1.865240446    1.215429015
  478 SER   N       4758    7.558929634    2.008132506    1.269849298
  478 SER   H       4759    7.489695938    2.071543968    1.235415331
  478 SER   CA      4760    7.577505612    2.022570321    1.414967069
  478 SER   CB      4761    7.487607936    2.139197292    1.456543480
  478 SER   OG      4762    7.349062431    2.105236690    1.446500659
  478 SER   HG      4763    7.320148080    2.124112695    1.352648164
  478 SER   C       4764    7.534483905    1.897390937    1.491728232
  478 SER   O       4765    7.485388181    1.801815563    1.431848934
  479 LEU   N       4766    7.581264334    1.883644825    1.615468543
  479 LEU   H       4767    7.658314869    1.941619449    1.641985286
  479 LEU   CA      4768    7.553353654    1.777248374    1.712997892
  479 LEU   CB      4769    7.623148502    1.811662015    1.844726620
  479 LEU   CG      4770    7.772823984    1.828416815    1.817830949
  479 LEU   CD1     4771    7.832340140    1.928333261    1.917247081
  479 LEU   CD2     4772    7.835449201    1.692794056    1.850842374
  479 LEU   C       4773    7.405436454    1.749480681    1.740541767
  479 LEU   O       4774    7.357097284    1.637187771    1.726990633
  480 GLU   N       4775    7.331616890    1.859848699    1.748295078
  480 GLU   H       4776    7.381127141    1.943402449    1.772117829
  480 GLU   CA      4777    7.184943973    1.868636758    1.752892410
  480 GLU   CB      4778    7.150289786    2.014692450    1.782487336
  480 GLU   CG      4779    7.208741752    2.063530403    1.915174685
  480 GLU   CD      4780    7.337018354    2.144353872    1.894733692
  480 GLU   OE1     4781    7.447745544    2.088958910    1.877568243
  480 GLU   OE2     4782    7.332941881    2.268771621    1.906075387
  480 GLU   C       4783    7.120095378    1.814727203    1.625213941
  480 GLU   O       4784    7.043519136    1.719195222    1.637054804
  481 GLU   N       4785    7.170925157    1.847328866    1.506707082
  481 GLU   H       4786    7.253383012    1.902315017    1.493332360
  481 GLU   CA      4787    7.127268899    1.797533690    1.375464193
  481 GLU   CB      4788    7.173213621    1.886245031    1.259567045
  481 GLU   CG      4789    7.077108394    2.002677456    1.234719176
  481 GLU   CD      4790    7.145432114    2.123297067    1.169984453
  481 GLU   OE1     4791    7.084951178    2.209633108    1.102804354
  481 GLU   OE2     4792    7.270053895    2.122533716    1.179718148
  481 GLU   C       4793    7.163394901    1.651725318    1.346394606
  481 GLU   O       4794    7.078745279    1.572748297    1.304848291
  482 LEU   N       4795    7.287256135    1.621073754    1.383944664
  482 LEU   H       4796    7.365706011    1.683058258    1.386168092
  482 LEU   CA      4797    7.333510783    1.481557984    1.381110182
  482 LEU   CB      4798    7.482652932    1.461645034    1.408893962
  482 LEU   CG      4799    7.572812792    1.493217129    1.289380609
  482 LEU   CD1     4800    7.723091974    1.482695521    1.316061112
  482 LEU   CD2     4801    7.532641031    1.399435126    1.175355112
  482 LEU   C       4802    7.255244301    1.377132113    1.460993191
  482 LEU   O       4803    7.223022743    1.265735243    1.419975835
  483 SER   N       4804    7.214780127    1.414114244    1.582170756
  483 SER   H       4805    7.256957108    1.493307168    1.626332325
  483 SER   CA      4806    7.102979324    1.347894371    1.650923062
  483 SER   CB      4807    7.066878134    1.417423159    1.782355394
  483 SER   OG      4808    6.963136489    1.351845992    1.855759456
  483 SER   HG      4809    6.990952469    1.260112193    1.884256708
  483 SER   C       4810    6.971876165    1.321765629    1.576503382
  483 SER   O       4811    6.942430794    1.204686037    1.552894374
  484 GLU   N       4812    6.918563080    1.431391904    1.523294232
  484 GLU   H       4813    6.972368092    1.514804548    1.535507913
  484 GLU   CA      4814    6.799660364    1.441288173    1.437414845
  484 GLU   CB      4815    6.764310147    1.587778973    1.410960246
  484 GLU   CG      4816    6.619266265    1.618313463    1.373010949
  484 GLU   CD      4817    6.566769896    1.729594549    1.463950528
  484 GLU   OE1     4818    6.536642622    1.841528008    1.417171474
  484 GLU   OE2     4819    6.542138461    1.700593037    1.583011308
  484 GLU   C       4820    6.802876776    1.356933075    1.309801224
  484 GLU   O       4821    6.704015507    1.300923838    1.262700901
  485 LEU   N       4822    6.924965975    1.347984966    1.257777694
  485 LEU   H       4823    7.000245166    1.411452196    1.275297074
  485 LEU   CA      4824    6.958510298    1.258210248    1.146307051
  485 LEU   CB      4825    7.078572407    1.310064716    1.066874757
  485 LEU   CG      4826    7.062484924    1.445357355    0.997252875
  485 LEU   CD1     4827    7.200342861    1.497425158    0.956138762
  485 LEU   CD2     4828    6.967604465    1.427697770    0.878525112
  485 LEU   C       4829    6.981617539    1.112206248    1.185794104
  485 LEU   O       4830    6.957807413    1.021135045    1.106622522
  486 TRP   N       4831    7.047383819    1.084793432    1.298110743
  486 TRP   H       4832    7.106796556    1.150937538    1.343900491
  486 TRP   CA      4833    7.082583927    0.948112957    1.339179907
  486 TRP   CB      4834    7.224518465    0.938394414    1.395504588
  486 TRP   CG      4835    7.325037835    0.961412356    1.282478989
  486 TRP   CD1     4836    7.303251728    0.979467657    1.152530244
  486 TRP   HD1     4837    7.211462052    0.959448098    1.097267322
  486 TRP   CD2     4838    7.462668208    0.966450219    1.301197461
  486 TRP   NE1     4839    7.418027990    1.006137896    1.090853589
  486 TRP   HE1     4840    7.423274227    1.032664795    0.994578890
  486 TRP   CE2     4841    7.518651542    0.993433959    1.176876714
  486 TRP   CE3     4842    7.550500799    0.952635207    1.408045667
  486 TRP   HE3     4843    7.514081906    0.908667129    1.500897657
  486 TRP   CZ2     4844    7.655765958    1.000263735    1.155104629
  486 TRP   HZ2     4845    7.694796923    1.027985787    1.057186766
  486 TRP   CZ3     4846    7.687891411    0.962605592    1.389423531
  486 TRP   HZ3     4847    7.750955081    0.951220971    1.477596004
  486 TRP   CH2     4848    7.741720230    0.979923186    1.262444135
  486 TRP   HH2     4849    7.844501535    0.950868033    1.240680620
  486 TRP   C       4850    6.996776242    0.879587764    1.445737113
  486 TRP   O       4851    7.022545922    0.764477632    1.480609071
  487 ARG   N       4852    6.881584048    0.934633510    1.483033356
  487 ARG   H       4853    6.859041290    1.029595683    1.461223803
  487 ARG   CA      4854    6.776842802    0.877165433    1.568690070
  487 ARG   CB      4855    6.666462779    0.980499608    1.592146368
  487 ARG   CG      4856    6.599837864    1.009483633    1.457503642
  487 ARG   CD      4857    6.460011949    1.067756790    1.479021942
  487 ARG   NE      4858    6.400008410    1.100926448    1.349004060
  487 ARG   HE      4859    6.430039815    1.190021617    1.314942667
  487 ARG   CZ      4860    6.342394486    1.008578568    1.270869422
  487 ARG   NH1     4861    6.344240560    0.875632061    1.287504597
  487 ARG   HH11    4862    6.286080737    0.817051968    1.231073541
  487 ARG   HH12    4863    6.406603231    0.828233579    1.349657829
  487 ARG   NH2     4864    6.265076101    1.054387776    1.171475499
  487 ARG   HH21    4865    6.210375328    0.991144547    1.116629699
  487 ARG   HH22    4866    6.254870575    1.150952981    1.147579434
  487 ARG   C       4867    6.721974623    0.736474454    1.544072197
  487 ARG   O       4868    6.720496957    0.674487504    1.437843866
  488 PHE   N       4869    6.665921754    0.680931540    1.651143056
  488 PHE   H       4870    6.710861859    0.683731773    1.740440229
  488 PHE   CA      4871    6.570092815    0.571203569    1.631413466
  488 PHE   CB      4872    6.526809161    0.525691475    1.770927674
  488 PHE   CG      4873    6.607562040    0.400816780    1.806904545
  488 PHE   CD1     4874    6.541850645    0.278382554    1.810308184
  488 PHE   HD1     4875    6.433783711    0.285269022    1.797879743
  488 PHE   CD2     4876    6.736424532    0.416902357    1.856470065
  488 PHE   HD2     4877    6.774667120    0.514560784    1.886140502
  488 PHE   CE1     4878    6.604618568    0.167525474    1.865881728
  488 PHE   HE1     4879    6.554333536    0.073707861    1.889348482
  488 PHE   CE2     4880    6.807917365    0.304334499    1.895645668
  488 PHE   HE2     4881    6.911170280    0.314405507    1.929088578
  488 PHE   CZ      4882    6.736486487    0.185539297    1.905939796
  488 PHE   HZ      4883    6.781337142    0.105157942    1.964320217
  488 PHE   C       4884    6.448367161    0.587156958    1.540081037
  488 PHE   O       4885    6.407227043    0.700774295    1.517079129
  489 PRO   N       4886    6.390814301    0.479487029    1.487318539
  489 PRO   CA      4887    6.257891131    0.486861100    1.424962151
  489 PRO   CB      4888    6.230182375    0.341615354    1.385610799
  489 PRO   CG      4889    6.368220457    0.290168012    1.344286115
  489 PRO   CD      4890    6.456857222    0.352981598    1.452027821
  489 PRO   C       4891    6.138107530    0.541318208    1.503050554
  489 PRO   O       4892    6.134422110    0.532007306    1.625649420
  490 VAL   N       4893    6.045983360    0.598968331    1.426380419
  490 VAL   H       4894    6.055428752    0.602167796    1.326881578
  490 VAL   CA      4895    5.942982676    0.684543939    1.487034427
  490 VAL   CB      4896    5.886705844    0.777938809    1.379701573
  490 VAL   CG1     4897    5.986717105    0.890788896    1.353743695
  490 VAL   CG2     4898    5.838175801    0.701035518    1.256653208
  490 VAL   C       4899    5.836608254    0.627995412    1.581351889
  490 VAL   O       4900    5.807368419    0.698166136    1.678060539
  491 GLU   N       4901    5.816271035    0.496863601    1.572278042
  491 GLU   H       4902    5.845675422    0.448986947    1.489543585
  491 GLU   CA      4903    5.743475574    0.419011486    1.673514901
  491 GLU   CB      4904    5.693135097    0.283400534    1.623648283
  491 GLU   CG      4905    5.597338563    0.316596839    1.509062916
  491 GLU   CD      4906    5.553032248    0.191173308    1.433484352
  491 GLU   OE1     4907    5.628757125    0.152072993    1.342047277
  491 GLU   OE2     4908    5.446111224    0.142243074    1.475896090
  491 GLU   C       4909    5.827647722    0.398041441    1.799562553
  491 GLU   O       4910    5.774968532    0.414152360    1.909541816
  492 LEU   N       4911    5.960475635    0.396245741    1.792957551
  492 LEU   H       4912    6.034290931    0.436048856    1.738474012
  492 LEU   CA      4913    6.040928530    0.354501085    1.908703353
  492 LEU   CB      4914    6.153418889    0.268837853    1.850241706
  492 LEU   CG      4915    6.111196602    0.135193700    1.788867293
  492 LEU   CD1     4916    6.224888857    0.088609014    1.697676191
  492 LEU   CD2     4917    6.072132832    0.031617417    1.894490955
  492 LEU   C       4918    6.086853393    0.466122727    2.002733828
  492 LEU   O       4919    6.109856762    0.442145615    2.121160882
  493 LEU   N       4920    6.062880044    0.589962956    1.960544809
  493 LEU   H       4921    5.992441206    0.599166936    1.890150677
  493 LEU   CA      4922    6.120640982    0.705699635    2.030406424
  493 LEU   CB      4923    6.099839576    0.830559289    1.944435102
  493 LEU   CG      4924    6.201923336    0.831484642    1.830473508
  493 LEU   CD1     4925    6.150104708    0.924155291    1.720309922
  493 LEU   CD2     4926    6.344968802    0.871366421    1.867317833
  493 LEU   C       4927    6.073720892    0.742906359    2.171211426
  493 LEU   O       4928    5.956848746    0.720746320    2.202518055
  494 GLN   N       4929    6.162958055    0.793033535    2.256140972
  494 GLN   H       4930    6.259487877    0.791906772    2.230035325
  494 GLN   CA      4931    6.134803503    0.849093082    2.389088852
  494 GLN   CB      4932    6.254005432    0.873659067    2.481828325
  494 GLN   CG      4933    6.317728951    0.737332762    2.509394542
  494 GLN   CD      4934    6.452435503    0.761373764    2.577823638
  494 GLN   OE1     4935    6.461169427    0.760679303    2.700506931
  494 GLN   NE2     4936    6.553107664    0.772892795    2.491676239
  494 GLN   HE21    4937    6.648557734    0.792405376    2.514209429
  494 GLN   HE22    4938    6.530028846    0.786983347    2.395401404
  494 GLN   C       4939    6.075439164    0.989812998    2.379877347
  494 GLN   O       4940    6.129035655    1.073160144    2.306991948
  495 ASP   N       4941    5.966177579    1.017289352    2.450569848
  495 ASP   H       4942    5.920437036    0.954528464    2.513579422
  495 ASP   CA      4943    5.895338508    1.145923365    2.457102409
  495 ASP   CB      4944    5.760407530    1.128863349    2.527153981
  495 ASP   CG      4945    5.668169939    1.053137047    2.431416907
  495 ASP   OD1     4946    5.580003957    1.116908982    2.369895205
  495 ASP   OD2     4947    5.660472269    0.928475598    2.426644950
  495 ASP   C       4948    5.979047677    1.242629861    2.541054758
  495 ASP   O1      4949    6.028410418    1.219409454    2.653523213
  495 ASP   O2      4950    5.979183461    1.358797480    2.494933455
  496 FADO  C9A     4951    7.744327934    8.290074947   11.216275270
  496 FADO  N10     4952    7.798247302    8.381343945   11.307739347
  496 FADO  C10     4953    0.064398674    8.495781752   11.258446425
  496 FADO  N1      4954    0.134278429    8.579079135   11.346650972
  496 FADO  C2      4955    0.185247025    0.175997760   11.301585394
  496 FADO  O2      4956    0.192217217    0.266373282   11.384734806
  496 FADO  N3      4957    0.182860557    0.203409741   11.164311577
  496 FADO  H3      4958    0.239543516    0.277943061   11.129192812
  496 FADO  C4      4959    0.122620289    0.115686194   11.073326258
  496 FADO  O4      4960    0.115403836    0.141699730   10.953319308
  496 FADO  C4X     4961    0.066248448    8.523900591   11.122332715
  496 FADO  N5      4962    0.010390553    8.431583795   11.033112351
  496 FADO  C5X     4963   -0.055800775    8.317474210   11.080018649
  496 FADO  C6      4964    7.708347089    8.218053701   10.988855216
  496 FADO  H6      4965    7.706823347    8.241577792   10.882434748
  496 FADO  C7      4966    7.687142999    8.087350944   11.031172478
  496 FADO  C7M     4967    7.640805264    7.978955356   10.933622217
  496 FADO  C8      4968    7.687696072    8.059203574   11.167291734
  496 FADO  C8M     4969    7.628988289    7.930641066   11.225912680
  496 FADO  C9      4970    7.716679953    8.160409753   11.258071439
  496 FADO  H9      4971    7.708422536    8.138914432   11.364611508
  496 FADO  C1'     4972    7.774034149    8.370354022    0.129746025
  496 FADO  C2'     4973    0.066756725    8.327386265    0.245455106
  496 FADO  O2'     4974    0.157931618    8.227520766    0.198911185
  496 FADO  HB      4975    0.183786579    8.182177423    0.284207835
  496 FADO  C3'     4976    7.781488059    8.290012756    0.368456537
  496 FADO  O3'     4977    7.705885521    8.405141714    0.406949565
  496 FADO  HG      4978    7.634890114    8.415495042    0.337281844
  496 FADO  C4'     4979    0.078442410    8.245780074    0.480230033
  496 FADO  O4'     4980    0.135800922    8.118360538    0.449884450
  496 FADO  HD      4981    0.157244325    8.079338617    0.539424906
  496 FADO  C5'     4982    7.788141043    8.220039190    0.602711080
  496 FADO  O5'     4983    0.064506347    8.203545390    0.723902789
  496 FADO  P       4984    0.012852151    8.112038690    0.845880284
  496 FADO  O3P     4985   -0.002976795    7.960652966    0.793412680
  496 FADO  O1P     4986    0.107715685    8.134808870    0.957163034
  496 FADO  O2P     4987   -0.127886258    8.147246472    0.875135093
  496 FADO  PA      4988    0.132291901    7.877679984    0.766264569
  496 FADO  O1A     4989    0.226232140    7.963877016    0.691119118
  496 FADO  O2A     4990    0.092472086    7.752070303    0.698891503
  496 FADO  O5B     4991    0.177657169    7.833032192    0.914151778
  496 FADO  C5B     4992    0.097785469    7.730990672    0.975798539
  496 FADO  C4B     4993    0.123943659    7.689671894    1.119729535
  496 FADO  O4B     4994    0.016576436    7.603831739    1.160923610
  496 FADO  C1B     4995    0.079143038    7.505483570    1.244641745
  496 FADO  N9A     4996    7.785609252    7.402886208    1.299925853
  496 FADO  C4A     4997    7.722201469    7.412150101    1.416473022
  496 FADO  N3A     4998    7.726215078    7.503182845    1.514722488
  496 FADO  C2A     4999    7.647936952    7.492587788    1.620483984
  496 FADO  H2A     5000    7.651212362    7.567209475    1.699868453
  496 FADO  N1A     5001    7.567269178    7.388878717    1.633077941
  496 FADO  C6A     5002    7.552106041    7.295960454    1.537734979
  496 FADO  N6A     5003    7.485923892    7.185208823    1.570013401
  496 FADO  H61     5004    7.424797336    7.203616749    1.646979824
  496 FADO  H62     5005    7.520395444    7.092529043    1.555136024
  496 FADO  C5A     5006    7.631425801    7.307179459    1.424141227
  496 FADO  N7A     5007    7.646581956    7.244346317    1.307915146
  496 FADO  C8A     5008    7.736027249    7.302323402    1.228378400
  496 FADO  H8      5009    7.737137009    7.291979916    1.119881535
  496 FADO  C2B     5010    0.203579920    7.462688719    1.168545097
  496 FADO  O2B     5011    0.284694278    7.368715571    1.240544302
  496 FADO  H2B     5012    0.341988398    7.413091830    1.309459668
  496 FADO  C3B     5013    0.248481457    7.603615409    1.133508579
  496 FADO  O3B     5014    0.339740088    7.673473917    1.219456434
  496 FADO  H3B     5015    0.341319853    7.621948944    1.305151485
  497 EDSR  CD1     5016    7.312158471    0.664691242   10.776974969
  497 EDSR  HD1     5017    7.256883762    0.598972309   10.844107285
  497 EDSR  CE1     5018    7.257527475    0.791135115   10.758361613
  497 EDSR  OE1     5019    7.141158356    0.820908716   10.822143050
  497 EDSR  HE1     5020    7.111977009    0.908971340   10.784824972
  497 EDSR  dHE1    5021    7.168775652    0.815461821   10.816767518
  497 EDSR  CZ      5022    7.306483163    0.880641787   10.663960805
  497 EDSR  OH      5023    7.239082769    0.994958075   10.634248298
  497 EDSR  H       5024    7.158487100    0.997669019   10.693391205
  497 EDSR  CE2     5025    7.417516216    0.842321307   10.589643772
  497 EDSR  HE2     5026    7.465036424    0.908565750   10.517293769
  497 EDSR  CD2     5027    7.476504556    0.717789953   10.607857908
  497 EDSR  HD2     5028    7.577705696    0.704658565   10.569583528
  497 EDSR  CG      5029    7.422483217    0.629133137   10.700278014
  497 EDSR  CB      5030    7.450624624    0.479001358   10.691471852
  497 EDSR  CM      5031    7.684043194    0.507803109   10.784264865
  497 EDSR  OM1     5032    7.694391917    0.607576173   10.858832930
  497 EDSR  OM2     5033    7.773218574    0.454678524   10.714628326
  497 EDSR  CA      5034    7.550766352    0.433925903   10.797993683
  497 EDSR  N       5035    7.553416589    0.288275191   10.778356545
  497 EDSR  HN1     5036    7.596597232    0.263631376   10.691591743
  497 EDSR  HN2     5037    7.459501198    0.254327970   10.773294741
  497 EDSR  CH4     5038    7.625059607    0.238632573   10.896714751
  498 NA+   NA      5039    5.607558166    0.969269362    1.983298380
  499 NA+   NA      5040    7.326475976    3.704539891    4.074105255
  500 NA+   NA      5041    3.245632324    2.531795709   11.214903241
  501 NA+   NA      5042    0.403620409    3.632904653    9.838309121
  502 NA+   NA      5043    6.797237592    8.523947559    8.476010981
  503 NA+   NA      5044    0.271764846    3.880820543    7.455547160
  504 NA+   NA      5045    5.622683336    1.580208667    2.473519787
  505 NA+   NA      5046    6.339990180    3.493554707    8.091554725
  506 NA+   NA      5047    5.107374056    6.512465750    2.527418075
  507 NA+   NA      5048    7.451100180    7.778446964    4.870654315
  508 NA+   NA      5049    5.038782034    1.607442721    2.877004773
  509 NA+   NA      5050    6.915590750    7.980029938   10.638034260
  510 NA+   NA      5051    1.380572852    5.672042375    3.014434736
  511 NA+   NA      5052    0.697057006    1.473813077    8.143577691
  512 NA+   NA      5053    1.895108772    5.266735162    0.315320789
  513 CL-   CL      5054    0.510740299    3.811056361    8.613281571
    1 SOLV  OW      5055    1.753889084    3.358820078   11.135047128
    1 SOLV  HW1     5056    1.715957134    3.266334098   11.132303345
    1 SOLV  HW2     5057    1.756664636    3.390914106   11.229716540
    2 SOLV  OW      5058    3.357737657    0.038584566    8.033497014
    2 SOLV  HW1     5059    3.278439096    0.046741006    8.093872754
    2 SOLV  HW2     5060    3.440655892    0.028749577    8.088522875
    3 SOLV  OW      5061    3.797594784    3.462279283    7.026288799
    3 SOLV  HW1     5062    3.875291409    3.429545577    7.080064630
    3 SOLV  HW2     5063    3.761916845    3.387480876    6.970321899
    4 SOLV  OW      5064    3.279036335    8.100027190    1.428473803
    4 SOLV  HW1     5065    3.322817413    8.146401757    1.351450115
    4 SOLV  HW2     5066    3.205078593    8.157135609    1.464095595
    5 SOLV  OW      5067    1.877800446    6.182701143    1.176477438
    5 SOLV  HW1     5068    1.933329609    6.100667680    1.162800664
    5 SOLV  HW2     5069    1.800690927    6.161149278    1.236391361
    6 SOLV  OW      5070    4.848519912    3.882850476    6.480983102
    6 SOLV  HW1     5071    4.829270219    3.933030714    6.565312299
    6 SOLV  HW2     5072    4.906580128    3.938528889    6.421577727
    7 SOLV  OW      5073    3.856832789    2.571850967    0.687180782
    7 SOLV  HW1     5074    3.806066279    2.486280800    0.677155809
    7 SOLV  HW2     5075    3.924971444    2.561885062    0.759691620
    8 SOLV  OW      5076    0.386498945    4.635607205    0.376918176
    8 SOLV  HW1     5077    0.410266049    4.553263082    0.428441099
    8 SOLV  HW2     5078    0.309329196    4.615964836    0.316428294
    9 SOLV  OW      5079    4.311013132    4.804617982    4.578146854
    9 SOLV  HW1     5080    4.381615368    4.825501559    4.510476930
    9 SOLV  HW2     5081    4.342671330    4.730731050    4.637632338
   10 SOLV  OW      5082    5.513159212    5.360922652    5.191352310
   10 SOLV  HW1     5083    5.488790667    5.272434478    5.151653200
   10 SOLV  HW2     5084    5.583661312    5.347900695    5.261065006
   11 SOLV  OW      5085    4.956936796    6.223033493    5.804137000
   11 SOLV  HW1     5086    4.904245532    6.214689789    5.888718444
   11 SOLV  HW2     5087    4.895319133    6.245043122    5.728513426
   12 SOLV  OW      5088    5.657502706    0.215901163    5.052993127
   12 SOLV  HW1     5089    5.671142167    0.179612276    4.960813277
   12 SOLV  HW2     5090    5.630952153    0.141628873    5.114464163
   13 SOLV  OW      5091    2.070038815    1.777544756   11.252525766
   13 SOLV  HW1     5092    2.095961850    1.873903015   11.245960629
   13 SOLV  HW2     5093    1.997412165    1.758000496   11.186621281
   14 SOLV  OW      5094    7.634907646    5.550689690    3.769553875
   14 SOLV  HW1     5095    7.661833113    5.616614627    3.839760336
   14 SOLV  HW2     5096    7.632922482    5.458851732    3.809074409
   15 SOLV  OW      5097    2.649628654    4.106068145    3.509319307
   15 SOLV  HW1     5098    2.690595676    4.059675667    3.430773434
   15 SOLV  HW2     5099    2.696781689    4.192828737    3.525105729
   16 SOLV  OW      5100    7.620301531    3.485707027    0.679619867
   16 SOLV  HW1     5101    7.597456065    3.463466370    0.584838510
   16 SOLV  HW2     5102    7.576416905    3.419901538    0.740806707
   17 SOLV  OW      5103    3.126583980    5.819535468    9.199129021
   17 SOLV  HW1     5104    3.109712753    5.827655058    9.100897387
   17 SOLV  HW2     5105    3.174616303    5.733820819    9.217727354
   18 SOLV  OW      5106    1.537171664    1.138779019    2.912397137
   18 SOLV  HW1     5107    1.506164110    1.055299070    2.957890777
   18 SOLV  HW2     5108    1.458332894    1.187578335    2.874939164
   19 SOLV  OW      5109    6.607708091    1.920080440    4.056723565
   19 SOLV  HW1     5110    6.608694311    2.015100454    4.087872501
   19 SOLV  HW2     5111    6.694122141    1.876090507    4.081168165
   20 SOLV  OW      5112    0.101098009    4.911465593   10.740330796
   20 SOLV  HW1     5113    0.179883359    4.959569680   10.701874563
   20 SOLV  HW2     5114    0.027114840    4.976652386   10.756979579
   21 SOLV  OW      5115    3.077588684    6.426323406    9.655592253
   21 SOLV  HW1     5116    3.159334614    6.471107750    9.619370481
   21 SOLV  HW2     5117    3.072108390    6.333057320    9.619935295
   22 SOLV  OW      5118    0.426873734    3.511142733    0.227707974
   22 SOLV  HW1     5119    0.338779309    3.468056169    0.208139142
   22 SOLV  HW2     5120    0.471367624    3.463183128    0.303339967
   23 SOLV  OW      5121    3.065358755    3.782483086    4.653470020
   23 SOLV  HW1     5122    3.010512185    3.852682395    4.698901194
   23 SOLV  HW2     5123    3.079562076    3.705681962    4.715919526
   24 SOLV  OW      5124    6.199993154    3.999675913    0.286212350
   24 SOLV  HW1     5125    6.172232029    3.957230696    0.200028091
   24 SOLV  HW2     5126    6.119233086    4.015910563    0.342906993
   25 SOLV  OW      5127    1.884871947    7.041597503    9.573908074
   25 SOLV  HW1     5128    1.961334159    7.102514334    9.552867975
   25 SOLV  HW2     5129    1.891830199    6.958883473    9.518140731
   26 SOLV  OW      5130    0.609001120    2.708442036    2.623763079
   26 SOLV  HW1     5131    0.536282023    2.654457350    2.666161089
   26 SOLV  HW2     5132    0.659478785    2.651343839    2.559018792
   27 SOLV  OW      5133    1.542596168    6.329748067   10.064436223
   27 SOLV  HW1     5134    1.493390944    6.407895542   10.026071424
   27 SOLV  HW2     5135    1.625781789    6.313429971   10.011390192
   28 SOLV  OW      5136    1.808856413    2.690390635   10.577417460
   28 SOLV  HW1     5137    1.849160272    2.648625150   10.658850108
   28 SOLV  HW2     5138    1.715556113    2.656509897   10.565285223
   29 SOLV  OW      5139    4.198371467    3.919752218    8.870973474
   29 SOLV  HW1     5140    4.220561817    3.833452729    8.916360779
   29 SOLV  HW2     5141    4.101004816    3.921381334    8.848234045
   30 SOLV  OW      5142    5.677234243    8.425358443    8.872383244
   30 SOLV  HW1     5143    5.725368133    8.361367157    8.812481004
   30 SOLV  HW2     5144    5.691127620    8.398635111    8.967739786
   31 SOLV  OW      5145    6.400517290    0.226265228    1.040576830
   31 SOLV  HW1     5146    6.421895586    0.321870411    1.060642631
   31 SOLV  HW2     5147    6.464473126    0.166858690    1.089367563
   32 SOLV  OW      5148    6.470571639    0.467072153    5.300648721
   32 SOLV  HW1     5149    6.512946404    0.553673779    5.327191883
   32 SOLV  HW2     5150    6.541560233    0.402389914    5.272776613
   33 SOLV  OW      5151    1.394624894    1.396930523    5.398560159
   33 SOLV  HW1     5152    1.391259136    1.495948462    5.384990316
   33 SOLV  HW2     5153    1.326860914    1.352892310    5.339664523
   34 SOLV  OW      5154    1.025544169    4.819502466    9.445298669
   34 SOLV  HW1     5155    1.079583095    4.812196361    9.529122419
   34 SOLV  HW2     5156    0.985209613    4.730562965    9.423783759
   35 SOLV  OW      5157    6.973896559    5.405998820    8.241115897
   35 SOLV  HW1     5158    7.063215980    5.442733431    8.267050853
   35 SOLV  HW2     5159    6.977754651    5.372292128    8.147046816
   36 SOLV  OW      5160    5.678225827    7.279788229    8.609147937
   36 SOLV  HW1     5161    5.709952690    7.190876623    8.642134844
   36 SOLV  HW2     5162    5.756883995    7.335354585    8.582216629
   37 SOLV  OW      5163    3.192307692    3.631289344    9.220780068
   37 SOLV  HW1     5164    3.145141067    3.710189269    9.181408307
   37 SOLV  HW2     5165    3.265849393    3.662911780    9.280710680
   38 SOLV  OW      5166    5.202610414    6.325127750   10.075326597
   38 SOLV  HW1     5167    5.103424867    6.313710590   10.080976049
   38 SOLV  HW2     5168    5.239970398    6.259890174   10.009384971
   39 SOLV  OW      5169    6.060996439    0.069731441    5.271132477
   39 SOLV  HW1     5170    6.026936768   -0.009773329    5.220943418
   39 SOLV  HW2     5171    6.058142686    0.150261927    5.211914975
   40 SOLV  OW      5172    0.640404806    2.894460655    8.687563395
   40 SOLV  HW1     5173    0.691811113    2.949865840    8.622083109
   40 SOLV  HW2     5174    0.698847625    2.821126616    8.722299580
   41 SOLV  OW      5175    3.255214962    3.131928137    3.693663033
   41 SOLV  HW1     5176    3.207719081    3.044283250    3.701570907
   41 SOLV  HW2     5177    3.315542541    3.144374789    3.772439219
   42 SOLV  OW      5178    0.097596017    3.317217671    6.208225826
   42 SOLV  HW1     5179    0.067010644    3.269310041    6.290502238
   42 SOLV  HW2     5180    0.182879493    3.365692261    6.227641221
   43 SOLV  OW      5181    3.537806059    4.134736096    0.912944763
   43 SOLV  HW1     5182    3.555851260    4.221245394    0.959747978
   43 SOLV  HW2     5183    3.583829703    4.060369942    0.961438188
   44 SOLV  OW      5184    1.388958156    5.639611310    0.459292339
   44 SOLV  HW1     5185    1.419605578    5.546416988    0.439912589
   44 SOLV  HW2     5186    1.310602303    5.636704270    0.521356293
   45 SOLV  OW      5187    1.680131494    6.091301160    2.083663494
   45 SOLV  HW1     5188    1.717745751    5.999100567    2.092843332
   45 SOLV  HW2     5189    1.668948343    6.113241409    1.986742925
   46 SOLV  OW      5190    7.767909883    7.962489181    7.614111477
   46 SOLV  HW1     5191    7.760709655    7.989523426    7.710118426
   46 SOLV  HW2     5192    7.772288455    8.044248432    7.556698329
   47 SOLV  OW      5193    2.702211200    3.552288807    1.631332655
   47 SOLV  HW1     5194    2.649285331    3.530357618    1.713295307
   47 SOLV  HW2     5195    2.791848314    3.508293391    1.636773848
   48 SOLV  OW      5196    1.691203543    3.390586996   10.681314759
   48 SOLV  HW1     5197    1.595849266    3.420634914   10.683481449
   48 SOLV  HW2     5198    1.750118849    3.464216912   10.714596232
   49 SOLV  OW      5199    3.826364777    6.047207754    9.917461897
   49 SOLV  HW1     5200    3.899097762    6.000247361    9.867415055
   49 SOLV  HW2     5201    3.840491089    6.035326154   10.015743599
   50 SOLV  OW      5202    3.594511818    4.050642933   10.154572348
   50 SOLV  HW1     5203    3.609274708    4.090009687   10.245304639
   50 SOLV  HW2     5204    3.636618004    4.109413638   10.085484548
   51 SOLV  OW      5205    1.298952447    5.434680360    2.979583309
   51 SOLV  HW1     5206    1.319197896    5.337719021    2.993317661
   51 SOLV  HW2     5207    1.202297953    5.445588258    2.956368235
   52 SOLV  OW      5208    2.481313583    2.717330526    9.585054986
   52 SOLV  HW1     5209    2.490730410    2.727341015    9.486003787
   52 SOLV  HW2     5210    2.480754730    2.620201102    9.608837616
   53 SOLV  OW      5211    0.910149005    5.478742772    4.544858825
   53 SOLV  HW1     5212    0.838065175    5.520652263    4.600063738
   53 SOLV  HW2     5213    0.897475796    5.379562470    4.543225179
   54 SOLV  OW      5214    2.083028585    3.498077385    0.835340585
   54 SOLV  HW1     5215    2.169526916    3.448388766    0.842348071
   54 SOLV  HW2     5216    2.008105247    3.432999311    0.823038892
   55 SOLV  OW      5217    5.564707258    0.748324885    1.832271759
   55 SOLV  HW1     5218    5.526023097    0.663722699    1.868959998
   55 SOLV  HW2     5219    5.652462533    0.728638886    1.788551478
   56 SOLV  OW      5220    3.712151932    2.433564264   10.499354207
   56 SOLV  HW1     5221    3.729239644    2.461696248   10.404926306
   56 SOLV  HW2     5222    3.798980235    2.427669121   10.548610035
   57 SOLV  OW      5223    3.784977424    4.536652208   10.140925734
   57 SOLV  HW1     5224    3.699109710    4.499937386   10.105165421
   57 SOLV  HW2     5225    3.859633256    4.473642179   10.119565319
   58 SOLV  OW      5226    2.011414499    7.729578716    5.246113764
   58 SOLV  HW1     5227    2.000474892    7.805349871    5.310449640
   58 SOLV  HW2     5228    1.932094719    7.668984823    5.252180092
   59 SOLV  OW      5229    4.841996536    3.554014720    9.288525570
   59 SOLV  HW1     5230    4.869791635    3.567261744    9.383667536
   59 SOLV  HW2     5231    4.921638658    3.528258817    9.233809892
   60 SOLV  OW      5232    5.136467086    3.498407833    1.790568143
   60 SOLV  HW1     5233    5.101651985    3.489003643    1.883839236
   60 SOLV  HW2     5234    5.202867907    3.425899677    1.772305146
   61 SOLV  OW      5235    6.499168779    3.787094344    3.409805695
   61 SOLV  HW1     5236    6.564788540    3.843787229    3.459605178
   61 SOLV  HW2     5237    6.444884043    3.733984178    3.474863025
   62 SOLV  OW      5238    6.015831221    8.109313690    9.508387257
   62 SOLV  HW1     5239    5.945022395    8.115793734    9.578701722
   62 SOLV  HW2     5240    6.090018799    8.050772941    9.541086034
   63 SOLV  OW      5241    3.727337778    7.310134051    0.091810361
   63 SOLV  HW1     5242    3.672204629    7.227875163    0.105733347
   63 SOLV  HW2     5243    3.667296540    7.387422861    0.071279353
   64 SOLV  OW      5244    4.442817944    4.761475866    3.637489186
   64 SOLV  HW1     5245    4.444656629    4.685290578    3.702238718
   64 SOLV  HW2     5246    4.424222948    4.846553937    3.686642316
   65 SOLV  OW      5247    3.200725066    5.190258441   10.509235592
   65 SOLV  HW1     5248    3.145142498    5.151736166   10.435569913
   65 SOLV  HW2     5249    3.185771441    5.289013165   10.514124905
   66 SOLV  OW      5250    3.737861344    4.100708491    5.946632748
   66 SOLV  HW1     5251    3.775546531    4.091683864    5.854446222
   66 SOLV  HW2     5252    3.724453626    4.009854726    5.986204066
   67 SOLV  OW      5253    5.030697366    6.786106991    8.801090786
   67 SOLV  HW1     5254    4.991877544    6.830066049    8.720092776
   67 SOLV  HW2     5255    5.101414520    6.844951963    8.840287070
   68 SOLV  OW      5256    5.016545781    0.420433000   10.073806319
   68 SOLV  HW1     5257    5.083373610    0.483916081   10.112587517
   68 SOLV  HW2     5258    5.051055230    0.384589092    9.987063371
   69 SOLV  OW      5259    5.016663798    1.892738575    2.906800972
   69 SOLV  HW1     5260    4.980178335    1.935327082    2.824005761
   69 SOLV  HW2     5261    4.956781109    1.913529645    2.984143307
   70 SOLV  OW      5262    2.774616359    2.225222018    0.665501839
   70 SOLV  HW1     5263    2.783566361    2.286449151    0.586945178
   70 SOLV  HW2     5264    2.834514546    2.146112047    0.653099116
   71 SOLV  OW      5265    0.212417493    5.229570597    0.755865058
   71 SOLV  HW1     5266    0.265084870    5.220691166    0.840406865
   71 SOLV  HW2     5267    0.127161562    5.177964853    0.764129487
   72 SOLV  OW      5268    5.037268187    6.696256850    1.156023492
   72 SOLV  HW1     5269    5.064631271    6.789696743    1.133213967
   72 SOLV  HW2     5270    5.085362022    6.631951730    1.096425712
   73 SOLV  OW      5271    2.882567373    3.837632687    2.519269614
   73 SOLV  HW1     5272    2.794522180    3.885028670    2.520575195
   73 SOLV  HW2     5273    2.953035141    3.897144635    2.557904661
   74 SOLV  OW      5274    0.093676852    5.984837641   11.312245332
   74 SOLV  HW1     5275    0.156132304    5.917286211   11.351439035
   74 SOLV  HW2     5276    0.136928283    6.028354074   11.233279224
   75 SOLV  OW      5277    2.245711728    7.236655769    1.759465341
   75 SOLV  HW1     5278    2.229080826    7.305722111    1.689085907
   75 SOLV  HW2     5279    2.171703441    7.239059388    1.826674163
   76 SOLV  OW      5280    7.596146669    3.705993576    5.708537270
   76 SOLV  HW1     5281    7.623041901    3.700483479    5.612379641
   76 SOLV  HW2     5282    7.605993573    3.800215483    5.740556912
   77 SOLV  OW      5283    6.235253144    6.930694864    1.696404529
   77 SOLV  HW1     5284    6.177710773    6.886761556    1.765388379
   77 SOLV  HW2     5285    6.199244280    7.021734358    1.676028188
   78 SOLV  OW      5286    5.187071471    1.412505825    9.881239291
   78 SOLV  HW1     5287    5.184290077    1.360014356    9.966309612
   78 SOLV  HW2     5288    5.099848585    1.402904224    9.833280639
   79 SOLV  OW      5289    2.814555080    6.935425808    8.127574440
   79 SOLV  HW1     5290    2.845758137    6.937700442    8.222554519
   79 SOLV  HW2     5291    2.781086091    7.025924091    8.101308082
   80 SOLV  OW      5292    6.211502462    3.109563264    2.126802272
   80 SOLV  HW1     5293    6.249597491    3.196699366    2.157723279
   80 SOLV  HW2     5294    6.172678468    3.120743913    2.035327187
   81 SOLV  OW      5295    6.355942396    6.622017416    8.453845286
   81 SOLV  HW1     5296    6.371778291    6.622842107    8.552580222
   81 SOLV  HW2     5297    6.366932906    6.528893666    8.419100518
   82 SOLV  OW      5298    0.466321640    1.696826650    8.781437688
   82 SOLV  HW1     5299    0.418619438    1.696843220    8.693548422
   82 SOLV  HW2     5300    0.400440394    1.711993422    8.855123871
   83 SOLV  OW      5301    0.523662219    7.846161025    3.587851351
   83 SOLV  HW1     5302    0.593770154    7.774904389    3.590570517
   83 SOLV  HW2     5303    0.561395149    7.931441871    3.623954391
   84 SOLV  OW      5304    7.428134867    6.040067588    5.497231675
   84 SOLV  HW1     5305    7.501507261    6.007681020    5.437502051
   84 SOLV  HW2     5306    7.412954565    5.973630290    5.570413841
   85 SOLV  OW      5307    5.450129156    6.320175315    0.931917474
   85 SOLV  HW1     5308    5.354993389    6.297536022    0.952814343
   85 SOLV  HW2     5309    5.510750228    6.268341643    0.992236529
   86 SOLV  OW      5310    7.522261824    3.226707229    7.615366991
   86 SOLV  HW1     5311    7.509023204    3.136282141    7.655963509
   86 SOLV  HW2     5312    7.450835881    3.243526005    7.547429800
   87 SOLV  OW      5313    3.576847610    4.279101043   10.357694950
   87 SOLV  HW1     5314    3.630754094    4.361781336   10.373760263
   87 SOLV  HW2     5315    3.486376745    4.304427792   10.323436974
   88 SOLV  OW      5316    3.431855140    1.217515866   11.194496566
   88 SOLV  HW1     5317    3.439526741    1.316338063   11.181254966
   88 SOLV  HW2     5318    3.370240338    1.179337867   11.125604612
   89 SOLV  OW      5319    2.369716193    1.512981934   10.845527984
   89 SOLV  HW1     5320    2.302572936    1.578348493   10.810613373
   89 SOLV  HW2     5321    2.374136238    1.519766736   10.945199697
   90 SOLV  OW      5322    0.086380083    6.302097211    0.682847342
   90 SOLV  HW1     5323    0.107747345    6.204681208    0.675525143
   90 SOLV  HW2     5324    0.059620541    6.337189355    0.593111641
   91 SOLV  OW      5325    1.028259639    6.178255348    1.768847358
   91 SOLV  HW1     5326    1.045007366    6.245716417    1.840739917
   91 SOLV  HW2     5327    0.962286482    6.215052424    1.703322250
   92 SOLV  OW      5328    5.847317905    6.849102238    2.087259803
   92 SOLV  HW1     5329    5.782914318    6.914675745    2.047860385
   92 SOLV  HW2     5330    5.899464501    6.893329636    2.160230253
   93 SOLV  OW      5331    1.086108617    2.851593913    2.254170349
   93 SOLV  HW1     5332    1.185628427    2.842702562    2.258265191
   93 SOLV  HW2     5333    1.045991559    2.816407355    2.338743210
   94 SOLV  OW      5334    0.360055234    2.725349265    0.392698817
   94 SOLV  HW1     5335    0.428744100    2.700362739    0.460944909
   94 SOLV  HW2     5336    0.268993150    2.720515324    0.433739748
   95 SOLV  OW      5337    3.415447637    2.191023706    1.137615059
   95 SOLV  HW1     5338    3.423631123    2.092505731    1.122539244
   95 SOLV  HW2     5339    3.466376509    2.239925304    1.066799080
   96 SOLV  OW      5340    2.875416240    6.671047998    6.741889535
   96 SOLV  HW1     5341    2.787884125    6.680111369    6.789386369
   96 SOLV  HW2     5342    2.933449754    6.749514239    6.763687209
   97 SOLV  OW      5343    1.138651465    6.101180280    6.325668053
   97 SOLV  HW1     5344    1.074618262    6.024371288    6.325268940
   97 SOLV  HW2     5345    1.114181712    6.165354508    6.252984660
   98 SOLV  OW      5346    0.520518072    5.173984213    3.381889002
   98 SOLV  HW1     5347    0.425211836    5.201005644    3.368229514
   98 SOLV  HW2     5348    0.580563721    5.238591886    3.334767916
   99 SOLV  OW      5349    0.930119558    2.856673425    1.300766337
   99 SOLV  HW1     5350    0.963128399    2.795001402    1.229302813
   99 SOLV  HW2     5351    0.878832342    2.804380558    1.368847891
  100 SOLV  OW      5352    7.779920676    3.173050369    1.735224709
  100 SOLV  HW1     5353    7.771729197    3.272237109    1.725482321
  100 SOLV  HW2     5354    7.752663084    3.128801513    1.649790083
  101 SOLV  OW      5355    7.605615084    5.098586899    2.131434510
  101 SOLV  HW1     5356    7.599336921    5.170893591    2.062642349
  101 SOLV  HW2     5357    7.523786035    5.041269118    2.127110786
  102 SOLV  OW      5358    2.470970977    3.380565778    5.968469524
  102 SOLV  HW1     5359    2.435553868    3.316448056    5.900391904
  102 SOLV  HW2     5360    2.416120831    3.374319206    6.051851244
  103 SOLV  OW      5361    7.372973405    8.384285653    4.522543781
  103 SOLV  HW1     5362    7.347545417    8.461501432    4.580777567
  103 SOLV  HW2     5363    7.407028905    8.418406889    4.434931081
  104 SOLV  OW      5364    0.552250478    6.521585773    0.702093935
  104 SOLV  HW1     5365    0.624808940    6.493110465    0.764739303
  104 SOLV  HW2     5366    0.464297465    6.519068786    0.749611929
  105 SOLV  OW      5367    1.778466006    7.214547435    7.746274395
  105 SOLV  HW1     5368    1.770586027    7.237063584    7.843387606
  105 SOLV  HW2     5369    1.700434522    7.158452862    7.718624731
  106 SOLV  OW      5370    2.625185247    1.941787158    6.596507965
  106 SOLV  HW1     5371    2.592585532    1.985212276    6.512534489
  106 SOLV  HW2     5372    2.658242010    1.849718172    6.575757903
  107 SOLV  OW      5373    1.700906114    5.987815014    5.863221463
  107 SOLV  HW1     5374    1.605880736    5.997195124    5.892923197
  107 SOLV  HW2     5375    1.760097270    6.041374600    5.923452721
  108 SOLV  OW      5376    1.859598484    3.256032500    5.402397270
  108 SOLV  HW1     5377    1.779195687    3.245316530    5.343911715
  108 SOLV  HW2     5378    1.925737998    3.316086136    5.357462007
  109 SOLV  OW      5379    5.046807322    1.641655950    3.481686809
  109 SOLV  HW1     5380    4.996268264    1.621350061    3.397820860
  109 SOLV  HW2     5381    4.997942441    1.603456017    3.560128016
  110 SOLV  OW      5382    0.934434997    7.943210579    8.032302536
  110 SOLV  HW1     5383    0.860750900    7.949833912    7.965020997
  110 SOLV  HW2     5384    0.973020453    7.850971899    8.030507243
  111 SOLV  OW      5385    1.582015017    3.446248481    5.530362825
  111 SOLV  HW1     5386    1.650338088    3.390040302    5.576974649
  111 SOLV  HW2     5387    1.628032582    3.516888864    5.476582702
  112 SOLV  OW      5388    1.272518361    4.880300207    8.498479665
  112 SOLV  HW1     5389    1.218544762    4.936020820    8.435375937
  112 SOLV  HW2     5390    1.268031916    4.919968084    8.590165988
  113 SOLV  OW      5391    4.330718920    8.417364410    3.261088408
  113 SOLV  HW1     5392    4.386045904    8.385154779    3.337909560
  113 SOLV  HW2     5393    4.278647306    8.340890784    3.223136431
  114 SOLV  OW      5394    1.069010772    2.907568680    8.407416091
  114 SOLV  HW1     5395    1.154211390    2.856171553    8.397454716
  114 SOLV  HW2     5396    1.088723594    2.997561992    8.446308630
  115 SOLV  OW      5397    4.576526053    7.919613022    3.299696037
  115 SOLV  HW1     5398    4.549714670    7.923569045    3.395953802
  115 SOLV  HW2     5399    4.503135509    7.957146514    3.243082784
  116 SOLV  OW      5400    3.641582360    3.223644978    7.450274388
  116 SOLV  HW1     5401    3.608264528    3.273773002    7.370417450
  116 SOLV  HW2     5402    3.594249081    3.135784799    7.456611559
  117 SOLV  OW      5403    4.219191386    1.684253040    8.906746304
  117 SOLV  HW1     5404    4.214708875    1.663404868    9.004446264
  117 SOLV  HW2     5405    4.254217250    1.604724166    8.857265110
  118 SOLV  OW      5406    6.610050317    1.563879931    9.231489601
  118 SOLV  HW1     5407    6.562781411    1.506377853    9.164712079
  118 SOLV  HW2     5408    6.606169933    1.520499516    9.321506993
  119 SOLV  OW      5409    6.443737606    3.677968164    7.281052610
  119 SOLV  HW1     5410    6.487886564    3.591857979    7.306270641
  119 SOLV  HW2     5411    6.499629047    3.725417553    7.213046993
  120 SOLV  OW      5412    4.280890350    8.171196177    5.276702893
  120 SOLV  HW1     5413    4.279519919    8.254399054    5.332159100
  120 SOLV  HW2     5414    4.187215376    8.139534283    5.261784554
  121 SOLV  OW      5415    6.382617762    4.840760837    7.944887008
  121 SOLV  HW1     5416    6.427278962    4.920203880    7.986047625
  121 SOLV  HW2     5417    6.328795439    4.870012913    7.865845701
  122 SOLV  OW      5418    1.090388234    2.114081915    2.542622971
  122 SOLV  HW1     5419    1.176511651    2.110540442    2.593320577
  122 SOLV  HW2     5420    1.087456517    2.197590236    2.487688663
  123 SOLV  OW      5421    3.698072827    5.972899774    6.901076981
  123 SOLV  HW1     5422    3.615242569    5.935745546    6.859139596
  123 SOLV  HW2     5423    3.708136960    6.069048105    6.875498938
  124 SOLV  OW      5424    2.478450651    2.871910769    8.657978725
  124 SOLV  HW1     5425    2.533648650    2.869444803    8.741328259
  124 SOLV  HW2     5426    2.528810418    2.828387660    8.583348880
  125 SOLV  OW      5427    7.409182959    0.991244648    6.024208018
  125 SOLV  HW1     5428    7.405521830    0.935870636    5.941019416
  125 SOLV  HW2     5429    7.340830770    1.064039383    6.018829767
  126 SOLV  OW      5430    4.777548842    1.027033571    4.550849335
  126 SOLV  HW1     5431    4.857568620    0.986992568    4.506200174
  126 SOLV  HW2     5432    4.767892405    1.122475347    4.522606724
  127 SOLV  OW      5433    6.936203981    0.167705077    8.404520018
  127 SOLV  HW1     5434    6.950541771    0.189223652    8.307920837
  127 SOLV  HW2     5435    6.980951430    0.236964210    8.461096316
  128 SOLV  OW      5436    7.121977505    8.261394350    4.121143364
  128 SOLV  HW1     5437    7.095444774    8.256781156    4.024837916
  128 SOLV  HW2     5438    7.206938154    8.210448133    4.134788548
  129 SOLV  OW      5439    4.185164259    1.657658618    1.380503946
  129 SOLV  HW1     5440    4.275611282    1.699530438    1.388635933
  129 SOLV  HW2     5441    4.156656526    1.658246082    1.284655188
  130 SOLV  OW      5442    1.877329808    6.358556207    5.496285630
  130 SOLV  HW1     5443    1.787343887    6.396357504    5.518048495
  130 SOLV  HW2     5444    1.933587578    6.429109806    5.453189529
  131 SOLV  OW      5445    0.553771411    0.315646340    5.513649192
  131 SOLV  HW1     5446    0.617154148    0.369382772    5.569282306
  131 SOLV  HW2     5447    0.602910891    0.275870906    5.436168336
  132 SOLV  OW      5448    1.730738144    8.266765240    6.293026139
  132 SOLV  HW1     5449    1.800541558    8.195916270    6.282636802
  132 SOLV  HW2     5450    1.723431324    8.292483205    6.389386424
  133 SOLV  OW      5451    6.128184399    7.119312248    9.431322680
  133 SOLV  HW1     5452    6.121595935    7.140181877    9.528898782
  133 SOLV  HW2     5453    6.148591973    7.203059345    9.380627935
  134 SOLV  OW      5454    1.206768305    4.219128712   10.232158704
  134 SOLV  HW1     5455    1.237531598    4.127290754   10.207270169
  134 SOLV  HW2     5456    1.219061058    4.280646478   10.154283861
  135 SOLV  OW      5457    2.010543079    2.636320595    2.293399059
  135 SOLV  HW1     5458    2.068385142    2.554769931    2.295353139
  135 SOLV  HW2     5459    1.929166460    2.618152608    2.238192476
  136 SOLV  OW      5460    7.259949496    5.362545807    8.645267189
  136 SOLV  HW1     5461    7.180495128    5.309804951    8.675357784
  136 SOLV  HW2     5462    7.237603637    5.411235689    8.560827843
  137 SOLV  OW      5463    2.934034356    3.623159979   10.953844494
  137 SOLV  HW1     5464    2.880911793    3.696249400   10.996692699
  137 SOLV  HW2     5465    2.979856299    3.658635978   10.872347056
  138 SOLV  OW      5466    2.728936037    6.814408253    2.146491132
  138 SOLV  HW1     5467    2.758859500    6.909824638    2.147057139
  138 SOLV  HW2     5468    2.702096997    6.787342596    2.238941827
  139 SOLV  OW      5469    3.860085059    3.710780548    2.758866891
  139 SOLV  HW1     5470    3.951600675    3.670567168    2.756072385
  139 SOLV  HW2     5471    3.791964047    3.639923919    2.740458101
  140 SOLV  OW      5472    0.847048556    6.200985955   10.000202868
  140 SOLV  HW1     5473    0.895790354    6.216378033    9.914253257
  140 SOLV  HW2     5474    0.879390122    6.265990595   10.068966657
  141 SOLV  OW      5475    1.258188201    5.427495611   10.490962700
  141 SOLV  HW1     5476    1.280927034    5.524833413   10.488080873
  141 SOLV  HW2     5477    1.225393699    5.403618209   10.582365127
  142 SOLV  OW      5478    4.531716913    6.349124838    0.470455285
  142 SOLV  HW1     5479    4.573148136    6.421350467    0.525835585
  142 SOLV  HW2     5480    4.505331346    6.386342723    0.381468160
  143 SOLV  OW      5481    1.951082748    6.125231251    5.601551333
  143 SOLV  HW1     5482    1.868378613    6.071363390    5.617622666
  143 SOLV  HW2     5483    1.926076195    6.213898478    5.562655694
  144 SOLV  OW      5484    0.458372281    7.361409227    5.144512081
  144 SOLV  HW1     5485    0.471029934    7.459975839    5.133356943
  144 SOLV  HW2     5486    0.385074035    7.330165877    5.084086273
  145 SOLV  OW      5487    2.409939824    4.430184159    3.569621613
  145 SOLV  HW1     5488    2.345927721    4.506887770    3.573979670
  145 SOLV  HW2     5489    2.488821867    4.455733591    3.513720994
  146 SOLV  OW      5490    2.608081799    8.054587373    3.070490004
  146 SOLV  HW1     5491    2.522477300    8.056631605    3.122140331
  146 SOLV  HW2     5492    2.593186825    8.093806337    2.979715393
  147 SOLV  OW      5493    4.808591443    2.738626806    9.920343546
  147 SOLV  HW1     5494    4.885036608    2.786250480    9.876890890
  147 SOLV  HW2     5495    4.728323233    2.743224712    9.860879996
  148 SOLV  OW      5496    0.567138598    6.682764731    1.704640110
  148 SOLV  HW1     5497    0.469493176    6.665355631    1.717380375
  148 SOLV  HW2     5498    0.579454120    6.768168124    1.654096880
  149 SOLV  OW      5499    0.289129076    3.570065311    9.134975774
  149 SOLV  HW1     5500    0.387668509    3.586814468    9.131900172
  149 SOLV  HW2     5501    0.266349443    3.493926275    9.074280076
  150 SOLV  OW      5502    1.453187101    8.366049061    4.256884232
  150 SOLV  HW1     5503    1.485276480    8.296681163    4.321369835
  150 SOLV  HW2     5504    1.507110275    8.360903611    4.172825402
  151 SOLV  OW      5505    5.069895081    3.961956395    4.408979197
  151 SOLV  HW1     5506    5.097224787    4.029269644    4.340262138
  151 SOLV  HW2     5507    5.091382096    3.996838492    4.500202035
  152 SOLV  OW      5508    4.350412072    2.384511270    7.387914050
  152 SOLV  HW1     5509    4.299338956    2.301089018    7.408705836
  152 SOLV  HW2     5510    4.312610299    2.427126957    7.305725615
  153 SOLV  OW      5511    4.363191319    6.913871797    4.674666880
  153 SOLV  HW1     5512    4.372932156    6.998566729    4.726934474
  153 SOLV  HW2     5513    4.337594202    6.839413257    4.736317206
  154 SOLV  OW      5514    3.400341423    3.574812228    8.474763672
  154 SOLV  HW1     5515    3.330844973    3.616800874    8.533134787
  154 SOLV  HW2     5516    3.357095357    3.507962704    8.414257756
  155 SOLV  OW      5517    4.692693455    1.977166835   10.966511773
  155 SOLV  HW1     5518    4.719872003    1.882010326   10.980885444
  155 SOLV  HW2     5519    4.672677245    2.019803979   11.054724454
  156 SOLV  OW      5520    5.656574064    7.751748443    8.403065902
  156 SOLV  HW1     5521    5.680433823    7.841214015    8.440836681
  156 SOLV  HW2     5522    5.557639572    7.738411177    8.408903824
  157 SOLV  OW      5523    5.473345184    6.569530954    1.216322460
  157 SOLV  HW1     5524    5.397340617    6.514181678    1.250377960
  157 SOLV  HW2     5525    5.547898019    6.509528935    1.187311426
  158 SOLV  OW      5526    2.705349744    4.952397328    9.354613228
  158 SOLV  HW1     5527    2.766568056    4.917968942    9.425796133
  158 SOLV  HW2     5528    2.637334829    5.013137610    9.395657497
  159 SOLV  OW      5529    2.450964304    0.215082523    3.489204630
  159 SOLV  HW1     5530    2.550215417    0.203644308    3.484912138
  159 SOLV  HW2     5531    2.408846197    0.170721640    3.410095850
  160 SOLV  OW      5532    1.400659750    1.503130470   10.780167057
  160 SOLV  HW1     5533    1.391920510    1.511172573   10.680874697
  160 SOLV  HW2     5534    1.311103579    1.516251370   10.822682488
  161 SOLV  OW      5535    4.665811738    3.206328623   10.101130064
  161 SOLV  HW1     5536    4.737908621    3.140237985   10.080294529
  161 SOLV  HW2     5537    4.648625082    3.263341943   10.020792594
  162 SOLV  OW      5538    1.537751737    3.033670277    4.529241441
  162 SOLV  HW1     5539    1.510084192    2.949299357    4.483240923
  162 SOLV  HW2     5540    1.459489344    3.095642707    4.535109881
  163 SOLV  OW      5541    5.882850885    3.828825736    6.954895251
  163 SOLV  HW1     5542    5.901295677    3.873595536    6.867399376
  163 SOLV  HW2     5543    5.969169210    3.800527573    6.996708659
  164 SOLV  OW      5544    2.784785396    2.506398815   11.031929235
  164 SOLV  HW1     5545    2.715180227    2.577723221   11.040172385
  164 SOLV  HW2     5546    2.771020527    2.437956891   11.103527302
  165 SOLV  OW      5547    3.684885169    2.591354338   11.161746469
  165 SOLV  HW1     5548    3.745509580    2.535456818   11.105176742
  165 SOLV  HW2     5549    3.731726829    2.675929583   11.187298688
  166 SOLV  OW      5550    5.198111929    0.359647597    9.439395421
  166 SOLV  HW1     5551    5.255440915    0.316765448    9.369577582
  166 SOLV  HW2     5552    5.231739943    0.334549759    9.530165858
  167 SOLV  OW      5553    2.865062189    0.614480043   10.770642584
  167 SOLV  HW1     5554    2.827446859    0.604952233   10.678477814
  167 SOLV  HW2     5555    2.790744197    0.631310143   10.835400640
  168 SOLV  OW      5556    1.526503020    7.594888738    3.909637540
  168 SOLV  HW1     5557    1.473989735    7.510237497    3.900889002
  168 SOLV  HW2     5558    1.485133906    7.652656176    3.980004934
  169 SOLV  OW      5559    7.732732173    6.250145045    3.926296337
  169 SOLV  HW1     5560    7.687161300    6.165622014    3.954209692
  169 SOLV  HW2     5561    7.811806845    6.228089878    3.869193133
  170 SOLV  OW      5562    5.924096022    8.027768629    4.796664812
  170 SOLV  HW1     5563    5.994046302    8.098927632    4.803250892
  170 SOLV  HW2     5564    5.938467667    7.974518839    4.713250666
  171 SOLV  OW      5565    5.753657712    3.149288839   11.026446140
  171 SOLV  HW1     5566    5.796514917    3.096266649   11.099603167
  171 SOLV  HW2     5567    5.742159728    3.244036936   11.056289286
  172 SOLV  OW      5568    6.823676102    1.788311033    4.134904419
  172 SOLV  HW1     5569    6.903215585    1.804122608    4.076394068
  172 SOLV  HW2     5570    6.830378470    1.697607471    4.176473209
  173 SOLV  OW      5571    2.672650133    0.758558534    0.099185019
  173 SOLV  HW1     5572    2.746195649    0.750975446    0.166516708
  173 SOLV  HW2     5573    2.660589958    0.854490262    0.073657029
  174 SOLV  OW      5574    0.949966252    6.191210070    6.741819439
  174 SOLV  HW1     5575    1.044777173    6.190496006    6.773605907
  174 SOLV  HW2     5576    0.916251513    6.285329934    6.739631232
  175 SOLV  OW      5577    0.753771324    0.038836239    7.704040893
  175 SOLV  HW1     5578    0.675380185   -0.017563246    7.730001360
  175 SOLV  HW2     5579    0.742673824    0.069910367    7.609641364
  176 SOLV  OW      5580    2.681501907    0.242905547    0.898362237
  176 SOLV  HW1     5581    2.769067877    0.289379058    0.885230429
  176 SOLV  HW2     5582    2.629509209    0.245016879    0.812966831
  177 SOLV  OW      5583    3.873006642    2.235700523    7.650692785
  177 SOLV  HW1     5584    3.899188599    2.140351611    7.635756326
  177 SOLV  HW2     5585    3.933561911    2.276592442    7.718963762
  178 SOLV  OW      5586    2.222957040    1.010963907    5.221591440
  178 SOLV  HW1     5587    2.289020498    0.973871310    5.286858579
  178 SOLV  HW2     5588    2.271558469    1.059461146    5.148887065
  179 SOLV  OW      5589    6.819100905    7.751170754   10.646632755
  179 SOLV  HW1     5590    6.782569427    7.710510757   10.730371985
  179 SOLV  HW2     5591    6.897184663    7.697419897   10.614792583
  180 SOLV  OW      5592    5.123746014    5.599044356    8.644149244
  180 SOLV  HW1     5593    5.194132243    5.646974158    8.696575148
  180 SOLV  HW2     5594    5.084519450    5.661236846    8.576374654
  181 SOLV  OW      5595    4.078138787    2.813656241   10.185792929
  181 SOLV  HW1     5596    4.117854586    2.884820430   10.243744069
  181 SOLV  HW2     5597    4.150784748    2.753874641   10.151899554
  182 SOLV  OW      5598    2.072525523    4.487130483   10.035486343
  182 SOLV  HW1     5599    2.061649573    4.422341135    9.960093677
  182 SOLV  HW2     5600    2.035549394    4.447174834   10.119369101
  183 SOLV  OW      5601    2.076071525    2.396484422    5.865277587
  183 SOLV  HW1     5602    2.108397058    2.322870480    5.924742090
  183 SOLV  HW2     5603    2.123256508    2.391382976    5.777257190
  184 SOLV  OW      5604    7.731225836    2.405229384    5.983988678
  184 SOLV  HW1     5605    7.823953423    2.441734160    5.992296142
  184 SOLV  HW2     5606    7.694864432    2.426900220    5.893389068
  185 SOLV  OW      5607    6.590839009    6.027823830    1.937017829
  185 SOLV  HW1     5608    6.604774944    6.030349162    1.838025758
  185 SOLV  HW2     5609    6.666994377    6.073909226    1.982586809
  186 SOLV  OW      5610    0.493005946    4.029141374    1.331891073
  186 SOLV  HW1     5611    0.535661777    4.047018491    1.420552935
  186 SOLV  HW2     5612    0.453449053    3.937297694    1.331845535
  187 SOLV  OW      5613    3.232608094    1.030481941   10.442575670
  187 SOLV  HW1     5614    3.155098627    1.091518219   10.458912005
  187 SOLV  HW2     5615    3.287638485    1.023483753   10.525778457
  188 SOLV  OW      5616    1.063831482    2.413070263    1.746951098
  188 SOLV  HW1     5617    1.060308010    2.509259363    1.774066941
  188 SOLV  HW2     5618    1.155668367    2.377118619    1.763489373
  189 SOLV  OW      5619    2.123641554    0.431542063    5.151917368
  189 SOLV  HW1     5620    2.179880251    0.350810367    5.134039298
  189 SOLV  HW2     5621    2.062797321    0.413339922    5.229161713
  190 SOLV  OW      5622    5.119139048    1.395855135    2.806308651
  190 SOLV  HW1     5623    5.203280371    1.343788885    2.791839731
  190 SOLV  HW2     5624    5.040171651    1.337660212    2.786878713
  191 SOLV  OW      5625    6.429654090    6.571826211    7.498265941
  191 SOLV  HW1     5626    6.388213212    6.652058062    7.455306454
  191 SOLV  HW2     5627    6.425504173    6.581389665    7.597721140
  192 SOLV  OW      5628    6.543921771    4.725593602    1.672043853
  192 SOLV  HW1     5629    6.630414738    4.743173887    1.719053478
  192 SOLV  HW2     5630    6.546823447    4.766086647    1.580655195
  193 SOLV  OW      5631    7.419480653    0.775867797    5.820973180
  193 SOLV  HW1     5632    7.363846437    0.708565157    5.869709315
  193 SOLV  HW2     5633    7.515884092    0.749941305    5.826823977
  194 SOLV  OW      5634    1.856694544    3.276266863    9.076330955
  194 SOLV  HW1     5635    1.793226989    3.335691550    9.125733470
  194 SOLV  HW2     5636    1.819265777    3.255293163    8.986002664
  195 SOLV  OW      5637    6.537355003    5.869395032    1.623304380
  195 SOLV  HW1     5638    6.496240758    5.780813160    1.644819886
  195 SOLV  HW2     5639    6.627074968    5.855222705    1.581477501
  196 SOLV  OW      5640    2.443890657    7.985542548    5.211770494
  196 SOLV  HW1     5641    2.433831054    8.010971817    5.115582347
  196 SOLV  HW2     5642    2.398102332    8.053437032    5.269162184
  197 SOLV  OW      5643    2.014608119    8.301257075    4.097543244
  197 SOLV  HW1     5644    1.930842902    8.247051137    4.104261885
  197 SOLV  HW2     5645    2.078563478    8.256198579    4.035257770
  198 SOLV  OW      5646    3.294154231    5.569577941    2.051895861
  198 SOLV  HW1     5647    3.360673784    5.526629660    2.112974698
  198 SOLV  HW2     5648    3.263821641    5.656316121    2.091347731
  199 SOLV  OW      5649    2.348202713    4.655865171    9.469015019
  199 SOLV  HW1     5650    2.250541854    4.663642391    9.448967338
  199 SOLV  HW2     5651    2.384952345    4.574171217    9.424567680
  200 SOLV  OW      5652    2.826013724    0.131285983    8.852173915
  200 SOLV  HW1     5653    2.882649627    0.094252663    8.778546860
  200 SOLV  HW2     5654    2.884063212    0.179250759    8.917973920
  201 SOLV  OW      5655    0.519767470    5.273402219    2.618474235
  201 SOLV  HW1     5656    0.565256878    5.250445353    2.532429376
  201 SOLV  HW2     5657    0.575340383    5.241292456    2.695159726
  202 SOLV  OW      5658    5.779469882    6.244110666    6.372675175
  202 SOLV  HW1     5659    5.752487791    6.147831443    6.374200102
  202 SOLV  HW2     5660    5.741454009    6.290651680    6.452604592
  203 SOLV  OW      5661    7.467874210    5.003926301   11.082548461
  203 SOLV  HW1     5662    7.532936875    4.928193293   11.088150319
  203 SOLV  HW2     5663    7.374744738    4.968584771   11.091374426
  204 SOLV  OW      5664    2.854204122    1.599006765    1.708414637
  204 SOLV  HW1     5665    2.953650738    1.588996872    1.711613025
  204 SOLV  HW2     5666    2.813942343    1.558192332    1.790348679
  205 SOLV  OW      5667    1.613618379    4.764464207    2.427339149
  205 SOLV  HW1     5668    1.530889806    4.791426986    2.378054174
  205 SOLV  HW2     5669    1.588284834    4.721885475    2.514202738
  206 SOLV  OW      5670    5.070364766    2.923276901    0.421292380
  206 SOLV  HW1     5671    5.094053579    2.949542067    0.514828506
  206 SOLV  HW2     5672    5.078058301    3.002940481    0.361337897
  207 SOLV  OW      5673    6.685662447    6.502224499    6.309346858
  207 SOLV  HW1     5674    6.753517742    6.528213815    6.240643150
  207 SOLV  HW2     5675    6.613600373    6.447976122    6.266170648
  208 SOLV  OW      5676    2.727202494    1.425311417    2.311392762
  208 SOLV  HW1     5677    2.761712658    1.370632813    2.235108291
  208 SOLV  HW2     5678    2.802421471    1.446877944    2.373658447
  209 SOLV  OW      5679    2.277082155    5.476792268    0.076971966
  209 SOLV  HW1     5680    2.195038678    5.525610658    0.106732172
  209 SOLV  HW2     5681    2.294579232    5.400202145    0.138841474
  210 SOLV  OW      5682    3.353310936    3.381624596    7.421188728
  210 SOLV  HW1     5683    3.430546459    3.441686099    7.441860351
  210 SOLV  HW2     5684    3.324566692    3.334409095    7.504522288
  211 SOLV  OW      5685    7.447357857    0.075705754    4.068476657
  211 SOLV  HW1     5686    7.351482009    0.100178793    4.054022758
  211 SOLV  HW2     5687    7.463153697   -0.017637815    4.036266281
  212 SOLV  OW      5688    5.159845477    1.073998970    3.934105029
  212 SOLV  HW1     5689    5.206154510    1.002543194    3.881668634
  212 SOLV  HW2     5690    5.106029353    1.032102473    4.007238795
  213 SOLV  OW      5691    6.890127050    6.616591482    7.446900762
  213 SOLV  HW1     5692    6.890100347    6.539471711    7.383241042
  213 SOLV  HW2     5693    6.878732361    6.582721591    7.540297740
  214 SOLV  OW      5694    4.479732322    6.235817031    6.959048506
  214 SOLV  HW1     5695    4.449665331    6.283179874    6.876266647
  214 SOLV  HW2     5696    4.431374796    6.148649220    6.967005494
  215 SOLV  OW      5697    7.350137268    2.272823042    7.678643810
  215 SOLV  HW1     5698    7.425798512    2.328903667    7.645022948
  215 SOLV  HW2     5699    7.308935226    2.223170902    7.602242991
  216 SOLV  OW      5700    6.513381280    8.231040124    4.895978152
  216 SOLV  HW1     5701    6.483988060    8.150413242    4.947314006
  216 SOLV  HW2     5702    6.607508416    8.253893457    4.920834263
  217 SOLV  OW      5703    3.002940720    8.101888972    6.641807055
  217 SOLV  HW1     5704    2.920694349    8.158727650    6.639585946
  217 SOLV  HW2     5705    3.066893456    8.138428110    6.709445985
  218 SOLV  OW      5706    4.530114024    1.083746006    7.004065308
  218 SOLV  HW1     5707    4.467937269    1.090655620    7.082080699
  218 SOLV  HW2     5708    4.603720814    1.150692925    7.014073652
  219 SOLV  OW      5709    4.327855749    1.961698821    4.523984307
  219 SOLV  HW1     5710    4.268988962    2.026627525    4.572140131
  219 SOLV  HW2     5711    4.338715247    1.879139287    4.579356114
  220 SOLV  OW      5712    1.132890076    7.382666049    5.993887826
[truncated: 12,056,289 more chars]
