# Supplementary material for: Understanding the riddle of amine oxidase flavoenzyme reactivity on the stereoisomers of N‐methyl‐dopa and N‐methyl‐tyrosine
Source: J Mol Recognit. 2023 Nov 15;37(2):e3068. doi: 10.1002/jmr.3068 (PMC11475575; doi:10.1002/jmr.3068)
Supplement: Supplementary file 1 — Data S1. Supporting Information. [file JMR-37-e3068-s002.zip › free_ener/proteins/LYRtoDYR/LYR_to_DYR.ptp]

TITLE
TI pertop
END
PERTATOMPARAM
# number of perturbed atoms
    0
#  NR  RES  NAME IAC(A)  MASS(A) CHARGE(A) IAC(B)  MASS(B) CHARGE(B)       ALJ       ACRF
END
PERTATOMPAIR
# number of perturbed atom pairs
0
#    i     j  i(A)  i(B)
END
PERTBONDSTRETCH
# number of perturbed bonds
0
#    i     j t(A) t(B)
END
PERTBONDSTRETCHH
# number of perturbed bonds
0
#    i     j t(A) t(B)
END
PERTBONDANGLE
# number of perturbed bond angles
0
#    i     j     k t(A) t(B)
END
PERTBONDANGLEH
# number of perturbed bond angles
0
#    i     j     k t(A) t(B)
END
PERTIMPROPERDIH
# number of perturbed improper dihedrals
1
#    i     j     k     l t(A) t(B)
  5034  5031  5035  5030   2    5
END
PERTIMPROPERDIHH
# number of perturbed improper dihedrals
0
#    i     j     k     l t(A) t(B)
END
PERTPROPERDIH
# number of perturbed dihedrals
0
#    i     j     k     l t(A) t(B)
END
PERTPROPERDIHH
# number of perturbed dihedrals
0
#    i     j     k     l t(A) t(B)
END
