# Supplementary material for: Understanding the riddle of amine oxidase flavoenzyme reactivity on the stereoisomers of N‐methyl‐dopa and N‐methyl‐tyrosine
Source: J Mol Recognit. 2023 Nov 15;37(2):e3068. doi: 10.1002/jmr.3068 (PMC11475575; doi:10.1002/jmr.3068)
Supplement: Supplementary file 1 — Data S1. Supporting Information. [file JMR-37-e3068-s002.zip › mutant/D315A/DOP/D315A.ptp]

TITLE
PERTURBATION TOPOLOGY BASED ON N = 2 STATES
END
PERTATOMPARAM
4
  3123    1    CB  15   14.02700    0.16000  16   15.03500    0.00000        0        0
  3124    1    CG  12   12.01100    0.27000  22   12.01100    0.00000        0        0
  3125    1   OD1   2   15.99940   -0.71500  22   15.99940    0.00000        0        0
  3126    1   OD2   2   15.99940   -0.71500  22   15.99940    0.00000        0        0
END
PERTATOMPAIR
0
END
