# Supplementary material for: Understanding the riddle of amine oxidase flavoenzyme reactivity on the stereoisomers of N‐methyl‐dopa and N‐methyl‐tyrosine
Source: J Mol Recognit. 2023 Nov 15;37(2):e3068. doi: 10.1002/jmr.3068 (PMC11475575; doi:10.1002/jmr.3068)
Supplement: Supplementary file 1 — Data S1. Supporting Information. [file JMR-37-e3068-s002.zip › mutant/D315A/DOP/DOP_L0.cnf]

TITLE
	final configuration
END
TIMESTEP
          50000 1100.000000000
END
POSITION
# first 24 chars ignored
    1 SER   H1         1    0.207517118    1.424717183    3.182317607
    1 SER   H2         2    0.211964324    1.470034606    3.339678238
    1 SER   N          3    0.220555956    1.393149828    3.276314505
    1 SER   H3         4    0.144791133    1.329968212    3.292734363
    1 SER   CA         5    0.334941585    1.302512659    3.293944717
    1 SER   CB         6    0.318600074    1.217817291    3.420330549
    1 SER   OG         7    0.191843427    1.151911387    3.414143923
    1 SER   HG         8    0.176693363    1.097333537    3.496559234
    1 SER   C          9    0.337026202    1.205935676    3.175285380
    1 SER   O         10    0.229813036    1.186348250    3.118270026
    2 ILE   N         11    0.452134266    1.156253740    3.130857935
    2 ILE   H         12    0.537064721    1.173875154    3.180636359
    2 ILE   CA        13    0.462444693    1.058928189    3.021166823
    2 ILE   CB        14    0.580328820    1.083512468    2.926763781
    2 ILE   CG1       15    0.716177131    1.108641714    2.992528103
    2 ILE   CG2       16    0.532932493    1.194947293    2.833257428
    2 ILE   CD        17    0.819138901    1.168694969    2.896615923
    2 ILE   C         18    0.478263880    0.911484673    3.058874054
    2 ILE   O         19    0.515257202    0.895043737    3.175026769
    3 PRO   N         20    0.414584021    0.816882883    2.990418833
    3 PRO   CA        21    0.444536311    0.673461068    3.002517290
    3 PRO   CB        22    0.359066212    0.587787484    2.908895605
    3 PRO   CG        23    0.236665234    0.679584405    2.910163232
    3 PRO   CD        24    0.287244869    0.823812856    2.917303666
    3 PRO   C         25    0.591074877    0.636960266    2.977893007
    3 PRO   O         26    0.655556455    0.709738290    2.902551835
    4 ASN   N         27    0.631734010    0.522390756    3.031835153
    4 ASN   H         28    0.591557135    0.476115552    3.110864787
    4 ASN   CA        29    0.768254514    0.473741631    3.007162769
    4 ASN   CB        30    0.850527170    0.462423540    3.135679514
    4 ASN   CG        31    1.000742314    0.442780534    3.114299054
    4 ASN   OD1       32    1.071561604    0.537384644    3.080184959
    4 ASN   ND2       33    1.052012708    0.323547209    3.143291519
    4 ASN   HD21      34    1.146380951    0.302620085    3.117680013
    4 ASN   HD22      35    1.011265845    0.269530837    3.216915811
    4 ASN   C         36    0.763035112    0.343744148    2.926648582
    4 ASN   O         37    0.855043931    0.312483304    2.851222626
    5 SER   N         38    0.670447400    0.254531048    2.960687152
    5 SER   H         39    0.614059198    0.261474523    3.042989097
    5 SER   CA        40    0.641352488    0.132718206    2.883715318
    5 SER   CB        41    0.576316851    0.021186210    2.965798958
    5 SER   OG        42    0.454441046    0.062389039    3.028242433
    5 SER   HG        43    0.468552301    0.152113129    3.070081614
    5 SER   C         44    0.569587084    0.149652927    2.749655378
    5 SER   O         45    0.458044463    0.200464094    2.739436493
    6 PHE   N         46    0.631886884    0.083008786    2.652892520
    6 PHE   H         47    0.726527953    0.061378764    2.676879948
    6 PHE   CA        48    0.575768058    0.080373431    2.517044957
    6 PHE   CB        49    0.667379063    0.153273790    2.418541153
    6 PHE   CG        50    0.659864388    0.305753030    2.428829534
    6 PHE   CD1       51    0.689737626    0.373139819    2.546687234
    6 PHE   HD1       52    0.753600385    0.323771884    2.619926005
    6 PHE   CD2       53    0.587978098    0.375550757    2.332499253
    6 PHE   HD2       54    0.571165179    0.331204670    2.234345919
    6 PHE   CE1       55    0.649075374    0.503334592    2.573402564
    6 PHE   HE1       56    0.669062917    0.549673123    2.670016754
    6 PHE   CE2       57    0.549622805    0.506701314    2.357951968
    6 PHE   HE2       58    0.501539421    0.566820979    2.280789809
    6 PHE   CZ        59    0.571465389    0.570357530    2.479573142
    6 PHE   HZ        60    0.504892057    0.652579596    2.505814067
    6 PHE   C         61    0.549167230    8.464919795    2.458898501
    6 PHE   O         62    0.634151712    8.396581094    2.401995944
    7 ILE   N         63    0.435041239    8.411446617    2.501364049
    7 ILE   H         64    0.378608622    8.453198136    2.572582903
    7 ILE   CA        65    0.396262635    8.276161960    2.458929123
    7 ILE   CB        66    0.298366418    8.207093222    2.554080774
    7 ILE   CG1       67    0.388122084    8.159929879    2.668652184
    7 ILE   CG2       68    0.234003113    8.078617225    2.501541238
    7 ILE   CD        69    0.321285470    8.081356815    2.781648907
    7 ILE   C         70    0.344759936    8.283231710    2.315039670
    7 ILE   O         71    0.227173103    8.306532342    2.287452900
    8 ILE   N         72    0.444905931    8.280980473    2.227547391
    8 ILE   H         73    0.537967323    8.264758744    2.260357218
    8 ILE   CA        74    0.423111456    8.276353916    2.082230709
    8 ILE   CB        75    0.551703203    8.311032961    2.006913643
    8 ILE   CG1       76    0.615434861    8.444797004    2.045105203
    8 ILE   CG2       77    0.535578269    8.299339452    1.855210809
    8 ILE   CD        78    0.525449093    8.567248366    2.027195978
    8 ILE   C         79    0.374335526    8.134533665    2.051900013
    8 ILE   O         80    0.452552840    8.039600779    2.051925686
    9 VAL   N         81    0.243669149    8.111580818    2.042489538
    9 VAL   H         82    0.184557902    8.192138464    2.046621885
    9 VAL   CA        83    0.188601706    7.982372567    1.999103950
    9 VAL   CB        84    0.043247183    7.969394534    2.045050789
    9 VAL   CG1       85   -0.025882315    7.842012610    1.995986114
    9 VAL   CG2       86    0.011501473    7.999648889    2.191636075
    9 VAL   C         87    0.194585827    7.963636819    1.847372994
    9 VAL   O         88    0.148754206    8.045893279    1.768233729
   10 GLY   N         89    0.262922925    7.855300324    1.811552244
   10 GLY   H         90    0.282829332    7.793140540    1.887325198
   10 GLY   CA        91    0.286369997    7.812656030    1.672841004
   10 GLY   C         92    0.376380962    7.895449446    1.580880081
   10 GLY   O         93    0.345261973    8.010820355    1.551687856
   11 SER   N         94    0.459441587    7.815419685    1.514641606
   11 SER   H         95    0.463827817    7.718385652    1.538415705
   11 SER   CA        96    0.557951516    7.864403817    1.417125930
   11 SER   CB        97    0.666934954    7.759973452    1.392075107
   11 SER   OG        98    0.733489821    7.723962620    1.513420767
   11 SER   HG        99    0.667855249    7.663811140    1.558961444
   11 SER   C        100    0.513771862    7.910593960    1.278101778
   11 SER   O        101    0.591752351    7.905355335    1.183115290
   12 GLY   N        102    0.389881924    7.958394373    1.270652238
   12 GLY   H        103    0.340753156    7.941404817    1.356083644
   12 GLY   CA       104    0.323524170    8.026923678    1.158788870
   12 GLY   C        105    0.409011695    8.146454040    1.116177349
   12 GLY   O        106    0.472111172    8.210004270    1.200497590
   13 VAL   N        107    0.373980066    8.198483712    0.998892196
   13 VAL   H        108    0.317455766    8.146395880    0.934914003
   13 VAL   CA       109    0.434796574    8.322200862    0.947857595
   13 VAL   CB       110    0.410581080    8.343624867    0.798303762
   13 VAL   CG1      111    0.267419245    8.389776482    0.770225789
   13 VAL   CG2      112    0.525051385    8.404615926    0.717138583
   13 VAL   C        113    0.406759615    8.445376789    1.034190496
   13 VAL   O        114    0.501385864    8.521460724    1.053842090
   14 PHE   N        115    0.297183691    8.434714471    1.108806545
   14 PHE   H        116    0.225533529    8.375251672    1.072337500
   14 PHE   CA       117    0.247372371    0.014352696    1.200929893
   14 PHE   CB       118    0.108549923   -0.029253418    1.248171254
   14 PHE   CG       119   -0.001497448   -0.004524055    1.144792556
   14 PHE   CD1      120    7.764287446    8.430613211    1.041857493
   14 PHE   HD1      121    7.797977819    8.327035654    1.046065821
   14 PHE   CD2      122    7.732973251    0.120145802    1.145550666
   14 PHE   HD2      123    7.775588932    0.194942027    1.212425823
   14 PHE   CE1      124    7.672444281    8.469167665    0.944913814
   14 PHE   HE1      125    7.655583615    8.401475275    0.861150554
   14 PHE   CE2      126    7.634342325    0.154035546    1.053648226
   14 PHE   HE2      127    7.573222447    0.243389618    1.066347530
   14 PHE   CZ       128    7.606527690    0.067977806    0.948093464
   14 PHE   HZ       129    7.528187301    0.086772321    0.874672687
   14 PHE   C        130    0.335506320    0.025153768    1.325537346
   14 PHE   O        131    0.403633367    0.126191513    1.342245322
   15 GLY   N        132    0.351529849    8.428162119    1.379462931
   15 GLY   H        133    0.301873962    8.345086774    1.354306798
   15 GLY   CA       134    0.431869447    8.405520453    1.500480363
   15 GLY   C        135    0.584522802    8.399475267    1.491941941
   15 GLY   O        136    0.655318352    8.464804094    1.568431515
   16 LEU   N        137    0.633017077    8.335112033    1.386136604
   16 LEU   H        138    0.581823111    8.270951259    1.329007844
   16 LEU   CA       139    0.774878909    8.348654153    1.350017981
   16 LEU   CB       140    0.812232879    8.249905466    1.239281819
   16 LEU   CG       141    0.864131570    8.114235316    1.287361989
   16 LEU   CD1      142    0.918930620    8.038017528    1.166543801
   16 LEU   CD2      143    0.971225076    8.122235786    1.396357715
   16 LEU   C        144    0.820195093    8.490944385    1.316652944
   16 LEU   O        145    0.933060763    8.531869811    1.343402299
   17 SER   N        146    0.732971939    0.042227442    1.249667858
   17 SER   H        147    0.644983523    0.018284242    1.208621367
   17 SER   CA       148    0.763383529    0.185023801    1.232530473
   17 SER   CB       149    0.662824893    0.259542701    1.144534695
   17 SER   OG       150    0.716056431    0.254698205    1.011894917
   17 SER   HG       151    0.794788397    0.311652309    0.988282062
   17 SER   C        152    0.768140268    0.260858813    1.365346092
   17 SER   O        153    0.847216124    0.354493029    1.375859564
   18 LEU   N        154    0.679074469    0.230336297    1.459286235
   18 LEU   H        155    0.592178854    0.189393034    1.431465887
   18 LEU   CA       156    0.681844440    0.292328698    1.592548960
   18 LEU   CB       157    0.561554228    0.253175166    1.678606393
   18 LEU   CG       158    0.435859675    0.326742293    1.631689376
   18 LEU   CD1      159    0.314442796    0.244617968    1.675550243
   18 LEU   CD2      160    0.425828179    0.473744895    1.672904960
   18 LEU   C        161    0.809916067    0.262861192    1.670908165
   18 LEU   O        162    0.883631815    0.357763527    1.697125444
   19 ALA   N        163    0.854088190    0.137568014    1.664841002
   19 ALA   H        164    0.798118740    0.057418563    1.643781391
   19 ALA   CA       165    0.986154041    0.096155330    1.714376807
   19 ALA   CB       166    0.995682042   -0.055092356    1.693295731
   19 ALA   C        167    1.105345276    0.169084171    1.652030428
   19 ALA   O        168    1.187751961    0.204271865    1.736300782
   20 TYR   N        169    1.112399608    0.188350127    1.520618472
   20 TYR   H        170    1.048642883    0.145199278    1.456784989
   20 TYR   CA       171    1.218289674    0.273976192    1.465250487
   20 TYR   CB       172    1.205870231    0.255742799    1.313844092
   20 TYR   CG       173    1.332452192    0.300921657    1.240734589
   20 TYR   CD1      174    1.445199685    0.219733389    1.244502801
   20 TYR   HD1      175    1.440492053    0.127115901    1.301781939
   20 TYR   CD2      176    1.333902016    0.423397905    1.175028520
   20 TYR   HD2      177    1.243130611    0.481111745    1.157446380
   20 TYR   CE1      178    1.561943600    0.260976370    1.181304653
   20 TYR   HE1      179    1.631083820    0.180579599    1.156046998
   20 TYR   CE2      180    1.453714563    0.465704868    1.118668403
   20 TYR   HE2      181    1.453954089    0.560444248    1.064759818
   20 TYR   CZ       182    1.567611851    0.386041715    1.120909046
   20 TYR   OH       183    1.687436846    0.446952620    1.100196278
   20 TYR   HH       184    1.673373883    0.532338001    1.050073199
   20 TYR   C        185    1.207411742    0.422960366    1.498368906
   20 TYR   O        186    1.310673323    0.474218996    1.541264133
   21 ALA   N        187    1.086693058    0.478753672    1.500484354
   21 ALA   H        188    1.013826644    0.434590346    1.448123825
   21 ALA   CA       189    1.054639664    0.610891646    1.556363100
   21 ALA   CB       190    0.904810584    0.637364372    1.540118323
   21 ALA   C        191    1.099693589    0.627315351    1.701662725
   21 ALA   O        192    1.137184203    0.737694335    1.740919246
   22 LEU   N        193    1.086531245    0.524700096    1.785244737
   22 LEU   H        194    1.059982126    0.436121600    1.747169627
   22 LEU   CA       195    1.130342020    0.520114734    1.925504637
   22 LEU   CB       196    1.073787215    0.403539411    2.006884385
   22 LEU   CG       197    0.922564091    0.416188474    2.026376925
   22 LEU   CD1      198    0.858875896    0.284339179    2.070746926
   22 LEU   CD2      199    0.891220392    0.518686941    2.135546133
   22 LEU   C        200    1.283157264    0.516954704    1.932561412
   22 LEU   O        201    1.336599895    0.615670433    1.982854009
   23 SER   N        202    1.349531892    0.433520933    1.853048480
   23 SER   H        203    1.296768132    0.360892403    1.808982194
   23 SER   CA       204    1.495095922    0.419312812    1.838207485
   23 SER   CB       205    1.530458355    0.329707486    1.719344654
   23 SER   OG       206    1.663408480    0.278212061    1.730399899
   23 SER   HG       207    1.695608040    0.241310388    1.643213216
   23 SER   C        208    1.561864193    0.551661872    1.800346471
   23 SER   O        209    1.683399941    0.561964562    1.816220792
   24 LEU   N        210    1.492414597    0.622522336    1.711794576
   24 LEU   H        211    1.417978605    0.579456431    1.660772158
   24 LEU   CA       212    1.558308858    0.742375027    1.657913916
   24 LEU   CB       213    1.459612480    0.796785571    1.554438019
   24 LEU   CG       214    1.479251935    0.739017123    1.414124444
   24 LEU   CD1      215    1.366873259    0.781393847    1.319338547
   24 LEU   CD2      216    1.621399198    0.759328034    1.361260374
   24 LEU   C        217    1.581146529    0.855706509    1.758140257
   24 LEU   O        218    1.664683141    0.944502621    1.741789044
   25 ASP   N        219    1.492039228    0.866933157    1.856236856
   25 ASP   H        220    1.436083653    0.787725969    1.880654454
   25 ASP   CA       221    1.485722201    0.979109490    1.951037127
   25 ASP   CB       222    1.338889097    1.015230138    1.974277839
   25 ASP   CG       223    1.327955651    1.150294333    2.045298206
   25 ASP   OD1      224    1.344231498    1.249639562    1.971198950
   25 ASP   OD2      225    1.321614524    1.163616812    2.169429393
   25 ASP   C        226    1.548036337    0.941591223    2.085641927
   25 ASP   O        227    1.492258934    0.858274991    2.156892869
   26 ASP   N        228    1.647828230    1.016786273    2.131219425
   26 ASP   H        229    1.668758334    1.106149527    2.091498123
   26 ASP   CA       230    1.734051025    0.975762188    2.243004407
   26 ASP   CB       231    1.848169380    1.076396714    2.259014823
   26 ASP   CG       232    1.786516767    1.215509871    2.243066271
   26 ASP   OD1      233    1.777496390    1.265798861    2.128984140
   26 ASP   OD2      234    1.752880410    1.285622459    2.340919799
   26 ASP   C        235    1.662211671    0.946453074    2.374886624
   26 ASP   O        236    1.684750413    0.839821892    2.431918180
   27 ARG   N        237    1.565872215    1.028583155    2.415674474
   27 ARG   H        238    1.533787783    1.103769058    2.358058586
   27 ARG   CA       239    1.477587611    0.998247075    2.529243364
   27 ARG   CB       240    1.399010926    1.124608743    2.564865038
   27 ARG   CG       241    1.488380063    1.235000237    2.621763892
   27 ARG   CD       242    1.543896653    1.201239056    2.760294835
   27 ARG   NE       243    1.613182495    1.320571127    2.811001524
   27 ARG   HE       244    1.687889512    1.347038021    2.750022719
   27 ARG   CZ       245    1.626787034    1.354506605    2.939918313
   27 ARG   NH1      246    1.681704689    1.471990378    2.973676320
   27 ARG   HH11     247    1.678861298    1.501030079    3.069326465
   27 ARG   HH12     248    1.737698024    1.527371110    2.912050262
   27 ARG   NH2      249    1.559590691    1.287675339    3.034663348
   27 ARG   HH21     250    1.574210541    1.298474473    3.133003401
   27 ARG   HH22     251    1.498506378    1.215148485    3.002924670
   27 ARG   C        252    1.377424807    0.883551318    2.514257819
   27 ARG   O        253    1.355305131    0.801493909    2.603182363
   28 PHE   N        254    1.325251167    0.862212820    2.393789243
   28 PHE   H        255    1.347181390    0.922117375    2.316768975
   28 PHE   CA       256    1.232278648    0.751140324    2.368726851
   28 PHE   CB       257    1.130482760    0.768062481    2.255755946
   28 PHE   CG       258    1.010138001    0.854841686    2.293154146
   28 PHE   CD1      259    1.007121031    0.989549730    2.259011262
   28 PHE   HD1      260    1.085211107    1.043014718    2.204918416
   28 PHE   CD2      261    0.894224900    0.795471263    2.341771836
   28 PHE   HD2      262    0.888279111    0.687317974    2.354024739
   28 PHE   CE1      263    0.893770814    1.064452041    2.288427714
   28 PHE   HE1      264    0.887148267    1.172465614    2.275362028
   28 PHE   CE2      265    0.778648017    0.868428651    2.367052359
   28 PHE   HE2      266    0.694827485    0.823866523    2.420598194
   28 PHE   CZ       267    0.779874274    1.005059512    2.341529044
   28 PHE   HZ       268    0.692850642    1.064452571    2.369464934
   28 PHE   C        269    1.294220353    0.612915458    2.347080097
   28 PHE   O        270    1.234121211    0.512954989    2.386132326
   29 ALA   N        271    1.407135581    0.612418280    2.276782679
   29 ALA   H        272    1.423055667    0.687379465    2.212528707
   29 ALA   CA       273    1.506770954    0.504886327    2.265733191
   29 ALA   CB       274    1.632892564    0.562379299    2.200953857
   29 ALA   C        275    1.550277095    0.443825581    2.399115249
   29 ALA   O        276    1.599801254    0.331240152    2.397548677
   30 ASP   N        277    1.566850315    0.533424587    2.496006930
   30 ASP   H        278    1.575436256    0.630704549    2.474449211
   30 ASP   CA       279    1.585056045    0.499772656    2.637947196
   30 ASP   CB       280    1.614292811    0.631542613    2.710021460
   30 ASP   CG       281    1.673459557    0.616450460    2.850303881
   30 ASP   OD1      282    1.786786291    0.569771461    2.874864079
   30 ASP   OD2      283    1.603445191    0.665117391    2.941693489
   30 ASP   C        284    1.472833123    0.424140519    2.709344523
   30 ASP   O        285    1.499588268    0.347863907    2.802060417
   31 LYSH  N        286    1.347748372    0.440040820    2.667035222
   31 LYSH  H        287    1.322365411    0.480227657    2.579048684
   31 LYSH  CA       288    1.232714605    0.377683937    2.734052002
   31 LYSH  CB       289    1.102850609    0.443503695    2.687004783
   31 LYSH  CG       290    1.094765409    0.577554948    2.760312463
   31 LYSH  CD       291    0.990455685    0.666631887    2.692556422
   31 LYSH  CE       292    0.973531162    0.795617123    2.773088983
   31 LYSH  NZ       293    1.096486507    0.875274491    2.785033202
   31 LYSH  HZ1      294    1.080175875    0.946007515    2.853815215
   31 LYSH  HZ2      295    1.113982906    0.921998593    2.698368396
   31 LYSH  HZ3      296    1.173758973    0.818269971    2.812978154
   31 LYSH  C        297    1.210200890    0.227516196    2.715173073
   31 LYSH  O        298    1.286701208    0.158601644    2.647867646
   32 LYSH  N        299    1.124537774    0.173913522    2.801658830
   32 LYSH  H        300    1.053535217    0.228209571    2.846498852
   32 LYSH  CA       301    1.093206026    0.030362982    2.806618553
   32 LYSH  CB       302    1.044530815   -0.015223737    2.944333163
   32 LYSH  CG       303    1.048744485    8.356891805    2.965912621
   32 LYSH  CD       304    1.191749264    8.302909337    2.972690105
   32 LYSH  CE       305    1.203108063    8.150662097    2.982809198
   32 LYSH  NZ       306    1.335648435    8.113603102    3.034477475
   32 LYSH  HZ1      307    1.405530500    8.151340977    2.973709966
   32 LYSH  HZ2      308    1.339853140    8.013747544    3.031108438
   32 LYSH  HZ3      309    1.354071476    8.151457829    3.125183967
   32 LYSH  C        310    1.001225042    8.517186466    2.689983401
   32 LYSH  O        311    0.883488375    8.552162971    2.696696044
   33 ILE   N        312    1.063536092    8.467016316    2.583731916
   33 ILE   H        313    1.162485404    8.452550145    2.582602082
   33 ILE   CA       314    0.998210943    8.448701022    2.453319231
   33 ILE   CB       315    1.068095790    8.509316906    2.331452495
   33 ILE   CG1      316    1.124006268    8.648560066    2.361380719
   33 ILE   CG2      317    0.966414196    8.523308851    2.217977269
   33 ILE   CD       318    1.227954911    8.698855110    2.261001660
   33 ILE   C        319    0.996307815    8.297193452    2.432086802
   33 ILE   O        320    1.100548592    8.231944193    2.434640424
   34 ILE   N        321    0.875572387    8.244849390    2.412795645
   34 ILE   H        322    0.792523191    8.299652259    2.402725940
   34 ILE   CA       323    0.851106908    8.099899658    2.414870335
   34 ILE   CB       324    0.788133119    8.050998980    2.545463215
   34 ILE   CG1      325    0.834070776    8.113931751    2.677142437
   34 ILE   CG2      326    0.790382623    7.898012241    2.546932860
   34 ILE   CD       327    0.758513897    8.241787175    2.713929181
   34 ILE   C        328    0.771385735    8.062899435    2.289622755
   34 ILE   O        329    0.657784666    8.107237856    2.273520324
   35 LEU   N        330    0.843938181    7.989109202    2.206074945
   35 LEU   H        331    0.940113667    7.971158926    2.226783399
   35 LEU   CA       332    0.791528051    7.923286003    2.085524513
   35 LEU   CB       333    0.901194072    7.904439921    1.980518606
   35 LEU   CG       334    0.907167894    8.012522873    1.872399664
   35 LEU   CD1      335    1.020900040    7.989102451    1.772772340
   35 LEU   CD2      336    0.779825299    8.018190807    1.787781991
   35 LEU   C        337    0.718886732    7.792979725    2.119498109
   35 LEU   O        338    0.786692604    7.691592133    2.135401154
   36 VAL   N        339    0.587615917    7.809294361    2.133382132
   36 VAL   H        340    0.554311739    7.903441697    2.128170309
   36 VAL   CA       341    0.501289660    7.700243281    2.181001752
   36 VAL   CB       342    0.395847839    7.754748674    2.277555194
   36 VAL   CG1      343    0.303040708    7.645500001    2.331065571
   36 VAL   CG2      344    0.457434973    7.832876079    2.393804248
   36 VAL   C        345    0.452320428    7.626438409    2.056240721
   36 VAL   O        346    0.336900966    7.649143023    2.020297358
   37 ASP   N        347    0.530066002    7.531180072    2.005524311
   37 ASP   H        348    0.599400329    7.478606072    2.054811336
   37 ASP   CA       349    0.505076361    7.480837693    1.869698910
   37 ASP   CB       350    0.637443089    7.498623478    1.795062207
   37 ASP   CG       351    0.605608939    7.471560857    1.647873607
   37 ASP   OD1      352    0.650892393    7.365158251    1.600408088
   37 ASP   OD2      353    0.522977940    7.545539547    1.590222528
   37 ASP   C        354    0.462487007    7.333893666    1.868875320
   37 ASP   O        355    0.507480712    7.257335734    1.953984246
   38 ARG   N        356    0.396397253    7.300207568    1.758485704
   38 ARG   H        357    0.394688109    7.364710421    1.682095251
   38 ARG   CA       358    0.346165881    7.163964659    1.735599223
   38 ARG   CB       359    0.257317653    7.169433713    1.611171975
   38 ARG   CG       360    0.196666143    7.030310900    1.591836830
   38 ARG   CD       361    0.112235915    7.039825090    1.464593472
   38 ARG   NE       362    0.060887197    6.902751150    1.451062977
   38 ARG   HE       363    0.022069264    6.867549330    1.536233702
   38 ARG   CZ       364    0.080901944    6.816119388    1.350825051
   38 ARG   NH1      365    0.044329500    6.688086366    1.365861529
   38 ARG   HH11     366    0.067523375    6.615225746    1.301420880
   38 ARG   HH12     367   -0.019422821    6.665595251    1.439544722
   38 ARG   NH2      368    0.149374435    6.850159875    1.240797424
   38 ARG   HH21     369    0.161405402    6.791006539    1.161081362
   38 ARG   HH22     370    0.183135177    6.943854547    1.231836794
   38 ARG   C        371    0.452839164    7.055343187    1.720443530
   38 ARG   O        372    0.451088738    6.957412647    1.794837057
   39 TRP   N        373    0.561038831    7.089716818    1.651161029
   39 TRP   H        374    0.571873591    7.188448883    1.639557586
   39 TRP   CA       375    0.643588083    6.989696403    1.581959249
   39 TRP   CB       376    0.575343615    6.986436630    1.445064010
   39 TRP   CG       377    0.600830185    6.857721997    1.366403848
   39 TRP   CD1      378    0.699461333    6.833202629    1.280619769
   39 TRP   HD1      379    0.769402508    6.907046942    1.241436833
   39 TRP   CD2      380    0.524434036    6.741830108    1.373561519
   39 TRP   NE1      381    0.692846778    6.708132782    1.235900220
   39 TRP   HE1      382    0.748507870    6.668237289    1.163033793
   39 TRP   CE2      383    0.589905465    6.647900486    1.294758041
   39 TRP   CE3      384    0.407404364    6.705910412    1.439400522
   39 TRP   HE3      385    0.374332076    6.763183829    1.526043685
   39 TRP   CZ2      386    0.542020501    6.518871048    1.275353465
   39 TRP   HZ2      387    0.589866376    6.451988324    1.203821919
   39 TRP   CZ3      388    0.355778101    6.578843481    1.416849958
   39 TRP   HZ3      389    0.270409834    6.542558369    1.474084192
   39 TRP   CH2      390    0.422893790    6.485522685    1.338721026
   39 TRP   HH2      391    0.377251723    6.387180889    1.327543339
   39 TRP   C        392    0.790950127    7.027508386    1.565717328
   39 TRP   O        393    0.828173365    7.143809458    1.580390664
   40 ASN   N        394    0.876317326    6.926623262    1.550829792
   40 ASN   H        395    0.832132980    6.836967643    1.553857797
   40 ASN   CA       396    1.018648579    6.955634698    1.528354092
   40 ASN   CB       397    1.100319942    6.843847282    1.593479873
   40 ASN   CG       398    1.123402527    6.858148595    1.744051393
   40 ASN   OD1      399    1.039051871    6.823610489    1.826626128
   40 ASN   ND2      400    1.234775946    6.923354802    1.776176712
   40 ASN   HD21     401    1.243968775    6.942151433    1.873963356
   40 ASN   HD22     402    1.310065903    6.942769660    1.713299791
   40 ASN   C        403    1.047480031    6.967875133    1.378606982
   40 ASN   O        404    1.010978042    6.879491828    1.301243734
   41 PHE   N        405    1.142596576    7.055778606    1.348341924
   41 PHE   H        406    1.188295549    7.108344263    1.420095015
   41 PHE   CA       407    1.174105916    7.082673225    1.207291070
   41 PHE   CB       408    1.230775413    7.224793077    1.208213388
   41 PHE   CG       409    1.148457204    7.345460584    1.162679071
   41 PHE   CD1      410    1.023178522    7.369856569    1.217756318
   41 PHE   HD1      411    0.982264122    7.300278364    1.291002396
   41 PHE   CD2      412    1.206872099    7.442684285    1.082319721
   41 PHE   HD2      413    1.301466247    7.431793638    1.029250809
   41 PHE   CE1      414    0.949861388    7.485073374    1.191831252
   41 PHE   HE1      415    0.841410280    7.480169288    1.201596994
   41 PHE   CE2      416    1.133357435    7.557478361    1.055134873
   41 PHE   HE2      417    1.177121713    7.624232528    0.980901857
   41 PHE   CZ       418    1.008702373    7.582081889    1.111529486
   41 PHE   HZ       419    0.959898254    7.678300566    1.095967303
   41 PHE   C        420    1.269854590    6.980974665    1.144851373
   41 PHE   O        421    1.276502613    6.958912945    1.024040238
   42 GLU   N        422    1.350195034    6.911580022    1.224965633
   42 GLU   H        423    1.374019018    6.948377872    1.314844876
   42 GLU   CA       424    1.423067287    6.789308982    1.188213366
   42 GLU   CB       425    1.523441779    6.757777903    1.299298365
   42 GLU   CG       426    1.473762328    6.772950552    1.443207655
   42 GLU   CD       427    1.478561085    6.917193178    1.493967618
   42 GLU   OE1      428    1.511119682    7.017680968    1.427137388
   42 GLU   OE2      429    1.465108369    6.938669358    1.616372176
   42 GLU   C        430    1.329925474    6.669531363    1.168428751
   42 GLU   O        431    1.247275715    6.640135663    1.254661008
   43 PRO   N        432    1.347483729    6.603730263    1.054179072
   43 PRO   CA       433    1.286597418    6.472427571    1.028379492
   43 PRO   CB       434    1.330654106    6.435304436    0.886629487
   43 PRO   CG       435    1.359688223    6.571367135    0.822955577
   43 PRO   CD       436    1.419122713    6.654977676    0.936474927
   43 PRO   C        437    1.336168109    6.366489085    1.127020456
   43 PRO   O        438    1.447440463    6.387186406    1.175178146
   44 PRO   N        439    1.255899826    6.263969483    1.154211685
   44 PRO   CA       440    1.291220856    6.163477760    1.255517929
   44 PRO   CB       441    1.171786358    6.069271869    1.271936160
   44 PRO   CG       442    1.053070467    6.153540035    1.224870060
   44 PRO   CD       443    1.110103774    6.263713253    1.135325723
   44 PRO   C        444    1.418233840    6.086703181    1.218323315
   44 PRO   O        445    1.451420695    6.081073289    1.100007963
   45 ASN   N        446    1.496925858    6.061535104    1.322554995
   45 ASN   H        447    1.450881774    6.070079863    1.410915888
   45 ASN   CA       448    1.633603870    6.007590609    1.317895522
   45 ASN   CB       449    1.653895320    5.873349153    1.247364286
   45 ASN   CG       450    1.589678423    5.754406576    1.319020421
   45 ASN   OD1      451    1.470250926    5.727486433    1.307173121
   45 ASN   ND2      452    1.671894189    5.669673948    1.380258030
   45 ASN   HD21     453    1.634526549    5.580715936    1.406514177
   45 ASN   HD22     454    1.769175160    5.686718002    1.395913876
   45 ASN   C        455    1.742688380    6.104583321    1.272024254
   45 ASN   O        456    1.856873444    6.092906562    1.316266242
   46 ALA   N        457    1.711138567    6.198305158    1.183071889
   46 ALA   H        458    1.631414958    6.186407025    1.123888832
   46 ALA   CA       459    1.803697801    6.303947589    1.139647544
   46 ALA   CB       460    1.745176698    6.355660680    1.008068523
   46 ALA   C        461    1.822831993    6.417760824    1.240112493
   46 ALA   O        462    1.786973473    6.410039256    1.357524575
   47 THR   N        463    1.903475922    6.513771097    1.195726782
   47 THR   H        464    1.961154705    6.497870869    1.115599438
   47 THR   CA       465    1.940367636    6.636920164    1.267041501
   47 THR   CB       466    2.053098736    6.616765383    1.368513793
   47 THR   OG1      467    2.052524078    6.731308979    1.454133057
   47 THR   HG1      468    1.991640845    6.719363448    1.532562605
   47 THR   CG2      469    2.190896948    6.580328851    1.312881429
   47 THR   C        470    1.972255781    6.748933053    1.167796859
   47 THR   O        471    2.012018352    6.720198053    1.054995641
   48 GLY   N        472    1.940828294    6.872257645    1.206446178
   48 GLY   H        473    1.921871810    6.899342117    1.300833478
   48 GLY   CA       474    1.942208052    6.992074862    1.121293080
   48 GLY   C        475    1.803390819    7.030150633    1.069394642
   48 GLY   O        476    1.723775231    6.950080627    1.020601433
   49 SER   N        477    1.769005995    7.151971011    1.110218357
   49 SER   H        478    1.839250520    7.215129713    1.143046869
   49 SER   CA       479    1.632486167    7.204457155    1.125068337
   49 SER   CB       480    1.618037164    7.302652786    1.241510277
   49 SER   OG       481    1.664869542    7.239890099    1.361175348
   49 SER   HG       482    1.599248966    7.167874746    1.383709618
   49 SER   C        483    1.568256390    7.266236987    1.000690475
   49 SER   O        484    1.573551748    7.385402256    0.970663942
   50 VAL   N        485    1.547416267    7.178076637    0.903312145
   50 VAL   H        486    1.547409740    7.079505667    0.920180322
   50 VAL   CA       487    1.483327495    7.220336414    0.777935205
   50 VAL   CB       488    1.501277516    7.118724996    0.664951052
   50 VAL   CG1      489    1.646326359    7.083522499    0.631350165
   50 VAL   CG2      490    1.422916744    6.990257098    0.692681945
   50 VAL   C        491    1.336536303    7.262809145    0.785601373
   50 VAL   O        492    1.268462905    7.229993193    0.882648802
   51 HISA  N        493    1.286841885    7.346479351    0.694931214
   51 HISA  H        494    1.343181948    7.390125197    0.624771747
   51 HISA  CA       495    1.150209369    7.398551337    0.710125754
   51 HISA  CB       496    1.128946841    7.499522695    0.597157571
   51 HISA  CG       497    1.134560688    7.432013647    0.459967840
   51 HISA  ND1      498    1.234354522    7.450116635    0.373917833
   51 HISA  HD1      499    1.327948870    7.472311682    0.401274482
   51 HISA  CD2      500    1.040519520    7.361462892    0.397763163
   51 HISA  HD2      501    0.935035258    7.364987968    0.425018331
   51 HISA  CE1      502    1.203625219    7.386286967    0.261350925
   51 HISA  HE1      503    1.259189432    7.404866741    0.169426370
   51 HISA  NE2      504    1.085027615    7.328122567    0.276943125
   51 HISA  C        505    1.045220727    7.287270320    0.707418524
   51 HISA  O        506    1.064600344    7.180688887    0.649152708
   52 ASN   N        507    0.943372088    7.308850150    0.790184802
   52 ASN   H        508    0.903604039    7.369878631    0.858705706
   52 ASN   CA       509    0.835266059    7.212248602    0.814551200
   52 ASN   CB       510    0.751791694    7.245918459    0.938262527
   52 ASN   CG       511    0.667579092    7.126914203    0.984688194
   52 ASN   OD1      512    0.606337507    7.058264313    0.903062605
   52 ASN   ND2      513    0.653245691    7.097691894    1.113638941
   52 ASN   HD21     514    0.596866618    7.016534983    1.128930904
   52 ASN   HD22     515    0.662389535    7.166722367    1.185401350
   52 ASN   C        516    0.738045525    7.204465270    0.696654284
   52 ASN   O        517    0.672206472    7.304051683    0.667023819
   53 PRO   N        518    0.733479459    7.094100501    0.622574183
   53 PRO   CA       519    0.647898246    7.075675177    0.504477955
   53 PRO   CB       520    0.690408130    6.943525170    0.440126578
   53 PRO   CG       521    0.735600043    6.864995414    0.563424081
   53 PRO   CD       522    0.805380321    6.969101218    0.651177415
   53 PRO   C        523    0.496063198    7.088397852    0.518532651
   53 PRO   O        524    0.426534458    7.129308901    0.425677412
   54 ALA   N        525    0.449705375    7.080190362    0.642921875
   54 ALA   H        526    0.471341811    7.058386140    0.738093072
   54 ALA   CA       527    0.306289511    7.078690223    0.675086440
   54 ALA   CB       528    0.296122328    7.020638649    0.816275457
   54 ALA   C        529    0.220623428    7.205417599    0.672018392
   54 ALA   O        530    0.098503683    7.193397150    0.663571271
   55 ALA   N        531    0.287926433    7.313990093    0.635001146
   55 ALA   H        532    0.385267624    7.306385961    0.613386520
   55 ALA   CA       533    0.227612421    7.447988517    0.630756800
   55 ALA   CB       534    0.300342694    7.528379969    0.738722741
   55 ALA   C        535    0.239479625    7.513588012    0.493052854
   55 ALA   O        536    0.335092164    7.492859057    0.418495864
   56 ALA   N        537    0.139563692    7.592529308    0.454638995
   56 ALA   H        538    0.048546875    7.576517146    0.492853826
   56 ALA   CA       539    0.137119260    7.657749356    0.322921569
   56 ALA   CB       540   -0.006763720    7.706556020    0.304853953
   56 ALA   C        541    0.237400060    7.772992836    0.314376755
   56 ALA   O        542    0.261359869    7.826089161    0.206031405
   57 ASN   N        543    0.299227968    7.813706638    0.424875234
   57 ASN   H        544    0.255647561    7.799697833    0.513789871
   57 ASN   CA       545    0.415708027    7.902812998    0.435032657
   57 ASN   CB       546    0.426881434    7.950402857    0.580008301
   57 ASN   CG       547    0.463861011    7.857067519    0.695464547
   57 ASN   OD1      548    0.540189972    7.761654395    0.681454272
   57 ASN   ND2      549    0.400781922    7.875297752    0.811121211
   57 ASN   HD21     550    0.432267775    7.819608369    0.887973848
   57 ASN   HD22     551    0.311317764    7.919958902    0.811837284
   57 ASN   C        552    0.544583553    7.841957081    0.379345814
   57 ASN   O        553    0.641393661    7.911321653    0.348597819
   58 ALA   N        554    0.547253916    7.710744507    0.357744775
   58 ALA   H        555    0.464968720    7.663428688    0.389215596
   58 ALA   CA       556    0.668634362    7.647288895    0.304332894
   58 ALA   CB       557    0.681134483    7.508266182    0.367021880
   58 ALA   C        558    0.667875060    7.635238815    0.151802733
   58 ALA   O        559    0.642526063    7.530718689    0.092119814
   59 ASP   N        560    0.691491159    7.749992933    0.088839414
   59 ASP   H        561    0.727616590    7.829615431    0.137360663
   59 ASP   CA       562    0.701087312    7.751210369   11.263215907
   59 ASP   CB       563    0.571047879    7.805798252   11.203905736
   59 ASP   CG       564    0.569726231    7.807709001   11.050937539
   59 ASP   OD1      565    0.595752941    7.919059185   11.000464363
   59 ASP   OD2      566    0.556351235    7.703851355   10.982674951
   59 ASP   C        567    0.815632551    7.835547547   11.206854105
   59 ASP   O        568    0.846465086    7.940581876   11.262967328
   60 THR   N        569    0.854824725    7.799044710   11.085114184
   60 THR   H        570    0.787515341    7.744743399   11.034900840
   60 THR   CA       571    0.971829170    7.857997055   11.018446540
   60 THR   CB       572    1.047749560    7.759156730   10.929713101
   60 THR   OG1      573    0.961056133    7.731855579   10.819307986
   60 THR   HG1      574    1.025739191    7.698360242   10.750791174
   60 THR   CG2      575    1.086363535    7.636046585   11.011944323
   60 THR   C        576    0.947845393    7.983379566   10.934086886
   60 THR   O        577    1.040897139    8.054063565   10.895661805
   61 SER   N        578    0.826943362    8.038480208   10.927896624
   61 SER   H        579    0.749947141    8.000544948   10.979205002
   61 SER   CA       580    0.787405378    8.153269982   10.845010187
   61 SER   CB       581    0.766429719    8.114529730   10.698477101
   61 SER   OG       582    0.674323138    8.005224915   10.694241630
   61 SER   HG       583    0.584474565    8.039991326   10.721056562
   61 SER   C        584    0.658829823    8.217203269   10.897839513
   61 SER   O        585    0.552512298    8.230807710   10.837484986
   62 ARG   N        586    0.671771893    8.292160425   11.006945340
   62 ARG   H        587    0.761745393    8.304263001   11.048893056
   62 ARG   CA       588    0.561479985    8.364945103   11.071361857
   62 ARG   CB       589    0.568007140    8.344825871   11.222897898
   62 ARG   CG       590    0.492355419    8.219887172   11.268500415
   62 ARG   CD       591    0.339534397    8.217964688   11.261222986
   62 ARG   NE       592    0.287348623    8.084906486   11.295592676
   62 ARG   HE       593    0.283302226    8.103324845   11.393800211
   62 ARG   CZ       594    0.257867604    7.996000210   11.199777331
   62 ARG   NH1      595    0.252876851    8.019710547   11.067986283
   62 ARG   HH11     596    0.234844796    7.946167833   11.002683350
   62 ARG   HH12     597    0.279594814    8.108790467   11.031230721
   62 ARG   NH2      598    0.216004611    7.874966382   11.239243954
   62 ARG   HH21     599    0.192758105    7.830505977   11.152745163
   62 ARG   HH22     600    0.214390150    7.844092562   11.334345289
   62 ARG   C        601    0.563508162    8.513238911   11.033718488
   62 ARG   O        602    0.648301981    8.584444177   11.087293778
   63 VAL   N        603    0.491084696    0.020479319   10.926494326
   63 VAL   H        604    0.458417785   -0.059200895   10.875654773
   63 VAL   CA       605    0.497727906    0.152135614   10.861432449
   63 VAL   CB       606    0.416281863    0.147529231   10.732001628
   63 VAL   CG1      607    0.418858523    0.274702106   10.646955109
   63 VAL   CG2      608    0.472317354    0.033388682   10.646882647
   63 VAL   C        609    0.467370205    0.274796406   10.947716427
   63 VAL   O        610    0.380257654    0.269723293   11.034410525
   64 ILE   N        611    0.546292312    0.380865270   10.933232357
   64 ILE   H        612    0.636338682    0.372472999   10.890547097
   64 ILE   CA       613    0.525756772    0.506963079   11.005965987
   64 ILE   CB       614    0.652428815    0.533329530   11.087636610
   64 ILE   CG1      615    0.678246067    0.418814342   11.185781625
   64 ILE   CG2      616    0.644638234    0.664472442   11.166064861
   64 ILE   CD       617    0.819024744    0.411594763   11.245298462
   64 ILE   C        618    0.495835890    0.614327490   10.901141159
   64 ILE   O        619    0.582911169    0.665004769   10.830580634
   65 ARG   N        620    0.377515393    0.674179907   10.911588690
   65 ARG   H        621    0.321095985    0.629530515   10.981047832
   65 ARG   CA       622    0.316070277    0.784197036   10.835866159
   65 ARG   CB       623    0.171708980    0.735709473   10.821030098
   65 ARG   CG       624    0.089472167    0.840678925   10.746006249
   65 ARG   CD       625    7.762507768    0.767959070   10.691099266
   65 ARG   NE       626    7.669137170    0.860245890   10.624967136
   65 ARG   HE       627    7.716077213    0.916717606   10.557087618
   65 ARG   CZ       628    7.535888931    0.873100180   10.630963647
   65 ARG   NH1      629    7.459456922    0.794055642   10.707541574
   65 ARG   HH11     630    7.363331456    0.814299666   10.726243594
   65 ARG   HH12     631    7.500821917    0.712278629   10.747560459
   65 ARG   NH2      632    7.467986595    0.961394742   10.556484935
   65 ARG   HH21     633    7.369451936    0.971469799   10.570249701
   65 ARG   HH22     634    7.512816589    1.021291695   10.490119755
   65 ARG   C        635    0.345057128    0.927683814   10.880405729
   65 ARG   O        636    0.331936207    0.958403687   10.998789410
   66 ARG   N        637    0.374449896    1.017678237   10.786991812
   66 ARG   H        638    0.355933264    1.000568697   10.690216469
   66 ARG   CA       639    0.408970021    1.156259253   10.821870725
   66 ARG   CB       640    0.503631865    1.224740276   10.723080629
   66 ARG   CG       641    0.582718395    1.349022397   10.764443698
   66 ARG   CD       642    0.667703987    1.407771975   10.651600522
   66 ARG   NE       643    0.608163847    1.517176598   10.573541927
   66 ARG   HE       644    0.643477519    1.608626059   10.593290054
   66 ARG   CZ       645    0.524266409    1.499062629   10.470638774
   66 ARG   NH1      646    0.492764611    1.382742553   10.412066779
   66 ARG   HH11     647    0.428647336    1.372198701   10.336064304
   66 ARG   HH12     648    0.546232142    1.302716674   10.439197518
   66 ARG   NH2      649    0.461886703    1.607261479   10.422093737
   66 ARG   HH21     650    0.387323203    1.597104181   10.356243448
   66 ARG   HH22     651    0.495373807    1.699920701   10.439184043
   66 ARG   C        652    0.287640373    1.246039063   10.846981239
   66 ARG   O        653    0.292435798    1.332000584   10.934825975
   67 ASP   N        654    0.192110015    1.243600215   10.754469995
   67 ASP   H        655    0.207788294    1.207695432   10.662458690
   67 ASP   CA       656    0.078181042    1.336449134   10.751302641
   67 ASP   CB       657    0.031136594    1.366731693   10.608912958
   67 ASP   CG       658    0.083407616    1.287478980   10.488949004
   67 ASP   OD1      659    0.123742652    1.169259372   10.493530836
   67 ASP   OD2      660    0.102083120    1.347889056   10.381120765
   67 ASP   C        661    7.753837443    1.301994505   10.839342197
   67 ASP   O        662    7.688247533    1.198220371   10.831728293
   68 TYR   N        663    7.744827141    1.389366576   10.939222452
   68 TYR   H        664    7.821301756    1.449964878   10.961133833
   68 TYR   CA       665    7.637182531    1.383637968   11.039167101
   68 TYR   CB       666    7.699600592    1.329346267   11.167880847
   68 TYR   CG       667    7.696608503    1.176418576   11.164305270
   68 TYR   CD1      668    7.582983795    1.110836146   11.210232968
   68 TYR   HD1      669    7.499666097    1.170985597   11.246582197
   68 TYR   CD2      670    0.002221257    1.105471571   11.101274105
   68 TYR   HD2      671    0.099065505    1.151114057   11.080826998
   68 TYR   CE1      672    7.564808729    0.975715956   11.183087545
   68 TYR   HE1      673    7.475811538    0.922444985   11.216602653
   68 TYR   CE2      674    7.781736450    0.968362363   11.085340240
   68 TYR   HE2      675    7.872526486    0.911073381   11.066405755
   68 TYR   CZ       676    7.661618558    0.904305496   11.113438466
   68 TYR   OH       677    7.618835256    0.797537006   11.040847264
   68 TYR   HH       678    7.519179282    0.800241967   11.032946336
   68 TYR   C        679    7.556979442    1.510724044   11.067965303
   68 TYR   O        680    7.612305841    1.619392303   11.051828389
   69 PRO   N        681    7.428261517    1.496505255   11.098314880
   69 PRO   CA       682    7.347331485    1.615970046   11.126379193
   69 PRO   CB       683    7.208441450    1.556978663   11.151698025
   69 PRO   CG       684    7.205009412    1.441721900   11.051138405
   69 PRO   CD       685    7.344565046    1.380439553   11.064644819
   69 PRO   C        686    7.385741167    1.714090181   11.237333707
   69 PRO   O        687    7.449458825    1.666332287   11.331089696
   70 HISB  N        688    7.331122830    1.834169333   11.220394811
   70 HISB  H        689    7.244951034    1.845117748   11.170840631
   70 HISB  CA       690    7.379762496    1.954899463   11.288726961
   70 HISB  CB       691    7.294751696    2.074503671   11.245403622
   70 HISB  CG       692    7.310901408    2.105343077   11.096411759
   70 HISB  ND1      693    7.216138188    2.096553274   11.003499409
   70 HISB  CD2      694    7.419697337    2.150692136   11.034798944
   70 HISB  HD2      695    7.516388939    2.161568537   11.083926329
   70 HISB  CE1      696    7.271272967    2.121174751   10.884996123
   70 HISB  HE1      697    7.221096231    2.105821564   10.789463243
   70 HISB  NE2      698    7.396876156    2.160491447   10.904137879
   70 HISB  HE2      699    7.468750933    2.166090453   10.834836224
   70 HISB  C        700    7.392416193    1.950790048    0.120101135
   70 HISB  O        701    7.311440245    1.888072261    0.188207323
   71 GLY   N        702    7.476167137    2.038362351    0.174950621
   71 GLY   H        703    7.535980063    2.094509164    0.117751771
   71 GLY   CA       704    7.494099406    2.047950351    0.320541340
   71 GLY   C        705    7.568295518    1.931618607    0.386677221
   71 GLY   O        706    7.670648870    1.890651521    0.332122598
   72 PRO   N        707    7.513178259    1.865781737    0.488259718
   72 PRO   CA       708    7.580610790    1.756192857    0.559361590
   72 PRO   CB       709    7.476815924    1.719413938    0.665595179
   72 PRO   CG       710    7.400820017    1.848250742    0.697770731
   72 PRO   CD       711    7.407641465    1.929533877    0.568323420
   72 PRO   C        712    7.629506077    1.640716133    0.471689544
   72 PRO   O        713    7.751684842    1.626907529    0.475142460
   73 TYR   N        714    7.555845104    1.576929127    0.381173426
   73 TYR   H        715    7.472276396    1.617423387    0.344045204
   73 TYR   CA       716    7.607991936    1.468548219    0.296654793
   73 TYR   CB       717    7.500456994    1.402806899    0.209944025
   73 TYR   CG       718    7.401600395    1.313570717    0.285235561
   73 TYR   CD1      719    7.275205274    1.316981473    0.227509925
   73 TYR   HD1      720    7.261726809    1.387940624    0.145875428
   73 TYR   CD2      721    7.422625170    1.246424887    0.405112556
   73 TYR   HD2      722    7.522575704    1.212318386    0.432068380
   73 TYR   CE1      723    7.166773891    1.259938322    0.293180316
   73 TYR   HE1      724    7.066554177    1.279666392    0.255129374
   73 TYR   CE2      725    7.312057897    1.192673206    0.469998112
   73 TYR   HE2      726    7.338062907    1.127646114    0.553527495
   73 TYR   CZ       727    7.184175635    1.196558206    0.415664563
   73 TYR   OH       728    7.083731384    1.121263809    0.468011746
   73 TYR   HH       729    7.127820901    1.039043877    0.504022135
   73 TYR   C        730    7.719297776    1.505879539    0.198546252
   73 TYR   O        731    7.818655406    1.433395902    0.200086745
   74 ALA   N        732    7.701989931    1.620495795    0.133332750
   74 ALA   H        733    7.609613490    1.648432170    0.107156922
   74 ALA   CA       734    0.020757657    1.669563112    0.055601409
   74 ALA   CB       735   -0.021704853    1.805833429    0.000464430
   74 ALA   C        736    0.150933681    1.688840175    0.133666600
   74 ALA   O        737    0.260507960    1.675895613    0.079315527
   75 SER   N        738    0.128971996    1.744491526    0.252462772
   75 SER   H        739    0.038579695    1.769274740    0.287320720
   75 SER   CA       740    0.238099062    1.767763370    0.348165081
   75 SER   CB       741    0.189333461    1.858991296    0.460908343
   75 SER   OG       742    0.296347695    1.921347786    0.532411850
   75 SER   HG       743    0.280906203    2.017824127    0.553717750
   75 SER   C        744    0.301740854    1.642773574    0.409326068
   75 SER   O        745    0.424414575    1.633861586    0.410671034
   76 LEU   N        746    0.220249694    1.541998269    0.439223195
   76 LEU   H        747    0.120981575    1.544635082    0.427378582
   76 LEU   CA       748    0.268782558    1.410070435    0.482219943
   76 LEU   CB       749    0.158372069    1.305880327    0.501333964
   76 LEU   CG       750    0.057178082    1.331193668    0.613257896
   76 LEU   CD1      751   -0.060383773    1.238037982    0.583009854
   76 LEU   CD2      752    0.112165889    1.314054510    0.755003122
   76 LEU   C        753    0.360163185    1.346894013    0.377013209
   76 LEU   O        754    0.474942808    1.311464142    0.403481353
   77 ALA   N        755    0.304560454    1.344560101    0.256204287
   77 ALA   H        756    0.212405097    1.381103637    0.243088953
   77 ALA   CA       757    0.367990912    1.283396522    0.138526301
   77 ALA   CB       758    0.273416743    1.284944388    0.018263063
   77 ALA   C        759    0.501262371    1.344583933    0.094867541
   77 ALA   O        760    0.598053484    1.268685881    0.093791034
   78 LEU   N        761    0.512872880    1.476391710    0.108376076
   78 LEU   H        762    0.431708856    1.534011902    0.098688038
   78 LEU   CA       763    0.638289323    1.549086213    0.083976547
   78 LEU   CB       764    0.630272681    1.701547793    0.073842939
   78 LEU   CG       765    0.531963936    1.748044478   11.287251268
   78 LEU   CD1      766    0.522307651    1.899637970   11.268940343
   78 LEU   CD2      767    0.566720491    1.681293508   11.154044659
   78 LEU   C        768    0.744724045    1.522225130    0.190575186
   78 LEU   O        769    0.854420983    1.475675361    0.160080972
   79 GLU   N        770    0.710847757    1.534964672    0.318556404
   79 GLU   H        771    0.625772416    1.579415139    0.346613778
   79 GLU   CA       772    0.784789966    1.503877015    0.441750531
   79 GLU   CB       773    0.716766421    1.550362892    0.570682090
   79 GLU   CG       774    0.702091978    1.701713174    0.587602706
   79 GLU   CD       775    0.824109126    1.792809389    0.572726939
   79 GLU   OE1      776    0.847705459    1.848797663    0.463485906
   79 GLU   OE2      777    0.888287998    1.817231649    0.677165689
   79 GLU   C        778    0.825764215    1.356864757    0.452781650
   79 GLU   O        779    0.935215119    1.330334968    0.502236167
   80 ALA   N        780    0.745220347    1.260841911    0.408237636
   80 ALA   H        781    0.652565178    1.294860404    0.392131860
   80 ALA   CA       782    0.775725429    1.117112666    0.403714871
   80 ALA   CB       783    0.648783575    1.038754514    0.369700148
   80 ALA   C        784    0.885361631    1.080021186    0.303628249
   80 ALA   O        785    0.974496243    1.004798145    0.342706248
   81 MET   N        786    0.873234729    1.131166280    0.181450902
   81 MET   H        787    0.788552299    1.175194975    0.151585949
   81 MET   CA       788    0.978070904    1.125343366    0.078569504
   81 MET   CB       789    0.939703039    1.206402158   -0.045401575
   81 MET   CG       790    0.815342484    1.165181620   11.196615271
   81 MET   SD       791    0.811597963    0.991561529   11.138888175
   81 MET   CE       792    0.642899963    1.007031915   11.084245515
   81 MET   C        793    1.110259161    1.182238155    0.130554381
   81 MET   O        794    1.220054205    1.140595292    0.093935168
   82 LYSH  N        795    1.101954071    1.298946769    0.193802420
   82 LYSH  H        796    1.016595054    1.350111335    0.203669881
   82 LYSH  CA       797    1.213018189    1.363835806    0.264965860
   82 LYSH  CB       798    1.180855702    1.501872166    0.322601856
   82 LYSH  CG       799    1.172372429    1.610966482    0.215651307
   82 LYSH  CD       800    1.110105111    1.739223005    0.271168591
   82 LYSH  CE       801    1.194054187    1.819431446    0.370819548
   82 LYSH  NZ       802    1.127285711    1.940124243    0.421663518
   82 LYSH  HZ1      803    1.189868688    1.986688936    0.484235767
   82 LYSH  HZ2      804    1.055664988    1.901507365    0.479794942
   82 LYSH  HZ3      805    1.085654258    1.995725408    0.349715296
   82 LYSH  C        806    1.268094332    1.279660665    0.380249353
   82 LYSH  O        807    1.386564603    1.246821721    0.376061922
   83 HISB  N        808    1.189356884    1.238317148    0.479156155
   83 HISB  H        809    1.090879943    1.255129425    0.483593652
   83 HISB  CA       810    1.237249883    1.143538199    0.580804762
   83 HISB  CB       811    1.131500094    1.127026355    0.690147183
   83 HISB  CG       812    1.169921556    1.211882958    0.811527406
   83 HISB  ND1      813    1.157466357    1.343788805    0.823245400
   83 HISB  CD2      814    1.167943177    1.163770653    0.935509837
   83 HISB  HD2      815    1.184119353    1.060696739    0.967053945
   83 HISB  CE1      816    1.146963402    1.375124487    0.952074196
   83 HISB  HE1      817    1.125838590    1.472064099    0.997194722
   83 HISB  NE2      818    1.154012068    1.262895597    1.023084153
   83 HISB  HE2      819    1.145265204    1.252398471    1.122139414
   83 HISB  C        820    1.281202418    1.003529774    0.537450252
   83 HISB  O        821    1.347100727    0.932193040    0.612941287
   84 TRP   N        822    1.253868013    0.961874149    0.414130735
   84 TRP   H        823    1.156803190    0.960938502    0.390067767
   84 TRP   CA       824    1.330992834    0.847911413    0.362426113
   84 TRP   CB       825    1.296120524    0.792446157    0.224158627
   84 TRP   CG       826    1.184352657    0.688275226    0.232184217
   84 TRP   CD1      827    1.055492976    0.701973638    0.202249789
   84 TRP   HD1      828    1.008261371    0.796011488    0.173824071
   84 TRP   CD2      829    1.203679571    0.550707389    0.237331066
   84 TRP   NE1      830    0.994508104    0.584410256    0.190026752
   84 TRP   HE1      831    0.896939775    0.582380163    0.168164679
   84 TRP   CE2      832    1.083674823    0.487267865    0.207397519
   84 TRP   CE3      833    1.315293674    0.472127971    0.263515783
   84 TRP   HE3      834    1.396268913    0.524749772    0.314063001
   84 TRP   CZ2      835    1.072601150    0.349598870    0.223043613
   84 TRP   HZ2      836    0.982114989    0.294725879    0.196953122
   84 TRP   CZ3      837    1.299719707    0.337199550    0.293011351
   84 TRP   HZ3      838    1.387808122    0.278450884    0.318897386
   84 TRP   CH2      839    1.179638128    0.272367211    0.266596100
   84 TRP   HH2      840    1.186111806    0.164147509    0.255297792
   84 TRP   C        841    1.481061826    0.877665463    0.359680684
   84 TRP   O        842    1.557251707    0.807895510    0.426445621
   85 ARG   N        843    1.519482419    0.996945274    0.315110817
   85 ARG   H        844    1.449269049    1.068123673    0.312840592
   85 ARG   CA       845    1.657651963    1.046455977    0.306716503
   85 ARG   CB       846    1.661868933    1.192984116    0.262866844
   85 ARG   CG       847    1.612892525    1.204900170    0.118409596
   85 ARG   CD       848    1.638340154    1.347556190    0.069322777
   85 ARG   NE       849    1.604601943    1.360281419   -0.073190632
   85 ARG   HE       850    1.635300579    1.283831459   -0.129888853
   85 ARG   CZ       851    1.559521227    1.474526372   -0.126780835
   85 ARG   NH1      852    1.539071158    1.480373594   -0.259090819
   85 ARG   HH11     853    1.504937044    1.569592434   -0.288685040
   85 ARG   HH12     854    1.555126778    1.411970794   -0.330256791
   85 ARG   NH2      855    1.551773543    1.585900903   -0.052666412
   85 ARG   HH21     856    1.520028906    1.670646243   -0.095226129
   85 ARG   HH22     857    1.582790068    1.594491844    0.042017580
   85 ARG   C        858    1.746586771    1.024399784    0.429263033
   85 ARG   O        859    1.735615403    1.102701203    0.523493279
   86 GLY   N        860    1.818831425    0.912900027    0.423008969
   86 GLY   H        861    1.799934132    0.854047592    0.344389894
   86 GLY   CA       862    1.909766014    0.856156710    0.523616665
   86 GLY   C        863    1.846675531    0.819178934    0.658026241
   86 GLY   O        864    1.882936814    0.716346123    0.714961342
   87 LYSH  N        865    1.754375820    0.896186123    0.714962236
   87 LYSH  H        866    1.734354193    0.983623909    0.670760217
   87 LYSH  CA       867    1.676271598    0.865324707    0.835629226
   87 LYSH  CB       868    1.587531160    0.987253011    0.861490851
   87 LYSH  CG       869    1.549740244    0.996549126    1.009467466
   87 LYSH  CD       870    1.498802054    1.126862861    1.071406711
   87 LYSH  CE       871    1.606813612    1.233919581    1.054756134
   87 LYSH  NZ       872    1.601102028    1.326235747    1.169006502
   87 LYSH  HZ1      873    1.661686446    1.405569539    1.163019785
   87 LYSH  HZ2      874    1.625641500    1.274032828    1.250693256
   87 LYSH  HZ3      875    1.507629632    1.358537474    1.183857283
   87 LYSH  C        876    1.603580195    0.730977227    0.844455920
   87 LYSH  O        877    1.629795196    0.657483068    0.939542499
   88 PHE   N        878    1.520832530    0.697922570    0.745710979
   88 PHE   H        879    1.475862085    0.774442328    0.699641069
   88 PHE   CA       880    1.450950637    0.569660844    0.729114912
   88 PHE   CB       881    1.310517013    0.598504417    0.675634729
   88 PHE   CG       882    1.208106665    0.486095063    0.692528160
   88 PHE   CD1      883    1.195989194    0.413770304    0.810616056
   88 PHE   HD1      884    1.240931660    0.454188460    0.901327065
   88 PHE   CD2      885    1.126042822    0.448621372    0.586770277
   88 PHE   HD2      886    1.116188079    0.511394500    0.498199998
   88 PHE   CE1      887    1.109556858    0.305584676    0.822842847
   88 PHE   HE1      888    1.110742484    0.239366537    0.909415519
   88 PHE   CE2      889    1.041294917    0.339040050    0.598323246
   88 PHE   HE2      890    0.979144083    0.317391570    0.511437811
   88 PHE   CZ       891    1.032498774    0.263888328    0.714923880
   88 PHE   HZ       892    0.971345611    0.173856620    0.720894549
   88 PHE   C        893    1.527469011    0.489617735    0.623534798
   88 PHE   O        894    1.511083986    0.367715703    0.621722125
   89 GLY   N        895    1.592178621    0.546795036    0.522365366
   89 GLY   H        896    1.594013597    0.644419775    0.500776155
   89 GLY   CA       897    1.664089793    0.472115241    0.418149731
   89 GLY   C        898    1.768566772    0.546028396    0.334277161
   89 GLY   O        899    1.745852441    0.652056231    0.276204651
   90 GLU   N        900    1.891064536    0.494587226    0.340486145
   90 GLU   H        901    1.897161013    0.412287112    0.396975455
   90 GLU   CA       902    2.006588621    0.535062116    0.259081470
   90 GLU   CB       903    2.124242810    0.445375644    0.298161110
   90 GLU   CG       904    2.239151275    0.522559294    0.363319571
   90 GLU   CD       905    2.296484182    0.631315491    0.272259266
   90 GLU   OE1      906    2.347906239    0.588995649    0.166485994
   90 GLU   OE2      907    2.294588496    0.754052043    0.295865024
   90 GLU   C        908    1.982032263    0.513878726    0.109544166
   90 GLU   O        909    1.879968666    0.453092735    0.077620986
   91 ASN   N        910    2.082647402    0.539011739    0.026266249
   91 ASN   H        911    2.177151164    0.548564447    0.057566660
   91 ASN   CA       912    2.076139192    0.525016619   11.201112993
   91 ASN   CB       913    2.211729093    0.558790701   11.138774105
   91 ASN   CG       914    2.238180027    0.707530799   11.162900988
   91 ASN   OD1      915    2.213391298    0.785940452   11.071441085
   91 ASN   ND2      916    2.289425023    0.755803081   11.275740849
   91 ASN   HD21     917    2.298867505    0.854927433   11.284939383
   91 ASN   HD22     918    2.302700512    0.706663046   11.361808586
   91 ASN   C        919    2.018767106    0.394947056   11.144525700
   91 ASN   O        920    2.042681870    0.289208188   11.202642393
   92 ASN   N        921    1.954210986    0.395810205   11.028246507
   92 ASN   H        922    1.926798441    0.486021406   10.994912056
   92 ASN   CA       923    1.904796266    0.279362416   10.953355917
   92 ASN   CB       924    2.023203668    0.217347944   10.878903247
   92 ASN   CG       925    1.986487697    0.183711435   10.734245741
   92 ASN   OD1      926    2.000623442    0.071350624   10.686255342
   92 ASN   ND2      927    1.940104980    0.283058692   10.658960567
   92 ASN   HD21     928    1.930372591    0.263276572   10.561425097
   92 ASN   HD22     929    1.952294799    0.379018833   10.684302226
   92 ASN   C        930    1.816654156    0.177439335   11.025844736
   92 ASN   O        931    1.817248918    0.056744188   11.002097447
   93 ARG   N        932    1.768626434    0.227209868   11.139452614
   93 ARG   H        933    1.807710888    0.307075914   11.185220334
   93 ARG   CA       934    1.662046844    0.158328738   11.213650291
   93 ARG   CB       935    1.679167932    0.183877357   11.363540482
   93 ARG   CG       936    1.808169221    0.130751440   11.426377959
   93 ARG   CD       937    1.796944998    0.133184037    0.257896256
   93 ARG   NE       938    1.677966657    0.061129396    0.305411689
   93 ARG   HE       939    1.642294942   -0.005755708    0.240197891
   93 ARG   CZ       940    1.623578822    0.063630958    0.427839328
   93 ARG   NH1      941    1.687242350    0.112820833    0.534994332
   93 ARG   HH11     942    1.659241219    0.097786147    0.629802111
   93 ARG   HH12     943    1.768699766    0.168976087    0.520495136
   93 ARG   NH2      944    1.494462985    0.031730074    0.444195647
   93 ARG   HH21     945    1.443134537   -0.008203755    0.368236429
   93 ARG   HH22     946    1.447692612    0.056401921    0.529066342
   93 ARG   C        947    1.519459636    0.191704167   11.169282556
   93 ARG   O        948    1.453409263    0.106491187   11.110065157
   94 TYR   N        949    1.495649512    0.321238642   11.150720847
   94 TYR   H        950    1.563266096    0.387128458   11.183712952
   94 TYR   CA       951    1.381214131    0.376610366   11.076894532
   94 TYR   CB       952    1.333801200    0.514191374   11.124168768
   94 TYR   CG       953    1.208487070    0.578372369   11.064273207
   94 TYR   CD1      954    1.186503543    0.592060693   10.927706531
   94 TYR   HD1      955    1.264792992    0.569084692   10.855424206
   94 TYR   CD2      956    1.119001515    0.632049849   11.156099664
   94 TYR   HD2      957    1.117778084    0.596886937   11.259275356
   94 TYR   CE1      958    1.077438917    0.666486232   10.884256451
   94 TYR   HE1      959    1.080659144    0.698472882   10.780108677
   94 TYR   CE2      960    1.006069558    0.700725422   11.113100192
   94 TYR   HE2      961    0.959345503    0.762423099   11.189845701
   94 TYR   CZ       962    0.988556311    0.720251220   10.976596957
   94 TYR   OH       963    0.891842778    0.804340592   10.931107189
   94 TYR   HH       964    0.846074325    0.849590288   11.007656052
   94 TYR   C        965    1.431693808    0.376289415   10.932461787
   94 TYR   O        966    1.537085525    0.436001684   10.911045842
   95 VAL   N        967    1.379454654    0.283763420   10.852461579
   95 VAL   H        968    1.292140786    0.236103653   10.862763104
   95 VAL   CA       969    1.417157775    0.264249534   10.711718419
   95 VAL   CB       970    1.423168557    0.115663242   10.675697444
   95 VAL   CG1      971    1.473847642    0.096346726   10.532623820
   95 VAL   CG2      972    1.522551190    0.048770446   10.770865306
   95 VAL   C        973    1.317861142    0.343226161   10.626201241
   95 VAL   O        974    1.201160427    0.304439606   10.623453898
   96 ASN   N        975    1.370218253    0.440104509   10.551599210
   96 ASN   H        976    1.467382376    0.460032653   10.564329299
   96 ASN   CA       977    1.292224279    0.535553179   10.471486350
   96 ASN   CB       978    1.396296344    0.644459433   10.444726876
   96 ASN   CG       979    1.360421344    0.761632216   10.353134905
   96 ASN   OD1      980    1.327979327    0.749966499   10.235069112
   96 ASN   ND2      981    1.321038400    0.871357082   10.417154637
   96 ASN   HD21     982    1.307344379    0.958690622   10.370415311
   96 ASN   HD22     983    1.291592390    0.843706209   10.508623036
   96 ASN   C        984    1.231137587    0.475786992   10.344570049
   96 ASN   O        985    1.290985471    0.400834186   10.267567545
   97 GLN   N        986    1.111253851    0.525736106   10.315843149
   97 GLN   H        987    1.053131688    0.574073224   10.381306037
   97 GLN   CA       988    1.028159346    0.490376984   10.199863436
   97 GLN   CB       989    1.000419385    0.340086352   10.192628627
   97 GLN   CG       990    0.928072197    0.285334289   10.069437822
   97 GLN   CD       991    0.921495103    0.132485209   10.070110441
   97 GLN   OE1      992    0.849211688    0.069999348   10.147568197
   97 GLN   NE2      993    0.990971235    0.062066990    9.981224705
   97 GLN   HE21     994    0.986324365   -0.037667240    9.986694287
   97 GLN   HE22     995    1.033546985    0.114102102    9.907209591
   97 GLN   C        996    0.896484165    0.567108947   10.186497129
   97 GLN   O        997    0.822138534    0.590338201   10.281683542
   98 ARG   N        998    0.880884692    0.613620928   10.062881292
   98 ARG   H        999    0.931321734    0.559695251    9.995441115
   98 ARG   CA      1000    0.772941846    0.710013325   10.037156238
   98 ARG   CB      1001    0.792769782    0.788275153    9.907200942
   98 ARG   CG      1002    0.904924808    0.889475251    9.931378063
   98 ARG   CD      1003    0.913952382    0.989681843    9.816123598
   98 ARG   NE      1004    0.977744736    0.940928491    9.692993974
   98 ARG   HE      1005    1.043275569    0.865437145    9.695231707
   98 ARG   CZ      1006    0.971319274    1.002551832    9.574177446
   98 ARG   NH1     1007    0.887106870    1.098521475    9.533549488
   98 ARG   HH11    1008    0.903051436    1.141365438    9.444620448
   98 ARG   HH12    1009    0.808231708    1.128381664    9.587264283
   98 ARG   NH2     1010    1.074107185    0.980048479    9.491215358
   98 ARG   HH21    1011    1.071297681    1.010796231    9.396101049
   98 ARG   HH22    1012    1.157188053    0.935622710    9.524723368
   98 ARG   C       1013    0.639647111    0.634996515   10.033399094
   98 ARG   O       1014    0.639245768    0.513294687   10.015617469
   99 LEU   N       1015    0.535625520    0.704194049   10.079036987
   99 LEU   H       1016    0.558275646    0.795449828   10.113087044
   99 LEU   CA      1017    0.399317407    0.649529367   10.085579206
   99 LEU   CB      1018    0.339528589    0.677399284   10.223632158
   99 LEU   CG      1019    0.195911958    0.631164736   10.249024160
   99 LEU   CD1     1020    0.192769598    0.479749329   10.227283983
   99 LEU   CD2     1021    0.151923566    0.665421376   10.391514836
   99 LEU   C       1022    0.310722974    0.693892283    9.968994133
   99 LEU   O       1023    0.290937709    0.813579227    9.948628269
  100 LEU   N       1024    0.247360947    0.595162694    9.906304527
  100 LEU   H       1025    0.233908473    0.496423849    9.914766969
  100 LEU   CA      1026    0.165282628    0.628599059    9.789025920
  100 LEU   CB      1027    0.204238051    0.552332106    9.662228960
  100 LEU   CG      1028    0.179286412    0.632298536    9.534194641
  100 LEU   CD1     1029    0.269084295    0.574852364    9.424423814
  100 LEU   CD2     1030    0.029642739    0.622633214    9.503809178
  100 LEU   C       1031    0.021397190    0.596385675    9.829925425
  100 LEU   O       1032   -0.021942860    0.481851861    9.818325383
  101 PHE   N       1033    7.747431463    0.700677398    9.873814841
  101 PHE   H       1034    7.761601712    0.797068305    9.896397061
  101 PHE   CA      1035    7.602303427    0.702023943    9.897218415
  101 PHE   CB      1036    7.572837233    0.812345144    9.999063159
  101 PHE   CG      1037    7.490144367    0.764644006   10.118631199
  101 PHE   CD1     1038    7.540646465    0.750893874   10.247407799
  101 PHE   HD1     1039    7.643548867    0.777756694   10.271293929
  101 PHE   CD2     1040    7.354392573    0.745629049   10.095627909
  101 PHE   HD2     1041    7.324287007    0.767913034    9.993265107
  101 PHE   CE1     1042    7.452794325    0.708065886   10.346256322
  101 PHE   HE1     1043    7.490182389    0.700757864   10.448382663
  101 PHE   CE2     1044    7.267464678    0.706527424   10.196810196
  101 PHE   HE2     1045    7.161528790    0.698401640   10.172466348
  101 PHE   CZ      1046    7.319363043    0.677266748   10.322406529
  101 PHE   HZ      1047    7.261492579    0.624008547   10.397885982
  101 PHE   C       1048    7.523508870    0.711113091    9.766369887
  101 PHE   O       1049    7.534899826    0.812731519    9.697998547
  102 SER   N       1050    7.463019630    0.599377941    9.727038095
  102 SER   H       1051    7.474640000    0.511705761    9.773734107
  102 SER   CA      1052    7.387396491    0.586296037    9.601658857
  102 SER   CB      1053    7.421729949    0.464384022    9.515803952
  102 SER   OG      1054    7.380775091    0.492062821    9.381618063
  102 SER   HG      1055    7.454506534    0.466561752    9.319060729
  102 SER   C       1056    7.236343826    0.579412737    9.625000543
  102 SER   O       1057    7.198987976    0.511320449    9.720392840
  103 GLY   N       1058    7.163875291    0.631815428    9.526551364
  103 GLY   H       1059    7.211123337    0.686526118    9.457447637
  103 GLY   CA      1060    7.017349310    0.634008484    9.514839923
  103 GLY   C       1061    6.964564112    0.660084586    9.373605982
  103 GLY   O       1062    7.034337180    0.640121065    9.274286796
  104 GLU   N       1063    6.832351543    0.655973237    9.359631073
  104 GLU   H       1064    6.774063437    0.652636859    9.440822649
  104 GLU   CA      1065    6.763571250    0.687139458    9.233504054
  104 GLU   CB      1066    6.658045878    0.585024371    9.190509694
  104 GLU   CG      1067    6.553359146    0.540268258    9.292698548
  104 GLU   CD      1068    6.419380024    0.612770943    9.306798793
  104 GLU   OE1     1069    6.402066139    0.720625211    9.367559915
  104 GLU   OE2     1070    6.314495414    0.557639575    9.266988836
  104 GLU   C       1071    6.695018286    0.823932440    9.234138933
  104 GLU   O       1072    6.648226642    0.879246917    9.333547829
  105 GLY   N       1073    6.695604373    0.880822723    9.113921452
  105 GLY   H       1074    6.766340243    0.856814318    9.047432932
  105 GLY   CA      1075    6.615627620    0.997620909    9.074270624
  105 GLY   C       1076    6.685546168    1.109362702    8.996563877
  105 GLY   O       1077    6.778420023    1.071901134    8.925137692
  106 SER   N       1078    6.646941415    1.235177870    9.015815559
  106 SER   H       1079    6.599381877    1.265334089    9.098462305
  106 SER   CA      1080    6.691697544    1.344942168    8.928872336
  106 SER   CB      1081    6.599021708    1.466598387    8.923985306
  106 SER   OG      1082    6.616580334    1.529355734    9.051282706
  106 SER   HG      1083    6.569537913    1.472436857    9.118716808
  106 SER   C       1084    6.833155361    1.401045633    8.944753183
  106 SER   O       1085    6.887996822    1.381851686    9.053164826
  107 SER   N       1086    6.888614749    1.467120880    8.843511693
  107 SER   H       1087    6.849173232    1.510702379    8.762599247
  107 SER   CA      1088    7.023770806    1.523763925    8.855211700
  107 SER   CB      1089    7.057472883    1.598278243    8.725888825
  107 SER   OG      1090    7.190077013    1.651254678    8.733806670
  107 SER   HG      1091    7.257613074    1.581821555    8.708947375
  107 SER   C       1092    7.067397850    1.604829737    8.977432194
  107 SER   O       1093    6.991987598    1.680497051    9.038409263
  108 LEU   N       1094    7.189922963    1.576728473    9.020896336
  108 LEU   H       1095    7.248830640    1.515487134    8.968175983
  108 LEU   CA      1096    7.244019938    1.626243022    9.148309781
  108 LEU   CB      1097    7.370668299    1.548574580    9.184892607
  108 LEU   CG      1098    7.345138987    1.401340441    9.217768472
  108 LEU   CD1     1099    7.463434231    1.312792524    9.178028424
  108 LEU   CD2     1100    7.305994404    1.385281097    9.364807962
  108 LEU   C       1101    7.267747383    1.775706667    9.170893395
  108 LEU   O       1102    7.283990937    1.820157600    9.284431165
  109 THR   N       1103    7.245402810    1.852357280    9.064509452
  109 THR   H       1104    7.262090157    1.820490870    8.971202881
  109 THR   CA      1105    7.241788616    1.998791756    9.076987955
  109 THR   CB      1106    7.263910979    2.065448691    8.941053976
  109 THR   OG1     1107    7.159402392    2.021199553    8.854038903
  109 THR   HG1     1108    7.180459730    2.005559600    8.757534190
  109 THR   CG2     1109    7.404248913    2.027577530    8.893285375
  109 THR   C       1110    7.116544031    2.052617373    9.146466824
  109 THR   O       1111    7.123100087    2.134702127    9.237835261
  110 THR   N       1112    7.001268152    2.008464356    9.096927273
  110 THR   H       1113    7.007616179    1.946502501    9.018684772
  110 THR   CA      1114    6.864969506    2.051526604    9.131302220
  110 THR   CB      1115    6.741884357    1.991752298    9.062828441
  110 THR   OG1     1116    6.727358683    1.853978282    9.098274599
  110 THR   HG1     1117    6.634831100    1.828141129    9.070513506
  110 THR   CG2     1118    6.760214608    1.998022373    8.911052714
  110 THR   C       1119    6.841895215    2.040775729    9.282180954
  110 THR   O       1120    6.872741396    1.935722081    9.338228453
  111 PRO   N       1121    6.769614145    2.130830115    9.348195702
  111 PRO   CA      1122    6.710025795    2.114066913    9.481542572
  111 PRO   CB      1123    6.643785207    2.250603698    9.501041388
  111 PRO   CG      1124    6.623067986    2.313087320    9.362937753
  111 PRO   CD      1125    6.755073685    2.268778504    9.299530946
  111 PRO   C       1126    6.609335098    2.000434364    9.500514105
  111 PRO   O       1127    6.521437480    1.976553087    9.417853525
  112 PRO   N       1128    6.613106358    1.936806943    9.617258555
  112 PRO   CA      1129    6.551364228    1.803697048    9.625982406
  112 PRO   CB      1130    6.596047323    1.750780215    9.762405250
  112 PRO   CG      1131    6.607771094    1.882749319    9.838935668
  112 PRO   CD      1132    6.667727389    1.986884300    9.744229244
  112 PRO   C       1133    6.398623243    1.799603022    9.618174439
  112 PRO   O       1134    6.321331167    1.886547674    9.658119912
  113 LYSH  N       1135    6.349435821    1.716231739    9.526973938
  113 LYSH  H       1136    6.402936808    1.689959990    9.446682989
  113 LYSH  CA      1137    6.204370810    1.692513677    9.525017769
  113 LYSH  CB      1138    6.172516489    1.691788695    9.375357272
  113 LYSH  CG      1139    6.148272065    1.834161689    9.324872959
  113 LYSH  CD      1140    6.082075908    1.825563627    9.187202116
  113 LYSH  CE      1141    5.949651059    1.749547899    9.196800413
  113 LYSH  NZ      1142    5.904394941    1.702801383    9.064983273
  113 LYSH  HZ1     1143    5.968369187    1.631534254    9.036214440
  113 LYSH  HZ2     1144    5.901593982    1.779724276    9.001152074
  113 LYSH  HZ3     1145    5.811463469    1.672436516    9.085993827
  113 LYSH  C       1146    6.166991479    1.566855642    9.603912227
  113 LYSH  O       1147    6.246920586    1.475880284    9.625477367
  114 ALA   N       1148    6.039292917    1.562493340    9.640858140
  114 ALA   H       1149    5.968154891    1.631328237    9.626610512
  114 ALA   CA      1150    5.980233160    1.443776187    9.704346223
  114 ALA   CB      1151    5.835382920    1.470544481    9.745730867
  114 ALA   C       1152    5.988812727    1.309491402    9.631497317
  114 ALA   O       1153    5.982754215    1.316032888    9.508811275
  115 LEU   N       1154    5.962071969    1.200285145    9.702567446
  115 LEU   H       1155    5.960617198    1.195212363    9.802428363
  115 LEU   CA      1156    5.969993122    1.062737451    9.651274501
  115 LEU   CB      1157    5.865368991    1.031241523    9.544164859
  115 LEU   CG      1158    5.720965989    1.060905904    9.585135636
  115 LEU   CD1     1159    5.640293164    1.032440942    9.458275911
  115 LEU   CD2     1160    5.662732492    1.002639731    9.714073018
  115 LEU   C       1161    6.104985735    1.017063416    9.595580758
  115 LEU   O       1162    6.159200046    0.917967643    9.644262502
  116 GLU   N       1163    6.159514323    1.088892285    9.497809129
  116 GLU   H       1164    6.149022293    1.172619126    9.444145511
  116 GLU   CA      1165    6.291654970    1.054255939    9.443550184
  116 GLU   CB      1166    6.341316031    1.136276947    9.324328724
  116 GLU   CG      1167    6.324947075    1.287919634    9.336262229
  116 GLU   CD      1168    6.393697257    1.354532297    9.216919337
  116 GLU   OE1     1169    6.514767133    1.385046489    9.222824379
  116 GLU   OE2     1170    6.317476804    1.374371336    9.119852703
  116 GLU   C       1171    6.409115696    1.031669714    9.538954388
  116 GLU   O       1172    6.458045357    1.125480581    9.601660230
  117 THR   N       1173    6.450857296    0.906448916    9.555372962
  117 THR   H       1174    6.420170158    0.835457893    9.491972248
  117 THR   CA      1175    6.539146046    0.867371180    9.666239554
  117 THR   CB      1176    6.561127490    0.715954287    9.667516456
  117 THR   OG1     1177    6.626679956    0.690062779    9.543080286
  117 THR   HG1     1178    6.556122304    0.711861631    9.475643869
  117 THR   CG2     1179    6.429906512    0.640068083    9.688320506
  117 THR   C       1180    6.669921434    0.945789909    9.678922858
  117 THR   O       1181    6.718492168    0.969082273    9.789507066
  118 VAL   N       1182    6.712057976    1.011640990    9.571325276
  118 VAL   H       1183    6.682423124    0.979282389    9.481460462
  118 VAL   CA      1184    6.829351924    1.100210555    9.568416148
  118 VAL   CB      1185    6.867099645    1.130191950    9.423192286
  118 VAL   CG1     1186    6.766368284    1.226210880    9.359578999
  118 VAL   CG2     1187    7.016907657    1.157488049    9.408305846
  118 VAL   C       1188    6.804533370    1.229733766    9.645964343
  118 VAL   O       1189    6.892285611    1.314219153    9.663018508
  119 ASN   N       1190    6.689161756    1.252216076    9.708215240
  119 ASN   H       1191    6.612306878    1.190261884    9.692244735
  119 ASN   CA      1192    6.660864068    1.361077335    9.802861675
  119 ASN   CB      1193    6.515569091    1.338247743    9.845000969
  119 ASN   CG      1194    6.476023075    1.451642554    9.939781843
  119 ASN   OD1     1195    6.519419269    1.470790097   10.053264501
  119 ASN   ND2     1196    6.387348378    1.537980506    9.891083238
  119 ASN   HD21    1197    6.373213692    1.618168329    9.949136437
  119 ASN   HD22    1198    6.334595146    1.516766890    9.808825495
  119 ASN   C       1199    6.758328579    1.350679380    9.920336895
  119 ASN   O       1200    6.827728133    1.445286402    9.957225399
  120 TYR   N       1201    6.768331050    1.232835226    9.981198641
  120 TYR   H       1202    6.711757281    1.154396676    9.955733511
  120 TYR   CA      1203    6.860008679    1.213130614   10.094406645
  120 TYR   CB      1204    6.834843617    1.069796145   10.141664524
  120 TYR   CG      1205    6.926318126    1.035048393   10.259272620
  120 TYR   CD1     1206    6.886558533    1.056529356   10.390717101
  120 TYR   HD1     1207    6.784192202    1.089874248   10.407732561
  120 TYR   CD2     1208    7.056624377    0.996574808   10.229927019
  120 TYR   HD2     1209    7.090519529    0.977827639   10.128045996
  120 TYR   CE1     1210    6.973286667    1.027384259   10.495352811
  120 TYR   HE1     1211    6.934939103    1.017816614   10.596930570
  120 TYR   CE2     1212    7.146250891    0.968773687   10.332457289
  120 TYR   HE2     1213    7.239485026    0.922518189   10.300070781
  120 TYR   CZ      1214    7.101882949    0.985659018   10.463099186
  120 TYR   OH      1215    7.192004298    0.979868781   10.564772144
  120 TYR   HH      1216    7.158907115    1.053312234   10.624020564
  120 TYR   C       1217    7.006712017    1.239131380   10.059541812
  120 TYR   O       1218    7.072055336    1.314449150   10.131569636
  121 ILE   N       1219    7.048733536    1.189059504    9.943713960
  121 ILE   H       1220    6.995468974    1.127091276    9.886060911
  121 ILE   CA      1221    7.185188343    1.201430856    9.890443688
  121 ILE   CB      1222    7.206051424    1.113806707    9.766761945
  121 ILE   CG1     1223    7.221640542    0.965912234    9.802781055
  121 ILE   CG2     1224    7.335548760    1.146330589    9.692036287
  121 ILE   CD      1225    7.097164633    0.878362630    9.787006222
  121 ILE   C       1226    7.212870722    1.350116651    9.867210107
  121 ILE   O       1227    7.327249606    1.388421288    9.891270208
  122 LYSH  N       1228    7.113708041    1.423372379    9.817304514
  122 LYSH  H       1229    7.034755115    1.380099440    9.773785087
  122 LYSH  CA      1230    7.133110609    1.565661287    9.785894002
  122 LYSH  CB      1231    7.020923565    1.610169133    9.691849898
  122 LYSH  CG      1232    7.037969112    1.570089027    9.545168981
  122 LYSH  CD      1233    6.920176838    1.634996486    9.472230594
  122 LYSH  CE      1234    6.897831977    1.569991565    9.335540470
  122 LYSH  NZ      1235    6.790343077    1.636195417    9.260234414
  122 LYSH  HZ1     1236    6.706953880    1.640302798    9.315291275
  122 LYSH  HZ2     1237    6.773933037    1.594498254    9.170836113
  122 LYSH  HZ3     1238    6.826665493    1.727390440    9.241150238
  122 LYSH  C       1239    7.138925301    1.645115789    9.916531062
  122 LYSH  O       1240    7.224109949    1.733198370    9.927273097
  123 LYSH  N       1241    7.058645186    1.615444970   10.018339499
  123 LYSH  H       1242    6.973860849    1.564480370   10.003652520
  123 LYSH  CA      1243    7.067653612    1.670599761   10.154305384
  123 LYSH  CB      1244    6.942741716    1.636484702   10.235830257
  123 LYSH  CG      1245    6.811863257    1.690799403   10.178095003
  123 LYSH  CD      1246    6.690963865    1.636091406   10.254256304
  123 LYSH  CE      1247    6.560936266    1.712971360   10.229937229
  123 LYSH  NZ      1248    6.451251984    1.624197827   10.271137350
  123 LYSH  HZ1     1249    6.371022249    1.681259873   10.288666106
  123 LYSH  HZ2     1250    6.482505769    1.573805847   10.351660005
  123 LYSH  HZ3     1251    6.426149832    1.561792049   10.197153263
  123 LYSH  C       1252    7.200693459    1.633661412   10.220222597
  123 LYSH  O       1253    7.273797059    1.724087940   10.260355283
  124 ALA   N       1254    7.244485136    1.508337342   10.212004983
  124 ALA   H       1255    7.198054482    1.437958714   10.158218333
  124 ALA   CA      1256    7.373074196    1.464966902   10.268511363
  124 ALA   CB      1257    7.381938305    1.312213691   10.269474945
  124 ALA   C       1258    7.496122815    1.527032364   10.202032321
  124 ALA   O       1259    7.564326234    1.607041933   10.265880950
  125 TYR   N       1260    7.495891431    1.540812767   10.069748011
  125 TYR   H       1261    7.442630628    1.479585075   10.011308672
  125 TYR   CA      1262    7.596284582    1.615959248    9.993027695
  125 TYR   CB      1263    7.571534920    1.588210908    9.844610260
  125 TYR   CG      1264    7.646302506    1.669031795    9.738391733
  125 TYR   CD1     1265    7.784831045    1.675602132    9.747564327
  125 TYR   HD1     1266    7.841290207    1.604948887    9.808404638
  125 TYR   CD2     1267    7.571161518    1.726617874    9.636619976
  125 TYR   HD2     1268    7.465913923    1.752191401    9.648867428
  125 TYR   CE1     1269    0.055616348    1.760613594    9.660159258
  125 TYR   HE1     1270    0.142253627    1.809634791    9.704554700
  125 TYR   CE2     1271    7.641802450    1.805503254    9.546581405
  125 TYR   HE2     1272    7.594828700    1.827714973    9.450771756
  125 TYR   CZ      1273    7.779898438    1.818266654    9.555946003
  125 TYR   OH      1274    7.835955359    1.895754782    9.459265339
  125 TYR   HH      1275    7.934668534    1.882340802    9.450586183
  125 TYR   C       1276    7.594221626    1.766959332   10.017648066
  125 TYR   O       1277    7.689910090    1.816690419   10.076805631
  126 ALA   N       1278    7.472562534    1.815915799   10.039842463
  126 ALA   H       1279    7.381980496    1.777090138   10.022859707
  126 ALA   CA      1280    7.452532047    1.951985212   10.091757348
  126 ALA   CB      1281    7.311876442    2.007909390   10.069368024
  126 ALA   C       1282    7.502719379    1.977299112   10.234058296
  126 ALA   O       1283    7.554301672    2.087264779   10.253523058
  127 ILE   N       1284    7.488765446    1.879804365   10.323455567
  127 ILE   H       1285    7.421113536    1.808586347   10.304713498
  127 ILE   CA      1286    7.542549549    1.884730095   10.460182043
  127 ILE   CB      1287    7.469813793    1.791353651   10.557132904
  127 ILE   CG1     1288    7.319523938    1.819225861   10.564162584
  127 ILE   CG2     1289    7.526682206    1.805948711   10.698431145
  127 ILE   CD      1290    7.246229786    1.697499994   10.620929752
  127 ILE   C       1291    7.694622147    1.867883021   10.458948871
  127 ILE   O       1292    7.762909740    1.949473003   10.520665627
  128 SER   N       1293    7.738398807    1.773192704   10.376432847
  128 SER   H       1294    7.679871724    1.710088126   10.325499856
  128 SER   CA      1295    0.086023805    1.744125340   10.363957026
  128 SER   CB      1296    0.104478433    1.630713697   10.262935689
  128 SER   OG      1297    0.225213042    1.559333368   10.290876094
  128 SER   HG      1298    0.199035785    1.465779951   10.314594753
  128 SER   C       1299    0.166946406    1.862124632   10.309750139
  128 SER   O       1300    0.274132234    1.896145250   10.359578590
  129 CYSH  N       1301    0.108915893    1.942264669   10.220859373
  129 CYSH  H       1302    0.018917936    1.911522261   10.189930391
  129 CYSH  CA      1303    0.162664428    2.069698065   10.171039259
  129 CYSH  CB      1304    0.077972516    2.123504781   10.055519124
  129 CYSH  SG      1305    0.115274592    2.037332690    9.898434426
  129 CYSH  HG      1306    0.001598608    1.996112107    9.843025391
  129 CYSH  C       1307    0.182276558    2.178828909   10.276471666
  129 CYSH  O       1308    0.270699906    2.263742182   10.266318975
  130 GLU   N       1309    0.088032589    2.186073279   10.370053271
  130 GLU   H       1310   -0.008402612    2.164906854   10.354169734
  130 GLU   CA      1311    0.099681666    2.264105160   10.494096757
  130 GLU   CB      1312   -0.029662673    2.270561950   10.575567449
  130 GLU   CG      1313    7.639529655    2.333235443   10.517097663
  130 GLU   CD      1314    7.537268504    2.374789505   10.623042943
  130 GLU   OE1     1315    7.450201878    2.291387754   10.656037328
  130 GLU   OE2     1316    7.542848674    2.485004092   10.681771754
  130 GLU   C       1317    0.212765965    2.210330306   10.582038738
  130 GLU   O       1318    0.307356090    2.285595009   10.604832593
  131 LEU   N       1319    0.193826229    2.088976636   10.633095297
  131 LEU   H       1320    0.109521065    2.039283639   10.612521103
  131 LEU   CA      1321    0.287801913    2.023087105   10.724965838
  131 LEU   CB      1322    0.228346708    1.887197206   10.762532655
  131 LEU   CG      1323    0.229851094    1.861670453   10.913381063
  131 LEU   CD1     1324    0.113688781    1.935585928   10.980105549
  131 LEU   CD2     1325    0.224255389    1.710041531   10.933068408
  131 LEU   C       1326    0.436545823    2.009061792   10.691926141
  131 LEU   O       1327    0.520325214    2.012232906   10.781936871
  132 THR   N       1328    0.459465352    2.029497420   10.562515206
  132 THR   H       1329    0.426366884    2.008333785   10.470545313
  132 THR   CA      1330    0.596782499    2.046353416   10.512793326
  132 THR   CB      1331    0.639718726    1.943258938   10.408208233
  132 THR   OG1     1332    0.645147890    1.814299432   10.469783597
  132 THR   HG1     1333    0.666466828    1.831005923   10.566049415
  132 THR   CG2     1334    0.774946605    1.965790711   10.340265926
  132 THR   C       1335    0.612227691    2.187856771   10.456681492
  132 THR   O       1336    0.548386580    2.227274202   10.359215305
  133 PRO   N       1337    0.712941963    2.256676368   10.509719215
  133 PRO   CA      1338    0.760417594    2.384603061   10.455028656
  133 PRO   CB      1339    0.860771602    2.429000981   10.561648112
  133 PRO   CG      1340    0.815693012    2.366883196   10.694013837
  133 PRO   CD      1341    0.780824964    2.229167129   10.637184245
  133 PRO   C       1342    0.816100968    2.369598362   10.313305011
  133 PRO   O       1343    0.894159660    2.277621181   10.289283653
  134 GLY   N       1344    0.767155905    2.443011754   10.213786448
  134 GLY   H       1345    0.723976428    2.529996923   10.237655777
  134 GLY   CA      1346    0.787851404    2.403779531   10.073634024
  134 GLY   C       1347    0.734929467    2.266905672   10.030332597
  134 GLY   O       1348    0.783734987    2.196586577    9.941986328
  135 GLY   N       1349    0.612461122    2.232627385   10.069277815
  135 GLY   H       1350    0.558372937    2.310608927   10.100809936
  135 GLY   CA      1351    0.548009449    2.101376386   10.054110773
  135 GLY   C       1352    0.514045186    2.062068029    9.910187802
  135 GLY   O       1353    0.536277346    1.945102860    9.879270646
  136 ARG   N       1354    0.486312608    2.160710148    9.825386032
  136 ARG   H       1355    0.480067964    2.254631588    9.859147268
  136 ARG   CA      1356    0.457137376    2.130354654    9.684533772
  136 ARG   CB      1357    0.405288983    2.258134663    9.618241287
  136 ARG   CG      1358    0.329212211    2.245974927    9.486039913
  136 ARG   CD      1359    0.181952037    2.206224228    9.498065923
  136 ARG   NE      1360    0.093673212    2.290162641    9.580347761
  136 ARG   HE      1361    0.130977801    2.377493354    9.611692917
  136 ARG   CZ      1362   -0.027498826    2.259724977    9.628799382
  136 ARG   NH1     1363   -0.087556686    2.142332796    9.604962047
  136 ARG   HH11    1364   -0.183747172    2.131068422    9.629862641
  136 ARG   HH12    1365   -0.063388626    2.083343093    9.527919888
  136 ARG   NH2     1366   -0.085229010    2.334525971    9.723820665
  136 ARG   HH21    1367   -0.178819992    2.309491969    9.748633544
  136 ARG   HH22    1368   -0.066219123    2.431959774    9.735875881
  136 ARG   C       1369    0.567813437    2.064409251    9.601996490
  136 ARG   O       1370    0.546751565    1.958704366    9.542734753
  137 ASP   N       1371    0.692995402    2.101257946    9.627756809
  137 ASP   H       1372    0.709809196    2.193117658    9.663537448
  137 ASP   CA      1373    0.814301810    2.040196956    9.571494557
  137 ASP   CB      1374    0.939699021    2.118922687    9.610031510
  137 ASP   CG      1375    0.937468539    2.256248283    9.542629402
  137 ASP   OD1     1376    0.889863993    2.360823343    9.591842456
  137 ASP   OD2     1377    0.995184689    2.255319918    9.431755306
  137 ASP   C       1378    0.839722026    1.900034735    9.627365503
  137 ASP   O       1379    0.898986357    1.823011477    9.551962507
  138 ALA   N       1380    0.812078264    1.878137795    9.755610095
  138 ALA   H       1381    0.752291136    1.944422955    9.800702818
  138 ALA   CA      1382    0.839959213    1.751778656    9.825360610
  138 ALA   CB      1383    0.857532796    1.787202001    9.973173540
  138 ALA   C       1384    0.733755479    1.643430247    9.805510558
  138 ALA   O       1385    0.760957846    1.525474099    9.783679331
  139 VAL   N       1386    0.611093468    1.678929892    9.842716693
  139 VAL   H       1387    0.584035299    1.771808436    9.868072987
  139 VAL   CA      1388    0.490050755    1.597449095    9.824826083
  139 VAL   CB      1389    0.384867914    1.651686351    9.921823555
  139 VAL   CG1     1390    0.281204431    1.542488307    9.949077200
  139 VAL   CG2     1391    0.432226189    1.691853109   10.061661437
  139 VAL   C       1392    0.435283206    1.563849041    9.685971215
  139 VAL   O       1393    0.335263890    1.622836520    9.645367162
  140 GLN   N       1394    0.515438065    1.488551450    9.611166927
  140 GLN   H       1395    0.592981677    1.439495215    9.650937319
  140 GLN   CA      1396    0.484090353    1.460331715    9.470351092
  140 GLN   CB      1397    0.598863059    1.397635471    9.390971375
  140 GLN   CG      1398    0.729937120    1.475149408    9.405689872
  140 GLN   CD      1399    0.833562538    1.422766508    9.306055907
  140 GLN   OE1     1400    0.901962466    1.322097265    9.323757938
  140 GLN   NE2     1401    0.836840694    1.485243481    9.188693628
  140 GLN   HE21    1402    0.901789102    1.459124411    9.117291628
  140 GLN   HE22    1403    0.791935495    1.574398502    9.182869433
  140 GLN   C       1404    0.348775108    1.395620970    9.440114208
  140 GLN   O       1405    0.288129259    1.335588559    9.528699013
  141 VAL   N       1406    0.304522243    1.418372528    9.316761076
  141 VAL   H       1407    0.371462122    1.491058556    9.301351731
  141 VAL   CA      1408    0.171931896    1.369155479    9.276650105
  141 VAL   CB      1409    0.076837906    1.485687834    9.248577400
  141 VAL   CG1     1410   -0.013563609    1.508688811    9.369852486
  141 VAL   CG2     1411    0.130770097    1.610468719    9.178339875
  141 VAL   C       1412    0.181173982    1.285355376    9.148964195
  141 VAL   O       1413    0.244574913    1.321166464    9.049828057
  142 LEU   N       1414    0.098147493    1.181757855    9.141011326
  142 LEU   H       1415    0.035717653    1.161477020    9.216456402
  142 LEU   CA      1416    0.085352835    1.093634424    9.024045804
  142 LEU   CB      1417    0.118812371    0.946931268    9.051757980
  142 LEU   CG      1418    0.268232101    0.938647275    9.083605148
  142 LEU   CD1     1419    0.286751366    0.804444191    9.154717651
  142 LEU   CD2     1420    0.360238054    0.934853281    8.961426281
  142 LEU   C       1421    7.738706476    1.102020797    8.969180726
  142 LEU   O       1422    7.655077384    1.016681102    8.998400600
  143 ASP   N       1423    7.709234920    1.183035681    8.867903322
  143 ASP   H       1424    7.776326696    1.201313356    8.796032387
  143 ASP   CA      1425    7.571419001    1.208708781    8.823622600
  143 ASP   CB      1426    7.566793483    1.353383850    8.774041020
  143 ASP   CG      1427    7.422385182    1.403809930    8.770725174
  143 ASP   OD1     1428    7.374394639    1.442408315    8.661955160
  143 ASP   OD2     1429    7.362544279    1.418091962    8.879537718
  143 ASP   C       1430    7.506127469    1.111840090    8.724810616
  143 ASP   O       1431    7.420759498    1.158426798    8.649504119
  144 SER   N       1432    7.536532377    0.984846047    8.750109180
  144 SER   H       1433    7.598894023    0.943315066    8.816349660
  144 SER   CA      1434    7.486591919    0.873120581    8.668658458
  144 SER   CB      1435    7.483185966    0.891983032    8.516858983
  144 SER   OG      1436    7.616858475    0.906770141    8.468223479
  144 SER   HG      1437    7.629017661    0.841781930    8.393198314
  144 SER   C       1438    7.551555929    0.736865821    8.693714008
  144 SER   O       1439    7.667947419    0.726923200    8.732265662
  145 LEU   N       1440    7.471770845    0.636238172    8.659107399
  145 LEU   H       1441    7.374192698    0.643382285    8.638430886
  145 LEU   CA      1442    7.516726743    0.496305283    8.660712756
  145 LEU   CB      1443    7.407575992    0.410297565    8.596714426
  145 LEU   CG      1444    7.437008552    0.260172020    8.594773542
  145 LEU   CD1     1445    7.451657593    0.215713280    8.740431132
  145 LEU   CD2     1446    7.327749633    0.174524929    8.530469071
  145 LEU   C       1447    7.641331213    0.472694470    8.575124475
  145 LEU   O       1448    7.744591935    0.423399913    8.620261184
  146 ASP   N       1449    7.649324686    0.519949516    8.451059019
  146 ASP   H       1450    7.567602906    0.572120770    8.426568960
  146 ASP   CA      1451    7.768547344    0.500742938    8.367211880
  146 ASP   CB      1452    7.719719937    0.548202945    8.230194448
  146 ASP   CG      1453    7.710448318    0.698448171    8.202898762
  146 ASP   OD1     1454    7.793933776    0.759056402    8.132328134
  146 ASP   OD2     1455    7.623312014    0.756918095    8.270822322
  146 ASP   C       1456    0.098139768    0.570868341    8.419519223
  146 ASP   O       1457    0.200792583    0.504550496    8.433475338
  147 GLU   N       1458    0.074997174    0.682700118    8.487700076
  147 GLU   H       1459   -0.004563189    0.731561151    8.451861252
  147 GLU   CA      1460    0.177978583    0.754932855    8.563784389
  147 GLU   CB      1461    0.123669357    0.891464992    8.606429492
  147 GLU   CG      1462    0.232291007    0.997221508    8.585767196
  147 GLU   CD      1463    0.184271805    1.142423241    8.581654858
  147 GLU   OE1     1464    0.195268171    1.212562343    8.478780480
  147 GLU   OE2     1465    0.132113740    1.188091341    8.685669492
  147 GLU   C       1466    0.233982617    0.678647436    8.684022866
  147 GLU   O       1467    0.353328425    0.653182395    8.699471941
  148 VAL   N       1468    0.135242940    0.627598505    8.757061029
  148 VAL   H       1469    0.043773179    0.600065376    8.786669802
  148 VAL   CA      1470    0.165795085    0.551745807    8.879225307
  148 VAL   CB      1471    0.047272835    0.513264935    8.968004326
  148 VAL   CG1     1472    0.088987856    0.438030365    9.094536557
  148 VAL   CG2     1473   -0.043069169    0.625103049    9.020358432
  148 VAL   C       1474    0.248375392    0.426848676    8.847755941
  148 VAL   O       1475    0.351025345    0.396934635    8.908580644
  149 ARG   N       1476    0.211675189    0.359876407    8.738854749
  149 ARG   H       1477    0.120384920    0.371674388    8.699763364
  149 ARG   CA      1478    0.269317086    0.249810892    8.660291992
  149 ARG   CB      1479    0.178433078    0.208458464    8.544360207
  149 ARG   CG      1480    0.208809479    0.067754367    8.492513492
  149 ARG   CD      1481    0.075144457    0.017792790    8.437299027
  149 ARG   NE      1482    0.105171303   -0.093248103    8.345770785
  149 ARG   HE      1483    0.140257975   -0.066650502    8.255993147
  149 ARG   CZ      1484    0.100627835   -0.220910248    8.386225843
  149 ARG   NH1     1485    0.092474805   -0.245227736    8.517739261
  149 ARG   HH11    1486    0.084873287   -0.336639101    8.557546559
  149 ARG   HH12    1487    0.088281960   -0.166915907    8.579775238
  149 ARG   NH2     1488    0.129618588   -0.329287547    8.312954944
  149 ARG   HH21    1489    0.143085253   -0.419119615    8.354759449
  149 ARG   HH22    1490    0.130610002   -0.317898262    8.213615451
  149 ARG   C       1491    0.414491104    0.272907799    8.617876881
  149 ARG   O       1492    0.495034285    0.183508892    8.643366300
  150 ALA   N       1493    0.432788336    0.394131115    8.566342313
  150 ALA   H       1494    0.353524628    0.442629130    8.529392902
  150 ALA   CA      1495    0.566984746    0.441573120    8.529605874
  150 ALA   CB      1496    0.557165405    0.555317977    8.427756143
  150 ALA   C       1497    0.661212250    0.481234724    8.643445676
  150 ALA   O       1498    0.779486085    0.450893654    8.628663947
  151 PHE   N       1499    0.601670275    0.549207883    8.741044137
  151 PHE   H       1500    0.510057823    0.588410092    8.732653821
  151 PHE   CA      1501    0.672557512    0.559042772    8.869447787
  151 PHE   CB      1502    0.573690259    0.622073099    8.967762306
  151 PHE   CG      1503    0.646218734    0.659357532    9.097223496
  151 PHE   CD1     1504    0.669765543    0.793977936    9.122646413
  151 PHE   HD1     1505    0.649779941    0.861880925    9.039755975
  151 PHE   CD2     1506    0.691094359    0.567856963    9.191759936
  151 PHE   HD2     1507    0.691887924    0.460632577    9.172142902
  151 PHE   CE1     1508    0.737015113    0.838963962    9.235672959
  151 PHE   HE1     1509    0.759414735    0.944658478    9.250062288
  151 PHE   CE2     1510    0.757950326    0.607286821    9.307086647
  151 PHE   HE2     1511    0.797071142    0.539233508    9.382702043
  151 PHE   CZ      1512    0.786090422    0.742488437    9.322877899
  151 PHE   HZ      1513    0.864948348    0.777363567    9.389557846
  151 PHE   C       1514    0.721623011    0.423007885    8.919446192
  151 PHE   O       1515    0.843023448    0.403396299    8.922205018
  152 LEU   N       1516    0.636267241    0.322960523    8.939333786
  152 LEU   H       1517    0.540483716    0.349076905    8.951375059
  152 LEU   CA      1518    0.664925924    0.181671706    8.968061181
  152 LEU   CB      1519    0.538789997    0.098239663    8.991295247
  152 LEU   CG      1520    0.466984295    0.139245628    9.120038678
  152 LEU   CD1     1521    0.318970075    0.101241838    9.112449190
  152 LEU   CD2     1522    0.527958201    0.073321398    9.243914834
  152 LEU   C       1523    0.749900843    0.111268234    8.862075353
  152 LEU   O       1524    0.815291207    0.016065353    8.904408038
  153 GLY   N       1525    0.771620169    0.168535424    8.744012173
  153 GLY   H       1526    0.750644273    0.265174395    8.729110884
  153 GLY   CA      1527    0.857282273    0.108094849    8.640952427
  153 GLY   C       1528    0.797251919    8.519559487    8.555798995
  153 GLY   O       1529    0.861196569    8.418798693    8.525984582
  154 ASN   N       1530    0.670162414    0.003478681    8.517288861
  154 ASN   H       1531    0.610858289    0.077141602    8.549824218
  154 ASN   CA      1532    0.608719959    8.449943489    8.408239114
  154 ASN   CB      1533    0.498691191    8.359921370    8.464785893
  154 ASN   CG      1534    0.488998265    8.228508970    8.387039916
  154 ASN   OD1     1535    0.505607530    8.220875347    8.265405470
  154 ASN   ND2     1536    0.466782023    8.115964913    8.454319886
  154 ASN   HD21    1537    0.460789034    8.028942452    8.405436182
  154 ASN   HD22    1538    0.438718546    8.114836580    8.550286549
  154 ASN   C       1539    0.544272107    0.024553019    8.310141401
  154 ASN   O       1540    0.552628744    0.145382469    8.331599814
  155 THR   N       1541    0.539373363    8.501516287    8.185644685
  155 THR   H       1542    0.525084082    8.403163637    8.174571081
  155 THR   CA      1543    0.502427670    0.058887468    8.068595407
  155 THR   CB      1544    0.475381344    8.490402489    7.949368730
  155 THR   OG1     1545    0.351618575    8.419248167    7.957696881
  155 THR   HG1     1546    0.318368332    8.404087126    7.864612907
  155 THR   CG2     1547    0.585961662    8.388365938    7.921606473
  155 THR   C       1548    0.375690128    0.142718121    8.086500831
  155 THR   O       1549    0.287301749    0.096583583    8.158529842
  156 PRO   N       1550    0.374710962    0.259526217    8.022883222
  156 PRO   CA      1551    0.242207066    0.323044651    8.018659041
  156 PRO   CB      1552    0.262548657    0.474073131    8.005036314
  156 PRO   CG      1553    0.396866408    0.488448509    8.076905186
  156 PRO   CD      1554    0.477008639    0.363986851    8.038212195
  156 PRO   C       1555    0.151811083    0.270176637    7.907107376
  156 PRO   O       1556    0.202448493    0.188021868    7.830847784
  157 SER   N       1557    0.024137869    0.307443194    7.908281546
  157 SER   H       1558   -0.012926400    0.369702732    7.977209000
  157 SER   CA      1559    7.731116702    0.280850372    7.794322363
  157 SER   CB      1560    7.681943174    0.138989800    7.764943471
  157 SER   OG      1561    7.780939985    0.063539391    7.694560166
  157 SER   HG      1562    7.861259238    0.080375910    7.751703878
  157 SER   C       1563    7.604867995    0.367190755    7.798007862
  157 SER   O       1564    7.547408063    0.383681056    7.905504372
  158 HISB  N       1565    7.572182024    0.426638860    7.683602207
  158 HISB  H       1566    7.611532260    0.402624861    7.594854606
  158 HISB  CA      1567    7.459553921    0.520772026    7.675515298
  158 HISB  CB      1568    7.450273216    0.553128478    7.526259344
  158 HISB  CG      1569    7.368892884    0.679785614    7.498902507
  158 HISB  ND1     1570    7.368774749    0.789360060    7.574288858
  158 HISB  CD2     1571    7.266822326    0.688797960    7.414111773
  158 HISB  HD2     1572    7.239736369    0.625869582    7.329326991
  158 HISB  CE1     1573    7.266066221    0.865216439    7.537053651
  158 HISB  HE1     1574    7.233821974    0.956246010    7.587586076
  158 HISB  NE2     1575    7.200849096    0.801246024    7.440399104
  158 HISB  HE2     1576    7.114283429    0.832158858    7.401035702
  158 HISB  C       1577    7.326043277    0.462637671    7.722508954
  158 HISB  O       1578    7.271106458    0.371815110    7.660345972
  159 PRO   N       1579    7.268602976    0.513877142    7.830980710
  159 PRO   CA      1580    7.137551957    0.468512518    7.879762932
  159 PRO   CB      1581    7.100269744    0.569329100    7.988644384
  159 PRO   CG      1582    7.236963019    0.615479578    8.039587546
  159 PRO   CD      1583    7.318571040    0.626870743    7.910658271
  159 PRO   C       1584    7.017451745    0.452388454    7.786330778
  159 PRO   O       1585    6.990859557    0.543573336    7.708171512
  160 PRO   N       1586    6.936665129    0.347606828    7.799874072
  160 PRO   CA      1587    6.810098517    0.330449738    7.727085263
  160 PRO   CB      1588    6.776764390    0.184060392    7.756581605
  160 PRO   CG      1589    6.836542640    0.151221359    7.893539125
  160 PRO   CD      1590    6.967896832    0.228576386    7.880293338
  160 PRO   C       1591    6.699404180    0.427766479    7.768166338
  160 PRO   O       1592    6.625643666    0.474246959    7.681390370
  161 HISB  N       1593    6.699814832    0.473336769    7.893126661
  161 HISB  H       1594    6.762708660    0.439597057    7.963169853
  161 HISB  CA      1595    6.605879665    0.576558105    7.939323390
  161 HISB  CB      1596    6.587759772    0.551915992    8.089242258
  161 HISB  CG      1597    6.722334167    0.539327094    8.160951227
  161 HISB  ND1     1598    6.801273132    0.432723593    8.151117040
  161 HISB  CD2     1599    6.775045656    0.618339234    8.254066356
  161 HISB  HD2     1600    6.737393359    0.715284933    8.286724839
  161 HISB  CE1     1601    6.894168986    0.443055098    8.245735792
  161 HISB  HE1     1602    6.962373672    0.361970092    8.271272770
  161 HISB  NE2     1603    6.880193776    0.558830038    8.309668703
  161 HISB  HE2     1604    6.942863020    0.595007244    8.378682902
  161 HISB  C       1605    6.633577991    0.720074445    7.894074554
  161 HISB  O       1606    6.562619813    0.816042689    7.923825771
  162 LEU   N       1607    6.753655986    0.740602843    7.840697067
  162 LEU   H       1608    6.839655894    0.692789281    7.822866428
  162 LEU   CA      1609    6.797437378    0.877947033    7.811888913
  162 LEU   CB      1610    6.939205192    0.907271477    7.861427859
  162 LEU   CG      1611    6.935972250    0.920718859    8.013801834
  162 LEU   CD1     1612    7.080947781    0.939029059    8.059112885
  162 LEU   CD2     1613    6.860704621    1.048038925    8.052935582
  162 LEU   C       1614    6.795217695    0.903975528    7.661119795
  162 LEU   O       1615    6.821233078    0.814713337    7.580582066
  163 PRO   N       1616    6.743725035    1.020418152    7.622638450
  163 PRO   CA      1617    6.741760829    1.074968135    7.486132824
  163 PRO   CB      1618    6.642506126    1.191335667    7.481753271
  163 PRO   CG      1619    6.647902448    1.241591866    7.626170128
  163 PRO   CD      1620    6.683130537    1.120041143    7.712169765
  163 PRO   C       1621    6.877348431    1.115328101    7.427846553
  163 PRO   O       1622    6.973340619    1.108987557    7.504491038
  164 VAL   N       1623    6.876614399    1.182993153    7.313332285
  164 VAL   H       1624    6.795873722    1.181898912    7.254342471
  164 VAL   CA      1625    6.996662726    1.239833580    7.250350120
  164 VAL   CB      1626    6.997627448    1.240590898    7.097351007
  164 VAL   CG1     1627    7.141259404    1.255725121    7.046823900
  164 VAL   CG2     1628    6.939252196    1.112332411    7.037743373
  164 VAL   C       1629    7.041238646    1.367927623    7.321159675
  164 VAL   O       1630    7.156323548    1.379114245    7.363138418
  165 ASN   N       1631    6.941010364    1.449823795    7.351789018
  165 ASN   H       1632    6.850140806    1.426297877    7.317302700
  165 ASN   CA      1633    6.963731293    1.569776800    7.433687765
  165 ASN   CB      1634    6.857011158    1.672155734    7.394460767
  165 ASN   CG      1635    6.854179909    1.726974050    7.251655205
  165 ASN   OD1     1636    6.827559781    1.648471269    7.160787925
  165 ASN   ND2     1637    6.888837520    1.852314487    7.223767646
  165 ASN   HD21    1638    6.880804282    1.888735884    7.130986393
  165 ASN   HD22    1639    6.907652873    1.913010645    7.300983148
  165 ASN   C       1640    6.945027462    1.532960293    7.581020102
  165 ASN   O       1641    6.829207932    1.514281682    7.617999275
  166 LYSH  N       1642    7.053193868    1.481774096    7.639075203
  166 LYSH  H       1643    7.137482657    1.535267467    7.633251617
  166 LYSH  CA      1644    7.048512605    1.397478395    7.759423337
  166 LYSH  CB      1645    7.183403035    1.333474304    7.792871182
  166 LYSH  CG      1646    7.219799854    1.222647863    7.693862308
  166 LYSH  CD      1647    7.363830158    1.171855869    7.703124511
  166 LYSH  CE      1648    7.477949959    1.265898328    7.663826033
  166 LYSH  NZ      1649    7.612651463    1.207825051    7.654228525
  166 LYSH  HZ1     1650    7.679707817    1.279661822    7.635682229
  166 LYSH  HZ2     1651    7.615324993    1.140327919    7.580487284
  166 LYSH  HZ3     1652    7.638607614    1.164366810    7.740473994
  166 LYSH  C       1653    6.972182090    1.465865129    7.873041637
  166 LYSH  O       1654    7.027461960    1.550772909    7.942792710
  167 ASP   N       1655    6.846263880    1.433756179    7.901403125
  167 ASP   H       1656    6.771036249    1.368453756    7.892576896
  167 ASP   CA      1657    6.761242550    1.496180186    8.003802792
  167 ASP   CB      1658    6.611781353    1.470163977    7.983845596
  167 ASP   CG      1659    6.525516048    1.579053494    8.047963508
  167 ASP   OD1     1660    6.474844331    1.544137500    8.156762852
  167 ASP   OD2     1661    6.503666422    1.696330346    8.010629633
  167 ASP   C       1662    6.793070250    1.491487532    8.153393324
  167 ASP   O       1663    6.786463853    1.380189386    8.205353638
  168 PRO   N       1664    6.813234483    1.604262657    8.220960943
  168 PRO   CA      1665    6.837111738    1.607677008    8.365968995
  168 PRO   CB      1666    6.888970838    1.747197239    8.401401370
  168 PRO   CG      1667    6.827002578    1.830109622    8.288721803
  168 PRO   CD      1668    6.826591054    1.739672342    8.165304962
  168 PRO   C       1669    6.735184788    1.560255086    8.469773683
  168 PRO   O       1670    6.771823669    1.501032548    8.571166601
  169 ALA   N       1671    6.607212183    1.582174029    8.440935075
  169 ALA   H       1672    6.591313596    1.633178441    8.356398307
  169 ALA   CA      1673    6.494928476    1.535503138    8.523546629
  169 ALA   CB      1674    6.367692642    1.608773884    8.480481078
  169 ALA   C       1675    6.464442060    1.386220686    8.537554657
  169 ALA   O       1676    6.419648378    1.344465779    8.644240053
  170 ALA   N       1677    6.503636700    1.323755562    8.426875926
  170 ALA   H       1678    6.529499011    1.375226675    8.345132922
  170 ALA   CA      1679    6.495040978    1.177608636    8.413660013
  170 ALA   CB      1680    6.521423959    1.133918351    8.269421374
  170 ALA   C       1681    6.570572355    1.094859315    8.517836675
  170 ALA   O       1682    6.681582036    1.124376219    8.561792522
  171 ARG   N       1683    6.502848110    0.985588722    8.551931514
  171 ARG   H       1684    6.414293039    0.955697777    8.516397461
  171 ARG   CA      1685    6.564855687    0.899935364    8.654032557
  171 ARG   CB      1686    6.456254267    0.801499648    8.697919932
  171 ARG   CG      1687    6.349155636    0.869889743    8.783154894
  171 ARG   CD      1688    6.224892454    0.782896570    8.803097848
  171 ARG   NE      1689    6.249836572    0.674174395    8.898845259
  171 ARG   HE      1690    6.264207608    0.709083640    8.991453841
  171 ARG   CZ      1691    6.243228686    0.541873540    8.878623519
  171 ARG   NH1     1692    6.201088154    0.483797540    8.765455423
  171 ARG   HH11    1693    6.188004156    0.384681084    8.763151478
  171 ARG   HH12    1694    6.187284289    0.529361793    8.677515601
  171 ARG   NH2     1695    6.291223656    0.466160893    8.978237475
  171 ARG   HH21    1696    6.313353477    0.369951669    8.962294089
  171 ARG   HH22    1697    6.290902190    0.493014260    9.074564256
  171 ARG   C       1698    6.694429592    0.827050054    8.617834003
  171 ARG   O       1699    6.698156803    0.774014162    8.506911265
  172 ASP   N       1700    6.783127272    0.828081970    8.716941716
  172 ASP   H       1701    6.774115111    0.887354120    8.796988318
  172 ASP   CA      1702    6.902458472    0.742234702    8.716101251
  172 ASP   CB      1703    7.019731512    0.816623704    8.651919756
  172 ASP   CG      1704    7.100962057    0.718286226    8.567426439
  172 ASP   OD1     1705    7.203818969    0.659828503    8.607777793
  172 ASP   OD2     1706    7.052876745    0.694087186    8.454620382
  172 ASP   C       1707    6.947282566    0.701571613    8.856634720
  172 ASP   O       1708    6.925142816    0.774820892    8.952943081
  173 LEU   N       1709    7.055983487    0.624957650    8.854025071
  173 LEU   H       1710    7.101847501    0.616485517    8.765563128
  173 LEU   CA      1711    7.110744047    0.556149701    8.971820921
  173 LEU   CB      1712    7.134617594    0.406332370    8.951865675
  173 LEU   CG      1713    7.023535822    0.314538555    8.900416155
  173 LEU   CD1     1714    7.065586067    0.167646575    8.892438005
  173 LEU   CD2     1715    6.891168480    0.326481436    8.976230344
  173 LEU   C       1716    7.226698395    0.629805891    9.039205210
  173 LEU   O       1717    7.333454980    0.569354303    9.048020854
  174 ARG   N       1718    7.214382378    0.762234777    9.040679896
  174 ARG   H       1719    7.133912956    0.797497216    8.992902611
  174 ARG   CA      1720    7.309593221    0.862236295    9.091136327
  174 ARG   CB      1721    7.251221310    1.002804532    9.075463473
  174 ARG   CG      1722    7.217236652    1.033471868    8.929464083
  174 ARG   CD      1723    7.153294241    1.171176267    8.910543372
  174 ARG   NE      1724    7.159367177    1.205891243    8.767834890
  174 ARG   HE      1725    7.255917301    1.222794326    8.748041753
  174 ARG   CZ      1726    7.067142286    1.203804129    8.670642779
  174 ARG   NH1     1727    7.101954588    1.246452217    8.548481390
  174 ARG   HH11    1728    7.048884771    1.225487499    8.466358755
  174 ARG   HH12    1729    7.185269831    1.299040664    8.531418169
  174 ARG   NH2     1730    6.934487937    1.205132331    8.689511705
  174 ARG   HH21    1731    6.868679321    1.188280279    8.616133748
  174 ARG   HH22    1732    6.906109888    1.174185010    8.780266432
  174 ARG   C       1733    7.359069946    0.829539477    9.232178584
  174 ARG   O       1734    7.284771182    0.804270854    9.326898479
  175 GLY   N       1735    7.474719631    0.890424042    9.256822294
  175 GLY   H       1736    7.521003558    0.930623953    9.177813539
  175 GLY   CA      1737    7.551763490    0.871716286    9.380614988
  175 GLY   C       1738    7.648842666    0.985258045    9.413728740
  175 GLY   O       1739    7.689956102    1.065353515    9.329914505
  176 TYR   N       1740    7.686535299    0.996124164    9.540821518
  176 TYR   H       1741    7.652620924    0.931552012    9.609234266
  176 TYR   CA      1742    0.004991663    1.079755841    9.579917950
  176 TYR   CB      1743   -0.044395657    1.203134042    9.655742970
  176 TYR   CG      1744   -0.043979088    1.190361106    9.808204885
  176 TYR   CD1     1745    7.646363138    1.125370952    9.871006292
  176 TYR   HD1     1746    7.587230200    1.049006295    9.820490158
  176 TYR   CD2     1747    0.043767515    1.267059702    9.883960785
  176 TYR   HD2     1748    0.096636303    1.343481629    9.827010933
  176 TYR   CE1     1749    7.626856253    1.142544526   10.007544659
  176 TYR   HE1     1750    7.546503269    1.091559573   10.060673307
  176 TYR   CE2     1751    0.023610665    1.289588783   10.019629636
  176 TYR   HE2     1752    0.105999365    1.330446294   10.078128818
  176 TYR   CZ      1753    7.712024971    1.225277537   10.079804640
  176 TYR   OH      1754    7.681478369    1.243184551   10.211104884
  176 TYR   HH      1755    7.769875971    1.276473502   10.243912649
  176 TYR   C       1756    0.123352128    1.010879618    9.648176898
  176 TYR   O       1757    0.109154345    0.932869317    9.742222564
  177 VAL   N       1758    0.236823343    1.076468567    9.625537336
  177 VAL   H       1759    0.240304487    1.167652589    9.584630014
  177 VAL   CA      1760    0.356746708    1.030341836    9.696951247
  177 VAL   CB      1761    0.472215111    0.996912708    9.602285229
  177 VAL   CG1     1762    0.548453039    0.873829333    9.651781031
  177 VAL   CG2     1763    0.431612356    0.971246869    9.457014179
  177 VAL   C       1764    0.399761450    1.113697790    9.817843640
  177 VAL   O       1765    0.461739250    1.218990755    9.803621657
  178 SER   N       1766    0.355845228    1.075574282    9.937449774
  178 SER   H       1767    0.286367073    1.006509482    9.957521407
  178 SER   CA      1768    0.391561313    1.156781978   10.054652058
  178 SER   CB      1769    0.294970829    1.147170007   10.172913784
  178 SER   OG      1770    0.311616806    1.264146859   10.253452813
  178 SER   HG      1771    0.235532147    1.271897667   10.317887393
  178 SER   C       1772    0.532430242    1.117636015   10.099721027
  178 SER   O       1773    0.566691182    1.000199121   10.112521086
  179 ASN   N       1774    0.616806257    1.220061057   10.108456284
  179 ASN   H       1775    0.570524090    1.305576502   10.085141111
  179 ASN   CA      1776    0.755409629    1.211984107   10.156732502
  179 ASN   CB      1777    0.828123559    1.337167716   10.107236701
  179 ASN   CG      1778    0.770364067    1.466514486   10.165050037
  179 ASN   OD1     1779    0.657809083    1.502283254   10.130726511
  179 ASN   ND2     1780    0.844297064    1.531325447   10.254611882
  179 ASN   HD21    1781    0.804220727    1.621261641   10.272063234
  179 ASN   HD22    1782    0.932245717    1.500576462   10.290920404
  179 ASN   C       1783    0.781654902    1.193401038   10.306315791
  179 ASN   O       1784    0.695228688    1.195877340   10.393806120
  180 ASP   N       1785    0.909631373    1.163133266   10.326189778
  180 ASP   H       1786    0.975568258    1.159219160   10.251102301
  180 ASP   CA      1787    0.961005312    1.143386966   10.462487157
  180 ASP   CB      1788    0.988697138    1.276338732   10.532957794
  180 ASP   CG      1789    1.110983945    1.339966504   10.466584371
  180 ASP   OD1     1790    1.220957370    1.282569587   10.481997321
  180 ASP   OD2     1791    1.096493849    1.437630043   10.389905774
  180 ASP   C       1792    0.891028341    1.041046818   10.552138077
  180 ASP   O       1793    0.843597343    1.064643784   10.663142785
  181 CYSH  N       1794    0.856509958    0.933158672   10.482450434
  181 CYSH  H       1795    0.870895497    0.919863123   10.384387517
  181 CYSH  CA      1796    0.782877413    0.823057097   10.546199754
  181 CYSH  CB      1797    0.654927200    0.801264022   10.465189517
  181 CYSH  SG      1798    0.547329050    0.678583194   10.548012889
  181 CYSH  HG      1799    0.569650099    0.724878410   10.670685058
  181 CYSH  C       1800    0.875073148    0.700988968   10.548409868
  181 CYSH  O       1801    0.988256389    0.702488541   10.500295772
  182 GLY   N       1802    0.824892008    0.594481574   10.610247289
  182 GLY   H       1803    0.729341519    0.581939314   10.636929594
  182 GLY   CA      1804    0.911916836    0.476871349   10.624467519
  182 GLY   C       1805    0.848083916    0.358332258   10.697139511
  182 GLY   O       1806    0.733764686    0.360344959   10.742484205
  183 TRP   N       1807    0.937384756    0.267052424   10.734302857
  183 TRP   H       1808    1.024306197    0.282367934   10.687274871
  183 TRP   CA      1809    0.901272464    0.163184990   10.831873592
  183 TRP   CB      1810    0.850562068    0.033286138   10.768887027
  183 TRP   CG      1811    0.902017174    8.522257592   10.629004597
  183 TRP   CD1     1812    0.871777508    8.588825949   10.517891570
  183 TRP   HD1     1813    0.785548605    8.652637031   10.498532675
  183 TRP   CD2     1814    0.995440107    8.425173635   10.594819585
  183 TRP   NE1     1815    0.936030580    8.538980531   10.412663787
  183 TRP   HE1     1816    0.924873767    8.560323440   10.315612107
  183 TRP   CE2     1817    1.013168866    8.440499605   10.457816536
  183 TRP   CE3     1818    1.065202716    8.330036989   10.668339759
  183 TRP   HE3     1819    1.027486418    8.296624129   10.764994431
  183 TRP   CZ2     1820    1.112844784    8.364292188   10.397998129
  183 TRP   HZ2     1821    1.135542867    8.384291966   10.293284012
  183 TRP   CZ3     1822    1.169475304    8.262154730   10.606367153
  183 TRP   HZ3     1823    1.229268581    8.186026845   10.656486445
  183 TRP   CH2     1824    1.187924959    8.271255526   10.468898393
  183 TRP   HH2     1825    1.270334052    8.226131236   10.413645133
  183 TRP   C       1826    1.021508691    0.132951574   10.921547009
  183 TRP   O       1827    1.120165815    0.206345379   10.918310714
  184 ALA   N       1828    0.982533393    0.077783728   11.036122893
  184 ALA   H       1829    0.926673228    0.094405631   11.117392465
  184 ALA   CA      1830    1.085276569    0.019967849   11.123941358
  184 ALA   CB      1831    1.087874518    0.078630853   11.265224852
  184 ALA   C       1832    1.054951623    8.393868093   11.134112186
  184 ALA   O       1833    0.936592662    8.362756763   11.146515267
  185 ASP   N       1834    1.161867162    8.321587860   11.166263817
  185 ASP   H       1835    1.254636846    8.335568275   11.131631437
  185 ASP   CA      1836    1.151018289    8.190123685   11.231148423
  185 ASP   CB      1837    1.277315915    8.105002439   11.216586230
  185 ASP   CG      1838    1.258594707    7.956913771   11.250177682
  185 ASP   OD1     1839    1.176337863    7.921450642   11.337347777
  185 ASP   OD2     1840    1.338593359    7.876644508   11.197441879
  185 ASP   C       1841    1.110020151    8.192363280    0.057500796
  185 ASP   O       1842    1.181686428    8.232838281    0.148915359
  186 ALA   N       1843    0.980950078    8.165077747    0.074454499
  186 ALA   H       1844    0.925189437    8.156147766   -0.008074644
  186 ALA   CA      1845    0.909348142    8.155617942    0.202489192
  186 ALA   CB      1846    0.759087867    8.148776335    0.174441007
  186 ALA   C       1847    0.945456457    8.043358858    0.299996445
  186 ALA   O       1848    0.980810651    8.068229453    0.415160139
  187 GLY   N       1849    0.979774189    7.929973947    0.239525061
  187 GLY   H       1850    0.981539390    7.927322011    0.139575560
  187 GLY   CA      1851    1.044182776    7.817126566    0.308284856
  187 GLY   C       1852    1.181540503    7.855150906    0.363956208
  187 GLY   O       1853    1.206828485    7.840092925    0.483387923
  188 ALA   N       1854    1.258777798    7.926933866    0.282885515
  188 ALA   H       1855    1.231963463    7.925548993    0.186557297
  188 ALA   CA      1856    1.391429652    7.981981900    0.314277234
  188 ALA   CB      1857    1.468252629    8.061316937    0.208384332
  188 ALA   C       1858    1.389064364    8.081090124    0.430833779
  188 ALA   O       1859    1.451822909    8.048011071    0.531323732
  189 SER   N       1860    1.295311920    8.175056179    0.422297227
  189 SER   H       1861    1.230187800    8.167769084    0.346760490
  189 SER   CA      1862    1.255085215    8.270953926    0.526194519
  189 SER   CB      1863    1.134094150    8.351761725    0.478822975
  189 SER   OG      1864    1.110209138    8.463166887    0.565244007
  189 SER   HG      1865    1.035640840    8.430963238    0.623578387
  189 SER   C       1866    1.214969399    8.202939521    0.657258457
  189 SER   O       1867    1.295515321    8.207472314    0.750113922
  190 ILE   N       1868    1.118257100    8.111714385    0.661143773
  190 ILE   H       1869    1.068789799    8.089106712    0.577218826
  190 ILE   CA      1870    1.078608264    8.025120150    0.773127955
  190 ILE   CB      1871    0.957555597    7.940949428    0.732241191
  190 ILE   CG1     1872    0.836892769    8.031019472    0.705059417
  190 ILE   CG2     1873    0.917456618    7.828497092    0.827932200
  190 ILE   CD      1874    0.770960646    8.073658615    0.836392919
  190 ILE   C       1875    1.190955139    7.942127469    0.835574062
  190 ILE   O       1876    1.205775535    7.958679497    0.956562874
  191 GLU   N       1877    1.275824477    7.876819213    0.756691909
  191 GLU   H       1878    1.270662236    7.883336912    0.657031954
  191 GLU   CA      1879    1.393291675    7.804138124    0.807006409
  191 GLU   CB      1880    1.463018931    7.749910422    0.682080070
  191 GLU   CG      1881    1.541578972    7.620697587    0.705336843
  191 GLU   CD      1882    1.562069222    7.552838415    0.569751972
  191 GLU   OE1     1883    1.467770213    7.490115571    0.516850006
  191 GLU   OE2     1884    1.660841962    7.592504528    0.504228791
  191 GLU   C       1885    1.484447019    7.897974116    0.886370583
  191 GLU   O       1886    1.517798491    7.868825486    1.001124034
  192 TRP   N       1887    1.518464088    8.010112577    0.823458351
  192 TRP   H       1888    1.466666519    8.042836802    0.744416398
  192 TRP   CA      1889    1.619703433    8.100990501    0.879144180
  192 TRP   CB      1890    1.646013278    8.209014893    0.774017771
  192 TRP   CG      1891    1.747540985    8.318251446    0.808167520
  192 TRP   CD1     1892    1.877179244    8.308616376    0.836224785
  192 TRP   HD1     1893    1.929740843    8.214638487    0.853151693
  192 TRP   CD2     1894    1.715891504    8.452767083    0.823045063
  192 TRP   NE1     1895    1.931954709    8.425423661    0.868519331
  192 TRP   HE1     1896    2.023054090    8.444878932    0.904884781
  192 TRP   CE2     1897    1.833066845    8.514328746    0.865456678
  192 TRP   CE3     1898    1.594565475    8.519265159    0.809709166
  192 TRP   HE3     1899    1.503172252    8.464462777    0.786795443
  192 TRP   CZ2     1900    1.825954364    0.126967775    0.892368787
  192 TRP   HZ2     1901    1.919292848    0.181957688    0.904429977
  192 TRP   CZ3     1902    1.590727008    0.131077284    0.841146727
  192 TRP   HZ3     1903    1.498776005    0.189467524    0.837190735
  192 TRP   CH2     1904    1.706441652    0.197002751    0.880939171
  192 TRP   HH2     1905    1.696263834    0.304795289    0.893518647
  192 TRP   C       1906    1.571765240    8.165401789    1.009396777
  192 TRP   O       1907    1.647792599    8.171071798    1.105920194
  193 LEU   N       1908    1.442198642    8.194941567    1.015092885
  193 LEU   H       1909    1.391459897    8.216891136    0.931763126
  193 LEU   CA      1910    1.380378783    8.238222542    1.141261313
  193 LEU   CB      1911    1.236110379    8.284402587    1.119683284
  193 LEU   CG      1912    1.213209075    8.394511922    1.015950059
  193 LEU   CD1     1913    1.061777470    8.409163063    0.999673884
  193 LEU   CD2     1914    1.269992430    8.531567163    1.053390913
  193 LEU   C       1915    1.392352270    8.133848704    1.252505685
  193 LEU   O       1916    1.444394350    8.168460943    1.358450507
  194 ARG   N       1917    1.346762331    8.010621584    1.231872532
  194 ARG   H       1918    1.288529607    7.984742555    1.154798283
  194 ARG   CA      1919    1.367209142    7.905037165    1.332104039
  194 ARG   CB      1920    1.274954303    7.793011037    1.283616719
  194 ARG   CG      1921    1.267764326    7.671425874    1.376215182
  194 ARG   CD      1922    1.158428734    7.671822243    1.483242357
  194 ARG   NE      1923    1.150322319    7.541681295    1.551115286
  194 ARG   HE      1924    1.231146588    7.494870899    1.586817902
  194 ARG   CZ      1925    1.035109856    7.475901698    1.569928004
  194 ARG   NH1     1926    0.915506483    7.527612734    1.538712366
  194 ARG   HH11    1927    0.835426652    7.473903935    1.565192944
  194 ARG   HH12    1928    0.899710617    7.624681331    1.520638823
  194 ARG   NH2     1929    1.032575717    7.345502717    1.600661831
  194 ARG   HH21    1930    0.947855478    7.292388791    1.600194087
  194 ARG   HH22    1931    1.112227748    7.294033612    1.632368889
  194 ARG   C       1932    1.511263584    7.864199658    1.363586758
  194 ARG   O       1933    1.555345420    7.872898499    1.478097169
  195 GLN   N       1934    1.594063156    7.862958139    1.259504585
  195 GLN   H       1935    1.554536617    7.864267353    1.167656934
  195 GLN   CA      1936    1.737826542    7.835494330    1.273317592
  195 GLN   CB      1937    1.796282202    7.813345855    1.133665616
  195 GLN   CG      1938    1.779563765    7.667016223    1.092215316
  195 GLN   CD      1939    1.850668104    7.626785690    0.962869711
  195 GLN   OE1     1940    1.958080505    7.674811058    0.927036660
  195 GLN   NE2     1941    1.795176912    7.523098919    0.900750728
  195 GLN   HE21    1942    1.834421035    7.476546790    0.821429328
  195 GLN   HE22    1943    1.712746605    7.485859137    0.943394571
  195 GLN   C       1944    1.810488139    7.945911612    1.350389097
  195 GLN   O       1945    1.842689794    7.918459425    1.465887093
  196 GLU   N       1946    1.809648573    8.070159603    1.302934113
  196 GLU   H       1947    1.766146264    8.092905241    1.215803768
  196 GLU   CA      1948    1.869898662    8.186608615    1.369415813
  196 GLU   CB      1949    1.846700016    8.311732319    1.284463723
  196 GLU   CG      1950    1.941832576    8.427831819    1.314112298
  196 GLU   CD      1951    2.075295951    8.421234937    1.239601915
  196 GLU   OE1     1952    2.141671145    8.526657273    1.229328070
  196 GLU   OE2     1953    2.123655534    8.309026935    1.213280247
  196 GLU   C       1954    1.840374372    8.207090631    1.518136775
  196 GLU   O       1955    1.926040637    8.216525763    1.605906638
  197 VAL   N       1956    1.710913454    8.220672165    1.545441919
  197 VAL   H       1957    1.648122364    8.209957109    1.468354185
  197 VAL   CA      1958    1.659871126    8.246471870    1.680862097
  197 VAL   CB      1959    1.515535226    8.292610237    1.701973982
  197 VAL   CG1     1960    1.493153581    8.422357370    1.624038974
  197 VAL   CG2     1961    1.413335542    8.187692760    1.657776955
  197 VAL   C       1962    1.688376416    8.135372556    1.782133107
  197 VAL   O       1963    1.719010575    8.169664540    1.896219656
  198 LEU   N       1964    1.692555356    8.011821743    1.733072852
  198 LEU   H       1965    1.676893966    7.997742820    1.635315204
  198 LEU   CA      1966    1.740216468    7.899309792    1.814801911
  198 LEU   CB      1967    1.674032013    7.765170384    1.782584387
  198 LEU   CG      1968    1.545198792    7.734210592    1.859086760
  198 LEU   CD1     1969    1.578107539    7.718491746    2.007685237
  198 LEU   CD2     1970    1.428875851    7.831531604    1.838877952
  198 LEU   C       1971    1.889840786    7.898633616    1.846752531
  198 LEU   O       1972    1.942966355    7.873267221    1.954744941
  199 ARG   N       1973    1.962490077    7.936261427    1.741898642
  199 ARG   H       1974    1.933545122    7.947754053    1.646878748
  199 ARG   CA      1975    2.108424797    7.945740315    1.756768270
  199 ARG   CB      1976    2.164490142    7.934145317    1.614888352
  199 ARG   CG      1977    2.170701362    7.785724712    1.578270327
  199 ARG   CD      1978    2.277720065    7.762856790    1.471329631
  199 ARG   NE      1979    2.245410713    7.827525364    1.343342943
  199 ARG   HE      1980    2.246012427    7.927521093    1.342605608
  199 ARG   CZ      1981    2.209343222    7.759928603    1.233418226
  199 ARG   NH1     1982    2.175102651    7.826080878    1.122033222
  199 ARG   HH11    1983    2.148940515    7.780373126    1.037031045
  199 ARG   HH12    1984    2.173007373    7.926051130    1.121168122
  199 ARG   NH2     1985    2.229163257    7.627665484    1.225076719
  199 ARG   HH21    1986    2.178142401    7.582352046    1.151987058
  199 ARG   HH22    1987    2.301722543    7.574867526    1.269208085
  199 ARG   C       1988    2.164290940    8.076196491    1.813945880
  199 ARG   O       1989    2.283053213    8.085153103    1.844634297
  200 LEU   N       1990    2.074168254    8.170689363    1.839208811
  200 LEU   H       1991    1.988927985    8.180211097    1.787794697
  200 LEU   CA      1992    2.107404285    8.278681277    1.933241911
  200 LEU   CB      1993    2.082656819    8.412013624    1.862363135
  200 LEU   CG      1994    2.171275124    8.453355187    1.744699384
  200 LEU   CD1     1995    2.110396988    8.578136826    1.680447994
  200 LEU   CD2     1996    2.310193282    8.495301118    1.793190773
  200 LEU   C       1997    2.035839185    8.273352657    2.068379242
  200 LEU   O       1998    2.040007741    8.367874488    2.146975201
  201 GLY   N       1999    1.980874850    8.155568387    2.096625503
  201 GLY   H       2000    1.992389183    8.075924465    2.037245573
  201 GLY   CA      2001    1.915392265    8.116566970    2.222340093
  201 GLY   C       2002    1.800509864    8.207313015    2.266830039
  201 GLY   O       2003    1.706602365    8.157107273    2.328401912
  202 ARG   N       2004    1.788939111    8.330396218    2.217770603
  202 ARG   H       2005    1.855305020    8.368550777    2.153417385
  202 ARG   CA      2006    1.686029851    8.427496073    2.257686103
  202 ARG   CB      2007    1.690053537    8.550873182    2.167286992
  202 ARG   CG      2008    1.823745810    8.625102757    2.162112163
  202 ARG   CD      2009    1.809060260    0.204416578    2.049798679
  202 ARG   NE      2010    1.941548903    0.264772539    2.029383831
  202 ARG   HE      2011    1.999758479    0.274161546    2.110152281
  202 ARG   CZ      2012    1.994373488    0.317109811    1.917896038
  202 ARG   NH1     2013    2.114945400    0.374896550    1.926870863
  202 ARG   HH11    2014    2.143991629    0.427522018    1.846946802
  202 ARG   HH12    2015    2.183675523    0.368356084    1.999220367
  202 ARG   NH2     2016    1.927328004    0.334074016    1.803121436
  202 ARG   HH21    2017    1.980999140    0.372799921    1.728149632
  202 ARG   HH22    2018    1.828963329    0.319685892    1.792235557
  202 ARG   C       2019    1.538599154    8.387013005    2.263846551
  202 ARG   O       2020    1.458649244    8.449594434    2.333288180
  203 VAL   N       2021    1.494273703    8.284381335    2.191788339
  203 VAL   H       2022    1.547429748    8.225940876    2.130460778
  203 VAL   CA      2023    1.359260255    8.227633087    2.204442048
  203 VAL   CB      2024    1.276713518    8.243911763    2.076642720
  203 VAL   CG1     2025    1.129463716    8.208606576    2.098633177
  203 VAL   CG2     2026    1.292450271    8.376358754    2.001664330
  203 VAL   C       2027    1.370382556    8.079095900    2.239463473
  203 VAL   O       2028    1.448387728    8.005759781    2.178900312
  204 GLU   N       2029    1.289983020    8.045394576    2.339908619
  204 GLU   H       2030    1.220560205    8.109360670    2.372922492
  204 GLU   CA      2031    1.287359436    7.913302688    2.404377958
  204 GLU   CB      2032    1.227691979    7.937239292    2.543221367
  204 GLU   CG      2033    1.214073260    7.811438576    2.629221415
  204 GLU   CD      2034    1.346796256    7.743864069    2.664216069
  204 GLU   OE1     2035    1.415964585    7.790064255    2.757518977
  204 GLU   OE2     2036    1.370985108    7.627672282    2.624980248
  204 GLU   C       2037    1.192635302    7.822379344    2.325815647
  204 GLU   O       2038    1.080581977    7.861548334    2.293542811
  205 CYSH  N       2039    1.242691610    7.709999120    2.275277118
  205 CYSH  H       2040    1.339344749    7.689936692    2.291313676
  205 CYSH  CA      2041    1.161683636    7.617342420    2.194866821
  205 CYSH  CB      2042    1.247149777    7.542858701    2.092114977
  205 CYSH  SG      2043    1.164779926    7.470281335    1.945685301
  205 CYSH  HG      2044    1.272316122    7.410243502    1.895451213
  205 CYSH  C       2045    1.082908967    7.526118389    2.289123324
  205 CYSH  O       2046    1.143660681    7.462829726    2.375344565
  206 VAL   N       2047    0.951603430    7.520292453    2.268776182
  206 VAL   H       2048    0.894854195    7.586740873    2.220143792
  206 VAL   CA      2049    0.865874783    7.421493094    2.335877498
  206 VAL   CB      2050    0.779974863    7.476293736    2.450033333
  206 VAL   CG1     2051    0.688770461    7.369414089    2.510601053
  206 VAL   CG2     2052    0.867682917    7.536870854    2.559791386
  206 VAL   C       2053    0.793385985    7.338134197    2.229999509
  206 VAL   O       2054    0.691580651    7.379586228    2.174787518
  207 VAL   N       2055    0.845843405    7.218052774    2.207245085
  207 VAL   H       2056    0.927976901    7.183480648    2.252634861
  207 VAL   CA      2057    0.780501370    7.120241224    2.119067191
  207 VAL   CB      2058    0.875569662    7.038081387    2.031760229
  207 VAL   CG1     2059    0.945057433    7.133471204    1.934385263
  207 VAL   CG2     2060    0.981534860    6.976858293    2.123587434
  207 VAL   C       2061    0.669266996    7.046584619    2.193980438
  207 VAL   O       2062    0.701430672    6.958470518    2.273558889
  208 GLY   N       2063    0.544925210    7.061389125    2.149158144
  208 GLY   H       2064    0.527629772    7.127727503    2.076351161
  208 GLY   CA      2065    0.426793541    6.986411914    2.194270666
  208 GLY   C       2066    0.300482776    7.066715221    2.162570810
  208 GLY   O       2067    0.293413271    7.187813575    2.182924937
  209 GLU   N       2068    0.207514212    6.988600306    2.108332598
  209 GLU   H       2069    0.221521651    6.891755513    2.087718765
  209 GLU   CA      2070    0.080194733    7.032684202    2.049552059
  209 GLU   CB      2071    0.025469241    6.913231038    1.971148192
  209 GLU   CG      2072    7.720263259    6.963468022    1.867940719
  209 GLU   CD      2073    7.670947156    6.850622914    1.777157852
  209 GLU   OE1     2074    7.549325780    6.829399011    1.757590884
  209 GLU   OE2     2075    7.751713029    6.776799825    1.716750865
  209 GLU   C       2076    7.784069334    7.078691604    2.162756339
  209 GLU   O       2077    7.774359622    7.005034401    2.260794253
  210 VAL   N       2078    7.751003652    7.207057029    2.151775052
  210 VAL   H       2079    7.808889046    7.281131600    2.117654506
  210 VAL   CA      2080    7.642340386    7.262365279    2.233900465
  210 VAL   CB      2081    7.628686720    7.412320900    2.206755831
  210 VAL   CG1     2082    7.747809297    7.483257242    2.271481693
  210 VAL   CG2     2083    7.596624514    7.464241843    2.066444869
  210 VAL   C       2084    7.507421741    7.191449119    2.220544407
  210 VAL   O       2085    7.476254249    7.129897592    2.118715755
  211 GLU   N       2086    7.439232629    7.183190272    2.334439778
  211 GLU   H       2087    7.472199580    7.205247412    2.426244161
  211 GLU   CA      2088    7.314520404    7.105614200    2.340582017
  211 GLU   CB      2089    7.310488783    7.017101533    2.465318371
  211 GLU   CG      2090    7.198308471    6.913299059    2.472209517
  211 GLU   CD      2091    7.192164075    6.869918286    2.618805718
  211 GLU   OE1     2092    7.260681874    6.768669519    2.644864925
  211 GLU   OE2     2093    7.113277170    6.926684454    2.697413419
  211 GLU   C       2094    7.193639417    7.198825569    2.351216298
  211 GLU   O       2095    7.094630555    7.174552028    2.282375744
  212 SER   N       2096    7.200711517    7.301887038    2.434986284
  212 SER   H       2097    7.285472898    7.331073852    2.479314898
  212 SER   CA      2098    7.095045611    7.402804565    2.451169108
  212 SER   CB      2099    6.972106976    7.351153884    2.526176158
  212 SER   OG      2100    6.865183478    7.444762823    2.542186899
  212 SER   HG      2101    6.786309997    7.388989761    2.568040244
  212 SER   C       2102    7.144634500    7.514777569    2.542886684
  212 SER   O       2103    7.254391857    7.509588995    2.598180857
  213 LEU   N       2104    7.077684950    7.628803682    2.528566642
  213 LEU   H       2105    6.986644960    7.617286928    2.488828297
  213 LEU   CA      2106    7.104520825    7.746121433    2.612986671
  213 LEU   CB      2107    7.049241352    7.877576662    2.557588617
  213 LEU   CG      2108    7.115438350    7.913342171    2.424367341
  213 LEU   CD1     2109    7.022375774    8.013532540    2.355753480
  213 LEU   CD2     2110    7.252199585    7.978542187    2.445639346
  213 LEU   C       2111    7.046694371    7.725702763    2.753156801
  213 LEU   O       2112    6.928184570    7.697761307    2.770615956
  214 VAL   N       2113    7.127510496    7.740334108    2.857756961
  214 VAL   H       2114    7.225708451    7.758953141    2.854626072
  214 VAL   CA      2115    7.068031412    7.739108890    2.992170559
  214 VAL   CB      2116    7.143243783    7.652519010    3.093437001
  214 VAL   CG1     2117    7.050472951    7.620732931    3.210877757
  214 VAL   CG2     2118    7.170629173    7.519490365    3.023021284
  214 VAL   C       2119    7.043984718    7.882894150    3.038636335
  214 VAL   O       2120    7.140629134    7.958769590    3.044280251
  215 TYR   N       2121    6.921782494    7.896768180    3.089297833
  215 TYR   H       2122    6.870774449    7.811238056    3.098398814
  215 TYR   CA      2123    6.866217893    8.024096580    3.137357872
  215 TYR   CB      2124    6.731315481    8.040484954    3.067054591
  215 TYR   CG      2125    6.723262299    8.035375566    2.914354636
  215 TYR   CD1     2126    6.639080034    7.937615024    2.862620320
  215 TYR   HD1     2127    6.579321052    7.879327189    2.932716642
  215 TYR   CD2     2128    6.791481553    8.118380644    2.826153208
  215 TYR   HD2     2129    6.872078568    8.180026311    2.865965193
  215 TYR   CE1     2130    6.624505106    7.915667815    2.726135880
  215 TYR   HE1     2131    6.555264014    7.838813334    2.691749461
  215 TYR   CE2     2132    6.770596884    8.096920837    2.690407352
  215 TYR   HE2     2133    6.832625159    8.155172242    2.622287399
  215 TYR   CZ      2134    6.692990550    7.995587894    2.635341477
  215 TYR   OH      2135    6.712517180    7.949190557    2.508996499
  215 TYR   HH      2136    6.712896020    7.849282409    2.513426360
  215 TYR   C       2137    6.839560525    8.040168322    3.287158429
  215 TYR   O       2138    6.842259765    7.939758197    3.358155277
  216 SER   N       2139    6.807609415    8.163885212    3.324116236
  216 SER   H       2140    6.816344198    8.237307085    3.256788798
  216 SER   CA      2141    6.767493762    8.195237108    3.462018450
  216 SER   CB      2142    6.793636735    8.344410282    3.483825939
  216 SER   OG      2143    6.710104192    8.415893142    3.392384045
  216 SER   HG      2144    6.673105147    8.493690597    3.443168839
  216 SER   C       2145    6.620388277    8.162337235    3.488242753
  216 SER   O       2146    6.538379118    8.162628005    3.396557573
  217 ASP   N       2147    6.573449550    8.152110012    3.612269242
  217 ASP   H       2148    6.633032061    8.140856479    3.691796186
  217 ASP   CA      2149    6.429209020    8.146075942    3.639919449
  217 ASP   CB      2150    6.391217968    8.137028112    3.787838501
  217 ASP   CG      2151    6.432985489    8.000405610    3.842566828
  217 ASP   OD1     2152    6.356389591    7.902931584    3.826579762
  217 ASP   OD2     2153    6.538523163    7.990412719    3.908801454
  217 ASP   C       2154    6.330989725    8.244072967    3.575451896
  217 ASP   O       2155    6.240189331    8.202799044    3.503481348
  218 ASP   N       2156    6.373643930    8.369622473    3.565106095
  218 ASP   H       2157    6.444733675    8.403136917    3.626924745
  218 ASP   CA      2158    6.300414904    8.482179942    3.505297835
  218 ASP   CB      2159    6.356326113    0.085500615    3.570008507
  218 ASP   CG      2160    6.508821929    0.076796870    3.578720902
  218 ASP   OD1     2161    6.560794639    0.039559366    3.686126177
  218 ASP   OD2     2162    6.571055301    0.100344832    3.472902273
  218 ASP   C       2163    6.311142848    8.482628390    3.352662039
  218 ASP   O       2164    6.224024897    8.546672793    3.294012787
  219 GLN   N       2165    6.399451509    8.400432071    3.296675983
  219 GLN   H       2166    6.458013995    8.358666216    3.366151765
  219 GLN   CA      2167    6.423004876    8.380824952    3.152891256
  219 GLN   CB      2168    6.312602273    8.297611825    3.087345207
  219 GLN   CG      2169    6.366644026    8.155007482    3.075093328
  219 GLN   CD      2170    6.270939198    8.083613264    2.979424218
  219 GLN   OE1     2171    6.310208831    8.059884023    2.865313017
  219 GLN   NE2     2172    6.141163017    8.072962752    3.006491927
  219 GLN   HE21    2173    6.071520284    8.029942950    2.949065028
  219 GLN   HE22    2174    6.117699374    8.103145545    3.098891208
  219 GLN   C       2175    6.472768590    8.506644067    3.081461233
  219 GLN   O       2176    6.446336333    8.513812663    2.961544314
  220 ARG   N       2177    6.525906478    0.075258856    3.161321736
  220 ARG   H       2178    6.504770064    0.069333565    3.258882980
  220 ARG   CA      2179    6.577517060    0.204465332    3.113855649
  220 ARG   CB      2180    6.537748148    0.308105050    3.219150373
  220 ARG   CG      2181    6.387860538    0.338638267    3.221916077
  220 ARG   CD      2182    6.350885672    0.416171129    3.095301203
  220 ARG   NE      2183    6.204330296    0.427086458    3.092257541
  220 ARG   HE      2184    6.164317326    0.477305775    3.168913793
  220 ARG   CZ      2185    6.129811787    0.378815550    2.991899343
  220 ARG   NH1     2186    6.172979470    0.306629469    2.887583381
  220 ARG   HH11    2187    6.107846535    0.289673848    2.813627042
  220 ARG   HH12    2188    6.266254842    0.272393920    2.876317970
  220 ARG   NH2     2189    6.012982030    0.439099777    2.966017369
  220 ARG   HH21    2190    5.957681892    0.403103002    2.890884626
  220 ARG   HH22    2191    5.980923754    0.524227442    3.007546155
  220 ARG   C       2192    6.730183838    0.207215417    3.104138891
  220 ARG   O       2193    6.786042049    0.308463411    3.062182006
  221 ALA   N       2194    6.790616872    0.093502727    3.137399469
  221 ALA   H       2195    6.740402246    0.013351573    3.169876463
  221 ALA   CA      2196    6.934870118    0.068405316    3.124338154
  221 ALA   CB      2197    7.006111301    0.093193761    3.257450204
  221 ALA   C       2198    6.965991658    8.447744315    3.083717258
  221 ALA   O       2199    6.892438266    8.354464125    3.115665553
  222 VAL   N       2200    7.073868987    8.437734693    3.006572062
  222 VAL   H       2201    7.127762303    8.520196424    2.989338109
  222 VAL   CA      2202    7.138938744    8.309863003    2.974530203
  222 VAL   CB      2203    7.186598507    8.305620378    2.829196846
  222 VAL   CG1     2204    7.256897740    8.172839821    2.800238215
  222 VAL   CG2     2205    7.082603885    8.345858601    2.724434607
  222 VAL   C       2206    7.254611149    8.299600661    3.074147984
  222 VAL   O       2207    7.351998945    8.374532785    3.068459188
  223 LYSH  N       2208    7.256534234    8.191708835    3.151902455
  223 LYSH  H       2209    7.182159526    8.126291389    3.138123972
  223 LYSH  CA      2210    7.364843087    8.140713639    3.237222960
  223 LYSH  CB      2211    7.311721092    8.031447087    3.330234421
  223 LYSH  CG      2212    7.229328653    8.090726680    3.444726553
  223 LYSH  CD      2213    7.222452243    7.990416469    3.560058229
  223 LYSH  CE      2214    7.119845464    7.878308135    3.542375034
  223 LYSH  NZ      2215    7.132267727    7.763531225    3.633390138
  223 LYSH  HZ1     2216    7.148682508    7.792147614    3.727793753
  223 LYSH  HZ2     2217    7.206587349    7.704932455    3.601095539
  223 LYSH  HZ3     2218    7.049693847    7.707624179    3.625906132
  223 LYSH  C       2219    7.482140894    8.089327353    3.153471360
  223 LYSH  O       2220    7.585004345    8.156777101    3.152574507
  224 GLY   N       2221    7.447533368    7.997108283    3.064097022
  224 GLY   H       2222    7.363796577    7.943877602    3.076504262
  224 GLY   CA      2223    7.548216717    7.946276836    2.969820092
  224 GLY   C       2224    7.505325627    7.834682579    2.874347189
  224 GLY   O       2225    7.390776770    7.789917769    2.873168796
  225 VAL   N       2226    7.592404960    7.807822085    2.777455599
  225 VAL   H       2227    7.643818131    7.882635509    2.735506966
  225 VAL   CA      2228    7.573027256    7.691439442    2.689782363
  225 VAL   CB      2229    7.644207701    7.717657197    2.556917406
  225 VAL   CG1     2230    7.575118076    7.817097869    2.463377994
  225 VAL   CG2     2231    7.795055035    7.735209539    2.575521777
  225 VAL   C       2232    7.612152770    7.554539789    2.745798834
  225 VAL   O       2233    7.721338736    7.541641296    2.800959178
  226 LYSH  N       2234    7.511477346    7.468283748    2.756499926
  226 LYSH  H       2235    7.425516861    7.514879576    2.735509236
  226 LYSH  CA      2236    7.534188943    7.328603914    2.796284836
  226 LYSH  CB      2237    7.396762279    7.269700704    2.828788386
  226 LYSH  CG      2238    7.407098026    7.168393075    2.942994338
  226 LYSH  CD      2239    7.271958018    7.113176255    2.988747496
  226 LYSH  CE      2240    7.269116733    7.018824967    3.109158795
  226 LYSH  NZ      2241    7.362995151    6.906642214    3.094755489
  226 LYSH  HZ1     2242    7.345908273    6.842380707    3.169442242
  226 LYSH  HZ2     2243    7.455451485    6.944435909    3.099579531
  226 LYSH  HZ3     2244    7.348361158    6.864947968    3.005047659
  226 LYSH  C       2245    7.600781257    7.250571098    2.682751914
  226 LYSH  O       2246    7.550407096    7.240971020    2.570944540
  227 LEU   N       2247    7.710190906    7.180988400    2.712390930
  227 LEU   H       2248    7.745887032    7.178005774    2.805766193
  227 LEU   CA      2249    7.782419628    7.096196885    2.616439462
  227 LEU   CB      2250    7.932103096    7.102102968    2.647569812
  227 LEU   CG      2251    0.232563854    7.170822230    2.550648928
  227 LEU   CD1     2252    0.199526961    7.319214838    2.533376221
  227 LEU   CD2     2253    0.375940876    7.164639618    2.603734940
  227 LEU   C       2254    7.723423888    6.955735790    2.630687963
  227 LEU   O       2255    7.687739086    6.923637574    2.743942983
  228 VAL   N       2256    7.725993956    6.873197540    2.526421764
  228 VAL   H       2257    7.775255271    6.902766393    2.444563689
  228 VAL   CA      2258    7.671020892    6.736865059    2.527148361
  228 VAL   CB      2259    7.666502416    6.676759368    2.386513884
  228 VAL   CG1     2260    7.541291705    6.734321798    2.320017800
  228 VAL   CG2     2261    7.791417404    6.700034874    2.301268624
  228 VAL   C       2262    7.731651811    6.632976369    2.621709095
  228 VAL   O       2263    7.669517581    6.535265562    2.663230179
  229 ASP   N       2264    0.058390531    6.655611215    2.667838762
  229 ASP   H       2265    0.125200178    6.707996742    2.614996750
  229 ASP   CA      2266    0.123590771    6.577813415    2.774177777
  229 ASP   CB      2267    0.273498393    6.603125246    2.791386423
  229 ASP   CG      2268    0.305505061    6.738302112    2.855514984
  229 ASP   OD1     2269    0.324374790    6.738440898    2.979082766
  229 ASP   OD2     2270    0.316671640    6.833148070    2.774882456
  229 ASP   C       2271    0.055798627    6.589088760    2.910888904
  229 ASP   O       2272    0.048579137    6.493864100    2.988417353
  230 GLY   N       2273    7.795233495    6.707414678    2.933164213
  230 GLY   H       2274    7.802566882    6.774720500    2.859557885
  230 GLY   CA      2275    7.716179299    6.748224848    3.050202379
  230 GLY   C       2276    7.738896081    6.890115215    3.102767903
  230 GLY   O       2277    7.638455071    6.944166828    3.148819003
  231 LYSH  N       2278    0.067336720    6.937176182    3.104251749
  231 LYSH  H       2279    0.140803023    6.878641660    3.069939290
  231 LYSH  CA      2280    0.114859299    7.068815770    3.149235355
  231 LYSH  CB      2281    0.266830403    7.085161755    3.142142801
  231 LYSH  CG      2282    0.350413585    7.088572553    3.014036040
  231 LYSH  CD      2283    0.497080052    7.130364090    3.026460830
  231 LYSH  CE      2284    0.580312897    7.045076971    2.930505005
  231 LYSH  NZ      2285    0.581708639    6.901659045    2.962768659
  231 LYSH  HZ1     2286    0.612468193    6.889910011    3.057194302
  231 LYSH  HZ2     2287    0.644016394    6.853535880    2.901107545
  231 LYSH  HZ3     2288    0.488635069    6.865218062    2.959700275
  231 LYSH  C       2289    0.039645481    7.192059201    3.098590999
  231 LYSH  O       2290   -0.006757577    7.196301301    2.984758497
  232 VAL   N       2291    0.045188232    7.295281407    3.182265143
  232 VAL   H       2292    0.080438045    7.291568172    3.275764982
  232 VAL   CA      2293    7.788476317    7.424329398    3.135576573
  232 VAL   CB      2294    7.667529480    7.459593224    3.222373250
  232 VAL   CG1     2295    7.605471021    7.586061013    3.162688407
  232 VAL   CG2     2296    7.559106605    7.351858304    3.228884648
  232 VAL   C       2297    0.098136001    7.534996972    3.138601071
  232 VAL   O       2298    0.142080784    7.572062883    3.247326294
  233 LEU   N       2299    0.113938016    7.588826011    3.018020796
  233 LEU   H       2300    0.054488377    7.561030470    2.942577968
  233 LEU   CA      2301    0.200851032    7.706321367    3.002283800
  233 LEU   CB      2302    0.259061242    7.711625271    2.860892658
  233 LEU   CG      2303    0.371644069    7.608961639    2.847090264
  233 LEU   CD1     2304    0.334149050    7.460859797    2.838778651
  233 LEU   CD2     2305    0.438485276    7.655864297    2.717715044
  233 LEU   C       2306    0.132376323    7.839381358    3.034110153
  233 LEU   O       2307    0.071833395    7.903407055    2.948294400
  234 THR   N       2308    0.134729844    7.866397165    3.164304226
  234 THR   H       2309    0.173992502    7.813145202    3.239289049
  234 THR   CA      2310    0.093129207    8.002266854    3.201946023
  234 THR   CB      2311    0.075252856    8.006898822    3.353827881
  234 THR   OG1     2312    0.190513665    7.955689973    3.421208546
  234 THR   HG1     2313    0.167447652    7.961495439    3.518343109
  234 THR   CG2     2314    7.740182450    7.945709116    3.403784518
  234 THR   C       2315    0.179276879    8.118309805    3.151734110
  234 THR   O       2316    0.300737878    8.099775354    3.157459253
  235 ALA   N       2317    0.118525735    8.234662288    3.130239955
  235 ALA   H       2318    0.036095320    8.186208179    3.159545419
  235 ALA   CA      2319    0.204153497    8.351333649    3.104375043
  235 ALA   CB      2320    0.249028013    8.353531120    2.958116609
  235 ALA   C       2321    0.116301128    8.474841013    3.125351443
  235 ALA   O       2322   -0.004392022    8.467272892    3.147862318
  236 GLU   N       2323    0.176204802    0.067448694    3.100555938
  236 GLU   H       2324    0.270039797    0.065792789    3.066026203
  236 GLU   CA      2325    0.109014611    0.198176318    3.097894099
  236 GLU   CB      2326    0.215642113    0.307254268    3.109797755
  236 GLU   CG      2327    0.274497151    0.319192143    3.250524540
  236 GLU   CD      2328    0.419867888    0.366098101    3.241789419
  236 GLU   OE1     2329    0.448020551    0.468334572    3.307995268
  236 GLU   OE2     2330    0.497293980    0.286690243    3.184138177
  236 GLU   C       2331    0.043899332    0.237591924    2.965157097
  236 GLU   O       2332   -0.055792664    0.308630564    2.953097912
  237 LEU   N       2333    0.119884721    0.201177111    2.862247878
  237 LEU   H       2334    0.206790405    0.168437176    2.825139853
  237 LEU   CA      2335    0.073445158    0.217931023    2.723781367
  237 LEU   CB      2336    0.164389466    0.313761403    2.646586563
  237 LEU   CG      2337    0.073478742    0.381317648    2.543744550
  237 LEU   CD1     2338   -0.027094992    0.478386354    2.605961577
  237 LEU   CD2     2339    0.149363409    0.460014559    2.436705162
  237 LEU   C       2340    0.069059888    0.086988574    2.644745021
  237 LEU   O       2341    0.168651374    0.043284656    2.587284118
  238 THR   N       2342    7.747052291    0.031034868    2.619321252
  238 THR   H       2343    7.664419972    0.080060715    2.647068719
  238 THR   CA      2344    7.724337291    8.443719010    2.525470045
  238 THR   CB      2345    7.630313778    8.342439276    2.591139513
  238 THR   OG1     2346    7.692842558    8.291984948    2.709449539
  238 THR   HG1     2347    7.674266777    8.368769082    2.770761764
  238 THR   CG2     2348    7.582595844    8.222038946    2.509678612
  238 THR   C       2349    7.687917384    8.482498057    2.382004194
  238 THR   O       2350    7.578228627    8.532411345    2.357362761
  239 VAL   N       2351    7.772118120    8.450990549    2.283990911
  239 VAL   H       2352    7.859246866    8.405893705    2.303372987
  239 VAL   CA      2353    7.763972444    8.501973775    2.146342846
  239 VAL   CB      2354    7.895841288    8.571352813    2.111578754
  239 VAL   CG1     2355    7.891782355    8.619279484    1.966321387
  239 VAL   CG2     2356    7.931015891    8.689140279    2.202688770
  239 VAL   C       2357    7.729053586    8.380638164    2.059902263
  239 VAL   O       2358    7.825063307    8.312301212    2.024638442
  240 ILE   N       2359    7.603337353    8.363125036    2.020180586
  240 ILE   H       2360    7.526967070    8.406869641    2.067672302
  240 ILE   CA      2361    7.563510339    8.263470479    1.919704215
  240 ILE   CB      2362    7.415278043    8.229049650    1.935563448
  240 ILE   CG1     2363    7.374948520    8.188150612    2.077378164
  240 ILE   CG2     2364    7.377798183    8.115688257    1.839877308
  240 ILE   CD      2365    7.444089066    8.065579429    2.137443200
  240 ILE   C       2366    7.587630814    8.297403141    1.772477097
  240 ILE   O       2367    7.514462167    8.370191926    1.705551725
  241 ALA   N       2368    7.708487833    8.258793274    1.732577837
  241 ALA   H       2369    7.774621226    8.221091874    1.797433069
  241 ALA   CA      2370    7.762043384    8.288526776    1.598960509
  241 ALA   CB      2371    7.903709630    8.343598132    1.616480247
  241 ALA   C       2372    7.768774624    8.175325040    1.496249054
  241 ALA   O       2373    7.811873698    8.194814685    1.382698124
  242 ALA   N       2374    7.700329971    8.063470315    1.518493460
  242 ALA   H       2375    7.631906843    8.067325604    1.591331276
  242 ALA   CA      2376    7.713007007    7.940134939    1.439514029
  242 ALA   CB      2377    7.685259919    7.819381942    1.529299784
  242 ALA   C       2378    7.628565951    7.934879651    1.312033791
  242 ALA   O       2379    7.571239309    7.832791456    1.274326336
  243 GLY   N       2380    7.637840738    8.044118881    1.236719612
  243 GLY   H       2381    7.697225194    8.115335231    1.274159835
  243 GLY   CA      2382    7.593121724    8.069815554    1.099063006
  243 GLY   C       2383    7.461129935    8.004622110    1.057401780
  243 GLY   O       2384    7.354215976    8.064991538    1.064751330
  244 ALA   N       2385    7.472803865    7.880327376    1.011560868
  244 ALA   H       2386    7.560981958    7.839243807    0.988391581
  244 ALA   CA      2387    7.356878336    7.799449271    0.971183621
  244 ALA   CB      2388    7.402480449    7.701308950    0.863040188
  244 ALA   C       2389    7.278106712    7.723531093    1.078149724
  244 ALA   O       2390    7.158536674    7.705921934    1.055250346
  245 ARG   N       2391    7.343479557    7.693327762    1.189967615
  245 ARG   H       2392    7.440672162    7.716287411    1.195182387
  245 ARG   CA      2393    7.278294023    7.628873920    1.304893372
  245 ARG   CB      2394    7.355940721    7.507073870    1.355380618
  245 ARG   CG      2395    7.375557831    7.390266572    1.258508668
  245 ARG   CD      2396    7.242337250    7.317285345    1.240226244
  245 ARG   NE      2397    7.257580309    7.202596101    1.149563867
  245 ARG   HE      2398    7.334098308    7.210474384    1.085672227
  245 ARG   CZ      2399    7.195274025    7.084833495    1.163916182
  245 ARG   NH1     2400    7.122316953    7.058941457    1.273285285
  245 ARG   HH11    2401    7.074483984    6.971579805    1.282187515
  245 ARG   HH12    2402    7.119344919    7.122647764    1.350303195
  245 ARG   NH2     2403    7.170251034    7.011479719    1.054614934
  245 ARG   HH21    2404    7.111892882    6.930604295    1.061926948
  245 ARG   HH22    2405    7.221378671    7.021861285    0.969302333
  245 ARG   C       2406    7.248626824    7.725384979    1.419848115
  245 ARG   O       2407    7.195691779    7.678466183    1.520487910
  246 SER   N       2408    7.252997892    7.856507972    1.397959633
  246 SER   H       2409    7.310158272    7.901877048    1.329576758
  246 SER   CA      2410    7.210662979    7.958891312    1.494591248
  246 SER   CB      2411    7.238969500    8.102059579    1.448635023
  246 SER   OG      2412    7.379374887    8.125627038    1.435205304
  246 SER   HG      2413    7.392350175    8.224751962    1.432767013
  246 SER   C       2414    7.064382377    7.952052207    1.538946032
  246 SER   O       2415    7.036577567    7.978653591    1.655778357
  247 SER   N       2416    6.977704663    7.930258318    1.440444677
  247 SER   H       2417    7.006621867    7.929835222    1.344708558
  247 SER   CA      2418    6.838090219    7.890466246    1.463564938
  247 SER   CB      2419    6.745334709    7.905371092    1.342788399
  247 SER   OG      2420    6.791065856    7.817070891    1.240018702
  247 SER   HG      2421    6.718141671    7.814095832    1.171643164
  247 SER   C       2422    6.815252193    7.757655439    1.536013784
  247 SER   O       2423    6.739587481    7.754228718    1.632941748
  248 HISB  N       2424    6.893971411    7.656698701    1.499925233
  248 HISB  H       2425    6.938972357    7.660803520    1.410705831
  248 HISB  CA      2426    6.891957572    7.529576978    1.573739963
  248 HISB  CB      2427    6.979665218    7.427277597    1.501268884
  248 HISB  CG      2428    6.978639184    7.278616105    1.537450170
  248 HISB  ND1     2429    7.084598408    7.199795064    1.553328889
  248 HISB  CD2     2430    6.869760624    7.205179623    1.558509425
  248 HISB  HD2     2431    6.767648158    7.243316654    1.557275702
  248 HISB  CE1     2432    7.039590941    7.084403320    1.601798638
  248 HISB  HE1     2433    7.103719090    7.001948599    1.632941237
  248 HISB  NE2     2434    6.906598808    7.084368372    1.600192906
  248 HISB  HE2     2435    6.840853215    7.013128778    1.624738586
  248 HISB  C       2436    6.934400451    7.531868539    1.720727038
  248 HISB  O       2437    6.880678992    7.457930524    1.803045048
  249 ILE   N       2438    7.033461136    7.613152634    1.756367616
  249 ILE   H       2439    7.103201445    7.643131535    1.691259179
  249 ILE   CA      2440    7.074214036    7.629992243    1.896610878
  249 ILE   CB      2441    7.213462598    7.693397460    1.896318143
  249 ILE   CG1     2442    7.319881437    7.615778067    1.818466282
  249 ILE   CG2     2443    7.261098916    7.692895537    2.041727376
  249 ILE   CD      2444    7.429305181    7.706496023    1.761811662
  249 ILE   C       2445    6.973572876    7.714088768    1.975421818
  249 ILE   O       2446    6.928773213    7.674564659    2.082945087
  250 LEU   N       2447    6.921020458    7.820836918    1.915977192
  250 LEU   H       2448    6.957971365    7.852351592    1.828552262
  250 LEU   CA      2449    6.811237459    7.906242734    1.963555911
  250 LEU   CB      2450    6.815169910    8.053689869    1.922848966
  250 LEU   CG      2451    6.874083361    8.152264827    2.023961554
  250 LEU   CD1     2452    6.876255729    8.293330515    1.964759556
  250 LEU   CD2     2453    6.779343934    8.156796793    2.144031224
  250 LEU   C       2454    6.668437362    7.851381793    1.960811584
  250 LEU   O       2455    6.574176954    7.922768573    1.994732973
  251 GLY   N       2456    6.654076092    7.726616876    1.917003382
  251 GLY   H       2457    6.739616053    7.686630924    1.884056284
  251 GLY   CA      2458    6.544330440    7.629163451    1.908767246
  251 GLY   C       2459    6.435828752    7.669547338    1.808719621
  251 GLY   O       2460    6.390564458    7.584718460    1.732002312
  252 ILE   N       2461    6.408803516    7.797483957    1.784380600
  252 ILE   H       2462    6.468298747    7.864178581    1.829255334
  252 ILE   CA      2463    6.306132462    7.855347965    1.696519789
  252 ILE   CB      2464    6.246178131    7.987750037    1.744359345
  252 ILE   CG1     2465    6.344942920    8.104546069    1.748371571
  252 ILE   CG2     2466    6.173106499    7.962647700    1.876418166
  252 ILE   CD      2467    6.270951611    8.236845294    1.727520290
  252 ILE   C       2468    6.358221531    7.857141797    1.552655818
  252 ILE   O       2469    6.456509275    7.926064429    1.525835107
  253 PRO   N       2470    6.287119772    7.801526526    1.454963908
  253 PRO   CA      2471    6.325275073    7.820982226    1.314332846
  253 PRO   CB      2472    6.230182244    7.734361071    1.231482056
  253 PRO   CG      2473    6.107061307    7.725401869    1.321891349
  253 PRO   CD      2474    6.163084518    7.723181101    1.464257186
  253 PRO   C       2475    6.307608656    7.965536829    1.267394061
  253 PRO   O       2476    6.407277368    8.017818291    1.217764932
  254 LYSH  N       2477    6.208162432    8.032389096    1.325102946
  254 LYSH  H       2478    6.139096232    7.985904455    1.380509115
  254 LYSH  CA      2479    6.169144544    8.171707965    1.299082182
  254 LYSH  CB      2480    6.052287105    8.208968334    1.390549295
  254 LYSH  CG      2481    5.916351925    8.191676338    1.322520981
  254 LYSH  CD      2482    5.810304277    8.262697143    1.406887865
  254 LYSH  CE      2483    5.668878566    8.240388880    1.352941264
  254 LYSH  NZ      2484    5.572369445    8.294726852    1.449595213
  254 LYSH  HZ1     2485    5.587373678    8.260313846    1.542281583
  254 LYSH  HZ2     2486    5.478494442    8.273432835    1.422500927
  254 LYSH  HZ3     2487    5.580159988    8.394410490    1.450463586
  254 LYSH  C       2488    6.272640026    8.283695585    1.311595391
  254 LYSH  O       2489    6.252327930    8.396967266    1.268197109
  255 LEU   N       2490    6.385915865    8.243480558    1.368523122
  255 LEU   H       2491    6.400306916    8.158967174    1.420000964
  255 LEU   CA      2492    6.510136665    8.321864315    1.374558890
  255 LEU   CB      2493    6.599754335    8.243970262    1.471056233
  255 LEU   CG      2494    6.697427952    8.340172218    1.538959818
  255 LEU   CD1     2495    6.642187443    8.421604298    1.656119672
  255 LEU   CD2     2496    6.817950360    8.261886483    1.591401621
  255 LEU   C       2497    6.573160262    8.340820351    1.236426036
  255 LEU   O       2498    6.625989432    8.448962111    1.211025129
  256 CYSH  N       2499    6.563193507    8.237240264    1.153585324
  256 CYSH  H       2500    6.507519483    8.156253168    1.172066270
  256 CYSH  CA      2501    6.646119050    8.229402996    1.032452237
  256 CYSH  CB      2502    6.795222678    8.217279088    1.064566514
  256 CYSH  SG      2503    6.908462564    8.264244117    0.928686258
  256 CYSH  HG      2504    7.020598433    8.275402286    0.999344346
  256 CYSH  C       2505    6.600625486    8.123120718    0.932234791
  256 CYSH  O       2506    6.561519963    8.012896033    0.970354102
  257 ASP   N       2507    6.603231111    8.158498823    0.804046886
  257 ASP   H       2508    6.622636505    8.241116329    0.751152369
  257 ASP   CA      2509    6.560862558    8.059349902    0.704141836
  257 ASP   CB      2510    6.497406275    8.121269966    0.579452924
  257 ASP   CG      2511    6.414010234    8.023271733    0.496684763
  257 ASP   OD1     2512    6.424522175    8.018751663    0.372220257
  257 ASP   OD2     2513    6.328513522    7.952928865    0.554703483
  257 ASP   C       2514    6.688285296    7.995244507    0.648823183
  257 ASP   O       2515    6.788602536    8.061351331    0.622452380
  258 VAL   N       2516    6.689384673    7.862875322    0.635989490
  258 VAL   H       2517    6.614176074    7.801215514    0.659280118
  258 VAL   CA      2518    6.810513708    7.798111830    0.583605470
  258 VAL   CB      2519    6.871733198    7.696619706    0.680338015
  258 VAL   CG1     2520    6.999144192    7.628187815    0.630394847
  258 VAL   CG2     2521    6.905396714    7.768149527    0.811343353
  258 VAL   C       2522    6.763153196    7.731374576    0.454329627
  258 VAL   O       2523    6.679774213    7.640973381    0.452833152
  259 TYR   N       2524    6.843298294    7.745307915    0.349095379
  259 TYR   H       2525    6.912959147    7.816924003    0.344616356
  259 TYR   CA      2526    6.811080651    7.687676148    0.217753746
  259 TYR   CB      2527    6.704433006    7.766023664    0.140949746
  259 TYR   CG      2528    6.744278371    7.910621591    0.110754900
  259 TYR   CD1     2529    6.711445433    8.015180010    0.196257170
  259 TYR   HD1     2530    6.654575575    8.001012452    0.288155552
  259 TYR   CD2     2531    6.831279961    7.932235786    0.004537116
  259 TYR   HD2     2532    6.844078080    7.857653158   -0.073909762
  259 TYR   CE1     2533    6.768961848    8.140330861    0.177610924
  259 TYR   HE1     2534    6.719496378    8.229213581    0.216752832
  259 TYR   CE2     2535    6.887721061    8.057246761   11.303131495
  259 TYR   HE2     2536    6.963870835    8.065785255   11.225611369
  259 TYR   CZ      2537    6.857637038    8.158729441    0.072162797
  259 TYR   OH      2538    6.916862093    8.279423976    0.051671184
  259 TYR   HH      2539    6.880667000    8.337991547    0.124185423
  259 TYR   C       2540    6.934490833    7.664597022    0.130304734
  259 TYR   O       2541    7.040401948    7.724188891    0.149359174
  260 SER   N       2542    6.917003706    7.562405328    0.046997173
  260 SER   H       2543    6.830874044    7.511622728    0.045095690
  260 SER   CA      2544    7.023653755    7.507895057   11.282804165
  260 SER   CB      2545    7.003756426    7.359380808   11.251852854
  260 SER   OG      2546    6.901991168    7.333072609   11.154875168
  260 SER   HG      2547    6.859624132    7.244005810   11.171374714
  260 SER   C       2548    7.051871572    7.572086300   11.146801274
  260 SER   O       2549    6.981598721    7.669445921   11.120095316
  261 GLU   N       2550    7.167685913    7.544044576   11.087714737
  261 GLU   H       2551    7.252665625    7.527584789   11.137808298
  261 GLU   CA      2552    7.183677827    7.568505635   10.943648689
  261 GLU   CB      2553    7.237960682    7.710170042   10.923690931
  261 GLU   CG      2554    7.250179511    7.749850260   10.776431443
  261 GLU   CD      2555    7.112184307    7.754540451   10.710533917
  261 GLU   OE1     2556    7.060140756    7.669412811   10.635235606
  261 GLU   OE2     2557    7.066242144    7.869719473   10.726190954
  261 GLU   C       2558    7.281082058    7.465802608   10.885528256
  261 GLU   O       2559    7.394221166    7.446478119   10.929763100
  262 PHE   N       2560    7.252073821    7.418612011   10.764603414
  262 PHE   H       2561    7.192890501    7.421818510   10.684059052
  262 PHE   CA      2562    7.341075643    7.323071814   10.697061198
  262 PHE   CB      2563    7.266190310    7.219782915   10.612593622
  262 PHE   CG      2564    7.184631205    7.121188134   10.696476295
  262 PHE   CD1     2565    7.050993033    7.139097991   10.730281438
  262 PHE   HD1     2566    6.990586081    7.217778023   10.685072582
  262 PHE   CD2     2567    7.243256886    7.003046920   10.740347219
  262 PHE   HD2     2568    7.344526293    6.983305172   10.705192813
  262 PHE   CE1     2569    6.985461771    7.041616537   10.804602495
  262 PHE   HE1     2570    6.890585888    7.074496977   10.847037585
  262 PHE   CE2     2571    7.178446183    6.901564236   10.809771176
  262 PHE   HE2     2572    7.217167075    6.799779451   10.814420051
  262 PHE   CZ      2573    7.046845696    6.924727295   10.848052006
  262 PHE   HZ      2574    6.987185673    6.843432377   10.889438957
  262 PHE   C       2575    7.427506679    7.401521408   10.598132964
  262 PHE   O       2576    7.386584164    7.457471543   10.496516458
  263 VAL   N       2577    7.556094800    7.404377725   10.632020591
  263 VAL   H       2578    7.605229715    7.356345882   10.704675621
  263 VAL   CA      2579    7.663770898    7.469209014   10.555771521
  263 VAL   CB      2580    7.746950570    7.557120284   10.649381950
  263 VAL   CG1     2581    7.800569259    7.492603427   10.777348946
  263 VAL   CG2     2582    7.847774382    7.649695587   10.581007755
  263 VAL   C       2583    7.743288890    7.368068817   10.472966499
  263 VAL   O       2584    7.803734245    7.274402293   10.524958084
  264 ALA   N       2585    7.722439704    7.379609604   10.342107493
  264 ALA   H       2586    7.668852433    7.461803902   10.322826477
  264 ALA   CA      2587    7.772505067    7.289207328   10.237560853
  264 ALA   CB      2588    7.690433109    7.295783507   10.108600209
  264 ALA   C       2589    0.119438142    7.326408036   10.197466438
  264 ALA   O       2590    0.141871840    7.437572495   10.149839263
  265 TYR   N       2591    0.199150079    7.220524936   10.186380786
  265 TYR   H       2592    0.170769611    7.125608328   10.200020426
  265 TYR   CA      2593    0.343612302    7.239372006   10.166770391
  265 TYR   CB      2594    0.425575259    7.176594874   10.279682544
  265 TYR   CG      2595    0.441410622    7.246318170   10.414949034
  265 TYR   CD1     2596    0.337574323    7.286240315   10.498305511
  265 TYR   HD1     2597    0.240427547    7.321529258   10.463660529
  265 TYR   CD2     2598    0.571851050    7.266152276   10.458700184
  265 TYR   HD2     2599    0.651459548    7.249773029   10.386061674
  265 TYR   CE1     2600    0.371595448    7.325449064   10.627248519
  265 TYR   HE1     2601    0.290620181    7.333485559   10.699770800
  265 TYR   CE2     2602    0.604311638    7.310634333   10.586340800
  265 TYR   HE2     2603    0.706199993    7.323076126   10.623015413
  265 TYR   CZ      2604    0.501285993    7.335576570   10.676256347
  265 TYR   OH      2605    0.517419987    7.390984895   10.799415755
  265 TYR   HH      2606    0.612506421    7.416449061   10.817028655
  265 TYR   C       2607    0.384114717    7.170973168   10.036054152
  265 TYR   O       2608    0.334687685    7.066292335    9.994485266
  266 ILE   N       2609    0.470279973    7.238116917    9.960193322
  266 ILE   H       2610    0.466890001    7.333399768    9.990376098
  266 ILE   CA      2611    0.545684581    7.175253505    9.850778969
  266 ILE   CB      2612    0.518873411    7.215320632    9.705573683
  266 ILE   CG1     2613    0.531136423    7.365696751    9.680115608
  266 ILE   CG2     2614    0.391921783    7.145414172    9.656527931
  266 ILE   CD      2615    0.492837943    7.417392091    9.541293114
  266 ILE   C       2616    0.694105568    7.200122585    9.878332046
  266 ILE   O       2617    0.745015744    7.303907443    9.920343544
  267 GLN   N       2618    0.763428139    7.087460494    9.864526645
  267 GLN   H       2619    0.724377808    6.996233930    9.876889408
  267 GLN   CA      2620    0.908881399    7.088183918    9.885739502
  267 GLN   CB      2621    0.948420204    6.963380503    9.964896610
  267 GLN   CG      2622    1.084299800    6.956600474   10.034895775
  267 GLN   CD      2623    1.094864953    7.038875045   10.163448975
  267 GLN   OE1     2624    1.014291637    7.047919089   10.255943425
  267 GLN   NE2     2625    1.214482311    7.096473600   10.155612038
  267 GLN   HE21    2626    1.235446477    7.152414500   10.235800948
  267 GLN   HE22    2627    1.268794513    7.097060354   10.071655051
  267 GLN   C       2628    0.988541975    7.110260232    9.756990869
  267 GLN   O       2629    0.973500247    7.032963839    9.662514352
  268 LEU   N       2630    1.054134902    7.225810162    9.750885778
  268 LEU   H       2631    1.110337395    7.263610584    9.824453033
  268 LEU   CA      2632    1.117125251    7.259179195    9.622325156
  268 LEU   CB      2633    1.121386967    7.411043470    9.604275007
  268 LEU   CG      2634    0.987563915    7.481664179    9.626990923
  268 LEU   CD1     2635    1.017856607    7.627915543    9.660187558
  268 LEU   CD2     2636    0.894449158    7.476218031    9.505717662
  268 LEU   C       2637    1.247786618    7.186148819    9.590701052
  268 LEU   O       2638    1.322459091    7.141702410    9.677750561
  269 THR   N       2639    1.279274951    7.190852964    9.461580572
  269 THR   H       2640    1.203168524    7.222538703    9.404994278
  269 THR   CA      2641    1.401737074    7.137525043    9.400206918
  269 THR   CB      2642    1.372105035    7.116721800    9.251543865
  269 THR   OG1     2643    1.287945501    7.219617280    9.198829543
  269 THR   HG1     2644    1.336285242    7.268602174    9.126274135
  269 THR   CG2     2645    1.328095831    6.972750868    9.224270449
  269 THR   C       2646    1.508280453    7.243910423    9.427439392
  269 THR   O       2647    1.471859421    7.359323215    9.449404715
  270 LYSH  N       2648    1.630621829    7.192827408    9.416820801
  270 LYSH  H       2649    1.650106308    7.101760281    9.380390266
  270 LYSH  CA      2650    1.740479565    7.273545875    9.471795703
  270 LYSH  CB      2651    1.875088010    7.206419152    9.499765778
  270 LYSH  CG      2652    1.848537393    7.117990540    9.621753824
  270 LYSH  CD      2653    1.951369827    7.145102225    9.731739052
  270 LYSH  CE      2654    2.071875595    7.053501592    9.709449793
  270 LYSH  NZ      2655    2.183878678    7.107561612    9.787802403
  270 LYSH  HZ1     2656    2.267479777    7.061309135    9.758301029
  270 LYSH  HZ2     2657    2.170100951    7.083154347    9.883794668
  270 LYSH  HZ3     2658    2.193280960    7.205315921    9.768942589
  270 LYSH  C       2659    1.756523004    7.409650186    9.403781639
  270 LYSH  O       2660    1.741812199    7.515105237    9.465360070
  271 GLU   N       2661    1.779810319    7.406162225    9.272892882
  271 GLU   H       2662    1.801732003    7.320956343    9.225375168
  271 GLU   CA      2663    1.784752568    7.530870597    9.195219318
  271 GLU   CB      2664    1.828643469    7.489567181    9.054583654
  271 GLU   CG      2665    1.886657015    7.607836409    8.976750970
  271 GLU   CD      2666    2.036649038    7.627339076    8.999769592
  271 GLU   OE1     2667    2.099777521    7.695482874    8.916125703
  271 GLU   OE2     2668    2.084868793    7.593938083    9.110141425
  271 GLU   C       2669    1.665762514    7.627002587    9.191678642
  271 GLU   O       2670    1.687829714    7.743746169    9.223524784
  272 GLU   N       2671    1.544484105    7.573118514    9.200467980
  272 GLU   H       2672    1.520129363    7.480989616    9.170150229
  272 GLU   CA      2673    1.427117794    7.661635798    9.201104807
  272 GLU   CB      2674    1.302151245    7.580600372    9.166069726
  272 GLU   CG      2675    1.287797233    7.547768857    9.017319231
  272 GLU   CD      2676    1.393147274    7.453678790    8.958509223
  272 GLU   OE1     2677    1.410812493    7.449471405    8.834834962
  272 GLU   OE2     2678    1.445407563    7.366187925    9.030909809
  272 GLU   C       2679    1.408116868    7.731406723    9.335948469
  272 GLU   O       2680    1.379185281    7.850960589    9.335486250
  273 ALA   N       2681    1.453330860    7.672002606    9.446025986
  273 ALA   H       2682    1.507071223    7.589337055    9.429297337
  273 ALA   CA      2683    1.449225575    7.728642695    9.581625161
  273 ALA   CB      2684    1.466557947    7.613950072    9.681404206
  273 ALA   C       2685    1.545802219    7.843410864    9.611825723
  273 ALA   O       2686    1.501492352    7.943769884    9.667447496
  274 ASP   N       2687    1.652682652    7.838722428    9.532787594
  274 ASP   H       2688    1.670587446    7.752027517    9.486255036
  274 ASP   CA      2689    1.757402317    7.941385409    9.522836864
  274 ASP   CB      2690    1.898124944    7.893920854    9.486094295
  274 ASP   CG      2691    1.973410563    7.899215472    9.619174163
  274 ASP   OD1     2692    1.978735702    7.798787433    9.693402710
  274 ASP   OD2     2693    2.047936626    7.997639532    9.638761290
  274 ASP   C       2694    1.720718912    8.046994001    9.418398220
  274 ASP   O       2695    1.723237451    8.168832514    9.435074875
  275 GLU   N       2696    1.657131524    8.004809041    9.309476146
  275 GLU   H       2697    1.641009852    7.907337376    9.294043644
  275 GLU   CA      2698    1.615357780    8.100775406    9.206255397
  275 GLU   CB      2699    1.568500383    8.031805241    9.077979452
  275 GLU   CG      2700    1.688044616    7.981552058    8.996793192
  275 GLU   CD      2701    1.762606433    8.084864001    8.912072236
  275 GLU   OE1     2702    1.700486917    8.128322584    8.812686153
  275 GLU   OE2     2703    1.880830407    8.117596973    8.936075793
  275 GLU   C       2704    1.503583477    8.197777525    9.245100626
  275 GLU   O       2705    1.502517154    8.310840435    9.196678342
  276 LEU   N       2706    1.417488277    8.156984715    9.337916932
  276 LEU   H       2707    1.392063926    8.060637431    9.329499383
  276 LEU   CA      2708    1.313792842    8.242118303    9.397954351
  276 LEU   CB      2709    1.211993815    8.161387136    9.478746664
  276 LEU   CG      2710    1.135617438    8.063377694    9.389485477
  276 LEU   CD1     2711    1.032725450    7.986262951    9.472405126
  276 LEU   CD2     2712    1.047678584    8.131916223    9.284729844
  276 LEU   C       2713    1.367823720    8.351619051    9.490128184
  276 LEU   O       2714    1.309872511    8.460088603    9.492384741
  277 ARG   N       2715    1.470768705    8.313219914    9.565064302
  277 ARG   H       2716    1.489104154    8.215711021    9.577495179
  277 ARG   CA      2717    1.553665874    8.409257193    9.639296489
  277 ARG   CB      2718    1.641315211    8.322528713    9.729867462
  277 ARG   CG      2719    1.556738702    8.270006138    9.846049938
  277 ARG   CD      2720    1.651755808    8.216477095    9.953360290
  277 ARG   NE      2721    1.695259904    8.080907116    9.916791198
  277 ARG   HE      2722    1.785001073    8.077601481    9.872801495
  277 ARG   CZ      2723    1.649925709    7.961306463    9.956748518
  277 ARG   NH1     2724    1.547489551    7.942224469   10.040995660
  277 ARG   HH11    2725    1.522823461    7.847528855   10.061576686
  277 ARG   HH12    2726    1.503183834    8.015425049   10.092744196
  277 ARG   NH2     2727    1.705945642    7.848805025    9.910279395
  277 ARG   HH21    2728    1.676282226    7.758520022    9.941403041
  277 ARG   HH22    2729    1.799623561    7.853041154    9.875543895
  277 ARG   C       2730    1.639074751    8.510140207    9.562260881
  277 ARG   O       2731    1.662984652    8.618317001    9.615694726
  278 ARG   N       2732    1.701405107    8.458778467    9.456598666
  278 ARG   H       2733    1.708475608    8.360246999    9.441026242
  278 ARG   CA      2734    1.757551020    0.025275359    9.354844614
  278 ARG   CB      2735    1.824669734   -0.058185055    9.245567123
  278 ARG   CG      2736    1.886664575    0.029799527    9.136826743
  278 ARG   CD      2737    1.950269258    8.474049617    9.022448484
  278 ARG   NE      2738    1.864247752    8.416354141    8.918137666
  278 ARG   HE      2739    1.827382735    8.324069815    8.929301216
  278 ARG   CZ      2740    1.803330755    8.486245071    8.821392344
  278 ARG   NH1     2741    1.835223300    8.613879413    8.795927983
  278 ARG   HH11    2742    1.789064097    8.679412214    8.736151095
  278 ARG   HH12    2743    1.919447254    8.647357700    8.838170396
  278 ARG   NH2     2744    1.735091005    8.417539466    8.728779516
  278 ARG   HH21    2745    1.691948652    8.465612089    8.652439984
  278 ARG   HH22    2746    1.744178144    8.318154339    8.722449204
  278 ARG   C       2747    1.650184735    0.113904663    9.291353547
  278 ARG   O       2748    1.674951657    0.233374066    9.275727230
  279 ARG   N       2749    1.537423369    0.058829976    9.247285654
  279 ARG   H       2750    1.525259424   -0.039352089    9.232650148
  279 ARG   CA      2751    1.429951995    0.144396937    9.194937993
  279 ARG   CB      2752    1.331591440    0.056240451    9.117719095
  279 ARG   CG      2753    1.395307622   -0.000053668    8.990501107
  279 ARG   CD      2754    1.305869286    8.450353059    8.890195283
  279 ARG   NE      2755    1.358405223    8.463857482    8.753576003
  279 ARG   HE      2756    1.414967957    8.385010792    8.729411816
  279 ARG   CZ      2757    1.335056268    8.558528362    8.661661667
  279 ARG   NH1     2758    1.245744960    8.657269583    8.676720901
  279 ARG   HH11    2759    1.225299338    8.729935805    8.611145858
  279 ARG   HH12    2760    1.191115740    8.655634691    8.760458184
  279 ARG   NH2     2761    1.406683498    8.552694695    8.548567693
  279 ARG   HH21    2762    1.477951509    8.483913223    8.534816581
  279 ARG   HH22    2763    1.415135393    8.628584045    8.484004012
  279 ARG   C       2764    1.348558337    0.223940917    9.297200704
  279 ARG   O       2765    1.359887598    0.205070989    9.418226285
  280 GLN   N       2766    1.274560306    0.321275077    9.244836410
  280 GLN   H       2767    1.305305569    0.365624585    9.160635433
  280 GLN   CA      2768    1.166365817    0.387944335    9.318734694
  280 GLN   CB      2769    1.139499411    0.525296665    9.256915159
  280 GLN   CG      2770    1.102419546    0.528844806    9.108511851
  280 GLN   CD      2771    1.099183136    0.672101368    9.054922180
  280 GLN   OE1     2772    1.189657440    0.721333625    8.987703916
  280 GLN   NE2     2773    0.978121406    0.727168050    9.054022125
  280 GLN   HE21    2774    0.963796204    0.820027645    9.019804941
  280 GLN   HE22    2775    0.893361362    0.678589181    9.075348063
  280 GLN   C       2776    1.036421243    0.311583088    9.345126750
  280 GLN   O       2777    0.933579464    0.315977538    9.277786822
  281 TRP   N       2778    1.050720316    0.227537240    9.447214999
  281 TRP   H       2779    1.109515036    0.182117447    9.514160906
  281 TRP   CA      2780    0.937453407    0.149290683    9.498785871
  281 TRP   CB      2781    0.977262117    0.004290701    9.527078499
  281 TRP   CG      2782    0.865934776    8.434808967    9.575681696
  281 TRP   CD1     2783    0.826316350    8.408001893    9.699779478
  281 TRP   HD1     2784    0.876023272    8.436311160    9.792553194
  281 TRP   CD2     2785    0.782380454    8.360542744    9.493072362
  281 TRP   NE1     2786    0.722136709    8.325389603    9.696492531
  281 TRP   HE1     2787    0.672131334    8.305433818    9.780761624
  281 TRP   CE2     2788    0.693729457    8.288224901    9.571995572
  281 TRP   CE3     2789    0.785452645    8.329431876    9.357647194
  281 TRP   HE3     2790    0.870637466    8.360265367    9.297021360
  281 TRP   CZ2     2791    0.600427419    8.196543941    9.524980364
  281 TRP   HZ2     2792    0.520170397    8.160897738    9.589543371
  281 TRP   CZ3     2793    0.690401371    8.238470829    9.312749800
  281 TRP   HZ3     2794    0.706986375    8.210342064    9.208755708
  281 TRP   CH2     2795    0.595795566    8.170434377    9.388528419
  281 TRP   HH2     2796    0.535048438    8.088340560    9.350430487
  281 TRP   C       2797    0.883342857    0.212195480    9.627346598
  281 TRP   O       2798    0.941320440    0.194370977    9.734359511
  282 PRO   N       2799    0.764890235    0.272687066    9.628277588
  282 PRO   CA      2800    0.687030449    0.318941439    9.744078617
  282 PRO   CB      2801    0.589249327    0.424087519    9.691236624
  282 PRO   CG      2802    0.553553571    0.367318798    9.553708122
  282 PRO   CD      2803    0.686461761    0.306407872    9.508593699
  282 PRO   C       2804    0.612706950    0.218081471    9.831919842
  282 PRO   O       2805    0.631883599    0.100283317    9.802147145
  283 ILE   N       2806    0.550198867    0.261425710    9.941021213
  283 ILE   H       2807    0.578323821    0.347099803    9.984263254
  283 ILE   CA      2808    0.453891348    0.184071330   10.020733086
  283 ILE   CB      2809    0.449948207    0.224222365   10.168318546
  283 ILE   CG1     2810    0.590365312    0.229113015   10.228914821
  283 ILE   CG2     2811    0.361117866    0.139475768   10.259641331
  283 ILE   CD      2812    0.598594835    0.325001015   10.347857220
  283 ILE   C       2813    0.315196510    0.198425954    9.957723088
  283 ILE   O       2814    0.263259934    0.309900115    9.955205853
  284 LEU   N       2815    0.260122309    0.087973352    9.908151156
  284 LEU   H       2816    0.276650119   -0.008702730    9.927697887
  284 LEU   CA      2817    0.142917319    0.094525314    9.819656201
  284 LEU   CB      2818    0.143087570   -0.011503887    9.709350091
  284 LEU   CG      2819    0.247553961    0.010997858    9.599854142
  284 LEU   CD1     2820    0.276237169    0.150966264    9.545143482
  284 LEU   CD2     2821    0.385711372   -0.046129143    9.632383489
  284 LEU   C       2822    0.001476093    0.084438888    9.877117200
  284 LEU   O       2823   -0.049999883   -0.020738173    9.914791423
  285 VAL   N       2824    7.733637793    0.198322578    9.902678713
  285 VAL   H       2825    7.774729244    0.277129058    9.856824951
  285 VAL   CA      2826    7.609971895    0.211756772    9.981007384
  285 VAL   CB      2827    7.628864735    0.287327614   10.112706095
  285 VAL   CG1     2828    7.505297294    0.322861219   10.195647545
  285 VAL   CG2     2829    7.721877558    0.199014986   10.196144630
  285 VAL   C       2830    7.487082879    0.252176074    9.899287226
  285 VAL   O       2831    7.464640693    0.372010894    9.882958688
  286 ASN   N       2832    7.411793514    0.153103105    9.852328196
  286 ASN   H       2833    7.432178972    0.059780816    9.881931320
  286 ASN   CA      2834    7.318552043    0.159307180    9.738837382
  286 ASN   CB      2835    7.356612177    0.038255650    9.653345531
  286 ASN   CG      2836    7.306646354    0.039614446    9.508746410
  286 ASN   OD1     2837    7.193321892    0.003435828    9.477477351
  286 ASN   ND2     2838    7.385877763    0.100637166    9.421086444
  286 ASN   HD21    2839    7.355495862    0.097001386    9.325891127
  286 ASN   HD22    2840    7.482569797    0.119106519    9.438629726
  286 ASN   C       2841    7.174225771    0.144504137    9.787430697
  286 ASN   O       2842    7.145398229    0.041245799    9.847727998
  287 CYSH  N       2843    7.096949498    0.250996720    9.767955866
  287 CYSH  H       2844    7.135818225    0.340967554    9.748048657
  287 CYSH  CA      2845    6.954697763    0.246875077    9.804828799
  287 CYSH  CB      2846    6.894526567    0.387495974    9.801045862
  287 CYSH  SG      2847    6.973822075    0.504912420    9.916896136
  287 CYSH  HG      2848    7.083862620    0.519373977    9.843595838
  287 CYSH  C       2849    6.870397462    0.152384039    9.718938002
  287 CYSH  O       2850    6.813904055    0.055973167    9.770353368
  288 HISB  N       2851    6.883523335    0.161746418    9.586918498
  288 HISB  H       2852    6.956869394    0.213937100    9.543360554
  288 HISB  CA      2853    6.800701386    0.088155585    9.490288820
  288 HISB  CB      2854    6.836085940    0.110687438    9.343151576
  288 HISB  CG      2855    6.744843967    0.049472890    9.236659288
  288 HISB  ND1     2856    6.760354824   -0.077001146    9.198535424
  288 HISB  CD2     2857    6.661006030    0.111067727    9.153791150
  288 HISB  HD2     2858    6.599207189    0.198546701    9.174024638
  288 HISB  CE1     2859    6.689182152   -0.097049177    9.087981166
  288 HISB  HE1     2860    6.681661817   -0.188322802    9.028865584
  288 HISB  NE2     2861    6.627429209    0.018386761    9.064504311
  288 HISB  HE2     2862    6.565772800    0.040900644    8.989056655
  288 HISB  C       2863    6.802978767    8.460579769    9.514189748
  288 HISB  O       2864    6.697857907    8.397523295    9.524442631
  289 ARG   N       2865    6.920892234    8.399082168    9.516367602
  289 ARG   H       2866    7.001283569    8.445562457    9.479248999
  289 ARG   CA      2867    6.941332170    8.259474920    9.557664648
  289 ARG   CB      2868    7.073704805    8.210134727    9.498881505
  289 ARG   CG      2869    7.057342670    8.205529933    9.346828191
  289 ARG   CD      2870    6.991516039    8.078640585    9.292257600
  289 ARG   NE      2871    6.952795334    8.101076982    9.152241744
  289 ARG   HE      2872    7.014940390    8.159765763    9.100331342
  289 ARG   CZ      2873    6.833284880    8.070179314    9.100115862
  289 ARG   NH1     2874    6.738184847    8.002515657    9.165946779
  289 ARG   HH11    2875    6.657464245    7.973564895    9.114514728
  289 ARG   HH12    2876    6.749801233    7.972812405    9.260724007
  289 ARG   NH2     2877    6.796382755    8.127919550    8.984971778
  289 ARG   HH21    2878    6.706667683    8.124448354    8.940934284
  289 ARG   HH22    2879    6.860462030    8.186018057    8.934787474
  289 ARG   C       2880    6.945337138    8.224638194    9.706604638
  289 ARG   O       2881    6.944461808    8.107619446    9.744485036
  290 GLY   N       2882    6.952028986    8.326737696    9.791586960
  290 GLY   H       2883    6.915990168    8.416815689    9.767354528
  290 GLY   CA      2884    6.965667096    8.301503178    9.935770481
  290 GLY   C       2885    7.084674003    8.218902199    9.985045857
  290 GLY   O       2886    7.073867425    8.146923095   10.084209583
  291 VAL   N       2887    7.194710518    8.268341494    9.929037265
  291 VAL   H       2888    7.244256411    8.334006805    9.872174944
  291 VAL   CA      2889    7.321193763    8.203149363    9.965954250
  291 VAL   CB      2890    7.384824603    8.130825655    9.847086792
  291 VAL   CG1     2891    7.497643148    8.036226932    9.888726832
  291 VAL   CG2     2892    7.289262887    8.039945724    9.769484536
  291 VAL   C       2893    7.421833754    8.299686218   10.028906336
  291 VAL   O       2894    7.426686160    8.418026765    9.995704679
  292 PHE   N       2895    7.484687544    8.254545721   10.137076704
  292 PHE   H       2896    7.452631469    8.166701983   10.172540415
  292 PHE   CA      2897    7.594556277    8.321359680   10.208318203
  292 PHE   CB      2898    7.562077418    8.323714026   10.357823822
  292 PHE   CG      2899    7.671445566    8.390392441   10.441517753
  292 PHE   CD1     2900    7.778255772    8.323445463   10.500098526
  292 PHE   HD1     2901    7.771930179    8.214636269   10.498830999
  292 PHE   CD2     2902    7.658302927    8.521458218   10.485903932
  292 PHE   HD2     2903    7.582228993    8.584355488   10.439659934
  292 PHE   CE1     2904    0.076642556    8.385596927   10.581088718
  292 PHE   HE1     2905    0.153371529    8.322264605   10.625593467
  292 PHE   CE2     2906    7.746754758    0.058993836   10.574042677
  292 PHE   HE2     2907    7.741975653    0.167475342   10.583528720
  292 PHE   CZ      2908    0.061899327    8.516555559   10.625287971
  292 PHE   HZ      2909    0.141939255    8.567110881   10.679301203
  292 PHE   C       2910    7.719452348    8.234659403   10.191320491
  292 PHE   O       2911    7.734675784    8.133048069   10.258940482
  293 ALA   N       2912    7.794800173    8.268524882   10.087069460
  293 ALA   H       2913    7.776092774    8.354263013   10.039120966
  293 ALA   CA      2914    0.119525761    8.193929572   10.048564650
  293 ALA   CB      2915    0.123635500    8.168986557    9.897656703
  293 ALA   C       2916    0.246842435    8.268142162   10.089699527
  293 ALA   O       2917    0.297977876    8.363169102   10.030698469
  294 VAL   N       2918    0.325666071    8.182613925   10.154210727
  294 VAL   H       2919    0.298159601    8.094001812   10.191516808
  294 VAL   CA      2920    0.460616229    8.225626380   10.193548937
  294 VAL   CB      2921    0.468635710    8.260819422   10.342220206
  294 VAL   CG1     2922    0.417379730    8.157192515   10.442444575
  294 VAL   CG2     2923    0.595384084    8.335277380   10.384646403
  294 VAL   C       2924    0.573467491    8.126078671   10.165953166
  294 VAL   O       2925    0.554700908    8.004556190   10.168495932
  295 GLY   N       2926    0.677731105    8.174506494   10.099060827
  295 GLY   H       2927    0.671484373    8.273452707   10.086018132
  295 GLY   CA      2928    0.802072762    8.096752308   10.088761310
  295 GLY   C       2929    0.906815834    8.153168876    9.992544539
  295 GLY   O       2930    0.899954139    8.270452172    9.956106166
  296 PRO   N       2931    1.010501203    8.073760977    9.967369288
  296 PRO   CA      2932    1.051483546    7.947193897   10.029918425
  296 PRO   CB      2933    1.144991301    7.881043699    9.928485681
  296 PRO   CG      2934    1.212396220    8.000271395    9.860282001
  296 PRO   CD      2935    1.095892673    8.098972283    9.850400064
  296 PRO   C       2936    1.107434454    7.965012682   10.171212184
  296 PRO   O       2937    1.150325826    8.076122587   10.201936744
  297 ASP   N       2938    1.072397739    7.877950786   10.265468720
  297 ASP   H       2939    1.012427470    7.801885268   10.240579818
  297 ASP   CA      2940    1.123906098    7.888592075   10.402723313
  297 ASP   CB      2941    1.028360944    7.806653974   10.489708336
  297 ASP   CG      2942    1.063037332    7.660034961   10.516287352
  297 ASP   OD1     2943    1.120595894    7.640733911   10.625555643
  297 ASP   OD2     2944    1.069415870    7.574135687   10.425718817
  297 ASP   C       2945    1.269942683    7.845553123   10.417872055
  297 ASP   O       2946    1.337848993    7.802177559   10.324928982
  298 HISB  N       2947    1.315896082    7.867400476   10.540761653
  298 HISB  H       2948    1.271187707    7.939721772   10.593400449
  298 HISB  CA      2949    1.438276598    7.805289190   10.593462238
  298 HISB  CB      2950    1.446488839    7.834538658   10.743419717
  298 HISB  CG      2951    1.454106532    7.985836408   10.764966680
  298 HISB  ND1     2952    1.523373144    8.074804558   10.694422759
  298 HISB  CD2     2953    1.397562129    8.052750870   10.865038065
  298 HISB  HD2     2954    1.331588672    8.019795302   10.945316325
  298 HISB  CE1     2955    1.503481909    8.195748836   10.746054913
  298 HISB  HE1     2956    1.552071533    8.289526768   10.719114119
  298 HISB  NE2     2957    1.432344997    8.180897234   10.857444980
  298 HISB  HE2     2958    1.419378309    8.250215963   10.928345145
  298 HISB  C       2959    1.475888718    7.658329110   10.573460063
  298 HISB  O       2960    1.593209232    7.633168798   10.546378645
  299 ASP   N       2961    1.378590510    7.570658485   10.550281041
  299 ASP   H       2962    1.283712370    7.595139031   10.570294707
  299 ASP   CA      2963    1.398000847    7.430878528   10.509107620
  299 ASP   CB      2964    1.344526402    7.340903953   10.620725378
  299 ASP   CG      2965    1.390667905    7.196679271   10.598831727
  299 ASP   OD1     2966    1.511819729    7.171098687   10.581801344
  299 ASP   OD2     2967    1.300746362    7.110015512   10.593573234
  299 ASP   C       2968    1.333933532    7.403666021   10.372844403
  299 ASP   O       2969    1.265538151    7.303785620   10.351004924
  300 ASN   N       2970    1.334142478    7.506697431   10.288739848
  300 ASN   H       2971    1.366147040    7.596663313   10.318458766
  300 ASN   CA      2972    1.307342537    7.498304996   10.144438837
  300 ASN   CB      2973    1.427540791    7.429352646   10.079595414
  300 ASN   CG      2974    1.554547962    7.514657223   10.080169437
  300 ASN   OD1     2975    1.559787798    7.619147130   10.015489621
  300 ASN   ND2     2976    1.641552997    7.494050553   10.178619913
  300 ASN   HD21    2977    1.726667743    7.546153355   10.172326333
  300 ASN   HD22    2978    1.626422877    7.419757359   10.243814629
  300 ASN   C       2979    1.179473798    7.437206980   10.086800664
  300 ASN   O       2980    1.166103285    7.382791558    9.977305137
  301 CYSH  N       2981    1.076355199    7.475346954   10.161632206
  301 CYSH  H       2982    1.087939619    7.529711649   10.244756077
  301 CYSH  CA      2983    0.935748053    7.449646067   10.127302504
  301 CYSH  CB      2984    0.876674027    7.357663435   10.234366994
  301 CYSH  SG      2985    0.830880077    7.443127416   10.389556750
  301 CYSH  HG      2986    0.946715131    7.504771671   10.411266607
  301 CYSH  C       2987    0.850141031    7.574711466   10.106364730
  301 CYSH  O       2988    0.880472840    7.683320893   10.155479135
  302 LEU   N       2989    0.760570372    7.552680769   10.010538378
  302 LEU   H       2990    0.755497360    7.458502235    9.977295550
  302 LEU   CA      2991    0.666202991    7.658632361    9.972075835
  302 LEU   CB      2992    0.672879937    7.691456967    9.822787235
  302 LEU   CG      2993    0.666773655    7.841233992    9.792101272
  302 LEU   CD1     2994    0.674909354    7.861219894    9.640630197
  302 LEU   CD2     2995    0.546567640    7.914750103    9.851758941
  302 LEU   C       2996    0.526718387    7.622898719   10.023836088
  302 LEU   O       2997    0.464003297    7.520831023    9.995941985
  303 LYSH  N       2998    0.487024441    7.711423784   10.114820294
  303 LYSH  H       2999    0.535747436    7.798755590   10.115330733
  303 LYSH  CA      3000    0.367049412    7.691641858   10.197410636
  303 LYSH  CB      3001    0.393281429    7.726120896   10.344149175
  303 LYSH  CG      3002    0.523969010    7.666879347   10.397220908
  303 LYSH  CD      3003    0.551358909    7.718247230   10.538708446
  303 LYSH  CE      3004    0.679112184    7.660113502   10.599607473
  303 LYSH  NZ      3005    0.718993516    7.737781698   10.717866054
  303 LYSH  HZ1     3006    0.653914898    7.713376949   10.789763080
  303 LYSH  HZ2     3007    0.725060986    7.836727866   10.704658530
  303 LYSH  HZ3     3008    0.808944709    7.710004927   10.751589720
  303 LYSH  C       3009    0.247778656    7.775506061   10.151008053
  303 LYSH  O       3010    0.243618777    7.893883990   10.184150803
  304 PHE   N       3011    0.136044694    7.704128593   10.140465603
  304 PHE   H       3012    0.155412988    7.607559260   10.123119780
  304 PHE   CA      3013    0.002886659    7.762198509   10.117879627
  304 PHE   CB      3014   -0.055548183    7.716067473    9.984208002
  304 PHE   CG      3015    0.047337540    7.709791222    9.871135210
  304 PHE   CD1     3016    0.112853485    7.587981423    9.857208716
  304 PHE   HD1     3017    0.054769788    7.498560539    9.879819632
  304 PHE   CD2     3018    0.090051107    7.821919851    9.800944209
  304 PHE   HD2     3019    0.025799170    7.909854079    9.805452149
  304 PHE   CE1     3020    0.231078232    7.583507483    9.784237978
  304 PHE   HE1     3021    0.300333055    7.502421760    9.806847293
  304 PHE   CE2     3022    0.210045029    7.818706185    9.730844104
  304 PHE   HE2     3023    0.242754947    7.904688680    9.672379290
  304 PHE   CZ      3024    0.279816421    7.698703229    9.723598585
  304 PHE   HZ      3025    0.375784674    7.692727276    9.672238926
  304 PHE   C       3026    7.698026839    7.737036571   10.230207053
  304 PHE   O       3027    7.652835287    7.623854793   10.246888917
  305 GLY   N       3028    7.655967338    7.849332735   10.287736717
  305 GLY   H       3029    7.667486803    7.943723595   10.256770790
  305 GLY   CA      3030    7.545528769    7.857561253   10.384413582
  305 GLY   C       3031    7.426412682    7.943179756   10.340949392
  305 GLY   O       3032    7.435183284    8.007309255   10.236349613
  306 HISB  N       3033    7.311547508    7.910299557   10.399350886
  306 HISB  H       3034    7.291576804    7.816269792   10.426884671
  306 HISB  CA      3035    7.194215321    7.993158768   10.368139214
  306 HISB  CB      3036    7.070382970    7.911441381   10.405531306
  306 HISB  CG      3037    6.951451476    7.916624306   10.309419093
  306 HISB  ND1     3038    6.828289457    7.899991700   10.356805924
  306 HISB  CD2     3039    6.934472637    7.878374548   10.183166044
  306 HISB  HD2     3040    7.002005352    7.892537003   10.098787016
  306 HISB  CE1     3041    6.747326286    7.842476497   10.268348511
  306 HISB  HE1     3042    6.644761840    7.811083358   10.248955977
  306 HISB  NE2     3043    6.812889993    7.833712125   10.152967044
  306 HISB  HE2     3044    6.772960612    7.813315661   10.063582014
  306 HISB  C       3045    7.179972265    8.130133523   10.434788555
  306 HISB  O       3046    7.229152810    8.156615962   10.544368822
  307 PHE   N       3047    7.121633441    8.220413229   10.356450288
  307 PHE   H       3048    7.087255393    8.194936819   10.266064477
  307 PHE   CA      3049    7.094640996    8.355329112   10.408226249
  307 PHE   CB      3050    7.024327766    8.421016894   10.289252530
  307 PHE   CG      3051    7.029680451    8.573799362   10.295674047
  307 PHE   CD1     3052    7.148743665    0.117045812   10.269487084
  307 PHE   HD1     3053    7.237333416    0.054235810   10.260007318
  307 PHE   CD2     3054    6.915306551    0.128575328   10.306017163
  307 PHE   HD2     3055    6.828086397    0.084996952   10.354728733
  307 PHE   CE1     3056    7.145354818    0.254039644   10.246269432
  307 PHE   HE1     3057    7.236893402    0.311484058   10.232051819
  307 PHE   CE2     3058    6.907991943    0.265569074   10.283721864
  307 PHE   HE2     3059    6.812174762    0.316854699   10.275360328
  307 PHE   CZ      3060    7.028146977    0.328417780   10.253174199
  307 PHE   HZ      3061    7.032506272    0.435135071   10.231414594
  307 PHE   C       3062    7.002902562    8.350771352   10.530602746
  307 PHE   O       3063    6.910809579    8.269273789   10.533486175
  308 SER   N       3064    7.026676884    8.441723979   10.624691016
  308 SER   H       3065    7.104189217    8.504870221   10.622583596
  308 SER   CA      3066    6.950058321    8.443252662   10.750139487
  308 SER   CB      3067    7.031023654    8.516808916   10.857121695
  308 SER   OG      3068    7.054717691    8.657254011   10.844359491
  308 SER   HG      3069    7.023711222    8.702320165   10.928075329
  308 SER   C       3070    6.811436915    8.505106759   10.730939464
  308 SER   O       3071    6.799476051    8.608211138   10.664925713
  309 TYR   N       3072    6.715927202    8.466223998   10.814934202
  309 TYR   H       3073    6.732316479    8.391391224   10.879225233
  309 TYR   CA      3074    6.586673527    0.011492899   10.828073808
  309 TYR   CB      3075    6.504359569   -0.061635859   10.934317095
  309 TYR   CG      3076    6.360723753   -0.092684001   10.891767260
  309 TYR   CD1     3077    6.254404888    8.518881325   10.908094159
  309 TYR   HD1     3078    6.277623992    8.611705238   10.960292922
  309 TYR   CD2     3079    6.341501022    8.326277053   10.802238576
  309 TYR   HD2     3080    6.414458396    8.245387043   10.798568204
  309 TYR   CE1     3081    6.133072154    8.501561155   10.842546136
  309 TYR   HE1     3082    6.049327801    8.568183276   10.863269031
  309 TYR   CE2     3083    6.229257498    8.319526251   10.720533027
  309 TYR   HE2     3084    6.228396635    8.247096669   10.639092916
  309 TYR   CZ      3085    6.121929507    8.404863240   10.743323390
  309 TYR   OH      3086    6.000380777    8.380497223   10.687415536
  309 TYR   HH      3087    6.009438403    8.288420308   10.649475744
  309 TYR   C       3088    6.596914979    0.158665083   10.868654608
  309 TYR   O       3089    6.529245355    0.237565549   10.802892781
  310 SER   N       3090    6.704596986    0.188907688   10.940634542
  310 SER   H       3091    6.749823152    0.119771851   10.996993656
  310 SER   CA      3092    6.736067474    0.327708399   10.977389163
  310 SER   CB      3093    6.844565538    0.334738283   11.085046749
  310 SER   OG      3094    6.959188147    0.261077020   11.041668215
  310 SER   HG      3095    7.029664972    0.268403261   11.112233108
  310 SER   C       3096    6.766582182    0.417076927   10.856990913
  310 SER   O       3097    6.690274493    0.511997240   10.839776016
  311 GLY   N       3098    6.848735981    0.361258431   10.768533589
  311 GLY   H       3099    6.910745177    0.287089866   10.794117460
  311 GLY   CA      3100    6.869551840    0.421786345   10.636195885
  311 GLY   C       3101    6.737302846    0.433527020   10.560134548
  311 GLY   O       3102    6.707470460    0.542347528   10.511154390
  312 ILE   N       3103    6.658159344    0.327282126   10.548340221
  312 ILE   H       3104    6.684253608    0.238714298   10.586744399
  312 ILE   CA      3105    6.534060982    0.328960067   10.469553476
  312 ILE   CB      3106    6.466531005    0.191866628   10.461893000
  312 ILE   CG1     3107    6.560364575    0.078077588   10.421152353
  312 ILE   CG2     3108    6.351662201    0.190458894   10.360826106
  312 ILE   CD      3109    6.499879475   -0.062073190   10.431755147
  312 ILE   C       3110    6.431010988    0.433567515   10.512559755
  312 ILE   O       3111    6.390281553    0.519223420   10.434237863
  313 VAL   N       3112    6.414499715    0.444395350   10.644091366
  313 VAL   H       3113    6.464896918    0.386363551   10.708076457
  313 VAL   CA      3114    6.322923697    0.543563407   10.702322301
  313 VAL   CB      3115    6.278942758    0.519093487   10.846807659
  313 VAL   CG1     3116    6.173578696    0.622285224   10.887557503
  313 VAL   CG2     3117    6.219141669    0.380176200   10.869998170
  313 VAL   C       3118    6.385915629    0.681973243   10.685413271
  313 VAL   O       3119    6.319749720    0.762827631   10.620500113
  314 ASP   N       3120    6.514487220    0.696769436   10.716106047
  314 ASP   H       3121    6.574221175    0.634488840   10.766650199
  314 ASP   CA      3122    6.585474737    0.820017004   10.678926040
  314 ASP   CB      3123    6.734975563    0.810088060   10.709910555
  314 ASP   CG      3124    6.771117629    0.919138946   10.810949775
  314 ASP   OD1     3125    6.849999793    0.884464281   10.901499516
  314 ASP   OD2     3126    6.723429793    1.033647410   10.795497843
  314 ASP   C       3127    6.575226947    0.868346738   10.534116264
  314 ASP   O       3128    6.558971308    0.988425252   10.512997947
  315 VAL   N       3129    6.590782715    0.777122081   10.438592927
  315 VAL   H       3130    6.627125304    0.686527531   10.460328410
  315 VAL   CA      3131    6.568973856    0.808221495   10.296596091
  315 VAL   CB      3132    6.618982564    0.694762169   10.206966820
  315 VAL   CG1     3133    6.604201830    0.742555014   10.062379285
  315 VAL   CG2     3134    6.766708993    0.669753211   10.237911709
  315 VAL   C       3135    6.424276115    0.849888993   10.269509393
  315 VAL   O       3136    6.388372962    0.959390928   10.226505109
  316 LEU   N       3137    6.331088906    0.762944464   10.307492596
  316 LEU   H       3138    6.376183034    0.700877895   10.371640531
  316 LEU   CA      3139    6.189687997    0.793924026   10.281892171
  316 LEU   CB      3140    6.109840065    0.665076783   10.302580927
  316 LEU   CG      3141    6.160050166    0.557656636   10.205903950
  316 LEU   CD1     3142    6.066084881    0.437065096   10.211948960
  316 LEU   CD2     3143    6.158818790    0.600655230   10.059075047
  316 LEU   C       3144    6.119109075    0.905933643   10.358598257
  316 LEU   O       3145    6.051860439    0.989092250   10.297832956
  317 ARG   N       3146    6.170874024    0.933022778   10.478083311
  317 ARG   H       3147    6.236035847    0.871367342   10.522287000
  317 ARG   CA      3148    6.120651447    1.042932802   10.561788695
  317 ARG   CB      3149    6.144942361    1.022101990   10.711414665
  317 ARG   CG      3150    6.024954716    1.064069022   10.796593208
  317 ARG   CD      3151    6.059925648    1.123996876   10.932945080
  317 ARG   NE      3152    6.094232371    1.014668390   11.025005643
  317 ARG   HE      3153    6.023774686    0.946025256   11.043002423
  317 ARG   CZ      3154    6.208875613    0.972163797   11.079805284
  317 ARG   NH1     3155    6.331157078    1.025266928   11.066302743
  317 ARG   HH11    3156    6.407193574    0.986354201   11.118293730
  317 ARG   HH12    3157    6.339627000    1.099218253   10.999530870
  317 ARG   NH2     3158    6.197975054    0.871157690   11.167183284
  317 ARG   HH21    3159    6.282186202    0.831947271   11.204200162
  317 ARG   HH22    3160    6.107669144    0.832015729   11.184869426
  317 ARG   C       3161    6.178117031    1.177000361   10.515572617
  317 ARG   O       3162    6.106499823    1.276199451   10.502939531
  318 GLU   N       3163    6.305675697    1.175852919   10.477919996
  318 GLU   H       3164    6.376329210    1.117854309   10.518488530
  318 GLU   CA      3165    6.356330277    1.282971617   10.390915217
  318 GLU   CB      3166    6.507990055    1.276744000   10.371578320
  318 GLU   CG      3167    6.591611682    1.290222774   10.499003801
  318 GLU   CD      3168    6.560108424    1.414809835   10.582038347
  318 GLU   OE1     3169    6.520736811    1.401235945   10.699887621
  318 GLU   OE2     3170    6.559727004    1.524179831   10.521523335
  318 GLU   C       3171    6.287552857    1.299532024   10.255235949
  318 GLU   O       3172    6.245593801    1.411233405   10.225358420
  319 ALA   N       3173    6.257158882    1.195714102   10.177859356
  319 ALA   H       3174    6.286034580    1.101019327   10.192011348
  319 ALA   CA      3175    6.174229057    1.200754159   10.056572107
  319 ALA   CB      3176    6.206737688    1.078930820    9.969897367
  319 ALA   C       3177    6.022598899    1.215912169   10.070270702
  319 ALA   O       3178    5.947025245    1.182266105    9.979236787
  320 SER   N       3179    5.986044777    1.293791122   10.171707338
  320 SER   H       3180    6.042107150    1.323393563   10.249050234
  320 SER   CA      3181    5.853056370    1.338472262   10.215602570
  320 SER   CB      3182    5.796845235    1.448161328   10.124972494
  320 SER   OG      3183    5.872653788    1.566218549   10.152605458
  320 SER   HG      3184    5.855494862    1.596818990   10.246249671
  320 SER   C       3185    5.741535618    1.238895468   10.248108591
  320 SER   O       3186    5.627618034    1.284140352   10.258483526
  321 ILE   N       3187    5.773192149    1.114238992   10.282034745
  321 ILE   H       3188    5.862370322    1.069296970   10.276788820
  321 ILE   CA      3189    5.673259826    1.012316206   10.317177686
  321 ILE   CB      3190    5.722244269    0.885521543   10.246944091
  321 ILE   CG1     3191    5.734266949    0.903087471   10.095425620
  321 ILE   CG2     3192    5.620321069    0.775216756   10.276206480
  321 ILE   CD      3193    5.845805737    0.814955692   10.038837733
  321 ILE   C       3194    5.663368858    0.986751898   10.467714609
  321 ILE   O       3195    5.765859848    0.960683633   10.530524802
  322 GLN   N       3196    5.542415274    0.980015047   10.522636053
  322 GLN   H       3197    5.450482355    1.009660853   10.496770244
  322 GLN   CA      3198    5.535681021    0.931699106   10.661305922
  322 GLN   CB      3199    5.415786065    0.987805764   10.738014294
  322 GLN   CG      3200    5.416475383    1.140792085   10.736548048
  322 GLN   CD      3201    5.537805733    1.194465608   10.812731490
  322 GLN   OE1     3202    5.558531276    1.161591745   10.929427291
  322 GLN   NE2     3203    5.626373387    1.277232409   10.758009286
  322 GLN   HE21    3204    5.707524387    1.301478811   10.811168349
  322 GLN   HE22    3205    5.616865185    1.306604216   10.662897789
  322 GLN   C       3206    5.525933176    0.779525435   10.673855307
  322 GLN   O       3207    5.430936946    0.712697222   10.714337605
  323 VAL   N       3208    5.640834593    0.717273383   10.649128025
  323 VAL   H       3209    5.716984119    0.779639052   10.631433918
  323 VAL   CA      3210    5.674753459    0.577798728   10.680878888
  323 VAL   CB      3211    5.785695974    0.537001441   10.583732017
  323 VAL   CG1     3212    5.908409442    0.627508722   10.596513206
  323 VAL   CG2     3213    5.829978849    0.390540399   10.584695977
  323 VAL   C       3214    5.716861349    0.571999585   10.827856485
  323 VAL   O       3215    5.777703425    0.669302964   10.872151758
  324 PRO   N       3216    5.671078671    0.475625507   10.907278619
  324 PRO   CA      3217    5.735912609    0.453391002   11.037333424
  324 PRO   CB      3218    5.617975545    0.420688464   11.129169845
  324 PRO   CG      3219    5.513743396    0.356235795   11.037569464
  324 PRO   CD      3220    5.535233670    0.419885452   10.900097854
  324 PRO   C       3221    5.849905861    0.351459385   11.031940801
  324 PRO   O       3222    5.883673169    0.308171479   10.921862197
  325 THR   N       3223    5.902624184    0.319582760   11.149819290
  325 THR   H       3224    5.910785946    0.383092389   11.226630495
  325 THR   CA      3225    5.999897643    0.210030552   11.162037088
  325 THR   CB      3226    6.114260165    0.234641105   11.260655237
  325 THR   OG1     3227    6.217977092    0.137908527   11.242260411
  325 THR   HG1     3228    6.302622837    0.189111431   11.256897119
  325 THR   CG2     3229    6.068715312    0.254987238    0.084258148
  325 THR   C       3230    5.935156664    0.073726923   11.187359569
  325 THR   O       3231    5.814496581    0.072503675   11.211229880
  326 ARG   N       3232    6.009924557    8.487338661   11.183298421
  326 ARG   H       3233    6.109273798    8.498374201   11.186235609
  326 ARG   CA      3234    5.962684139    8.349423343   11.202221241
  326 ARG   CB      3235    6.070934896    8.245907793   11.170922329
  326 ARG   CG      3236    6.205887213    8.282324213   11.233138391
  326 ARG   CD      3237    6.301204171    8.162862031   11.225823868
  326 ARG   NE      3238    6.440177465    8.199555169   11.256578924
  326 ARG   HE      3239    6.457837015    8.236531111   11.347798290
  326 ARG   CZ      3240    6.543290022    8.185697835   11.172147708
  326 ARG   NH1     3241    6.532475420    8.105443746   11.065389967
  326 ARG   HH11    3242    6.602566404    8.104987527   10.994077261
  326 ARG   HH12    3243    6.454193957    8.044415831   11.053288124
  326 ARG   NH2     3244    6.656806813    8.256525517   11.179459681
  326 ARG   HH21    3245    6.733959625    8.237607697   11.118724031
  326 ARG   HH22    3246    6.651650059    8.332778480   11.243943992
  326 ARG   C       3247    5.895733459    8.317379165    0.014978773
  326 ARG   O       3248    5.945396601    8.364991100    0.116943714
  327 PRO   N       3249    5.798913213    8.226193766    0.014590573
  327 PRO   CA      3250    5.714402925    8.198588667    0.131646136
  327 PRO   CB      3251    5.592007371    8.126359019    0.074987530
  327 PRO   CG      3252    5.589158034    8.168499761   11.248981511
  327 PRO   CD      3253    5.737312705    8.176680620   11.211685948
  327 PRO   C       3254    5.798989674    8.111098484    0.224366575
  327 PRO   O       3255    5.892683897    8.039494749    0.189408553
  328 ASP   N       3256    5.740628978    8.098755786    0.343226526
  328 ASP   H       3257    5.652320484    8.142369264    0.360533350
  328 ASP   CA      3258    5.780864111    8.004152047    0.448281116
  328 ASP   CB      3259    5.720021773    8.052206511    0.580177313
  328 ASP   CG      3260    5.569129921    8.077409213    0.579078722
  328 ASP   OD1     3261    5.495033033    8.007336422    0.651353225
  328 ASP   OD2     3262    5.519841120    8.165147923    0.504932812
  328 ASP   C       3263    5.741366752    7.856929573    0.435182559
  328 ASP   O       3264    5.637936148    7.823953424    0.377369578
  329 GLY   N       3265    5.849396221    7.781051928    0.451347625
  329 GLY   H       3266    5.935135130    7.829447231    0.468841724
  329 GLY   CA      3267    5.838265076    7.634954974    0.463211800
  329 GLY   C       3268    5.893747324    7.598393796    0.601040022
  329 GLY   O       3269    5.975296696    7.506631272    0.608767149
  330 TRP   N       3270    5.848979752    7.668136453    0.705071063
  330 TRP   H       3271    5.761243114    7.716117192    0.706398162
  330 TRP   CA      3272    5.909189142    7.668210206    0.839185416
  330 TRP   CB      3273    5.836151210    7.757649519    0.939566531
  330 TRP   CG      3274    5.870162076    7.906788120    0.935833498
  330 TRP   CD1     3275    5.779221680    8.002695311    0.950742826
  330 TRP   HD1     3276    5.683144695    7.988604543    1.000257700
  330 TRP   CD2     3277    5.996687573    7.960405051    0.914914020
  330 TRP   NE1     3278    5.842973627    8.119194959    0.943475950
  330 TRP   HE1     3279    5.806456930    8.209299698    0.966920052
  330 TRP   CE2     3280    5.972810392    8.096959196    0.925137026
  330 TRP   CE3     3281    6.128157585    7.915330527    0.916956472
  330 TRP   HE3     3282    6.149563380    7.811683843    0.943037544
  330 TRP   CZ2     3283    6.080173117    8.184271463    0.938210600
  330 TRP   HZ2     3284    6.059214495    8.287082273    0.967722250
  330 TRP   CZ3     3285    6.234727438    8.004338215    0.923397707
  330 TRP   HZ3     3286    6.336844004    7.972731365    0.902106368
  330 TRP   CH2     3287    6.212065132    8.140445606    0.940109504
  330 TRP   HH2     3288    6.298636800    8.204025079    0.958632028
  330 TRP   C       3289    5.914383175    7.529325834    0.903197721
  330 TRP   O       3290    6.027698416    7.485200706    0.921734884
  331 GLU   N       3291    5.813423161    7.442793380    0.899967516
  331 GLU   H       3292    5.736172770    7.460309255    0.838929633
  331 GLU   CA      3293    5.810241479    7.306679203    0.955411376
  331 GLU   CB      3294    5.671637902    7.241938957    0.958033146
  331 GLU   CG      3295    5.582781158    7.319071669    1.055849762
  331 GLU   CD      3296    5.435799767    7.304868960    1.015818865
  331 GLU   OE1     3297    5.388539741    7.372260270    0.921744517
  331 GLU   OE2     3298    5.361182735    7.238358446    1.090857602
  331 GLU   C       3299    5.910495147    7.213785288    0.886636438
  331 GLU   O       3300    5.978919960    7.131199260    0.946880497
  332 ALA   N       3301    5.947292189    7.250784348    0.764295694
  332 ALA   H       3302    5.937361474    7.323565837    0.696429446
  332 ALA   CA      3303    6.052414832    7.179192586    0.690577211
  332 ALA   CB      3304    6.070559609    7.225838759    0.546008086
  332 ALA   C       3305    6.190112302    7.178521323    0.757250680
  332 ALA   O       3306    6.253771978    7.073533618    0.764789508
  333 GLN   N       3307    6.233936715    7.291224420    0.812639035
  333 GLN   H       3308    6.180195777    7.375070104    0.803501532
  333 GLN   CA      3309    6.365346037    7.306104283    0.876826693
  333 GLN   CB      3310    6.377522689    7.453818776    0.914842664
  333 GLN   CG      3311    6.518597177    7.492060828    0.960060610
  333 GLN   CD      3312    6.541321162    7.637923494    1.000221085
  333 GLN   OE1     3313    6.616906196    7.664443089    1.093558007
  333 GLN   NE2     3314    6.484973078    7.735137012    0.929064224
  333 GLN   HE21    3315    6.493716594    7.825360919    0.971291695
  333 GLN   HE22    3316    6.446610914    7.723722214    0.837423078
  333 GLN   C       3317    6.370630425    7.215695861    1.000149952
  333 GLN   O       3318    6.472189905    7.156694842    1.036700333
  334 GLN   N       3319    6.259826442    7.216788353    1.073713992
  334 GLN   H       3320    6.190505039    7.285891738    1.053198647
  334 GLN   CA      3321    6.238227975    7.127104744    1.188166903
  334 GLN   CB      3322    6.112941590    7.162215938    1.268674768
  334 GLN   CG      3323    6.110709798    7.308559617    1.313243750
  334 GLN   CD      3324    5.975754301    7.357946982    1.365738602
  334 GLN   OE1     3325    5.868612482    7.350576875    1.305777031
  334 GLN   NE2     3326    5.977362955    7.410437918    1.487922546
  334 GLN   HE21    3327    5.899162555    7.463055904    1.521312133
  334 GLN   HE22    3328    6.050764845    7.388852051    1.552305033
  334 GLN   C       3329    6.224833634    6.979074530    1.151862235
  334 GLN   O       3330    6.288475488    6.892504634    1.211755831
  335 LYSH  N       3331    6.167682599    6.940198210    1.038218894
  335 LYSH  H       3332    6.108453616    7.005558292    0.991101605
  335 LYSH  CA      3333    6.171976194    6.802274557    0.987521138
  335 LYSH  CB      3334    6.065650773    6.780905437    0.879591991
  335 LYSH  CG      3335    5.920304181    6.785017561    0.927199122
  335 LYSH  CD      3336    5.832648542    6.769264740    0.802795951
  335 LYSH  CE      3337    5.683366502    6.770360300    0.836304049
  335 LYSH  NZ      3338    5.609306910    6.763384869    0.709517468
  335 LYSH  HZ1     3339    5.647838017    6.696048612    0.646421099
  335 LYSH  HZ2     3340    5.612007956    6.852129607    0.663493884
  335 LYSH  HZ3     3341    5.513624460    6.741128279    0.728214073
  335 LYSH  C       3342    6.310475485    6.760554438    0.937633330
  335 LYSH  O       3343    6.345152475    6.642764377    0.944934974
  336 TYR   N       3344    6.386241436    6.861929792    0.896707521
  336 TYR   H       3345    6.348901972    6.952920135    0.878611703
  336 TYR   CA      3346    6.519116528    6.830271838    0.842366671
  336 TYR   CB      3347    6.532092114    6.884051624    0.699702604
  336 TYR   CG      3348    6.465089739    6.799384233    0.591278629
  336 TYR   CD1     3349    6.537432508    6.693565923    0.537548422
  336 TYR   HD1     3350    6.642809182    6.681049759    0.562444968
  336 TYR   CD2     3351    6.333480347    6.820345673    0.551811949
  336 TYR   HD2     3352    6.259954429    6.879093171    0.606800441
  336 TYR   CE1     3353    6.481272003    6.613924411    0.438438209
  336 TYR   HE1     3354    6.541174897    6.546525078    0.377215568
  336 TYR   CE2     3355    6.284113399    6.750012404    0.442568248
  336 TYR   HE2     3356    6.184000824    6.763825175    0.401730275
  336 TYR   CZ      3357    6.357958356    6.647860753    0.384003223
  336 TYR   OH      3358    6.290546330    6.573723690    0.292059024
  336 TYR   HH      3359    6.353714855    6.498934398    0.271699239
  336 TYR   C       3360    6.655878363    6.826477131    0.910856967
  336 TYR   O       3361    6.746799637    6.760198108    0.861133862
  337 TRP   N       3362    6.663020601    6.891772280    1.026510801
  337 TRP   H       3363    6.593397571    6.958859690    1.052064281
  337 TRP   CA      3364    6.784153702    6.908659802    1.108060480
  337 TRP   CB      3365    6.761817308    6.967682719    1.247440540
  337 TRP   CG      3366    6.747076663    7.119909523    1.251780633
  337 TRP   CD1     3367    6.822866778    7.202796417    1.180525334
  337 TRP   HD1     3368    6.913454682    7.175893488    1.126201060
  337 TRP   CD2     3369    6.651676999    7.189267208    1.325345054
  337 TRP   NE1     3370    6.774229837    7.324438534    1.203520019
  337 TRP   HE1     3371    6.827268196    7.404348891    1.175212408
  337 TRP   CE2     3372    6.674076194    7.322086628    1.291017528
  337 TRP   CE3     3373    6.557363302    7.155153819    1.421604730
  337 TRP   HE3     3374    6.551018915    7.055024313    1.464230191
  337 TRP   CZ2     3375    6.596534704    7.423116000    1.346721292
  337 TRP   HZ2     3376    6.616821230    7.529409714    1.333585251
  337 TRP   CZ3     3377    6.476923057    7.256226236    1.472959882
  337 TRP   HZ3     3378    6.383824900    7.226560215    1.521284970
  337 TRP   CH2     3379    6.493168490    7.388350559    1.432916340
  337 TRP   HH2     3380    6.439092116    7.471196780    1.478678188
  337 TRP   C       3381    6.875101280    6.786998816    1.126473827
  337 TRP   O       3382    6.997042274    6.800007608    1.116881620
  338 SER   N       3383    6.810112553    6.675972980    1.160262471
  338 SER   H       3384    6.712307065    6.689390954    1.176202866
  338 SER   CA      3385    6.863806546    6.539477778    1.170208437
  338 SER   CB      3386    6.759249870    6.440142438    1.221310446
  338 SER   OG      3387    6.658734036    6.444303880    1.119671353
  338 SER   HG      3388    6.572819006    6.426929291    1.167804336
  338 SER   C       3389    6.931246541    6.485504710    1.043906925
  338 SER   O       3390    7.013914624    6.395312409    1.056648477
  339 ASP   N       3391    6.903791705    6.543416300    0.927366917
  339 ASP   H       3392    6.880418437    6.634499045    0.893315583
  339 ASP   CA      3393    6.963908923    6.491287398    0.803751876
  339 ASP   CB      3394    6.896665050    6.538593466    0.674707331
  339 ASP   CG      3395    6.944316225    6.459116793    0.552978219
  339 ASP   OD1     3396    6.878591964    6.359397769    0.516099263
  339 ASP   OD2     3397    7.051725704    6.492569622    0.498487923
  339 ASP   C       3398    7.110956143    6.533553447    0.801674457
  339 ASP   O       3399    7.144377733    6.649915734    0.823450614
  340 PRO   N       3400    7.202565242    6.437461506    0.793624855
  340 PRO   CA      3401    7.344800261    6.467363034    0.771620099
  340 PRO   CB      3402    7.413489946    6.330677732    0.774883776
  340 PRO   CG      3403    7.319893051    6.251610632    0.866519406
  340 PRO   CD      3404    7.179950187    6.295102108    0.822528863
  340 PRO   C       3405    7.396988724    6.561946165    0.663261239
  340 PRO   O       3406    7.509855153    6.610074203    0.671939494
  341 ARG   N       3407    7.324767056    6.582283337    0.553442879
  341 ARG   H       3408    7.246951548    6.523835507    0.530447373
  341 ARG   CA      3409    7.362741112    6.689330792    0.460132027
  341 ARG   CB      3410    7.365911989    6.638891045    0.315714331
  341 ARG   CG      3411    7.509828269    6.669411382    0.273657383
  341 ARG   CD      3412    7.518669358    6.661377353    0.121139317
  341 ARG   NE      3413    7.509328023    6.526014380    0.064606523
  341 ARG   HE      3414    7.415541860    6.499599725    0.042101506
  341 ARG   CZ      3415    7.607975746    6.437757305    0.043774495
  341 ARG   NH1     3416    7.584907625    6.318418350   -0.012636242
  341 ARG   HH11    3417    7.664583671    6.259694036   -0.026863828
  341 ARG   HH12    3418    7.491846872    6.286208539   -0.029997680
  341 ARG   NH2     3419    7.731867757    6.453158901    0.092417090
  341 ARG   HH21    3420    7.808855142    6.393135604    0.070778341
  341 ARG   HH22    3421    7.740296003    6.519089796    0.167121335
  341 ARG   C       3422    7.273329489    6.811863216    0.480206425
  341 ARG   O       3423    7.298586334    6.912204393    0.413702144
  342 PHE   N       3424    7.177644546    6.811935600    0.572588300
  342 PHE   H       3425    7.146083888    6.723444255    0.606860780
  342 PHE   CA      3426    7.095624971    6.931603222    0.596321675
  342 PHE   CB      3427    6.975372719    6.901053434    0.685849492
  342 PHE   CG      3428    6.871610351    7.012979691    0.674933230
  342 PHE   CD1     3429    6.811274992    7.042365978    0.553214164
  342 PHE   HD1     3430    6.802233837    6.968070546    0.473963047
  342 PHE   CD2     3431    6.845255630    7.092173364    0.786102203
  342 PHE   HD2     3432    6.903602443    7.084278332    0.877832133
  342 PHE   CE1     3433    6.724282465    7.150420833    0.544511737
  342 PHE   HE1     3434    6.679224110    7.174789170    0.448298480
  342 PHE   CE2     3435    6.766680998    7.206255785    0.774765010
  342 PHE   HE2     3436    6.778037314    7.286973215    0.847130703
  342 PHE   CZ      3437    6.703415990    7.233437048    0.654028306
  342 PHE   HZ      3438    6.637536241    7.319652603    0.643706889
  342 PHE   C       3439    7.176159402    7.038247116    0.670848027
  342 PHE   O       3440    7.238197915    7.005512481    0.771895200
  343 ALA   N       3441    7.163535561    7.159846962    0.618472373
  343 ALA   H       3442    7.111119627    7.178047270    0.535270987
  343 ALA   CA      3443    7.260589439    7.264484770    0.653749232
  343 ALA   CB      3444    7.234018722    7.315133603    0.795660946
  343 ALA   C       3445    7.409461013    7.238923728    0.629302072
  343 ALA   O       3446    7.496014346    7.323744977    0.650396491
  344 PHE   N       3447    7.444496145    7.118326965    0.585535445
  344 PHE   H       3448    7.387628756    7.051762023    0.537205543
  344 PHE   CA      3449    7.585394053    7.077167141    0.577689938
  344 PHE   CB      3450    7.608666268    6.935886587    0.631609614
  344 PHE   CG      3451    7.598440379    6.934985221    0.784257762
  344 PHE   CD1     3452    7.701495254    6.988005300    0.861001912
  344 PHE   HD1     3453    7.783741966    7.034803594    0.806912197
  344 PHE   CD2     3454    7.487307284    6.875719401    0.843053959
  344 PHE   HD2     3455    7.420341361    6.824877119    0.773687615
  344 PHE   CE1     3456    7.689730802    6.978404815    0.999164231
  344 PHE   HE1     3457    7.772845604    7.012084169    1.061121417
  344 PHE   CE2     3458    7.477572904    6.870998328    0.981633342
  344 PHE   HE2     3459    7.388892540    6.839087120    1.036408439
  344 PHE   CZ      3460    7.578708272    6.922859250    1.061671854
  344 PHE   HZ      3461    7.577794198    6.922258925    1.170666650
  344 PHE   C       3462    7.631505176    7.080699727    0.431846369
  344 PHE   O       3463    7.588525384    7.006288702    0.343841728
  345 GLY   N       3464    7.736074827    7.159615908    0.408853024
  345 GLY   H       3465    7.790998895    7.192644353    0.485622438
  345 GLY   CA      3466    7.795404276    7.176973068    0.275471674
  345 GLY   C       3467    0.081783773    7.055316959    0.232633792
  345 GLY   O       3468    0.137176231    6.991966163    0.322350152
  346 GLY   N       3469    0.067792934    7.019436841    0.105327226
  346 GLY   H       3470    0.003208522    7.053571378    0.037023762
  346 GLY   CA      3471    0.114753859    6.887544529    0.060514270
  346 GLY   C       3472    0.098721396    6.857395274   11.232408172
  346 GLY   O       3473    0.004106138    6.907074833   11.171494966
  347 GLU   N       3474    0.171763564    6.752828946   11.194727726
  347 GLU   H       3475    0.244228281    6.713508277   11.251329144
  347 GLU   CA      3476    0.167398483    6.701983694   11.056864630
  347 GLU   CB      3477    0.308784869    6.667904080   11.009321547
  347 GLU   CG      3478    0.328210754    6.638268839   10.860466911
  347 GLU   CD      3479    0.450598548    6.548632342   10.840484071
  347 GLU   OE1     3480    0.435199625    6.424575959   10.840470686
  347 GLU   OE2     3481    0.559126928    6.610279042   10.833675170
  347 GLU   C       3482    0.066627051    6.593541000   11.018171745
  347 GLU   O       3483    0.070860589    6.478161972   11.060602220
  348 VAL   N       3484    7.767417875    6.635931671   10.935482430
  348 VAL   H       3485    7.809799415    6.710550156   10.884136015
  348 VAL   CA      3486    7.650462546    6.553840657   10.900936435
  348 VAL   CB      3487    7.515592817    6.625733206   10.893749385
  348 VAL   CG1     3488    7.466287192    6.645538683   11.037214451
  348 VAL   CG2     3489    7.524917662    6.761750420   10.824312520
  348 VAL   C       3490    7.665814780    6.475781849   10.770229998
  348 VAL   O       3491    7.711338074    6.526908734   10.668025437
  349 LYSH  N       3492    7.631865926    6.348005428   10.784801568
  349 LYSH  H       3493    7.572934573    6.314307219   10.858228934
  349 LYSH  CA      3494    7.661450065    6.240950877   10.688507111
  349 LYSH  CB      3495    7.614559906    6.107882292   10.747682697
  349 LYSH  CG      3496    7.651541860    5.981474955   10.669789910
  349 LYSH  CD      3497    7.607582839    5.853122490   10.740544625
  349 LYSH  CE      3498    7.614916337    5.722976131   10.660429455
  349 LYSH  NZ      3499    7.553702376    5.604860859   10.722965449
  349 LYSH  HZ1     3500    7.578005893    5.605354499   10.819971223
  349 LYSH  HZ2     3501    7.580432695    5.519160557   10.678898470
  349 LYSH  HZ3     3502    7.454260095    5.609173281   10.732630659
  349 LYSH  C       3503    7.585238061    6.262242119   10.557558510
  349 LYSH  O       3504    7.469212281    6.233166900   10.528866570
  350 VAL   N       3505    7.659029660    6.324183495   10.465850292
  350 VAL   H       3506    7.751127078    6.353582857   10.491447734
  350 VAL   CA      3507    7.625798098    6.347344216   10.324531501
  350 VAL   CB      3508    7.677224949    6.482125689   10.273546545
  350 VAL   CG1     3509    7.820791914    6.490891921   10.221373315
  350 VAL   CG2     3510    7.583341731    6.541275267   10.168188016
  350 VAL   C       3511    7.654227532    6.221813836   10.241793129
  350 VAL   O       3512    7.759193980    6.158958443   10.254454994
  351 SER   N       3513    7.560528680    6.180560099   10.156887830
  351 SER   H       3514    7.463431939    6.202703541   10.166020498
  351 SER   CA      3515    7.598245611    6.091801626   10.045932203
  351 SER   CB      3516    7.466811461    6.027373275   10.001351144
  351 SER   OG      3517    7.377879389    6.107481015    9.923081029
  351 SER   HG      3518    7.319227105    6.057930305    9.858998885
  351 SER   C       3519    7.660877841    6.159648987    9.923923682
  351 SER   O       3520    7.631884117    6.275447541    9.894254816
  352 ALA   N       3521    7.721192834    6.087641275    9.829763776
  352 ALA   H       3522    7.753000923    5.995472528    9.851991194
  352 ALA   CA      3523    7.770156492    6.135821183    9.699790452
  352 ALA   CB      3524    7.863656525    6.040200344    9.625441894
  352 ALA   C       3525    7.670526205    6.202874495    9.604991820
  352 ALA   O       3526    7.712943956    6.289854097    9.529061884
  353 LEU   N       3527    7.554208684    6.140684939    9.587877961
  353 LEU   H       3528    7.543951203    6.043634210    9.609689921
  353 LEU   CA      3529    7.444657616    6.202466559    9.511779531
  353 LEU   CB      3530    7.332975892    6.105265694    9.473183888
  353 LEU   CG      3531    7.406922934    5.997233110    9.394025353
  353 LEU   CD1     3532    7.317809542    5.876412565    9.364541178
  353 LEU   CD2     3533    7.456613137    6.048196397    9.258589946
  353 LEU   C       3534    7.387706427    6.326464519    9.581008391
  353 LEU   O       3535    7.344035195    6.413434511    9.505779150
  354 GLY   N       3536    7.406209952    6.335344406    9.712415637
  354 GLY   H       3537    7.444017897    6.257978229    9.763266852
  354 GLY   CA      3538    7.355938960    6.453203540    9.784455726
  354 GLY   C       3539    7.242123043    6.455768502    9.886666328
  354 GLY   O       3540    7.153910079    6.541408632    9.890316051
  355 ASP   N       3541    7.234624204    6.345463184    9.960575194
  355 ASP   H       3542    7.305867568    6.275445054    9.955988172
  355 ASP   CA      3543    7.132656044    6.326546743   10.064769378
  355 ASP   CB      3544    7.045452560    6.203562096   10.038727051
  355 ASP   CG      3545    6.910647071    6.222873837   10.108467004
  355 ASP   OD1     3546    6.907792385    6.299043374   10.207524591
  355 ASP   OD2     3547    6.818027060    6.140208122   10.093915308
  355 ASP   C       3548    7.202185526    6.314374567   10.200514211
  355 ASP   O       3549    7.302929749    6.246817063   10.220974109
  356 VAL   N       3550    7.162475725    6.408555384   10.285622342
  356 VAL   H       3551    7.064724918    6.429605030   10.287530360
  356 VAL   CA      3552    7.220165341    6.431972443   10.418790902
  356 VAL   CB      3553    7.234277784    6.582446390   10.442704263
  356 VAL   CG1     3554    7.308018162    6.610645589   10.573780302
  356 VAL   CG2     3555    7.302046862    6.659986528   10.329536648
  356 VAL   C       3556    7.139570724    6.368538054   10.532334836
  356 VAL   O       3557    7.029301862    6.419927900   10.550508954
  357 ASP   N       3558    7.201382638    6.276567249   10.605892986
  357 ASP   H       3559    7.295784545    6.252099481   10.583732918
  357 ASP   CA      3560    7.142414507    6.218734061   10.727495589
  357 ASP   CB      3561    7.190595664    6.082801819   10.778607726
  357 ASP   CG      3562    7.118249151    5.968007964   10.707916232
  357 ASP   OD1     3563    7.176676251    5.904283053   10.617636161
  357 ASP   OD2     3564    7.003530413    5.935479179   10.745388589
  357 ASP   C       3565    7.141207043    6.311798786   10.848947545
  357 ASP   O       3566    7.240048143    6.316810571   10.921995355
  358 ASP   N       3567    7.021927559    6.366803237   10.869828331
  358 ASP   H       3568    6.948301970    6.340956860   10.807281404
  358 ASP   CA      3569    6.967689616    6.443670733   10.982790950
  358 ASP   CB      3570    7.027955665    6.584236118   10.987585640
  358 ASP   CG      3571    6.981256029    6.658939116   11.112694540
  358 ASP   OD1     3572    7.037294186    6.627642194   11.219957356
  358 ASP   OD2     3573    6.887787224    6.740497260   11.097203698
  358 ASP   C       3574    6.815849778    6.453096230   10.966535521
  358 ASP   O       3575    6.765982987    6.453983133   10.854100668
  359 TYR   N       3576    6.749999668    6.498020023   11.073004301
  359 TYR   H       3577    6.792887358    6.566216375   11.132239117
  359 TYR   CA      3578    6.603022850    6.499285684   11.071179703
  359 TYR   CB      3579    6.539427667    6.494842192   11.210249523
  359 TYR   CG      3580    6.593482222    6.586809897   11.319927096
  359 TYR   CD1     3581    6.526623269    6.707423484    0.016229615
  359 TYR   HD1     3582    6.433284397    6.724949378   -0.037265810
  359 TYR   CD2     3583    6.702417649    6.550990185    0.077421062
  359 TYR   HD2     3584    6.742678631    6.450445683    0.065150148
  359 TYR   CE1     3585    6.569930291    6.795370518    0.114772988
  359 TYR   HE1     3586    6.525368305    6.892769054    0.134969386
  359 TYR   CE2     3587    6.739398099    6.635881828    0.181079925
  359 TYR   HE2     3588    6.806387008    6.595776569    0.257136574
  359 TYR   CZ      3589    6.676879875    6.759151558    0.195815801
  359 TYR   OH      3590    6.742404298    6.863284188    0.253754316
  359 TYR   HH      3591    6.704889615    6.951475979    0.225207550
  359 TYR   C       3592    6.543800926    6.615770190   10.991588639
  359 TYR   O       3593    6.440179932    6.597384156   10.927898631
  360 GLU   N       3594    6.625739813    6.719138518   10.974483483
  360 GLU   H       3595    6.710692047    6.728920139   11.026324496
  360 GLU   CA      3596    6.592558987    6.839404845   10.896720042
  360 GLU   CB      3597    6.658853836    6.960371165   10.962918865
  360 GLU   CG      3598    6.620736021    6.984572971   11.109105673
  360 GLU   CD      3599    6.662396567    7.119343427   11.168354682
  360 GLU   OE1     3600    6.774860287    7.123769131   11.222716274
  360 GLU   OE2     3601    6.586935741    7.218956066   11.165741354
  360 GLU   C       3602    6.620257445    6.826227316   10.746819267
  360 GLU   O       3603    6.664567091    6.919127805   10.679457869
  361 ASN   N       3604    6.580206275    6.708791418   10.698911565
  361 ASN   H       3605    6.532597429    6.643170413   10.757454994
  361 ASN   CA      3606    6.610165926    6.669081194   10.560574690
  361 ASN   CB      3607    6.592757136    6.517434493   10.550020348
  361 ASN   CG      3608    6.637211234    6.453141214   10.418497233
  361 ASN   OD1     3609    6.563858064    6.454592846   10.319781260
  361 ASN   ND2     3610    6.752358416    6.386691209   10.422320208
  361 ASN   HD21    3611    6.793976049    6.359093262   10.335686471
  361 ASN   HD22    3612    6.808330780    6.379947841   10.504907593
  361 ASN   C       3613    6.533295242    6.754412763   10.459466835
  361 ASN   O       3614    6.587420364    6.778990932   10.351775804
  362 PRO   N       3615    6.409004351    6.796681753   10.480806913
  362 PRO   CA      3616    6.348906555    6.903442362   10.399552644
  362 PRO   CB      3617    6.210019640    6.935680819   10.455063514
  362 PRO   CG      3618    6.170412063    6.799004672   10.511283416
  362 PRO   CD      3619    6.301604459    6.740561887   10.564043150
  362 PRO   C       3620    6.430729897    7.032482318   10.391458393
  362 PRO   O       3621    6.464404613    7.075409052   10.281214756
  363 ALA   N       3622    6.467706045    7.090534556   10.505264340
  363 ALA   H       3623    6.426955662    7.063473168   10.592488135
  363 ALA   CA      3624    6.555181420    7.208221306   10.515797679
  363 ALA   CB      3625    6.583306365    7.247655277   10.660928897
  363 ALA   C       3626    6.686123286    7.194627396   10.437805005
  363 ALA   O       3627    6.719489788    7.278710690   10.354453846
  364 ALA   N       3628    6.757609090    7.085062296   10.461808942
  364 ALA   H       3629    6.742109463    7.037856318   10.548603498
  364 ALA   CA      3630    6.878324952    7.039208989   10.391547146
  364 ALA   CB      3631    6.941764933    6.921861740   10.466474530
  364 ALA   C       3632    6.865172973    7.013485476   10.241286385
  364 ALA   O       3633    6.935601000    7.082924113   10.168151647
  365 GLN   N       3634    6.760605772    6.942050163   10.200628442
  365 GLN   H       3635    6.699594815    6.892944891   10.262822159
  365 GLN   CA      3636    6.726739042    6.923228039   10.058826171
  365 GLN   CB      3637    6.622201042    6.812580058   10.043380253
  365 GLN   CG      3638    6.678197556    6.670996394   10.058465921
  365 GLN   CD      3639    6.802005176    6.652483747    9.970515474
  365 GLN   OE1     3640    6.817606274    6.677037381    9.851004789
  365 GLN   NE2     3641    6.895221407    6.570217043   10.017732458
  365 GLN   HE21    3642    6.979428511    6.560644765    9.964666522
  365 GLN   HE22    3643    6.876141977    6.505941646   10.091914563
  365 GLN   C       3644    6.694435826    7.054377543    9.986930994
  365 GLN   O       3645    6.753864517    7.080052525    9.882345604
  366 ARG   N       3646    6.632942587    7.143904097   10.063702403
  366 ARG   H       3647    6.586323100    7.115992876   10.147658090
  366 ARG   CA      3648    6.592823798    7.273014665   10.005998364
  366 ARG   CB      3649    6.469737429    7.325544263   10.080181724
  366 ARG   CG      3650    6.348784972    7.240602193   10.040588245
  366 ARG   CD      3651    6.290655099    7.253933847    9.899692911
  366 ARG   NE      3652    6.184725303    7.152891941    9.886436394
  366 ARG   HE      3653    6.091018456    7.184180050    9.901932645
  366 ARG   CZ      3654    6.203087714    7.022746381    9.860389679
  366 ARG   NH1     3655    6.318291354    6.970988360    9.815620102
  366 ARG   HH11    3656    6.321591028    6.871878111    9.802761064
  366 ARG   HH12    3657    6.392494749    7.025492728    9.776605948
  366 ARG   NH2     3658    6.104113019    6.942790720    9.902426392
  366 ARG   HH21    3659    6.105881790    6.844084248    9.886514104
  366 ARG   HH22    3660    6.026572537    6.979416974    9.953866116
  366 ARG   C       3661    6.710283361    7.369587412    9.988985780
  366 ARG   O       3662    6.708571540    7.443726459    9.890847177
  367 ALA   N       3663    6.792879160    7.374541636   10.093120746
  367 ALA   H       3664    6.767183399    7.322011791   10.174251452
  367 ALA   CA      3665    6.915505059    7.455238765   10.100865054
  367 ALA   CB      3666    6.958584934    7.462586975   10.247498978
  367 ALA   C       3667    7.030251392    7.410901715   10.009867642
  367 ALA   O       3668    7.082603777    7.492415549    9.934072736
  368 LEU   N       3669    7.044670426    7.280671265    9.987037550
  368 LEU   H       3670    7.004195413    7.211706700   10.047091740
  368 LEU   CA      3671    7.138608788    7.229490617    9.886196113
  368 LEU   CB      3672    7.158426786    7.078235299    9.897989230
  368 LEU   CG      3673    7.220073928    7.023480722   10.026883938
  368 LEU   CD1     3674    7.220092385    6.870921744   10.015269813
  368 LEU   CD2     3675    7.357895547    7.076159145   10.067428399
  368 LEU   C       3676    7.100830984    7.258205106    9.740740151
  368 LEU   O       3677    7.190998264    7.275401476    9.658859292
  369 ALA   N       3678    6.970650108    7.267723002    9.715258990
  369 ALA   H       3679    6.898915839    7.232313816    9.775268962
  369 ALA   CA      3680    6.928316030    7.300253348    9.578296535
  369 ALA   CB      3681    6.780372220    7.262545930    9.568195964
  369 ALA   C       3682    6.955740732    7.446713020    9.543502952
  369 ALA   O       3683    7.019687726    7.463205581    9.439725741
  370 ASP   N       3684    6.921915600    7.537472752    9.634657867
  370 ASP   H       3685    6.870239563    7.509175815    9.715471713
  370 ASP   CA      3686    6.960745389    7.679214986    9.631045376
  370 ASP   CB      3687    6.922764083    7.762588218    9.753582904
  370 ASP   CG      3688    6.772194872    7.780474966    9.774045721
  370 ASP   OD1     3689    6.727033744    7.802895189    9.888426176
  370 ASP   OD2     3690    6.699853284    7.781064714    9.672114241
  370 ASP   C       3691    7.111337535    7.700568300    9.614332754
  370 ASP   O       3692    7.153883951    7.768964731    9.521368538
  371 TYR   N       3693    7.195949496    7.628291734    9.687183843
  371 TYR   H       3694    7.155050944    7.587096026    9.768620650
  371 TYR   CA      3695    7.342436525    7.629672201    9.674987230
  371 TYR   CB      3696    7.409876317    7.541858358    9.780590036
  371 TYR   CG      3697    7.377608632    7.570705780    9.927350534
  371 TYR   CD1     3698    7.348441214    7.700391451    9.967950165
  371 TYR   HD1     3699    7.307935178    7.775544656    9.900198018
  371 TYR   CD2     3700    7.398017466    7.467535992   10.018216980
  371 TYR   HD2     3701    7.430395604    7.368425717    9.986438505
  371 TYR   CE1     3702    7.328704840    7.721120255   10.103965815
  371 TYR   HE1     3703    7.309039344    7.816627444   10.152655339
  371 TYR   CE2     3704    7.394266745    7.491458657   10.155081003
  371 TYR   HE2     3705    7.392229176    7.408859182   10.226174158
  371 TYR   CZ      3706    7.347737896    7.616624300   10.193628732
  371 TYR   OH      3707    7.331575498    7.642112591   10.326232300
  371 TYR   HH      3708    7.365060853    7.567695697   10.384025707
  371 TYR   C       3709    7.401359384    7.596933331    9.537631377
  371 TYR   O       3710    7.489206178    7.665800087    9.485948884
  372 ARG   N       3711    7.341012845    7.493493084    9.479770011
  372 ARG   H       3712    7.271822354    7.444931568    9.533196283
  372 ARG   CA      3713    7.362978295    7.432479347    9.347861244
  372 ARG   CB      3714    7.294222414    7.296482243    9.334245315
  372 ARG   CG      3715    7.403738702    7.198255565    9.376249023
  372 ARG   CD      3716    7.360890025    7.058733461    9.330352224
  372 ARG   NE      3717    7.372591578    6.967622285    9.445116926
  372 ARG   HE      3718    7.460301599    6.919719261    9.448435730
  372 ARG   CZ      3719    7.267672549    6.919212879    9.512964844
  372 ARG   NH1     3720    7.137868042    6.929153817    9.481251523
  372 ARG   HH11    3721    7.065926296    6.892729044    9.540379942
  372 ARG   HH12    3722    7.115557437    6.974328504    9.394878180
  372 ARG   NH2     3723    7.296389737    6.822086649    9.600697786
  372 ARG   HH21    3724    7.225762148    6.783860020    9.660276028
  372 ARG   HH22    3725    7.387093839    6.780374663    9.606356071
  372 ARG   C       3726    7.326739841    7.524378910    9.231039410
  372 ARG   O       3727    7.409068065    7.540215461    9.141046214
  373 LEU   N       3728    7.204636326    7.576821903    9.236475982
  373 LEU   H       3729    7.130339609    7.543825946    9.294701886
  373 LEU   CA      3730    7.164337107    7.672832159    9.132713027
  373 LEU   CB      3731    7.016510371    7.701560606    9.159701467
  373 LEU   CG      3732    6.931425600    7.593219030    9.093096152
  373 LEU   CD1     3733    6.786365075    7.630719186    9.124084958
  373 LEU   CD2     3734    6.963369291    7.580735100    8.943979410
  373 LEU   C       3735    7.243125103    7.803762498    9.140575364
  373 LEU   O       3736    7.301231853    7.834516435    9.036612548
  374 PHE   N       3737    7.286175609    7.844442987    9.259663726
  374 PHE   H       3738    7.228593434    7.832734235    9.340588921
  374 PHE   CA      3739    7.384789508    7.952797483    9.271651816
  374 PHE   CB      3740    7.399710243    7.989412563    9.419466301
  374 PHE   CG      3741    7.517786031    8.078250409    9.459198502
  374 PHE   CD1     3742    7.631949002    8.014531890    9.506380840
  374 PHE   HD1     3743    7.630630966    7.906045192    9.516799242
  374 PHE   CD2     3744    7.511813732    8.217018888    9.453668004
  374 PHE   HD2     3745    7.425796731    8.255033130    9.398558522
  374 PHE   CE1     3746    7.739076128    8.092609444    9.548199199
  374 PHE   HE1     3747    7.826072768    8.050087355    9.598248857
  374 PHE   CE2     3748    7.616714294    8.296701920    9.498027524
  374 PHE   HE2     3749    7.618049662    8.404405947    9.481280591
  374 PHE   CZ      3750    7.730432488    8.231278722    9.543974516
  374 PHE   HZ      3751    7.816538211    8.287261427    9.580482078
  374 PHE   C       3752    7.516057898    7.915138219    9.202633227
  374 PHE   O       3753    7.561582175    7.994463103    9.120381644
  375 LEU   N       3754    7.591190833    7.810330099    9.235181520
  375 LEU   H       3755    7.558109221    7.745649195    9.303904753
  375 LEU   CA      3756    7.718745338    7.766899633    9.176407293
  375 LEU   CB      3757    7.765146738    7.635445416    9.239466951
  375 LEU   CG      3758    0.028781576    7.642112277    9.380231794
  375 LEU   CD1     3759    0.073794555    7.500356045    9.416080426
  375 LEU   CD2     3760    0.153754050    7.729889030    9.389453924
  375 LEU   C       3761    7.708300979    7.740623037    9.026031465
  375 LEU   O       3762    7.777498894    7.818305971    8.960410659
  376 LEU   N       3763    7.594559868    7.695707373    8.973708387
  376 LEU   H       3764    7.511953598    7.674269916    9.025837477
  376 LEU   CA      3765    7.575578453    7.678449486    8.828954286
  376 LEU   CB      3766    7.464038552    7.580625316    8.791547184
  376 LEU   CG      3767    7.525741288    7.444068533    8.760637416
  376 LEU   CD1     3768    7.616933220    7.432264496    8.638344130
  376 LEU   CD2     3769    7.584275966    7.370753394    8.881496951
  376 LEU   C       3770    7.543584522    7.810114151    8.757876968
  376 LEU   O       3771    7.587415677    7.822574471    8.643623959
  377 GLU   N       3772    7.461999092    7.895988957    8.818363358
  377 GLU   H       3773    7.413545171    7.895466669    8.905839043
  377 GLU   CA      3774    7.438106602    8.030340185    8.763690720
  377 GLU   CB      3775    7.311424945    8.083631281    8.830953652
  377 GLU   CG      3776    7.247147511    8.214704774    8.785183427
  377 GLU   CD      3777    7.112877658    8.215794118    8.858497352
  377 GLU   OE1     3778    7.014441726    8.182417129    8.789076548
  377 GLU   OE2     3779    7.102299840    8.265239200    8.972814357
  377 GLU   C       3780    7.552797166    8.130771461    8.776603070
  377 GLU   O       3781    7.622805476    8.163132765    8.680793179
  378 LEU   N       3782    7.586585150    8.165317080    8.900514586
  378 LEU   H       3783    7.544077429    8.121666991    8.979798927
  378 LEU   CA      3784    7.674432620    8.282640017    8.911954965
  378 LEU   CB      3785    7.677008933    8.335277568    9.055595644
  378 LEU   CG      3786    7.745451258    8.471895776    9.063402524
  378 LEU   CD1     3787    7.677460422    8.572890653    8.970753664
  378 LEU   CD2     3788    7.748363706    8.523566831    9.207384264
  378 LEU   C       3789    0.020576919    8.246016410    8.868605623
  378 LEU   O       3790    0.084791046    8.316384968    8.790783141
  379 LEU   N       3791    0.069519910    8.137413486    8.927759723
  379 LEU   H       3792    0.025998528    8.063234652    8.978783658
  379 LEU   CA      3793    0.208081661    8.092182869    8.908676895
  379 LEU   CB      3794    0.256683754    8.023400910    9.036410990
  379 LEU   CG      3795    0.255554333    8.121786175    9.153579658
  379 LEU   CD1     3796    0.264618874    8.046944907    9.286717714
  379 LEU   CD2     3797    0.360954421    8.232509576    9.147025719
  379 LEU   C       3798    0.227147228    8.015659237    8.777577186
  379 LEU   O       3799    0.335807562    8.018824117    8.720017458
  380 GLY   N       3800    0.146267880    7.910953116    8.764003296
  380 GLY   H       3801    0.065185967    7.904892775    8.822232863
  380 GLY   CA      3802    0.162921139    7.823291675    8.647166594
  380 GLY   C       3803    0.120366883    7.860341463    8.504934862
  380 GLY   O       3804    0.141632264    7.977023443    8.472305662
  381 PRO   N       3805    0.077974649    7.760894362    8.427451007
  381 PRO   CA      3806    0.024824869    7.772083149    8.290852969
  381 PRO   CB      3807   -0.019402462    7.631523548    8.249644671
  381 PRO   CG      3808    0.082443614    7.545149765    8.324329284
  381 PRO   CD      3809    0.084017315    7.617469023    8.459153077
  381 PRO   C       3810    7.702585315    7.867732821    8.273639841
  381 PRO   O       3811    7.646676444    7.915702727    8.372139415
  382 THR   N       3812    7.685191746    7.914833548    8.150469793
  382 THR   H       3813    7.745796407    7.878565350    8.079666258
  382 THR   CA      3814    7.585097626    8.010939227    8.101922582
  382 THR   CB      3815    7.460676264    7.939580527    8.048656759
  382 THR   OG1     3816    7.379221389    7.876620266    8.147910907
  382 THR   HG1     3817    7.294865746    7.849944917    8.101306789
  382 THR   CG2     3818    7.505413365    7.828066544    7.953940519
  382 THR   C       3819    7.533974451    8.136087408    8.173578938
  382 THR   O       3820    7.494041227    8.227767137    8.101960196
  383 GLY   N       3821    7.548394345    8.142431909    8.305653006
  383 GLY   H       3822    7.585391441    8.066227593    8.358810181
  383 GLY   CA      3823    7.506781647    8.258278153    8.386007614
  383 GLY   C       3824    7.364906668    8.302649139    8.349771592
  383 GLY   O       3825    7.269972626    8.233970457    8.387215245
  384 LEU   N       3826    7.350349557    8.400790699    8.261197238
  384 LEU   H       3827    7.429698620    8.431096285    8.208414285
  384 LEU   CA      3828    7.220563246    8.458458233    8.223244998
  384 LEU   CB      3829    7.232929824    8.608181880    8.194348718
  384 LEU   CG      3830    7.354433305    0.119614069    8.108183287
  384 LEU   CD1     3831    7.308716023    0.123562922    7.962240357
  384 LEU   CD2     3832    7.405014896    0.253823717    8.161459840
  384 LEU   C       3833    7.148457982    8.383267404    8.111183267
  384 LEU   O       3834    7.026031883    8.379644444    8.099878180
  385 GLN   N       3835    7.213504795    8.294988274    8.035900022
  385 GLN   H       3836    7.308843301    8.274887915    8.058451231
  385 GLN   CA      3837    7.156222159    8.226832871    7.918911717
  385 GLN   CB      3838    7.267776638    8.196158616    7.818780502
  385 GLN   CG      3839    7.376301332    8.302283562    7.799653253
  385 GLN   CD      3840    7.474054966    8.269959540    7.686498889
  385 GLN   OE1     3841    7.543930896    8.169796072    7.671923340
  385 GLN   NE2     3842    7.494948077    8.373435254    7.605595535
  385 GLN   HE21    3843    7.553698344    8.357884399    7.526187224
  385 GLN   HE22    3844    7.472831790    8.469333631    7.623295534
  385 GLN   C       3845    7.094220111    8.094185160    7.963308626
  385 GLN   O       3846    7.070242000    8.071729710    8.081840831
  386 GLY   N       3847    7.060671975    8.009640974    7.866258013
  386 GLY   H       3848    7.069019964    8.038173666    7.770768681
  386 GLY   CA      3849    6.983355949    7.887186882    7.891543086
  386 GLY   C       3850    7.043445033    7.784887215    7.988158054
  386 GLY   O       3851    7.162615236    7.793445921    8.017386341
  387 VAL   N       3852    6.962662351    7.701399515    8.052938836
  387 VAL   H       3853    6.863481080    7.713395522    8.048401414
  387 VAL   CA      3854    7.005683061    7.583895247    8.130093224
  387 VAL   CB      3855    6.894212077    7.549434122    8.229073073
  387 VAL   CG1     3856    6.892099579    7.656577390    8.338283642
  387 VAL   CG2     3857    6.753609560    7.509351847    8.183963842
  387 VAL   C       3858    7.051335766    7.470702838    8.037830426
  387 VAL   O       3859    6.986394666    7.374541441    7.996992743
  388 ASP   N       3860    7.183395536    7.460385559    8.025777172
  388 ASP   H       3861    7.231444239    7.528412799    8.081142663
  388 ASP   CA      3862    7.261759974    7.369784243    7.940570552
  388 ASP   CB      3863    7.263833822    7.409629775    7.792858340
  388 ASP   CG      3864    7.302794813    7.295698830    7.698453234
  388 ASP   OD1     3865    7.390076564    7.217998658    7.742864186
  388 ASP   OD2     3866    7.249324694    7.276190660    7.587153736
  388 ASP   C       3867    7.405587729    7.380350882    7.991668976
  388 ASP   O       3868    7.448344256    7.489317196    8.029476554
  389 THR   N       3869    7.464380374    7.267131326    8.029284240
  389 THR   H       3870    7.407859701    7.189476075    8.057152607
  389 THR   CA      3871    7.605515423    7.257198354    8.069204388
  389 THR   CB      3872    7.633843093    7.174170334    8.194570239
  389 THR   OG1     3873    7.582041739    7.040951898    8.190179260
  389 THR   HG1     3874    7.483388358    7.043185564    8.206383966
  389 THR   CG2     3875    7.583209027    7.259176638    8.311274483
  389 THR   C       3876    7.710305226    7.226061532    7.962158989
  389 THR   O       3877    7.825850129    7.245757419    7.999485103
  390 LEU   N       3878    7.664991708    7.202896931    7.839270804
  390 LEU   H       3879    7.566147165    7.194796428    7.826385081
  390 LEU   CA      3880    7.752456635    7.174654457    7.724541372
  390 LEU   CB      3881    7.756034317    7.040230565    7.651558253
  390 LEU   CG      3882    7.784816524    6.920810840    7.742770556
  390 LEU   CD1     3883    7.704971920    6.802112509    7.688505708
  390 LEU   CD2     3884    7.932371754    6.880546429    7.739378134
  390 LEU   C       3885    7.735909130    7.274983786    7.610200182
  390 LEU   O       3886    7.835521195    7.301136151    7.542942741
  391 GLY   N       3887    7.613573916    7.320283517    7.584261619
  391 GLY   H       3888    7.531030415    7.289076010    7.631317284
  391 GLY   CA      3889    7.581344721    7.401769654    7.466221909
  391 GLY   C       3890    7.607395486    7.552054324    7.478382983
  391 GLY   O       3891    7.677581950    7.595676759    7.569493823
  392 LEU   N       3892    7.547706445    7.639738339    7.398138727
  392 LEU   H       3893    7.490087390    7.610984144    7.321621188
  392 LEU   CA      3894    7.554592655    7.785500609    7.415949885
  392 LEU   CB      3895    7.461564217    7.818868931    7.532753296
  392 LEU   CG      3896    7.311562023    7.804234106    7.506382906
  392 LEU   CD1     3897    7.247361499    7.808505736    7.645209270
  392 LEU   CD2     3898    7.263564621    7.924354032    7.424654061
  392 LEU   C       3899    7.694053137    7.848330819    7.412128810
  392 LEU   O       3900    7.796371900    7.783789088    7.389877378
  393 ASP   N       3901    7.710819312    7.970534800    7.461870959
  393 ASP   H       3902    7.630343854    8.026524457    7.481591804
  393 ASP   CA      3903    0.040127316    8.047475715    7.463974455
  393 ASP   CB      3904    0.013837917    8.196937873    7.483483513
  393 ASP   CG      3905   -0.053137766    8.254695709    7.358642206
  393 ASP   OD1     3906   -0.156719538    8.322346373    7.376467502
  393 ASP   OD2     3907    0.002081976    8.244347135    7.246978547
  393 ASP   C       3908    0.134098671    7.994509530    7.572493674
  393 ASP   O       3909    0.101871293    8.013211681    7.689721428
  394 GLN   N       3910    0.244515760    7.931027054    7.534190485
  394 GLN   H       3911    0.269995684    7.912856852    7.439207190
  394 GLN   CA      3912    0.321142968    7.856481741    7.635105507
  394 GLN   CB      3913    0.425872802    7.761332919    7.576869782
  394 GLN   CG      3914    0.372876377    7.661818672    7.473446504
  394 GLN   CD      3915    0.282631846    7.555725239    7.536764942
  394 GLN   OE1     3916    0.319594344    7.482094855    7.628079873
  394 GLN   NE2     3917    0.155887877    7.551834957    7.496657260
  394 GLN   HE21    3918    0.114077202    7.464694697    7.522300353
  394 GLN   HE22    3919    0.103621007    7.615898096    7.440419739
  394 GLN   C       3920    0.392297525    7.948134582    7.734846896
  394 GLN   O       3921    0.428130497    8.063582317    7.712091078
  395 SER   N       3922    0.411061353    7.902426531    7.858328804
  395 SER   H       3923    0.396722205    7.807959045    7.887844206
  395 SER   CA      3924    0.465111963    7.984926643    7.967348842
  395 SER   CB      3925    0.366840473    8.001673752    8.083415056
  395 SER   OG      3926    0.286073961    7.884824942    8.100005573
  395 SER   HG      3927    0.231718727    7.869903477    8.017404637
  395 SER   C       3928    0.603987507    7.950249450    8.021418971
  395 SER   O       3929    0.657695730    7.841300852    8.002031611
  396 ASP   N       3930    0.659129390    8.041336923    8.101123445
  396 ASP   H       3931    0.610137568    8.118350031    8.141994591
  396 ASP   CA      3932    0.798411256    8.030071482    8.146780737
  396 ASP   CB      3933    0.837372071    8.167232607    8.202270358
  396 ASP   CG      3934    0.988857518    8.176883542    8.183142076
  396 ASP   OD1     3935    1.067290650    8.156277351    8.278261595
  396 ASP   OD2     3936    1.031917013    8.235157153    8.081283616
  396 ASP   C       3937    0.820593770    7.915892342    8.246179834
  396 ASP   O       3938    0.748220570    7.905314573    8.345084739
  397 ASN   N       3939    0.910277903    7.821941942    8.217514647
  397 ASN   H       3940    0.970719639    7.833073644    8.138618169
  397 ASN   CA      3941    0.928373902    7.693612757    8.286913421
  397 ASN   CB      3942    1.038231248    7.605033802    8.227813301
  397 ASN   CG      3943    1.022835884    7.600207130    8.075671392
  397 ASN   OD1     3944    1.034973735    7.690941888    7.993519386
  397 ASN   ND2     3945    0.994964696    7.480633228    8.024563945
  397 ASN   HD21    3946    0.990185828    7.468033529    7.925483605
  397 ASN   HD22    3947    0.955029235    7.409213410    8.082035420
  397 ASN   C       3948    0.955659290    7.708982165    8.436682802
  397 ASN   O       3949    0.887984182    7.633709635    8.506570495
  398 LEU   N       3950    1.017001574    7.812839187    8.492717928
  398 LEU   H       3951    1.061919307    7.882000460    8.436149834
  398 LEU   CA      3952    1.048027211    7.823653715    8.636013919
  398 LEU   CB      3953    1.149341253    7.935650765    8.660570799
  398 LEU   CG      3954    1.202141667    7.945235221    8.803855373
  398 LEU   CD1     3955    1.322762309    7.855843893    8.833373452
  398 LEU   CD2     3956    1.205964794    8.089758557    8.853939627
  398 LEU   C       3957    0.927809436    7.829287967    8.730502707
  398 LEU   O       3958    0.911270615    7.743028672    8.816619803
  399 LEU   N       3959    0.836541466    7.923065398    8.706732068
  399 LEU   H       3960    0.858321922    7.998292775    8.644544166
  399 LEU   CA      3961    0.709107025    7.928162650    8.779857753
  399 LEU   CB      3962    0.630190632    8.058623283    8.767155445
  399 LEU   CG      3963    0.679375825    8.162032966    8.868631117
  399 LEU   CD1     3964    0.830403386    8.185282488    8.876262074
  399 LEU   CD2     3965    0.597120357    8.289159263    8.846619368
  399 LEU   C       3966    0.622773131    7.803787672    8.757743667
  399 LEU   O       3967    0.587415359    7.743971440    8.859237141
  400 ASN   N       3968    0.606689798    7.757433051    8.634121904
  400 ASN   H       3969    0.604824731    7.820414977    8.556476514
  400 ASN   CA      3970    0.534866093    7.634748428    8.596764296
  400 ASN   CB      3971    0.556189768    7.623553030    8.445683501
  400 ASN   CG      3972    0.482687834    7.731615041    8.366143619
  400 ASN   OD1     3973    0.458097017    7.849302742    8.392104661
  400 ASN   ND2     3974    0.442889816    7.684063400    8.248497369
  400 ASN   HD21    3975    0.389139974    7.751050009    8.197287942
  400 ASN   HD22    3976    0.483954439    7.603320795    8.206159124
  400 ASN   C       3977    0.573152191    7.506397183    8.670707795
  400 ASN   O       3978    0.486339186    7.431454176    8.715161442
  401 ASN   N       3979    0.704756510    7.491430293    8.682626125
  401 ASN   H       3980    0.754155160    7.563028451    8.633295305
  401 ASN   CA      3981    0.753676276    7.371038919    8.751369657
  401 ASN   CB      3982    0.900462356    7.341155318    8.720300054
  401 ASN   CG      3983    0.914434947    7.301324764    8.573244391
  401 ASN   OD1     3984    0.821013516    7.265546268    8.501680337
  401 ASN   ND2     3985    1.035527600    7.320984821    8.521905488
  401 ASN   HD21    3986    1.066494944    7.310283704    8.427425005
  401 ASN   HD22    3987    1.095201800    7.384791142    8.570546633
  401 ASN   C       3988    0.737317534    7.363211798    8.903301731
  401 ASN   O       3989    0.722142042    7.255399473    8.960546368
  402 ILE   N       3990    0.736117212    7.480501087    8.966010100
  402 ILE   H       3991    0.763300512    7.561427350    8.913915405
  402 ILE   CA      3992    0.714929201    7.501299982    9.109980883
  402 ILE   CB      3993    0.759807867    7.641621493    9.151313260
  402 ILE   CG1     3994    0.912209318    7.646558423    9.138544844
  402 ILE   CG2     3995    0.703247318    7.679534528    9.288335484
  402 ILE   CD      3996    0.960424119    7.791018109    9.153332333
  402 ILE   C       3997    0.567062582    7.469858647    9.133659764
  402 ILE   O       3998    0.522710068    7.382820144    9.208415048
  403 ALA   N       3999    0.487075065    7.546485418    9.060062972
  403 ALA   H       4000    0.510900008    7.623744819    9.001206907
  403 ALA   CA      4001    0.340504230    7.535411119    9.058202367
  403 ALA   CB      4002    0.282249614    7.641480995    8.964604302
  403 ALA   C       4003    0.273378766    7.402078777    9.024697219
  403 ALA   O       4004    0.190925725    7.352489614    9.101322856
  404 ASN   N       4005    0.327621952    7.328377182    8.928175449
  404 ASN   H       4006    0.392688607    7.382911422    8.875317655
  404 ASN   CA      4007    0.277316903    7.193896438    8.896644597
  404 ASN   CB      4008    0.317565734    7.162005726    8.752518225
  404 ASN   CG      4009    0.239713376    7.226140403    8.637486556
  404 ASN   OD1     4010    0.117816781    7.235329266    8.651081951
  404 ASN   ND2     4011    0.310164506    7.274930371    8.535774858
  404 ASN   HD21    4012    0.265019657    7.318541859    8.457932823
  404 ASN   HD22    4013    0.407287797    7.254469086    8.547887194
  404 ASN   C       4014    0.314658436    7.079463969    8.991096927
  404 ASN   O       4015    0.288510767    6.966080763    8.951226780
  405 ARG   N       4016    0.370023702    7.109032310    9.108366138
  405 ARG   H       4017    0.376214806    7.206372768    9.130459157
  405 ARG   CA      4018    0.403174971    7.002457958    9.204050342
  405 ARG   CB      4019    0.540789862    7.036713169    9.261502790
  405 ARG   CG      4020    0.658865061    7.017467266    9.166124785
  405 ARG   CD      4021    0.795751233    7.031218818    9.233096711
  405 ARG   NE      4022    0.888903341    6.994317436    9.125520341
  405 ARG   HE      4023    0.917113079    7.066893276    9.062774722
  405 ARG   CZ      4024    0.940355025    6.870605997    9.124623020
  405 ARG   NH1     4025    0.912932986    6.768932520    9.207488188
  405 ARG   HH11    4026    0.942981993    6.674604115    9.193433735
  405 ARG   HH12    4027    0.856850726    6.784110162    9.288866844
  405 ARG   NH2     4028    1.045109017    6.841930244    9.046138985
  405 ARG   HH21    4029    1.078608827    6.748413816    9.034645181
  405 ARG   HH22    4030    1.097932544    6.908286057    8.993161236
  405 ARG   C       4031    0.293909446    6.962714638    9.303509468
  405 ARG   O       4032    0.229994076    7.051337367    9.359988810
  406 PRO   N       4033    0.266242952    6.834148893    9.323455167
  406 PRO   CA      4034    0.163554929    6.787232657    9.417620264
  406 PRO   CB      4035    0.146370152    6.637985152    9.388658969
  406 PRO   CG      4036    0.176158112    6.632846845    9.238676369
  406 PRO   CD      4037    0.296084170    6.727155045    9.227151156
  406 PRO   C       4038    0.215163594    6.793664029    9.561501964
  406 PRO   O       4039    0.336237065    6.795789392    9.583083795
  407 PHE   N       4040    0.119430807    6.795963043    9.653814437
  407 PHE   H       4041    0.027530583    6.772136064    9.622390395
  407 PHE   CA      4042    0.149252727    6.829992945    9.793686901
  407 PHE   CB      4043    0.023187508    6.850886107    9.877834553
  407 PHE   CG      4044   -0.059179254    6.973946680    9.839380619
  407 PHE   CD1     4045    7.606004249    6.964077852    9.793304370
  407 PHE   HD1     4046    7.551390219    6.870621965    9.806124795
  407 PHE   CD2     4047    0.005990604    7.096191649    9.828119582
  407 PHE   HD2     4048    0.096595435    7.120678828    9.883547039
  407 PHE   CE1     4049    7.544771184    7.070329135    9.727862605
  407 PHE   HE1     4050    7.448418987    7.051851547    9.680366376
  407 PHE   CE2     4051    7.747870106    7.202611380    9.756898559
  407 PHE   HE2     4052    7.809597575    7.290318312    9.737503657
  407 PHE   CZ      4053    7.617622865    7.187475361    9.710809127
  407 PHE   HZ      4054    7.570193711    7.276758671    9.670065678
  407 PHE   C       4055    0.229926351    6.726758638    9.872703137
  407 PHE   O       4056    0.187871947    6.613411849    9.895409174
  408 THR   N       4057    0.354518777    6.765875864    9.897983535
  408 THR   H       4058    0.394183541    6.855006214    9.876016700
  408 THR   CA      4059    0.448241331    6.681396022    9.973416807
  408 THR   CB      4060    0.592620530    6.731022723    9.963368807
  408 THR   OG1     4061    0.601139866    6.862311228   10.019427453
  408 THR   HG1     4062    0.665772959    6.862372857   10.095740585
  408 THR   CG2     4063    0.652768877    6.723141646    9.822900977
  408 THR   C       4064    0.413368998    6.649727533   10.118991091
  408 THR   O       4065    0.363647467    6.542705692   10.153695325
  409 ARG   N       4066    0.394445860    6.763815545   10.184688681
  409 ARG   H       4067    0.418404235    6.855059140   10.151502893
  409 ARG   CA      4068    0.340403232    6.764448729   10.321393146
  409 ARG   CB      4069    0.452615463    6.810205070   10.414799141
  409 ARG   CG      4070    0.571734154    6.718320135   10.442721604
  409 ARG   CD      4071    0.543932652    6.576648898   10.493398537
  409 ARG   NE      4072    0.665711744    6.494471243   10.488140282
  409 ARG   HE      4073    0.729048100    6.568728027   10.509922949
  409 ARG   CZ      4074    0.655600377    6.367343602   10.446986508
  409 ARG   NH1     4075    0.769268601    6.297014340   10.437524340
  409 ARG   HH11    4076    0.776848899    6.200891902   10.410991272
  409 ARG   HH12    4077    0.854732513    6.348620347   10.443250529
  409 ARG   NH2     4078    0.542330583    6.297354007   10.431792273
  409 ARG   HH21    4079    0.540842205    6.204355126   10.395036722
  409 ARG   HH22    4080    0.454515142    6.331997934   10.464808345
  409 ARG   C       4081    0.217839291    6.853465671   10.343018646
  409 ARG   O       4082    0.191684470    6.937083511   10.256680921
  410 VAL   N       4083    0.136685897    6.833331074   10.446448885
  410 VAL   H       4084    0.133255567    6.742818894   10.488834907
  410 VAL   CA      4085    0.028494704    6.919827232   10.495696132
  410 VAL   CB      4086   -0.108008431    6.871066083   10.446698658
  410 VAL   CG1     4087   -0.226206813    6.945980481   10.508554113
  410 VAL   CG2     4088   -0.110942490    6.887320327   10.294579182
  410 VAL   C       4089    0.040571033    6.911403080   10.647998039
  410 VAL   O       4090    0.054092692    6.804536054   10.707388287
  411 ARG   N       4091    0.032606653    7.026921917   10.713441294
  411 ARG   H       4092    0.035746038    7.123778381   10.688725683
  411 ARG   CA      4093    0.034801633    7.038442187   10.859979214
  411 ARG   CB      4094    0.154009981    7.119985451   10.910468706
  411 ARG   CG      4095    0.291746588    7.057213125   10.888109282
  411 ARG   CD      4096    0.388768753    7.112245696   10.992811762
  411 ARG   NE      4097    0.519607182    7.054681526   10.958545327
  411 ARG   HE      4098    0.525678626    6.983412475   10.888660320
  411 ARG   CZ      4099    0.634712552    7.094396652   11.014472697
  411 ARG   NH1     4100    0.643169016    7.193346878   11.104436240
  411 ARG   HH11    4101    0.729802585    7.217090818   11.148366453
  411 ARG   HH12    4102    0.566238968    7.256508841   11.114002707
  411 ARG   NH2     4103    0.751887342    7.051719992   10.965469901
  411 ARG   HH21    4104    0.839037354    7.077222043   11.007334221
  411 ARG   HH22    4105    0.748205549    6.974162799   10.902463516
  411 ARG   C       4106    7.697630730    7.102730423   10.899467666
  411 ARG   O       4107    7.665064163    7.201444190   10.833700081
  412 LYSH  N       4108    7.640092464    7.065296843   11.013385035
  412 LYSH  H       4109    7.691012796    7.006917583   11.076629030
  412 LYSH  CA      4110    7.524920816    7.129154635   11.078716659
  412 LYSH  CB      4111    7.435905072    7.021163711   11.140570818
  412 LYSH  CG      4112    7.292654143    7.058853391   11.178903232
  412 LYSH  CD      4113    7.213178472    6.940019468   11.233409683
  412 LYSH  CE      4114    7.071462204    6.996426110   11.245406007
  412 LYSH  NZ      4115    6.978455076    6.903723347   11.311465109
  412 LYSH  HZ1     4116    6.889695826    6.947527567   11.325718637
  412 LYSH  HZ2     4117    7.020032644    6.867118485   11.394720377
  412 LYSH  HZ3     4118    6.963687152    6.825509217   11.250926686
  412 LYSH  C       4119    7.568706793    7.231931451   11.183277791
  412 LYSH  O       4120    7.635165983    7.193862391   11.279529182
  413 CYSH  N       4121    7.570445848    7.358695881   11.143067782
  413 CYSH  H       4122    7.544869302    7.381215590   11.049048491
  413 CYSH  CA      4123    7.604142872    7.470422332   11.232470805
  413 CYSH  CB      4124    7.639255703    7.587787064   11.140813596
  413 CYSH  SG      4125    7.691577168    7.740123652   11.227675838
  413 CYSH  C       4126    7.480839281    7.503082501   11.316985132
  413 CYSH  O       4127    7.368727492    7.491325088   11.267752977
  414 TRP   N       4128    7.504753710    7.584046816    0.098717650
  414 TRP   H       4129    7.596512840    7.623793911    0.099411127
  414 TRP   CA      4130    7.404936668    7.623106704    0.199336011
  414 TRP   CB      4131    7.400370603    7.530543386    0.321093532
  414 TRP   CG      4132    7.357502704    7.386886399    0.290487304
  414 TRP   CD1     4133    7.442949307    7.286048567    0.275641970
  414 TRP   HD1     4134    7.549751590    7.299434272    0.258436896
  414 TRP   CD2     4135    7.227575867    7.337683207    0.286109476
  414 TRP   NE1     4136    7.374213934    7.172783624    0.263959637
  414 TRP   HE1     4137    7.418243297    7.083133343    0.268964170
  414 TRP   CE2     4138    7.244281899    7.201013838    0.267000643
  414 TRP   CE3     4139    7.101161931    7.391607416    0.306980082
  414 TRP   HE3     4140    7.087597789    7.497768779    0.327684308
  414 TRP   CZ2     4141    7.130402478    7.121651592    0.259524849
  414 TRP   HZ2     4142    7.135280360    7.012978653    0.266413924
  414 TRP   CZ3     4143    6.987762102    7.311352145    0.302418564
  414 TRP   HZ3     4144    6.896016191    7.347765342    0.348655227
  414 TRP   CH2     4145    7.003363909    7.176206986    0.273872967
  414 TRP   HH2     4146    6.922213019    7.111808397    0.240001337
  414 TRP   C       4147    7.397992343    7.768846997    0.245420367
  414 TRP   O       4148    7.492393373    7.811402132    0.311811924
  415 TYR   N       4149    7.279326752    7.828099598    0.255253917
  415 TYR   H       4150    7.196220409    7.773713841    0.243573041
  415 TYR   CA      4151    7.261570102    7.967701642    0.297790766
  415 TYR   CB      4152    7.209584701    8.051357376    0.180689242
  415 TYR   CG      4153    7.278901980    8.045167302    0.044438431
  415 TYR   CD1     4154    7.366096113    8.152122258    0.027737510
  415 TYR   HD1     4155    7.407564507    8.212084742    0.108762036
  415 TYR   CD2     4156    7.229397375    7.973689448   11.257021493
  415 TYR   HD2     4157    7.180861142    7.877833958   11.275423172
  415 TYR   CE1     4158    7.390697683    8.196305141   11.219296713
  415 TYR   HE1     4159    7.466253997    8.273845220   11.206590465
  415 TYR   CE2     4160    7.263229240    8.018306511   11.129789696
  415 TYR   HE2     4161    7.207798418    7.976157700   11.045932896
  415 TYR   CZ      4162    7.336830185    8.134059414   11.107280432
  415 TYR   OH      4163    7.345640774    8.194630145   10.985832269
  415 TYR   HH      4164    7.282869159    8.148016954   10.923475982
  415 TYR   C       4165    7.161098770    7.993242198    0.410327232
  415 TYR   O       4166    7.054064375    7.932639793    0.410585075
  416 ASN   N       4167    7.225401257    8.032638485    0.519887672
  416 ASN   H       4168    7.317243474    8.001676280    0.544528253
  416 ASN   CA      4169    7.156182241    8.103159848    0.628730113
  416 ASN   CB      4170    7.232878510    8.096499640    0.760951307
  416 ASN   CG      4171    7.357406506    8.181665400    0.786470025
  416 ASN   OD1     4172    7.346854353    8.297441367    0.826640368
  416 ASN   ND2     4173    7.476934477    8.127020187    0.766079912
  416 ASN   HD21    4174    7.559578938    8.169426491    0.803114291
  416 ASN   HD22    4175    7.488904156    8.042693650    0.713679386
  416 ASN   C       4176    7.105487822    8.243842162    0.596308926
  416 ASN   O       4177    7.183581746    8.322561619    0.543076772
  417 ASP   N       4178    6.975870253    8.271466797    0.607609544
  417 ASP   H       4179    6.918058272    8.194392116    0.634419323
  417 ASP   CA      4180    6.913492304    8.398468046    0.567711903
  417 ASP   CB      4181    6.864980309    8.378190997    0.424038452
  417 ASP   CG      4182    6.840565729    8.503688496    0.340002345
  417 ASP   OD1     4183    6.809275509    8.605869743    0.404848293
  417 ASP   OD2     4184    6.864492944    8.506084839    0.217349342
  417 ASP   C       4185    6.796709393    8.445573904    0.654622713
  417 ASP   O       4186    6.699920732    8.374221194    0.680503709
  418 THR   N       4187    6.809953524    0.043169958    0.707941799
  418 THR   H       4188    6.884191117    0.106857836    0.687171055
  418 THR   CA      4189    6.715814617    0.097075588    0.807157288
  418 THR   CB      4190    6.783723210    0.197462239    0.900545772
  418 THR   OG1     4191    6.875438526    0.276375200    0.824321826
  418 THR   HG1     4192    6.839288950    0.368799876    0.812062658
  418 THR   CG2     4193    6.850048513    0.133747436    1.022822968
  418 THR   C       4194    6.593669932    0.163483474    0.743268735
  418 THR   O       4195    6.599745169    0.262641601    0.670743985
  419 PRO   N       4196    6.480353907    0.120399140    0.797998485
  419 PRO   CA      4197    6.353842518    0.180236718    0.752986521
  419 PRO   CB      4198    6.243953058    0.094389668    0.815917554
  419 PRO   CG      4199    6.314923433    0.044269864    0.941855396
  419 PRO   CD      4200    6.451928637    0.005836102    0.885634349
  419 PRO   C       4201    6.329134653    0.329271471    0.777220516
  419 PRO   O       4202    6.358941416    0.378496402    0.885939766
  420 ALA   N       4203    6.305569052    0.395703273    0.664419370
  420 ALA   H       4204    6.298618722    0.339151001    0.582229296
  420 ALA   CA      4205    6.282643123    0.538421083    0.637603663
  420 ALA   CB      4206    6.147244784    0.570303798    0.701342282
  420 ALA   C       4207    6.393051133    0.635518622    0.679966181
  420 ALA   O       4208    6.403802586    0.738197576    0.613093301
  421 LEU   N       4209    6.471796566    0.603702435    0.782318437
  421 LEU   H       4210    6.462424911    0.523548692    0.841383366
  421 LEU   CA      4211    6.583945170    0.690982005    0.819943456
  421 LEU   CB      4212    6.588525726    0.718158749    0.970443774
  421 LEU   CG      4213    6.469342350    0.805286733    1.010607915
  421 LEU   CD1     4214    6.476031176    0.841523893    1.159110043
  421 LEU   CD2     4215    6.462628347    0.935644664    0.930796613
  421 LEU   C       4216    6.715749930    0.636293419    0.764735860
  421 LEU   O       4217    6.731304785    0.515162624    0.750054681
  422 ASP   N       4218    6.794415194    0.731333538    0.715042992
  422 ASP   H       4219    6.777885973    0.828968692    0.729026272
  422 ASP   CA      4220    6.925846693    0.703843111    0.655198981
  422 ASP   CB      4221    6.951375076    0.805317994    0.543573434
  422 ASP   CG      4222    7.083384226    0.796972935    0.466677778
  422 ASP   OD1     4223    7.188436210    0.848761301    0.510348409
  422 ASP   OD2     4224    7.069473138    0.743173700    0.354702736
  422 ASP   C       4225    7.036393721    0.702697256    0.760988402
  422 ASP   O       4226    7.050665587    0.798049096    0.837376898
  423 PHE   N       4227    7.085299696    0.582995671    0.792159102
  423 PHE   H       4228    7.058051675    0.506186242    0.734211664
  423 PHE   CA      4229    7.193390788    0.541973265    0.882961930
  423 PHE   CB      4230    7.324212452    0.598208680    0.826982233
  423 PHE   CG      4231    7.450263548    0.532101551    0.883124206
  423 PHE   CD1     4232    7.530813428    0.590926293    0.979934290
  423 PHE   HD1     4233    7.500125451    0.676072561    1.040674877
  423 PHE   CD2     4234    7.498813200    0.427648546    0.805319352
  423 PHE   HD2     4235    7.428011201    0.371386478    0.744476345
  423 PHE   CE1     4236    7.660543873    0.544034193    0.996971704
  423 PHE   HE1     4237    7.724531047    0.585154916    1.075056304
  423 PHE   CE2     4238    7.630813846    0.385618639    0.816591140
  423 PHE   HE2     4239    7.672659437    0.312671111    0.747246619
  423 PHE   CZ      4240    7.712326192    0.449274318    0.909459594
  423 PHE   HZ      4241    7.819215922    0.428393608    0.905206796
  423 PHE   C       4242    7.179850319    0.582389999    1.029916640
  423 PHE   O       4243    7.191808046    0.692801704    1.082799680
  424 VAL   N       4244    7.141661971    0.476638531    1.100961488
  424 VAL   H       4245    7.117054729    0.379934434    1.094309821
  424 VAL   CA      4246    7.118808610    0.483792282    1.246006285
  424 VAL   CB      4247    6.997895601    0.401117990    1.290254877
  424 VAL   CG1     4248    6.972791363    0.381180183    1.439867581
  424 VAL   CG2     4249    6.870169573    0.455198304    1.225652092
  424 VAL   C       4250    7.243637748    0.448986703    1.327341268
  424 VAL   O       4251    7.292522985    0.336159431    1.323945648
  425 VAL   N       4252    7.304868123    0.556052964    1.377117245
  425 VAL   H       4253    7.298248291    0.646107140    1.334136069
  425 VAL   CA      4254    7.409143817    0.547438335    1.480377787
  425 VAL   CB      4255    7.550766079    0.568377513    1.426401859
  425 VAL   CG1     4256    7.589781766    0.450652441    1.336814558
  425 VAL   CG2     4257    7.569768114    0.692786072    1.339392876
  425 VAL   C       4258    7.382316063    0.648924751    1.591692274
  425 VAL   O       4259    7.436347207    0.759381256    1.595100473
  426 ASP   N       4260    7.291669862    0.605409651    1.678748546
  426 ASP   H       4261    7.244894521    0.518677260    1.661684554
  426 ASP   CA      4262    7.261863312    0.675145886    1.804684012
  426 ASP   CB      4263    7.175509236    0.797205414    1.772221488
  426 ASP   CG      4264    7.177989277    0.910188665    1.875344483
  426 ASP   OD1     4265    7.086921089    0.995119345    1.864530993
  426 ASP   OD2     4266    7.271934480    0.922051630    1.956945048
  426 ASP   C       4267    7.203337659    0.585468719    1.913969712
  426 ASP   O       4268    7.182430509    0.468305367    1.882870548
  427 TYR   N       4269    7.175737829    0.640435634    2.031889226
  427 TYR   H       4270    7.190738000    0.737960454    2.048114611
  427 TYR   CA      4271    7.137462992    0.560475326    2.149142836
  427 TYR   CB      4272    7.162287530    0.638495955    2.278384465
  427 TYR   CG      4273    7.300702493    0.697044715    2.307063054
  427 TYR   CD1     4274    7.398040544    0.622776469    2.372860158
  427 TYR   HD1     4275    7.378020589    0.522344366    2.410191836
  427 TYR   CD2     4276    7.326615905    0.825030520    2.259454740
  427 TYR   HD2     4277    7.247234143    0.866028133    2.197001242
  427 TYR   CE1     4278    7.516408446    0.684109281    2.412248066
  427 TYR   HE1     4279    7.602945338    0.632912247    2.454352057
  427 TYR   CE2     4280    7.447886025    0.882164916    2.296230704
  427 TYR   HE2     4281    7.467653083    0.980033921    2.252504487
  427 TYR   CZ      4282    7.533148931    0.819685904    2.386503088
  427 TYR   OH      4283    7.630842030    0.884895427    2.455058691
  427 TYR   HH      4284    7.609246347    0.980467267    2.435040622
  427 TYR   C       4285    6.990202971    0.520688764    2.137283764
  427 TYR   O       4286    6.906739440    0.609955233    2.123448074
  428 HISB  N       4287    6.962970313    0.404633942    2.196276616
  428 HISB  H       4288    7.032904125    0.351856762    2.244491343
  428 HISB  CA      4289    6.823087124    0.359720731    2.201400707
  428 HISB  CB      4290    6.825670291    0.209569146    2.230690932
  428 HISB  CG      4291    6.687853059    0.143702851    2.221846374
  428 HISB  ND1     4292    6.593974599    0.163721623    2.313916996
  428 HISB  CD2     4293    6.634192076    0.068486160    2.126171500
  428 HISB  HD2     4294    6.674915914    0.042277127    2.028520503
  428 HISB  CE1     4295    6.484718128    0.095477982    2.280815970
  428 HISB  HE1     4296    6.382022909    0.101513175    2.316847905
  428 HISB  NE2     4297    6.509153629    0.040801638    2.162072313
  428 HISB  HE2     4298    6.442289885   -0.006234486    2.104493798
  428 HISB  C       4299    6.743566184    0.439676700    2.304805665
  428 HISB  O       4300    6.788703315    0.445768113    2.419072632
  429 PRO   N       4301    6.633059768    0.504655262    2.269360154
  429 PRO   CA      4302    6.557300448    0.584660027    2.366683273
  429 PRO   CB      4303    6.434147802    0.639802808    2.294559605
  429 PRO   CG      4304    6.473355739    0.632192787    2.146859874
  429 PRO   CD      4305    6.569388565    0.513480782    2.137150153
  429 PRO   C       4306    6.507983469    0.515319638    2.493856639
  429 PRO   O       4307    6.534319943    0.556143487    2.606861539
  430 SER   N       4308    6.440026518    0.402275130    2.476768610
  430 SER   H       4309    6.421868317    0.364179165    2.386109738
  430 SER   CA      4310    6.383791532    0.327119938    2.589915317
  430 SER   CB      4311    6.268081692    0.236449126    2.547498799
  430 SER   OG      4312    6.158742752    0.310453950    2.492558904
  430 SER   HG      4313    6.165852090    0.314792594    2.392903025
  430 SER   C       4314    6.490492811    0.252542338    2.670327957
  430 SER   O       4315    6.465384147    0.247170254    2.790625003
  431 TYR   N       4316    6.597554270    0.203994586    2.608109232
  431 TYR   H       4317    6.587082827    0.160359172    2.518734255
  431 TYR   CA      4318    6.715587668    0.157925923    2.682640484
  431 TYR   CB      4319    6.780184542    0.032980763    2.622410311
  431 TYR   CG      4320    6.692377163   -0.092312355    2.620355324
  431 TYR   CD1     4321    6.633366368    8.388891465    2.501825387
  431 TYR   HD1     4322    6.676420100    8.422903627    2.407630166
  431 TYR   CD2     4323    6.636545243    8.387720886    2.739987739
  431 TYR   HD2     4324    6.685662786    8.413726785    2.833754597
  431 TYR   CE1     4325    6.516634884    8.313537229    2.497428471
  431 TYR   HE1     4326    6.452116737    8.310604698    2.409622591
  431 TYR   CE2     4327    6.521904874    8.309189101    2.736135370
  431 TYR   HE2     4328    6.489007804    8.260262301    2.827814236
  431 TYR   CZ      4329    6.463380912    8.267285760    2.617216878
  431 TYR   OH      4330    6.382731757    8.157794709    2.615320121
  431 TYR   HH      4331    6.364684218    8.115050004    2.703904683
  431 TYR   C       4332    6.820590992    0.261180409    2.724185067
  431 TYR   O       4333    6.897473442    0.236564186    2.816993433
  432 GLY   N       4334    6.801127019    0.385973754    2.682509305
  432 GLY   H       4335    6.756238008    0.401654381    2.594532435
  432 GLY   CA      4336    6.874842842    0.505233795    2.726732005
  432 GLY   C       4337    7.019467447    0.512876121    2.677361462
  432 GLY   O       4338    7.071926636    0.428850464    2.604435492
  433 LYSH  N       4339    7.092329243    0.599244771    2.747518341
  433 LYSH  H       4340    7.052426319    0.647758918    2.825337730
  433 LYSH  CA      4341    7.229080614    0.640308229    2.712526468
  433 LYSH  CB      4342    7.286061020    0.754494270    2.796929682
  433 LYSH  CG      4343    7.325314297    0.876568599    2.713438417
  433 LYSH  CD      4344    7.203397491    0.939811374    2.645984241
  433 LYSH  CE      4345    7.207982705    1.079875797    2.584583452
  433 LYSH  NZ      4346    7.077317335    1.122223122    2.532178970
  433 LYSH  HZ1     4347    7.083150515    1.213935744    2.492743914
  433 LYSH  HZ2     4348    7.006337713    1.125340867    2.602552202
  433 LYSH  HZ3     4349    7.045346570    1.059845986    2.460855662
  433 LYSH  C       4350    7.323722964    0.520108954    2.715097948
  433 LYSH  O       4351    7.429414123    0.525076840    2.652378126
  434 THR   N       4352    7.299366692    0.422248373    2.801830517
  434 THR   H       4353    7.212222780    0.415379408    2.850398065
  434 THR   CA      4354    7.383524774    0.301966285    2.809718763
  434 THR   CB      4355    7.352371310    0.202178414    2.921429275
  434 THR   OG1     4356    7.213551305    0.168239633    2.926554937
  434 THR   HG1     4357    7.155957120    0.247593884    2.946158316
  434 THR   CG2     4358    7.394013115    0.265309164    3.054422308
  434 THR   C       4359    7.385446423    0.213580968    2.684844817
  434 THR   O       4360    7.484778479    0.148576561    2.652643539
  435 LEU   N       4361    7.278047284    0.214679760    2.606387762
  435 LEU   H       4362    7.192300898    0.260682790    2.629438374
  435 LEU   CA      4363    7.271620076    0.145046699    2.477085247
  435 LEU   CB      4364    7.143391148    0.061667850    2.472993822
  435 LEU   CG      4365    7.148426662    8.476257495    2.365692398
  435 LEU   CD1     4366    7.243936322    8.361200544    2.398079496
  435 LEU   CD2     4367    7.012550371    8.411118223    2.339215846
  435 LEU   C       4368    7.270588953    0.234766527    2.353166649
  435 LEU   O       4369    7.172218893    0.291150490    2.305487933
  436 PHE   N       4370    7.377014345    0.205344391    2.279038442
  436 PHE   H       4371    7.427935696    0.120322033    2.292359821
  436 PHE   CA      4372    7.404467456    0.261669608    2.146070655
  436 PHE   CB      4373    7.551248256    0.304017659    2.137632277
  436 PHE   CG      4374    7.577407025    0.397667548    2.019515654
  436 PHE   CD1     4375    7.628862585    0.354095986    1.897978033
  436 PHE   HD1     4376    7.655033054    0.249806957    1.880090322
  436 PHE   CD2     4377    7.569989526    0.532492690    2.052482541
  436 PHE   HD2     4378    7.554941769    0.561439835    2.156485838
  436 PHE   CE1     4379    7.650263816    0.446822204    1.796668642
  436 PHE   HE1     4380    7.669117398    0.416851235    1.693579643
  436 PHE   CE2     4381    7.596830236    0.624953821    1.952225550
  436 PHE   HE2     4382    7.588942333    0.732921040    1.964901412
  436 PHE   CZ      4383    7.630537322    0.581558868    1.824559137
  436 PHE   HZ      4384    7.646650358    0.661449229    1.752185085
  436 PHE   C       4385    7.376904677    0.156063468    2.038830147
  436 PHE   O       4386    7.422875247    0.043224899    2.055721333
  437 VAL   N       4387    7.318246443    0.199718085    1.927726414
  437 VAL   H       4388    7.309171264    0.296225379    1.903149301
  437 VAL   CA      4389    7.275745156    0.105977106    1.822764257
  437 VAL   CB      4390    7.122852726    0.100207877    1.823699123
  437 VAL   CG1     4391    7.067157599   -0.001023764    1.723394286
  437 VAL   CG2     4392    7.073182788    0.064709884    1.963994197
  437 VAL   C       4393    7.331242225    0.157755677    1.689907398
  437 VAL   O       4394    7.315805375    0.274734257    1.655149826
  438 ALA   N       4395    7.395858676    0.067792775    1.616268972
  438 ALA   H       4396    7.427173678   -0.019289813    1.654186856
  438 ALA   CA      4397    7.457978533    0.087834227    1.484542068
  438 ALA   CB      4398    7.609409396    0.095308799    1.505138175
  438 ALA   C       4399    7.422734241    8.503286606    1.382122355
  438 ALA   O       4400    7.453366160    8.384842773    1.394929307
  439 THR   N       4401    7.361550617    0.034318511    1.277386423
  439 THR   H       4402    7.351981166    0.133730987    1.272141929
  439 THR   CA      4403    7.311686886    8.487500338    1.158329098
  439 THR   CB      4404    7.206411463    8.383445473    1.197085848
  439 THR   OG1     4405    7.189000447    8.277869068    1.102219709
  439 THR   HG1     4406    7.268817359    8.218611506    1.091332737
  439 THR   CG2     4407    7.073563255    8.445453464    1.240892089
  439 THR   C       4408    7.260246795    0.065712431    1.056293452
  439 THR   O       4409    7.203829357    0.170374327    1.087836046
  440 GLY   N       4410    7.273241025    0.033651457    0.927865848
  440 GLY   H       4411    7.306076270   -0.058405127    0.906691025
  440 GLY   CA      4412    7.215411680    0.114299515    0.819422847
  440 GLY   C       4413    7.308082782    0.120570834    0.697837594
  440 GLY   O       4414    7.297202724    0.212678960    0.617049009
  441 GLY   N       4415    7.374854921    0.009473061    0.668005614
  441 GLY   H       4416    7.358130663   -0.066712071    0.730593774
  441 GLY   CA      4417    7.478617417    8.522749605    0.564374007
  441 GLY   C       4418    7.432779486    0.034501982    0.422720178
  441 GLY   O       4419    7.488758376    0.120215473    0.354529712
  442 CYSH  N       4420    7.329426705    8.486581850    0.379108786
  442 CYSH  H       4421    7.292881039    8.413621325    0.436919122
  442 CYSH  CA      4422    7.269219574    8.501415405    0.245820660
  442 CYSH  CB      4423    7.184005121    0.104919820    0.242093037
  442 CYSH  SG      4424    7.061444054    0.108244060    0.106236848
  442 CYSH  HG      4425    6.961366146    0.059243110    0.178849194
  442 CYSH  C       4426    7.362502631    8.492364194    0.124893481
  442 CYSH  O       4427    7.473502155    8.440876897    0.137351706
  443 ASP   N       4428    7.337501231    0.049851887    0.022419306
  443 ASP   H       4429    7.245222629    0.078045098   -0.003829845
  443 ASP   CA      4430    7.441897752    0.071935683   11.242358540
  443 ASP   CB      4431    7.375010833    0.110499913   11.110249908
  443 ASP   CG      4432    7.316131378    0.251685891   11.113474931
  443 ASP   OD1     4433    7.201644868    0.253861351   11.163606636
  443 ASP   OD2     4434    7.368371497    0.346889434   11.051590009
  443 ASP   C       4435    7.551197330    0.170156123   11.285018369
  443 ASP   O       4436    7.638853633    0.189407725   11.200897451
  444 HISB  N       4437    7.549625986    0.220376847    0.087120177
  444 HISB  H       4438    7.486369516    0.188079789    0.157527476
  444 HISB  CA      4439    7.635016466    0.332371289    0.129273476
  444 HISB  CB      4440    7.567618494    0.430551836    0.225331882
  444 HISB  CG      4441    7.521557403    0.552835895    0.145749493
  444 HISB  ND1     4442    7.436565558    0.551584525    0.043456257
  444 HISB  CD2     4443    7.526177238    0.673984271    0.200407181
  444 HISB  HD2     4444    7.578420869    0.701466964    0.292038848
  444 HISB  CE1     4445    7.379449944    0.671631547    0.047193687
  444 HISB  HE1     4446    7.289682401    0.708097998   -0.002736729
  444 HISB  NE2     4447    7.426971604    0.744983819    0.147442653
  444 HISB  HE2     4448    7.373871111    0.814241488    0.196266469
  444 HISB  C       4449    7.771922595    0.295254854    0.186623842
  444 HISB  O       4450    7.876531576    0.335038649    0.135574478
  445 ALA   N       4451    7.774743812    0.229675319    0.302308146
  445 ALA   H       4452    7.687118650    0.200634552    0.340779386
  445 ALA   CA      4453    0.086409765    0.175598095    0.386595339
  445 ALA   CB      4454    0.111923570    0.032769241    0.338027883
  445 ALA   C       4455    0.215048959    0.258217185    0.392708148
  445 ALA   O       4456    0.224840384    0.354886024    0.468141503
  446 PHE   N       4457    0.294788701    0.242438666    0.287426020
  446 PHE   H       4458    0.255131739    0.207689111    0.202447535
  446 PHE   CA      4459    0.431235314    0.295111125    0.272585002
  446 PHE   CB      4460    0.511455138    0.205496460    0.177999914
  446 PHE   CG      4461    0.548234633    0.070848251    0.240683153
  446 PHE   CD1     4462    0.669154888    0.055829406    0.307569857
  446 PHE   HD1     4463    0.740055188    0.138596862    0.305187395
  446 PHE   CD2     4464    0.464892101    8.483211145    0.244806779
  446 PHE   HD2     4465    0.385847508    8.480810327    0.169807086
  446 PHE   CE1     4466    0.699451496    8.462801235    0.377000955
  446 PHE   HE1     4467    0.802377454    8.444843008    0.408062398
  446 PHE   CE2     4468    0.488155475    8.365271678    0.314593597
  446 PHE   HE2     4469    0.399884149    8.315926077    0.355238417
  446 PHE   CZ      4470    0.610902880    8.355691163    0.379085140
  446 PHE   HZ      4471    0.631362880    8.267120926    0.439232995
  446 PHE   C       4472    0.439734962    0.440376854    0.225286188
  446 PHE   O       4473    0.538941592    0.505974620    0.256672664
  447 LYSH  N       4474    0.333455404    0.496978821    0.168796988
  447 LYSH  H       4475    0.243268369    0.459077183    0.189560672
  447 LYSH  CA      4476    0.336673742    0.629192063    0.104601166
  447 LYSH  CB      4477    0.203143574    0.672163283    0.043499302
  447 LYSH  CG      4478    0.150029470    0.568804478   11.265021379
  447 LYSH  CD      4479    0.013385601    0.611730498   11.211216816
  447 LYSH  CE      4480    7.743930147    0.499557440   11.130297331
  447 LYSH  NZ      4481    7.601938254    0.532375678   11.111079576
  447 LYSH  HZ1     4482    7.552267194    0.530386682   11.197858670
  447 LYSH  HZ2     4483    7.559655995    0.469952386   11.045394594
  447 LYSH  HZ3     4484    7.596195752    0.625991838   11.076393927
  447 LYSH  C       4485    0.376309175    0.737769513    0.204861781
  447 LYSH  O       4486    0.467613578    0.815187401    0.176566217
  448 PHE   N       4487    0.302356323    0.732333960    0.315278651
  448 PHE   H       4488    0.216617177    0.684076181    0.333213316
  448 PHE   CA      4489    0.309121690    0.833535351    0.421693105
  448 PHE   CB      4490    0.174620503    0.880281911    0.477679368
  448 PHE   CG      4491    0.072534761    0.940318941    0.380796610
  448 PHE   CD1     4492    0.105375441    1.013468586    0.267254907
  448 PHE   HD1     4493    0.207067102    1.038483246    0.236996042
  448 PHE   CD2     4494    7.734944749    0.917286470    0.411752474
  448 PHE   HD2     4495    7.706806696    0.861232437    0.500899860
  448 PHE   CE1     4496    0.003004402    1.070652223    0.192631358
  448 PHE   HE1     4497    0.025307386    1.120497931    0.098299239
  448 PHE   CE2     4498    7.631579606    0.968521635    0.334235950
  448 PHE   HE2     4499    7.527271303    0.963609917    0.365488367
  448 PHE   CZ      4500    7.665867420    1.044470426    0.222985438
  448 PHE   HZ      4501    7.583001572    1.090904199    0.169523127
  448 PHE   C       4502    0.402015940    0.797482234    0.537811405
  448 PHE   O       4503    0.454501268    0.889599343    0.600186650
  449 LEU   N       4504    0.438354337    0.669538504    0.538141767
  449 LEU   H       4505    0.431684870    0.617191981    0.453188144
  449 LEU   CA      4506    0.494062154    0.600274912    0.655234083
  449 LEU   CB      4507    0.511535845    0.453952900    0.614067866
  449 LEU   CG      4508    0.540994384    0.353741258    0.725863541
  449 LEU   CD1     4509    0.417160609    0.328571622    0.812123662
  449 LEU   CD2     4510    0.569413583    0.228465779    0.642764833
  449 LEU   C       4511    0.617847959    0.652410275    0.728529621
  449 LEU   O       4512    0.616264326    0.661055601    0.851215514
  450 PRO   N       4513    0.716842847    0.714402744    0.664901167
  450 PRO   CA      4514    0.839447388    0.769484023    0.724426720
  450 PRO   CB      4515    0.927596496    0.797707371    0.602590975
  450 PRO   CG      4516    0.887656585    0.688951627    0.502649712
  450 PRO   CD      4517    0.736078307    0.700698613    0.519800248
  450 PRO   C       4518    0.829515082    0.886468407    0.822552965
  450 PRO   O       4519    0.930667335    0.906068166    0.889741425
  451 ILE   N       4520    0.712456180    0.946830608    0.841065401
  451 ILE   H       4521    0.647743335    0.979478001    0.772164621
  451 ILE   CA      4522    0.689886606    1.037417356    0.954632956
  451 ILE   CB      4523    0.661504937    1.180561968    0.908648979
  451 ILE   CG1     4524    0.595844201    1.207350103    0.773075439
  451 ILE   CG2     4525    0.788333728    1.264358981    0.926068918
  451 ILE   CD      4526    0.493404880    1.320801542    0.779986197
  451 ILE   C       4527    0.591911147    1.001325153    1.066483238
  451 ILE   O       4528    0.603668990    1.049212667    1.179170848
  452 ILE   N       4529    0.507929746    0.899632519    1.049312836
  452 ILE   H       4530    0.489229001    0.833043673    0.977082720
  452 ILE   CA      4531    0.378644655    0.890728208    1.118711922
  452 ILE   CB      4532    0.294610305    0.784922390    1.046926167
  452 ILE   CG1     4533    0.268467478    0.813763294    0.898951736
  452 ILE   CG2     4534    0.164859043    0.761021679    1.124407778
  452 ILE   CD      4535    0.205840258    0.949739998    0.867352622
  452 ILE   C       4536    0.392881777    0.862832424    1.268486475
  452 ILE   O       4537    0.340675496    0.934327403    1.353879982
  453 GLY   N       4538    0.487020560    0.774523990    1.300613250
  453 GLY   H       4539    0.526496108    0.714796129    1.230796948
  453 GLY   CA      4540    0.539832433    0.736867951    1.432536928
  453 GLY   C       4541    0.606702655    0.854259937    1.504313945
  453 GLY   O       4542    0.573629889    0.887554139    1.617998661
  454 GLU   N       4543    0.687316412    0.924688768    1.425366376
  454 GLU   H       4544    0.701712039    0.896336224    1.330555664
  454 GLU   CA      4545    0.754376938    1.046699667    1.472554112
  454 GLU   CB      4546    0.856561016    1.079820098    1.363608779
  454 GLU   CG      4547    0.981320175    1.141357747    1.427297036
  454 GLU   CD      4548    1.078558903    1.195401648    1.322258912
  454 GLU   OE1     4549    1.152160509    1.118466536    1.256792814
  454 GLU   OE2     4550    1.090889307    1.319715993    1.326473474
  454 GLU   C       4551    0.661508126    1.162678839    1.509079266
  454 GLU   O       4552    0.680363962    1.227777047    1.611728194
  455 LYSH  N       4553    0.560493096    1.183295188    1.425062866
  455 LYSH  H       4554    0.556178735    1.128817984    1.341310097
  455 LYSH  CA      4555    0.446184726    1.270258734    1.456404948
  455 LYSH  CB      4556    0.368387259    1.286087974    1.325610002
  455 LYSH  CG      4557    0.441235440    1.370147862    1.220550762
  455 LYSH  CD      4558    0.499457938    1.500906555    1.274603016
  455 LYSH  CE      4559    0.599940056    1.558135163    1.174416438
  455 LYSH  NZ      4560    0.643534387    1.691544605    1.218084577
  455 LYSH  HZ1     4561    0.628807937    1.704013386    1.316206115
  455 LYSH  HZ2     4562    0.599024986    1.765799877    1.168033375
  455 LYSH  HZ3     4563    0.742182727    1.694316565    1.201893252
  455 LYSH  C       4564    0.355031955    1.219828407    1.568468593
  455 LYSH  O       4565    0.315170982    1.304678196    1.648097066
  456 THR   N       4566    0.335381602    1.088551030    1.576958060
  456 THR   H       4567    0.348855625    1.024273211    1.501535443
  456 THR   CA      4568    0.261790507    1.035972601    1.692855786
  456 THR   CB      4569    0.209657158    0.892181102    1.688968075
  456 THR   OG1     4570    0.301803314    0.795162515    1.638514265
  456 THR   HG1     4571    0.386178582    0.805501079    1.691177064
  456 THR   CG2     4572    0.072939720    0.885420032    1.620641346
  456 THR   C       4573    0.341454976    1.057414949    1.821723665
  456 THR   O       4574    0.279926950    1.111335389    1.913581164
  457 LEU   N       4575    0.474132953    1.048228020    1.822840074
  457 LEU   H       4576    0.522487136    1.008735089    1.744715404
  457 LEU   CA      4577    0.554591518    1.076076557    1.942681944
  457 LEU   CB      4578    0.704251385    1.048593254    1.926548368
  457 LEU   CG      4579    0.740447354    0.900898079    1.909653921
  457 LEU   CD1     4580    0.892825341    0.892768773    1.898519077
  457 LEU   CD2     4581    0.686389240    0.814656227    2.023904686
  457 LEU   C       4582    0.543733274    1.217520050    1.999996783
  457 LEU   O       4583    0.507048728    1.243902955    2.114409349
  458 ALA   N       4584    0.551806142    1.313705603    1.908506535
  458 ALA   H       4585    0.579938138    1.289475740    1.815660423
  458 ALA   CA      4586    0.535435099    1.454976514    1.945742714
  458 ALA   CB      4587    0.562470813    1.546471512    1.826116515
  458 ALA   C       4588    0.393914899    1.490699533    1.991653859
  458 ALA   O       4589    0.384082554    1.550521391    2.098683357
  459 LEU   N       4590    0.291053458    1.442694210    1.922332397
  459 LEU   H       4591    0.302931287    1.401124131    1.832151450
  459 LEU   CA      4592    0.149830209    1.455103143    1.961220071
  459 LEU   CB      4593    0.056440654    1.383991194    1.863066118
  459 LEU   CG      4594    0.022769196    1.457040874    1.732903461
  459 LEU   CD1     4595   -0.056345176    1.362150314    1.642649312
  459 LEU   CD2     4596   -0.071352155    1.574406938    1.760712397
  459 LEU   C       4597    0.117904742    1.399162352    2.100007089
  459 LEU   O       4598    0.041646285    1.455645864    2.178258861
  460 ILE   N       4599    0.180772693    1.284495200    2.124329986
  460 ILE   H       4600    0.231748655    1.239108626    2.051243993
  460 ILE   CA      4601    0.157515593    1.213863659    2.251134861
  460 ILE   CB      4602    0.161374411    1.060932514    2.247926753
  460 ILE   CG1     4603    0.304880777    1.009079729    2.236584490
  460 ILE   CG2     4604    0.068334817    0.996654899    2.144867777
  460 ILE   CD      4605    0.309114045    0.868465447    2.296751060
  460 ILE   C       4606    0.230020621    1.271611802    2.372878310
  460 ILE   O       4607    0.162007762    1.314191456    2.466107585
  461 LEU   N       4608    0.355971503    1.306032738    2.347540199
  461 LEU   H       4609    0.403819114    1.275677679    2.265143425
  461 LEU   CA      4610    0.439852823    1.377812852    2.444609827
  461 LEU   CB      4611    0.578456924    1.392905572    2.381600031
  461 LEU   CG      4612    0.702903842    1.423358040    2.465250007
  461 LEU   CD1     4613    0.740061415    1.298661015    2.545729807
  461 LEU   CD2     4614    0.817514715    1.458003445    2.370001451
  461 LEU   C       4615    0.380051677    1.514415856    2.478898489
  461 LEU   O       4616    0.386408722    1.549990327    2.596475139
  462 ARG   N       4617    0.330139067    1.581191092    2.375269867
  462 ARG   H       4618    0.340436607    1.560678941    2.277935089
  462 ARG   CA      4619    0.278737042    1.717271798    2.396507332
  462 ARG   CB      4620    0.272652101    1.798860155    2.267203822
  462 ARG   CG      4621    0.410254029    1.855176430    2.231082690
  462 ARG   CD      4622    0.428596020    1.906300107    2.088036395
  462 ARG   NE      4623    0.338622482    2.016356203    2.050573142
  462 ARG   HE      4624    0.241453991    1.993776952    2.057648501
  462 ARG   CZ      4625    0.362745095    2.137444254    1.998497505
  462 ARG   NH1     4626    0.488408354    2.178775361    1.977050484
  462 ARG   HH11    4627    0.507815278    2.269629128    1.940026932
  462 ARG   HH12    4628    0.569031406    2.123787023    1.998912104
  462 ARG   NH2     4629    0.260962809    2.223641160    1.985533298
  462 ARG   HH21    4630    0.273608976    2.320389615    1.963597880
  462 ARG   HH22    4631    0.166893035    2.192258560    1.972599779
  462 ARG   C       4632    0.142765912    1.726238386    2.466081554
  462 ARG   O       4633    0.111748074    1.831255035    2.522127150
  463 ASN   N       4634    0.054930928    1.628688249    2.444653052
  463 ASN   H       4635    0.046645923    1.596277334    2.350409431
  463 ASN   CA      4636    7.732456610    1.607214457    2.529050474
  463 ASN   CB      4637    7.630181485    1.507250455    2.474692645
  463 ASN   CG      4638    7.550869976    1.585340725    2.369718465
  463 ASN   OD1     4639    7.506411479    1.695814289    2.400509821
  463 ASN   ND2     4640    7.531299473    1.520687518    2.255159534
  463 ASN   HD21    4641    7.471532346    1.561245445    2.186010629
  463 ASN   HD22    4642    7.574443365    1.432195331    2.237655250
  463 ASN   C       4643    7.771693888    1.557887830    2.668475853
  463 ASN   O       4644    7.735815607    1.628394699    2.762667102
  464 ARG   N       4645    0.063483143    1.460391927    2.690560585
  464 ARG   H       4646    0.113615377    1.417421894    2.615445372
  464 ARG   CA      4647    0.095495117    1.402207882    2.821714211
  464 ARG   CB      4648    0.178541177    1.274800162    2.804952510
  464 ARG   CG      4649    0.109473105    1.162666999    2.727049339
  464 ARG   CD      4650    7.767217317    1.122175297    2.778718273
  464 ARG   NE      4651    7.711445082    0.997684089    2.723947943
  464 ARG   HE      4652    7.672131525    1.007419658    2.632521853
  464 ARG   CZ      4653    7.702627069    0.878915735    2.785367937
  464 ARG   NH1     4654    7.726911003    0.855429883    2.915027660
  464 ARG   HH11    4655    7.733608839    0.762726385    2.951921768
  464 ARG   HH12    4656    7.731436963    0.929046028    2.982557154
  464 ARG   NH2     4657    7.662727958    0.767844513    2.721920451
  464 ARG   HH21    4658    7.658755023    0.687202687    2.780925838
  464 ARG   HH22    4659    7.648898408    0.757470954    2.623431314
  464 ARG   C       4660    0.173333242    1.499919629    2.910060602
  464 ARG   O       4661    0.166889675    1.489248456    3.032431356
  465 GLY   N       4662    0.276340846    1.567489242    2.859915287
  465 GLY   H       4663    0.294207090    1.588745304    2.763847443
  465 GLY   CA      4664    0.360357662    1.660980005    2.936160926
  465 GLY   C       4665    0.476414908    1.593769046    3.009817262
  465 GLY   O       4666    0.452754352    1.476245668    3.037371373
  466 ASP   N       4667    0.576990774    1.673184255    3.045409586
  466 ASP   H       4668    0.575312610    1.769693332    3.019253647
  466 ASP   CA      4669    0.684333959    1.642992477    3.141213044
  466 ASP   CB      4670    0.769721357    1.528663602    3.086010091
  466 ASP   CG      4671    0.877658798    1.483931370    3.184790953
  466 ASP   OD1     4672    0.848061770    1.409833878    3.280998814
  466 ASP   OD2     4673    0.996464025    1.518526166    3.167111928
  466 ASP   C       4674    0.772871058    1.760255375    3.183871194
  466 ASP   O       4675    0.791570599    1.849600192    3.101409924
  467 SER   N       4676    0.830144406    1.758242460    3.303898320
  467 SER   H       4677    0.796458277    1.684424677    3.362353351
  467 SER   CA      4678    0.914640682    1.867503005    3.354212465
  467 SER   CB      4679    0.911081668    1.876210041    3.506926076
  467 SER   OG      4680    0.781259668    1.929797539    3.533803071
  467 SER   HG      4681    0.775728932    1.921916250    3.633338754
  467 SER   C       4682    1.059349013    1.874020026    3.304937670
  467 SER   O       4683    1.117489608    1.981567913    3.318435899
  468 ALA   N       4684    1.111442553    1.766983156    3.245617670
  468 ALA   H       4685    1.048459974    1.693950525    3.219149865
  468 ALA   CA      4686    1.246117331    1.765532255    3.186713428
  468 ALA   CB      4687    1.347323727    1.679319992    3.262414957
  468 ALA   C       4688    1.253125538    1.717697832    3.041555842
  468 ALA   O       4689    1.350161649    1.757588102    2.977373483
  469 VAL   N       4690    1.167760521    1.626765013    2.995383838
  469 VAL   H       4691    1.089691362    1.593457282    3.048249982
  469 VAL   CA      4692    1.172941589    1.599835250    2.850961672
  469 VAL   CB      4693    1.103830669    1.467965489    2.815704750
  469 VAL   CG1     4694    1.104534504    1.442978712    2.664763089
  469 VAL   CG2     4695    1.182950443    1.359802978    2.889529212
  469 VAL   C       4696    1.096488871    1.708694022    2.775371509
  469 VAL   O       4697    0.999319159    1.770023092    2.819280056
  470 SER   N       4698    1.182382810    1.771888556    2.695882862
  470 SER   H       4699    1.269883756    1.728121900    2.675176005
  470 SER   CA      4700    1.151128470    1.895273191    2.622314738
  470 SER   CB      4701    1.281336682    1.958323202    2.572518723
  470 SER   OG      4702    1.272648953    2.100228368    2.557110217
  470 SER   HG      4703    1.295453526    2.140787336    2.645629392
  470 SER   C       4704    1.058449991    1.873633131    2.502497859
  470 SER   O       4705    1.073158784    1.789649281    2.413836854
  471 LEU   N       4706    0.953966781    1.955524675    2.494366113
  471 LEU   H       4707    0.959881379    2.040885940    2.546129132
  471 LEU   CA      4708    0.841920143    1.944909764    2.399783876
  471 LEU   CB      4709    0.719713595    2.031823020    2.430149576
  471 LEU   CG      4710    0.646218954    1.997989835    2.560015164
  471 LEU   CD1     4711    0.509671668    2.066324293    2.550301137
  471 LEU   CD2     4712    0.630451695    1.847185883    2.580543887
  471 LEU   C       4713    0.906342206    1.981928101    2.266022378
  471 LEU   O       4714    0.964419200    2.088732574    2.247298501
  472 PRO   N       4715    0.888811864    1.896723436    2.165407603
  472 PRO   CA      4716    0.942312598    1.925961612    2.031637290
  472 PRO   CB      4717    0.960053951    1.786736697    1.970706458
  472 PRO   CG      4718    0.839258187    1.710440641    2.025480061
  472 PRO   CD      4719    0.835890423    1.759656270    2.170319273
  472 PRO   C       4720    0.861389262    2.024755099    1.947373516
  472 PRO   O       4721    0.745851912    2.046454518    1.983598859
  473 ALA   N       4722    0.903388412    2.086098899    1.837080917
  473 ALA   H       4723    1.000800786    2.096742622    1.817115375
  473 ALA   CA      4724    0.812942487    2.176159787    1.764138289
  473 ALA   CB      4725    0.895242548    2.252894583    1.660460010
  473 ALA   C       4726    0.688638670    2.119672575    1.695084031
  473 ALA   O       4727    0.691628842    2.006942256    1.645971805
  474 GLY   N       4728    0.589553431    2.207644616    1.683472724
  474 GLY   H       4729    0.596677294    2.300230759    1.720582118
  474 GLY   CA      4730    0.482843708    2.172483812    1.588678305
  474 GLY   C       4731    0.506956598    2.172621408    1.437580635
  474 GLY   O       4732    0.424062079    2.219876107    1.359948330
  475 VAL   N       4733    0.626936692    2.131301574    1.397749207
  475 VAL   H       4734    0.688795116    2.086249640    1.462133709
  475 VAL   CA      4735    0.678285401    2.137092823    1.260122153
  475 VAL   CB      4736    0.821104338    2.082284203    1.263403120
  475 VAL   CG1     4737    0.909384340    2.199477524    1.306809815
  475 VAL   CG2     4738    0.848199493    1.955523332    1.344694019
  475 VAL   C       4739    0.589011976    2.059569043    1.163016865
  475 VAL   O       4740    0.532093494    1.958117535    1.203009188
  476 GLU   N       4741    0.610141413    2.084660648    1.034120514
  476 GLU   H       4742    0.673357188    2.156424858    1.004889104
  476 GLU   CA      4743    0.530900824    2.032777502    0.921686766
  476 GLU   CB      4744    0.584277619    2.087665772    0.789220484
  476 GLU   CG      4745    0.566467434    2.236069416    0.756583668
  476 GLU   CD      4746    0.664340948    2.338583950    0.814198153
  476 GLU   OE1     4747    0.710480620    2.423462773    0.734877322
  476 GLU   OE2     4748    0.719147029    2.319223448    0.924849428
  476 GLU   C       4749    0.531234890    1.879787277    0.920403104
  476 GLU   O       4750    0.617585768    1.815048476    0.979418448
  477 PRO   N       4751    0.416009464    1.817393159    0.897617879
  477 PRO   CA      4752    0.280077953    1.873185722    0.892857020
  477 PRO   CB      4753    0.203738747    1.762485071    0.819886049
  477 PRO   CG      4754    0.277685211    1.632638607    0.852763657
  477 PRO   CD      4755    0.423052099    1.679894462    0.846128746
  477 PRO   C       4756    0.230731400    1.896580282    1.035779138
  477 PRO   O       4757    0.284357728    1.845344614    1.133915744
  478 SER   N       4758    0.136885683    1.989281419    1.052855880
  478 SER   H       4759    0.096004570    2.038125886    0.975752328
  478 SER   CA      4760    0.089316674    2.039296766    1.182647091
  478 SER   CB      4761    0.000868934    2.162687302    1.163649903
  478 SER   OG      4762   -0.024064602    2.224293116    1.290276675
  478 SER   HG      4763   -0.121919973    2.244215543    1.285033176
  478 SER   C       4764    0.020590804    1.935619583    1.271746384
  478 SER   O       4765   -0.087415683    1.883694493    1.244097759
  479 LEU   N       4766    0.071723570    1.934538451    1.394531215
  479 LEU   H       4767    0.131227085    2.006211820    1.430885364
  479 LEU   CA      4768    0.034142188    1.834247568    1.495233431
  479 LEU   CB      4769    0.120596774    1.856904381    1.619421375
  479 LEU   CG      4770    0.269791691    1.828817492    1.600340057
  479 LEU   CD1     4771    0.338489889    1.843395381    1.736270798
  479 LEU   CD2     4772    0.302455630    1.697707855    1.528529520
  479 LEU   C       4773    7.682134368    1.842984714    1.533225557
  479 LEU   O       4774    7.623672030    1.734768378    1.532549018
  480 GLU   N       4775    7.618825403    1.958904914    1.548933584
  480 GLU   H       4776    7.666877952    2.046303510    1.541577528
  480 GLU   CA      4777    7.474949065    1.977472505    1.572746018
  480 GLU   CB      4778    7.446847771    2.126277065    1.594645817
  480 GLU   CG      4779    7.302728788    2.152076966    1.639066612
  480 GLU   CD      4780    7.248512688    2.294454088    1.624823437
  480 GLU   OE1     4781    7.124645578    2.306838073    1.613480605
  480 GLU   OE2     4782    7.325851772    2.390213179    1.646647512
  480 GLU   C       4783    7.386447542    1.925686787    1.459206617
  480 GLU   O       4784    7.316107516    1.826405456    1.477222755
  481 GLU   N       4785    7.424856847    1.955739962    1.335474406
  481 GLU   H       4786    7.485885432    2.034361664    1.325765350
  481 GLU   CA      4787    7.352063416    1.902773237    1.219260546
  481 GLU   CB      4788    7.383881496    1.990908428    1.098295381
  481 GLU   CG      4789    7.341851815    2.137104419    1.114845941
  481 GLU   CD      4790    7.450907381    2.232306412    1.164404055
  481 GLU   OE1     4791    7.501680323    2.217250639    1.277638659
  481 GLU   OE2     4792    7.491109500    2.317736199    1.082485638
  481 GLU   C       4793    7.366391980    1.751273169    1.203400430
  481 GLU   O       4794    7.263038646    1.688720104    1.180235989
  482 LEU   N       4795    7.484878723    1.703321168    1.240187629
  482 LEU   H       4796    7.562274870    1.755191160    1.276511081
  482 LEU   CA      4797    7.501432623    1.557302724    1.243904930
  482 LEU   CB      4798    7.647828140    1.512821156    1.245373419
  482 LEU   CG      4799    7.731873619    1.555894047    1.124993461
  482 LEU   CD1     4800    7.874812017    1.502401211    1.135775490
  482 LEU   CD2     4801    7.662010418    1.499746372    1.000998735
  482 LEU   C       4802    7.414179118    1.477854542    1.341283002
  482 LEU   O       4803    7.356413150    1.376278189    1.302914330
  483 SER   N       4804    7.404060050    1.540526279    1.458149118
  483 SER   H       4805    7.460262036    1.619257251    1.483503061
  483 SER   CA      4806    7.314825348    1.486684867    1.561818202
  483 SER   CB      4807    7.344197451    1.558962541    1.693429124
  483 SER   OG      4808    7.332469491    1.456974462    1.792966186
  483 SER   HG      4809    7.324321854    1.371449475    1.741778560
  483 SER   C       4810    7.163064591    1.497119961    1.545405731
  483 SER   O       4811    7.094235477    1.405056977    1.589209835
  484 GLU   N       4812    7.120165106    1.602769546    1.476929466
  484 GLU   H       4813    7.173515536    1.686748739    1.466865740
  484 GLU   CA      4814    6.983197811    1.613949650    1.424698642
  484 GLU   CB      4815    6.952529818    1.759259327    1.387868668
  484 GLU   CG      4816    6.962753708    1.851879727    1.509214856
  484 GLU   CD      4817    6.864498260    1.803819174    1.616182127
  484 GLU   OE1     4818    6.894475429    1.773504411    1.733682885
  484 GLU   OE2     4819    6.744387116    1.821052625    1.586158735
  484 GLU   C       4820    6.960915573    1.516623692    1.308750914
  484 GLU   O       4821    6.855559702    1.453542333    1.301590498
  485 LEU   N       4822    7.056188869    1.500532321    1.217355294
  485 LEU   H       4823    7.138822722    1.556297275    1.209417508
  485 LEU   CA      4824    7.041961461    1.402704710    1.108541234
  485 LEU   CB      4825    7.175306546    1.413270552    1.034238010
  485 LEU   CG      4826    7.177553671    1.346828626    0.896441553
  485 LEU   CD1     4827    7.091158625    1.422512261    0.795362379
  485 LEU   CD2     4828    7.325441270    1.345034095    0.857290593
  485 LEU   C       4829    7.025494411    1.261540833    1.165229842
  485 LEU   O       4830    6.922326520    1.197562355    1.145380119
  486 TRP   N       4831    7.129696844    1.219730540    1.236532240
  486 TRP   H       4832    7.222844058    1.256137811    1.236397240
  486 TRP   CA      4833    7.136395638    1.080937950    1.284516061
  486 TRP   CB      4834    7.280314732    1.029705258    1.293172161
  486 TRP   CG      4835    7.357705204    1.023610209    1.161315208
  486 TRP   CD1     4836    7.315120917    0.996605195    1.038239679
  486 TRP   HD1     4837    7.224029807    0.944891158    1.008087914
  486 TRP   CD2     4838    7.492329908    1.057267667    1.153154078
  486 TRP   NE1     4839    7.413433518    1.020290338    0.951832976
  486 TRP   HE1     4840    7.405634132    0.996387710    0.855045142
  486 TRP   CE2     4841    7.523468430    1.055596163    1.017693160
  486 TRP   CE3     4842    7.590552234    1.090607199    1.245693013
  486 TRP   HE3     4843    7.571132411    1.081177597    1.352534083
  486 TRP   CZ2     4844    7.652024796    1.091518838    0.978877581
  486 TRP   HZ2     4845    7.685279136    1.070938513    0.877125109
  486 TRP   CZ3     4846    7.720030088    1.124285815    1.207976897
  486 TRP   HZ3     4847    7.796848881    1.152075975    1.280148153
  486 TRP   CH2     4848    7.749140225    1.126249470    1.072068266
  486 TRP   HH2     4849    7.845161153    1.162654894    1.035496509
  486 TRP   C       4850    7.053188463    1.059291654    1.411084127
  486 TRP   O       4851    7.077851341    1.112523767    1.519191294
  487 ARG   N       4852    6.930741182    1.015998851    1.382369105
  487 ARG   H       4853    6.897621670    1.016835282    1.288016327
  487 ARG   CA      4854    6.836863791    0.967813168    1.484720986
  487 ARG   CB      4855    6.714305190    1.058033859    1.500507827
  487 ARG   CG      4856    6.616929628    1.083853218    1.385350157
  487 ARG   CD      4857    6.536107307    1.209050283    1.420028196
  487 ARG   NE      4858    6.454305597    1.259077116    1.308591629
  487 ARG   HE      4859    6.357299277    1.257968995    1.332888057
  487 ARG   CZ      4860    6.489620831    1.315652484    1.192362631
  487 ARG   NH1     4861    6.619191962    1.343231454    1.172192888
  487 ARG   HH11    4862    6.647579007    1.389700442    1.088314318
  487 ARG   HH12    4863    6.689493949    1.329241473    1.241926165
  487 ARG   NH2     4864    6.400674476    1.313895890    1.092140906
  487 ARG   HH21    4865    6.411154978    1.360103349    1.004068457
  487 ARG   HH22    4866    6.313291048    1.267006530    1.105058753
  487 ARG   C       4867    6.795508354    0.820653337    1.478176335
  487 ARG   O       4868    6.826371493    0.750955958    1.381648260
  488 PHE   N       4869    6.722717455    0.783649153    1.583170436
  488 PHE   H       4870    6.715447773    0.841785310    1.664222139
  488 PHE   CA      4871    6.650993069    0.655334381    1.584463960
  488 PHE   CB      4872    6.592435430    0.641305977    1.725129949
  488 PHE   CG      4873    6.658727309    0.520220039    1.791104951
  488 PHE   CD1     4874    6.590634917    0.399496029    1.801489123
  488 PHE   HD1     4875    6.481824154    0.393629710    1.803988186
  488 PHE   CD2     4876    6.796890813    0.521414155    1.806251671
  488 PHE   HD2     4877    6.856455003    0.612683275    1.804823472
  488 PHE   CE1     4878    6.660535926    0.281116342    1.821924889
  488 PHE   HE1     4879    6.608360547    0.189108659    1.848256946
  488 PHE   CE2     4880    6.870392058    0.404885726    1.824599667
  488 PHE   HE2     4881    6.974151151    0.414691606    1.856520767
  488 PHE   CZ      4882    6.799320231    0.285483907    1.828177476
  488 PHE   HZ      4883    6.848227995    0.192599460    1.857530014
  488 PHE   C       4884    6.541519713    0.629909842    1.480630990
  488 PHE   O       4885    6.466844822    0.726379347    1.464889142
  489 PRO   N       4886    6.507613161    0.507021370    1.442711904
  489 PRO   CA      4887    6.398793987    0.487927881    1.345728474
  489 PRO   CB      4888    6.377953657    0.336631218    1.336360013
  489 PRO   CG      4889    6.521924800    0.287390223    1.352489208
  489 PRO   CD      4890    6.579749318    0.380055340    1.459649387
  489 PRO   C       4891    6.270028010    0.546333219    1.404185806
  489 PRO   O       4892    6.245325924    0.531222438    1.523738684
  490 VAL   N       4893    6.189988083    0.610985751    1.319902194
  490 VAL   H       4894    6.178816112    0.577212907    1.226438486
  490 VAL   CA      4895    6.081879114    0.698317205    1.367820573
  490 VAL   CB      4896    5.992162912    0.750760275    1.255508149
  490 VAL   CG1     4897    5.900727068    0.864420691    1.301676128
  490 VAL   CG2     4898    6.072819319    0.788216354    1.130994144
  490 VAL   C       4899    5.992495543    0.632974690    1.473429663
  490 VAL   O       4900    5.978625449    0.700731877    1.575148440
  491 GLU   N       4901    5.945574904    0.509760000    1.455945953
  491 GLU   H       4902    5.955936765    0.440818561    1.384247692
  491 GLU   CA      4903    5.846007376    0.442646414    1.540765732
  491 GLU   CB      4904    5.814845443    0.303657666    1.484898579
  491 GLU   CG      4905    5.675152528    0.253293332    1.521695970
  491 GLU   CD      4906    5.656442442    0.109699393    1.472315721
  491 GLU   OE1     4907    5.696192807    0.015746596    1.544550486
  491 GLU   OE2     4908    5.589563012    0.085562282    1.369521154
  491 GLU   C       4909    5.906130751    0.419114675    1.679489111
  491 GLU   O       4910    5.843779863    0.464895215    1.775130085
  492 LEU   N       4911    6.034391059    0.386969322    1.693872045
  492 LEU   H       4912    6.102699884    0.383949482    1.620886957
  492 LEU   CA      4913    6.105902873    0.360014348    1.819455722
  492 LEU   CB      4914    6.231710812    0.276325937    1.795373343
  492 LEU   CG      4915    6.205577276    0.155033048    1.705836577
  492 LEU   CD1     4916    6.332312249    0.080646659    1.663245992
  492 LEU   CD2     4917    6.104405358    0.061847563    1.772852588
  492 LEU   C       4918    6.128390221    0.492227937    1.893125490
  492 LEU   O       4919    6.151920134    0.486855502    2.013743310
  493 LEU   N       4920    6.142386381    0.596761116    1.812094573
  493 LEU   H       4921    6.137897051    0.596653060    1.712187995
  493 LEU   CA      4922    6.161405076    0.733901566    1.861481826
  493 LEU   CB      4923    6.225861604    0.824814091    1.756669264
  493 LEU   CG      4924    6.280007057    0.956835375    1.811888206
  493 LEU   CD1     4925    6.422165857    0.933020082    1.863162698
  493 LEU   CD2     4926    6.280901186    1.061263421    1.700070941
  493 LEU   C       4927    6.043996893    0.795502178    1.937822776
  493 LEU   O       4928    6.056768578    0.823297224    2.056958817
  494 GLN   N       4929    5.928752539    0.794368605    1.871435492
  494 GLN   H       4930    5.929022890    0.721257462    1.803209859
  494 GLN   CA      4931    5.804069794    0.851443752    1.924406278
  494 GLN   CB      4932    5.728224745    0.899954728    1.800681046
  494 GLN   CG      4933    5.790630478    1.004398588    1.707898571
  494 GLN   CD      4934    5.689327982    1.075166473    1.617703694
  494 GLN   OE1     4935    5.694815448    1.062780701    1.495451679
  494 GLN   NE2     4936    5.594777567    1.134769602    1.689776554
  494 GLN   HE21    4937    5.519114165    1.184012142    1.646760705
  494 GLN   HE22    4938    5.601203114    1.132585246    1.789546240
  494 GLN   C       4939    5.721733187    0.751366987    2.005758909
  494 GLN   O       4940    5.737741080    0.629732158    1.996938920
  495 ASP   N       4941    5.640396831    0.813114941    2.090957436
  495 ASP   H       4942    5.647585930    0.911156145    2.109297869
  495 ASP   CA      4943    5.533396487    0.748041865    2.167934915
  495 ASP   CB      4944    5.543190311    0.779531674    2.317327508
  495 ASP   CG      4945    5.669091573    0.717111033    2.377806241
  495 ASP   OD1     4946    5.775522406    0.779418935    2.398150717
  495 ASP   OD2     4947    5.657476474    0.595546912    2.404495896
  495 ASP   C       4948    5.399786236    0.818057369    2.142426594
  495 ASP   O1      4949    5.298621824    0.745358671    2.152622295
  495 ASP   O2      4950    5.390624145    0.942718520    2.143286195
  496 FADO  C9A     4951    7.713950746    8.195612706   11.140768325
  496 FADO  N10     4952    7.753642450    8.288733852   11.237491538
  496 FADO  C10     4953    0.030137056    8.404603111   11.207010172
  496 FADO  N1      4954    0.101270777    8.472163955   11.306902206
  496 FADO  C2      4955    0.185602315    0.052451710   11.265523184
  496 FADO  O2      4956    0.261615897    0.096047651   11.351845901
  496 FADO  N3      4957    0.186774414    0.099113711   11.133528417
  496 FADO  H3      4958    0.254390552    0.169544283   11.111862849
  496 FADO  C4      4959    0.116541982    0.027672148   11.035728457
  496 FADO  O4      4960    0.111764216    0.065451759   10.918771400
  496 FADO  C4X     4961    0.039510641    8.441802332   11.073400310
  496 FADO  N5      4962   -0.014549985    8.356453541   10.976461957
  496 FADO  C5X     4963   -0.070049227    8.231601464   11.007037081
  496 FADO  C6      4964    7.707264718    8.143746317   10.900939143
  496 FADO  H6      4965    7.732910251    8.167161645   10.797610717
  496 FADO  C7      4966    7.661787445    8.015517608   10.929468277
  496 FADO  C7M     4967    7.607287973    7.912355057   10.830491422
  496 FADO  C8      4968    7.659208562    7.975133572   11.062448961
  496 FADO  C8M     4969    7.601356923    7.839507581   11.103288913
  496 FADO  C9      4970    7.691509779    8.060950286   11.166912879
  496 FADO  H9      4971    7.726740680    8.016995740   11.260234606
  496 FADO  C1'     4972    7.704707639    8.270702483    0.054956228
  496 FADO  C2'     4973    7.785307430    8.215909248    0.172912869
  496 FADO  O2'     4974    7.854162603    8.095236516    0.139003015
  496 FADO  HB      4975    7.868276504    8.064292670    0.233044332
  496 FADO  C3'     4976    7.706606702    8.195662357    0.302558867
  496 FADO  O3'     4977    7.637457882    8.317605081    0.330831313
  496 FADO  HG      4978    7.585868138    8.343691628    0.249224531
  496 FADO  C4'     4979    0.007192708    8.152905623    0.413304083
  496 FADO  O4'     4980    0.047631115    8.017182576    0.393449740
  496 FADO  HD      4981    0.066091845    7.982640862    0.485471411
  496 FADO  C5'     4982    7.759053180    8.190512396    0.554906590
  496 FADO  O5'     4983    0.058499435    8.138034323    0.647603320
  496 FADO  P       4984    0.043722980    8.088735230    0.800151655
  496 FADO  O3P     4985   -0.039201020    7.950737956    0.799065678
  496 FADO  O1P     4986    0.178402722    8.057157223    0.852743725
  496 FADO  O2P     4987   -0.050633672    8.177360611    0.871890608
  496 FADO  PA      4988    0.026798148    7.808816860    0.761388159
  496 FADO  O1A     4989    0.120824478    7.824996680    0.648257863
  496 FADO  O2A     4990   -0.088434775    7.715960667    0.759810474
  496 FADO  O5B     4991    0.114141956    7.771460564    0.891362017
  496 FADO  C5B     4992    0.033646824    7.724094228    1.000319587
  496 FADO  C4B     4993    0.115920229    7.712934195    1.127647915
  496 FADO  O4B     4994    0.022656991    7.662594910    1.224402787
  496 FADO  C1B     4995    0.107746931    7.561721468    1.280742387
  496 FADO  N9A     4996    0.032727790    7.480975572    1.379503943
  496 FADO  C4A     4997    0.049684541    7.470830908    1.511015548
  496 FADO  N3A     4998    0.116903651    7.546192523    1.599089952
  496 FADO  C2A     4999    0.084584839    7.535965288    1.726653588
  496 FADO  H2A     5000    0.133828840    7.605830199    1.794274722
  496 FADO  N1A     5001    7.783436489    7.461197374    1.775709040
  496 FADO  C6A     5002    7.705528849    7.389461630    1.693626926
  496 FADO  N6A     5003    7.608412420    7.315707651    1.746695674
  496 FADO  H61     5004    7.608959091    7.304674307    1.846080506
  496 FADO  H62     5005    7.516826267    7.300444040    1.709560124
  496 FADO  C5A     5006    7.739821580    7.394543567    1.559019062
  496 FADO  N7A     5007    7.662184504    7.362803534    1.455810875
  496 FADO  C8A     5008    7.717832540    7.415083696    1.346923919
  496 FADO  H8      5009    7.668723593    7.425977709    1.250229809
  496 FADO  C2B     5010    0.167240644    7.488393366    1.161636198
  496 FADO  O2B     5011    0.258600188    7.382403893    1.193511386
  496 FADO  H2B     5012    0.344582607    7.416567329    1.231458063
  496 FADO  C3B     5013    0.230570302    7.615306061    1.106954244
  496 FADO  O3B     5014    0.358381348    7.647227161    1.163869807
  496 FADO  H3B     5015    0.421029431    7.667791414    1.088679834
  497 EDSR  CD1     5016    7.175499008    0.457094442   10.865754561
  497 EDSR  HD1     5017    7.159225492    0.351931649   10.889316161
  497 EDSR  CE1     5018    7.123688899    0.549119097   10.956120656
  497 EDSR  OE1     5019    7.156601573    0.540238051   11.087775860
  497 EDSR  HE1     5020    7.217674338    0.462010266   11.099999133
  497 EDSR  dHE1    5021    7.106056382    0.518394412   11.059205460
  497 EDSR  CZ      5022    7.076918734    0.673886820   10.916551210
  497 EDSR  OH      5023    7.046852190    0.758541908   11.018647356
  497 EDSR  H       5024    6.983879817    0.821555792   10.973224311
  497 EDSR  CE2     5025    7.089613843    0.709581068   10.782813201
  497 EDSR  HE2     5026    7.046210497    0.800588652   10.741412762
  497 EDSR  CD2     5027    7.156844409    0.625613990   10.694753748
  497 EDSR  HD2     5028    7.161309563    0.661671316   10.591978374
  497 EDSR  CG      5029    7.196328956    0.498456050   10.734685899
  497 EDSR  CB      5030    7.273796009    0.407994774   10.638640415
  497 EDSR  CM      5031    7.511272368    0.475570132   10.682542959
  497 EDSR  OM1     5032    7.582186410    0.504062105   10.583626394
  497 EDSR  OM2     5033    7.538556120    0.518422284   10.796759574
  497 EDSR  CA      5034    7.415150505    0.357403572   10.668177270
  497 EDSR  N       5035    7.424761878    0.272102166   10.787513821
  497 EDSR  HN1     5036    7.372577335    0.309915486   10.863984830
  497 EDSR  HN2     5037    7.519059260    0.271506537   10.820806115
  497 EDSR  CH4     5038    7.384951486    0.134561070   10.754221829
  498 NA+   NA      5039    6.856780595    7.797026951   10.576556765
  499 NA+   NA      5040    7.060014670    1.211547019    1.731445516
  500 NA+   NA      5041    2.360715619    3.371275507    5.498946040
  501 NA+   NA      5042    6.058684127    2.818847590    1.759848518
  502 NA+   NA      5043    2.038388156    3.545766935   11.236763110
  503 NA+   NA      5044    0.240720337    1.148745179    8.053879490
  504 NA+   NA      5045    6.317977549    6.048994082   10.944214457
  505 NA+   NA      5046    3.473747683    6.277477842    8.365327422
  506 NA+   NA      5047    4.359441269    4.547043029    0.350003514
  507 NA+   NA      5048    4.107861641    1.875825990    1.029846312
  508 NA+   NA      5049    5.933521076    0.769319472    7.369483357
  509 NA+   NA      5050    4.579587182    1.538161513    2.385090193
  510 NA+   NA      5051    6.813862752    4.629086376   10.029321777
  511 NA+   NA      5052    5.257228865    8.372121324   10.046794407
  512 NA+   NA      5053    2.688506798    0.930013131    7.671931631
  513 CL-   CL      5054    0.667794753    5.539759043    1.101127748
    1 SOLV  OW      5055    3.568346438    2.125363367    6.194554129
    1 SOLV  HW1     5056    3.592861892    2.222054749    6.201613245
    1 SOLV  HW2     5057    3.564083265    2.085289631    6.286074675
    2 SOLV  OW      5058    5.383960806    3.020147511    5.796597681
    2 SOLV  HW1     5059    5.429249725    3.031558493    5.885021639
    2 SOLV  HW2     5060    5.293576804    3.062824071    5.799686641
    3 SOLV  OW      5061    5.104650811    7.419247728    6.487912261
    3 SOLV  HW1     5062    5.171584854    7.469809525    6.542349085
    3 SOLV  HW2     5063    5.036922831    7.482831982    6.450898157
    4 SOLV  OW      5064    2.891152236    0.075276167    4.508251415
    4 SOLV  HW1     5065    2.842026199    0.112274036    4.429398081
    4 SOLV  HW2     5066    2.985296109    0.054158817    4.481963314
    5 SOLV  OW      5067    5.242785886    2.252494205    9.008958034
    5 SOLV  HW1     5068    5.257860893    2.294100024    9.098634169
    5 SOLV  HW2     5069    5.146206561    2.228481339    8.999164250
    6 SOLV  OW      5070    0.754374609    0.160161001    4.336246270
    6 SOLV  HW1     5071    0.702200144    0.230094745    4.385104562
    6 SOLV  HW2     5072    0.698123116    0.078217180    4.325244178
    7 SOLV  OW      5073    5.060451945    1.212762157    2.182123110
    7 SOLV  HW1     5074    5.075862646    1.141881322    2.113286720
    7 SOLV  HW2     5075    5.142369204    1.269509144    2.190453715
    8 SOLV  OW      5076    5.100335423    6.313782554    0.656500966
    8 SOLV  HW1     5077    5.066935516    6.348396491    0.568828982
    8 SOLV  HW2     5078    5.100467984    6.213793596    0.654993680
    9 SOLV  OW      5079    4.235722513    4.322636319    5.773086688
    9 SOLV  HW1     5080    4.303255943    4.254344001    5.745239802
    9 SOLV  HW2     5081    4.269162236    4.413977097    5.749878486
   10 SOLV  OW      5082    1.533480441    0.553560855    3.433487242
   10 SOLV  HW1     5083    1.506903615    0.553301098    3.337083633
   10 SOLV  HW2     5084    1.621271873    0.506843627    3.443986747
   11 SOLV  OW      5085    3.859071945    3.560942807   10.054296867
   11 SOLV  HW1     5086    3.935203009    3.536722993    9.994150975
   11 SOLV  HW2     5087    3.852278667    3.660484490   10.061034355
   12 SOLV  OW      5088    5.266669052    4.271582186    4.962926359
   12 SOLV  HW1     5089    5.221186299    4.291113487    4.876036390
   12 SOLV  HW2     5090    5.340261190    4.337674848    4.977622995
   13 SOLV  OW      5091    7.363930992    8.085324860    5.623885406
   13 SOLV  HW1     5092    7.457400735    8.120300062    5.617545840
   13 SOLV  HW2     5093    7.314389957    8.107177172    5.539813076
   14 SOLV  OW      5094    1.045216882    2.489910848    7.107554215
   14 SOLV  HW1     5095    1.127541480    2.434318883    7.096054303
   14 SOLV  HW2     5096    0.980671023    2.469513609    7.033948487
   15 SOLV  OW      5097    2.421517679    1.547709060    2.569409107
   15 SOLV  HW1     5098    2.469892696    1.607860435    2.505834390
   15 SOLV  HW2     5099    2.413216400    1.456510261    2.529235711
   16 SOLV  OW      5100    4.591402469    0.022416311    2.902439716
   16 SOLV  HW1     5101    4.628007683   -0.070395466    2.909229418
   16 SOLV  HW2     5102    4.564327823    0.054297621    2.993272423
   17 SOLV  OW      5103    4.568322060    0.454555377    7.801217939
   17 SOLV  HW1     5104    4.576854368    0.533896874    7.861485543
   17 SOLV  HW2     5105    4.649863810    0.397298590    7.809743332
   18 SOLV  OW      5106    4.996396098    6.480935391   10.024521051
   18 SOLV  HW1     5107    4.995276243    6.579269839   10.006379377
   18 SOLV  HW2     5108    5.071241605    6.459466458   10.087269049
   19 SOLV  OW      5109    5.807755815    3.512582334   10.779264673
   19 SOLV  HW1     5110    5.904266594    3.536776399   10.769245464
   19 SOLV  HW2     5111    5.772412196    3.551099432   10.864513185
   20 SOLV  OW      5112    4.362650933    8.142907686    3.590673681
   20 SOLV  HW1     5113    4.409555618    8.123819308    3.504443418
   20 SOLV  HW2     5114    4.373970361    8.065267696    3.652673401
   21 SOLV  OW      5115    3.760757882    3.390377714    7.286195043
   21 SOLV  HW1     5116    3.762727463    3.471457884    7.227695555
   21 SOLV  HW2     5117    3.688386450    3.400298337    7.354488314
   22 SOLV  OW      5118    4.897369638    0.863686890   10.530188198
   22 SOLV  HW1     5119    4.967964608    0.902960969   10.471247933
   22 SOLV  HW2     5120    4.928276634    0.775069932   10.564711536
   23 SOLV  OW      5121    4.111068136    3.701616093    2.480408890
   23 SOLV  HW1     5122    4.011189328    3.705900486    2.477973199
   23 SOLV  HW2     5123    4.144404862    3.747560188    2.562736707
   24 SOLV  OW      5124    4.734170745    0.468424162    9.040152324
   24 SOLV  HW1     5125    4.674107704    0.511864557    8.973029930
   24 SOLV  HW2     5126    4.808022283    0.420508341    8.992717156
   25 SOLV  OW      5127    0.646255080    1.514802085    5.713450417
   25 SOLV  HW1     5128    0.563932269    1.524463189    5.657506783
   25 SOLV  HW2     5129    0.665314847    1.417753432    5.728226685
   26 SOLV  OW      5130    5.173328652    5.000927488    3.545257685
   26 SOLV  HW1     5131    5.182105816    5.063466751    3.467721378
   26 SOLV  HW2     5132    5.171167620    5.053421912    3.630344251
   27 SOLV  OW      5133    1.094599934    5.703978491    6.425705831
   27 SOLV  HW1     5134    1.000323262    5.677500847    6.445976708
   27 SOLV  HW2     5135    1.153485661    5.679064639    6.502594115
   28 SOLV  OW      5136    3.300723036    1.469395626    5.500951223
   28 SOLV  HW1     5137    3.238495864    1.436388515    5.571932910
   28 SOLV  HW2     5138    3.334984352    1.559910163    5.526117323
   29 SOLV  OW      5139    7.212758350    7.836214768    4.622727915
   29 SOLV  HW1     5140    7.205833226    7.927411482    4.582289635
   29 SOLV  HW2     5141    7.126274231    7.787577312    4.610280049
   30 SOLV  OW      5142    5.696121629    7.275605765    8.215389037
   30 SOLV  HW1     5143    5.704132276    7.370988941    8.244336227
   30 SOLV  HW2     5144    5.702487660    7.215864113    8.295329325
   31 SOLV  OW      5145    1.819266856    4.110464245    5.662808273
   31 SOLV  HW1     5146    1.903467218    4.136229731    5.615411013
   31 SOLV  HW2     5147    1.741587855    4.120609459    5.600654296
   32 SOLV  OW      5148    4.258613617    3.526940892    2.009400085
   32 SOLV  HW1     5149    4.358014156    3.528278185    2.020254596
   32 SOLV  HW2     5150    4.230466800    3.602860001    1.950713319
   33 SOLV  OW      5151    2.905433546    4.590910605    2.683950219
   33 SOLV  HW1     5152    2.851012695    4.596366590    2.600232417
   33 SOLV  HW2     5153    2.877397832    4.510757648    2.736766985
   34 SOLV  OW      5154    3.343707156    4.416057066   10.491714373
   34 SOLV  HW1     5155    3.267787570    4.399647150   10.428730459
   34 SOLV  HW2     5156    3.427044679    4.374801486   10.454932192
   35 SOLV  OW      5157    0.206322116    1.322524633    4.106641432
   35 SOLV  HW1     5158    0.153287703    1.238294707    4.097012634
   35 SOLV  HW2     5159    0.250368677    1.324103445    4.196404828
   36 SOLV  OW      5160    5.988170482    0.968644861    3.801585024
   36 SOLV  HW1     5161    6.079351877    0.928686460    3.811037630
   36 SOLV  HW2     5162    5.920895380    0.908859638    3.845172344
   37 SOLV  OW      5163    2.375980090    4.831314642    2.403652452
   37 SOLV  HW1     5164    2.420088833    4.808824559    2.490535745
   37 SOLV  HW2     5165    2.320634411    4.913859897    2.414752058
   38 SOLV  OW      5166    5.715915191    1.345579173    4.652660969
   38 SOLV  HW1     5167    5.705024679    1.367341958    4.555666794
   38 SOLV  HW2     5168    5.697564781    1.248369587    4.667276065
   39 SOLV  OW      5169    4.264392898    4.685675799    2.294544437
   39 SOLV  HW1     5170    4.350788147    4.635632325    2.300161832
   39 SOLV  HW2     5171    4.190421435    4.628576070    2.330152344
   40 SOLV  OW      5172    5.616803377    3.598562257    9.074714286
   40 SOLV  HW1     5173    5.704378801    3.558825406    9.047299655
   40 SOLV  HW2     5174    5.562202520    3.529446439    9.122062193
   41 SOLV  OW      5175    3.869764569    4.467073052    0.679045349
   41 SOLV  HW1     5176    3.830937765    4.389158613    0.728258409
   41 SOLV  HW2     5177    3.801028553    4.539305963    0.671442757
   42 SOLV  OW      5178    2.617581944    3.060882623    8.810314789
   42 SOLV  HW1     5179    2.616599895    3.152652556    8.850030897
   42 SOLV  HW2     5180    2.545469197    3.005674513    8.852169994
   43 SOLV  OW      5181    0.221128813    5.270955348    2.630674972
   43 SOLV  HW1     5182    0.211398270    5.328185968    2.712099896
   43 SOLV  HW2     5183    0.151952362    5.296855540    2.563266713
   44 SOLV  OW      5184    6.764390667    3.016363799    7.122581777
   44 SOLV  HW1     5185    6.796326203    3.110766356    7.114313399
   44 SOLV  HW2     5186    6.829272100    2.955146809    7.077383219
   45 SOLV  OW      5187    5.342839217    8.470222861    7.322404481
   45 SOLV  HW1     5188    5.244575699    8.456662043    7.335071932
   45 SOLV  HW2     5189    5.370467233    8.433042628    7.233779536
   46 SOLV  OW      5190    7.172984604    4.472679718    8.987396355
   46 SOLV  HW1     5191    7.241035463    4.541442914    9.012709798
   46 SOLV  HW2     5192    7.123886939    4.502875986    8.905679368
   47 SOLV  OW      5193    5.323289081    5.726032266    3.665125558
   47 SOLV  HW1     5194    5.224124815    5.722727061    3.677598220
   47 SOLV  HW2     5195    5.352031946    5.820841567    3.651522074
   48 SOLV  OW      5196    5.796889383    8.216534991    7.221992091
   48 SOLV  HW1     5197    5.896567562    8.219338860    7.229505634
   48 SOLV  HW2     5198    5.768245344    8.265961317    7.139915329
   49 SOLV  OW      5199    3.167341324    1.478940619    5.990716684
   49 SOLV  HW1     5200    3.083677644    1.484492210    6.045210729
   49 SOLV  HW2     5201    3.216484766    1.565863252    5.996142151
   50 SOLV  OW      5202    5.636412879    2.693928300    8.080992375
   50 SOLV  HW1     5203    5.547192602    2.711241110    8.039278075
   50 SOLV  HW2     5204    5.704219299    2.677963989    8.009246317
   51 SOLV  OW      5205    3.071283661    4.238901143    1.311881123
   51 SOLV  HW1     5206    3.013817482    4.268248639    1.388277667
   51 SOLV  HW2     5207    3.090467823    4.317136972    1.252625966
   52 SOLV  OW      5208    4.899333497    3.067982032    9.081960084
   52 SOLV  HW1     5209    4.963997075    2.991757984    9.079031581
   52 SOLV  HW2     5210    4.913583336    3.120579690    9.165807824
   53 SOLV  OW      5211    6.900764063    0.216106423    4.339234616
   53 SOLV  HW1     5212    6.892348104    0.194531646    4.436516324
   53 SOLV  HW2     5213    6.980489356    0.169045215    4.301430392
   54 SOLV  OW      5214    6.511516234    1.232100100    6.355097510
   54 SOLV  HW1     5215    6.482924289    1.234794952    6.450885283
   54 SOLV  HW2     5216    6.596676233    1.180282310    6.347176270
   55 SOLV  OW      5217    7.632077948    2.987527951    2.734055443
   55 SOLV  HW1     5218    7.651544905    3.001033683    2.636902482
   55 SOLV  HW2     5219    7.712502725    3.012553622    2.787959162
   56 SOLV  OW      5220    1.221725884    0.554437702    4.128115372
   56 SOLV  HW1     5221    1.172660048    0.632654874    4.166517075
   56 SOLV  HW2     5222    1.163946542    0.508798486    4.060449620
   57 SOLV  OW      5223    0.809268841    1.123929429    4.947198321
   57 SOLV  HW1     5224    0.716503389    1.111806648    4.911875564
   57 SOLV  HW2     5225    0.873383577    1.071465285    4.891190314
   58 SOLV  OW      5226    5.617891999    2.755136945    6.709605873
   58 SOLV  HW1     5227    5.645303770    2.684244905    6.774590363
   58 SOLV  HW2     5228    5.540934574    2.806800955    6.747135439
   59 SOLV  OW      5229    3.697005066    7.107857118    4.163028525
   59 SOLV  HW1     5230    3.638831736    7.063095940    4.095114340
   59 SOLV  HW2     5231    3.684890748    7.206948308    4.157176764
   60 SOLV  OW      5232    3.783277052    2.741833154    3.634747853
   60 SOLV  HW1     5233    3.829631227    2.766094930    3.719969364
   60 SOLV  HW2     5234    3.781487716    2.821246535    3.573999357
   61 SOLV  OW      5235    5.428605278    3.422655620    8.739395091
   61 SOLV  HW1     5236    5.503942167    3.389897538    8.682374280
   61 SOLV  HW2     5237    5.457921302    3.503786573    8.789975724
   62 SOLV  OW      5238    5.866537233    7.734240792    1.775998063
   62 SOLV  HW1     5239    5.931926201    7.668964179    1.814251350
   62 SOLV  HW2     5240    5.833515698    7.794703304    1.848482148
   63 SOLV  OW      5241    0.969059889    8.078847547    6.269525522
   63 SOLV  HW1     5242    0.961391553    7.979328454    6.263425329
   63 SOLV  HW2     5243    0.908840624    8.112545269    6.341900530
   64 SOLV  OW      5244    6.993428008    2.493856209    2.793932517
   64 SOLV  HW1     5245    7.027498111    2.587833427    2.791177583
   64 SOLV  HW2     5246    6.897197729    2.492477670    2.766768464
   65 SOLV  OW      5247    5.182715693    3.271787767    2.491690409
   65 SOLV  HW1     5248    5.202722163    3.197112968    2.428259459
   65 SOLV  HW2     5249    5.203244778    3.359243266    2.447757381
   66 SOLV  OW      5250    0.219035224    4.264568370    2.189931339
   66 SOLV  HW1     5251    0.278991557    4.187906585    2.212915665
   66 SOLV  HW2     5252    0.138995277    4.230634166    2.140513477
   67 SOLV  OW      5253    1.849097389    1.341621295    8.910650408
   67 SOLV  HW1     5254    1.784966797    1.380468246    8.844482167
   67 SOLV  HW2     5255    1.818095264    1.250428337    8.937535033
   68 SOLV  OW      5256    0.012588765    2.559890697    5.956096786
   68 SOLV  HW1     5257   -0.048078777    2.503751321    6.012380882
   68 SOLV  HW2     5258    0.106368325    2.551764417    5.989852176
   69 SOLV  OW      5259    0.301480329    6.363323202    0.716911324
   69 SOLV  HW1     5260    0.363245295    6.440851641    0.703701529
   69 SOLV  HW2     5261    0.338254552    6.283036491    0.669988221
   70 SOLV  OW      5262    4.729767619    8.314061138    8.738711067
   70 SOLV  HW1     5263    4.818700125    8.301913009    8.782796207
   70 SOLV  HW2     5264    4.742976996    8.330280021    8.640922718
   71 SOLV  OW      5265    5.079678784    3.046407002   10.869181016
   71 SOLV  HW1     5266    5.079654704    3.010484381   10.775855696
   71 SOLV  HW2     5267    5.006212770    3.003250266   10.921528811
   72 SOLV  OW      5268    7.262545524    4.575484883    7.369632463
   72 SOLV  HW1     5269    7.166361617    4.595544283    7.388242274
   72 SOLV  HW2     5270    7.306648783    4.656539066    7.331094623
   73 SOLV  OW      5271    0.214285109    7.446382455    3.957535974
   73 SOLV  HW1     5272    0.191941743    7.348959961    3.954424842
   73 SOLV  HW2     5273    0.263359841    7.472001790    3.874257102
   74 SOLV  OW      5274    4.269374906    4.820716193    6.082574355
   74 SOLV  HW1     5275    4.317587797    4.733245197    6.077636216
   74 SOLV  HW2     5276    4.200552821    4.824978413    6.010148802
   75 SOLV  OW      5277    1.231091706    6.953798978    7.724672502
   75 SOLV  HW1     5278    1.230900017    7.051176173    7.701919443
   75 SOLV  HW2     5279    1.139332025    6.926035063    7.753121873
   76 SOLV  OW      5280    2.406021862    2.137110281   10.850581159
   76 SOLV  HW1     5281    2.381170953    2.182201073   10.936309341
   76 SOLV  HW2     5282    2.393508192    2.200846885   10.774547668
   77 SOLV  OW      5283    1.416176289    7.000810475    0.256614306
   77 SOLV  HW1     5284    1.372382021    7.046612352    0.333972573
   77 SOLV  HW2     5285    1.370683761    7.027845662    0.171763954
   78 SOLV  OW      5286    1.051593403    7.119083563    8.053382240
   78 SOLV  HW1     5287    1.030237003    7.041689830    8.112999198
   78 SOLV  HW2     5288    0.967859806    7.151152852    8.009106603
   79 SOLV  OW      5289    4.852468628    1.874798501    2.612197246
   79 SOLV  HW1     5290    4.936894296    1.821844167    2.603938882
   79 SOLV  HW2     5291    4.816836164    1.866422835    2.705257742
   80 SOLV  OW      5292    2.452378422    2.772513890    1.399264381
   80 SOLV  HW1     5293    2.363217749    2.758851755    1.442436018
   80 SOLV  HW2     5294    2.503345770    2.842409339    1.449434098
   81 SOLV  OW      5295    3.103792595    4.215446893    6.714565946
   81 SOLV  HW1     5296    3.065993377    4.199616335    6.623348192
   81 SOLV  HW2     5297    3.174822442    4.147634751    6.733443025
   82 SOLV  OW      5298    5.443896531    1.497322143    8.883689250
   82 SOLV  HW1     5299    5.494590651    1.413323007    8.903036968
   82 SOLV  HW2     5300    5.362081553    1.475386147    8.830537028
   83 SOLV  OW      5301    1.493776612    1.906986762    1.444532796
   83 SOLV  HW1     5302    1.456593946    1.830636352    1.391729977
   83 SOLV  HW2     5303    1.593653393    1.905215546    1.439889820
   84 SOLV  OW      5304    7.651503569    3.392291028    6.711728281
   84 SOLV  HW1     5305    7.569440501    3.449429857    6.712653824
   84 SOLV  HW2     5306    7.686874919    3.386266890    6.618386689
   85 SOLV  OW      5307    3.556959061    2.561919406    7.093191843
   85 SOLV  HW1     5308    3.554539344    2.594580452    7.187676893
   85 SOLV  HW2     5309    3.464158680    2.560712051    7.055954102
   86 SOLV  OW      5310    5.562406846    0.804394658   11.079103247
   86 SOLV  HW1     5311    5.626278156    0.877989061   11.056644397
   86 SOLV  HW2     5312    5.579256407    0.772992287   11.172538001
   87 SOLV  OW      5313    3.726030457    8.099298907    9.303581694
   87 SOLV  HW1     5314    3.723968370    8.024308381    9.237458753
   87 SOLV  HW2     5315    3.727440707    8.186636866    9.254897448
   88 SOLV  OW      5316    7.630755123    8.375605164    6.287149946
   88 SOLV  HW1     5317    7.654382630    8.469312405    6.261445019
   88 SOLV  HW2     5318    7.711800000    8.317517352    6.279561540
   89 SOLV  OW      5319    7.677434942    5.730799220    8.404360569
   89 SOLV  HW1     5320    7.594779738    5.677495363    8.422440135
   89 SOLV  HW2     5321    7.714373325    5.765318982    8.490639469
   90 SOLV  OW      5322    1.101461877    1.529096031    5.239493580
   90 SOLV  HW1     5323    1.061135654    1.492627431    5.155565732
   90 SOLV  HW2     5324    1.037272873    1.517158144    5.315238882
   91 SOLV  OW      5325    4.964944076    0.772619519    7.210474060
   91 SOLV  HW1     5326    5.021388867    0.698915264    7.247645997
   91 SOLV  HW2     5327    4.898077505    0.734452659    7.146660208
   92 SOLV  OW      5328    4.308286826    7.818421186    2.199568720
   92 SOLV  HW1     5329    4.255856061    7.817905307    2.284720374
   92 SOLV  HW2     5330    4.365250894    7.900533294    2.195995293
   93 SOLV  OW      5331    4.609727845    1.320399245    0.635942138
   93 SOLV  HW1     5332    4.595965336    1.223713228    0.657447073
   93 SOLV  HW2     5333    4.617830998    1.331695070    0.536912877
   94 SOLV  OW      5334    6.056643402    6.499001129    7.102556472
   94 SOLV  HW1     5335    6.022825547    6.462472209    7.189286223
   94 SOLV  HW2     5336    6.145886211    6.541768764    7.116934103
   95 SOLV  OW      5337    0.463146812    2.523547505    1.327617148
   95 SOLV  HW1     5338    0.407927138    2.445019136    1.355619244
   95 SOLV  HW2     5339    0.494976312    2.510147870    1.233769392
   96 SOLV  OW      5340    7.097109960    4.486358304    0.899263147
   96 SOLV  HW1     5341    7.181227471    4.524313925    0.860745095
   96 SOLV  HW2     5342    7.033487857    4.560650680    0.920069215
   97 SOLV  OW      5343    2.727558282    6.938716460    7.928640601
   97 SOLV  HW1     5344    2.671193361    6.960311518    7.848911553
   97 SOLV  HW2     5345    2.787552658    7.016089212    7.948991825
   98 SOLV  OW      5346    6.630921455    5.230650344    0.004918281
   98 SOLV  HW1     5347    6.717652279    5.270248435   -0.025244821
   98 SOLV  HW2     5348    6.645666967    5.177912256    0.088592207
   99 SOLV  OW      5349    7.390037358    6.943361224    7.797177210
   99 SOLV  HW1     5350    7.423728911    7.036212269    7.781569574
   99 SOLV  HW2     5351    7.344664069    6.910033320    7.714529911
  100 SOLV  OW      5352    3.044866098    5.383783179    6.807125047
  100 SOLV  HW1     5353    3.016173540    5.456624774    6.744908604
  100 SOLV  HW2     5354    3.112030455    5.325457261    6.761440114
  101 SOLV  OW      5355    0.994081328    2.200244400    5.572284816
  101 SOLV  HW1     5356    0.954996018    2.170068874    5.659243450
  101 SOLV  HW2     5357    1.061385756    2.133247175    5.540955580
  102 SOLV  OW      5358    5.998993283    8.033931129   10.087338906
  102 SOLV  HW1     5359    5.937995758    8.101562817   10.128634303
  102 SOLV  HW2     5360    6.086899633    8.034826095   10.135001526
  103 SOLV  OW      5361    1.781431279    4.095432392    8.136299429
  103 SOLV  HW1     5362    1.744138941    4.096450441    8.043518361
  103 SOLV  HW2     5363    1.750398756    4.176718079    8.185590929
  104 SOLV  OW      5364    2.563241202    8.292378089   10.739102602
  104 SOLV  HW1     5365    2.536960731    8.227208213   10.810252374
  104 SOLV  HW2     5366    2.574293601    8.383181753   10.779507920
  105 SOLV  OW      5367    6.705962347    5.417848514    4.722311799
  105 SOLV  HW1     5368    6.701126610    5.443872446    4.625878387
  105 SOLV  HW2     5369    6.795869511    5.378637855    4.741787309
  106 SOLV  OW      5370    4.750811928    4.294246315    6.113703795
  106 SOLV  HW1     5371    4.753808857    4.240103223    6.197725104
  106 SOLV  HW2     5372    4.656840432    4.297834524    6.079695681
  107 SOLV  OW      5373    3.069697696    4.585024751    8.654517142
  107 SOLV  HW1     5374    3.133511309    4.508047775    8.652953351
  107 SOLV  HW2     5375    3.067563844    4.624693652    8.746288029
  108 SOLV  OW      5376    4.965847208    7.101864332    2.290722816
  108 SOLV  HW1     5377    5.057009648    7.080916345    2.326087774
  108 SOLV  HW2     5378    4.904021534    7.120739026    2.367020773
  109 SOLV  OW      5379    5.956700817    7.712839331    4.980433481
  109 SOLV  HW1     5380    5.961485890    7.619153402    4.945791171
  109 SOLV  HW2     5381    5.954635749    7.711347960    5.080401696
  110 SOLV  OW      5382    5.711852051    2.633648060    4.453578555
  110 SOLV  HW1     5383    5.718983408    2.583630573    4.367279866
  110 SOLV  HW2     5384    5.748024535    2.577299590    4.527851380
  111 SOLV  OW      5385    6.677668068    5.894981831    9.041440503
  111 SOLV  HW1     5386    6.637941470    5.840437956    8.967637841
  111 SOLV  HW2     5387    6.695974610    5.836168107    9.120217782
  112 SOLV  OW      5388    1.680516182    4.173601940    6.619238799
  112 SOLV  HW1     5389    1.591254419    4.193505174    6.578787645
  112 SOLV  HW2     5390    1.669246345    4.153242371    6.716493804
  113 SOLV  OW      5391    0.825272133    4.506983472   10.720222543
  113 SOLV  HW1     5392    0.760317148    4.460435462   10.780340361
  113 SOLV  HW2     5393    0.916993965    4.501578509   10.759693318
  114 SOLV  OW      5394    3.513301883    7.434579513    6.087659836
  114 SOLV  HW1     5395    3.424236101    7.424864050    6.043241863
  114 SOLV  HW2     5396    3.510972051    7.512462600    6.150340243
  115 SOLV  OW      5397    0.895203762    6.801478199    8.699324216
  115 SOLV  HW1     5398    0.853945797    6.879218831    8.746803014
  115 SOLV  HW2     5399    0.908226039    6.824422112    8.602866723
  116 SOLV  OW      5400    6.042419313    2.797200052   11.180229986
  116 SOLV  HW1     5401    6.115535447    2.738222772   11.214519859
  116 SOLV  HW2     5402    6.069678733    2.892956592   11.189593721
  117 SOLV  OW      5403    1.501111340    5.341484514    6.046217335
  117 SOLV  HW1     5404    1.548232986    5.336410000    5.958161019
  117 SOLV  HW2     5405    1.414153898    5.292451938    6.040363667
  118 SOLV  OW      5406    4.004015771    0.720064358    8.334345673
  118 SOLV  HW1     5407    4.011923182    0.630246006    8.291100007
  118 SOLV  HW2     5408    3.908138829    0.748478264    8.334879493
  119 SOLV  OW      5409    1.701861733    5.729714174    9.485761140
  119 SOLV  HW1     5410    1.625607049    5.717893589    9.422156501
  119 SOLV  HW2     5411    1.670451673    5.779563098    9.566560452
  120 SOLV  OW      5412    0.674976665    5.371441886    5.889637912
  120 SOLV  HW1     5413    0.728993455    5.434134214    5.833495913
  120 SOLV  HW2     5414    0.725916000    5.348706947    5.972634495
  121 SOLV  OW      5415    5.198066789    0.357275487    4.953103965
  121 SOLV  HW1     5416    5.188703114    0.309881774    4.865546899
  121 SOLV  HW2     5417    5.294031708    0.356706112    4.981219310
  122 SOLV  OW      5418    0.366054916    3.444218014    2.800823309
  122 SOLV  HW1     5419    0.421956648    3.498559709    2.738197262
  122 SOLV  HW2     5420    0.269724859    3.452575799    2.775314362
  123 SOLV  OW      5421    2.058348023    1.517437690   10.233353855
  123 SOLV  HW1     5422    2.053067753    1.579000507   10.154726900
  123 SOLV  HW2     5423    2.035383009    1.567739611   10.316674927
  124 SOLV  OW      5424    3.267457598    0.736259101    1.678263955
  124 SOLV  HW1     5425    3.217928156    0.796013627    1.615206131
  124 SOLV  HW2     5426    3.364928611    0.758447226    1.675591157
  125 SOLV  OW      5427    5.284264150    0.724161175    2.694892468
  125 SOLV  HW1     5428    5.238784735    0.769501055    2.618237597
  125 SOLV  HW2     5429    5.382451374    0.742736832    2.691109709
  126 SOLV  OW      5430    5.407043361    7.753815604    9.813864936
  126 SOLV  HW1     5431    5.367137232    7.662319675    9.819870953
  126 SOLV  HW2     5432    5.349174253    7.811716064    9.756430109
  127 SOLV  OW      5433    4.464754192    4.230474932    0.579043099
  127 SOLV  HW1     5434    4.427212467    4.275973897    0.659792820
  127 SOLV  HW2     5435    4.469387869    4.295546683    0.503252617
  128 SOLV  OW      5436    6.489185296    7.342243811    1.748925206
  128 SOLV  HW1     5437    6.456095692    7.436552312    1.752247816
  128 SOLV  HW2     5438    6.523274354    7.322094886    1.657099245
  129 SOLV  OW      5439    4.376709082    3.543967360    6.065445366
  129 SOLV  HW1     5440    4.339141131    3.584634999    6.148721377
  129 SOLV  HW2     5441    4.459836558    3.592878343    6.039033764
  130 SOLV  OW      5442    1.421801194    2.237652848    7.336695328
  130 SOLV  HW1     5443    1.379112714    2.248241283    7.246886393
  130 SOLV  HW2     5444    1.514605032    2.202122666    7.325509892
  131 SOLV  OW      5445    2.341300110    5.841740440    9.278943216
  131 SOLV  HW1     5446    2.255073901    5.793274586    9.293645336
  131 SOLV  HW2     5447    2.411626144    5.776694438    9.250249466
  132 SOLV  OW      5448    6.980838402    2.177942430    3.461751838
  132 SOLV  HW1     5449    6.896212283    2.223477635    3.434092827
  132 SOLV  HW2     5450    7.017706593    2.222734006    3.543204180
  133 SOLV  OW      5451    5.800304262    4.478568195    1.991081623
  133 SOLV  HW1     5452    5.895077561    4.447224177    1.997050805
  133 SOLV  HW2     5453    5.797543367    4.578173537    1.999521901
  134 SOLV  OW      5454    6.854756072    6.493110744    5.320121230
  134 SOLV  HW1     5455    6.777497524    6.535789807    5.273114025
  134 SOLV  HW2     5456    6.879733106    6.548047295    5.399859577
  135 SOLV  OW      5457    4.742941233    6.659316700   10.154474533
  135 SOLV  HW1     5458    4.680992773    6.737231736   10.164048852
  135 SOLV  HW2     5459    4.741310684    6.626860099   10.059901983
  136 SOLV  OW      5460    5.447550067    2.847209194    2.916137137
  136 SOLV  HW1     5461    5.353441480    2.877291974    2.900689004
  136 SOLV  HW2     5462    5.491484764    2.828705003    2.828231503
  137 SOLV  OW      5463    1.951535269    1.856812634    2.317992250
  137 SOLV  HW1     5464    1.854247601    1.869753194    2.298816671
  137 SOLV  HW2     5465    1.984761726    1.776277610    2.268898876
  138 SOLV  OW      5466    2.899068230    3.897247150    9.562578851
  138 SOLV  HW1     5467    2.880137031    3.896877123    9.464387574
  138 SOLV  HW2     5468    2.836544942    3.834374816    9.608817274
  139 SOLV  OW      5469    3.064828699    0.568456333    4.550632811
  139 SOLV  HW1     5470    3.141028667    0.600009743    4.607183937
  139 SOLV  HW2     5471    2.991007679    0.535550848    4.609520445
  140 SOLV  OW      5472    2.107837411    6.978056105    5.726957818
  140 SOLV  HW1     5473    2.128523376    6.949053005    5.820397162
  140 SOLV  HW2     5474    2.113025174    6.899213141    5.665663581
  141 SOLV  OW      5475    6.156521972    6.344660462    0.201878772
  141 SOLV  HW1     5476    6.188393135    6.401908726    0.277423057
  141 SOLV  HW2     5477    6.190454984    6.251393018    0.214118022
  142 SOLV  OW      5478    0.228272656    6.551101445    5.635952279
  142 SOLV  HW1     5479    0.293752566    6.573357758    5.563722706
  142 SOLV  HW2     5480    0.190872895    6.459733010    5.620042089
  143 SOLV  OW      5481    3.301533900    1.306248350   10.459629945
  143 SOLV  HW1     5482    3.384804665    1.319092469   10.513491642
  143 SOLV  HW2     5483    3.287815259    1.208738118   10.442205733
  144 SOLV  OW      5484    7.137763711    3.151933484    9.252992479
  144 SOLV  HW1     5485    7.149251344    3.080455170    9.184007315
  144 SOLV  HW2     5486    7.225785754    3.196198392    9.270104540
  145 SOLV  OW      5487    5.103355717    5.709987608    9.507656367
  145 SOLV  HW1     5488    5.161876186    5.642904314    9.462101849
  145 SOLV  HW2     5489    5.156715126    5.791882218    9.528777208
  146 SOLV  OW      5490    1.231547802    8.097864101    4.022303025
  146 SOLV  HW1     5491    1.138522353    8.079701505    4.054184917
  146 SOLV  HW2     5492    1.260185523    8.188620692    4.053014279
  147 SOLV  OW      5493    0.540376095    3.475348408    6.933912084
  147 SOLV  HW1     5494    0.447863427    3.502504831    6.960445279
  147 SOLV  HW2     5495    0.604296103    3.549115546    6.955654007
  148 SOLV  OW      5496    7.464084697    6.569544601    7.751019254
  148 SOLV  HW1     5497    7.365899917    6.565027034    7.732596364
  148 SOLV  HW2     5498    7.480839159    6.631922453    7.827362988
  149 SOLV  OW      5499    1.297930858    5.390940285   11.206139291
  149 SOLV  HW1     5500    1.199886090    5.394372329   11.186761197
  149 SOLV  HW2     5501    1.313777509    5.336133911   11.288268561
  150 SOLV  OW      5502    4.946641826    3.403872956    2.772631908
  150 SOLV  HW1     5503    4.863586830    3.353921988    2.797266094
  150 SOLV  HW2     5504    4.950667296    3.414936799    2.673326975
  151 SOLV  OW      5505    4.993408705    2.329486201    0.393934346
  151 SOLV  HW1     5506    5.081926123    2.291643114    0.366867449
  151 SOLV  HW2     5507    4.920138671    2.278094705    0.349319766
  152 SOLV  OW      5508    2.364684027    7.636567719    9.047073395
  152 SOLV  HW1     5509    2.268135219    7.647156273    9.023276775
  152 SOLV  HW2     5510    2.374791808    7.637509713    9.146556904
  153 SOLV  OW      5511    2.142061056    6.508407243    2.889970153
  153 SOLV  HW1     5512    2.176454455    6.601629506    2.901228308
  153 SOLV  HW2     5513    2.218276520    6.447012393    2.869429386
  154 SOLV  OW      5514    6.253946731    4.115905448    2.870171585
  154 SOLV  HW1     5515    6.188790580    4.067468681    2.928554962
  154 SOLV  HW2     5516    6.341850577    4.068252603    2.871645254
  155 SOLV  OW      5517    1.025121004    6.523502039    9.039932979
  155 SOLV  HW1     5518    0.970360407    6.442083076    9.059228006
  155 SOLV  HW2     5519    1.121306699    6.497637371    9.031020869
  156 SOLV  OW      5520    1.986915009    4.363610565    4.065769229
  156 SOLV  HW1     5521    1.940128937    4.296857482    4.007845285
  156 SOLV  HW2     5522    2.078276053    4.329849453    4.088428112
  157 SOLV  OW      5523    5.993836395    2.270968355    0.145742123
  157 SOLV  HW1     5524    5.900300610    2.250465019    0.174564366
  157 SOLV  HW2     5525    5.992371547    2.312123561    0.054614804
  158 SOLV  OW      5526    7.141283851    8.505990654    5.334438303
  158 SOLV  HW1     5527    7.186061659    8.484372050    5.247676604
  158 SOLV  HW2     5528    7.162773706    8.600114701    5.360494660
  159 SOLV  OW      5529    1.922818631    0.442034197    1.187507723
  159 SOLV  HW1     5530    1.828373396    0.441411148    1.154647478
  159 SOLV  HW2     5531    1.938354741    0.362283631    1.245804793
  160 SOLV  OW      5532    7.634489573    4.975498889    0.828579007
  160 SOLV  HW1     5533    7.727851110    5.011327095    0.828691601
  160 SOLV  HW2     5534    7.601074377    4.969832857    0.734497243
  161 SOLV  OW      5535    4.369407017    6.018189242    8.064080109
  161 SOLV  HW1     5536    4.377052167    6.095177185    8.127439772
  161 SOLV  HW2     5537    4.396154790    6.047720321    7.972360244
  162 SOLV  OW      5538    4.424605830    5.531476480    3.302880015
  162 SOLV  HW1     5539    4.350804360    5.475582438    3.340685193
  162 SOLV  HW2     5540    4.435360204    5.614206034    3.358018269
  163 SOLV  OW      5541    2.031348480    3.200461088    7.511134495
  163 SOLV  HW1     5542    2.023002377    3.300025899    7.506977179
  163 SOLV  HW2     5543    2.020027144    3.169982055    7.605701323
  164 SOLV  OW      5544    0.841795418    6.476126476    1.139766067
  164 SOLV  HW1     5545    0.784432117    6.394977165    1.150914787
  164 SOLV  HW2     5546    0.910449060    6.478655388    1.212431946
  165 SOLV  OW      5547    6.453811755    7.643162394    9.039482366
  165 SOLV  HW1     5548    6.382280632    7.598424105    9.093165310
  165 SOLV  HW2     5549    6.531847669    7.663751322    9.098529265
  166 SOLV  OW      5550    2.974501679    4.069973513    4.503667568
  166 SOLV  HW1     5551    2.938082909    4.037465055    4.416392790
  166 SOLV  HW2     5552    3.063876691    4.112295304    4.488801654
  167 SOLV  OW      5553    3.723071437    5.029078596    6.724948149
  167 SOLV  HW1     5554    3.636516924    5.073457469    6.701734702
  167 SOLV  HW2     5555    3.789698873    5.098353440    6.752549939
  168 SOLV  OW      5556    5.559378922    7.130436727    0.091495095
  168 SOLV  HW1     5557    5.611355022    7.071922815    0.029248267
  168 SOLV  HW2     5558    5.615822521    7.153099425    0.170871313
  169 SOLV  OW      5559    2.928589295    8.036238162    5.245858419
  169 SOLV  HW1     5560    2.835811087    8.038903004    5.283076609
  169 SOLV  HW2     5561    2.941850409    8.113539060    5.183820314
  170 SOLV  OW      5562    2.469057513    4.580162191    5.786224539
  170 SOLV  HW1     5563    2.479115943    4.559487909    5.883545824
  170 SOLV  HW2     5564    2.523826456    4.660661333    5.763414498
  171 SOLV  OW      5565    1.829521981    4.220909553    0.563901215
  171 SOLV  HW1     5566    1.906227873    4.197445290    0.504187935
  171 SOLV  HW2     5567    1.759315991    4.268431268    0.510864686
  172 SOLV  OW      5568    7.079182923    4.516485431    8.256882084
  172 SOLV  HW1     5569    7.164069872    4.466575710    8.239467469
  172 SOLV  HW2     5570    7.043863443    4.491721306    8.347100384
  173 SOLV  OW      5571    1.042091444    5.530798416    8.696360903
  173 SOLV  HW1     5572    1.122510954    5.561938824    8.645734733
  173 SOLV  HW2     5573    1.071251662    5.476689656    8.775240702
  174 SOLV  OW      5574    1.531706125    2.961213147    1.253054763
  174 SOLV  HW1     5575    1.478100073    2.890058130    1.298479699
  174 SOLV  HW2     5576    1.539848499    3.040488722    1.313463034
  175 SOLV  OW      5577    5.775411032    5.931369130    6.068043182
  175 SOLV  HW1     5578    5.744422259    5.836576280    6.060688903
  175 SOLV  HW2     5579    5.697977961    5.992969975    6.053568275
  176 SOLV  OW      5580    0.481864120    7.858931588    5.694464143
  176 SOLV  HW1     5581    0.413052734    7.830990289    5.627498867
  176 SOLV  HW2     5582    0.449328334    7.837580970    5.786581691
  177 SOLV  OW      5583    7.052192618    1.920569146    2.993286251
  177 SOLV  HW1     5584    7.022349568    1.945760280    3.085345148
  177 SOLV  HW2     5585    7.080148222    2.002756773    2.943650235
  178 SOLV  OW      5586    6.678436017    3.217385990    0.837547265
  178 SOLV  HW1     5587    6.756174503    3.263983592    0.879801643
  178 SOLV  HW2     5588    6.649255414    3.268082018    0.756439438
  179 SOLV  OW      5589    3.131191729    2.746313051    5.105346543
  179 SOLV  HW1     5590    3.173560251    2.771098634    5.192470639
  179 SOLV  HW2     5591    3.036229840    2.777638949    5.104355673
  180 SOLV  OW      5592    2.579096794    7.751527495    5.124970827
  180 SOLV  HW1     5593    2.657478058    7.812492237    5.113149049
  180 SOLV  HW2     5594    2.503023904    7.783729107    5.068614251
  181 SOLV  OW      5595    5.146034661    5.051306180    2.707683896
  181 SOLV  HW1     5596    5.142711097    5.045788921    2.807476635
  181 SOLV  HW2     5597    5.203380200    4.977508047    2.672111513
  182 SOLV  OW      5598    6.713228649    3.673512192   11.042322765
  182 SOLV  HW1     5599    6.662946398    3.597157729   11.001804048
  182 SOLV  HW2     5600    6.716562942    3.662271204   11.141633301
  183 SOLV  OW      5601    6.959192382    5.489825362   10.317164044
  183 SOLV  HW1     5602    6.920666344    5.546398899   10.390069714
  183 SOLV  HW2     5603    7.056026756    5.511891297   10.305491517
  184 SOLV  OW      5604    0.162566859    7.909928798    5.045875258
  184 SOLV  HW1     5605    0.243494783    7.899103613    4.988138712
  184 SOLV  HW2     5606    0.083662346    7.868138562    5.000845502
  185 SOLV  OW      5607    4.855235721    1.551542841    5.181742729
  185 SOLV  HW1     5608    4.918382952    1.483669187    5.144250833
  185 SOLV  HW2     5609    4.782419399    1.569452772    5.115583309
  186 SOLV  OW      5610    4.848593362    3.998282768    9.166505438
  186 SOLV  HW1     5611    4.885913357    4.017753510    9.075796233
  186 SOLV  HW2     5612    4.759713308    4.043054555    9.176295407
  187 SOLV  OW      5613    0.255410498    2.781255053    9.953290216
  187 SOLV  HW1     5614    0.188203807    2.740646542    9.891368698
  187 SOLV  HW2     5615    0.261617533    2.879540744    9.935928054
  188 SOLV  OW      5616    3.230138556    0.389486099    1.649680474
  188 SOLV  HW1     5617    3.255867802    0.485809898    1.657413123
  188 SOLV  HW2     5618    3.254586776    0.341582676    1.733987051
  189 SOLV  OW      5619    5.777710824    8.114326201    8.986431234
  189 SOLV  HW1     5620    5.873972336    8.100654380    9.009815627
  189 SOLV  HW2     5621    5.755138963    8.211481189    8.993606460
  190 SOLV  OW      5622    4.063117982    5.690161383    3.199796376
  190 SOLV  HW1     5623    4.057607876    5.677102210    3.100805679
  190 SOLV  HW2     5624    4.040353956    5.604468517    3.246041117
  191 SOLV  OW      5625    0.050051673    5.275033985    2.033123749
  191 SOLV  HW1     5626   -0.036857935    5.304603687    1.993470345
  191 SOLV  HW2     5627    0.093527291    5.352244850    2.079474586
  192 SOLV  OW      5628    6.271408315    3.608725590    2.371703803
  192 SOLV  HW1     5629    6.369979870    3.609277531    2.388537867
  192 SOLV  HW2     5630    6.230552801    3.691478986    2.410210887
  193 SOLV  OW      5631    4.975848178    7.884518617    2.864963556
  193 SOLV  HW1     5632    4.951861538    7.794030783    2.829797440
  193 SOLV  HW2     5633    5.025608886    7.935451394    2.794751010
  194 SOLV  OW      5634    2.099482010    6.327512638    7.501110636
  194 SOLV  HW1     5635    2.072532773    6.314616067    7.596543642
  194 SOLV  HW2     5636    2.170954125    6.397251207    7.495789597
  195 SOLV  OW      5637    2.404250408    3.192988316    8.627593655
  195 SOLV  HW1     5638    2.394843817    3.194814607    8.727133669
  195 SOLV  HW2     5639    2.315144571    3.209668838    8.585380105
  196 SOLV  OW      5640    5.171444425    2.575378885    0.904856759
  196 SOLV  HW1     5641    5.216018324    2.657350743    0.868886514
  196 SOLV  HW2     5642    5.123876696    2.528046714    0.830714945
  197 SOLV  OW      5643    1.689063868    6.400464144    6.243585514
  197 SOLV  HW1     5644    1.656727549    6.339107918    6.315625781
  197 SOLV  HW2     5645    1.774306956    6.364883894    6.205274887
  198 SOLV  OW      5646    5.647633602    5.950667734   10.868892558
  198 SOLV  HW1     5647    5.605160176    5.885248844   10.806311245
  198 SOLV  HW2     5648    5.584293251    5.971434046   10.943436615
  199 SOLV  OW      5649    3.587161051    3.704250625   10.345047825
  199 SOLV  HW1     5650    3.514165914    3.664992282   10.400998969
  199 SOLV  HW2     5651    3.649192480    3.756803938   10.403274501
  200 SOLV  OW      5652    5.888950426    3.950362894    3.384112773
  200 SOLV  HW1     5653    5.953329331    3.876974366    3.405781501
  200 SOLV  HW2     5654    5.862466106    3.997403955    3.468289769
  201 SOLV  OW      5655    6.600775017    2.362818873   10.477493026
  201 SOLV  HW1     5656    6.646915926    2.434650762   10.529563004
  201 SOLV  HW2     5657    6.622824143    2.372600498   10.380445386
  202 SOLV  OW      5658    6.411652923    2.709812026    9.472421824
  202 SOLV  HW1     5659    6.412866238    2.622140996    9.520508950
  202 SOLV  HW2     5660    6.505523329    2.739967762    9.455715314
  203 SOLV  OW      5661    1.474654558    8.466395209    4.151100413
  203 SOLV  HW1     5662    1.485665710    8.423787642    4.240897188
  203 SOLV  HW2     5663    1.496216117    8.399762594    4.079719613
  204 SOLV  OW      5664    7.561635640    7.075166747    7.095087752
  204 SOLV  HW1     5665    7.464611902    7.074492259    7.070880574
  204 SOLV  HW2     5666    7.573482556    7.036133471    7.186390383
  205 SOLV  OW      5667    4.329630112    5.103058881    3.302282059
  205 SOLV  HW1     5668    4.329793430    5.089764865    3.401394827
  205 SOLV  HW2     5669    4.311370301    5.015800078    3.256976928
  206 SOLV  OW      5670    0.849022321    1.724791938   10.936340157
  206 SOLV  HW1     5671    0.824971367    1.635645928   10.974740847
  206 SOLV  HW2     5672    0.947005279    1.740864491   10.948217546
  207 SOLV  OW      5673    5.644807619    6.282441635    1.998768496
  207 SOLV  HW1     5674    5.626046413    6.280112756    2.096965495
  207 SOLV  HW2     5675    5.609036872    6.367399455    1.960004038
  208 SOLV  OW      5676    2.262519732    2.856687549    3.815603596
  208 SOLV  HW1     5677    2.175556092    2.858778485    3.864929428
  208 SOLV  HW2     5678    2.256223320    2.914795314    3.734462629
  209 SOLV  OW      5679    2.475513428    8.073255425    4.597309091
  209 SOLV  HW1     5680    2.468620014    7.976782912    4.571900757
  209 SOLV  HW2     5681    2.491002808    8.128306000    4.515275245
  210 SOLV  OW      5682    0.111242076    3.509578729    5.174548191
  210 SOLV  HW1     5683    0.114627472    3.552904742    5.084484386
  210 SOLV  HW2     5684    0.176979434    3.554017683    5.235407075
  211 SOLV  OW      5685    1.113025804    8.291049200    4.693734397
  211 SOLV  HW1     5686    1.150981425    8.366845628    4.746784576
  211 SOLV  HW2     5687    1.028543512    8.259256760    4.736770016
  212 SOLV  OW      5688    5.465279872    0.457085243    5.497285767
  212 SOLV  HW1     5689    5.491951589    0.486921200    5.588928861
  212 SOLV  HW2     5690    5.371452620    0.422562739    5.499460150
  213 SOLV  OW      5691    3.952977612    1.013949515    5.118303195
  213 SOLV  HW1     5692    3.983083519    0.941434257    5.056373809
  213 SOLV  HW2     5693    3.905351947    0.973476426    5.196366409
  214 SOLV  OW      5694    5.275795501    3.819040170    8.864641702
  214 SOLV  HW1     5695    5.313413281    3.910205233    8.881191094
  214 SOLV  HW2     5696    5.243581729    3.780104408    8.950933954
  215 SOLV  OW      5697    1.851753736    3.728611107    8.613122563
  215 SOLV  HW1     5698    1.773214281    3.696263821    8.665898083
  215 SOLV  HW2     5699    1.847842589    3.690469757    8.520764450
  216 SOLV  OW      5700    6.483268328    3.998602250    3.897835568
  216 SOLV  HW1     5701    6.425443328    4.038628541    3.968928597
  216 SOLV  HW2     5702    6.579438406    4.014095206    3.920448199
  217 SOLV  OW      5703    4.476128933    0.143718764    8.188399269
  217 SOLV  HW1     5704    4.453492700    0.222701277    8.245402915
  217 SOLV  HW2     5705    4.445358313    0.060027498    8.233665061
  218 SOLV  OW      5706    6.226793407    4.167078790    1.760934500
  218 SOLV  HW1     5707    6.223161925    4.108135366    1.841634749
  218 SOLV  HW2     5708    6.162989331    4.133014886    1.691878406
  219 SOLV  OW      5709    7.604817261    5.911100399    6.463726064
  219 SOLV  HW1     5710    7.548932934    5.847120131    6.410966757
  219 SOLV  HW2     5711    7.545350089    5.975911558    6.511299277
  220 SOLV  OW      5712    1.914226957    6.840780054    7.140722140
[truncated: 12,056,289 more chars]
