# Supplementary material for: Understanding the riddle of amine oxidase flavoenzyme reactivity on the stereoisomers of N‐methyl‐dopa and N‐methyl‐tyrosine
Source: J Mol Recognit. 2023 Nov 15;37(2):e3068. doi: 10.1002/jmr.3068 (PMC11475575; doi:10.1002/jmr.3068)
Supplement: Supplementary file 1 — Data S1. Supporting Information. [file JMR-37-e3068-s002.zip › mutant/D315A/DOP/README.txt]

Files used:

Topology: DOP_EDSR_FADO_LJE_54a8_NaCl.top
Parameters: DOP_ASP_ALA.imd
Starting coordinates: DOP_L0.cnf
Perturbation topology: D315A.ptp
job file: TI_jobs.dat

runs were elongated at L_1.0 to reach desired simulaiton length
