# Supplementary material for: Understanding the riddle of amine oxidase flavoenzyme reactivity on the stereoisomers of N‐methyl‐dopa and N‐methyl‐tyrosine
Source: J Mol Recognit. 2023 Nov 15;37(2):e3068. doi: 10.1002/jmr.3068 (PMC11475575; doi:10.1002/jmr.3068)
Supplement: Supplementary file 1 — Data S1. Supporting Information. [file JMR-37-e3068-s002.zip › mutant/D315A/DYR/DYR_L1.cnf]

TITLE
	final configuration
END
TIMESTEP
          50000 12100.000000000
END
POSITION
# first 24 chars ignored
    1 SER   H1         1    7.778598833    1.028772116    3.347135565
    1 SER   H2         2    7.729791968    0.990872501    3.498082012
    1 SER   N          3    7.759127520    0.953537607    3.410073603
    1 SER   H3         4    7.679023117    0.907480495    3.371838452
    1 SER   CA         5    7.879768565    0.870972191    3.425490983
    1 SER   CB         6    0.055847318    0.739235637    3.496970956
    1 SER   OG         7   -0.031633251    0.654580341    3.421922164
    1 SER   HG         8   -0.062978319    0.585607990    3.487192566
    1 SER   C          9    0.152402906    0.833558971    3.292501396
    1 SER   O         10    0.086625553    0.774006130    3.207310974
    2 ILE   N         11    0.273324394    0.882644977    3.266823866
    2 ILE   H         12    0.310064968    0.964103203    3.311708117
    2 ILE   CA        13    0.356271335    0.844189025    3.151706007
    2 ILE   CB        14    0.458806881    0.952633704    3.117997254
    2 ILE   CG1       15    0.541822549    0.994702494    3.239440530
    2 ILE   CG2       16    0.386717712    1.057278575    3.032760821
    2 ILE   CD        17    0.633782543    1.111879213    3.204425397
    2 ILE   C         18    0.414243387    0.702602553    3.153294557
    2 ILE   O         19    0.464704222    0.655752692    3.255226885
    3 PRO   N         20    0.366369713    0.620233378    3.060483939
    3 PRO   CA        21    0.401033040    0.477607727    3.052581591
    3 PRO   CB        22    0.318087799    0.418427062    2.938456052
    3 PRO   CG        23    0.294599540    0.542985190    2.852793097
    3 PRO   CD        24    0.270431937    0.654650552    2.954558514
    3 PRO   C         25    0.549952845    0.458371496    3.023247241
    3 PRO   O         26    0.598917921    0.530951321    2.936856028
    4 ASN   N         27    0.611430446    0.380194519    3.111566675
    4 ASN   H         28    0.560925630    0.355366613    3.194232894
    4 ASN   CA        29    0.750864084    0.337472134    3.093038145
    4 ASN   CB        30    0.813388988    0.307858088    3.229502199
    4 ASN   CG        31    0.962498241    0.340700916    3.219870980
    4 ASN   OD1       32    1.048975952    0.254128192    3.207447398
    4 ASN   ND2       33    0.993898336    0.468273961    3.240558671
    4 ASN   HD21      34    1.090933197    0.492341023    3.242573946
    4 ASN   HD22      35    0.926515015    0.541892355    3.234328674
    4 ASN   C         36    0.749510985    0.221827661    2.992862997
    4 ASN   O         37    0.798739495    0.233012274    2.880701020
    5 SER   N         38    0.698156101    0.107505863    3.037412770
    5 SER   H         39    0.654876564    0.103376528    3.127474365
    5 SER   CA        40    0.682520988    8.502983654    2.961626089
    5 SER   CB        41    0.673011741    8.393051059    3.067617029
    5 SER   OG        42    0.561607184    8.402030498    3.156826362
    5 SER   HG        43    0.555806062    8.486039340    3.210759326
    5 SER   C         44    0.571525903    8.494628996    2.856654353
    5 SER   O         45    0.454667000    8.504127473    2.893866599
    6 PHE   N         46    0.602481125    8.499822957    2.727403302
    6 PHE   H         47    0.692681143    8.519711915    2.689066396
    6 PHE   CA        48    0.504756311    8.482924990    2.618894235
    6 PHE   CB        49    0.536200223    8.591046600    2.515290075
    6 PHE   CG        50    0.546485642    8.736974530    2.560099492
    6 PHE   CD1       51    0.660658026    0.277828136    2.610344210
    6 PHE   HD1       52    0.750383061    0.217716803    2.625025734
    6 PHE   CD2       53    0.430876797    0.286669081    2.528027044
    6 PHE   HD2       54    0.337934286    0.235902203    2.502233729
    6 PHE   CE1       55    0.658892489    0.415201320    2.631396808
    6 PHE   HE1       56    0.752908062    0.466280233    2.652203009
    6 PHE   CE2       57    0.430112113    0.424845248    2.543106941
    6 PHE   HE2       58    0.347072623    0.486325184    2.508399643
    6 PHE   CZ        59    0.544211275    0.484838489    2.595071489
    6 PHE   HZ        60    0.549772220    0.593319360    2.604077565
    6 PHE   C         61    0.516762460    8.344720847    2.554353240
    6 PHE   O         62    0.624733038    8.312922000    2.504754447
    7 ILE   N         63    0.409857728    8.265809748    2.560346567
    7 ILE   H         64    0.342039435    8.285525411    2.631151363
    7 ILE   CA        65    0.396303560    8.138275470    2.488484731
    7 ILE   CB        66    0.299225093    8.034613185    2.545399410
    7 ILE   CG1       67    0.289905432    8.037137632    2.698100173
    7 ILE   CG2       68    0.359813336    7.902819303    2.496735094
    7 ILE   CD        69    0.182960190    7.947232983    2.760479997
    7 ILE   C         70    0.349129206    8.168007567    2.345993664
    7 ILE   O         71    0.238653026    8.219387835    2.329100881
    8 ILE   N         72    0.430976747    8.131218110    2.247817678
    8 ILE   H         73    0.515162554    8.082869210    2.271797611
    8 ILE   CA        74    0.398994333    8.148604115    2.105381968
    8 ILE   CB        75    0.514688374    8.212157291    2.028005152
    8 ILE   CG1       76    0.584155524    8.328382054    2.099263658
    8 ILE   CG2       77    0.464270826    8.252722863    1.889359203
    8 ILE   CD        78    0.716193611    8.363511776    2.030396878
    8 ILE   C         79    0.372444534    8.011326164    2.043238146
    8 ILE   O         80    0.462406133    7.928065409    2.032973046
    9 VAL   N         81    0.242742147    7.990316878    2.022583338
    9 VAL   H         82    0.172355013    8.056248504    2.049013929
    9 VAL   CA        83    0.185170068    7.872486522    1.956157761
    9 VAL   CB        84    0.051370336    7.829187924    2.016430442
    9 VAL   CG1       85   -0.006016550    7.703205123    1.951285566
    9 VAL   CG2       86    0.057247368    7.827555488    2.169323356
    9 VAL   C         87    0.170393245    7.895452673    1.805604561
    9 VAL   O         88    0.084343750    7.971127230    1.760897698
   10 GLY   N         89    0.248497212    7.819596315    1.729214196
   10 GLY   H         90    0.305326248    7.741014404    1.753639422
   10 GLY   CA        91    0.260533922    7.845075465    1.584941112
   10 GLY   C         92    0.384569917    7.913158872    1.526691568
   10 GLY   O         93    0.389629877    8.035561406    1.515612880
   11 SER   N         94    0.469681895    7.827405402    1.471077730
   11 SER   H         95    0.442443760    7.731253236    1.467507290
   11 SER   CA        96    0.597762949    7.863367725    1.408520917
   11 SER   CB        97    0.705028499    7.754275560    1.410234543
   11 SER   OG        98    0.836980804    7.801767637    1.382255830
   11 SER   HG        99    0.833031591    7.853361115    1.296677095
   11 SER   C        100    0.586950502    7.921980899    1.267599988
   11 SER   O        101    0.672657568    7.902057020    1.181651637
   12 GLY   N        102    0.470654599    7.977771536    1.235170660
   12 GLY   H        103    0.389709760    7.969865214    1.293354193
   12 GLY   CA       104    0.445026293    8.044528099    1.106727424
   12 GLY   C        105    0.477640956    8.194016777    1.106039301
   12 GLY   O        106    0.506523092    8.258865615    1.206489369
   13 VAL   N        107    0.422534413    8.260996207    1.005207957
   13 VAL   H        108    0.367649072    8.215119346    0.935321182
   13 VAL   CA       109    0.446125718    8.403487569    0.977850055
   13 VAL   CB       110    0.386914518    8.460702486    0.848885155
   13 VAL   CG1      111    0.453284686    8.394651941    0.727881031
   13 VAL   CG2      112    0.234115971    8.468708373    0.847566295
   13 VAL   C        113    0.434648302    8.505896658    1.090952669
   13 VAL   O        114    0.536159729    8.550337987    1.144331062
   14 PHE   N        115    0.324122961    8.520093443    1.163580892
   14 PHE   H        116    0.242072338    8.468791376    1.138329165
   14 PHE   CA       117    0.300577202    0.076621933    1.286580942
   14 PHE   CB       118    0.156976110    0.047816110    1.330812385
   14 PHE   CG       119    0.053671532    0.093349021    1.227556852
   14 PHE   CD1      120    7.777395806    8.520376384    1.151603255
   14 PHE   HD1      121    7.777319951    8.417396558    1.187307346
   14 PHE   CD2      122    0.029305585    0.228990813    1.209528773
   14 PHE   HD2      123    0.072044960    0.300217586    1.280104805
   14 PHE   CE1      124    7.692671379    0.039419182    1.048721163
   14 PHE   HE1      125    7.639080698   -0.037052497    0.992498351
   14 PHE   CE2      126    7.730670135    0.268613322    1.112942674
   14 PHE   HE2      127    7.722558080    0.376543714    1.100054284
   14 PHE   CZ       128    7.668406272    0.175147821    1.031035667
   14 PHE   HZ       129    7.581714466    0.210302948    0.975093442
   14 PHE   C        130    0.395831737    0.021817311    1.393045417
   14 PHE   O        131    0.488949892    0.092415764    1.431451045
   15 GLY   N        132    0.392583079    8.412900658    1.423649556
   15 GLY   H        133    0.345850484    8.349315558    1.362218675
   15 GLY   CA       134    0.468535519    8.361717773    1.538635672
   15 GLY   C        135    0.621237380    8.369902605    1.534036745
   15 GLY   O        136    0.688013140    8.422648043    1.622840821
   16 LEU   N        137    0.669426933    8.343640152    1.412879957
   16 LEU   H        138    0.610232539    8.313364852    1.338182463
   16 LEU   CA       139    0.803934190    8.390506235    1.376545976
   16 LEU   CB       140    0.845493705    8.326470419    1.243949750
   16 LEU   CG       141    0.880868746    8.181487089    1.277668965
   16 LEU   CD1      142    0.914306579    8.108031272    1.147688483
   16 LEU   CD2      143    1.012001227    8.172875838    1.355992187
   16 LEU   C        144    0.832809997    0.020229278    1.381059302
   16 LEU   O        145    0.942681087    0.054990597    1.424069687
   17 SER   N        146    0.743941495    0.099931589    1.322418356
   17 SER   H        147    0.661341840    0.065070537    1.278117269
   17 SER   CA       148    0.762127026    0.245731678    1.327170642
   17 SER   CB       149    0.650590922    0.321814857    1.255170861
   17 SER   OG       150    0.667883286    0.463321632    1.243886610
   17 SER   HG       151    0.715674827    0.480672213    1.157773275
   17 SER   C        152    0.779048848    0.301167485    1.468774768
   17 SER   O        153    0.881105189    0.361801954    1.500996064
   18 LEU   N        154    0.690988497    0.251725507    1.555325870
   18 LEU   H        155    0.617433801    0.193323935    1.520968904
   18 LEU   CA       156    0.691048137    0.265932541    1.701642168
   18 LEU   CB       157    0.575384041    0.179350015    1.752023963
   18 LEU   CG       158    0.437386844    0.243137739    1.734768433
   18 LEU   CD1      159    0.323318799    0.141628031    1.744414077
   18 LEU   CD2      160    0.417503494    0.342952734    1.849002118
   18 LEU   C        161    0.820245175    0.221312544    1.770418358
   18 LEU   O        162    0.881959787    0.301620363    1.840225042
   19 ALA   N        163    0.863568265    0.099112154    1.740747760
   19 ALA   H        164    0.822964933    0.043833791    1.667977038
   19 ALA   CA       165    0.990729887    0.050211083    1.795966697
   19 ALA   CB       166    1.003201192   -0.099351492    1.766154035
   19 ALA   C        167    1.117062012    0.129654049    1.762182989
   19 ALA   O        168    1.203607397    0.161419098    1.843615285
   20 TYR   N        169    1.126384102    0.179412244    1.639185429
   20 TYR   H        170    1.063171749    0.151021598    1.567087763
   20 TYR   CA       171    1.232271701    0.267462702    1.587735674
   20 TYR   CB       172    1.193262877    0.295024799    1.442374186
   20 TYR   CG       173    1.285763312    0.392852322    1.369698694
   20 TYR   CD1      174    1.410171113    0.346240930    1.328822129
   20 TYR   HD1      175    1.433548852    0.245495542    1.363227369
   20 TYR   CD2      176    1.249473508    0.526489138    1.357805549
   20 TYR   HD2      177    1.144551881    0.548440386    1.377566187
   20 TYR   CE1      178    1.504681193    0.436578233    1.281629749
   20 TYR   HE1      179    1.606951434    0.405650388    1.260033811
   20 TYR   CE2      180    1.337395953    0.610861573    1.290938743
   20 TYR   HE2      181    1.296908051    0.706227982    1.257082299
   20 TYR   CZ       182    1.464050543    0.566706963    1.254472303
   20 TYR   OH       183    1.542055868    0.651493017    1.182186752
   20 TYR   HH       184    1.619440858    0.602719438    1.141781179
   20 TYR   C        185    1.245087532    0.397451223    1.667433628
   20 TYR   O        186    1.353232959    0.427989288    1.717458280
   21 ALA   N        187    1.128938585    0.453087459    1.700642956
   21 ALA   H        188    1.035972718    0.456847982    1.663974312
   21 ALA   CA       189    1.121075449    0.582275129    1.770345977
   21 ALA   CB       190    0.979993673    0.640784640    1.761320977
   21 ALA   C        191    1.142327918    0.565649783    1.920956676
   21 ALA   O        192    1.224424927    0.634525680    1.981342199
   22 LEU   N        193    1.098820833    0.454121505    1.978916632
   22 LEU   H        194    1.030518513    0.401975127    1.927775133
   22 LEU   CA       195    1.130177803    0.414720388    2.117034905
   22 LEU   CB       196    1.041458582    0.299687515    2.165069813
   22 LEU   CG       197    0.911127938    0.331900552    2.238463978
   22 LEU   CD1      198    0.820446595    0.208949282    2.246796461
   22 LEU   CD2      199    0.949038385    0.362662047    2.383477976
   22 LEU   C        200    1.279668863    0.391517563    2.139997344
   22 LEU   O        201    1.327311046    0.415418639    2.250856514
   23 SER   N        202    1.351895300    0.328272237    2.047943499
   23 SER   H        203    1.302989046    0.274627245    1.979152615
   23 SER   CA       204    1.496287903    0.302237648    2.038839880
   23 SER   CB       205    1.533989017    0.199046703    1.932338063
   23 SER   OG       206    1.673406605    0.168289215    1.940486582
   23 SER   HG       207    1.682781075    0.079435097    1.985403569
   23 SER   C        208    1.588519082    0.423781344    2.027468219
   23 SER   O        209    1.652186021    0.451525186    2.128998752
   24 LEU   N        210    1.580353323    0.489883375    1.912343868
   24 LEU   H        211    1.517002277    0.458209733    1.841744023
   24 LEU   CA       212    1.658084860    0.608169594    1.872647217
   24 LEU   CB       213    1.625957201    0.637141757    1.725905925
   24 LEU   CG       214    1.717339973    0.563348066    1.627868943
   24 LEU   CD1      215    1.681615630    0.416579271    1.603549010
   24 LEU   CD2      216    1.715589148    0.638297202    1.494496239
   24 LEU   C        217    1.631293709    0.731877614    1.958623030
   24 LEU   O        218    1.722823763    0.798367641    2.006903531
   25 ASP   N        219    1.509892476    0.758331931    2.006076272
   25 ASP   H        220    1.427708155    0.706716578    1.981932523
   25 ASP   CA       221    1.482357358    0.890333574    2.064616553
   25 ASP   CB       222    1.331897093    0.916586049    2.055600268
   25 ASP   CG       223    1.298513571    1.061163449    2.092874289
   25 ASP   OD1      224    1.277484281    1.147592264    2.005052415
   25 ASP   OD2      225    1.303110613    1.090582106    2.214267089
   25 ASP   C        226    1.559642390    0.908093389    2.195475458
   25 ASP   O        227    1.540451471    0.831330858    2.289645921
   26 ASP   N        228    1.614740194    1.028133788    2.211144961
   26 ASP   H        229    1.601320571    1.097240765    2.140111625
   26 ASP   CA       230    1.700152823    1.068236053    2.323866144
   26 ASP   CB       231    1.783957728    1.192525011    2.293304549
   26 ASP   CG       232    1.703275265    1.299609372    2.219602111
   26 ASP   OD1      233    1.705556481    1.293596687    2.094761203
   26 ASP   OD2      234    1.654569130    1.389453845    2.291572695
   26 ASP   C        235    1.613366636    1.083689419    2.448925182
   26 ASP   O        236    1.663207779    1.059785458    2.558803836
   27 ARG   N        237    1.491421508    1.134106053    2.432259566
   27 ARG   H        238    1.456976685    1.162584083    2.342805190
   27 ARG   CA       239    1.390109272    1.151734107    2.537292094
   27 ARG   CB       240    1.286260970    1.254934681    2.492872762
   27 ARG   CG       241    1.352097274    1.392973870    2.488054205
   27 ARG   CD       242    1.255261542    1.497067615    2.431520052
   27 ARG   NE       243    1.242263060    1.504540221    2.285277374
   27 ARG   HE       244    1.285778998    1.421067256    2.251513569
   27 ARG   CZ       245    1.203057070    1.605566146    2.206458124
   27 ARG   NH1      246    1.192661069    1.590621413    2.073689497
   27 ARG   HH11     247    1.185443232    1.673808159    2.018651700
   27 ARG   HH12     248    1.209609366    1.502374267    2.029796962
   27 ARG   NH2      249    1.163608597    1.721262687    2.261371107
   27 ARG   HH21     250    1.150859060    1.803938212    2.206568797
   27 ARG   HH22     251    1.141290260    1.724812408    2.358788971
   27 ARG   C        252    1.313614255    1.021585114    2.562162233
   27 ARG   O        253    1.257649559    1.007890501    2.670838617
   28 PHE   N        254    1.287276555    0.937825543    2.462275700
   28 PHE   H        255    1.282329523    0.975934356    2.369948749
   28 PHE   CA       256    1.236163174    0.803139081    2.491553818
   28 PHE   CB       257    1.152358484    0.748654027    2.375718623
   28 PHE   CG       258    1.013918050    0.813752229    2.373428133
   28 PHE   CD1      259    0.913167622    0.745329833    2.440447259
   28 PHE   HD1      260    0.926009602    0.647596680    2.486984734
   28 PHE   CD2      261    0.989367826    0.932097699    2.304771106
   28 PHE   HD2      262    1.056905890    0.965647526    2.226060792
   28 PHE   CE1      263    0.782494874    0.792008959    2.432389359
   28 PHE   HE1      264    0.708352988    0.735953337    2.489324745
   28 PHE   CE2      265    0.859817943    0.982022322    2.311640252
   28 PHE   HE2      266    0.818816289    1.069450360    2.261066765
   28 PHE   CZ       267    0.753934674    0.911932737    2.368177681
   28 PHE   HZ       268    0.652731375    0.952385973    2.368550643
   28 PHE   C        269    1.332248069    0.696552034    2.544643125
   28 PHE   O        270    1.284595450    0.585023644    2.565153850
   29 ALA   N        271    1.458298692    0.737685281    2.555112146
   29 ALA   H        272    1.486843644    0.824340680    2.514150469
   29 ALA   CA       273    1.566830073    0.650932219    2.603121447
   29 ALA   CB       274    1.700830729    0.715658190    2.567530348
   29 ALA   C        275    1.563820619    0.599604993    2.747226308
   29 ALA   O        276    1.645738202    0.513401420    2.778647781
   30 ASP   N        277    1.464622623    0.638096964    2.827033992
   30 ASP   H        278    1.420769769    0.727962732    2.825467483
   30 ASP   CA       279    1.430838260    0.567065131    2.951223799
   30 ASP   CB       280    1.408086051    0.661303879    3.069584070
   30 ASP   CG       281    1.310843157    0.773997136    3.034173125
   30 ASP   OD1      282    1.344844419    0.853055357    2.943516871
   30 ASP   OD2      283    1.212044694    0.785766076    3.109852815
   30 ASP   C        284    1.325890289    0.456064701    2.942447119
   30 ASP   O        285    1.326575529    0.351377896    3.007019250
   31 LYSH  N        286    1.229945717    0.474797398    2.852266420
   31 LYSH  H        287    1.250911069    0.539594405    2.779032937
   31 LYSH  CA       288    1.113540375    0.387601710    2.830879403
   31 LYSH  CB       289    1.024012173    0.468718818    2.736999193
   31 LYSH  CG       290    0.945521408    0.588304088    2.791331592
   31 LYSH  CD       291    1.026306385    0.716623934    2.811741518
   31 LYSH  CE       292    0.938484680    0.833154546    2.857764780
   31 LYSH  NZ       293    1.016058500    0.944181658    2.914899984
   31 LYSH  HZ1      294    1.086012722    0.969408110    2.848040567
   31 LYSH  HZ2      295    1.067982208    0.919374624    2.996683421
   31 LYSH  HZ3      296    0.955118788    1.019190878    2.940588012
   31 LYSH  C        297    1.149091750    0.250415997    2.773177664
   31 LYSH  O        298    1.229707324    0.239001870    2.680978772
   32 LYSH  N        299    1.057554397    0.154335799    2.782099498
   32 LYSH  H        300    0.963318096    0.173501916    2.809552044
   32 LYSH  CA       301    1.083151428    0.018013552    2.733406246
   32 LYSH  CB       302    1.062199906   -0.079394842    2.849532074
   32 LYSH  CG       303    1.156469964    8.490670325    2.959357664
   32 LYSH  CD       304    1.119377482    8.450864922    3.102355803
   32 LYSH  CE       305    1.224803926    8.492723404    3.205013787
   32 LYSH  NZ       306    1.178645502    8.459923803    3.340671341
   32 LYSH  HZ1      307    1.184711501    8.362382904    3.361860177
   32 LYSH  HZ2      308    1.081996284    8.481663924    3.354317082
   32 LYSH  HZ3      309    1.236112240    8.513198717    3.402798926
   32 LYSH  C        310    1.007582339    8.487994937    2.610322705
   32 LYSH  O        311    0.887332420    8.513716646    2.613006870
   33 ILE   N        312    1.062021965    8.381913132    2.551383123
   33 ILE   H        313    1.134882416    8.330406088    2.596545120
   33 ILE   CA       314    1.045664913    8.350269474    2.408757295
   33 ILE   CB       315    1.168453791    8.374700365    2.320815449
   33 ILE   CG1      316    1.222147423    8.514792130    2.350844520
   33 ILE   CG2      317    1.142316813    8.363757125    2.170458823
   33 ILE   CD       318    1.367802777    8.530121433    2.306574455
   33 ILE   C        319    1.025852204    8.198830714    2.399634769
   33 ILE   O        320    1.116395996    8.115658986    2.403597124
   34 ILE   N        321    0.897770833    8.163821830    2.407360499
   34 ILE   H        322    0.825313270    8.231052599    2.422571043
   34 ILE   CA       323    0.859345130    8.022455899    2.419624467
   34 ILE   CB       324    0.784552568    8.000596423    2.551305307
   34 ILE   CG1      325    0.825340675    8.089003180    2.669339900
   34 ILE   CG2      326    0.794938122    7.854411541    2.595247233
   34 ILE   CD       327    0.715540506    8.093329250    2.775801069
   34 ILE   C        328    0.789431598    7.968529637    2.294656901
   34 ILE   O        329    0.669215234    7.978024788    2.270397624
   35 LEU   N        330    0.867298921    7.894044336    2.216691684
   35 LEU   H        331    0.951360058    7.856172065    2.255437132
   35 LEU   CA       332    0.826376891    7.844657601    2.084417483
   35 LEU   CB       333    0.946392943    7.853044025    1.989878400
   35 LEU   CG       334    0.977647092    7.993584560    1.938092720
   35 LEU   CD1      335    1.115462067    8.003719502    1.872425363
   35 LEU   CD2      336    0.875999979    8.031735542    1.830285765
   35 LEU   C        337    0.762924831    7.705501475    2.079793691
   35 LEU   O        338    0.821180497    7.598544565    2.097018664
   36 VAL   N        339    0.636840742    7.704611322    2.037459752
   36 VAL   H        340    0.582514991    7.788382977    2.031748235
   36 VAL   CA       341    0.551870022    7.584830520    2.043975300
   36 VAL   CB       342    0.435582520    7.589700409    2.143307188
   36 VAL   CG1      343    0.366811619    7.453692768    2.156912836
   36 VAL   CG2      344    0.475523230    7.660029673    2.273188467
   36 VAL   C        345    0.498898960    7.554821189    1.903596169
   36 VAL   O        346    0.406831151    7.620430442    1.855121391
   37 ASP   N        347    0.553778445    7.450804366    1.841486786
   37 ASP   H        348    0.621756620    7.391718495    1.884950844
   37 ASP   CA       349    0.504728219    7.402229994    1.711696152
   37 ASP   CB       350    0.584043672    7.457712488    1.593207398
   37 ASP   CG       351    0.498140190    7.452841912    1.466693988
   37 ASP   OD1      352    0.411617208    7.541264171    1.448874579
   37 ASP   OD2      353    0.499130405    7.358565304    1.384629688
   37 ASP   C        354    0.487721702    7.250508443    1.701766380
   37 ASP   O        355    0.556126727    7.170575933    1.765488914
   38 ARG   N        356    0.408239350    7.206091143    1.604820126
   38 ARG   H        357    0.384110255    7.270519227    1.532248005
   38 ARG   CA       358    0.383690964    7.066538296    1.565674924
   38 ARG   CB       359    0.269484784    7.076741535    1.464382378
   38 ARG   CG       360    0.211808099    6.935127941    1.459113426
   38 ARG   CD       361    0.121314558    6.892426296    1.343360012
   38 ARG   NE       362    0.069153467    6.755759402    1.357924930
   38 ARG   HE       363    0.019226628    6.738317507    1.442806698
   38 ARG   CZ       364    0.091503582    6.653159902    1.274673599
   38 ARG   NH1      365    0.043185107    6.530430145    1.298312801
   38 ARG   HH11     366    0.091992986    6.454072808    1.256035846
   38 ARG   HH12     367   -0.040409658    6.510080048    1.349280396
   38 ARG   NH2      368    0.166564774    6.675213233    1.165870954
   38 ARG   HH21     369    0.174506692    6.603431852    1.096691195
   38 ARG   HH22     370    0.227589503    6.752626157    1.148995663
   38 ARG   C        371    0.504729088    6.996586308    1.503531279
   38 ARG   O        372    0.507817973    6.873761323    1.497920421
   39 TRP   N        373    0.580103388    7.074412039    1.426390484
   39 TRP   H        374    0.562300978    7.172713025    1.422065408
   39 TRP   CA       375    0.692664437    7.008356282    1.358754848
   39 TRP   CB       376    0.695335717    7.069924639    1.218728444
   39 TRP   CG       377    0.805689893    7.016273101    1.127355811
   39 TRP   CD1      378    0.919049860    7.080263783    1.100106934
   39 TRP   HD1      379    0.949093150    7.174983751    1.144877824
   39 TRP   CD2      380    0.789286206    6.908762596    1.040792413
   39 TRP   NE1      381    0.980528911    7.008923814    1.006196326
   39 TRP   HE1      382    1.069478775    7.032555650    0.967079707
   39 TRP   CE2      383    0.907785086    6.904231231    0.968297737
   39 TRP   CE3      384    0.696441054    6.805429435    1.036242294
   39 TRP   HE3      385    0.598136371    6.808456503    1.083212826
   39 TRP   CZ2      386    0.928864509    6.794027398    0.886229286
   39 TRP   HZ2      387    0.999000342    6.803447372    0.803312994
   39 TRP   CZ3      388    0.726117863    6.690615134    0.963735222
   39 TRP   HZ3      389    0.650508597    6.612689578    0.954157519
   39 TRP   CH2      390    0.840277677    6.686928316    0.884505121
   39 TRP   HH2      391    0.859818307    6.607674094    0.812257732
   39 TRP   C        392    0.829459391    7.027314800    1.424606881
   39 TRP   O        393    0.863725504    7.122777448    1.494197449
   40 ASN   N        394    0.896108069    6.912214839    1.423747804
   40 ASN   H        395    0.841573526    6.828410829    1.421565493
   40 ASN   CA       396    1.031039206    6.888884245    1.477184683
   40 ASN   CB       397    1.071420022    6.742620786    1.496754386
   40 ASN   CG       398    0.970817237    6.654053028    1.570535255
   40 ASN   OD1      399    0.856949429    6.638496216    1.526740325
   40 ASN   ND2      400    1.006911216    6.645214926    1.698234000
   40 ASN   HD21     401    0.947686166    6.599482010    1.764564808
   40 ASN   HD22     402    1.096669945    6.672820833    1.732587210
   40 ASN   C        403    1.136245602    6.947556293    1.382836623
   40 ASN   O        404    1.186030986    6.881764554    1.291613173
   41 PHE   N        405    1.181833453    7.069184088    1.411472531
   41 PHE   H        406    1.183453938    7.088931745    1.509498580
   41 PHE   CA       407    1.276708762    7.146182157    1.329755662
   41 PHE   CB       408    1.268602845    7.295964333    1.359964101
   41 PHE   CG       409    1.151254353    7.357526951    1.283481188
   41 PHE   CD1      410    1.027134218    7.361014058    1.345953956
   41 PHE   HD1      411    1.015814329    7.336966537    1.451672512
   41 PHE   CD2      412    1.165100004    7.414004064    1.157228544
   41 PHE   HD2      413    1.259809331    7.418070264    1.103411525
   41 PHE   CE1      414    0.914687512    7.408196235    1.279267792
   41 PHE   HE1      415    0.817579796    7.394696784    1.326899106
   41 PHE   CE2      416    1.054458965    7.469770551    1.094243382
   41 PHE   HE2      417    1.054080411    7.501529951    0.989974107
   41 PHE   CZ       418    0.928232106    7.462309993    1.151962398
   41 PHE   HZ       419    0.844078715    7.511340651    1.103022762
   41 PHE   C        420    1.420092118    7.097218037    1.351094073
   41 PHE   O        421    1.489427549    7.043841295    1.264636947
   42 GLU   N        422    1.475869388    7.134897249    1.465817027
   42 GLU   H        423    1.434270955    7.212483527    1.513249536
   42 GLU   CA       424    1.614325039    7.105244876    1.505332709
   42 GLU   CB       425    1.637106726    7.165550821    1.644104004
   42 GLU   CG       426    1.632107999    7.317637816    1.660115174
   42 GLU   CD       427    1.484529792    7.357985871    1.658126216
   42 GLU   OE1      428    1.451804032    7.442148032    1.571693557
   42 GLU   OE2      429    1.409093976    7.323902312    1.751795799
   42 GLU   C        430    1.675906528    6.965646561    1.493830249
   42 GLU   O        431    1.610264431    6.865762434    1.522897328
   43 PRO   N        432    1.789109838    6.956021931    1.424672180
   43 PRO   CA       433    1.870407203    6.833556671    1.422370483
   43 PRO   CB       434    1.962803593    6.864302188    1.304355774
   43 PRO   CG       435    1.986749806    7.015269319    1.311090206
   43 PRO   CD       436    1.838575778    7.051146849    1.324091977
   43 PRO   C        437    1.945080424    6.804865637    1.552790985
   43 PRO   O        438    1.967860673    6.898191463    1.629623102
   44 PRO   N        439    1.991785837    6.683015461    1.578528468
   44 PRO   CA       440    2.059406780    6.656773083    1.706390528
   44 PRO   CB       441    2.114084829    6.514093167    1.698351710
   44 PRO   CG       442    2.015912809    6.445119331    1.603404077
   44 PRO   CD       443    1.956706511    6.555132004    1.515067718
   44 PRO   C        444    2.176996138    6.749203677    1.738658154
   44 PRO   O        445    2.266773585    6.774195754    1.658372838
   45 ASN   N        446    2.155495326    6.836237411    1.836909676
   45 ASN   H        447    2.070038578    6.823368367    1.887239532
   45 ASN   CA       448    2.233954476    6.948004638    1.891336641
   45 ASN   CB       449    2.375033494    6.899680846    1.925603355
   45 ASN   CG       450    2.387501682    6.797343240    2.038642881
   45 ASN   OD1      451    2.358289671    6.678141225    2.030545403
   45 ASN   ND2      452    2.486098951    6.822728406    2.124217371
   45 ASN   HD21     453    2.505509678    6.757525029    2.197503662
   45 ASN   HD22     454    2.557489414    6.891146688    2.109336861
   45 ASN   C        455    2.245390035    7.075516948    1.807544621
   45 ASN   O        456    2.232107974    7.184708917    1.862586050
   46 ALA   N        457    2.238156429    7.061153993    1.675516016
   46 ALA   H        458    2.209900238    6.984699959    1.617571783
   46 ALA   CA       459    2.267672911    7.166963552    1.577827470
   46 ALA   CB       460    2.307288100    7.103975896    1.444127235
   46 ALA   C        461    2.154878607    7.266786515    1.550923646
   46 ALA   O        462    2.042711254    7.224433638    1.523472342
   47 THR   N        463    2.178384869    7.397416380    1.559548009
   47 THR   H        464    2.268438427    7.436891149    1.577812871
   47 THR   CA       465    2.078054540    7.500966280    1.530842149
   47 THR   CB       466    2.097515011    7.640585600    1.590327415
   47 THR   OG1      467    2.216586689    7.700111808    1.538097394
   47 THR   HG1      468    2.274371896    7.724942596    1.615841859
   47 THR   CG2      469    2.115794053    7.632605625    1.742032365
   47 THR   C        470    2.021557964    7.515762109    1.389417219
   47 THR   O        471    1.900727171    7.534958071    1.376704171
   48 GLY   N        472    2.099064127    7.469568417    1.291696503
   48 GLY   H        473    2.184025990    7.426797025    1.322577456
   48 GLY   CA       474    2.065293617    7.464511971    1.148714395
   48 GLY   C        475    1.967952095    7.357711218    1.098445011
   48 GLY   O        476    2.006358174    7.254150614    1.044298575
   49 SER   N        477    1.841117889    7.397719984    1.096584219
   49 SER   H        478    1.818644908    7.469019213    1.163012548
   49 SER   CA       479    1.719857598    7.330629225    1.047547987
   49 SER   CB       480    1.601051932    7.339959575    1.143513320
   49 SER   OG       481    1.564139045    7.478022987    1.148620991
   49 SER   HG       482    1.584581663    7.512059482    1.240400758
   49 SER   C        483    1.669700044    7.384758208    0.913511557
   49 SER   O        484    1.684866582    7.503294379    0.884367025
   50 VAL   N        485    1.623697297    7.289736718    0.832612519
   50 VAL   H        486    1.648019654    7.193749109    0.846620616
   50 VAL   CA       487    1.539843135    7.315903900    0.714745853
   50 VAL   CB       488    1.551230045    7.204592384    0.610375780
   50 VAL   CG1      489    1.686860555    7.205717749    0.539581073
   50 VAL   CG2      490    1.526843788    7.062923751    0.662767668
   50 VAL   C        491    1.394785209    7.351375709    0.748094659
   50 VAL   O        492    1.346819269    7.310143153    0.853589127
   51 HISA  N        493    1.329630070    7.429393158    0.662322206
   51 HISA  H        494    1.377336832    7.462408909    0.580869250
   51 HISA  CA       495    1.194084753    7.479633082    0.689075226
   51 HISA  CB       496    1.163673029    7.593377089    0.591362742
   51 HISA  CG       497    1.173773088    7.551551355    0.444527362
   51 HISA  ND1      498    1.277439242    7.575876471    0.364837654
   51 HISA  HD1      499    1.371321216    7.594445893    0.393863734
   51 HISA  CD2      500    1.068772620    7.523490894    0.367871629
   51 HISA  HD2      501    0.969556040    7.488169831    0.395926282
   51 HISA  CE1      502    1.241332028    7.547594832    0.240007736
   51 HISA  HE1      503    1.305548862    7.546163137    0.151945022
   51 HISA  NE2      504    1.111783027    7.517590329    0.242169317
   51 HISA  C        505    1.093959716    7.365561647    0.669687090
   51 HISA  O        506    1.111144153    7.279025193    0.583972112
   52 ASN   N        507    0.970414314    7.389165975    0.712930333
   52 ASN   H        508    0.943563009    7.485292220    0.719147725
   52 ASN   CA       509    0.854639748    7.298631544    0.716430016
   52 ASN   CB       510    0.765891434    7.338706850    0.834444859
   52 ASN   CG       511    0.636682644    7.259656313    0.855962902
   52 ASN   OD1      512    0.631128681    7.148738882    0.803102064
   52 ASN   ND2      513    0.556467758    7.288857169    0.957951688
   52 ASN   HD21     514    0.476689289    7.230080096    0.971360516
   52 ASN   HD22     515    0.582231280    7.358773144    1.024638682
   52 ASN   C        516    0.775938907    7.286785839    0.585747952
   52 ASN   O        517    0.702323579    7.380398550    0.554957119
   53 PRO   N        518    0.798799956    7.182930232    0.505860851
   53 PRO   CA       519    0.728856102    7.160252495    0.378563846
   53 PRO   CB       520    0.794336922    7.029466618    0.333662925
   53 PRO   CG       521    0.927678942    7.016609389    0.407598457
   53 PRO   CD       522    0.888011216    7.072603959    0.544349945
   53 PRO   C        523    0.576368800    7.148277873    0.382661389
   53 PRO   O        524    0.512608081    7.208165532    0.296184601
   54 ALA   N        525    0.525298985    7.104688104    0.497473536
   54 ALA   H        526    0.561622773    7.058463857    0.578376821
   54 ALA   CA       527    0.380940985    7.108393370    0.524985158
   54 ALA   CB       528    0.334662578    7.019339743    0.640483887
   54 ALA   C        529    0.315601845    7.245632755    0.542447187
   54 ALA   O        530    0.193537454    7.246956499    0.557621483
   55 ALA   N        531    0.391362688    7.353459322    0.560495893
   55 ALA   H        532    0.489214002    7.333534513    0.565789502
   55 ALA   CA       533    0.339903794    7.490679538    0.572018748
   55 ALA   CB       534    0.432040001    7.581448435    0.653782850
   55 ALA   C        535    0.302212525    7.563880262    0.443053859
   55 ALA   O        536    0.361186893    7.555898255    0.335405529
   56 ALA   N        537    0.187353527    7.629324769    0.457657157
   56 ALA   H        538    0.118371903    7.614591154    0.528545329
   56 ALA   CA       539    0.144531178    7.733766064    0.363486564
   56 ALA   CB       540    0.002077279    7.779466496    0.395576595
   56 ALA   C        541    0.241315632    7.851635910    0.351261205
   56 ALA   O        542    0.256842306    7.912216375    0.245339890
   57 ASN   N        543    0.301380104    7.888152787    0.464167005
   57 ASN   H        544    0.248783516    7.883874489    0.549109335
   57 ASN   CA       545    0.412502640    7.984350675    0.461319514
   57 ASN   CB       546    0.450561173    8.028111743    0.602899622
   57 ASN   CG       547    0.508727606    7.926639382    0.701534297
   57 ASN   OD1      548    0.619605729    7.875254735    0.687692365
   57 ASN   ND2      549    0.439858812    7.888748074    0.808812905
   57 ASN   HD21     550    0.480736929    7.814329215    0.861630401
   57 ASN   HD22     551    0.355035561    7.934948259    0.834683857
   57 ASN   C        552    0.526739032    7.951658618    0.364934600
   57 ASN   O        553    0.537644990    8.019277127    0.262758702
   58 ALA   N        554    0.608933674    7.851689624    0.395595557
   58 ALA   H        555    0.613400564    7.826348138    0.492235738
   58 ALA   CA       556    0.717700324    7.806495989    0.307632542
   58 ALA   CB       557    0.778647905    7.687793642    0.382503074
   58 ALA   C        558    0.682768681    7.779251517    0.161174901
   58 ALA   O        559    0.604556929    7.690248060    0.128157334
   59 ASP   N        560    0.761206152    7.836291554    0.070159282
   59 ASP   H        561    0.845139803    7.885062414    0.094182596
   59 ASP   CA       562    0.740152834    7.826757597   11.241965878
   59 ASP   CB       563    0.613142880    7.906433445   11.211435184
   59 ASP   CG       564    0.555425299    7.862514520   11.076731925
   59 ASP   OD1      565    0.582266956    7.927260855   10.973239955
   59 ASP   OD2      566    0.490575061    7.755668217   11.078509260
   59 ASP   C        567    0.857092349    7.894141112   11.169882119
   59 ASP   O        568    0.918581517    7.980027040   11.232911502
   60 THR   N        569    0.898669661    7.858887248   11.048567149
   60 THR   H        570    0.868791924    7.771035285   11.011283966
   60 THR   CA       571    0.986454856    7.932761909   10.956646886
   60 THR   CB       572    1.052136605    7.854979467   10.842434022
   60 THR   OG1      573    0.950183603    7.786169992   10.769474585
   60 THR   HG1      574    0.997727640    7.732403926   10.699829898
   60 THR   CG2      575    1.162061052    7.755916857   10.881365363
   60 THR   C        576    0.943105626    8.071663067   10.909336672
   60 THR   O        577    1.027603992    8.156709255   10.881840714
   61 SER   N        578    0.812926497    8.098603675   10.913674525
   61 SER   H        579    0.740911841    8.038104806   10.947662636
   61 SER   CA       580    0.758302212    8.224876902   10.861867635
   61 SER   CB       581    0.704977284    8.212467570   10.718984080
   61 SER   OG       582    0.616341270    8.101244536   10.704018340
   61 SER   HG       583    0.547632163    8.108175555   10.776343483
   61 SER   C        584    0.643043955    8.280653000   10.945635526
   61 SER   O        585    0.553764053    8.201767065   10.976245006
   62 ARG   N        586    0.662463331    8.398925407   11.003296445
   62 ARG   H        587    0.744106917    8.441009890   11.042832798
   62 ARG   CA       588    0.546942671    8.480470970   11.043473165
   62 ARG   CB       589    0.544583814    8.505378589   11.194419756
   62 ARG   CG       590    0.506186484    8.384375204   11.279836863
   62 ARG   CD       591    0.365100836    8.332625567   11.251172219
   62 ARG   NE       592    0.329983790    8.202252317   11.309280623
   62 ARG   HE       593    0.402362699    8.202436380   11.378272269
   62 ARG   CZ       594    0.294162010    8.092965297   11.240513065
   62 ARG   NH1      595    0.282917935    8.093139256   11.106999727
   62 ARG   HH11     596    0.245097038    8.008299641   11.069984734
   62 ARG   HH12     597    0.339639812    8.158947506   11.057498480
   62 ARG   NH2      598    0.274079566    7.977249745   11.305017275
   62 ARG   HH21     599    0.232742576    7.905308515   11.249209828
   62 ARG   HH22     600    0.274623422    7.968376667   11.404614220
   62 ARG   C        601    0.554830087    0.098110636   10.978099623
   62 ARG   O        602    0.661393021    0.156305858   10.997759467
   63 VAL   N        603    0.461413344    0.140832441   10.893617494
   63 VAL   H        604    0.391606741    0.075697251   10.863877307
   63 VAL   CA       605    0.463250522    0.271831905   10.826972467
   63 VAL   CB       606    0.365518493    0.268338199   10.709320945
   63 VAL   CG1      607    0.371373592    0.399152743   10.630187809
   63 VAL   CG2      608    0.410515710    0.159110291   10.612094196
   63 VAL   C        609    0.439004489    0.383125353   10.929106878
   63 VAL   O        610    0.326744223    0.395522040   10.977803523
   64 ILE   N        611    0.529113063    0.480585976   10.920698502
   64 ILE   H        612    0.607094597    0.448999711   10.866656761
   64 ILE   CA       613    0.516045121    0.587808081   11.020398529
   64 ILE   CB       614    0.615743741    0.570401244   11.135135085
   64 ILE   CG1      615    0.588925967    0.446220536   11.220385998
   64 ILE   CG2      616    0.612741907    0.693946622   11.225336546
   64 ILE   CD       617    0.710149052    0.421811378   11.310478889
   64 ILE   C        618    0.545069169    0.716868080   10.943526047
   64 ILE   O        619    0.659735797    0.748391655   10.912114481
   65 ARG   N        620    0.431931346    0.763703719   10.891587012
   65 ARG   H        621    0.345777236    0.712923592   10.891132393
   65 ARG   CA       622    0.424808350    0.894562399   10.824991537
   65 ARG   CB       623    0.293652407    0.905435708   10.746961593
   65 ARG   CG       624    0.265723426    1.034454230   10.669591684
   65 ARG   CD       625    0.136484492    1.029241618   10.587857187
   65 ARG   NE       626    0.097655982    1.151961386   10.516849728
   65 ARG   HE       627    0.169659991    1.191760334   10.459990492
   65 ARG   CZ       628   -0.026990572    1.200728125   10.510368892
   65 ARG   NH1      629   -0.132088082    1.131827974   10.556878175
   65 ARG   HH11     630   -0.225125962    1.167815948   10.549835754
   65 ARG   HH12     631   -0.116718740    1.043277035   10.600730829
   65 ARG   NH2      632   -0.053974664    1.321180707   10.458207609
   65 ARG   HH21     633   -0.148441412    1.353509851   10.463826656
   65 ARG   HH22     634    0.011047616    1.381649889   10.412195581
   65 ARG   C        635    0.464012547    1.008340986   10.919492373
   65 ARG   O        636    0.463834928    1.000027535   11.042210385
   66 ARG   N        637    0.509731783    1.120550476   10.864628111
   66 ARG   H        638    0.504921762    1.133040160   10.765519293
   66 ARG   CA       639    0.552562113    1.235144778   10.946141572
   66 ARG   CB       640    0.703594352    1.253147811   10.929465872
   66 ARG   CG       641    0.766497084    1.323869072   11.049668428
   66 ARG   CD       642    0.916919130    1.349421017   11.038276299
   66 ARG   NE       643    0.923404827    1.448972473   10.930302039
   66 ARG   HE       644    0.879749965    1.414374275   10.847253110
   66 ARG   CZ       645    0.968969846    1.573758425   10.947901703
   66 ARG   NH1      646    1.028832232    1.613574319   11.060981406
   66 ARG   HH11     647    1.064327538    1.705961349   11.075322468
   66 ARG   HH12     648    1.046254103    1.553392959   11.138927451
   66 ARG   NH2      649    0.940583373    1.666280002   10.855201288
   66 ARG   HH21     650    0.981302537    1.757564594   10.852204737
   66 ARG   HH22     651    0.866244207    1.651989600   10.789860327
   66 ARG   C        652    0.474084055    1.363779447   10.919625704
   66 ARG   O        653    0.401162956    1.408448595   11.008045393
   67 ASP   N        654    0.459113762    1.408109162   10.795123905
   67 ASP   H        655    0.517648671    1.373400719   10.721846110
   67 ASP   CA       656    0.391865239    1.532115241   10.753753250
   67 ASP   CB       657    0.422978605    1.582051409   10.612530337
   67 ASP   CG       658    0.574378528    1.598910060   10.598201250
   67 ASP   OD1      659    0.617676329    1.567639622   10.485186563
   67 ASP   OD2      660    0.647343341    1.627576566   10.695567975
   67 ASP   C        661    0.240076266    1.517151627   10.765657693
   67 ASP   O        662    0.183089811    1.440956775   10.687710611
   68 TYR   N        663    0.185800804    1.569381542   10.875263734
   68 TYR   H        664    0.245342303    1.614406158   10.941805611
   68 TYR   CA       665    0.042804845    1.560923869   10.908327548
   68 TYR   CB       666    0.016106270    1.488328768   11.040338402
   68 TYR   CG       667    0.008740071    1.337600631   11.015182069
   68 TYR   CD1      668    7.684660697    1.285083259   10.962098259
   68 TYR   HD1      669    7.603231791    1.353280652   10.937635157
   68 TYR   CD2      670    0.118773549    1.259958148   11.049607298
   68 TYR   HD2      671    0.198663458    1.296841181   11.113919782
   68 TYR   CE1      672    7.679587999    1.149258229   10.933001107
   68 TYR   HE1      673    7.593312894    1.110033688   10.879181216
   68 TYR   CE2      674    0.115407748    1.126083132   11.012378448
   68 TYR   HE2      675    0.200795976    1.062645239   11.036133521
   68 TYR   CZ       676    7.791947136    1.071888749   10.959631864
   68 TYR   OH       677    7.785061073    0.936124713   10.955708032
   68 TYR   HH       678    7.703949028    0.906442530   10.905316759
   68 TYR   C        679    7.766111920    1.696928259   10.914382978
   68 TYR   O        680    7.813650656    1.802945804   10.954761185
   69 PRO   N        681    7.640313048    1.690855596   10.871644195
   69 PRO   CA       682    7.547605439    1.802519127   10.895067611
   69 PRO   CB       683    7.415321351    1.742104751   10.847510767
   69 PRO   CG       684    7.455095230    1.665002538   10.721485978
   69 PRO   CD       685    7.580049628    1.596129639   10.776746316
   69 PRO   C        686    7.540933208    1.850969200   11.040055153
   69 PRO   O        687    7.570634480    1.773441649   11.130823805
   70 HISB  N        688    7.494623786    1.974053536   11.059954660
   70 HISB  H        689    7.437454722    2.018706927   10.991123888
   70 HISB  CA       690    7.496751115    2.050551646   11.185467320
   70 HISB  CB       691    7.435035311    2.187059339   11.154372236
   70 HISB  CG       692    7.299719153    2.178917411   11.083435613
   70 HISB  ND1      693    7.279320557    2.143294988   10.956940184
   70 HISB  CD2      694    7.186259704    2.166976887   11.151792059
   70 HISB  HD2      695    7.173741198    2.170355338   11.260008332
   70 HISB  CE1      696    7.149970563    2.117747250   10.939484194
   70 HISB  HE1      697    7.101701040    2.097772962   10.843809121
   70 HISB  NE2      698    7.096335491    2.131601290   11.060408143
   70 HISB  HE2      699    7.005414616    2.100179781   11.087736663
   70 HISB  C        700    7.419421649    1.991218638   11.303401762
   70 HISB  O        701    7.318666024    1.922624160   11.286839069
   71 GLY   N        702    7.486139578    1.992675727    0.101472032
   71 GLY   H        703    7.585773694    1.999813942    0.096782109
   71 GLY   CA       704    7.425568115    1.978443415    0.234654025
   71 GLY   C        705    7.496093325    1.878599155    0.326676428
   71 GLY   O        706    7.618029187    1.871338547    0.312261538
   72 PRO   N        707    7.424869587    1.814486358    0.418920615
   72 PRO   CA       708    7.492589825    1.729572321    0.517978009
   72 PRO   CB       709    7.380541156    1.688022386    0.613530949
   72 PRO   CG       710    7.251525386    1.761563654    0.576700035
   72 PRO   CD       711    7.279174854    1.819639051    0.437865087
   72 PRO   C        712    7.566673466    1.604712013    0.469663227
   72 PRO   O        713    7.686830652    1.607024136    0.495873944
   73 TYR   N        714    7.512092854    1.535752882    0.369891361
   73 TYR   H        715    7.414158011    1.542949755    0.350959927
   73 TYR   CA       716    7.582953195    1.424441780    0.305084173
   73 TYR   CB       717    7.486956537    1.369420932    0.199415616
   73 TYR   CG       718    7.533224843    1.236746588    0.138900228
   73 TYR   CD1      719    7.466190992    1.124228855    0.185470171
   73 TYR   HD1      720    7.385706615    1.133917533    0.258339667
   73 TYR   CD2      721    7.634247586    1.232035448    0.043533761
   73 TYR   HD2      722    7.683698006    1.323270437    0.010178808
   73 TYR   CE1      723    7.497927005    1.001903277    0.127576094
   73 TYR   HE1      724    7.439012662    0.914593680    0.155666449
   73 TYR   CE2      725    7.660639970    1.106939091   11.305943934
   73 TYR   HE2      726    7.722526699    1.108161134   11.216225322
   73 TYR   CZ       727    7.595425375    0.990926708    0.029115940
   73 TYR   OH       728    7.638406728    0.873500313   -0.024374199
   73 TYR   HH       729    7.572219324    0.800112862   -0.009069664
   73 TYR   C        730    7.715861639    1.463964889    0.240390102
   73 TYR   O        731    7.818483323    1.413057817    0.285202131
   74 ALA   N        732    7.711144023    1.570387768    0.160747564
   74 ALA   H        733    7.625110611    1.609321249    0.127848617
   74 ALA   CA       734    0.037294451    1.635163890    0.104324349
   74 ALA   CB       735    0.000355219    1.756235813    0.018374935
   74 ALA   C        736    0.149805619    1.672324656    0.201131088
   74 ALA   O        737    0.264490775    1.629883172    0.187864142
   75 SER   N        738    0.115092291    1.746239481    0.306109950
   75 SER   H        739    0.025118697    1.786972021    0.321778945
   75 SER   CA       740    0.212474502    1.791673951    0.406421947
   75 SER   CB       741    0.169762552    1.913809792    0.488090377
   75 SER   OG       742    0.083172060    1.875491423    0.595251725
   75 SER   HG       743    0.138892763    1.895819469    0.675760013
   75 SER   C        744    0.269849833    1.682972084    0.497552903
   75 SER   O        745    0.392455099    1.680241580    0.507090555
   76 LEU   N        746    0.184316863    1.585817327    0.528131318
   76 LEU   H        747    0.084984622    1.595936578    0.522442942
   76 LEU   CA       748    0.231780249    1.460850622    0.589299991
   76 LEU   CB       749    0.122076203    1.371670672    0.647786996
   76 LEU   CG       750    0.047618018    1.433140251    0.766477097
   76 LEU   CD1      751   -0.098504008    1.387917201    0.770219791
   76 LEU   CD2      752    0.102320910    1.394852861    0.904141861
   76 LEU   C        753    0.315680593    1.379061049    0.490894468
   76 LEU   O        754    0.405604124    1.307366270    0.534529069
   77 ALA   N        755    0.279797490    1.380545802    0.362827712
   77 ALA   H        756    0.187667688    1.408853611    0.336169296
   77 ALA   CA       757    0.357727957    1.314642786    0.257021827
   77 ALA   CB       758    0.287342410    1.321029177    0.121319444
   77 ALA   C        759    0.505273332    1.354392161    0.249229871
   77 ALA   O        760    0.597089982    1.274954843    0.229525355
   78 LEU   N        761    0.515015124    1.486891640    0.243222783
   78 LEU   H        762    0.452008297    1.564282397    0.249542950
   78 LEU   CA       763    0.650428286    1.542699064    0.230720438
   78 LEU   CB       764    0.658862862    1.695071280    0.219750465
   78 LEU   CG       765    0.600505426    1.746934424    0.088180906
   78 LEU   CD1      766    0.565858756    1.895890083    0.092719019
   78 LEU   CD2      767    0.692371567    1.705773324   -0.027053501
   78 LEU   C        768    0.731892465    1.502037713    0.353677519
   78 LEU   O        769    0.837112984    1.440906973    0.335779192
   79 GLU   N        770    0.681579247    1.519157782    0.475602886
   79 GLU   H        771    0.607999440    1.585050511    0.459929020
   79 GLU   CA       772    0.738126641    1.468951499    0.601660478
   79 GLU   CB       773    0.647775823    1.524015834    0.712187822
   79 GLU   CG       774    0.657934687    1.451984801    0.846771266
   79 GLU   CD       775    0.764587845    1.523496237    0.929936795
   79 GLU   OE1      776    0.870386862    1.463271430    0.958279136
   79 GLU   OE2      777    0.740316274    1.632243720    0.986591259
   79 GLU   C        778    0.772200145    1.320401240    0.615250716
   79 GLU   O        779    0.885312147    1.286537562    0.649732669
   80 ALA   N        780    0.682463285    1.237687505    0.562387066
   80 ALA   H        781    0.586324028    1.261490065    0.548526270
   80 ALA   CA       782    0.723641067    1.098387027    0.539780116
   80 ALA   CB       783    0.603402182    1.020310677    0.486312866
   80 ALA   C        784    0.840751649    1.067046460    0.446430797
   80 ALA   O        785    0.938580026    1.006052569    0.489305142
   81 MET   N        786    0.838125033    1.119068522    0.324050461
   81 MET   H        787    0.753408838    1.160334330    0.290571586
   81 MET   CA       788    0.951299641    1.117842380    0.230242361
   81 MET   CB       789    0.901389141    1.176822335    0.098167871
   81 MET   CG       790    0.845833126    1.065383460    0.009241735
   81 MET   SD       791    0.977801576    0.985896474   -0.089529011
   81 MET   CE       792    0.895697311    0.911801325   -0.229001284
   81 MET   C        793    1.082134049    1.187895852    0.267435303
   81 MET   O        794    1.189158409    1.152958872    0.217884512
   82 LYSH  N        795    1.064046610    1.300573096    0.335739870
   82 LYSH  H        796    0.977781617    1.351169417    0.335590425
   82 LYSH  CA       797    1.174973975    1.354451741    0.415758929
   82 LYSH  CB       798    1.123395795    1.472847430    0.497801176
   82 LYSH  CG       799    1.222271458    1.555369263    0.580408350
   82 LYSH  CD       800    1.155931677    1.678779853    0.641891786
   82 LYSH  CE       801    1.093583455    1.654565403    0.779496767
   82 LYSH  NZ       802    1.114045795    1.765957949    0.873217319
   82 LYSH  HZ1      803    1.077065519    1.759075085    0.965873247
   82 LYSH  HZ2      804    1.067737506    1.846440246    0.836094623
   82 LYSH  HZ3      805    1.212460686    1.783005620    0.878095096
   82 LYSH  C        806    1.247349757    1.249055838    0.499811441
   82 LYSH  O        807    1.355583744    1.203497597    0.463204003
   83 HISB  N        808    1.176389484    1.189837542    0.595451184
   83 HISB  H        809    1.083846175    1.178879085    0.631721691
   83 HISB  CA       810    1.252149674    1.096109549    0.679625382
   83 HISB  CB       811    1.165653502    1.067601453    0.802566848
   83 HISB  CG       812    1.175456698    1.181734141    0.903982561
   83 HISB  ND1      813    1.287572497    1.215251669    0.967192115
   83 HISB  CD2      814    1.085600503    1.276542950    0.928944974
   83 HISB  HD2      815    0.989993285    1.287130238    0.877684030
   83 HISB  CE1      816    1.273662903    1.334267087    1.024907462
   83 HISB  HE1      817    1.346217378    1.380724426    1.091679065
   83 HISB  NE2      818    1.145476220    1.365344522    1.007799301
   83 HISB  HE2      819    1.094896649    1.441435259    1.048450584
   83 HISB  C        820    1.289309572    0.964701033    0.610602088
   83 HISB  O        821    1.394035635    0.910053283    0.644906662
   84 TRP   N        822    1.228523045    0.935065581    0.496084884
   84 TRP   H        823    1.134250017    0.961169481    0.475303242
   84 TRP   CA       824    1.270194870    0.831309724    0.400654405
   84 TRP   CB       825    1.169453423    0.809126021    0.287668636
   84 TRP   CG       826    1.060094066    0.710325428    0.328738552
   84 TRP   CD1      827    0.929423522    0.729041383    0.344905777
   84 TRP   HD1      828    0.888259840    0.825326992    0.375177958
   84 TRP   CD2      829    1.082311220    0.573332711    0.320823858
   84 TRP   NE1      830    0.871677606    0.609817833    0.356785375
   84 TRP   HE1      831    0.778359031    0.595207382    0.389619535
   84 TRP   CE2      832    0.958887008    0.511409392    0.336723078
   84 TRP   CE3      833    1.192274042    0.501385697    0.275506345
   84 TRP   HE3      834    1.293946242    0.539988144    0.282955134
   84 TRP   CZ2      835    0.943022124    0.376568533    0.306900319
   84 TRP   HZ2      836    0.860207313    0.314676116    0.341424553
   84 TRP   CZ3      837    1.172381606    0.368321871    0.240539758
   84 TRP   HZ3      838    1.259027469    0.314198593    0.202539072
   84 TRP   CH2      839    1.049279961    0.304974236    0.253007246
   84 TRP   HH2      840    1.031712591    0.201246148    0.224483528
   84 TRP   C        841    1.404845821    0.863769965    0.335668984
   84 TRP   O        842    1.499542661    0.785615075    0.342781619
   85 ARG   N        843    1.410484299    0.981443917    0.273965187
   85 ARG   H        844    1.332136627    1.037602656    0.247393612
   85 ARG   CA       845    1.535402183    1.016946269    0.205089223
   85 ARG   CB       846    1.494163018    1.131325579    0.112235184
   85 ARG   CG       847    1.450013909    1.061386973   -0.016484914
   85 ARG   CD       848    1.347449892    1.144410830   11.223074901
   85 ARG   NE       849    1.304125585    1.063828521   11.108025844
   85 ARG   HE       850    1.314907989    0.967163499   11.131221543
   85 ARG   CZ       851    1.247689077    1.093283212   10.990114127
   85 ARG   NH1      852    1.198326891    0.998522165   10.909265950
   85 ARG   HH11     853    1.150721015    1.035013453   10.829262268
   85 ARG   HH12     854    1.199855456    0.900884154   10.930780916
   85 ARG   NH2      855    1.242026546    1.219080778   10.944320094
   85 ARG   HH21     856    1.210209159    1.233764695   10.850667142
   85 ARG   HH22     857    1.286674163    1.295760036   10.990424558
   85 ARG   C        858    1.649037184    1.071736623    0.291631714
   85 ARG   O        859    1.765261077    1.066753251    0.251681525
   86 GLY   N        860    1.608106640    1.103501486    0.414129990
   86 GLY   H        861    1.510955127    1.089554926    0.433307726
   86 GLY   CA       862    1.700133383    1.148309994    0.519653161
   86 GLY   C        863    1.743431457    1.044829128    0.623708442
   86 GLY   O        864    1.842649933    0.974975540    0.603583131
   87 LYSH  N        865    1.698048326    1.073096772    0.745498159
   87 LYSH  H        866    1.662034480    1.165929247    0.754784607
   87 LYSH  CA       867    1.715255905    1.001895690    0.872957016
   87 LYSH  CB       868    1.635609904    1.063986018    0.987910064
   87 LYSH  CG       869    1.639186757    1.008233416    1.130351619
   87 LYSH  CD       870    1.552283687    1.087347690    1.228327888
   87 LYSH  CE       871    1.522167256    0.995674672    1.347062202
   87 LYSH  NZ       872    1.510112006    1.046303770    1.484545930
   87 LYSH  HZ1      873    1.477426571    0.987187591    1.558280855
   87 LYSH  HZ2      874    1.460710105    1.133194744    1.481198992
   87 LYSH  HZ3      875    1.601876445    1.074343838    1.512734791
   87 LYSH  C        876    1.705224138    0.849248889    0.875620204
   87 LYSH  O        877    1.792257041    0.781820580    0.930484926
   88 PHE   N        878    1.616620838    0.784673083    0.800314203
   88 PHE   H        879    1.542516882    0.839266479    0.761202958
   88 PHE   CA       880    1.590730680    0.640859539    0.784309297
   88 PHE   CB       881    1.458644911    0.615484092    0.711351148
   88 PHE   CG       882    1.350075176    0.530979335    0.778310090
   88 PHE   CD1      883    1.332284086    0.522786401    0.915932129
   88 PHE   HD1      884    1.412800105    0.555605446    0.981680967
   88 PHE   CD2      885    1.262947046    0.457174780    0.699048492
   88 PHE   HD2      886    1.289841437    0.446255579    0.593980316
   88 PHE   CE1      887    1.232276313    0.443714949    0.971313665
   88 PHE   HE1      888    1.220216027    0.442223810    1.079633638
   88 PHE   CE2      889    1.163698054    0.374259507    0.750011736
   88 PHE   HE2      890    1.097942963    0.310750758    0.690637135
   88 PHE   CZ       891    1.146188885    0.373331496    0.887902458
   88 PHE   HZ       892    1.064439071    0.313522628    0.928137329
   88 PHE   C        893    1.699534926    0.558936501    0.714585190
   88 PHE   O        894    1.694356472    0.436220486    0.721128657
   89 GLY   N        895    1.807833595    0.620822176    0.668395945
   89 GLY   H        896    1.816356390    0.719771379    0.680119582
   89 GLY   CA       897    1.921968574    0.549992903    0.608665738
   89 GLY   C        898    2.022664576    0.645670607    0.544494863
   89 GLY   O        899    2.043474195    0.758072722    0.589917399
   90 GLU   N        900    2.108860023    0.584116094    0.464047661
   90 GLU   H        901    2.084378787    0.491802214    0.434373343
   90 GLU   CA       902    2.216235434    0.649448339    0.387795788
   90 GLU   CB       903    2.357126284    0.636386661    0.446009406
   90 GLU   CG       904    2.462059525    0.716644250    0.368806556
   90 GLU   CD       905    2.585482000    0.757435952    0.449473915
   90 GLU   OE1      906    2.597289888    0.874288480    0.492263045
   90 GLU   OE2      907    2.682601909    0.680197283    0.434509530
   90 GLU   C        908    2.215600994    0.603202467    0.241946597
   90 GLU   O        909    2.226909034    0.685872014    0.151571035
   91 ASN   N        910    2.219698253    0.471768930    0.222015142
   91 ASN   H        911    2.232409940    0.412329210    0.301424484
   91 ASN   CA       912    2.207611572    0.410588607    0.088888586
   91 ASN   CB       913    2.285506053    0.279151860    0.080640377
   91 ASN   CG       914    2.427115735    0.263498757    0.136411867
   91 ASN   OD1      915    2.481561955    0.322476156    0.229595761
   91 ASN   ND2      916    2.506223210    0.187056821    0.061669555
   91 ASN   HD21     917    2.599894680    0.175330707    0.094639178
   91 ASN   HD22     918    2.474600603    0.144652943   -0.023187067
   91 ASN   C        919    2.066070013    0.380085874    0.039411701
   91 ASN   O        920    1.978550850    0.331673166    0.111013426
   92 ASN   N        921    2.036224805    0.435352689   11.239162845
   92 ASN   H        922    2.103464762    0.487939808   11.187064488
   92 ASN   CA       923    1.905990075    0.422072174   11.172302112
   92 ASN   CB       924    1.908941407    0.492891964   11.036712187
   92 ASN   CG       925    1.777166485    0.510952527   10.961121407
   92 ASN   OD1      926    1.672219486    0.536040175   11.020151131
   92 ASN   ND2      927    1.790526765    0.495364817   10.829716929
   92 ASN   HD21     928    1.706259041    0.494062923   10.775892569
   92 ASN   HD22     929    1.879743734    0.491436482   10.784719124
   92 ASN   C        930    1.835909607    0.286912864   11.157057352
   92 ASN   O        931    1.892946963    0.177928846   11.156846181
   93 ARG   N        932    1.708830009    0.304371991   11.192239432
   93 ARG   H        933    1.697607854    0.392428896   11.238282358
   93 ARG   CA       934    1.602310593    0.203147311   11.196666977
   93 ARG   CB       935    1.539765881    0.192062753   11.335863631
   93 ARG   CG       936    1.640426812    0.140690669   11.439021447
   93 ARG   CD       937    1.573331966    0.129090818    0.259045989
   93 ARG   NE       938    1.660536456    0.077028387    0.365303300
   93 ARG   HE       939    1.677606778   -0.021499190    0.366210944
   93 ARG   CZ       940    1.702902639    0.146752513    0.471588573
   93 ARG   NH1      941    1.676340861    0.277543855    0.483540682
   93 ARG   HH11     942    1.698030082    0.325094549    0.568789164
   93 ARG   HH12     943    1.637591989    0.330764210    0.408274504
   93 ARG   NH2      944    1.780571638    0.090985857    0.565468042
   93 ARG   HH21     945    1.792787344   -0.007922068    0.557227763
   93 ARG   HH22     946    1.823620844    0.144362508    0.638246537
   93 ARG   C        947    1.490838507    0.210463572   11.092102090
   93 ARG   O        948    1.438367282    0.108309051   11.048030971
   94 TYR   N        949    1.489466283    0.327342010   11.028634959
   94 TYR   H        950    1.560941277    0.395705923   11.043386419
   94 TYR   CA       951    1.386789030    0.364700387   10.930281911
   94 TYR   CB       952    1.337665638    0.508037245   10.951562929
   94 TYR   CG       953    1.214080852    0.565119238   10.881723111
   94 TYR   CD1      954    1.097258687    0.564724957   10.957053906
   94 TYR   HD1      955    1.100281214    0.521646860   11.057127924
   94 TYR   CD2      956    1.213522810    0.625240118   10.756399643
   94 TYR   HD2      957    1.305028042    0.637553518   10.698457284
   94 TYR   CE1      958    0.981981714    0.628033987   10.912090488
   94 TYR   HE1      959    0.891046970    0.620424529   10.971704662
   94 TYR   CE2      960    1.102365965    0.697383585   10.714419500
   94 TYR   HE2      961    1.106318418    0.750832324   10.619506435
   94 TYR   CZ       962    0.988833156    0.701819198   10.794486461
   94 TYR   OH       963    0.878081527    0.776701003   10.769527296
   94 TYR   HH       964    0.800650049    0.744232714   10.823841936
   94 TYR   C        965    1.426487452    0.347448765   10.783528584
   94 TYR   O        966    1.544371454    0.319681244   10.761996340
   95 VAL   N        967    1.325807109    0.319920141   10.701087044
   95 VAL   H        968    1.243313265    0.275887883   10.736524719
   95 VAL   CA       969    1.350183015    0.329747901   10.556443754
   95 VAL   CB       970    1.348752417    0.193485739   10.486867938
   95 VAL   CG1      971    1.412318993    0.201270413   10.347900586
   95 VAL   CG2      972    1.396223984    0.079394103   10.577093765
   95 VAL   C        973    1.257987121    0.433262268   10.491653432
   95 VAL   O        974    1.135580932    0.421988712   10.487217191
   96 ASN   N        975    1.321699037    0.545199817   10.458473484
   96 ASN   H        976    1.399909340    0.582293754   10.508561513
   96 ASN   CA       977    1.258311472    0.636511924   10.362275003
   96 ASN   CB       978    1.342935585    0.761420151   10.336786973
   96 ASN   CG       979    1.361996359    0.859100719   10.452978432
   96 ASN   OD1      980    1.380194682    0.816004101   10.566728134
   96 ASN   ND2      981    1.370666166    0.986934944   10.417312339
   96 ASN   HD21     982    1.370888233    1.058318162   10.487336550
   96 ASN   HD22     983    1.370239194    1.008245693   10.319614823
   96 ASN   C        984    1.232332537    0.561425612   10.231507440
   96 ASN   O        985    1.320588541    0.541740821   10.148115393
   97 GLN   N        986    1.103579658    0.534409967   10.211970775
   97 GLN   H        987    1.027150381    0.571389690   10.264814092
   97 GLN   CA       988    1.034092378    0.477839610   10.095426474
   97 GLN   CB       989    1.009636306    0.329500278   10.123833212
   97 GLN   CG       990    1.007424676    0.257725834    9.988737293
   97 GLN   CD       991    1.003150408    0.104812271    9.991315537
   97 GLN   OE1      992    1.033414984    0.037687736   10.089840666
   97 GLN   NE2      993    0.946501347    0.050074702    9.884165506
   97 GLN   HE21     994    0.927467654   -0.047150132    9.897729110
   97 GLN   HE22     995    0.936479366    0.092579260    9.794212588
   97 GLN   C        996    0.902920279    0.551312734   10.067007774
   97 GLN   O        997    0.813976739    0.564302636   10.150981137
   98 ARG   N        998    0.901911366    0.628565341    9.958744260
   98 ARG   H        999    0.967584882    0.625655686    9.883388907
   98 ARG   CA      1000    0.789314732    0.716135626    9.923214575
   98 ARG   CB      1001    0.839982300    0.787104826    9.797502094
   98 ARG   CG      1002    0.949396758    0.887639540    9.833918995
   98 ARG   CD      1003    1.018791003    0.939388005    9.707760841
   98 ARG   NE      1004    0.942003835    1.038528698    9.631070177
   98 ARG   HE      1005    0.886181717    1.090064266    9.696092360
   98 ARG   CZ      1006    0.952123045    1.054356837    9.498399716
   98 ARG   NH1     1007    1.016478630    0.970378839    9.416169707
   98 ARG   HH11    1008    1.015856836    0.982130213    9.316869360
   98 ARG   HH12    1009    1.065302196    0.892264683    9.455084240
   98 ARG   NH2     1010    0.881396228    1.155822168    9.446868588
   98 ARG   HH21    1011    0.885207107    1.180078278    9.349937659
   98 ARG   HH22    1012    0.830133558    1.217822005    9.506255398
   98 ARG   C       1013    0.653067042    0.649052624    9.904524279
   98 ARG   O       1014    0.645793098    0.541942932    9.844477003
   99 LEU   N       1015    0.555745410    0.700398621    9.979252226
   99 LEU   H       1016    0.591533624    0.765033634   10.046647747
   99 LEU   CA      1017    0.410967206    0.680609258    9.963193394
   99 LEU   CB      1018    0.342330585    0.754870273   10.078028435
   99 LEU   CG      1019    0.323847598    0.666336642   10.201443969
   99 LEU   CD1     1020    0.305756868    0.759853932   10.321191665
   99 LEU   CD2     1021    0.200977678    0.576845190   10.184035544
   99 LEU   C       1022    0.344581045    0.721551848    9.831559062
   99 LEU   O       1023    0.372910180    0.827974172    9.776768720
  100 LEU   N       1024    0.283187362    0.617480767    9.775981599
  100 LEU   H       1025    0.274218567    0.527612303    9.818923790
  100 LEU   CA      1026    0.202952433    0.629801022    9.653422559
  100 LEU   CB      1027    0.245888095    0.535792747    9.540591337
  100 LEU   CG      1028    0.189747503    0.568123487    9.401984958
  100 LEU   CD1     1029    0.303199289    0.551415116    9.300692060
  100 LEU   CD2     1030    0.069054503    0.480331557    9.368287412
  100 LEU   C       1031    0.051669534    0.617640606    9.672842563
  100 LEU   O       1032    0.000984600    0.505873363    9.664597735
  101 PHE   N       1033    0.000032205    0.734907298    9.708537604
  101 PHE   H       1034    0.044303179    0.815157943    9.668518158
  101 PHE   CA      1035    7.652203182    0.753843662    9.745627332
  101 PHE   CB      1036    7.624458005    0.884246652    9.820699941
  101 PHE   CG      1037    7.668666230    0.881429759    9.967140956
  101 PHE   CD1     1038    7.575567727    0.878618873   10.070310806
  101 PHE   HD1     1039    7.476730972    0.835019636   10.055744605
  101 PHE   CD2     1040    0.007691357    0.918119535    9.989577392
  101 PHE   HD2     1041    0.081570146    0.915694967    9.909484829
  101 PHE   CE1     1042    7.619601363    0.917856894   10.196162766
  101 PHE   HE1     1043    7.542930745    0.929018802   10.272839236
  101 PHE   CE2     1044    0.051294664    0.957224926   10.115634211
  101 PHE   HE2     1045    0.148456312    1.002407739   10.135582092
  101 PHE   CZ      1046    7.751979441    0.953304169   10.219336153
  101 PHE   HZ      1047    7.793466029    0.961980880   10.319757545
  101 PHE   C       1048    7.568255903    0.762372158    9.617985556
  101 PHE   O       1049    7.590451038    0.849530301    9.534070238
  102 SER   N       1050    7.455296669    0.692600061    9.610006514
  102 SER   H       1051    7.434133084    0.634729821    9.688765905
  102 SER   CA      1052    7.381129516    0.663168468    9.486552738
  102 SER   CB      1053    7.460467206    0.572263611    9.392479529
  102 SER   OG      1054    7.486495908    0.443483242    9.448932419
  102 SER   HG      1055    7.519848761    0.460998835    9.541566491
  102 SER   C       1056    7.235467236    0.618014847    9.498758595
  102 SER   O       1057    7.185503160    0.541052996    9.580659942
  103 GLY   N       1058    7.165259218    0.677274152    9.402592072
  103 GLY   H       1059    7.203311780    0.758938069    9.359209985
  103 GLY   CA      1060    7.019242392    0.660458404    9.400691910
  103 GLY   C       1061    6.958362190    0.704436805    9.267409758
  103 GLY   O       1062    7.024421023    0.725093357    9.165738507
  104 GLU   N       1063    6.825388853    0.706886229    9.266528052
  104 GLU   H       1064    6.764963873    0.688064221    9.343951938
  104 GLU   CA      1065    6.754770657    0.740265042    9.142004541
  104 GLU   CB      1066    6.661601311    0.622874267    9.111277022
  104 GLU   CG      1067    6.739019811    0.491340840    9.100597575
  104 GLU   CD      1068    6.643470720    0.375780078    9.070186033
  104 GLU   OE1     1069    6.570585111    0.384920545    8.969060664
  104 GLU   OE2     1070    6.661274380    0.264536306    9.124329900
  104 GLU   C       1071    6.673271871    0.869746838    9.140460812
  104 GLU   O       1072    6.634097209    0.918627658    9.246313840
  105 GLY   N       1073    6.652622425    0.917515956    9.018051952
  105 GLY   H       1074    6.653774521    0.849458682    8.944781786
  105 GLY   CA      1075    6.581426659    1.043821453    8.993802199
  105 GLY   C       1076    6.631033493    1.128587269    8.876476707
  105 GLY   O       1077    6.698221688    1.075576610    8.788126594
  106 SER   N       1078    6.599103163    1.257675796    8.873919601
  106 SER   H       1079    6.542142289    1.300503427    8.944080895
  106 SER   CA      1080    6.641408386    1.352750464    8.770086776
  106 SER   CB      1081    6.549463308    1.474305497    8.783633075
  106 SER   OG      1082    6.568437682    1.543638915    8.907255642
  106 SER   HG      1083    6.491848491    1.523025761    8.968162271
  106 SER   C       1084    6.787032186    1.395232345    8.790113245
  106 SER   O       1085    6.841224390    1.385640519    8.900119830
  107 SER   N       1086    6.852793291    1.440859676    8.683888083
  107 SER   H       1087    6.819262430    1.424133248    8.591165317
  107 SER   CA      1088    6.989142000    1.495634173    8.688356371
  107 SER   CB      1089    7.015084945    1.595554292    8.575429152
  107 SER   OG      1090    7.152740216    1.591707744    8.536840393
  107 SER   HG      1091    7.192414147    1.504524737    8.565563870
  107 SER   C       1092    7.032979655    1.562204242    8.818957525
  107 SER   O       1093    6.953958680    1.636150563    8.877408196
  108 LEU   N       1094    7.162307266    1.550146791    8.847616571
  108 LEU   H       1095    7.219538362    1.494493034    8.787374390
  108 LEU   CA      1096    7.225083344    1.605978856    8.968242991
  108 LEU   CB      1097    7.367410583    1.551931555    8.983484206
  108 LEU   CG      1098    7.369170439    1.442861064    9.090782580
  108 LEU   CD1     1099    7.461789670    1.330700794    9.043342815
  108 LEU   CD2     1100    7.413692048    1.480424001    9.232262869
  108 LEU   C       1101    7.228698210    1.755738653    8.999396744
  108 LEU   O       1102    7.190322677    1.803190855    9.106188416
  109 THR   N       1103    7.227021643    1.826591438    8.886853998
  109 THR   H       1104    7.271978421    1.790724781    8.805044368
  109 THR   CA      1105    7.206731593    1.972187940    8.885155353
  109 THR   CB      1106    7.255254052    2.049024691    8.762066500
  109 THR   OG1     1107    7.213114371    1.977515563    8.645633100
  109 THR   HG1     1108    7.263121504    1.891460989    8.655318226
  109 THR   CG2     1109    7.406269488    2.073503908    8.763496646
  109 THR   C       1110    7.064381991    2.021882569    8.911211866
  109 THR   O       1111    7.060736850    2.141318846    8.940401171
  110 THR   N       1112    6.959332176    1.944368454    8.885791717
  110 THR   H       1113    6.967512513    1.845815343    8.870891043
  110 THR   CA      1114    6.822983776    1.997340683    8.900418577
  110 THR   CB      1115    6.717318022    1.912619125    8.829244303
  110 THR   OG1     1116    6.713764556    1.782220903    8.887838009
  110 THR   HG1     1117    6.634179588    1.731384008    8.854956059
  110 THR   CG2     1118    6.756696244    1.893859555    8.682591186
  110 THR   C       1119    6.780059260    2.014334639    9.046297277
  110 THR   O       1120    6.815950077    1.925066215    9.122932523
  111 PRO   N       1121    6.699772464    2.113598569    9.083602727
  111 PRO   CA      1122    6.636775509    2.119976582    9.216270501
  111 PRO   CB      1123    6.546256027    2.241526834    9.195254014
  111 PRO   CG      1124    6.633294962    2.336054138    9.112224768
  111 PRO   CD      1125    6.687939835    2.238807273    9.007494994
  111 PRO   C       1126    6.550002767    2.004033668    9.265654759
  111 PRO   O       1127    6.491362346    1.933474115    9.183731000
  112 PRO   N       1128    6.580079028    1.953448427    9.384935007
  112 PRO   CA      1129    6.504377442    1.839018105    9.437715293
  112 PRO   CB      1130    6.569390136    1.815473957    9.574215363
  112 PRO   CG      1131    6.714775359    1.854272291    9.546537479
  112 PRO   CD      1132    6.707253860    1.976595418    9.454931910
  112 PRO   C       1133    6.352545861    1.854373537    9.448865195
  112 PRO   O       1134    6.309131743    1.967022639    9.472439639
  113 LYSH  N       1135    6.286642331    1.740340679    9.467393931
  113 LYSH  H       1136    6.342714817    1.658603850    9.480671482
  113 LYSH  CA      1137    6.141596348    1.716458282    9.468496502
  113 LYSH  CB      1138    6.094825163    1.749667369    9.326651505
  113 LYSH  CG      1139    6.132292998    1.651535013    9.215393750
  113 LYSH  CD      1140    6.042461390    1.694701422    9.099305394
  113 LYSH  CE      1141    6.070040289    1.614442840    8.971987276
  113 LYSH  NZ      1142    6.208199484    1.626723923    8.923273321
  113 LYSH  HZ1     1143    6.248809965    1.712676422    8.954306681
  113 LYSH  HZ2     1144    6.208200657    1.631459261    8.823385679
  113 LYSH  HZ3     1145    6.260664041    1.545528710    8.948860671
  113 LYSH  C       1146    6.092207434    1.579600280    9.515818759
  113 LYSH  O       1147    6.166763875    1.481781397    9.513837160
  114 ALA   N       1148    5.961534038    1.563631697    9.534776995
  114 ALA   H       1149    5.895900102    1.628289084    9.495888367
  114 ALA   CA      1150    5.907293600    1.442328675    9.597655197
  114 ALA   CB      1151    5.759317362    1.458288920    9.633124026
  114 ALA   C       1152    5.930554079    1.313627198    9.518266515
  114 ALA   O       1153    5.937758647    1.314185523    9.395479567
  115 LEU   N       1154    5.943570775    1.204344666    9.592963316
  115 LEU   H       1155    5.910628574    1.202854301    9.687377343
  115 LEU   CA      1156    5.997952270    1.074992346    9.549108157
  115 LEU   CB      1157    5.889795333    0.994690498    9.476560123
  115 LEU   CG      1158    5.759868363    0.967820976    9.552763101
  115 LEU   CD1     1159    5.653915388    1.066947167    9.504207071
  115 LEU   CD2     1160    5.719749956    0.820880114    9.538256830
  115 LEU   C       1161    6.128782661    1.052097131    9.473160851
  115 LEU   O       1162    6.164744684    0.936072544    9.453758294
  116 GLU   N       1163    6.204230207    1.155873286    9.438115354
  116 GLU   H       1164    6.160451317    1.238982204    9.472420444
  116 GLU   CA      1165    6.333340292    1.118335720    9.378689769
  116 GLU   CB      1166    6.383782457    1.224044583    9.280232699
  116 GLU   CG      1167    6.282016245    1.252796860    9.169671554
  116 GLU   CD      1168    6.330713378    1.352272495    9.064131012
  116 GLU   OE1     1169    6.283979131    1.341223595    8.948728565
  116 GLU   OE2     1170    6.394367791    1.457299043    9.087420350
  116 GLU   C       1171    6.446475217    1.098382522    9.479760603
  116 GLU   O       1172    6.500228002    1.192155748    9.538480964
  117 THR   N       1173    6.497830764    0.975756685    9.483699914
  117 THR   H       1174    6.460820245    0.912184680    9.415945781
  117 THR   CA      1175    6.591929192    0.926554665    9.585357968
  117 THR   CB      1176    6.609920549    0.776034554    9.606149716
  117 THR   OG1     1177    6.634382396    0.718157126    9.477690347
  117 THR   HG1     1178    6.589383821    0.629847131    9.464388322
  117 THR   CG2     1179    6.481044074    0.732145127    9.675959019
  117 THR   C       1180    6.726535659    0.999186279    9.589168614
  117 THR   O       1181    6.785413314    1.037812466    9.690008769
  118 VAL   N       1182    6.759873692    1.053500297    9.472433454
  118 VAL   H       1183    6.706795254    1.032396630    9.390360237
  118 VAL   CA      1184    6.866133610    1.152478989    9.449584844
  118 VAL   CB      1185    6.881443286    1.163695853    9.297773096
  118 VAL   CG1     1186    6.758058951    1.228259489    9.234396318
  118 VAL   CG2     1187    7.024821189    1.190173934    9.251368492
  118 VAL   C       1188    6.854817947    1.285282241    9.524727158
  118 VAL   O       1189    6.963015446    1.343479962    9.530785512
  119 ASN   N       1190    6.739190792    1.316814029    9.582398504
  119 ASN   H       1191    6.660049131    1.256265886    9.573903384
  119 ASN   CA      1192    6.739371356    1.430790406    9.675232455
  119 ASN   CB      1193    6.605928996    1.439081027    9.749602575
  119 ASN   CG      1194    6.489474064    1.470179459    9.655378117
  119 ASN   OD1     1195    6.491190295    1.516999444    9.541651297
  119 ASN   ND2     1196    6.371788367    1.492850880    9.713019020
  119 ASN   HD21    1197    6.293462325    1.519632136    9.656929583
  119 ASN   HD22    1198    6.363119959    1.496367227    9.812571753
  119 ASN   C       1199    6.846150097    1.425200876    9.784677876
  119 ASN   O       1200    6.922240825    1.519418692    9.806173419
  120 TYR   N       1201    6.878101442    1.304569071    9.830698686
  120 TYR   H       1202    6.832479654    1.226031985    9.788843853
  120 TYR   CA      1203    6.979882061    1.274583537    9.932440910
  120 TYR   CB      1204    6.959307129    1.138119402    9.998522791
  120 TYR   CG      1205    7.052078588    1.084819780   10.107909768
  120 TYR   CD1     1206    7.046387669    1.141256763   10.234808504
  120 TYR   HD1     1207    6.971972637    1.216223374   10.261730604
  120 TYR   CD2     1208    7.135355688    0.977177262   10.079685650
  120 TYR   HD2     1209    7.154039409    0.940076873    9.978911825
  120 TYR   CE1     1210    7.144703227    1.105737566   10.326411032
  120 TYR   HE1     1211    7.157132852    1.160978526   10.419549158
  120 TYR   CE2     1212    7.228354439    0.938365626   10.175407717
  120 TYR   HE2     1213    7.287886655    0.849701262   10.153603368
  120 TYR   CZ      1214    7.236503693    1.005672019   10.296739973
  120 TYR   OH      1215    7.335058257    0.966453032   10.381848975
  120 TYR   HH      1216    7.339669579    1.037804012   10.451757737
  120 TYR   C       1217    7.126052690    1.288033668    9.889250236
  120 TYR   O       1218    7.198749953    1.351040413    9.965900556
  121 ILE   N       1219    7.154149325    1.259398750    9.762445463
  121 ILE   H       1220    7.078614591    1.232972249    9.702473008
  121 ILE   CA      1221    7.284021140    1.262694212    9.693638099
  121 ILE   CB      1222    7.287245024    1.159351634    9.580860924
  121 ILE   CG1     1223    7.274203323    1.014000919    9.626860963
  121 ILE   CG2     1224    7.409593530    1.173454570    9.490056985
  121 ILE   CD      1225    7.128673782    0.967939376    9.637265944
  121 ILE   C       1226    7.315292825    1.402613624    9.640190645
  121 ILE   O       1227    7.417072100    1.455395326    9.684745020
  122 LYSH  N       1228    7.211015391    1.471470632    9.594652102
  122 LYSH  H       1229    7.123849179    1.431859196    9.565777536
  122 LYSH  CA      1230    7.217650433    1.617119035    9.575794419
  122 LYSH  CB      1231    7.086531743    1.671891079    9.519078582
  122 LYSH  CG      1232    7.062064915    1.625979849    9.375192416
  122 LYSH  CD      1233    6.925637772    1.660078625    9.314904788
  122 LYSH  CE      1234    6.910240122    1.592936675    9.178289822
  122 LYSH  NZ      1235    6.781970311    1.627889960    9.115537185
  122 LYSH  HZ1     1236    6.774437251    1.575207076    9.030874434
  122 LYSH  HZ2     1237    6.780604945    1.725189433    9.092496973
  122 LYSH  HZ3     1238    6.703864623    1.609510872    9.175232586
  122 LYSH  C       1239    7.247530701    1.685169219    9.709538634
  122 LYSH  O       1240    7.350470360    1.751591741    9.720508136
  123 LYSH  N       1241    7.173864015    1.653887059    9.815774424
  123 LYSH  H       1242    7.093436342    1.594715596    9.810151830
  123 LYSH  CA      1243    7.205032338    1.710759270    9.947709806
  123 LYSH  CB      1244    7.099548719    1.663626768   10.048022781
  123 LYSH  CG      1245    7.090640360    1.742155165   10.179036259
  123 LYSH  CD      1246    7.024707608    1.876356588   10.146625122
  123 LYSH  CE      1247    6.985834677    1.947485609   10.276387688
  123 LYSH  NZ      1248    6.882223200    1.874347764   10.350709494
  123 LYSH  HZ1     1249    6.932051138    1.834539579   10.427732379
  123 LYSH  HZ2     1250    6.845614036    1.800984816   10.293459605
  123 LYSH  HZ3     1251    6.805566951    1.937759347   10.360772849
  123 LYSH  C       1252    7.348655189    1.686980245    9.994827301
  123 LYSH  O       1253    7.410665477    1.784441720   10.037099127
  124 ALA   N       1254    7.394308486    1.562060909    9.993092737
  124 ALA   H       1255    7.336872671    1.485854988    9.963187167
  124 ALA   CA      1256    7.528676541    1.519669253   10.035037891
  124 ALA   CB      1257    7.549640408    1.368723527   10.021448218
  124 ALA   C       1258    7.642638748    1.594783668    9.965876964
  124 ALA   O       1259    7.730546698    1.639175381   10.039579553
  125 TYR   N       1260    7.624088910    1.624972155    9.837684182
  125 TYR   H       1261    7.543034846    1.590254446    9.790506171
  125 TYR   CA      1262    7.711958712    1.701094431    9.747703759
  125 TYR   CB      1263    7.697861303    1.674405486    9.597708110
  125 TYR   CG      1264    7.787015013    1.760694192    9.508183517
  125 TYR   CD1     1265    0.117798484    1.722342655    9.458239930
  125 TYR   HD1     1266    0.173612204    1.644977729    9.510969275
  125 TYR   CD2     1267    7.730091534    1.873733894    9.450696390
  125 TYR   HD2     1268    7.623735267    1.896897749    9.456549096
  125 TYR   CE1     1269    0.183327830    1.792032822    9.357385535
  125 TYR   HE1     1270    0.279704597    1.754704355    9.322730772
  125 TYR   CE2     1271    0.009866337    1.948559282    9.359015121
  125 TYR   HE2     1272   -0.032951569    2.047154253    9.340899072
  125 TYR   CZ      1273    0.134089800    1.912368613    9.308225570
  125 TYR   OH      1274    0.198582744    1.974215221    9.205686854
  125 TYR   HH      1275    0.127925484    2.003029279    9.141040966
  125 TYR   C       1276    7.715669271    1.850494059    9.780531475
  125 TYR   O       1277    7.824512853    1.907025062    9.789916533
  126 ALA   N       1278    7.603613339    1.896666252    9.835337477
  126 ALA   H       1279    7.510670159    1.859876544    9.832404617
  126 ALA   CA      1280    7.605123200    2.032118277    9.892460764
  126 ALA   CB      1281    7.464474616    2.092188892    9.887827394
  126 ALA   C       1282    7.682266223    2.047154874   10.023739767
  126 ALA   O       1283    7.789029218    2.108238110   10.023082005
  127 ILE   N       1284    7.656213506    1.950175885   10.110947955
  127 ILE   H       1285    7.579897438    1.886646103   10.099127267
  127 ILE   CA      1286    7.719144745    1.933306952   10.242724905
  127 ILE   CB      1287    7.653209041    1.828676671   10.332822303
  127 ILE   CG1     1288    7.506236004    1.867281499   10.350716691
  127 ILE   CG2     1289    7.725350112    1.825969576   10.467726806
  127 ILE   CD      1290    7.419121274    1.751023234   10.398751068
  127 ILE   C       1291    0.078011906    1.918460664   10.233554291
  127 ILE   O       1292    0.149836368    2.007923784   10.277913251
  128 SER   N       1293    0.121638190    1.828749384   10.145591433
  128 SER   H       1294    0.099058305    1.750914355   10.086998348
  128 SER   CA      1295    0.263828248    1.810101177   10.113309357
  128 SER   CB      1296    0.299088791    1.688055859   10.028051417
  128 SER   OG      1297    0.268148757    1.569325236   10.101483110
  128 SER   HG      1298    0.334591822    1.557871930   10.175334740
  128 SER   C       1299    0.330659166    1.939599020   10.066654522
  128 SER   O       1300    0.423076910    1.981375181   10.136253383
  129 CYSH  N       1301    0.273760632    2.008526580    9.968155589
  129 CYSH  H       1302    0.207710021    1.971095721    9.903069848
  129 CYSH  CA      1303    0.328991497    2.133889101    9.914822529
  129 CYSH  CB      1304    0.248850799    2.174043739    9.790812362
  129 CYSH  SG      1305    0.232957620    2.030194924    9.678814567
  129 CYSH  HG      1306    0.114188021    1.991157608    9.724187458
  129 CYSH  C       1307    0.336729093    2.255808389   10.006954279
  129 CYSH  O       1308    0.424377599    2.341370926    9.995647221
  130 GLU   N       1309    0.236893840    2.256134241   10.094839428
  130 GLU   H       1310    0.161660453    2.190273775   10.093342563
  130 GLU   CA      1311    0.229494474    2.350651307   10.207181093
  130 GLU   CB      1312    0.083560341    2.358284497   10.252550848
  130 GLU   CG      1313    0.057288567    2.445642862   10.375376508
  130 GLU   CD      1314    0.089253322    2.594264672   10.358134753
  130 GLU   OE1     1315    0.134943225    2.657558457   10.455762473
  130 GLU   OE2     1316    0.040307443    2.650808962   10.257989075
  130 GLU   C       1317    0.320188121    2.322787701   10.327229157
  130 GLU   O       1318    0.388530198    2.410896771   10.379142656
  131 LEU   N       1319    0.337968978    2.195391853   10.361051021
  131 LEU   H       1320    0.279937199    2.126225704   10.318078802
  131 LEU   CA      1321    0.443902451    2.149354330   10.451975198
  131 LEU   CB      1322    0.411940167    2.008750281   10.503158955
  131 LEU   CG      1323    0.305775598    2.024523607   10.612195931
  131 LEU   CD1     1324    0.230184958    1.892996130   10.632056309
  131 LEU   CD2     1325    0.385097586    2.066504016   10.736110087
  131 LEU   C       1326    0.589048019    2.157362752   10.404220225
  131 LEU   O       1327    0.655499956    2.223439991   10.483898162
  132 THR   N       1328    0.633490895    2.092766822   10.296791054
  132 THR   H       1329    0.575750597    2.039083421   10.235266940
  132 THR   CA      1330    0.778282378    2.075023032   10.278561572
  132 THR   CB      1331    0.810252737    1.947166759   10.200847697
  132 THR   OG1     1332    0.945268891    1.933078272   10.155861926
  132 THR   HG1     1333    1.001604598    1.876770408   10.216330859
  132 THR   CG2     1334    0.718190231    1.925928187   10.080499988
  132 THR   C       1335    0.846004341    2.193904569   10.210094809
  132 THR   O       1336    0.799411200    2.249691458   10.110861015
  133 PRO   N       1337    0.941551500    2.254037469   10.280405623
  133 PRO   CA      1338    1.034875607    2.350892797   10.221054881
  133 PRO   CB      1339    1.074462278    2.432661636   10.344154668
  133 PRO   CG      1340    1.084508099    2.319347940   10.446467247
  133 PRO   CD      1341    0.958151502    2.235714792   10.425313276
  133 PRO   C       1342    1.149223837    2.293092790   10.137423294
  133 PRO   O       1343    1.198671263    2.183194816   10.162070186
  134 GLY   N       1344    1.227599721    2.387163684   10.085493324
  134 GLY   H       1345    1.223051895    2.477645816   10.127851079
  134 GLY   CA      1346    1.329962327    2.359447368    9.983679052
  134 GLY   C       1347    1.273939124    2.316318632    9.847984781
  134 GLY   O       1348    1.158154644    2.345526216    9.818493819
  135 GLY   N       1349    1.352631415    2.246868720    9.766296183
  135 GLY   H       1350    1.447664278    2.216865999    9.774572082
  135 GLY   CA      1351    1.300444118    2.208441864    9.634370388
  135 GLY   C       1352    1.198352458    2.094700479    9.641189193
  135 GLY   O       1353    1.220656557    1.981759234    9.597869266
  136 ARG   N       1354    1.074402199    2.141558456    9.629660405
  136 ARG   H       1355    1.062121173    2.239257747    9.612206142
  136 ARG   CA      1356    0.952002553    2.060786500    9.639935805
  136 ARG   CB      1357    0.846253357    2.171273036    9.644249038
  136 ARG   CG      1358    0.831869762    2.233656693    9.783222213
  136 ARG   CD      1359    0.739760436    2.355042865    9.769436651
  136 ARG   NE      1360    0.724844433    2.419584033    9.900677444
  136 ARG   HE      1361    0.737933850    2.356493818    9.977150925
  136 ARG   CZ      1362    0.725377998    2.551338780    9.925152769
  136 ARG   NH1     1363    0.735172394    2.639721235    9.824904720
  136 ARG   HH11    1364    0.720592106    2.738656922    9.824485578
  136 ARG   HH12    1365    0.764032550    2.597701556    9.738873709
  136 ARG   NH2     1366    0.744734345    2.597550759   10.049433092
  136 ARG   HH21    1367    0.746499965    2.695669957   10.068680753
  136 ARG   HH22    1368    0.747454074    2.539890503   10.131095250
  136 ARG   C       1369    0.921832267    1.947934252    9.541105374
  136 ARG   O       1370    0.838154858    1.862678022    9.570426143
  137 ASP   N       1371    1.010388959    1.922816318    9.445107340
  137 ASP   H       1372    1.107877902    1.942184575    9.456140205
  137 ASP   CA      1373    0.987604434    1.837231211    9.327776136
  137 ASP   CB      1374    1.090747645    1.855249318    9.216203733
  137 ASP   CG      1375    1.234059200    1.814847790    9.251449275
  137 ASP   OD1     1376    1.295029651    1.885441106    9.334660019
  137 ASP   OD2     1377    1.281756863    1.719794293    9.185743033
  137 ASP   C       1378    0.954245375    1.688333838    9.339087060
  137 ASP   O       1379    0.932119472    1.611205621    9.245869911
  138 ALA   N       1380    0.990113778    1.635123804    9.455578761
  138 ALA   H       1381    1.060085643    1.667071060    9.519473782
  138 ALA   CA      1382    0.956509315    1.497575648    9.495076118
  138 ALA   CB      1383    1.027072507    1.468928910    9.627761209
  138 ALA   C       1384    0.804943700    1.478943789    9.504621439
  138 ALA   O       1385    0.767434777    1.366106516    9.536106956
  139 VAL   N       1386    0.732424677    1.585010835    9.538984180
  139 VAL   H       1387    0.778382476    1.669205604    9.567251186
  139 VAL   CA      1388    0.586570010    1.567383320    9.533733052
  139 VAL   CB      1389    0.520767281    1.648248846    9.645727397
  139 VAL   CG1     1390    0.578428807    1.617490427    9.784075007
  139 VAL   CG2     1391    0.517078779    1.797333100    9.611536053
  139 VAL   C       1392    0.523415508    1.568300477    9.394367057
  139 VAL   O       1393    0.503867024    1.673357798    9.333446844
  140 GLN   N       1394    0.494751185    1.448386675    9.344471413
  140 GLN   H       1395    0.510901054    1.373799600    9.409106333
  140 GLN   CA      1396    0.459873733    1.415637636    9.205469758
  140 GLN   CB      1397    0.571741066    1.322990093    9.157360194
  140 GLN   CG      1398    0.709148104    1.390230765    9.159966144
  140 GLN   CD      1399    0.827753841    1.302886132    9.118619138
  140 GLN   OE1     1400    0.827771057    1.180316519    9.108345583
  140 GLN   NE2     1401    0.927627443    1.376288389    9.070413906
  140 GLN   HE21    1402    0.997739561    1.323456596    9.022542816
  140 GLN   HE22    1403    0.945398662    1.470896626    9.097464094
  140 GLN   C       1404    0.322715976    1.356341301    9.172561410
  140 GLN   O       1405    0.276228994    1.268492677    9.245028929
  141 VAL   N       1406    0.248196945    1.419009143    9.081960712
  141 VAL   H       1407    0.315507427    1.470494261    9.028868114
  141 VAL   CA      1408    0.110817085    1.376567949    9.051374380
  141 VAL   CB      1409    0.008765008    1.488091534    9.075020742
  141 VAL   CG1     1410   -0.005494313    1.496514439    9.227133342
  141 VAL   CG2     1411    0.061328724    1.622707289    9.024762632
  141 VAL   C       1412    0.078306066    1.307383028    8.918827727
  141 VAL   O       1413    0.047171036    1.361747678    8.812979051
  142 LEU   N       1414    0.065583539    1.175848499    8.933935640
  142 LEU   H       1415    0.059266182    1.141413069    9.027612568
  142 LEU   CA      1416    0.032578270    1.086971086    8.821579164
  142 LEU   CB      1417    0.077901185    0.945010494    8.856256097
  142 LEU   CG      1418    0.215051993    0.930916534    8.922606395
  142 LEU   CD1     1419    0.201725743    0.820044928    9.027199695
  142 LEU   CD2     1420    0.330130132    0.909391047    8.824105367
  142 LEU   C       1421    7.677536581    1.082002294    8.783807431
  142 LEU   O       1422    7.593286409    1.072577442    8.872934385
  143 ASP   N       1423    7.646456276    1.101115368    8.655898748
  143 ASP   H       1424    7.725251026    1.107376020    8.594637117
  143 ASP   CA      1425    7.510594179    1.141803331    8.617236466
  143 ASP   CB      1426    7.504697921    1.272151994    8.537318790
  143 ASP   CG      1427    7.404932542    1.373925432    8.592970919
  143 ASP   OD1     1428    7.443775903    1.470745036    8.661825418
  143 ASP   OD2     1429    7.285257825    1.356533169    8.561343194
  143 ASP   C       1430    7.431739124    1.039141448    8.535657570
  143 ASP   O       1431    7.320159133    1.066376150    8.491630918
  144 SER   N       1432    7.485480681    0.917659857    8.529107945
  144 SER   H       1433    7.551919503    0.864831895    8.581987016
  144 SER   CA      1434    7.443793006    0.808188879    8.440278232
  144 SER   CB      1435    7.459996217    0.836234703    8.290746728
  144 SER   OG      1436    7.598826934    0.821209131    8.259902495
  144 SER   HG      1437    7.625072738    0.768406386    8.179132241
  144 SER   C       1438    7.510747918    0.677288019    8.482637215
  144 SER   O       1439    7.606743397    0.676234319    8.559538868
  145 LEU   N       1440    7.446175658    0.568392831    8.441866355
  145 LEU   H       1441    7.356716123    0.570972328    8.397236514
  145 LEU   CA      1442    7.496185789    0.433686705    8.472883100
  145 LEU   CB      1443    7.388692029    0.334297995    8.428411241
  145 LEU   CG      1444    7.439388555    0.190502730    8.415773725
  145 LEU   CD1     1445    7.417450475    0.123618344    8.551615938
  145 LEU   CD2     1446    7.354931137    0.119095920    8.310053404
  145 LEU   C       1447    7.630933352    0.411198587    8.403966263
  145 LEU   O       1448    7.727996647    0.363431767    8.462505294
  146 ASP   N       1449    7.643816130    0.461072523    8.281347118
  146 ASP   H       1450    7.564643968    0.484788320    8.225045216
  146 ASP   CA      1451    7.769400494    0.457858643    8.205004971
  146 ASP   CB      1452    7.762902716    0.493827277    8.056429166
  146 ASP   CG      1453    7.711964365    0.635451421    8.028973369
  146 ASP   OD1     1454    7.793858308    0.714063514    7.976654847
  146 ASP   OD2     1455    7.591844185    0.666051092    8.045087109
  146 ASP   C       1456    0.091552568    0.524079146    8.280721726
  146 ASP   O       1457    0.185230505    0.447603406    8.303220672
  147 GLU   N       1458    0.074441664    0.644876192    8.333691257
  147 GLU   H       1459    0.006167377    0.702476085    8.288718894
  147 GLU   CA      1460    0.167648843    0.710595792    8.426444304
  147 GLU   CB      1461    0.109463097    0.846410874    8.466198609
  147 GLU   CG      1462    0.165238015    0.944609715    8.362991102
  147 GLU   CD      1463    0.168165119    1.091292656    8.406364003
  147 GLU   OE1     1464    0.263866299    1.164800933    8.373782455
  147 GLU   OE2     1465    0.072831905    1.136995021    8.473055283
  147 GLU   C       1466    0.201361163    0.632918092    8.553874405
  147 GLU   O       1467    0.318403157    0.642510026    8.590488579
  148 VAL   N       1468    0.105875309    0.574670793    8.625856526
  148 VAL   H       1469    0.005918998    0.574008750    8.622671438
  148 VAL   CA      1470    0.129961493    0.483512217    8.738645593
  148 VAL   CB      1471    0.014567628    0.467146637    8.837776042
  148 VAL   CG1     1472    0.053216500    0.398297965    8.968844613
  148 VAL   CG2     1473   -0.071694846    0.591152744    8.862134928
  148 VAL   C       1474    0.207009203    0.355785906    8.704567925
  148 VAL   O       1475    0.313952779    0.335321830    8.761790905
  149 ARG   N       1476    0.167247455    0.281317383    8.601795004
  149 ARG   H       1477    0.087434126    0.311394120    8.549584248
  149 ARG   CA      1478    0.236964148    0.163394953    8.548446430
  149 ARG   CB      1479    0.148479658    0.098114745    8.442061454
  149 ARG   CG      1480    0.039397906    0.002515182    8.490784897
  149 ARG   CD      1481    7.735914481    8.468435745    8.385435627
  149 ARG   NE      1482    7.807139342    8.370452700    8.302158171
  149 ARG   HE      1483    7.866248900    8.410713369    8.232252417
  149 ARG   CZ      1484    7.776461818    8.240266438    8.294153804
  149 ARG   NH1     1485    7.675803631    8.177698725    8.356676130
  149 ARG   HH11    1486    7.653915922    8.088525652    8.317074705
  149 ARG   HH12    1487    7.623669606    8.204141966    8.437800477
  149 ARG   NH2     1488    7.842557569    8.159473054    8.210139573
  149 ARG   HH21    1489    7.821694405    8.061674926    8.210392461
  149 ARG   HH22    1490    7.903916590    8.186415152    8.135916274
  149 ARG   C       1491    0.378729566    0.196427851    8.501316100
  149 ARG   O       1492    0.476458528    0.125016654    8.523249819
  150 ALA   N       1493    0.404123188    0.311915423    8.440414298
  150 ALA   H       1494    0.335273164    0.365367211    8.391380623
  150 ALA   CA      1495    0.538747677    0.362709435    8.410330927
  150 ALA   CB      1496    0.522009961    0.493415398    8.332559618
  150 ALA   C       1497    0.620544047    0.392718949    8.536102637
  150 ALA   O       1498    0.733710790    0.344521794    8.537568568
  151 PHE   N       1499    0.566440015    0.452291473    8.642005482
  151 PHE   H       1500    0.479087000    0.499820470    8.631500758
  151 PHE   CA      1501    0.633683760    0.463513575    8.772240766
  151 PHE   CB      1502    0.540442503    0.552082191    8.855150993
  151 PHE   CG      1503    0.616569025    0.627671328    8.964220514
  151 PHE   CD1     1504    0.676000817    0.747236613    8.925585736
  151 PHE   HD1     1505    0.662900893    0.789026618    8.825771515
  151 PHE   CD2     1506    0.638607207    0.570545804    9.088994467
  151 PHE   HD2     1507    0.576067407    0.487256376    9.121127394
  151 PHE   CE1     1508    0.756662163    0.810330062    9.019573489
  151 PHE   HE1     1509    0.780501501    0.915032576    9.000866466
  151 PHE   CE2     1510    0.720742780    0.635602385    9.180347949
  151 PHE   HE2     1511    0.729967083    0.596747466    9.281768352
  151 PHE   CZ      1512    0.781533021    0.755459474    9.144848615
  151 PHE   HZ      1513    0.855174703    0.804355559    9.208621328
  151 PHE   C       1514    0.668408942    0.331275457    8.840946420
  151 PHE   O       1515    0.785543890    0.314219496    8.874345009
  152 LEU   N       1516    0.577206787    0.235062944    8.830164473
  152 LEU   H       1517    0.485465504    0.249926480    8.793252177
  152 LEU   CA      1518    0.607880186    0.095063702    8.862893195
  152 LEU   CB      1519    0.471783630    0.025304335    8.867701481
  152 LEU   CG      1520    0.374537195    0.049826614    8.983246124
  152 LEU   CD1     1521    0.258534969   -0.049929909    8.984807458
  152 LEU   CD2     1522    0.446258660    0.056197942    9.118257607
  152 LEU   C       1523    0.700533167    0.022215522    8.765320431
  152 LEU   O       1524    0.747074478   -0.084746716    8.804346217
  153 GLY   N       1525    0.751492544    0.087069295    8.660984590
  153 GLY   H       1526    0.759054184    0.184139334    8.638154778
  153 GLY   CA      1527    0.839193243    0.022048020    8.562540749
  153 GLY   C       1528    0.776133177    8.424866624    8.487780294
  153 GLY   O       1529    0.841527731    8.347399461    8.418120577
  154 ASN   N       1530    0.647490688    8.444402782    8.460240671
  154 ASN   H       1531    0.589861094    8.517851068    8.496074779
  154 ASN   CA      1532    0.571211120    8.349688336    8.377646919
  154 ASN   CB      1533    0.419596936    8.353110290    8.397820978
  154 ASN   CG      1534    0.360200877    8.212142938    8.395615387
  154 ASN   OD1     1535    0.407413375    8.127456286    8.319941088
  154 ASN   ND2     1536    0.273528893    8.175557950    8.489627799
  154 ASN   HD21    1537    0.235090919    8.084661981    8.505723935
  154 ASN   HD22    1538    0.210035513    8.247623640    8.517452417
  154 ASN   C       1539    0.609999670    8.373410572    8.231548642
  154 ASN   O       1540    0.678213231    8.469064943    8.195114639
  155 THR   N       1541    0.584983296    8.270913360    8.150564321
  155 THR   H       1542    0.526262896    8.196134471    8.181571868
  155 THR   CA      1543    0.609660420    8.271721021    8.005648927
  155 THR   CB      1544    0.589541499    8.134557082    7.940894901
  155 THR   OG1     1545    0.465401806    8.083614087    7.990342357
  155 THR   HG1     1546    0.448750863    7.987908088    7.966600603
  155 THR   CG2     1547    0.705554064    8.038506566    7.967826972
  155 THR   C       1548    0.521273327    8.368774422    7.927044460
  155 THR   O       1549    0.409945900    8.408573490    7.960972255
  156 PRO   N       1550    0.574466212    8.425827972    7.819305335
  156 PRO   CA      1551    0.490723608    8.494879374    7.720149219
  156 PRO   CB      1552    0.581713939    8.535345405    7.603983145
  156 PRO   CG      1553    0.713037061    0.031374347    7.680759170
  156 PRO   CD      1554    0.717347671   -0.068685255    7.796428975
  156 PRO   C       1555    0.375288531    8.415037163    7.659224214
  156 PRO   O       1556    0.387658533    8.293877717    7.641974430
  157 SER   N       1557    0.277416480    8.485502172    7.603147669
  157 SER   H       1558    0.292708294    8.584138976    7.597016097
  157 SER   CA      1559    0.149754606    8.441578967    7.544977546
  157 SER   CB      1560    0.109042113    8.301777394    7.591983118
  157 SER   OG      1561    0.024991229    8.230635607    7.500750535
  157 SER   HG      1562    0.078969947    8.230852955    7.416571252
  157 SER   C       1563    0.045351546    0.020641417    7.595991482
  157 SER   O       1564    0.009279550    0.013212942    7.713357183
  158 HISB  N       1565    7.766177570    0.072217572    7.497005128
  158 HISB  H       1566    7.763578325    0.042394911    7.401588507
  158 HISB  CA      1567    7.657965722    0.168677408    7.521438205
  158 HISB  CB      1568    7.627610127    0.229166824    7.384226744
  158 HISB  CG      1569    7.511970094    0.329341687    7.385299498
  158 HISB  ND1     1570    7.517902255    0.458020586    7.418376448
  158 HISB  CD2     1571    7.386800106    0.304242410    7.348016792
  158 HISB  HD2     1572    7.357402952    0.212633022    7.296787828
  158 HISB  CE1     1573    7.398624343    0.514821111    7.403147055
  158 HISB  HE1     1574    7.373583046    0.617205809    7.430917365
  158 HISB  NE2     1575    7.317835423    0.416917973    7.363413598
  158 HISB  HE2     1576    7.221161438    0.429931256    7.341377933
  158 HISB  C       1577    7.526737353    0.116224764    7.580092574
  158 HISB  O       1578    7.479767177    0.007095218    7.548242784
  159 PRO   N       1579    7.478527319    0.186407705    7.682278205
  159 PRO   CA      1580    7.352995028    0.147581979    7.748179519
  159 PRO   CB      1581    7.339659629    0.226892491    7.878354035
  159 PRO   CG      1582    7.486522288    0.254202582    7.911447227
  159 PRO   CD      1583    7.560619554    0.262201166    7.777819742
  159 PRO   C       1584    7.229702829    0.164627185    7.659177004
  159 PRO   O       1585    7.209243807    0.276033203    7.611211356
  160 PRO   N       1586    7.165574712    0.052183394    7.628615192
  160 PRO   CA      1587    7.051913302    0.038874786    7.536337210
  160 PRO   CB      1588    6.996672113   -0.103570260    7.544608768
  160 PRO   CG      1589    7.110244977    8.334389529    7.605449181
  160 PRO   CD      1590    7.199433641    8.437365309    7.675103268
  160 PRO   C       1591    6.937164209    0.138724386    7.552904660
  160 PRO   O       1592    6.891489720    0.190227142    7.450965042
  161 HISB  N       1593    6.899064415    0.166751452    7.677214223
  161 HISB  H       1594    6.925670176    0.099771270    7.746547905
  161 HISB  CA      1595    6.807802149    0.274290766    7.718630141
  161 HISB  CB      1596    6.779993073    0.262207158    7.868601454
  161 HISB  CG      1597    6.897093176    0.303914625    7.957828248
  161 HISB  ND1     1598    6.976783822    0.213956083    8.014807571
  161 HISB  CD2     1599    6.924911491    0.424780491    8.005853293
  161 HISB  HD2     1600    6.895606815    0.519899888    7.961403316
  161 HISB  CE1     1601    7.046226155    0.278946667    8.107783193
  161 HISB  HE1     1602    7.131356493    0.238506015    8.162539581
  161 HISB  NE2     1603    7.017143154    0.408512478    8.100295916
  161 HISB  HE2     1604    7.051959424    0.481377872    8.159273530
  161 HISB  C       1605    6.825540866    0.421629104    7.681345588
  161 HISB  O       1606    6.732787370    0.502404334    7.679712241
  162 LEU   N       1607    6.952063035    0.457176716    7.660833733
  162 LEU   H       1608    7.023319573    0.387301641    7.654460254
  162 LEU   CA      1609    6.994624638    0.594530275    7.630301924
  162 LEU   CB      1610    7.146983687    0.607862718    7.634511978
  162 LEU   CG      1611    7.213378715    0.598723737    7.772067866
  162 LEU   CD1     1612    7.365280896    0.592226009    7.755074507
  162 LEU   CD2     1613    7.177754030    0.724944871    7.850863021
  162 LEU   C       1614    6.934724733    0.652564987    7.502015752
  162 LEU   O       1615    6.920414874    0.583308308    7.401374800
  163 PRO   N       1616    6.895452241    0.779375488    7.510193053
  163 PRO   CA      1617    6.852437614    0.854476944    7.391356658
  163 PRO   CB      1618    6.748313949    0.954863322    7.441262975
  163 PRO   CG      1619    6.790392706    0.981010411    7.586027007
  163 PRO   CD      1620    6.844075771    0.845048288    7.631256339
  163 PRO   C       1621    6.964617700    0.933505514    7.323666021
  163 PRO   O       1622    7.067645120    0.951722064    7.388349688
  164 VAL   N       1623    6.964480030    0.937974503    7.190734391
  164 VAL   H       1624    6.892111809    0.895567027    7.136288570
  164 VAL   CA      1625    7.070095504    0.999714729    7.109217466
  164 VAL   CB      1626    7.052342766    0.958115937    6.963046069
  164 VAL   CG1     1627    6.953422705    1.049084165    6.889913425
  164 VAL   CG2     1628    7.184348137    0.932966391    6.889865713
  164 VAL   C       1629    7.092503606    1.148773559    7.135504543
  164 VAL   O       1630    7.192670341    1.198585528    7.084361034
  165 ASN   N       1631    6.990327301    1.221855151    7.179184208
  165 ASN   H       1632    6.894571142    1.200331206    7.159990837
  165 ASN   CA      1633    7.014210655    1.355609295    7.235281714
  165 ASN   CB      1634    6.920949812    1.459334941    7.172415315
  165 ASN   CG      1635    6.951661423    1.604300336    7.210469712
  165 ASN   OD1     1636    6.945238079    1.640667979    7.327794017
  165 ASN   ND2     1637    7.020188599    1.682190209    7.127262368
  165 ASN   HD21    1638    7.034169989    1.777248691    7.154952295
  165 ASN   HD22    1639    7.049808940    1.642981492    7.040177708
  165 ASN   C       1640    6.986374073    1.343318576    7.385219382
  165 ASN   O       1641    6.885472368    1.283349564    7.421965979
  166 LYSH  N       1642    7.084278507    1.385864205    7.464550509
  166 LYSH  H       1643    7.143359205    1.462765625    7.440161205
  166 LYSH  CA      1644    7.077673784    1.347612213    7.606340490
  166 LYSH  CB      1645    7.205924200    1.374937104    7.685167742
  166 LYSH  CG      1646    7.319330805    1.283636343    7.638168942
  166 LYSH  CD      1647    7.442775023    1.292053943    7.728153657
  166 LYSH  CE      1648    7.524460573    1.164087304    7.709159340
  166 LYSH  NZ      1649    7.643587017    1.171633664    7.794939831
  166 LYSH  HZ1     1650    7.696102028    1.089093350    7.774230732
  166 LYSH  HZ2     1651    7.616846349    1.179973045    7.890935378
  166 LYSH  HZ3     1652    7.698516547    1.252878594    7.775397370
  166 LYSH  C       1653    6.965119867    1.409785314    7.689255515
  166 LYSH  O       1654    6.956747400    1.531599492    7.674394324
  167 ASP   N       1655    6.939674947    1.324097934    7.787754611
  167 ASP   H       1656    6.954093135    1.233585914    7.827733059
  167 ASP   CA      1657    6.818993388    1.359099790    7.864048050
  167 ASP   CB      1658    6.718260808    1.243937374    7.863104307
  167 ASP   CG      1659    6.582955489    1.314751666    7.853870387
  167 ASP   OD1     1660    6.503894842    1.285573795    7.761550705
  167 ASP   OD2     1661    6.548441937    1.388409992    7.948768247
  167 ASP   C       1662    6.847151499    1.391792112    8.010837394
  167 ASP   O       1663    6.906848499    1.306894833    8.076871828
  168 PRO   N       1664    6.808419289    1.501460072    8.075371148
  168 PRO   CA      1665    6.821568638    1.522597478    8.220247308
  168 PRO   CB      1666    6.808311644    1.671810114    8.251405518
  168 PRO   CG      1667    6.712147914    1.708406242    8.138169200
  168 PRO   CD      1668    6.760969953    1.627994160    8.017492424
  168 PRO   C       1669    6.732457179    1.441361803    8.314443702
  168 PRO   O       1670    6.776855296    1.377744139    8.409892418
  169 ALA   N       1671    6.611148756    1.422175974    8.263380738
  169 ALA   H       1672    6.597539610    1.420787272    8.164313695
  169 ALA   CA      1673    6.493559070    1.381003791    8.341411231
  169 ALA   CB      1674    6.369211551    1.443684327    8.278002223
  169 ALA   C       1675    6.477960069    1.228811695    8.344074877
  169 ALA   O       1676    6.452387813    1.168520206    8.448198009
  170 ALA   N       1677    6.501890683    1.166172912    8.229210559
  170 ALA   H       1678    6.490981255    1.222928822    8.147594140
  170 ALA   CA      1679    6.502775044    1.021810650    8.201451858
  170 ALA   CB      1680    6.557050849    0.986459937    8.062834795
  170 ALA   C       1681    6.564976012    0.935940521    8.311766384
  170 ALA   O       1682    6.667206528    0.979092623    8.364845852
  171 ARG   N       1683    6.531457544    0.807300255    8.307478756
  171 ARG   H       1684    6.471510979    0.773185359    8.235061929
  171 ARG   CA      1685    6.569010894    0.701277880    8.402124396
  171 ARG   CB      1686    6.462858703    0.591700111    8.413774180
  171 ARG   CG      1687    6.351703240    0.627834491    8.512511167
  171 ARG   CD      1688    6.233826033    0.530669383    8.503770502
  171 ARG   NE      1689    6.160927511    0.558187461    8.379106762
  171 ARG   HE      1690    6.151030589    0.655740557    8.359476472
  171 ARG   CZ      1691    6.104085490    0.467679212    8.298271723
  171 ARG   NH1     1692    6.116217003    0.336904524    8.324854326
  171 ARG   HH11    1693    6.068307810    0.271558136    8.266242885
  171 ARG   HH12    1694    6.181830008    0.305670338    8.393556079
  171 ARG   NH2     1695    6.032371624    0.511610876    8.193934134
  171 ARG   HH21    1696    5.993279795    0.448583209    8.126857062
  171 ARG   HH22    1697    6.006276937    0.608087797    8.190591181
  171 ARG   C       1698    6.709237131    0.644086092    8.380242270
  171 ARG   O       1699    6.741774309    0.595627335    8.271974369
  172 ASP   N       1700    6.787726417    0.684664874    8.479655311
  172 ASP   H       1701    6.740932286    0.730980938    8.554925336
  172 ASP   CA      1702    6.928990021    0.655421536    8.507977532
  172 ASP   CB      1703    7.011072963    0.737404075    8.408222899
  172 ASP   CG      1704    7.094811702    0.643787355    8.320848603
  172 ASP   OD1     1705    7.122732583    0.678950683    8.204181305
  172 ASP   OD2     1706    7.137544767    0.540720351    8.377228264
  172 ASP   C       1707    6.970897232    0.684910091    8.652155929
  172 ASP   O       1708    6.935185372    0.774631622    8.728352226
  173 LEU   N       1709    7.077779187    0.611344727    8.681401483
  173 LEU   H       1710    7.116613312    0.544957707    8.617476151
  173 LEU   CA      1711    7.139995342    0.611002183    8.814595922
  173 LEU   CB      1712    7.229526393    0.488022299    8.831035353
  173 LEU   CG      1713    7.280701103    0.462223251    8.972891492
  173 LEU   CD1     1714    7.177042598    0.383074465    9.052886266
  173 LEU   CD2     1715    7.411853894    0.384347150    8.960973076
  173 LEU   C       1716    7.230929818    0.731824551    8.837956834
  173 LEU   O       1717    7.314574434    0.761175034    8.752676899
  174 ARG   N       1718    7.198353797    0.821286604    8.930831309
  174 ARG   H       1719    7.139624182    0.851526331    9.005919295
  174 ARG   CA      1720    7.284085487    0.933140465    8.972635411
  174 ARG   CB      1721    7.204703664    1.063885888    8.976621251
  174 ARG   CG      1722    7.182479431    1.122429662    8.837019078
  174 ARG   CD      1723    7.049482937    1.075880179    8.777388054
  174 ARG   NE      1724    7.063811626    1.111160871    8.635417108
  174 ARG   HE      1725    7.150350927    1.156928901    8.615017589
  174 ARG   CZ      1726    6.972069883    1.101180734    8.538273865
  174 ARG   NH1     1727    7.009279964    1.134866765    8.414034458
  174 ARG   HH11    1728    6.946917465    1.113525151    8.338838296
  174 ARG   HH12    1729    7.095748785    1.183154245    8.400200948
  174 ARG   NH2     1730    6.842740394    1.067732615    8.548800261
  174 ARG   HH21    1731    6.791893138    1.033771106    8.469673296
  174 ARG   HH22    1732    6.799271363    1.058918840    8.638420663
  174 ARG   C       1733    7.356465317    0.909227182    9.105310615
  174 ARG   O       1734    7.297697442    0.866965718    9.204763741
  175 GLY   N       1735    7.483271421    0.949278797    9.103095292
  175 GLY   H       1736    7.533684043    0.974200069    9.020399299
  175 GLY   CA      1737    7.566695187    0.933396319    9.223094731
  175 GLY   C       1738    7.691590564    1.019145469    9.244508366
  175 GLY   O       1739    7.747610360    1.085200308    9.157173400
  176 TYR   N       1740    7.718724930    1.032619252    9.374024311
  176 TYR   H       1741    7.664608990    0.983179398    9.442058165
  176 TYR   CA      1742    0.034630843    1.109832201    9.435294129
  176 TYR   CB      1743   -0.036455870    1.210028407    9.526465948
  176 TYR   CG      1744    0.037126208    1.261648528    9.650274889
  176 TYR   CD1     1745    7.792180058    1.218836480    9.776896359
  176 TYR   HD1     1746    7.696113816    1.171615644    9.797447480
  176 TYR   CD2     1747    0.144711522    1.347648153    9.631559434
  176 TYR   HD2     1748    0.188477052    1.371385038    9.534600456
  176 TYR   CE1     1749    0.067460906    1.268617703    9.887163042
  176 TYR   HE1     1750    0.036322318    1.233805904    9.985640203
  176 TYR   CE2     1751    0.211717267    1.396633553    9.743045892
  176 TYR   HE2     1752    0.269116003    1.488023000    9.727792480
  176 TYR   CZ      1753    0.175924162    1.353904765    9.870379732
  176 TYR   OH      1754    0.259731901    1.347572712    9.977291411
  176 TYR   HH      1755    0.247819318    1.441398332   10.009764958
  176 TYR   C       1756    0.152367600    1.037731314    9.501262484
  176 TYR   O       1757    0.127489400    0.946412751    9.579824376
  177 VAL   N       1758    0.274215290    1.079539639    9.468215579
  177 VAL   H       1759    0.285420491    1.149596000    9.397747254
  177 VAL   CA      1760    0.394581330    1.020763999    9.528745943
  177 VAL   CB      1761    0.499461720    0.983257035    9.423855084
  177 VAL   CG1     1762    0.614318847    0.900218661    9.481474879
  177 VAL   CG2     1763    0.445666084    0.921425060    9.294659061
  177 VAL   C       1764    0.451782570    1.130480355    9.618741031
  177 VAL   O       1765    0.452204972    1.247792357    9.581810888
  178 SER   N       1766    0.484869561    1.071343943    9.733198075
  178 SER   H       1767    0.480233848    0.971855481    9.742168065
  178 SER   CA      1768    0.508407543    1.157810594    9.849724510
  178 SER   CB      1769    0.454927132    1.090244531    9.976165158
  178 SER   OG      1770    0.429194554    1.187388175   10.077910939
  178 SER   HG      1771    0.348681024    1.230845619   10.037550654
  178 SER   C       1772    0.652100284    1.204986864    9.872951066
  178 SER   O       1773    0.729835061    1.179667887    9.781047060
  179 ASN   N       1774    0.680237271    1.299593548    9.962102030
  179 ASN   H       1775    0.663676732    1.369875304   10.031293353
  179 ASN   CA      1776    0.819248782    1.316289269   10.006920257
  179 ASN   CB      1777    0.854765309    1.463730140   10.027186968
  179 ASN   CG      1778    0.757565300    1.523030171   10.129368038
  179 ASN   OD1     1779    0.641212347    1.555706902   10.106521658
  179 ASN   ND2     1780    0.785750652    1.530489205   10.259132408
  179 ASN   HD21    1781    0.716026627    1.566919788   10.320858961
  179 ASN   HD22    1782    0.875247780    1.516132085   10.301355437
  179 ASN   C       1783    0.873551059    1.211213581   10.103989156
  179 ASN   O       1784    0.837050160    1.093750328   10.103387765
  180 ASP   N       1785    0.972274186    1.254757094   10.181756455
  180 ASP   H       1786    1.015083162    1.343550721   10.164890535
  180 ASP   CA      1787    1.025086487    1.194785443   10.305150396
  180 ASP   CB      1788    1.117701252    1.288740177   10.382643337
  180 ASP   CG      1789    1.065793622    1.431763762   10.398632355
  180 ASP   OD1     1790    1.023619841    1.471927792   10.509235601
  180 ASP   OD2     1791    1.069052854    1.502957934   10.295950392
  180 ASP   C       1792    0.918548312    1.134671785   10.397053538
  180 ASP   O       1793    0.859282478    1.211169824   10.472977586
  181 CYSH  N       1794    0.890612924    1.005278404   10.384052088
  181 CYSH  H       1795    0.942719024    0.961721317   10.310642606
  181 CYSH  CA      1796    0.797151555    0.911536382   10.448005557
  181 CYSH  CB      1797    0.654048959    0.915060051   10.393948920
  181 CYSH  SG      1798    0.630959710    0.924868457   10.212686327
  181 CYSH  HG      1799    0.733785264    1.008737942   10.203557908
  181 CYSH  C       1800    0.841315351    0.768634589   10.415747245
  181 CYSH  O       1801    0.932683336    0.752946433   10.334902140
  182 GLY   N       1802    0.813901343    0.681973257   10.512841071
  182 GLY   H       1803    0.818554855    0.714951239   10.607131548
  182 GLY   CA      1804    0.838625504    0.537996323   10.496487769
  182 GLY   C       1805    0.804224608    0.452662811   10.618735379
  182 GLY   O       1806    0.738554124    0.496747285   10.712923938
  183 TRP   N       1807    0.886160394    0.348515491   10.630131197
  183 TRP   H       1808    0.937485105    0.318487865   10.549723434
  183 TRP   CA      1809    0.866837950    0.246363599   10.734038032
  183 TRP   CB      1810    0.814197804    0.116314249   10.673005625
  183 TRP   CG      1811    0.903176893    0.068196421   10.558231680
  183 TRP   CD1     1812    0.889589343    0.100665081   10.429975521
  183 TRP   HD1     1813    0.838950196    0.192950599   10.401692204
  183 TRP   CD2     1814    0.997531023   -0.033722878   10.563691729
  183 TRP   NE1     1815    0.961901955    0.019946009   10.352871727
  183 TRP   HE1     1816    0.989908132    0.044914472   10.260175758
  183 TRP   CE2     1817    1.028471075   -0.064041465   10.431614819
  183 TRP   CE3     1818    1.041892379    8.403434117   10.665708862
  183 TRP   HE3     1819    1.030316212    8.415368255   10.773432828
  183 TRP   CZ2     1820    1.116892462    8.354682647   10.397745252
  183 TRP   HZ2     1821    1.152630965    8.326776130   10.298624760
  183 TRP   CZ3     1822    1.126841246    8.298090956   10.633972022
  183 TRP   HZ3     1823    1.168646948    8.247064128   10.720740544
  183 TRP   CH2     1824    1.166546657    8.277763867   10.502333391
  183 TRP   HH2     1825    1.248587873    8.209140946   10.481350229
  183 TRP   C       1826    0.980616736    0.215151426   10.831448737
  183 TRP   O       1827    1.096667628    0.186968027   10.802037064
  184 ALA   N       1828    0.931531274    0.196027222   10.953570438
  184 ALA   H       1829    0.832174080    0.189458462   10.962824192
  184 ALA   CA      1830    1.013825070    0.159664678   11.069811950
  184 ALA   CB      1831    0.979141810    0.255904736   11.183582334
  184 ALA   C       1832    1.013273613    0.012581918   11.111905192
  184 ALA   O       1833    0.912550749   -0.057883064   11.115942002
  185 ASP   N       1834    1.133490869    8.480570382   11.133858054
  185 ASP   H       1835    1.215427340    8.526275504   11.099255177
  185 ASP   CA      1836    1.142645307    8.346694161   11.193883366
  185 ASP   CB      1837    1.290519327    8.307561308   11.197150007
  185 ASP   CG      1838    1.326136121    8.161827456   11.227199196
  185 ASP   OD1     1839    1.250963012    8.090747733   11.297331998
  185 ASP   OD2     1840    1.439578562    8.131295698   11.184485238
  185 ASP   C       1841    1.087964856    8.342923265    0.019734886
  185 ASP   O       1842    1.141192621    8.402403914    0.113317550
  186 ALA   N       1843    0.987119965    8.256255411    0.021980779
  186 ALA   H       1844    0.977510805    8.198211467   -0.058868821
  186 ALA   CA      1845    0.918581160    8.222420224    0.147556709
  186 ALA   CB      1846    0.775298562    8.170758326    0.132939973
  186 ALA   C       1847    0.995528174    8.121221798    0.232698449
  186 ALA   O       1848    1.023529050    8.160775710    0.345753614
  187 GLY   N       1849    1.033250579    8.007588057    0.174791428
  187 GLY   H       1850    1.024143328    7.996554813    0.075817211
  187 GLY   CA      1851    1.094781959    7.891098704    0.240015667
  187 GLY   C       1852    1.223590958    7.934267739    0.310426893
  187 GLY   O       1853    1.229558916    7.922179848    0.432685318
  188 ALA   N       1854    1.313269488    8.004610265    0.241885759
  188 ALA   H       1855    1.297769890    8.035089477    0.147911358
  188 ALA   CA      1856    1.438504080    8.058427941    0.296919840
  188 ALA   CB      1857    1.516691458    8.111969931    0.176817137
  188 ALA   C       1858    1.413448991    8.162216453    0.406523438
  188 ALA   O       1859    1.466562949    8.147664072    0.516510518
  189 SER   N       1860    1.327849559    8.261783301    0.385357205
  189 SER   H       1861    1.315257596    8.260879577    0.286150082
  189 SER   CA      1862    1.293058949    8.364751942    0.484347685
  189 SER   CB      1863    1.210690113    8.477275482    0.421390460
  189 SER   OG      1864    1.274677153    8.529247756    0.304525503
  189 SER   HG      1865    1.236606013    8.496061988    0.218209189
  189 SER   C       1866    1.236634989    8.308673070    0.615039205
  189 SER   O       1867    1.272102742    8.365174632    0.718387083
  190 ILE   N       1868    1.168620074    8.194406946    0.612179026
  190 ILE   H       1869    1.132333284    8.156022793    0.527259333
  190 ILE   CA      1870    1.121537369    8.129866896    0.735575107
  190 ILE   CB      1871    0.983010549    8.070176781    0.709874903
  190 ILE   CG1     1872    0.870388087    8.165273170    0.668835302
  190 ILE   CG2     1873    0.932263475    7.964605437    0.808303521
  190 ILE   CD      1874    0.832006488    8.272756247    0.770754249
  190 ILE   C       1875    1.221121641    8.033912959    0.801064268
  190 ILE   O       1876    1.234125996    8.033973253    0.923380394
  191 GLU   N       1877    1.295275949    7.963351224    0.716139499
  191 GLU   H       1878    1.272367743    7.959156548    0.618880710
  191 GLU   CA      1879    1.405093731    7.878307155    0.764278877
  191 GLU   CB      1880    1.462226642    7.809381064    0.640192383
  191 GLU   CG      1881    1.581598820    7.714436945    0.652272714
  191 GLU   CD      1882    1.607986440    7.635817096    0.523698245
  191 GLU   OE1     1883    1.722290945    7.651436801    0.475575177
  191 GLU   OE2     1884    1.521702886    7.569738185    0.461963165
  191 GLU   C       1885    1.516361961    7.958035229    0.832648215
  191 GLU   O       1886    1.555731858    7.928914106    0.945485108
  192 TRP   N       1887    1.545864238    8.072388491    0.771466344
  192 TRP   H       1888    1.524275192    8.090575008    0.675525106
  192 TRP   CA      1889    1.625688965    8.179941658    0.832059130
  192 TRP   CB      1890    1.642682665    8.298864492    0.737301799
  192 TRP   CG      1891    1.708102546    8.420609628    0.802961466
  192 TRP   CD1     1892    1.832682756    8.423958675    0.849416328
  192 TRP   HD1     1893    1.913044660    8.355718311    0.821703961
  192 TRP   CD2     1894    1.646391382    8.537640506    0.845595041
  192 TRP   NE1     1895    1.846712554    8.529898796    0.928596248
  192 TRP   HE1     1896    1.922586765    8.546932095    0.991473662
  192 TRP   CE2     1897    1.736133194    8.603797589    0.928607221
  192 TRP   CE3     1898    1.524135938    0.078345785    0.820399249
  192 TRP   HE3     1899    1.470485449    0.051730269    0.729327136
  192 TRP   CZ2     1900    1.701634750    0.203896235    0.988573474
  192 TRP   HZ2     1901    1.781302932    0.253438927    1.044076997
  192 TRP   CZ3     1902    1.490774834    0.198894991    0.881026755
  192 TRP   HZ3     1903    1.390562927    0.238018705    0.863482734
  192 TRP   CH2     1904    1.580276747    0.266672884    0.962993335
  192 TRP   HH2     1905    1.541644880    0.347535447    1.025049844
  192 TRP   C       1906    1.569456924    8.217195365    0.969391666
  192 TRP   O       1907    1.641072658    8.212940360    1.069301307
  193 LEU   N       1908    1.441798051    8.254516411    0.970843048
  193 LEU   H       1909    1.384976747    8.265936921    0.889343346
  193 LEU   CA      1910    1.385260758    8.305937738    1.096405325
  193 LEU   CB      1911    1.238418655    8.348595908    1.091331323
  193 LEU   CG      1912    1.216143854    8.490386098    1.038353089
  193 LEU   CD1     1913    1.070238938    8.509504505    0.996474671
  193 LEU   CD2     1914    1.263128870    8.593233417    1.141423937
  193 LEU   C       1915    1.382887460    8.203835094    1.210342310
  193 LEU   O       1916    1.422118425    8.234105826    1.322927319
  194 ARG   N       1917    1.347660264    8.080629517    1.174681512
  194 ARG   H       1918    1.289660653    8.067497398    1.094281378
  194 ARG   CA      1919    1.354360823    7.961006251    1.259864794
  194 ARG   CB      1920    1.325360495    7.838343716    1.173130158
  194 ARG   CG      1921    1.312908704    7.712932277    1.259901437
  194 ARG   CD      1922    1.193491580    7.728067596    1.354319846
  194 ARG   NE      1923    1.212535591    7.634508922    1.466091446
  194 ARG   HE      1924    1.306298268    7.600800259    1.474551483
  194 ARG   CZ      1925    1.126771167    7.598210484    1.562429902
  194 ARG   NH1     1926    1.008391960    7.660477466    1.570279201
  194 ARG   HH11    1927    0.952740150    7.631288031    1.648065094
  194 ARG   HH12    1928    0.976262444    7.741317446    1.520958855
  194 ARG   NH2     1929    1.160024535    7.494181480    1.640076347
  194 ARG   HH21    1930    1.092743615    7.466684971    1.708760371
  194 ARG   HH22    1931    1.252950216    7.457572713    1.635124345
  194 ARG   C       1932    1.492791833    7.953540441    1.324613274
  194 ARG   O       1933    1.508978781    7.988109732    1.441544693
  195 GLN   N       1934    1.595768275    7.941604421    1.241293320
  195 GLN   H       1935    1.580416155    7.926340113    1.143661343
  195 GLN   CA      1936    1.737998930    7.935262752    1.277923649
  195 GLN   CB      1937    1.839705039    7.898399656    1.169719087
  195 GLN   CG      1938    1.828330054    7.764413498    1.096739246
  195 GLN   CD      1939    1.917411728    7.770386031    0.972497000
  195 GLN   OE1     1940    2.024244521    7.831090217    0.966963481
  195 GLN   NE2     1941    1.895508299    7.679299967    0.878104873
  195 GLN   HE21    1942    1.957877030    7.680381247    0.799954286
  195 GLN   HE22    1943    1.813753082    7.621777837    0.875724261
  195 GLN   C       1944    1.796847515    8.057134506    1.349288178
  195 GLN   O       1945    1.889075384    8.043067243    1.429460944
  196 GLU   N       1946    1.751994900    8.177381903    1.314352802
  196 GLU   H       1947    1.724204281    8.197055126    1.220318062
  196 GLU   CA      1948    1.796198375    8.293721159    1.392610810
  196 GLU   CB      1949    1.757708875    8.424137274    1.322463739
  196 GLU   CG      1950    1.842069402    0.026518225    1.357123077
  196 GLU   CD      1951    1.981162479    0.013237776    1.294809858
  196 GLU   OE1     1952    2.075672269   -0.017893137    1.370482790
  196 GLU   OE2     1953    1.997623420    0.044313423    1.174859086
  196 GLU   C       1954    1.748274572    8.305466466    1.537447477
  196 GLU   O       1955    1.830805553    8.320713581    1.627373095
  197 VAL   N       1956    1.621759459    8.270252242    1.558516812
  197 VAL   H       1957    1.546635804    8.242887992    1.498437693
  197 VAL   CA      1958    1.565565677    8.286109440    1.693438107
  197 VAL   CB      1959    1.412921641    8.280872071    1.684249040
  197 VAL   CG1     1960    1.350859604    8.302879064    1.822357426
  197 VAL   CG2     1961    1.350495100    8.393689839    1.601898230
  197 VAL   C       1962    1.618193344    8.177277516    1.787231384
  197 VAL   O       1963    1.653664285    8.207912777    1.900956377
  198 LEU   N       1964    1.653910507    8.064264210    1.726918952
  198 LEU   H       1965    1.610782250    8.013267096    1.652497359
  198 LEU   CA      1966    1.720707039    7.955569273    1.799942416
  198 LEU   CB      1967    1.702604471    7.822451939    1.726746336
  198 LEU   CG      1968    1.578396135    7.738681231    1.757755356
  198 LEU   CD1     1969    1.586310481    7.691315366    1.903016505
  198 LEU   CD2     1970    1.449874444    7.817376060    1.731334429
  198 LEU   C       1971    1.868136481    7.965947865    1.839492733
  198 LEU   O       1972    1.897793111    7.919508228    1.949446775
  199 ARG   N       1973    1.950562631    8.021913890    1.751381616
  199 ARG   H       1974    1.912268498    8.035904441    1.660066332
  199 ARG   CA      1975    2.093158674    8.041697512    1.781146699
  199 ARG   CB      1976    2.180589716    8.057373326    1.656571991
  199 ARG   CG      1977    2.149114932    8.175145856    1.564118535
  199 ARG   CD      1978    2.240744408    8.167866910    1.441818527
  199 ARG   NE      1979    2.166874834    8.239465740    1.336815269
  199 ARG   HE      1980    2.123555033    8.326542355    1.360041772
  199 ARG   CZ      1981    2.134555851    8.177529273    1.222473057
  199 ARG   NH1     1982    2.055252133    8.241815205    1.135687947
  199 ARG   HH11    1983    2.026350791    8.190333233    1.054984756
  199 ARG   HH12    1984    2.041591212    8.340641250    1.142426714
  199 ARG   NH2     1985    2.161282075    8.050476817    1.189339558
  199 ARG   HH21    1986    2.136176088    8.014921806    1.099316287
  199 ARG   HH22    1987    2.200884233    7.985436178    1.254148004
  199 ARG   C       1988    2.124475407    8.152659640    1.881744003
  199 ARG   O       1989    2.220691934    8.137882660    1.956941456
  200 LEU   N       1990    2.045332387    8.259320212    1.874693787
  200 LEU   H       1991    1.981599509    8.296387336    1.807122604
  200 LEU   CA      1992    2.050974191    8.365678505    1.976018119
  200 LEU   CB      1993    1.989296579    8.492897750    1.917501284
  200 LEU   CG      1994    2.053049347    0.033262897    1.792414180
  200 LEU   CD1     1995    1.967522078    0.152048799    1.747874639
  200 LEU   CD2     1996    2.188516665    0.084753407    1.841456787
  200 LEU   C       1997    2.003380659    8.328873707    2.116703411
  200 LEU   O       1998    1.956584562    8.218012462    2.142194110
  201 GLY   N       1999    2.017669630    8.422619968    2.209966721
  201 GLY   H       2000    2.054549202    8.511470205    2.182631812
  201 GLY   CA      2001    1.973403787    8.407280042    2.349315335
  201 GLY   C       2002    1.826395144    8.374234994    2.375931709
  201 GLY   O       2003    1.744426941    8.373365145    2.284221583
  202 ARG   N       2004    1.791731973    8.346178127    2.501238789
  202 ARG   H       2005    1.865991884    8.338301169    2.567759391
  202 ARG   CA      2006    1.657314020    8.342282540    2.560614164
  202 ARG   CB      2007    1.592740576    8.480113312    2.576237303
  202 ARG   CG      2008    1.628306902    8.559641899    2.702029346
  202 ARG   CD      2009    1.564202497    0.177435873    2.688580032
  202 ARG   NE      2010    1.618674045    0.245458691    2.570197075
  202 ARG   HE      2011    1.715247740    0.222318082    2.558524468
  202 ARG   CZ      2012    1.548385318    0.306780444    2.474006199
  202 ARG   NH1     2013    1.613675500    0.360410935    2.370002460
  202 ARG   HH11    2014    1.568824611    0.400770950    2.290262311
  202 ARG   HH12    2015    1.713265615    0.369188052    2.368019005
  202 ARG   NH2     2016    1.417326461    0.329563862    2.490053407
  202 ARG   HH21    2017    1.367379779    0.374060612    2.415731122
  202 ARG   HH22    2018    1.370348938    0.301737487    2.573823035
  202 ARG   C       2019    1.556626050    8.235007695    2.518583561
  202 ARG   O       2020    1.498305756    8.173601695    2.607790312
  203 VAL   N       2021    1.570543099    8.183923099    2.396571736
  203 VAL   H       2022    1.638193473    8.223936129    2.334735886
  203 VAL   CA      2023    1.484299851    8.080412911    2.337779373
  203 VAL   CB      2024    1.541688444    8.057179453    2.197850201
  203 VAL   CG1     2025    1.674686872    7.981897080    2.190513125
  203 VAL   CG2     2026    1.437453864    7.986500558    2.110951816
  203 VAL   C       2027    1.464626541    7.956063122    2.424746732
  203 VAL   O       2028    1.556401462    7.900064191    2.484511754
  204 GLU   N       2029    1.340198221    7.909607128    2.431823949
  204 GLU   H       2030    1.275646572    7.979948569    2.402044392
  204 GLU   CA      2031    1.290472980    7.780957013    2.482692216
  204 GLU   CB      2032    1.211478435    7.799883680    2.612354139
  204 GLU   CG      2033    1.182044045    7.670974336    2.689345336
  204 GLU   CD      2034    1.195713663    7.686988033    2.840896919
  204 GLU   OE1     2035    1.294857827    7.635177569    2.896672909
  204 GLU   OE2     2036    1.100465482    7.730667119    2.909069233
  204 GLU   C       2037    1.205907193    7.718003958    2.371795654
  204 GLU   O       2038    1.096164935    7.768165448    2.347899024
  205 CYSH  N       2039    1.263712174    7.629707192    2.290849033
  205 CYSH  H       2040    1.357551745    7.608108786    2.317855186
  205 CYSH  CA      2041    1.190006303    7.550798718    2.191094825
  205 CYSH  CB      2042    1.282669689    7.511135529    2.075970109
  205 CYSH  SG      2043    1.199921895    7.443223098    1.927534324
  205 CYSH  HG      2044    1.304473940    7.398235287    1.858727170
  205 CYSH  C       2045    1.119666105    7.429822915    2.252969446
  205 CYSH  O       2046    1.186826374    7.338164383    2.300066773
  206 VAL   N       2047    0.988081363    7.418640571    2.237182134
  206 VAL   H       2048    0.945431054    7.487322783    2.178324354
  206 VAL   CA      2049    0.899834404    7.307063357    2.274239276
  206 VAL   CB      2050    0.783116691    7.354125398    2.361255804
  206 VAL   CG1     2051    0.683612619    7.243403896    2.396633052
  206 VAL   CG2     2052    0.838628789    7.421858346    2.486718196
  206 VAL   C       2053    0.844908295    7.255625660    2.141028741
  206 VAL   O       2054    0.788031019    7.319768937    2.052813871
  207 VAL   N       2055    0.837632030    7.122884918    2.136857269
  207 VAL   H       2056    0.868041133    7.065529097    2.212919756
  207 VAL   CA      2057    0.775342138    7.049524895    2.025739379
  207 VAL   CB      2058    0.871567593    6.961135341    1.946124633
  207 VAL   CG1     2059    0.815768696    6.919836933    1.809777516
  207 VAL   CG2     2060    1.001198848    7.038646462    1.921700411
  207 VAL   C       2061    0.645552221    6.989217895    2.079849990
  207 VAL   O       2062    0.657324841    6.907388525    2.170935327
  208 GLY   N       2063    0.536425782    7.006165667    2.005733057
  208 GLY   H       2064    0.537859986    7.064624521    1.924618975
  208 GLY   CA      2065    0.408072415    6.944733392    2.042586977
  208 GLY   C       2066    0.287352756    7.018753144    1.984641165
  208 GLY   O       2067    0.280739641    7.140883018    1.997605616
  209 GLU   N       2068    0.186029884    6.941783130    1.945916742
  209 GLU   H       2069    0.207406794    6.847484906    1.920389653
  209 GLU   CA      2070    0.052261974    6.993727328    1.914005003
  209 GLU   CB      2071   -0.010953132    6.874333684    1.842179084
  209 GLU   CG      2072    7.674767867    6.917148462    1.741991245
  209 GLU   CD      2073    7.605130633    6.797333482    1.677176438
  209 GLU   OE1     2074    7.506738675    6.739938898    1.728651928
  209 GLU   OE2     2075    7.659445653    6.759176171    1.571259980
  209 GLU   C       2076    7.768039215    7.029338898    2.041113882
  209 GLU   O       2077    7.765677476    6.945196680    2.130805499
  210 VAL   N       2078    7.712244572    7.149797033    2.049293250
  210 VAL   H       2079    7.748119626    7.222649212    1.990924977
  210 VAL   CA      2080    7.607328479    7.191036255    2.143636953
  210 VAL   CB      2081    7.572888677    7.337586781    2.116302316
  210 VAL   CG1     2082    7.460828705    7.388718142    2.207076600
  210 VAL   CG2     2083    7.693529013    7.429473069    2.136615537
  210 VAL   C       2084    7.478951896    7.108224434    2.135060812
  210 VAL   O       2085    7.429976422    7.085214881    2.024598533
  211 GLU   N       2086    7.451135256    7.045439058    2.248960159
  211 GLU   H       2087    7.505846425    7.068799388    2.329343474
  211 GLU   CA      2088    7.328643484    6.967967769    2.273579070
  211 GLU   CB      2089    7.354751800    6.855344123    2.373794031
  211 GLU   CG      2090    7.243838994    6.751144840    2.389714346
  211 GLU   CD      2091    7.133976541    6.795373401    2.486587177
  211 GLU   OE1     2092    7.171446589    6.842744984    2.596025613
  211 GLU   OE2     2093    7.018063667    6.760817919    2.454998298
  211 GLU   C       2094    7.210283337    7.053203123    2.319808199
  211 GLU   O       2095    7.101142729    7.057521903    2.263252613
  212 SER   N       2096    7.241060748    7.123908012    2.428182989
  212 SER   H       2097    7.320216136    7.110690209    2.487861427
  212 SER   CA      2098    7.152373631    7.226803917    2.484348947
  212 SER   CB      2099    7.055298954    7.164917134    2.585109188
  212 SER   OG      2100    7.116180203    7.087986593    2.689147453
  212 SER   HG      2101    7.155718755    7.006389457    2.646969364
  212 SER   C       2102    7.218805902    7.338411037    2.565231399
  212 SER   O       2103    7.340929403    7.349231309    2.575156624
  213 LEU   N       2104    7.139971666    7.441797605    2.593252995
  213 LEU   H       2105    7.045559986    7.435424185    2.560907133
  213 LEU   CA      2106    7.189181581    7.554879553    2.673257768
  213 LEU   CB      2107    7.129034345    7.692282549    2.643016325
  213 LEU   CG      2108    7.154139770    7.751768548    2.504305274
  213 LEU   CD1     2109    7.063773080    7.871464907    2.474017539
  213 LEU   CD2     2110    7.302319664    7.785734774    2.487048795
  213 LEU   C       2111    7.161958982    7.536499039    2.822702746
  213 LEU   O       2112    7.073088701    7.463867519    2.866938211
  214 VAL   N       2113    7.244662282    7.594844246    2.908993285
  214 VAL   H       2114    7.332432479    7.641428514    2.897693704
  214 VAL   CA      2115    7.233241249    7.588344463    3.055407138
  214 VAL   CB      2116    7.366108462    7.546279763    3.118568169
  214 VAL   CG1     2117    7.364376509    7.525160709    3.270102834
  214 VAL   CG2     2118    7.443816654    7.440054990    3.040540864
  214 VAL   C       2119    7.179508042    7.717424989    3.117551614
  214 VAL   O       2120    7.248978440    7.818932207    3.118065562
  215 TYR   N       2121    7.054956179    7.705111915    3.162541079
  215 TYR   H       2122    7.006927010    7.617399228    3.163142314
  215 TYR   CA      2123    6.982504187    7.819742211    3.219315780
  215 TYR   CB      2124    6.832574384    7.818950410    3.188808977
  215 TYR   CG      2125    6.795992455    7.811481958    3.040440785
  215 TYR   CD1     2126    6.715316842    7.706791129    2.997404903
  215 TYR   HD1     2127    6.657696515    7.653421308    3.072975368
  215 TYR   CD2     2128    6.863924834    7.887877088    2.946252497
  215 TYR   HD2     2129    6.934830158    7.966664296    2.971697762
  215 TYR   CE1     2130    6.705160437    7.669162744    2.863978251
  215 TYR   HE1     2131    6.688055094    7.563892299    2.841457757
  215 TYR   CE2     2132    6.853690325    7.851396113    2.812505898
  215 TYR   HE2     2133    6.926520189    7.896423418    2.745057851
  215 TYR   CZ      2134    6.771019206    7.747926037    2.770277775
  215 TYR   OH      2135    6.722342645    7.743611332    2.643357959
  215 TYR   HH      2136    6.641791900    7.684925234    2.635104016
  215 TYR   C       2137    7.001234670    7.833870492    3.370516910
  215 TYR   O       2138    7.054124463    7.750827992    3.444250352
  216 SER   N       2139    6.980553813    7.956350096    3.418068644
  216 SER   H       2140    6.946145164    8.044010586    3.384406959
  216 SER   CA      2141    6.977826749    7.986225221    3.561981820
  216 SER   CB      2142    7.065498248    8.109791599    3.583313314
  216 SER   OG      2143    7.075844665    8.154287552    3.718822856
  216 SER   HG      2144    7.002290240    8.220782200    3.731803942
  216 SER   C       2145    6.844353843    7.993517855    3.636431801
  216 SER   O       2146    6.743357744    8.001132743    3.566633687
  217 ASP   N       2147    6.842156590    7.962019274    3.765628725
  217 ASP   H       2148    6.930587095    7.942398277    3.808003150
  217 ASP   CA      2149    6.724668475    7.959455309    3.853961604
  217 ASP   CB      2150    6.763355380    7.918749810    3.996282265
  217 ASP   CG      2151    6.885267144    7.989345492    4.055950358
  217 ASP   OD1     2152    6.892802387    8.107294692    4.096645000
  217 ASP   OD2     2153    6.984374002    7.917598473    4.081536087
  217 ASP   C       2154    6.628465007    8.078393449    3.850606728
  217 ASP   O       2155    6.509431758    8.049492384    3.839372953
  218 ASP   N       2156    6.679738323    8.198067468    3.823412955
  218 ASP   H       2157    6.777706617    8.216971416    3.816722653
  218 ASP   CA      2158    6.602096321    8.319250396    3.793472178
  218 ASP   CB      2159    6.694900689    8.440897561    3.794674984
  218 ASP   CG      2160    6.816778957    8.415965259    3.705594936
  218 ASP   OD1     2161    6.913905841    8.364951149    3.765501395
  218 ASP   OD2     2162    6.802230769    8.434670333    3.582850294
  218 ASP   C       2163    6.520580360    8.326657274    3.664208631
  218 ASP   O       2164    6.432652648    8.412679263    3.663394481
  219 GLN   N       2165    6.529465853    8.225054487    3.578829469
  219 GLN   H       2166    6.572501964    8.143109947    3.616706026
  219 GLN   CA      2167    6.470038493    8.200932245    3.446559665
  219 GLN   CB      2168    6.319884306    8.229270137    3.438817689
  219 GLN   CG      2169    6.262841393    8.136230118    3.331594241
  219 GLN   CD      2170    6.113111448    8.109695237    3.348441082
  219 GLN   OE1     2171    6.061820417    8.043387318    3.438448492
  219 GLN   NE2     2172    6.032049748    8.155348309    3.253411686
  219 GLN   HE21    2173    5.934946657    8.139083461    3.270871883
  219 GLN   HE22    2174    6.050189077    8.238961600    3.201663516
  219 GLN   C       2175    6.515280620    8.298538110    3.337754135
  219 GLN   O       2176    6.515006185    8.256386706    3.222202406
  220 ARG   N       2177    6.585672047    8.404741442    3.375920726
  220 ARG   H       2178    6.650625190    8.420667006    3.450267007
  220 ARG   CA      2179    6.631133191    8.510250469    3.284208027
  220 ARG   CB      2180    6.603734441    8.646458412    3.348302788
  220 ARG   CG      2181    6.456725470    8.678562367    3.375970436
  220 ARG   CD      2182    6.388241602    0.175520705    3.240280158
  220 ARG   NE      2183    6.243897043    0.195370416    3.259715298
  220 ARG   HE      2184    6.185846338    0.118363379    3.286171628
  220 ARG   CZ      2185    6.190972654    0.313918222    3.226549094
  220 ARG   NH1     2186    6.260135354    0.419123425    3.180678367
  220 ARG   HH11    2187    6.215154994    0.497508235    3.137879436
  220 ARG   HH12    2188    6.343245807    0.442584716    3.231097837
  220 ARG   NH2     2189    6.077085501    0.348084300    3.288321516
  220 ARG   HH21    2190    6.031048290    0.435908623    3.275444207
  220 ARG   HH22    2191    6.053478808    0.299390754    3.372406919
  220 ARG   C       2192    6.766771364    8.487620600    3.217124347
  220 ARG   O       2193    6.774103003    8.515381343    3.097523179
  221 ALA   N       2194    6.862963831    8.445735179    3.298862030
  221 ALA   H       2195    6.840440109    8.420775377    3.393038026
  221 ALA   CA      2196    7.001061676    8.426348052    3.252394792
  221 ALA   CB      2197    7.089568193    8.449993899    3.374930841
  221 ALA   C       2198    7.037867777    8.290740533    3.191877499
  221 ALA   O       2199    6.988078422    8.184041523    3.227430796
  222 VAL   N       2200    7.148965350    8.300538073    3.119419448
  222 VAL   H       2201    7.180117826    8.394395037    3.104596987
  222 VAL   CA      2202    7.201032599    8.175401125    3.062521547
  222 VAL   CB      2203    7.207944982    8.181088754    2.909794226
  222 VAL   CG1     2204    7.278774088    8.058678480    2.851418386
  222 VAL   CG2     2205    7.068765087    8.189711519    2.846863622
  222 VAL   C       2206    7.344336479    8.163790945    3.114825298
  222 VAL   O       2207    7.421904806    8.258706241    3.104574326
  223 LYSH  N       2208    7.379361283    8.052390741    3.178494586
  223 LYSH  H       2209    7.323018006    7.970106409    3.185885746
  223 LYSH  CA      2210    7.515129928    8.018113459    3.223235272
  223 LYSH  CB      2211    7.497588004    7.909565796    3.329633649
  223 LYSH  CG      2212    7.488327913    7.977450308    3.466440779
  223 LYSH  CD      2213    7.458340707    7.886332937    3.585634604
  223 LYSH  CE      2214    7.453569976    7.971618208    3.712573570
  223 LYSH  NZ      2215    7.466317219    7.888471462    3.833140713
  223 LYSH  HZ1     2216    7.538267264    7.819594744    3.824223899
  223 LYSH  HZ2     2217    7.380938412    7.840177810    3.852589274
  223 LYSH  HZ3     2218    7.490194226    7.945785265    3.911530273
  223 LYSH  C       2219    7.611078529    7.975749001    3.111844555
  223 LYSH  O       2220    7.733540238    7.980532589    3.122393862
  224 GLY   N       2221    7.558117842    7.908769009    3.009864623
  224 GLY   H       2222    7.458609173    7.904771465    3.000812121
  224 GLY   CA      2223    7.639145455    7.848089838    2.903266715
  224 GLY   C       2224    7.580821679    7.729317023    2.826442727
  224 GLY   O       2225    7.461096240    7.709859867    2.806044340
  225 VAL   N       2226    7.674533114    7.649709558    2.775723056
  225 VAL   H       2227    7.773252122    7.654838230    2.790891834
  225 VAL   CA      2228    7.662306874    7.535609860    2.683833113
  225 VAL   CB      2229    7.733720631    7.540949898    2.548625658
  225 VAL   CG1     2230    7.663530310    7.635154838    2.450619611
  225 VAL   CG2     2231    7.876110842    7.592329504    2.570889748
  225 VAL   C       2232    7.689529468    7.395414823    2.738745674
  225 VAL   O       2233    7.766245869    7.387563759    2.834578130
  226 LYSH  N       2234    7.605871601    7.300275998    2.698237083
  226 LYSH  H       2235    7.519429632    7.334535173    2.661440369
  226 LYSH  CA      2236    7.611599343    7.158981108    2.738425055
  226 LYSH  CB      2237    7.477011499    7.123994677    2.802236965
  226 LYSH  CG      2238    7.476696006    6.971953559    2.819301267
  226 LYSH  CD      2239    7.383135484    6.929289426    2.932592789
  226 LYSH  CE      2240    7.405561842    6.786067895    2.981504209
  226 LYSH  NZ      2241    7.342794469    6.689744006    2.889920730
  226 LYSH  HZ1     2242    7.409259283    6.671274019    2.817526896
  226 LYSH  HZ2     2243    7.259788280    6.726841969    2.848285824
  226 LYSH  HZ3     2244    7.315710269    6.606970407    2.939062187
  226 LYSH  C       2245    7.635572146    7.077342802    2.611254508
  226 LYSH  O       2246    7.559467757    7.083526461    2.514816091
  227 LEU   N       2247    7.757726075    7.024997745    2.605738492
  227 LEU   H       2248    7.818120761    7.037135596    2.684515770
  227 LEU   CA      2249    0.019697541    6.957128882    2.487559001
  227 LEU   CB      2250    0.171424928    6.973008363    2.475832236
  227 LEU   CG      2251    0.230900498    7.112846197    2.493631558
  227 LEU   CD1     2252    0.381422649    7.092909689    2.512475707
  227 LEU   CD2     2253    0.197233715    7.205576774    2.376667255
  227 LEU   C       2254    7.771685020    6.810641068    2.471564320
  227 LEU   O       2255    7.758798107    6.744575667    2.574524890
  228 VAL   N       2256    7.767831770    6.752829555    2.351835430
  228 VAL   H       2257    7.777210492    6.810325919    2.270557446
  228 VAL   CA      2258    7.716198973    6.617323126    2.327668297
  228 VAL   CB      2259    7.695328974    6.586125012    2.179338477
  228 VAL   CG1     2260    7.598270970    6.680734002    2.108333027
  228 VAL   CG2     2261    7.828342536    6.585715222    2.103727220
  228 VAL   C       2262    7.777250134    6.502151114    2.407794594
  228 VAL   O       2263    7.713360449    6.397385310    2.416316541
  229 ASP   N       2264    0.111381282    6.508828649    2.445812169
  229 ASP   H       2265    0.177510869    6.566191354    2.397457149
  229 ASP   CA      2266    0.164185936    6.421780378    2.551854984
  229 ASP   CB      2267    0.280735425    6.335592051    2.502888842
  229 ASP   CG      2268    0.303986625    6.202184285    2.574096501
  229 ASP   OD1     2269    0.204148405    6.128139914    2.587390682
  229 ASP   OD2     2270    0.413058951    6.179796159    2.630912485
  229 ASP   C       2271    0.198019376    6.495113944    2.681809859
  229 ASP   O       2272    0.292966843    6.573285602    2.680072310
  230 GLY   N       2273    0.103433434    6.494310731    2.775319037
  230 GLY   H       2274    0.018135526    6.445958464    2.755636508
  230 GLY   CA      2275    0.112070700    6.542410745    2.913961967
  230 GLY   C       2276    0.120012390    6.694190089    2.931601888
  230 GLY   O       2277    0.043754211    6.761039276    3.001205992
  231 LYSH  N       2278    0.223632658    6.752084244    2.871594365
  231 LYSH  H       2279    0.272261986    6.700896902    2.800772906
  231 LYSH  CA      2280    0.279926417    6.880919449    2.914458632
  231 LYSH  CB      2281    0.400138084    6.918154258    2.827457897
  231 LYSH  CG      2282    0.506534204    6.808597617    2.817936532
  231 LYSH  CD      2283    0.624860543    6.838953421    2.725803479
  231 LYSH  CE      2284    0.744081839    6.743192865    2.730801678
  231 LYSH  NZ      2285    0.850798275    6.785477852    2.638958914
  231 LYSH  HZ1     2286    0.814261575    6.787629232    2.545896507
  231 LYSH  HZ2     2287    0.927359144    6.721156480    2.637860654
  231 LYSH  HZ3     2288    0.884171070    6.877565580    2.659108770
  231 LYSH  C       2289    0.192720517    7.005958237    2.927466624
  231 LYSH  O       2290    0.130340552    7.038165958    2.826479541
  232 VAL   N       2291    0.147239669    7.033064108    3.049486065
  232 VAL   H       2292    0.159180572    6.960193921    3.116919419
  232 VAL   CA      2293    0.084520296    7.161388706    3.084270912
  232 VAL   CB      2294    0.003947159    7.133497032    3.211313977
  232 VAL   CG1     2295   -0.070786276    7.261365049    3.249728122
  232 VAL   CG2     2296   -0.090815722    7.013576842    3.204281440
  232 VAL   C       2297    0.187725722    7.273369281    3.099027902
  232 VAL   O       2298    0.294866798    7.244792691    3.152278960
  233 LEU   N       2299    0.177372361    7.373159161    3.011707927
  233 LEU   H       2300    0.104902928    7.379482997    2.943084224
  233 LEU   CA      2301    0.264995434    7.489312250    3.032772293
  233 LEU   CB      2302    0.321825891    7.527466293    2.895932356
  233 LEU   CG      2303    0.467551239    7.494971468    2.862479752
  233 LEU   CD1     2304    0.483466291    7.343027569    2.854201329
  233 LEU   CD2     2305    0.506875754    7.567220254    2.733466200
  233 LEU   C       2306    0.182806979    7.608704320    3.081767977
  233 LEU   O       2307    0.071963226    7.632585181    3.034100174
  234 THR   N       2308    0.225016848    7.670360610    3.191803140
  234 THR   H       2309    0.282989701    7.631895491    3.263645523
  234 THR   CA      2310    0.159065979    7.789564120    3.247060931
  234 THR   CB      2311    0.111344045    7.773221823    3.391504234
  234 THR   OG1     2312    0.201032753    7.697136798    3.472841859
  234 THR   HG1     2313    0.206168714    7.741121592    3.562495977
  234 THR   CG2     2314    7.771485688    7.697670066    3.388676771
  234 THR   C       2315    0.250246644    7.912339987    3.251930722
  234 THR   O       2316    0.358473728    7.915523267    3.310296521
  235 ALA   N       2317    0.202924670    8.019565200    3.189063239
  235 ALA   H       2318    0.104645920    8.020229212    3.170603797
  235 ALA   CA      2319    0.274779834    8.143168059    3.154869764
  235 ALA   CB      2320    0.370572723    8.120847689    3.037672743
  235 ALA   C       2321    0.182481668    8.259360161    3.117573370
  235 ALA   O       2322    0.063876656    8.241283058    3.090415897
  236 GLU   N       2323    0.235544576    8.380179943    3.134263606
  236 GLU   H       2324    0.329745612    8.395231645    3.164285577
  236 GLU   CA      2325    0.163745362    8.508337311    3.139907504
  236 GLU   CB      2326    0.268499290    8.616769794    3.165941800
  236 GLU   CG      2327    0.319295164    0.095279643    3.310262926
  236 GLU   CD      2328    0.450721647    0.173205254    3.318425875
  236 GLU   OE1     2329    0.554505422    0.106698051    3.297675536
  236 GLU   OE2     2330    0.445712313    0.297583936    3.329778419
  236 GLU   C       2331    0.080443622    0.027587670    3.017861001
  236 GLU   O       2332   -0.019180504    0.097853227    3.034229467
  237 LEU   N       2333    0.126771780    8.510204419    2.899077846
  237 LEU   H       2334    0.198172481    8.445516035    2.872276217
  237 LEU   CA      2335    0.055164973    0.020619857    2.774452729
  237 LEU   CB      2336    0.101920512    0.152148666    2.711808811
  237 LEU   CG      2337    0.008052015    0.206703763    2.604000687
  237 LEU   CD1     2338   -0.136913201    0.228199454    2.647963743
  237 LEU   CD2     2339    0.067679631    0.333976685    2.543530105
  237 LEU   C       2340    0.061916525    8.430122014    2.669324676
  237 LEU   O       2341    0.165980050    8.364990985    2.661640928
  238 THR   N       2342    7.737740033    8.381559085    2.629729047
  238 THR   H       2343    7.655817142    8.399323708    2.684253915
  238 THR   CA      2344    7.727950050    8.272658868    2.531464140
  238 THR   CB      2345    7.645465178    8.157184421    2.588653916
  238 THR   OG1     2346    7.696068872    8.105578463    2.712055778
  238 THR   HG1     2347    7.668363092    8.175478332    2.777978342
  238 THR   CG2     2348    7.633218681    8.035322647    2.496943678
  238 THR   C       2349    7.684164274    8.320787512    2.392975578
  238 THR   O       2350    7.566320369    8.354940074    2.384217763
  239 VAL   N       2351    7.783302340    8.342411550    2.306993741
  239 VAL   H       2352    7.876020143    8.310105280    2.325992390
  239 VAL   CA      2353    7.777515319    8.400612212    2.172125546
  239 VAL   CB      2354    7.904729376    8.474906495    2.130825172
  239 VAL   CG1     2355    7.894098773    8.556459111    2.001797772
  239 VAL   CG2     2356    7.969171308    8.550629364    2.247115357
  239 VAL   C       2357    7.752086945    8.289681460    2.069859245
  239 VAL   O       2358    7.829824381    8.195548203    2.054876938
  240 ILE   N       2359    7.628393514    8.290771668    2.020995192
  240 ILE   H       2360    7.568579672    8.367061369    2.045532701
  240 ILE   CA      2361    7.585753692    8.179652538    1.934700711
  240 ILE   CB      2362    7.445111388    8.130364756    1.969366671
  240 ILE   CG1     2363    7.432654235    8.103731782    2.119519166
  240 ILE   CG2     2364    7.412014588    8.005216317    1.887811506
  240 ILE   CD      2365    7.503504935    7.979839164    2.174689848
  240 ILE   C       2366    7.601195298    8.217041171    1.787149179
  240 ILE   O       2367    7.508508232    8.270441729    1.726433924
  241 ALA   N       2368    7.717820949    8.190847264    1.728810379
  241 ALA   H       2369    7.772232816    8.110644391    1.753471424
  241 ALA   CA      2370    7.758105427    8.253394143    1.602021880
  241 ALA   CB      2371    7.891280914    8.320716326    1.635844466
  241 ALA   C       2372    7.776529267    8.157304332    1.484381132
  241 ALA   O       2373    7.840020834    8.186942826    1.383283620
  242 ALA   N       2374    7.705483547    8.045129445    1.492005541
  242 ALA   H       2375    7.622715784    8.043897893    1.548120068
  242 ALA   CA      2376    7.723120474    7.927293213    1.405893852
  242 ALA   CB      2377    7.690451349    7.805326377    1.492322178
  242 ALA   C       2378    7.647741665    7.927932025    1.272748348
  242 ALA   O       2379    7.594270012    7.830616141    1.219840331
  243 GLY   N       2380    7.637171133    8.049169870    1.219079383
  243 GLY   H       2381    7.706376072    8.113988663    1.250862738
  243 GLY   CA      2382    7.578559117    8.086368842    1.089503382
  243 GLY   C       2383    7.453536653    8.009000165    1.047136269
  243 GLY   O       2384    7.341401352    8.041055909    1.086212577
  244 ALA   N       2385    7.469128630    7.902226948    0.969377717
  244 ALA   H       2386    7.558388089    7.881133376    0.929531596
  244 ALA   CA      2387    7.361661938    7.810559194    0.928633232
  244 ALA   CB      2388    7.413840553    7.718144437    0.818425801
  244 ALA   C       2389    7.287036410    7.741749475    1.043126105
  244 ALA   O       2390    7.169019414    7.714139830    1.022156354
  245 ARG   N       2391    7.357727373    7.715881222    1.152773039
  245 ARG   H       2392    7.453110233    7.740041707    1.170651932
  245 ARG   CA      2393    7.301758419    7.639170528    1.264990502
  245 ARG   CB      2394    7.403438350    7.535566644    1.313331541
  245 ARG   CG      2395    7.430316363    7.423064456    1.213168058
  245 ARG   CD      2396    7.332970493    7.308556660    1.241812811
  245 ARG   NE      2397    7.346063132    7.200380332    1.143164998
  245 ARG   HE      2398    7.398207990    7.227452344    1.062255612
  245 ARG   CZ      2399    7.287122066    7.080070416    1.145520960
  245 ARG   NH1     2400    7.210113006    7.032828138    1.244483571
  245 ARG   HH11    2401    7.177789437    6.938441174    1.251189964
  245 ARG   HH12    2402    7.172884690    7.098380853    1.310178953
  245 ARG   NH2     2403    7.307813042    7.005913923    1.035862649
  245 ARG   HH21    2404    7.275038862    6.911484997    1.033196991
  245 ARG   HH22    2405    7.377851244    7.033818342    0.970177976
  245 ARG   C       2406    7.252630272    7.719983537    1.385268840
  245 ARG   O       2407    7.198447833    7.656262246    1.475450402
  246 SER   N       2408    7.264085186    7.852458605    1.388493286
  246 SER   H       2409    7.333225169    7.897893260    1.332309002
  246 SER   CA      2410    7.212933601    7.943226273    1.492203158
  246 SER   CB      2411    7.259770974    8.084900145    1.458319094
  246 SER   OG      2412    7.402508971    8.078627409    1.452376106
  246 SER   HG      2413    7.434301602    8.172953654    1.442779794
  246 SER   C       2414    7.062063224    7.932320275    1.515180666
  246 SER   O       2415    7.025334259    7.937191390    1.632478587
  247 SER   N       2416    6.976168353    7.905143468    1.417335751
  247 SER   H       2417    7.010615587    7.905022109    1.323450928
  247 SER   CA      2418    6.833241312    7.877004287    1.437107254
  247 SER   CB      2419    6.755912019    7.887171084    1.305467065
  247 SER   OG      2420    6.791242519    7.788791839    1.207865625
  247 SER   HG      2421    6.718292957    7.787565834    1.139478494
  247 SER   C       2422    6.819329609    7.738642451    1.500946669
  247 SER   O       2423    6.745630915    7.723578617    1.598268061
  248 HISB  N       2424    6.893984310    7.641927969    1.448393695
  248 HISB  H       2425    6.930893475    7.648516313    1.355685147
  248 HISB  CA      2426    6.895864483    7.507137358    1.507046959
  248 HISB  CB      2427    6.989816341    7.419530045    1.423930495
  248 HISB  CG      2428    6.968275971    7.268847470    1.439312782
  248 HISB  ND1     2429    7.060845785    7.174146056    1.451604340
  248 HISB  CD2     2430    6.845499376    7.218772493    1.428966272
  248 HISB  HD2     2431    6.752755386    7.264222430    1.463805031
  248 HISB  CE1     2432    6.992515389    7.060257224    1.444595308
  248 HISB  HE1     2433    7.039428117    6.962271925    1.435601928
  248 HISB  NE2     2434    6.862361044    7.087585491    1.442905296
  248 HISB  HE2     2435    6.787988536    7.022404191    1.457738980
  248 HISB  C       2436    6.919996915    7.503698484    1.658104806
  248 HISB  O       2437    6.835611198    7.442879357    1.723764214
  249 ILE   N       2438    7.037550169    7.546665457    1.703112538
  249 ILE   H       2439    7.098861434    7.598739248    1.643705852
  249 ILE   CA      2440    7.075167569    7.543072041    1.845178222
  249 ILE   CB      2441    7.217932762    7.595446213    1.862083074
  249 ILE   CG1     2442    7.325244232    7.527039272    1.777138748
  249 ILE   CG2     2443    7.263686689    7.598633521    2.008046070
  249 ILE   CD      2444    7.461362157    7.596908256    1.777772463
  249 ILE   C       2445    6.976279366    7.609121759    1.941445221
  249 ILE   O       2446    6.945265530    7.544494798    2.041406839
  250 LEU   N       2447    6.915100352    7.715752319    1.890660377
  250 LEU   H       2448    6.950349330    7.757771825    1.807031710
  250 LEU   CA      2449    6.821849799    7.800522393    1.966362332
  250 LEU   CB      2450    6.851636164    7.947078309    1.934037460
  250 LEU   CG      2451    6.985824043    7.995764845    1.989116591
  250 LEU   CD1     2452    7.014358705    8.138153797    1.940986196
  250 LEU   CD2     2453    6.985854900    7.997770928    2.142098771
  250 LEU   C       2454    6.673141897    7.765695977    1.957107496
  250 LEU   O       2455    6.598862665    7.835706369    2.025752296
  251 GLY   N       2456    6.639455530    7.652875295    1.895256443
  251 GLY   H       2457    6.706470415    7.592629819    1.851888834
  251 GLY   CA      2458    6.503817504    7.597498027    1.883082812
  251 GLY   C       2459    6.401627897    7.672428316    1.797327166
  251 GLY   O       2460    6.316142327    7.612487490    1.732290964
  252 ILE   N       2461    6.429544086    7.802204084    1.788891656
  252 ILE   H       2462    6.495751768    7.841645065    1.852621441
  252 ILE   CA      2463    6.356196897    7.899181308    1.706265037
  252 ILE   CB      2464    6.337758712    8.034931670    1.774387347
  252 ILE   CG1     2465    6.461782696    8.081810045    1.850760823
  252 ILE   CG2     2466    6.233650314    8.020196329    1.885534642
  252 ILE   CD      2467    6.455013644    8.233498321    1.869520888
  252 ILE   C       2468    6.387617748    7.914848916    1.557334317
  252 ILE   O       2469    6.481498285    7.984459715    1.518978841
  253 PRO   N       2470    6.305422766    7.858554178    1.469216097
  253 PRO   CA      2471    6.329573464    7.876069269    1.325272887
  253 PRO   CB      2472    6.236181624    7.779308864    1.252280076
  253 PRO   CG      2473    6.114848533    7.771545929    1.345168490
  253 PRO   CD      2474    6.177619803    7.787384164    1.483805442
  253 PRO   C       2475    6.313920804    8.021734986    1.281167683
  253 PRO   O       2476    6.400738795    8.070767801    1.209125925
  254 LYSH  N       2477    6.222247640    8.102352255    1.333976747
  254 LYSH  H       2478    6.146365030    8.064868601    1.387237515
  254 LYSH  CA      2479    6.198377297    8.240097653    1.288503598
  254 LYSH  CB      2480    6.064702322    8.293616247    1.340229187
  254 LYSH  CG      2481    5.946533954    8.217976510    1.279174952
  254 LYSH  CD      2482    5.810827833    8.286987911    1.294385156
  254 LYSH  CE      2483    5.713737718    8.243649865    1.184366464
  254 LYSH  NZ      2484    5.587517784    8.318996790    1.182729731
  254 LYSH  HZ1     2485    5.530247207    8.282823764    1.109164161
  254 LYSH  HZ2     2486    5.599553577    8.417643842    1.171598847
  254 LYSH  HZ3     2487    5.534626237    8.305863346    1.266574246
  254 LYSH  C       2488    6.306445955    8.346274070    1.309952172
  254 LYSH  O       2489    6.297284233    8.451355781    1.246673727
  255 LEU   N       2490    6.410927209    8.307515927    1.382558386
  255 LEU   H       2491    6.404056172    8.222011304    1.433968981
  255 LEU   CA      2492    6.536186693    8.379272285    1.410352376
  255 LEU   CB      2493    6.619942671    8.296567413    1.508103494
  255 LEU   CG      2494    6.717918566    8.367462993    1.601831336
  255 LEU   CD1     2495    6.779509607    8.265080007    1.697407159
  255 LEU   CD2     2496    6.831745819    8.442161031    1.532012690
  255 LEU   C       2497    6.614082177    8.382506797    1.278691490
  255 LEU   O       2498    6.666273130    8.490851481    1.252848236
  256 CYSH  N       2499    6.611190219    8.282536119    1.191019769
  256 CYSH  H       2500    6.547115471    8.205982242    1.196927787
  256 CYSH  CA      2501    6.691526616    8.272188344    1.068367543
  256 CYSH  CB      2502    6.834803328    8.237360202    1.109158115
  256 CYSH  SG      2503    6.956510588    8.223423423    0.973202530
  256 CYSH  HG      2504    7.063400762    8.260339113    1.043206475
  256 CYSH  C       2505    6.638303410    8.174792384    0.963070601
  256 CYSH  O       2506    6.609714291    8.061348495    1.001023973
  257 ASP   N       2507    6.652813832    8.214295006    0.836917597
  257 ASP   H       2508    6.676214729    8.311494798    0.835019267
  257 ASP   CA      2509    6.607840955    8.133706062    0.722498829
  257 ASP   CB      2510    6.534949400    8.230330003    0.628910871
  257 ASP   CG      2511    6.485282503    8.160160025    0.502365623
  257 ASP   OD1     2512    6.482115079    8.224996549    0.395549919
  257 ASP   OD2     2513    6.429651485    8.049310479    0.517935505
  257 ASP   C       2514    6.728373741    8.075610949    0.648328746
  257 ASP   O       2515    6.808511967    8.148627570    0.590239782
  258 VAL   N       2516    6.746845016    7.944440660    0.660245011
  258 VAL   H       2517    6.670904835    7.894221224    0.701611917
  258 VAL   CA      2518    6.864097338    7.877453097    0.602136197
  258 VAL   CB      2519    6.919469244    7.781977231    0.708115669
  258 VAL   CG1     2520    7.057324308    7.737271592    0.659050214
  258 VAL   CG2     2521    6.926261028    7.850336683    0.844825700
  258 VAL   C       2522    6.834105477    7.809288053    0.468470866
  258 VAL   O       2523    6.784976506    7.696683728    0.462370039
  259 TYR   N       2524    6.888418264    7.865550485    0.360885527
  259 TYR   H       2525    6.943865385    7.948564838    0.366728365
  259 TYR   CA      2526    6.850674929    7.813267676    0.228783885
  259 TYR   CB      2527    6.751999214    7.904051278    0.155116523
  259 TYR   CG      2528    6.799810413    8.049353312    0.152526173
  259 TYR   CD1     2529    6.746950139    8.146171738    0.237091132
  259 TYR   HD1     2530    6.701645057    8.121242350    0.333037633
  259 TYR   CD2     2531    6.871583058    8.096104748    0.043055568
  259 TYR   HD2     2532    6.914617321    8.022419855   -0.024754312
  259 TYR   CE1     2533    6.750470768    8.281438788    0.205271264
  259 TYR   HE1     2534    6.682416524    8.349800951    0.256043397
  259 TYR   CE2     2535    6.881665737    8.231584621    0.013613076
  259 TYR   HE2     2536    6.922300058    8.250931822   -0.085661421
  259 TYR   CZ      2537    6.823608756    8.327110654    0.096234912
  259 TYR   OH      2538    6.857850885    8.457845383    0.081012094
  259 TYR   HH      2539    6.818911351    8.507403697    0.158652269
  259 TYR   C       2540    6.961778721    7.767609533    0.134034639
  259 TYR   O       2541    7.072938414    7.820234047    0.136220411
  260 SER   N       2542    6.936441408    7.667687487    0.049979204
  260 SER   H       2543    6.845435878    7.626360831    0.046588650
  260 SER   CA      2544    7.031315579    7.612241688   11.269319010
  260 SER   CB      2545    6.990403534    7.466809313   11.245144577
  260 SER   OG      2546    6.865810937    7.465376433   11.174956407
  260 SER   HG      2547    6.810609527    7.390015208   11.210641321
  260 SER   C       2548    7.041353119    7.680895921   11.132961549
  260 SER   O       2549    6.949655167    7.724666361   11.063668800
  261 GLU   N       2550    7.165740367    7.671093885   11.086932459
  261 GLU   H       2551    7.250782780    7.675551414   11.139357836
  261 GLU   CA      2552    7.195078580    7.691955889   10.944409350
  261 GLU   CB      2553    7.267688783    7.825121753   10.924299280
  261 GLU   CG      2554    7.311760684    7.851955773   10.780275942
  261 GLU   CD      2555    7.306219510    8.002532284   10.753783722
  261 GLU   OE1     2556    7.383918994    8.080713894   10.812727621
  261 GLU   OE2     2557    7.222521688    8.051760227   10.675068204
  261 GLU   C       2558    7.290372392    7.581519232   10.898286023
  261 GLU   O       2559    7.394453832    7.546085019   10.953425165
  262 PHE   N       2560    7.252708000    7.522559339   10.785188810
  262 PHE   H       2561    7.176646680    7.541048263   10.722957463
  262 PHE   CA      2562    7.329786473    7.416731072   10.718349001
  262 PHE   CB      2563    7.226009688    7.337551936   10.638554574
  262 PHE   CG      2564    7.142014640    7.240727662   10.722087171
  262 PHE   CD1     2565    7.021110085    7.290940075   10.768794938
  262 PHE   HD1     2566    6.980372646    7.382659680   10.726273664
  262 PHE   CD2     2567    7.188788665    7.117565952   10.766387993
  262 PHE   HD2     2568    7.288165156    7.087075706   10.733605551
  262 PHE   CE1     2569    6.947698681    7.219164594   10.862502579
  262 PHE   HE1     2570    6.864273400    7.268123048   10.912743770
  262 PHE   CE2     2571    7.112254769    7.044408601   10.856458094
  262 PHE   HE2     2572    7.152386632    6.949177152   10.891149065
  262 PHE   CZ      2573    6.992060083    7.094501773   10.905087756
  262 PHE   HZ      2574    6.927034773    7.020637749   10.951956721
  262 PHE   C       2575    7.445014351    7.472446845   10.634504529
  262 PHE   O       2576    7.426575647    7.483220909   10.513367228
  263 VAL   N       2577    7.554127237    7.510989570   10.700069362
  263 VAL   H       2578    7.579311397    7.490508862   10.794662572
  263 VAL   CA      2579    7.664916653    7.572812962   10.625795697
  263 VAL   CB      2580    7.742006958    7.660919573   10.724304818
  263 VAL   CG1     2581    7.822571346    7.591854121   10.834514453
  263 VAL   CG2     2582    7.833479339    7.765525847   10.660248344
  263 VAL   C       2583    7.755250235    7.475448643   10.549843024
  263 VAL   O       2584    7.821132981    7.388245344   10.606294631
  264 ALA   N       2585    7.718538841    7.466217898   10.422341063
  264 ALA   H       2586    7.680334129    7.535003507   10.360613291
  264 ALA   CA      2587    7.764980062    7.357834607   10.334550955
  264 ALA   CB      2588    7.648560379    7.293495913   10.258936248
  264 ALA   C       2589    0.092008349    7.386692516   10.244377681
  264 ALA   O       2590    0.103372435    7.501079569   10.200585210
  265 TYR   N       2591    0.181027783    7.288734999   10.231330244
  265 TYR   H       2592    0.158951508    7.202949271   10.277734445
  265 TYR   CA      2593    0.314964743    7.304406495   10.172820816
  265 TYR   CB      2594    0.409947156    7.239844036   10.273903596
  265 TYR   CG      2595    0.420452992    7.284236190   10.419940865
  265 TYR   CD1     2596    0.322510513    7.310351388   10.515042880
  265 TYR   HD1     2597    0.221771721    7.270133785   10.504261442
  265 TYR   CD2     2598    0.551187399    7.320730771   10.449898726
  265 TYR   HD2     2599    0.632878544    7.274301807   10.394668228
  265 TYR   CE1     2600    0.361356573    7.354825777   10.640882716
  265 TYR   HE1     2601    0.287296489    7.332974326   10.717814527
  265 TYR   CE2     2602    0.587643798    7.377158720   10.571574788
  265 TYR   HE2     2603    0.690011979    7.413181226   10.581773767
  265 TYR   CZ      2604    0.492551095    7.388222740   10.672345220
  265 TYR   OH      2605    0.532392629    7.426438667   10.796638345
  265 TYR   HH      2606    0.621997647    7.469815246   10.787186597
  265 TYR   C       2607    0.336694923    7.232051972   10.039777936
  265 TYR   O       2608    0.315938134    7.111597983   10.026143481
  266 ILE   N       2609    0.374622291    7.315169770    9.943125078
  266 ILE   H       2610    0.356717597    7.413260434    9.950663055
  266 ILE   CA      2611    0.433323758    7.258608448    9.820809129
  266 ILE   CB      2612    0.380926674    7.333622230    9.698183542
  266 ILE   CG1     2613    0.229336923    7.312902122    9.698168570
  266 ILE   CG2     2614    0.451482400    7.278591791    9.574062709
  266 ILE   CD      2615    0.146784737    7.371387036    9.583404977
  266 ILE   C       2616    0.585256003    7.273081273    9.831691511
  266 ILE   O       2617    0.638658968    7.383855118    9.834167918
  267 GLN   N       2618    0.656112465    7.161174021    9.819680510
  267 GLN   H       2619    0.620662253    7.067711404    9.816911696
  267 GLN   CA      2620    0.797873475    7.142867721    9.853995108
  267 GLN   CB      2621    0.819375010    7.010511324    9.927683420
  267 GLN   CG      2622    0.736149340    7.012703259   10.056041109
  267 GLN   CD      2623    0.744530218    6.883456023   10.137475997
  267 GLN   OE1     2624    0.665741888    6.789126364   10.142288980
  267 GLN   NE2     2625    0.839675717    6.878449249   10.230255824
  267 GLN   HE21    2626    0.850773184    6.791023132   10.277497907
  267 GLN   HE22    2627    0.906702897    6.951234804   10.244668780
  267 GLN   C       2628    0.873024398    7.143328439    9.720721892
  267 GLN   O       2629    0.840038288    7.074942508    9.623957264
  268 LEU   N       2630    0.954071019    7.248769311    9.719388282
  268 LEU   H       2631    0.969532031    7.328602501    9.777586683
  268 LEU   CA      2632    1.044070768    7.286401921    9.609432144
  268 LEU   CB      2633    1.064450469    7.438005784    9.606544904
  268 LEU   CG      2634    0.928561332    7.504348418    9.583228052
  268 LEU   CD1     2635    0.933971339    7.643259815    9.647127441
  268 LEU   CD2     2636    0.901239871    7.491788307    9.433206502
  268 LEU   C       2637    1.178320166    7.214459145    9.623991418
  268 LEU   O       2638    1.231164488    7.205952685    9.734734229
  269 THR   N       2639    1.237832895    7.187365074    9.508180117
  269 THR   H       2640    1.185916298    7.190494594    9.422770655
  269 THR   CA      2641    1.377976256    7.143147693    9.504854443
  269 THR   CB      2642    1.425955753    7.086153997    9.371224190
  269 THR   OG1     2643    1.406240164    7.184518438    9.269319651
  269 THR   HG1     2644    1.309013438    7.202934354    9.254934654
  269 THR   CG2     2645    1.344816273    6.960785427    9.337992325
  269 THR   C       2646    1.478122839    7.252759958    9.541851062
  269 THR   O       2647    1.435318466    7.367331377    9.528760733
  270 LYSH  N       2648    1.600754458    7.218436560    9.580233991
  270 LYSH  H       2649    1.623932188    7.122847649    9.598318519
  270 LYSH  CA      2650    1.698778671    7.323790596    9.610243509
  270 LYSH  CB      2651    1.817860025    7.245450141    9.665873752
  270 LYSH  CG      2652    1.933511744    7.342097939    9.692207502
  270 LYSH  CD      2653    2.038347632    7.257501132    9.764764724
  270 LYSH  CE      2654    2.174582806    7.322919422    9.788557709
  270 LYSH  NZ      2655    2.179947084    7.431618175    9.887377470
  270 LYSH  HZ1     2656    2.114413692    7.501759548    9.859347453
  270 LYSH  HZ2     2657    2.271687439    7.471015299    9.892988354
  270 LYSH  HZ3     2658    2.154257221    7.401458044    9.979203018
  270 LYSH  C       2659    1.730799788    7.416703491    9.492960971
  270 LYSH  O       2660    1.735392972    7.539423976    9.499961131
  271 GLU   N       2661    1.718631759    7.361722281    9.372461140
  271 GLU   H       2662    1.735321217    7.263592495    9.362874148
  271 GLU   CA      2663    1.726045851    7.430548657    9.242769990
  271 GLU   CB      2664    1.738486281    7.327568650    9.130292408
  271 GLU   CG      2665    1.842647049    7.216477642    9.145152445
  271 GLU   CD      2666    1.822411768    7.106068717    9.249119648
  271 GLU   OE1     2667    1.745623790    7.011710196    9.220361696
  271 GLU   OE2     2668    1.882114199    7.109243011    9.358899073
  271 GLU   C       2669    1.606782008    7.524609607    9.224291047
  271 GLU   O       2670    1.624317517    7.643529586    9.198189897
  272 GLU   N       2671    1.484146412    7.475530209    9.239898008
  272 GLU   H       2672    1.463236335    7.378445809    9.251637907
  272 GLU   CA      2673    1.361876844    7.556392262    9.228931070
  272 GLU   CB      2674    1.245209903    7.458246009    9.241835567
  272 GLU   CG      2675    1.208690116    7.393339128    9.108189755
  272 GLU   CD      2676    1.132421200    7.262387208    9.129156363
  272 GLU   OE1     2677    1.067275932    7.221154270    9.030775690
  272 GLU   OE2     2678    1.151474215    7.201370255    9.236575008
  272 GLU   C       2679    1.342480226    7.672752063    9.326379616
  272 GLU   O       2680    1.309542738    7.784033355    9.285618116
  273 ALA   N       2681    1.390369148    7.646739487    9.447700785
  273 ALA   H       2682    1.405333035    7.555580202    9.485998453
  273 ALA   CA      2683    1.423436519    7.745012443    9.551916315
  273 ALA   CB      2684    1.476314040    7.677138370    9.678430541
  273 ALA   C       2685    1.523813650    7.851824863    9.508038625
  273 ALA   O       2686    1.499145053    7.972329970    9.509126857
  274 ASP   N       2687    1.640744163    7.815873849    9.455828229
  274 ASP   H       2688    1.672697908    7.722696881    9.473108951
  274 ASP   CA      2689    1.736626004    7.915167712    9.405246000
  274 ASP   CB      2690    1.873078154    7.849730010    9.382692142
  274 ASP   CG      2691    1.993718983    7.942386762    9.366142141
  274 ASP   OD1     2692    2.000728518    7.979067813    9.246843452
  274 ASP   OD2     2693    2.069480347    7.959536035    9.464075681
  274 ASP   C       2694    1.692259127    7.993748009    9.281680284
  274 ASP   O       2695    1.691757157    8.116751619    9.281171506
  275 GLU   N       2696    1.613414222    7.925953885    9.198745835
  275 GLU   H       2697    1.623778370    7.826647378    9.193204602
  275 GLU   CA      2698    1.528403592    7.991316915    9.098183043
  275 GLU   CB      2699    1.457277759    7.894488682    9.003442779
  275 GLU   CG      2700    1.551877840    7.813736035    8.914330025
  275 GLU   CD      2701    1.617595822    7.875558589    8.790761334
  275 GLU   OE1     2702    1.734427421    7.916551349    8.808000031
  275 GLU   OE2     2703    1.556841049    7.874083777    8.681529747
  275 GLU   C       2704    1.428015390    8.093628876    9.151726792
  275 GLU   O       2705    1.429952855    8.211121273    9.115369103
  276 LEU   N       2706    1.339206107    8.067965764    9.247353327
  276 LEU   H       2707    1.318195272    7.985160329    9.299347038
  276 LEU   CA      2708    1.256234577    8.161113192    9.325122675
  276 LEU   CB      2709    1.159622828    8.090531796    9.420486162
  276 LEU   CG      2710    1.052768719    8.000817857    9.357663074
  276 LEU   CD1     2711    0.956668939    7.978501191    9.474605631
  276 LEU   CD2     2712    0.983985647    8.079845788    9.246150756
  276 LEU   C       2713    1.327090742    8.282232774    9.386119755
  276 LEU   O       2714    1.263883377    8.387528594    9.393125847
  277 ARG   N       2715    1.452573385    8.258998427    9.423595496
  277 ARG   H       2716    1.488393321    8.166324848    9.434961062
  277 ARG   CA      2717    1.537028920    8.360779182    9.487783852
  277 ARG   CB      2718    1.610492053    8.300357052    9.607632292
  277 ARG   CG      2719    1.526572534    8.259390608    9.728830736
  277 ARG   CD      2720    1.609313954    8.212976919    9.848865734
  277 ARG   NE      2721    1.677565479    8.084236872    9.829432129
  277 ARG   HE      2722    1.763167681    8.088869055    9.777947071
  277 ARG   CZ      2723    1.632882252    7.964467382    9.869634573
  277 ARG   NH1     2724    1.513899870    7.953530331    9.930273327
  277 ARG   HH11    2725    1.483851407    7.861717301    9.956106695
  277 ARG   HH12    2726    1.467073682    8.031566132    9.971737333
  277 ARG   NH2     2727    1.718123915    7.863013553    9.889571941
  277 ARG   HH21    2728    1.680256710    7.772641728    9.909546876
  277 ARG   HH22    2729    1.817088654    7.876231693    9.895154909
  277 ARG   C       2730    1.625744512    8.434166852    9.387028703
  277 ARG   O       2731    1.673616958    8.543619351    9.416277242
  278 ARG   N       2732    1.620228661    8.384033875    9.263963344
  278 ARG   H       2733    1.610608198    8.286191537    9.245717866
  278 ARG   CA      2734    1.677579699    8.458690171    9.151069142
  278 ARG   CB      2735    1.735512983    8.356607799    9.052948248
  278 ARG   CG      2736    1.834220239    8.409190857    8.948524197
  278 ARG   CD      2737    1.949093381    8.309746259    8.930488065
  278 ARG   NE      2738    2.046603641    8.361569410    8.833450770
  278 ARG   HE      2739    2.089905725    8.443571501    8.870894780
  278 ARG   CZ      2740    2.095307372    8.319641265    8.715853951
  278 ARG   NH1     2741    2.037664805    8.217590363    8.650892461
  278 ARG   HH11    2742    2.081623848    8.174059841    8.572317168
  278 ARG   HH12    2743    1.940546317    8.199925032    8.666925523
  278 ARG   NH2     2744    2.207919397    8.374312368    8.668047650
  278 ARG   HH21    2745    2.233309640    8.342980046    8.576534861
  278 ARG   HH22    2746    2.263923109    8.445020622    8.711230795
  278 ARG   C       2747    1.570986066    0.023557043    9.082026963
  278 ARG   O       2748    1.609891155    0.130533437    9.035429785
  279 ARG   N       2749    1.447604279    8.494764948    9.075671054
  279 ARG   H       2750    1.436408569    8.395426150    9.078193441
  279 ARG   CA      2751    1.334221451    0.061194244    9.040988028
  279 ARG   CB      2752    1.208701367   -0.021901396    9.013627577
  279 ARG   CG      2753    1.236049097   -0.124563688    8.903527329
  279 ARG   CD      2754    1.103356823    8.324402203    8.877292313
  279 ARG   NE      2755    1.134481157    8.217665251    8.781145631
  279 ARG   HE      2756    1.213966785    8.157116621    8.777170526
  279 ARG   CZ      2757    1.045888541    8.163751476    8.696299275
  279 ARG   NH1     2758    0.919487604    8.205142694    8.680008228
  279 ARG   HH11    2759    0.866540538    8.161286411    8.607397594
  279 ARG   HH12    2760    0.881832156    8.273078620    8.742983387
  279 ARG   NH2     2761    1.085774611    8.062843872    8.617690029
  279 ARG   HH21    2762    1.179552645    8.028436261    8.613233434
  279 ARG   HH22    2763    1.021644794    8.017248328    8.555991275
  279 ARG   C       2764    1.303025383    0.154287489    9.158333684
  279 ARG   O       2765    1.338890412    0.114911975    9.269216309
  280 GLN   N       2766    1.205224644    0.242229061    9.138494633
  280 GLN   H       2767    1.160913270    0.254500614    9.049692538
  280 GLN   CA      2768    1.158436704    0.345924485    9.231595678
  280 GLN   CB      2769    1.078909189    0.457250607    9.163092988
  280 GLN   CG      2770    1.166817253    0.542144623    9.071038959
  280 GLN   CD      2771    1.084076208    0.642387986    8.990343765
  280 GLN   OE1     2772    1.087050254    0.763143029    9.013543454
  280 GLN   NE2     2773    1.031176911    0.607625355    8.873385191
  280 GLN   HE21    2774    0.975189042    0.675612107    8.826042219
  280 GLN   HE22    2775    1.051993808    0.518554813    8.832995367
  280 GLN   C       2776    1.068866614    0.284843995    9.339554648
  280 GLN   O       2777    1.034753327    0.353145231    9.436005931
  281 TRP   N       2778    1.051547048    0.153077471    9.345028861
  281 TRP   H       2779    1.134293176    0.102242789    9.321179010
  281 TRP   CA      2780    0.938656201    0.079050344    9.403236132
  281 TRP   CB      2781    0.958613954   -0.071440057    9.422362109
  281 TRP   CG      2782    0.832907958    8.369482867    9.458119228
  281 TRP   CD1     2783    0.789108488    8.335153391    9.578926346
  281 TRP   HD1     2784    0.819730066    8.374401114    9.675901747
  281 TRP   CD2     2785    0.739518943    8.315731643    9.370302507
  281 TRP   NE1     2786    0.676210246    8.265192197    9.571897653
  281 TRP   HE1     2787    0.606575435    8.270602565    9.643469142
  281 TRP   CE2     2788    0.646877816    8.242961768    9.444096801
  281 TRP   CE3     2789    0.717184841    8.339353679    9.235149993
  281 TRP   HE3     2790    0.775594800    8.412811926    9.179703373
  281 TRP   CZ2     2791    0.535502417    8.190217539    9.379807300
  281 TRP   HZ2     2792    0.461526995    8.132924074    9.435717770
  281 TRP   CZ3     2793    0.605097901    8.286267801    9.172395773
  281 TRP   HZ3     2794    0.591578730    8.295280310    9.064607287
  281 TRP   CH2     2795    0.511670907    8.213149506    9.244800528
  281 TRP   HH2     2796    0.426032144    8.164757238    9.197862712
  281 TRP   C       2797    0.874699908    0.137467688    9.529368407
  281 TRP   O       2798    0.940000000    0.148532102    9.633020757
  282 PRO   N       2799    0.762912116    0.208077510    9.514995781
  282 PRO   CA      2800    0.699150933    0.282398671    9.624648294
  282 PRO   CB      2801    0.615217561    0.387888493    9.552266118
  282 PRO   CG      2802    0.560082641    0.304549097    9.436388811
  282 PRO   CD      2803    0.685946040    0.229906931    9.391665470
  282 PRO   C       2804    0.606688759    0.199996628    9.714487749
  282 PRO   O       2805    0.574393429    0.083174995    9.693545668
  283 ILE   N       2806    0.560564664    0.261752214    9.822887447
  283 ILE   H       2807    0.608686752    0.344363264    9.852230298
  283 ILE   CA      2808    0.450021163    0.206753049    9.902668410
  283 ILE   CB      2809    0.457039556    0.247309882   10.050014478
  283 ILE   CG1     2810    0.593797161    0.205531753   10.104434043
  283 ILE   CG2     2811    0.352248541    0.173994197   10.133993217
  283 ILE   CD      2812    0.630005601    0.294889400   10.223235785
  283 ILE   C       2813    0.312823642    0.238192712    9.842700581
  283 ILE   O       2814    0.266711463    0.352200954    9.841075735
  284 LEU   N       2815    0.254346712    0.130542043    9.790925983
  284 LEU   H       2816    0.292533574    0.047926511    9.832337009
  284 LEU   CA      2817    0.140612499    0.139921704    9.698269230
  284 LEU   CB      2818    0.146204155    0.021258534    9.601846594
  284 LEU   CG      2819    0.258512780    0.023520961    9.497969594
  284 LEU   CD1     2820    0.260416787   -0.116664565    9.436702939
  284 LEU   CD2     2821    0.234140962    0.124120405    9.385305054
  284 LEU   C       2822    0.008183958    0.136122095    9.774809890
  284 LEU   O       2823   -0.031122832    0.034760201    9.832327899
  285 VAL   N       2824    7.741221254    0.254503594    9.782787620
  285 VAL   H       2825    7.766551272    0.339580806    9.736742412
  285 VAL   CA      2826    7.614782996    0.268058568    9.856547912
  285 VAL   CB      2827    7.637574860    0.366649034    9.971309344
  285 VAL   CG1     2828    7.522573730    0.411117992   10.061909377
  285 VAL   CG2     2829    7.758075495    0.320688477   10.053610220
  285 VAL   C       2830    7.502555735    0.310693040    9.761681572
  285 VAL   O       2831    7.512479131    0.422768625    9.711962294
  286 ASN   N       2832    7.392602151    0.237856310    9.778892520
  286 ASN   H       2833    7.395853270    0.154002515    9.833278865
  286 ASN   CA      2834    7.269993137    0.261911297    9.701459311
  286 ASN   CB      2835    7.234208169    0.154361884    9.598706453
  286 ASN   CG      2836    7.126994085    0.194532721    9.497216461
  286 ASN   OD1     2837    7.012737358    0.223982474    9.531941631
  286 ASN   ND2     2838    7.159887295    0.207942212    9.369055979
  286 ASN   HD21    2839    7.089450808    0.223691423    9.299842044
  286 ASN   HD22    2840    7.255904480    0.211627446    9.341353515
  286 ASN   C       2841    7.152068142    0.294035535    9.793494620
  286 ASN   O       2842    7.079762620    0.207377397    9.842374521
  287 CYSH  N       2843    7.127772375    0.423993715    9.807885029
  287 CYSH  H       2844    7.153772501    0.484563168    9.732678548
  287 CYSH  CA      2845    7.027540557    0.481579744    9.898706679
  287 CYSH  CB      2846    7.046992263    0.633337217    9.898373993
  287 CYSH  SG      2847    7.223176148    0.682516696    9.904090759
  287 CYSH  HG      2848    7.238852448    0.675352653   10.035971589
  287 CYSH  C       2849    6.883152430    0.449784634    9.859337800
  287 CYSH  O       2850    6.792970170    0.470110382    9.940488846
  288 HISB  N       2851    6.858715952    0.410840505    9.734527632
  288 HISB  H       2852    6.927465853    0.403043155    9.662319433
  288 HISB  CA      2853    6.727899552    0.354635042    9.697918226
  288 HISB  CB      2854    6.720878375    0.374440881    9.546355384
  288 HISB  CG      2855    6.582453256    0.374074539    9.481185459
  288 HISB  ND1     2856    6.507001640    0.475791218    9.440535140
  288 HISB  CD2     2857    6.530384130    0.269442661    9.417687124
  288 HISB  HD2     2858    6.534458715    0.170407546    9.463054678
  288 HISB  CE1     2859    6.422476290    0.433621337    9.346908241
  288 HISB  HE1     2860    6.349019339    0.493626508    9.293192201
  288 HISB  NE2     2861    6.436063762    0.302404419    9.329903202
  288 HISB  HE2     2862    6.403681341    0.250033493    9.251103770
  288 HISB  C       2863    6.711715831    0.208272522    9.739465123
  288 HISB  O       2864    6.631198181    0.166584522    9.822578706
  289 ARG   N       2865    6.796168709    0.125337406    9.678787984
  289 ARG   H       2866    6.861585532    0.166241030    9.615168525
  289 ARG   CA      2867    6.802149769    8.499708051    9.693898005
  289 ARG   CB      2868    6.889080995    8.436686822    9.584885312
  289 ARG   CG      2869    6.861075692    8.473715583    9.439098929
  289 ARG   CD      2870    6.967103638    8.394083693    9.362748356
  289 ARG   NE      2871    6.954294573    8.424090366    9.219421297
  289 ARG   HE      2872    6.950665690    8.523737796    9.211804375
  289 ARG   CZ      2873    6.943958473    8.333156983    9.121554106
  289 ARG   NH1     2874    6.919316083    8.204053945    9.147649916
  289 ARG   HH11    2875    6.910854374    8.145704584    9.066887452
  289 ARG   HH12    2876    6.895261739    8.164505462    9.236287298
  289 ARG   NH2     2877    6.946106102    8.369764971    8.992682298
  289 ARG   HH21    2878    6.944898562    8.303949600    8.917404949
  289 ARG   HH22    2879    6.939896480    8.467791331    8.973915862
  289 ARG   C       2880    6.846747498    8.456167723    9.833633016
  289 ARG   O       2881    6.836871357    8.340663007    9.874742340
  290 GLY   N       2882    6.887415824    0.035767247    9.911242159
  290 GLY   H       2883    6.897885998    0.127272556    9.872292738
  290 GLY   CA      2884    6.945046875    0.023614146   10.045937217
  290 GLY   C       2885    7.077597793    8.467995884   10.053025047
  290 GLY   O       2886    7.153320279    8.485859314   10.148303237
  291 VAL   N       2887    7.125412929    8.417716141    9.939559278
  291 VAL   H       2888    7.097642381    8.458309136    9.852487241
  291 VAL   CA      2889    7.240301401    8.327708894    9.922122953
  291 VAL   CB      2890    7.235767961    8.265025773    9.782630526
  291 VAL   CG1     2891    7.363882071    8.187101787    9.752243570
  291 VAL   CG2     2892    7.123931122    8.161032308    9.773371273
  291 VAL   C       2893    7.371094933    8.402743831    9.948037902
  291 VAL   O       2894    7.418676860    8.491616428    9.877580138
  292 PHE   N       2895    7.448710767    8.344465552   10.038962904
  292 PHE   H       2896    7.417233201    8.259763344   10.081791115
  292 PHE   CA      2897    7.575982765    8.398014615   10.089414802
  292 PHE   CB      2898    7.555817919    8.423316461   10.238959650
  292 PHE   CG      2899    7.679185095    8.484920508   10.305266148
  292 PHE   CD1     2900    7.782364711    8.418164158   10.370203227
  292 PHE   HD1     2901    7.776020703    8.310916394   10.388615009
  292 PHE   CD2     2902    7.674223391    0.102363756   10.321865536
  292 PHE   HD2     2903    7.586251818    0.159151437   10.291583630
  292 PHE   CE1     2904    0.094913672    8.482966678   10.433039953
  292 PHE   HE1     2905    0.178619413    8.426205274   10.473665709
  292 PHE   CE2     2906    7.779286347    0.170511705   10.382164907
  292 PHE   HE2     2907    7.780418258    0.278769018   10.394812436
  292 PHE   CZ      2908    0.094802416    0.101484591   10.434572668
  292 PHE   HZ      2909    0.184739340    0.158818633   10.457027516
  292 PHE   C       2910    7.676016176    8.284625784   10.066077835
  292 PHE   O       2911    7.657142479    8.169654661   10.105502171
  293 ALA   N       2912    7.780478607    8.312540258    9.988616691
  293 ALA   H       2913    7.781307135    8.400856967    9.941719182
  293 ALA   CA      2914    0.099313752    8.221007425    9.962301064
  293 ALA   CB      2915    0.105941257    8.185438960    9.813628978
  293 ALA   C       2916    0.231235157    8.287139466   10.002754134
  293 ALA   O       2917    0.279295640    8.383565351    9.943400771
  294 VAL   N       2918    0.303067163    8.229896993   10.098954226
  294 VAL   H       2919    0.259747641    8.154714798   10.148662959
  294 VAL   CA      2920    0.439935268    8.271181370   10.133230792
  294 VAL   CB      2921    0.443982331    8.322130495   10.277451825
  294 VAL   CG1     2922    0.407161885    8.227891236   10.392221105
  294 VAL   CG2     2923    0.575397372    8.394781133   10.306852028
  294 VAL   C       2924    0.555472434    8.173750211   10.109327859
  294 VAL   O       2925    0.536244800    8.053762660   10.128404365
  295 GLY   N       2926    0.669081080    8.218867223   10.056922162
  295 GLY   H       2927    0.687639746    8.311633973   10.024499603
  295 GLY   CA      2928    0.775386981    8.128749902   10.010118066
  295 GLY   C       2929    0.885491732    8.193339623    9.925752865
  295 GLY   O       2930    0.882119529    8.311453464    9.891571520
  296 PRO   N       2931    0.993672446    8.120131031    9.900756921
  296 PRO   CA      2932    1.026034418    7.993497020    9.968027430
  296 PRO   CB      2933    1.131658373    7.927614424    9.879102081
  296 PRO   CG      2934    1.198553654    8.038421152    9.797515947
  296 PRO   CD      2935    1.083727188    8.138891166    9.786091551
  296 PRO   C       2936    1.087704296    8.025301506   10.104375451
  296 PRO   O       2937    1.117632871    8.140023154   10.137118115
  297 ASP   N       2938    1.083130235    7.927429464   10.194296411
  297 ASP   H       2939    1.030258112    7.847637237   10.165326030
  297 ASP   CA      2940    1.140740332    7.947958340   10.327968439
  297 ASP   CB      2941    1.042928941    7.889108791   10.429824378
  297 ASP   CG      2942    1.041295099    7.737069004   10.446765668
  297 ASP   OD1     2943    1.083306810    7.686995112   10.553309147
  297 ASP   OD2     2944    1.027186365    7.657685479   10.351245804
  297 ASP   C       2945    1.275478787    7.876986944   10.342712513
  297 ASP   O       2946    1.336149748    7.824670596   10.249368545
  298 HISB  N       2947    1.325967842    7.868891670   10.465499324
  298 HISB  H       2948    1.269642487    7.907117752   10.538762877
  298 HISB  CA      2949    1.448957452    7.796398625   10.500548144
  298 HISB  CB      2950    1.452765683    7.792509004   10.653465684
  298 HISB  CG      2951    1.466624489    7.925021960   10.728678893
  298 HISB  ND1     2952    1.449488301    8.046329568   10.676889204
  298 HISB  CD2     2953    1.470604616    7.931838701   10.861450228
  298 HISB  HD2     2954    1.482504805    7.850135063   10.932610538
  298 HISB  CE1     2955    1.436975174    8.127587652   10.781436871
  298 HISB  HE1     2956    1.405191808    8.231841847   10.781174831
  298 HISB  NE2     2957    1.446745596    8.058414347   10.894602577
  298 HISB  HE2     2958    1.426430351    8.093280412   10.986092554
  298 HISB  C       2959    1.464142869    7.651260856   10.454553027
  298 HISB  O       2960    1.562752321    7.607809269   10.395240337
  299 ASP   N       2961    1.348777785    7.585385794   10.448212087
  299 ASP   H       2962    1.256934067    7.620556842   10.466336530
  299 ASP   CA      2963    1.336131557    7.443139277   10.413302488
  299 ASP   CB      2964    1.236343989    7.376396544   10.508163632
  299 ASP   CG      2965    1.238403384    7.223407055   10.507971197
  299 ASP   OD1     2966    1.130717882    7.160073422   10.512158915
  299 ASP   OD2     2967    1.350740636    7.173466347   10.530595601
  299 ASP   C       2968    1.295535847    7.426563728   10.266707807
  299 ASP   O       2969    1.248389446    7.320975073   10.224770126
  300 ASN   N       2970    1.309001977    7.534983776   10.190861996
  300 ASN   H       2971    1.339361743    7.625295649   10.221246580
  300 ASN   CA      2972    1.275326349    7.544123725   10.048053512
  300 ASN   CB      2973    1.377145368    7.480418577    9.953259312
  300 ASN   CG      2974    1.515518934    7.523780472   10.002076389
  300 ASN   OD1     2975    1.547836219    7.640648154    9.981394191
  300 ASN   ND2     2976    1.581156830    7.436674218   10.078188149
  300 ASN   HD21    2977    1.670350487    7.459429876   10.117273145
  300 ASN   HD22    2978    1.545231874    7.343605729   10.085139589
  300 ASN   C       2979    1.135344250    7.498142624   10.006793959
  300 ASN   O       2980    1.118411578    7.416240164    9.916595808
  301 CYSH  N       2981    1.034435675    7.542224916   10.081379756
  301 CYSH  H       2982    1.045080684    7.593890065   10.166341411
  301 CYSH  CA      2983    0.894019210    7.509226807   10.053016587
  301 CYSH  CB      2984    0.835277227    7.431798750   10.171171333
  301 CYSH  SG      2985    0.791319798    7.536170619   10.314906749
  301 CYSH  HG      2986    0.911274455    7.590279752   10.334191672
  301 CYSH  C       2987    0.808347925    7.631185557   10.018418569
  301 CYSH  O       2988    0.844124029    7.742429959   10.056840963
  302 LEU   N       2989    0.698923969    7.609736564    9.945916475
  302 LEU   H       2990    0.692982064    7.527198974    9.889772517
  302 LEU   CA      2991    0.602156005    7.718515012    9.925596819
  302 LEU   CB      2992    0.552329699    7.710507476    9.781157386
  302 LEU   CG      2993    0.504890469    7.836160564    9.707888426
  302 LEU   CD1     2994    0.388026513    7.897151702    9.785529310
  302 LEU   CD2     2995    0.618524788    7.938433629    9.701867073
  302 LEU   C       2996    0.483390004    7.698800652   10.020021872
  302 LEU   O       2997    0.408891868    7.602557271   10.002184032
  303 LYSH  N       2998    0.447114815    7.795088928   10.104298848
  303 LYSH  H       2999    0.486283728    7.885631004   10.087933319
  303 LYSH  CA      3000    0.326311219    7.782831647   10.187169625
  303 LYSH  CB      3001    0.363491533    7.834514036   10.326297306
  303 LYSH  CG      3002    0.461119860    7.742737695   10.400168988
  303 LYSH  CD      3003    0.495402756    7.793287582   10.540459998
  303 LYSH  CE      3004    0.639397960    7.759913729   10.579944148
  303 LYSH  NZ      3005    0.675348676    7.832498148   10.702615080
  303 LYSH  HZ1     3006    0.668289316    7.930498331   10.684011869
  303 LYSH  HZ2     3007    0.770222415    7.811369758   10.726119758
  303 LYSH  HZ3     3008    0.616800392    7.812834056   10.781249922
  303 LYSH  C       3009    0.198716408    7.849530876   10.135405227
  303 LYSH  O       3010    0.203452561    7.972439652   10.136931555
  304 PHE   N       3011    0.091436726    7.771938800   10.148075519
  304 PHE   H       3012    0.099924231    7.676743131   10.177510562
  304 PHE   CA      3013    7.750363039    7.829922531   10.132846226
  304 PHE   CB      3014    7.663563235    7.755514488   10.031166975
  304 PHE   CG      3015    7.709219654    7.804891094    9.893743069
  304 PHE   CD1     3016    0.016885095    7.750941351    9.814709863
  304 PHE   HD1     3017    0.079987823    7.674124439    9.859409886
  304 PHE   CD2     3018    7.630908469    7.903956388    9.835654880
  304 PHE   HD2     3019    7.554871697    7.953469701    9.896043920
  304 PHE   CE1     3020    0.038432135    7.793971264    9.684315821
  304 PHE   HE1     3021    0.090596479    7.730674805    9.612527899
  304 PHE   CE2     3022    7.647139647    7.951967678    9.706237491
  304 PHE   HE2     3023    7.601992931    8.046008099    9.674629598
  304 PHE   CZ      3024    7.752192493    7.896427879    9.634128903
  304 PHE   HZ      3025    7.767621299    7.926273802    9.530436785
  304 PHE   C       3026    7.665982148    7.838414067   10.260198640
  304 PHE   O       3027    7.686484528    7.760175279   10.352865767
  305 GLY   N       3028    7.578262345    7.938225519   10.254434614
  305 GLY   H       3029    7.587361604    8.011347632   10.186830897
  305 GLY   CA      3030    7.486367319    7.981790770   10.360590317
  305 GLY   C       3031    7.379656824    8.075518097   10.303681045
  305 GLY   O       3032    7.388765536    8.116691994   10.188124969
  306 HISB  N       3033    7.295525514    8.121660769   10.395790307
  306 HISB  H       3034    7.268339802    8.066285974   10.474495259
  306 HISB  CA      3035    7.206760010    8.235709094   10.368838178
  306 HISB  CB      3036    7.056776428    8.207680894   10.380245933
  306 HISB  CG      3037    6.993980176    8.128493925   10.265361290
  306 HISB  ND1     3038    7.000264166    7.996376445   10.251378383
  306 HISB  CD2     3039    6.919930034    8.179942651   10.167581252
  306 HISB  HD2     3040    6.862779223    8.272671045   10.171821025
  306 HISB  CE1     3041    6.925605427    7.965251404   10.145799418
  306 HISB  HE1     3042    6.915359059    7.863354587   10.108477319
  306 HISB  NE2     3043    6.885451989    8.078500044   10.088776770
  306 HISB  HE2     3044    6.818546265    8.088956028   10.015195524
  306 HISB  C       3045    7.243512427    8.358434428   10.452492186
  306 HISB  O       3046    7.334877830    8.356672618   10.534821491
  307 PHE   N       3047    7.197022960    8.473915888   10.405653846
  307 PHE   H       3048    7.192479185    8.486594383   10.306558870
  307 PHE   CA      3049    7.213239861    0.081407526   10.476182258
  307 PHE   CB      3050    7.215248417    0.192637795   10.371132647
  307 PHE   CG      3051    7.234291102    0.339655208   10.408974946
  307 PHE   CD1     3052    7.164904129    0.442913632   10.346949253
  307 PHE   HD1     3053    7.080924966    0.415588627   10.283060848
  307 PHE   CD2     3054    7.346250146    0.375367205   10.483216773
  307 PHE   HD2     3055    7.410252803    0.299709394   10.528626100
  307 PHE   CE1     3056    7.203367764    0.576454428   10.350239469
  307 PHE   HE1     3057    7.147503754    0.652431038   10.295580344
  307 PHE   CE2     3058    7.391701194    0.506739333   10.483144981
  307 PHE   HE2     3059    7.492704911    0.528201734   10.518051985
  307 PHE   CZ      3060    7.317524834    0.607797495   10.423094194
  307 PHE   HZ      3061    7.338476436    0.712986076   10.442569510
  307 PHE   C       3062    7.099718885    0.095358001   10.577817444
  307 PHE   O       3063    6.980506862    0.081722918   10.550748976
  308 SER   N       3064    7.147194361    0.127180869   10.697909958
  308 SER   H       3065    7.245594040    0.136617857   10.713047423
  308 SER   CA      3066    7.068100454    0.127955021   10.821830549
  308 SER   CB      3067    7.142478091    0.163990875   10.950590997
  308 SER   OG      3068    7.191404917    0.297961413   10.961017671
  308 SER   HG      3069    7.188828305    0.325953504   11.056985002
  308 SER   C       3070    6.943608537    0.216696950   10.815673706
  308 SER   O       3071    6.931228046    0.298800068   10.724928707
  309 TYR   N       3072    6.854920243    0.194688681   10.912324211
  309 TYR   H       3073    6.864850907    0.124307826   10.982677314
  309 TYR   CA      3074    6.726922483    0.266290013   10.922381489
  309 TYR   CB      3075    6.655659787    0.207153709   11.044181378
  309 TYR   CG      3076    6.519226561    0.268786539   11.075808189
  309 TYR   CD1     3077    6.484884955    0.330988637   11.195275179
  309 TYR   HD1     3078    6.560537229    0.351943338   11.270906508
  309 TYR   CD2     3079    6.420325750    0.251045954   10.979768353
  309 TYR   HD2     3080    6.435120746    0.187900448   10.892175793
  309 TYR   CE1     3081    6.358741124    0.386560088   11.213174515
  309 TYR   HE1     3082    6.335567651    0.443674710   11.303078240
  309 TYR   CE2     3083    6.291757442    0.299283086   11.001308674
  309 TYR   HE2     3084    6.212804090    0.279147755   10.928908281
  309 TYR   CZ      3085    6.260883550    0.372252160   11.115501664
  309 TYR   OH      3086    6.131863657    0.409504872   11.136943680
  309 TYR   HH      3087    6.079582423    0.403517198   11.051909998
  309 TYR   C       3088    6.756686461    0.415362684   10.939842202
  309 TYR   O       3089    6.716723683    0.494569921   10.854635961
  310 SER   N       3090    6.853609767    0.453668519   11.022480020
  310 SER   H       3091    6.891372317    0.391385844   11.090998366
  310 SER   CA      3092    6.898868763    0.592610479   11.038500481
  310 SER   CB      3093    7.005543578    0.598317981   11.148045681
  310 SER   OG      3094    7.129080971    0.547343161   11.097148895
  310 SER   HG      3095    7.170166121    0.481476270   11.160190352
  310 SER   C       3096    6.942401129    0.667931606   10.912641707
  310 SER   O       3097    6.914053097    0.785721904   10.891354643
  311 GLY   N       3098    6.984343529    0.586833488   10.815918823
  311 GLY   H       3099    6.949585491    0.493089934   10.818322182
  311 GLY   CA      3100    7.029109035    0.634334985   10.684194520
  311 GLY   C       3101    6.909234152    0.640682398   10.589317444
  311 GLY   O       3102    6.882207248    0.748079287   10.535783499
  312 ILE   N       3103    6.824935078    0.537895361   10.593667697
  312 ILE   H       3104    6.819501758    0.478622234   10.674034171
  312 ILE   CA      3105    6.703199039    0.519522794   10.513346010
  312 ILE   CB      3106    6.651300712    0.376466238   10.497402892
  312 ILE   CG1     3107    6.756306675    0.289412625   10.428072135
  312 ILE   CG2     3108    6.513986720    0.361736155   10.431535401
  312 ILE   CD      3109    6.799459165    0.307989745   10.282455257
  312 ILE   C       3110    6.593744110    0.623311177   10.539030836
  312 ILE   O       3111    6.554451189    0.685673949   10.440563557
  313 VAL   N       3112    6.590355909    0.674013374   10.661944891
  313 VAL   H       3113    6.624403178    0.610699485   10.731458762
  313 VAL   CA      3114    6.507932425    0.786483703   10.708471178
  313 VAL   CB      3115    6.508765641    0.795238683   10.861217444
  313 VAL   CG1     3116    6.422536727    0.906541947   10.921082411
  313 VAL   CG2     3117    6.462786177    0.659501876   10.914780685
  313 VAL   C       3118    6.553071832    0.921009555   10.651269929
  313 VAL   O       3119    6.471844849    0.970404665   10.573208692
  314 ASP   N       3120    6.683830154    0.945305681   10.649264090
  314 ASP   H       3121    6.700231790    0.875253921   10.718716535
  314 ASP   CA      3122    6.734293663    1.062118665   10.575652096
  314 ASP   CB      3123    6.883049411    1.082753787   10.604956512
  314 ASP   CG      3124    6.897531898    1.222942982   10.664496862
  314 ASP   OD1     3125    6.995160480    1.286937854   10.619782073
  314 ASP   OD2     3126    6.824652163    1.276689601   10.750663540
  314 ASP   C       3127    6.716397558    1.064303977   10.423710627
  314 ASP   O       3128    6.646728906    1.156423339   10.381399263
  315 VAL   N       3129    6.726560264    0.951603051   10.353824676
  315 VAL   H       3130    6.772486437    0.866500606   10.379304312
  315 VAL   CA      3131    6.679620930    0.934008988   10.215628069
  315 VAL   CB      3132    6.715954076    0.797255058   10.157404747
  315 VAL   CG1     3133    6.695822456    0.803945697   10.005883381
  315 VAL   CG2     3134    6.853162290    0.747869741   10.203739973
  315 VAL   C       3135    6.531342248    0.963899112   10.192632748
  315 VAL   O       3136    6.492888473    1.047704118   10.111213536
  316 LEU   N       3137    6.442651114    0.907400782   10.274069030
  316 LEU   H       3138    6.469362269    0.841801655   10.344660615
  316 LEU   CA      3139    6.297958004    0.927759666   10.257959138
  316 LEU   CB      3140    6.225379997    0.822949841   10.342569651
  316 LEU   CG      3141    6.226136241    0.687114440   10.272153647
  316 LEU   CD1     3142    6.173980588    0.586502501   10.374925624
  316 LEU   CD2     3143    6.122679779    0.696909889   10.159867421
  316 LEU   C       3144    6.254246153    1.068067945   10.300574949
  316 LEU   O       3145    6.169354968    1.127528349   10.234333770
  317 ARG   N       3146    6.310313346    1.120956363   10.408969016
  317 ARG   H       3147    6.370188008    1.074402750   10.474153839
  317 ARG   CA      3148    6.282249468    1.256574438   10.458274455
  317 ARG   CB      3149    6.354888230    1.293995588   10.587626821
  317 ARG   CG      3150    6.315457222    1.218351766   10.714642855
  317 ARG   CD      3151    6.189945470    1.268856875   10.786091909
  317 ARG   NE      3152    6.166773738    1.200858776   10.914342102
  317 ARG   HE      3153    6.246805830    1.212395798   10.973167013
  317 ARG   CZ      3154    6.065328415    1.123112778   10.954574123
  317 ARG   NH1     3155    5.961656594    1.101790847   10.872412312
  317 ARG   HH11    3156    5.895022357    1.034187544   10.903840965
  317 ARG   HH12    3157    5.958982495    1.145765885   10.782648627
  317 ARG   NH2     3158    6.061494595    1.062627896   11.074079132
  317 ARG   HH21    3159    5.975894700    1.023917402   11.108325932
  317 ARG   HH22    3160    6.149396518    1.050277530   11.120114765
  317 ARG   C       3161    6.317505914    1.360596647   10.351744786
  317 ARG   O       3162    6.220661584    1.421858369   10.307039226
  318 GLU   N       3163    6.438142340    1.352259955   10.296343838
  318 GLU   H       3164    6.492279865    1.288846006   10.351558510
  318 GLU   CA      3165    6.475732605    1.423385914   10.173311914
  318 GLU   CB      3166    6.617066946    1.384501021   10.129436913
  318 GLU   CG      3167    6.721815172    1.424159935   10.233671727
  318 GLU   CD      3168    6.727253917    1.571687718   10.273855697
  318 GLU   OE1     3169    6.722583154    1.656548588   10.182196239
  318 GLU   OE2     3170    6.765808500    1.592326610   10.390947599
  318 GLU   C       3171    6.382658578    1.396171892   10.054953743
  318 GLU   O       3172    6.342665159    1.494507646    9.992820810
  319 ALA   N       3173    6.337980672    1.272880321   10.032749602
  319 ALA   H       3174    6.368357770    1.188064291   10.076162439
  319 ALA   CA      3175    6.253433124    1.237044719    9.917956543
  319 ALA   CB      3176    6.257120473    1.090408342    9.874401682
  319 ALA   C       3177    6.107120392    1.277052133    9.938037156
  319 ALA   O       3178    6.019455754    1.238930613    9.860632288
  320 SER   N       3179    6.076704204    1.343052655   10.049432691
  320 SER   H       3180    6.152898175    1.349917206   10.113831909
  320 SER   CA      3181    5.949185152    1.406434740   10.085908845
  320 SER   CB      3182    5.880134759    1.503173363    9.989551558
  320 SER   OG      3183    5.970061136    1.612198397    9.967679464
  320 SER   HG      3184    5.997050644    1.640797195   10.059622868
  320 SER   C       3185    5.843107154    1.315462692   10.148231735
  320 SER   O       3186    5.760757201    1.357004965   10.229612400
  321 ILE   N       3187    5.873580704    1.186035804   10.151493536
  321 ILE   H       3188    5.962900700    1.158211469   10.186842390
  321 ILE   CA      3189    5.770394397    1.082260799   10.165463932
  321 ILE   CB      3190    5.757131276    0.998122097   10.038355371
  321 ILE   CG1     3191    5.890344835    0.953022566    9.978114518
  321 ILE   CG2     3192    5.665043928    1.055199894    9.930302168
  321 ILE   CD      3193    5.887366246    0.830880064    9.886005389
  321 ILE   C       3194    5.768968566    1.001446918   10.295385169
  321 ILE   O       3195    5.874141018    0.999863527   10.359156351
  322 GLN   N       3196    5.661219643    0.935768138   10.337400674
  322 GLN   H       3197    5.580240024    0.943575199   10.279243811
  322 GLN   CA      3198    5.652336460    0.858464519   10.462129644
  322 GLN   CB      3199    5.509171237    0.807534167   10.480050841
  322 GLN   CG      3200    5.413637116    0.924794861   10.503076159
  322 GLN   CD      3201    5.426000401    0.995563510   10.638153865
  322 GLN   OE1     3202    5.410416914    0.940018259   10.746785068
  322 GLN   NE2     3203    5.436233419    1.128057545   10.633015277
  322 GLN   HE21    3204    5.454761972    1.185052972   10.713054919
  322 GLN   HE22    3205    5.403133279    1.172727341   10.549903600
  322 GLN   C       3206    5.756189158    0.747070089   10.476904546
  322 GLN   O       3207    5.785413547    0.661694498   10.393312616
  323 VAL   N       3208    5.803110393    0.742701730   10.601284418
  323 VAL   H       3209    5.793720526    0.824949650   10.657382716
  323 VAL   CA      3210    5.895429773    0.645222955   10.661171195
  323 VAL   CB      3211    5.997904148    0.716434921   10.749714313
  323 VAL   CG1     3212    6.088439508    0.626757682   10.834406208
  323 VAL   CG2     3213    6.081830222    0.822258040   10.677834924
  323 VAL   C       3214    5.810804520    0.540787947   10.734268794
  323 VAL   O       3215    5.726830283    0.576712159   10.816656253
  324 PRO   N       3216    5.842399561    0.415547420   10.702518989
  324 PRO   CA      3217    5.795853953    0.296233885   10.774690298
  324 PRO   CB      3218    5.872861895    0.182533001   10.707201428
  324 PRO   CG      3219    5.857253034    0.222877473   10.560457786
  324 PRO   CD      3220    5.874568420    0.374830966   10.564983023
  324 PRO   C       3221    5.846666517    0.292445054   10.918969597
  324 PRO   O       3222    5.959000339    0.335636588   10.944402087
  325 THR   N       3223    5.765368760    0.232126467   11.005244381
  325 THR   H       3224    5.676210510    0.199702156   10.973631392
  325 THR   CA      3225    5.798764223    0.191889948   11.142637398
  325 THR   CB      3226    5.699117496    0.241061218   11.247815773
  325 THR   OG1     3227    5.585288275    0.154541975   11.245202721
  325 THR   HG1     3228    5.509342328    0.189103785   11.300322768
  325 THR   CG2     3229    5.681443119    0.392405683   11.233824738
  325 THR   C       3230    5.824107740    0.042480434   11.163754850
  325 THR   O       3231    5.755538982   -0.044408544   11.110112624
  326 ARG   N       3232    5.940915646    0.014571657   11.220914371
  326 ARG   H       3233    6.003146442    0.086769568   11.251171262
  326 ARG   CA      3234    5.990511859    8.399936523   11.250891233
  326 ARG   CB      3235    6.141337703    8.397615628   11.276513819
  326 ARG   CG      3236    6.217615376    8.412216479   11.144681091
  326 ARG   CD      3237    6.367018473    8.440114516   11.162237589
  326 ARG   NE      3238    6.429229426    8.334801167   11.243748629
  326 ARG   HE      3239    6.426041770    8.352436842   11.342129160
  326 ARG   CZ      3240    6.510905298    8.241188403   11.193569491
  326 ARG   NH1     3241    6.549616730    8.238633864   11.065313631
  326 ARG   HH11    3242    6.619147267    8.176602254   11.029036528
  326 ARG   HH12    3243    6.518057354    8.310453997   11.003308776
  326 ARG   NH2     3244    6.532007538    8.127715068   11.261645376
  326 ARG   HH21    3245    6.594352235    8.064576663   11.215539275
  326 ARG   HH22    3246    6.483440541    8.100784858   11.344801268
  326 ARG   C       3247    5.902864650    8.340232662    0.044200278
  326 ARG   O       3248    5.903385132    8.390082280    0.156649572
  327 PRO   N       3249    5.844146842    8.226507289    0.008006711
  327 PRO   CA      3250    5.746403841    8.155745168    0.091963971
  327 PRO   CB      3251    5.703900357    8.033988051    0.009629885
  327 PRO   CG      3252    5.821237127    8.008442641   11.231807044
  327 PRO   CD      3253    5.862185701    8.152267061   11.199402800
  327 PRO   C       3254    5.800897842    8.108679582    0.226960303
  327 PRO   O       3255    5.919551458    8.077946913    0.237372861
  328 ASP   N       3256    5.712139158    8.094717735    0.325032293
  328 ASP   H       3257    5.621927652    8.135175806    0.309983691
  328 ASP   CA      3258    5.734067705    8.047085117    0.462360603
  328 ASP   CB      3259    5.604918849    8.056308791    0.543886338
  328 ASP   CG      3260    5.578681958    8.196019314    0.600459764
  328 ASP   OD1     3261    5.475383735    8.219414713    0.666844931
  328 ASP   OD2     3262    5.664501919    8.283196663    0.574762471
  328 ASP   C       3263    5.791887765    7.906068679    0.475876571
  328 ASP   O       3264    5.722448423    7.805015803    0.466111893
  329 GLY   N       3265    5.924834575    7.908799965    0.472814840
  329 GLY   H       3266    5.972590497    7.996073767    0.462615439
  329 GLY   CA      3267    6.013890821    7.792354274    0.483815296
  329 GLY   C       3268    6.037689545    7.732310505    0.622499777
  329 GLY   O       3269    6.093408025    7.624104071    0.640303408
  330 TRP   N       3270    5.983772414    7.795257685    0.726501485
  330 TRP   H       3271    5.937940993    7.883634188    0.717102431
  330 TRP   CA      3272    6.010591774    7.761281701    0.866987597
  330 TRP   CB      3273    5.926209094    7.851402029    0.957360935
  330 TRP   CG      3274    5.943048511    7.997875597    0.916486619
  330 TRP   CD1     3275    5.837184945    8.072079185    0.885201452
  330 TRP   HD1     3276    5.734676574    8.035070653    0.887350528
  330 TRP   CD2     3277    6.061858551    8.065912101    0.892435046
  330 TRP   NE1     3278    5.883419362    8.189194805    0.842371748
  330 TRP   HE1     3279    5.827014028    8.271269137    0.833308360
  330 TRP   CE2     3280    6.016406042    8.187797458    0.843449134
  330 TRP   CE3     3281    6.198142539    8.055298895    0.917687089
  330 TRP   HE3     3282    6.241437948    7.963881488    0.958298058
  330 TRP   CZ2     3283    6.101874648    8.295718109    0.824325886
  330 TRP   HZ2     3284    6.055883965    8.391388956    0.799587292
  330 TRP   CZ3     3285    6.285587520    8.161479709    0.897673433
  330 TRP   HZ3     3286    6.379030678    8.160094298    0.953779147
  330 TRP   CH2     3287    6.237308518    8.284054060    0.853350474
  330 TRP   HH2     3288    6.295835689    8.373749821    0.873554250
  330 TRP   C       3289    5.978017298    7.617460141    0.907812547
  330 TRP   O       3290    6.071021541    7.552467806    0.955319887
  331 GLU   N       3291    5.859705313    7.564016838    0.878917504
  331 GLU   H       3292    5.787058549    7.611608377    0.829331648
  331 GLU   CA      3293    5.815801520    7.427581927    0.911602634
  331 GLU   CB      3294    5.663797785    7.431250431    0.894570057
  331 GLU   CG      3295    5.598820338    7.296607581    0.927038198
  331 GLU   CD      3296    5.447140788    7.305859394    0.909276753
  331 GLU   OE1     3297    5.404980099    7.335567453    0.795413900
  331 GLU   OE2     3298    5.367857124    7.265974856    0.997287678
  331 GLU   C       3299    5.883541829    7.325856424    0.819551911
  331 GLU   O       3300    5.894310441    7.208319739    0.854180098
  332 ALA   N       3301    5.910239609    7.363835708    0.694917879
  332 ALA   H       3302    5.839904297    7.416524048    0.647186619
  332 ALA   CA      3303    5.997105210    7.279512921    0.611527953
  332 ALA   CB      3304    6.008904945    7.342886516    0.472756721
  332 ALA   C       3305    6.139740296    7.261551684    0.663911655
  332 ALA   O       3306    6.191677920    7.150153041    0.659255366
  333 GLN   N       3307    6.200710658    7.365330135    0.720516976
  333 GLN   H       3308    6.166822063    7.456595980    0.697633983
  333 GLN   CA      3309    6.333578817    7.378439253    0.782051821
  333 GLN   CB      3310    6.387404988    7.521486756    0.789105857
  333 GLN   CG      3311    6.426269644    7.570035712    0.649315621
  333 GLN   CD      3312    6.447364556    7.721586629    0.648692594
  333 GLN   OE1     3313    6.530149962    7.767838390    0.727042902
  333 GLN   NE2     3314    6.417772507    7.783144673    0.534565896
  333 GLN   HE21    3315    6.425745349    7.882820867    0.533516330
  333 GLN   HE22    3316    6.394762326    7.738532559    0.448077740
  333 GLN   C       3317    6.340223685    7.308623356    0.918033169
  333 GLN   O       3318    6.419616791    7.215943783    0.933398286
  334 GLN   N       3319    6.228995649    7.316331312    0.990542696
  334 GLN   H       3320    6.161680375    7.388779804    0.975660599
  334 GLN   CA      3321    6.207937973    7.224906090    1.103703774
  334 GLN   CB      3322    6.085167941    7.259168423    1.188315420
  334 GLN   CG      3323    6.120198358    7.377281365    1.279017865
  334 GLN   CD      3324    5.998694256    7.419376004    1.361913799
  334 GLN   OE1     3325    5.897666339    7.470751067    1.314134937
  334 GLN   NE2     3326    5.997396119    7.379290889    1.488708480
  334 GLN   HE21    3327    5.919605055    7.395274260    1.549462732
  334 GLN   HE22    3328    6.062571057    7.317791811    1.533072416
  334 GLN   C       3329    6.209396680    7.074787340    1.074114048
  334 GLN   O       3330    6.270192670    7.004752151    1.154917672
  335 LYSH  N       3331    6.149954476    7.033102385    0.962678781
  335 LYSH  H       3332    6.108623323    7.101388559    0.902433895
  335 LYSH  CA      3333    6.164070102    6.896880662    0.909245749
  335 LYSH  CB      3334    6.056044254    6.871705690    0.803877237
  335 LYSH  CG      3335    5.921349095    6.863911666    0.876016528
  335 LYSH  CD      3336    5.812893202    6.844913184    0.769790679
  335 LYSH  CE      3337    5.677921492    6.823113715    0.838465199
  335 LYSH  NZ      3338    5.574352492    6.808244820    0.735216339
  335 LYSH  HZ1     3339    5.482007132    6.823115231    0.770587385
  335 LYSH  HZ2     3340    5.583890288    6.713919825    0.703409556
  335 LYSH  HZ3     3341    5.592861084    6.869510875    0.658380072
  335 LYSH  C       3342    6.302755975    6.864442626    0.853336713
  335 LYSH  O       3343    6.327150715    6.744499496    0.841195932
  336 TYR   N       3344    6.363366743    6.957933509    0.780703767
  336 TYR   H       3345    6.301938910    7.029755360    0.748033776
  336 TYR   CA      3346    6.489454784    6.934668670    0.708815404
  336 TYR   CB      3347    6.490986911    7.013462016    0.577691906
  336 TYR   CG      3348    6.411502389    6.938197579    0.470819854
  336 TYR   CD1     3349    6.416248612    6.799457405    0.463798447
  336 TYR   HD1     3350    6.506121394    6.747560296    0.497122001
  336 TYR   CD2     3351    6.309499343    7.009074422    0.408457992
  336 TYR   HD2     3352    6.313633312    7.117861477    0.403112085
  336 TYR   CE1     3353    6.318741538    6.725534646    0.397869424
  336 TYR   HE1     3354    6.324042296    6.616755068    0.402254658
  336 TYR   CE2     3355    6.209049055    6.935453166    0.346718621
  336 TYR   HE2     3356    6.127026754    6.989981226    0.300029024
  336 TYR   CZ      3357    6.213589752    6.796632594    0.341201519
  336 TYR   OH      3358    6.098346628    6.730031836    0.313287767
  336 TYR   HH      3359    6.086101240    6.642876416    0.360769116
  336 TYR   C       3360    6.628075582    6.942364134    0.773090292
  336 TYR   O       3361    6.717829469    6.869478160    0.731147388
  337 TRP   N       3362    6.626824608    7.006907187    0.889372103
  337 TRP   H       3363    6.562795006    7.082002694    0.905492332
  337 TRP   CA      3364    6.738290309    6.996154189    0.984588157
  337 TRP   CB      3365    6.685457400    7.049230321    1.117993156
  337 TRP   CG      3366    6.684840902    7.201863812    1.128548375
  337 TRP   CD1     3367    6.750333627    7.297215194    1.062936582
  337 TRP   HD1     3368    6.815332637    7.289475548    0.975780888
  337 TRP   CD2     3369    6.597648204    7.264949494    1.216509646
  337 TRP   NE1     3370    6.717175732    7.416447476    1.111632872
  337 TRP   HE1     3371    6.774308726    7.497832001    1.101068828
  337 TRP   CE2     3372    6.624989721    7.400831927    1.206210764
  337 TRP   CE3     3373    6.523243025    7.223179337    1.326219607
  337 TRP   HE3     3374    6.503488989    7.116001283    1.328490267
  337 TRP   CZ2     3375    6.566356514    7.491079378    1.294178724
  337 TRP   HZ2     3376    6.580397949    7.598608886    1.283245687
  337 TRP   CZ3     3377    6.465991508    7.312249531    1.416281087
  337 TRP   HZ3     3378    6.393771391    7.272484770    1.487588638
  337 TRP   CH2     3379    6.484245441    7.448835743    1.398065265
  337 TRP   HH2     3380    6.430380999    7.520135170    1.460489002
  337 TRP   C       3381    6.784087430    6.852947980    1.012953507
  337 TRP   O       3382    6.905048377    6.836841881    1.028379339
  338 SER   N       3383    6.698744279    6.751162191    1.006233643
  338 SER   H       3384    6.602008743    6.764342869    1.027876336
  338 SER   CA      3385    6.753988302    6.615458831    0.994279260
  338 SER   CB      3386    6.638389395    6.516185328    1.008040225
  338 SER   OG      3387    6.545382839    6.527831116    0.900045050
  338 SER   HG      3388    6.455424941    6.560845331    0.928647177
  338 SER   C       3389    6.847905590    6.569956003    0.882380478
  338 SER   O       3390    6.908270822    6.464123749    0.899277797
  339 ASP   N       3391    6.850111166    6.643745408    0.771737606
  339 ASP   H       3392    6.785601855    6.720010084    0.767031088
  339 ASP   CA      3393    6.927588356    6.600674737    0.654472357
  339 ASP   CB      3394    6.865259391    6.662933137    0.529362736
  339 ASP   CG      3395    6.923174491    6.607641987    0.398982594
  339 ASP   OD1     3396    6.897128956    6.488684209    0.370777572
  339 ASP   OD2     3397    7.010317982    6.682756386    0.350133845
  339 ASP   C       3398    7.080003737    6.611056150    0.663125618
  339 ASP   O       3399    7.122191300    6.717416203    0.708272571
  340 PRO   N       3400    7.158691886    6.509188630    0.629642205
  340 PRO   CA      3401    7.304936362    6.523207958    0.624558883
  340 PRO   CB      3402    7.362499594    6.388568092    0.580186623
  340 PRO   CG      3403    7.257974789    6.287576925    0.628007444
  340 PRO   CD      3404    7.126503443    6.365813584    0.625294923
  340 PRO   C       3405    7.364731033    6.632114275    0.535268418
  340 PRO   O       3406    7.475640121    6.677731903    0.562638822
  341 ARG   N       3407    7.293999109    6.678970741    0.432835511
  341 ARG   H       3408    7.201128204    6.649454050    0.410362819
  341 ARG   CA      3409    7.336249207    6.788668629    0.344573984
  341 ARG   CB      3410    7.304517257    6.774500389    0.195569806
  341 ARG   CG      3411    7.373449720    6.649705216    0.140035878
  341 ARG   CD      3412    7.338309467    6.627632108   11.309759086
  341 ARG   NE      3413    7.379882757    6.491298479   11.273844803
  341 ARG   HE      3414    7.459035095    6.430405430   11.279025984
  341 ARG   CZ      3415    7.297647859    6.415139937   11.200407517
  341 ARG   NH1     3416    7.337511579    6.296632749   11.152215942
  341 ARG   HH11    3417    7.266330232    6.237740457   11.113945478
  341 ARG   HH12    3418    7.434999951    6.274368516   11.151746961
  341 ARG   NH2     3419    7.170842287    6.448949188   11.173397766
  341 ARG   HH21    3420    7.113751078    6.408025577   11.102223005
  341 ARG   HH22    3421    7.123569251    6.525795328   11.216523608
  341 ARG   C       3422    7.278551728    6.923031802    0.389621590
  341 ARG   O       3423    7.304204642    7.026340753    0.327993331
  342 PHE   N       3424    7.185714332    6.922828735    0.484869671
  342 PHE   H       3425    7.132264777    6.838915876    0.495013873
  342 PHE   CA      3426    7.132780233    7.046211807    0.544758003
  342 PHE   CB      3427    7.004132552    7.030442835    0.626059252
  342 PHE   CG      3428    6.926706294    7.162304204    0.631290656
  342 PHE   CD1     3429    6.837191944    7.208812091    0.535653761
  342 PHE   HD1     3430    6.814770658    7.141889012    0.452586498
  342 PHE   CD2     3431    6.954867053    7.243985082    0.740168937
  342 PHE   HD2     3432    7.027207444    7.210539192    0.814527037
  342 PHE   CE1     3433    6.769383281    7.328456317    0.555891771
  342 PHE   HE1     3434    6.686380326    7.351467477    0.489094455
  342 PHE   CE2     3435    6.897982117    7.369768975    0.756387301
  342 PHE   HE2     3436    6.933243943    7.440609819    0.831347725
  342 PHE   CZ      3437    6.799834522    7.408015501    0.665713362
  342 PHE   HZ      3438    6.759157593    7.508862952    0.673201044
  342 PHE   C       3439    7.232651443    7.131154207    0.623641434
  342 PHE   O       3440    7.293557046    7.074192379    0.714062516
  343 ALA   N       3441    7.242888173    7.260538521    0.594566921
  343 ALA   H       3442    7.183612233    7.318435070    0.538568732
  343 ALA   CA      3443    7.345787552    7.349975050    0.649536200
  343 ALA   CB      3444    7.322651839    7.359305993    0.800495358
  343 ALA   C       3445    7.492425639    7.321538769    0.616342919
  343 ALA   O       3446    7.572806048    7.409015557    0.648235478
  344 PHE   N       3447    7.525390332    7.196779848    0.584111345
  344 PHE   H       3448    7.460909035    7.122251540    0.601118522
  344 PHE   CA      3449    7.655179629    7.151353063    0.532130697
  344 PHE   CB      3450    7.677352452    7.005986743    0.574389123
  344 PHE   CG      3451    7.675336258    6.967441118    0.722443764
  344 PHE   CD1     3452    7.789986661    6.990095925    0.797717975
  344 PHE   HD1     3453    7.864457743    7.060986616    0.761531580
  344 PHE   CD2     3454    7.564973216    6.903058309    0.777190976
  344 PHE   HD2     3455    7.479431187    6.888057401    0.711315063
  344 PHE   CE1     3456    0.006729563    6.934399178    0.924696574
  344 PHE   HE1     3457    0.094553267    6.950601971    0.987185182
  344 PHE   CE2     3458    7.576079015    6.848369288    0.904503905
  344 PHE   HE2     3459    7.490486876    6.805417141    0.956575603
  344 PHE   CZ      3460    7.693342572    6.862616182    0.977783191
  344 PHE   HZ      3461    7.700604947    6.812391838    1.074249040
  344 PHE   C       3462    7.683092331    7.159268705    0.381904961
  344 PHE   O       3463    7.605221059    7.110342939    0.300212439
  345 GLY   N       3464    0.004333870    7.217529196    0.347113935
  345 GLY   H       3465    0.069025753    7.236380634    0.421007499
  345 GLY   CA      3466    0.056384405    7.238616546    0.211250615
  345 GLY   C       3467    0.100952381    7.109380363    0.142544887
  345 GLY   O       3468    0.220250487    7.091059869    0.118858039
  346 GLY   N       3469    0.003377784    7.020732665    0.124935726
  346 GLY   H       3470   -0.083250297    7.046960119    0.167451561
  346 GLY   CA      3471    0.033617507    6.884250310    0.079455184
  346 GLY   C       3472    0.008345766    6.868231624   11.246385371
  346 GLY   O       3473   -0.068294006    6.945256061   11.188735197
  347 GLU   N       3474    0.082431853    6.773517775   11.189557848
  347 GLU   H       3475    0.162889113    6.721492429   11.218207534
  347 GLU   CA      3476    0.066547806    6.724242585   11.051977275
  347 GLU   CB      3477    0.191755519    6.645093427   11.013713326
  347 GLU   CG      3478    0.278467294    6.743218497   10.934592713
  347 GLU   CD      3479    0.418623311    6.694686355   10.897068261
  347 GLU   OE1     3480    0.499944719    6.676385182   10.990217315
  347 GLU   OE2     3481    0.443242402    6.674009744   10.776286077
  347 GLU   C       3482    7.737645300    6.636638293   11.022990635
  347 GLU   O       3483    7.727467450    6.523527273   11.070225826
  348 VAL   N       3484    7.645546688    6.690326266   10.943446565
  348 VAL   H       3485    7.691891970    6.773142370   10.911926517
  348 VAL   CA      3486    7.524156832    6.614027723   10.910969090
  348 VAL   CB      3487    7.417817124    6.715178567   10.867685215
  348 VAL   CG1     3488    7.284915881    6.645625834   10.837530370
  348 VAL   CG2     3489    7.391060237    6.827296845   10.968295019
  348 VAL   C       3490    7.546434296    6.493656422   10.819169264
  348 VAL   O       3491    7.609131285    6.514699128   10.715452765
  349 LYSH  N       3492    7.469297387    6.386612004   10.835965258
  349 LYSH  H       3493    7.391047657    6.364373527   10.894123097
  349 LYSH  CA      3494    7.472062879    6.282141134   10.732571222
  349 LYSH  CB      3495    7.384069769    6.166712866   10.780998153
  349 LYSH  CG      3496    7.441013619    6.092684708   10.902183999
  349 LYSH  CD      3497    7.570698862    6.019461558   10.867131622
  349 LYSH  CE      3498    7.650054698    5.987872237   10.994070698
  349 LYSH  NZ      3499    7.757967786    5.888834541   10.981661967
  349 LYSH  HZ1     3500    7.725833687    5.795293142   10.996407988
  349 LYSH  HZ2     3501    7.825461357    5.907564056   11.053032314
  349 LYSH  HZ3     3502    7.796626181    5.898212413   10.889909511
  349 LYSH  C       3503    7.436397651    6.318781436   10.588354707
  349 LYSH  O       3504    7.322926421    6.356974986   10.560140884
  350 VAL   N       3505    7.533473827    6.336946547   10.499267594
  350 VAL   H       3506    7.630868438    6.334803297   10.521885310
  350 VAL   CA      3507    7.515551171    6.379802215   10.359793602
  350 VAL   CB      3508    7.557143120    6.525314426   10.337290671
  350 VAL   CG1     3509    7.707996413    6.550137824   10.331140364
  350 VAL   CG2     3510    7.493794419    6.595595807   10.217056556
  350 VAL   C       3511    7.569619818    6.289751241   10.248541314
  350 VAL   O       3512    7.676803229    6.231742978   10.265231360
  351 SER   N       3513    7.491932150    6.281287901   10.140912326
  351 SER   H       3514    7.412684677    6.341355490   10.130262622
  351 SER   CA      3515    7.514497985    6.190146700   10.027806783
  351 SER   CB      3516    7.441372915    6.056909680   10.045446529
  351 SER   OG      3517    7.302315365    6.078495256   10.070914721
  351 SER   HG      3518    7.263078270    6.081673011    9.978989314
  351 SER   C       3519    7.473456078    6.253078649    9.894512100
  351 SER   O       3520    7.392111004    6.344961765    9.886185981
  352 ALA   N       3521    7.523865146    6.192856177    9.787170022
  352 ALA   H       3522    7.544458169    6.095044224    9.790359021
  352 ALA   CA      3523    7.515722230    6.245934197    9.650321226
  352 ALA   CB      3524    7.373883875    6.213083223    9.603251369
  352 ALA   C       3525    7.556503984    6.392809875    9.637080810
  352 ALA   O       3526    7.663796838    6.428531457    9.685475567
  353 LEU   N       3527    7.485051433    6.466956699    9.552904068
  353 LEU   H       3528    7.453490089    6.423134757    9.468740956
  353 LEU   CA      3529    7.499803975    6.613035210    9.545510201
  353 LEU   CB      3530    7.434614206    6.682402336    9.425715157
  353 LEU   CG      3531    7.518184020    6.697656946    9.298462040
  353 LEU   CD1     3532    7.429092995    6.742156148    9.182309063
  353 LEU   CD2     3533    7.626462104    6.803395382    9.320947085
  353 LEU   C       3534    7.469333413    6.690463329    9.673915449
  353 LEU   O       3535    7.533596277    6.791512952    9.702009245
  354 GLY   N       3536    7.363436138    6.650962672    9.744017566
  354 GLY   H       3537    7.290077706    6.602119715    9.696757469
  354 GLY   CA      3538    7.344246851    6.688667135    9.884794534
  354 GLY   C       3539    7.205598189    6.664993433    9.945009586
  354 GLY   O       3540    7.120870405    6.749352476    9.973853447
  355 ASP   N       3541    7.182873723    6.535157946    9.962814806
  355 ASP   H       3542    7.242345500    6.471436457    9.913779427
  355 ASP   CA      3543    7.075449294    6.481097853   10.047374531
  355 ASP   CB      3544    7.055778051    6.335388978   10.005044801
  355 ASP   CG      3545    6.987978795    6.309460235    9.870364547
  355 ASP   OD1     3546    7.058585898    6.310315757    9.767229946
  355 ASP   OD2     3547    6.863197627    6.303585207    9.865892425
  355 ASP   C       3548    7.107530863    6.483203941   10.196968670
  355 ASP   O       3549    7.187580753    6.399231748   10.237847574
  356 VAL   N       3550    7.090091119    6.599376805   10.259326902
  356 VAL   H       3551    7.065648604    6.682595079   10.209544873
  356 VAL   CA      3552    7.101232240    6.625950931   10.403487099
  356 VAL   CB      3553    7.087062127    6.777620669   10.417823947
  356 VAL   CG1     3554    7.109061581    6.816285616   10.564228753
  356 VAL   CG2     3555    7.204052580    6.849448602   10.350246004
  356 VAL   C       3556    7.000459272    6.544420871   10.484793037
  356 VAL   O       3557    6.879042468    6.553000804   10.467059123
  357 ASP   N       3558    7.053244761    6.450614002   10.562913421
  357 ASP   H       3559    7.150736959    6.428345322   10.562462999
  357 ASP   CA      3560    6.965060208    6.366220745   10.644844577
  357 ASP   CB      3561    7.016208656    6.222032444   10.643516750
  357 ASP   CG      3562    6.920646571    6.108053281   10.679327175
  357 ASP   OD1     3563    6.801289119    6.131240705   10.708307213
  357 ASP   OD2     3564    6.979669419    6.003275328   10.713426054
  357 ASP   C       3565    6.962904355    6.415887253   10.789553842
  357 ASP   O       3566    7.054892018    6.380949588   10.863364826
  358 ASP   N       3567    6.853544217    6.478738979   10.831747273
  358 ASP   H       3568    6.776089185    6.480349501   10.768504607
  358 ASP   CA      3569    6.831597794    6.550700132   10.958044462
  358 ASP   CB      3570    6.919706804    6.675755680   10.960907529
  358 ASP   CG      3571    6.911318855    6.762919024   11.086384502
  358 ASP   OD1     3572    6.987518480    6.727106303   11.178781226
  358 ASP   OD2     3573    6.820743604    6.849028776   11.088850939
  358 ASP   C       3574    6.683563610    6.585252333   10.975486344
  358 ASP   O       3575    6.614886441    6.589543946   10.873527740
  359 TYR   N       3576    6.635046987    6.614258707   11.095875699
  359 TYR   H       3577    6.693294210    6.622129750   11.176785378
  359 TYR   CA      3578    6.494049627    6.654006640   11.108137287
  359 TYR   CB      3579    6.444520886    6.627654799   11.250477395
  359 TYR   CG      3580    6.512365567    6.726708374   11.345315494
  359 TYR   CD1     3581    6.459253766    6.853670524    0.047792349
  359 TYR   HD1     3582    6.352832725    6.867667932    0.028858351
  359 TYR   CD2     3583    6.634747100    6.690713617    0.083539697
  359 TYR   HD2     3584    6.678522583    6.592864202    0.063799988
  359 TYR   CE1     3585    6.532122566    6.946977220    0.120645825
  359 TYR   HE1     3586    6.476892420    7.039777843    0.135429712
  359 TYR   CE2     3587    6.702927045    6.784367811    0.160372986
  359 TYR   HE2     3588    6.783378718    6.746210074    0.223241089
  359 TYR   CZ      3589    6.657079196    6.915032104    0.172506033
  359 TYR   OH      3590    6.737690801    7.013030092    0.221434413
  359 TYR   HH      3591    6.695664379    7.102938315    0.209101882
  359 TYR   C       3592    6.441786528    6.786303470   11.051786439
  359 TYR   O       3593    6.323744777    6.805317892   11.022886254
  360 GLU   N       3594    6.540855987    6.868469256   11.018232727
  360 GLU   H       3595    6.631463624    6.855522471   11.058523065
  360 GLU   CA      3596    6.521936485    6.987079213   10.933482956
  360 GLU   CB      3597    6.605921447    7.101326161   10.990984141
  360 GLU   CG      3598    6.546197078    7.143211341   11.125472721
  360 GLU   CD      3599    6.615301047    7.267413124   11.182106046
  360 GLU   OE1     3600    6.720875471    7.249750267   11.246674308
  360 GLU   OE2     3601    6.557414705    7.378194945   11.182229789
  360 GLU   C       3602    6.531678471    6.971079046   10.781625357
  360 GLU   O       3603    6.556394359    7.071743380   10.715408497
  361 ASN   N       3604    6.524993447    6.849879388   10.727241463
  361 ASN   H       3605    6.520404216    6.772590308   10.790541803
  361 ASN   CA      3606    6.546759877    6.830300322   10.583173026
  361 ASN   CB      3607    6.539405112    6.681048369   10.550331929
  361 ASN   CG      3608    6.409079157    6.601099151   10.556084762
  361 ASN   OD1     3609    6.319510020    6.593815476   10.472101605
  361 ASN   ND2     3610    6.391180368    6.534284424   10.669667543
  361 ASN   HD21    3611    6.302818877    6.488926153   10.681276609
  361 ASN   HD22    3612    6.458988008    6.519781233   10.741707864
  361 ASN   C       3613    6.461160849    6.909000577   10.483712395
  361 ASN   O       3614    6.518191324    6.931010276   10.376971551
  362 PRO   N       3615    6.335472470    6.948289305   10.502357925
  362 PRO   CA      3616    6.252643604    7.027235378   10.410058945
  362 PRO   CB      3617    6.114382870    7.040051879   10.474331240
  362 PRO   CG      3618    6.106493279    6.907301920   10.549969428
  362 PRO   CD      3619    6.247570399    6.896575866   10.608233380
  362 PRO   C       3620    6.317319917    7.165269462   10.396821060
  362 PRO   O       3621    6.355622897    7.195776536   10.283982719
  363 ALA   N       3622    6.332495383    7.246067172   10.501385595
  363 ALA   H       3623    6.282507367    7.229387696   10.586377920
  363 ALA   CA      3624    6.420745825    7.363460611   10.494904301
  363 ALA   CB      3625    6.419422707    7.444191780   10.624863923
  363 ALA   C       3626    6.564935058    7.341427249   10.448679591
  363 ALA   O       3627    6.610061297    7.433280810   10.380438809
  364 ALA   N       3628    6.636168788    7.232802740   10.477233082
  364 ALA   H       3629    6.619586213    7.182425311   10.562014904
  364 ALA   CA      3630    6.771148515    7.204576931   10.426283935
  364 ALA   CB      3631    6.839590248    7.087438839   10.497048307
  364 ALA   C       3632    6.784975239    7.173784308   10.277044393
  364 ALA   O       3633    6.864496318    7.234729156   10.205684220
  365 GLN   N       3634    6.698735787    7.084576787   10.229141820
  365 GLN   H       3635    6.629633461    7.036930092   10.283512008
  365 GLN   CA      3636    6.683667100    7.061644339   10.084717758
  365 GLN   CB      3637    6.582709053    6.954630135   10.042704466
  365 GLN   CG      3638    6.627000539    6.811896090   10.075465682
  365 GLN   CD      3639    6.557375227    6.711051657    9.983881698
  365 GLN   OE1     3640    6.441788520    6.677799040   10.009604196
  365 GLN   NE2     3641    6.605381738    6.672702401    9.865926014
  365 GLN   HE21    3642    6.546236052    6.609989794    9.815250905
  365 GLN   HE22    3643    6.691628785    6.704417096    9.826499109
  365 GLN   C       3644    6.652991228    7.191550111   10.009936369
  365 GLN   O       3645    6.723682055    7.221776330    9.913911093
  366 ARG   N       3646    6.565849670    7.277509920   10.061982062
  366 ARG   H       3647    6.502796382    7.246012122   10.132932594
  366 ARG   CA      3648    6.540507454    7.411582422   10.007290853
  366 ARG   CB      3649    6.424441065    7.477022287   10.082508408
  366 ARG   CG      3650    6.294732705    7.398047444   10.063769682
  366 ARG   CD      3651    6.181323672    7.451051963   10.151742177
  366 ARG   NE      3652    6.081050115    7.345786017   10.173539412
  366 ARG   HE      3653    6.106856440    7.256363360   10.136967260
  366 ARG   CZ      3654    5.972513707    7.355033793   10.251586966
  366 ARG   NH1     3655    5.926572510    7.468965474   10.305111834
  366 ARG   HH11    3656    5.843654802    7.479270269   10.360051520
  366 ARG   HH12    3657    5.970032892    7.556174407   10.282590991
  366 ARG   NH2     3658    5.891105590    7.250372034   10.271006313
  366 ARG   HH21    3659    5.815466483    7.267473365   10.334153731
  366 ARG   HH22    3660    5.900183408    7.159281119   10.230735736
  366 ARG   C       3661    6.654051643    7.514012342   10.001918561
  366 ARG   O       3662    6.681953776    7.565605130    9.893805149
  367 ALA   N       3663    6.738693181    7.511667530   10.104494503
  367 ALA   H       3664    6.712186253    7.468504513   10.190716543
  367 ALA   CA      3665    6.864409383    7.587644098   10.110448164
  367 ALA   CB      3666    6.925950006    7.580001317   10.250330473
  367 ALA   C       3667    6.970894940    7.538939493   10.011956434
  367 ALA   O       3668    7.011933294    7.626648059    9.936104569
  368 LEU   N       3669    6.985049657    7.408030615    9.993212396
  368 LEU   H       3670    6.943432347    7.340588285   10.054207951
  368 LEU   CA      3671    7.075004111    7.348725324    9.893210267
  368 LEU   CB      3672    7.108613107    7.201724907    9.919147038
  368 LEU   CG      3673    7.211529357    7.177125160   10.029654420
  368 LEU   CD1     3674    7.170834242    7.224256087   10.169402013
  368 LEU   CD2     3675    7.247306326    7.028677187   10.019996920
  368 LEU   C       3676    7.032306628    7.354622523    9.746411293
  368 LEU   O       3677    7.112014476    7.384231657    9.657536538
  369 ALA   N       3678    6.901499502    7.353841139    9.722311673
  369 ALA   H       3679    6.840173609    7.318154471    9.792787590
  369 ALA   CA      3680    6.841801301    7.396651560    9.594984594
  369 ALA   CB      3681    6.693435825    7.360598162    9.605036004
  369 ALA   C       3682    6.862027572    7.545039659    9.563598793
  369 ALA   O       3683    6.908416856    7.565879249    9.451596601
  370 ASP   N       3684    6.842862427    7.633251585    9.661279347
  370 ASP   H       3685    6.796878207    7.611142102    9.747293726
  370 ASP   CA      3686    6.880362660    7.774660085    9.646842450
  370 ASP   CB      3687    6.862227195    7.860585999    9.772128585
  370 ASP   CG      3688    6.725039201    7.925622855    9.791156789
  370 ASP   OD1     3689    6.636643568    7.903546229    9.705578202
  370 ASP   OD2     3690    6.700609560    7.990872734    9.894942299
  370 ASP   C       3691    7.018351636    7.794430356    9.583750111
  370 ASP   O       3692    7.036479637    7.866123702    9.485456296
  371 TYR   N       3693    7.116959642    7.738577697    9.653373029
  371 TYR   H       3694    7.094899858    7.672997490    9.725581449
  371 TYR   CA      3695    7.260539664    7.735417722    9.622010891
  371 TYR   CB      3696    7.347335766    7.675504953    9.732872717
  371 TYR   CG      3697    7.315954330    7.714455061    9.877474791
  371 TYR   CD1     3698    7.261627760    7.836791140    9.914952136
  371 TYR   HD1     3699    7.232927132    7.900251303    9.831107247
  371 TYR   CD2     3700    7.332617315    7.621374779    9.979353244
  371 TYR   HD2     3701    7.389209352    7.528861479    9.968370717
  371 TYR   CE1     3702    7.223145633    7.866955823   10.045073345
  371 TYR   HE1     3703    7.172206699    7.955969773   10.081987153
  371 TYR   CE2     3704    7.302982913    7.653180072   10.111385207
  371 TYR   HE2     3705    7.295498303    7.572039145   10.183780738
  371 TYR   CZ      3706    7.250395654    7.776749937   10.147261825
  371 TYR   OH      3707    7.199914150    7.805958253   10.270117716
  371 TYR   HH      3708    7.127091079    7.874099885   10.262807924
  371 TYR   C       3709    7.296797037    7.677995223    9.484904463
  371 TYR   O       3710    7.364352803    7.752416481    9.413997400
  372 ARG   N       3711    7.233286267    7.568236709    9.444833378
  372 ARG   H       3712    7.201281628    7.497130190    9.507439041
  372 ARG   CA      3713    7.255539894    7.510360881    9.311558195
  372 ARG   CB      3714    7.190610067    7.373024219    9.293350119
  372 ARG   CG      3715    7.254455519    7.271974303    9.388860523
  372 ARG   CD      3716    7.274067848    7.139239314    9.315337990
  372 ARG   NE      3717    7.391036271    7.147658036    9.226708017
  372 ARG   HE      3718    7.477242481    7.167037879    9.273535566
  372 ARG   CZ      3719    7.393754946    7.113807419    9.097082527
  372 ARG   NH1     3720    7.288514651    7.062076282    9.032234591
  372 ARG   HH11    3721    7.295600724    7.035533982    8.936084463
  372 ARG   HH12    3722    7.219872301    7.014474792    9.087209420
  372 ARG   NH2     3723    7.504716101    7.122243241    9.022442880
  372 ARG   HH21    3724    7.510481733    7.100729084    8.924954607
  372 ARG   HH22    3725    7.587074150    7.155661512    9.068271696
  372 ARG   C       3726    7.198652099    7.597709814    9.199558806
  372 ARG   O       3727    7.277014208    7.622614660    9.108074379
  373 LEU   N       3728    7.079773278    7.654362674    9.218224847
  373 LEU   H       3729    7.016048571    7.621678219    9.288029948
  373 LEU   CA      3730    7.036566918    7.755314956    9.120497473
  373 LEU   CB      3731    6.890963378    7.799177089    9.137459700
  373 LEU   CG      3732    6.796082539    7.679247681    9.142633604
  373 LEU   CD1     3733    6.655001302    7.733385835    9.166612460
  373 LEU   CD2     3734    6.804857045    7.581979033    9.024860124
  373 LEU   C       3735    7.126870904    7.878511930    9.111602927
  373 LEU   O       3736    7.177874824    7.915988253    9.006125576
  374 PHE   N       3737    7.188458629    7.908128671    9.225702646
  374 PHE   H       3738    7.156284773    7.874911993    9.314367174
  374 PHE   CA      3739    7.287491786    8.016676155    9.230398982
  374 PHE   CB      3740    7.310392347    8.063749816    9.374168141
  374 PHE   CG      3741    7.423385195    8.165969645    9.387974089
  374 PHE   CD1     3742    7.547879371    8.120094188    9.429408072
  374 PHE   HD1     3743    7.571617992    8.013850579    9.423842890
  374 PHE   CD2     3744    7.401248517    8.300627593    9.361554013
  374 PHE   HD2     3745    7.307969881    8.333498403    9.315747277
  374 PHE   CE1     3746    7.650306513    8.212309544    9.447499884
  374 PHE   HE1     3747    7.743888428    8.182122745    9.494532501
  374 PHE   CE2     3748    7.504948891    8.392976947    9.367754134
  374 PHE   HE2     3749    7.491506505    8.496437469    9.336192930
  374 PHE   CZ      3750    7.627354687    8.344946046    9.412834161
  374 PHE   HZ      3751    7.715428644    8.408390371    9.402850553
  374 PHE   C       3752    7.415477615    7.978250117    9.155888310
  374 PHE   O       3753    7.466728833    8.056829459    9.076325049
  375 LEU   N       3754    7.454717484    7.852820132    9.176243013
  375 LEU   H       3755    7.417465839    7.792499774    9.246762616
  375 LEU   CA      3756    7.571988648    7.797079803    9.107319597
  375 LEU   CB      3757    7.602485839    7.658505261    9.164555359
  375 LEU   CG      3758    7.641696500    7.660766621    9.312417293
  375 LEU   CD1     3759    7.621932293    7.518254579    9.364451357
  375 LEU   CD2     3760    7.790119008    7.697805745    9.315181459
  375 LEU   C       3761    7.560256111    7.782296026    8.955478439
  375 LEU   O       3762    7.637220509    7.849920599    8.887406074
  376 LEU   N       3763    7.451073702    7.721540593    8.909906429
  376 LEU   H       3764    7.374995003    7.686625669    8.964624258
  376 LEU   CA      3765    7.417927324    7.707484300    8.767378144
  376 LEU   CB      3766    7.281935525    7.638152535    8.756847982
  376 LEU   CG      3767    7.275598347    7.495259371    8.811163352
  376 LEU   CD1     3768    7.141331019    7.430156035    8.777314775
  376 LEU   CD2     3769    7.387976011    7.405084548    8.759679536
  376 LEU   C       3770    7.415419465    7.842786443    8.695969120
  376 LEU   O       3771    7.484180373    7.867625180    8.597050444
  377 GLU   N       3772    7.366876182    7.943927840    8.767402959
  377 GLU   H       3773    7.332651856    7.913782801    8.856399930
  377 GLU   CA      3774    7.339909408    8.074344945    8.705176300
  377 GLU   CB      3775    7.213839547    8.138404804    8.763556841
  377 GLU   CG      3776    7.088763409    8.058981027    8.725399779
  377 GLU   CD      3777    6.967180182    8.138746472    8.773000844
  377 GLU   OE1     3778    6.897524903    8.088688752    8.863925034
  377 GLU   OE2     3779    6.933789855    8.243250155    8.713085543
  377 GLU   C       3780    7.455418101    8.174253667    8.695969664
  377 GLU   O       3781    7.509330980    8.190043740    8.586545685
  378 LEU   N       3782    7.525395466    8.194271379    8.807271545
  378 LEU   H       3783    7.495764258    8.147526225    8.890549172
  378 LEU   CA      3784    7.649448965    8.273089819    8.805067391
  378 LEU   CB      3785    7.662664029    8.353894253    8.934309923
  378 LEU   CG      3786    7.603807857    8.495007471    8.928743238
  378 LEU   CD1     3787    7.451008305    8.494977761    8.920928807
  378 LEU   CD2     3788    7.655101341    8.582830788    9.043058017
  378 LEU   C       3789    7.778507880    8.197022062    8.773982556
  378 LEU   O       3790    7.851346586    8.248241606    8.689137202
  379 LEU   N       3791    0.000865013    8.077284791    8.829745640
  379 LEU   H       3792   -0.084337438    8.044191340    8.870307574
  379 LEU   CA      3793    0.127082498    8.004516010    8.810198990
  379 LEU   CB      3794    0.141387141    7.928482806    8.942192769
  379 LEU   CG      3795    0.212808570    7.986406359    9.064484802
  379 LEU   CD1     3796    0.114515895    8.066075661    9.150515560
  379 LEU   CD2     3797    0.282183736    7.872883001    9.140038163
  379 LEU   C       3798    0.126929961    7.910173169    8.689734638
  379 LEU   O       3799    0.199007297    7.929619073    8.591976810
  380 GLY   N       3800    0.033134677    7.816336243    8.680462274
  380 GLY   H       3801   -0.056882836    7.849122896    8.709129119
  380 GLY   CA      3802    0.053942251    7.690183830    8.607901743
  380 GLY   C       3803    7.754818360    7.657922155    8.490183562
  380 GLY   O       3804    7.715178438    7.751076057    8.420315157
  381 PRO   N       3805    7.726294252    7.529872398    8.468279090
  381 PRO   CA      3806    7.646724270    7.486717336    8.352447632
  381 PRO   CB      3807    7.611407443    7.341184199    8.383784789
  381 PRO   CG      3808    7.741257138    7.294363076    8.449792439
  381 PRO   CD      3809    7.785388376    7.413219782    8.535448059
  381 PRO   C       3810    7.515804185    7.561116740    8.325365602
  381 PRO   O       3811    7.443564639    7.590525006    8.420489105
  382 THR   N       3812    7.500456968    7.593875631    8.197374547
  382 THR   H       3813    7.585264287    7.602074513    8.145020144
  382 THR   CA      3814    7.376300863    7.632333369    8.128681625
  382 THR   CB      3815    7.271886763    7.524423857    8.099341184
  382 THR   OG1     3816    7.242806253    7.455127611    8.221015892
  382 THR   HG1     3817    7.150666333    7.416678365    8.215376762
  382 THR   CG2     3818    7.303992190    7.449111747    7.970083937
  382 THR   C       3819    7.305970495    7.763160424    8.165378994
  382 THR   O       3820    7.224355529    7.814676423    8.089147433
  383 GLY   N       3821    7.324482068    7.799188513    8.292066951
  383 GLY   H       3822    7.384575865    7.747827164    8.353319381
  383 GLY   CA      3823    7.245795310    7.907458884    8.352851128
  383 GLY   C       3824    7.230869737    8.044391215    8.286233609
  383 GLY   O       3825    7.122807475    8.103129510    8.288177075
  384 LEU   N       3826    7.333266825    8.074149734    8.206738701
  384 LEU   H       3827    7.417753342    8.020729885    8.203628219
  384 LEU   CA      3828    7.345274579    8.190287017    8.117413654
  384 LEU   CB      3829    7.477573450    8.188889579    8.040567919
  384 LEU   CG      3830    7.505809104    8.316310766    7.960726304
  384 LEU   CD1     3831    7.564517579    8.422623065    8.053784335
  384 LEU   CD2     3832    7.613110092    8.277169022    7.858939025
  384 LEU   C       3833    7.224450485    8.185098541    8.023675955
  384 LEU   O       3834    7.149880371    8.282705861    8.017171405
  385 GLN   N       3835    7.181437011    8.070811534    7.970966666
  385 GLN   H       3836    7.245726433    7.998511235    7.945648349
  385 GLN   CA      3837    7.053232765    8.055275749    7.900744851
  385 GLN   CB      3838    7.062382875    7.979537485    7.768112828
  385 GLN   CG      3839    7.103954422    7.832593209    7.777284199
  385 GLN   CD      3840    7.057062161    7.744712773    7.661150931
  385 GLN   OE1     3841    7.115375619    7.742092875    7.552897934
  385 GLN   NE2     3842    6.959881846    7.658663272    7.690122077
  385 GLN   HE21    3843    6.932374688    7.598168424    7.615405329
  385 GLN   HE22    3844    6.936309470    7.644430471    7.786250181
  385 GLN   C       3845    6.936855468    8.007947139    7.988079918
  385 GLN   O       3846    6.820314876    8.042829994    7.969904853
  386 GLY   N       3847    6.969187746    7.923357796    8.085499962
  386 GLY   H       3848    7.053012849    7.868823167    8.086103281
  386 GLY   CA      3849    6.869928151    7.872139955    8.181075774
  386 GLY   C       3850    6.916170570    7.752987599    8.265177678
  386 GLY   O       3851    6.990091373    7.665845961    8.219663155
  387 VAL   N       3852    6.840847288    7.738368876    8.373826266
  387 VAL   H       3853    6.786193740    7.814164899    8.409441608
  387 VAL   CA      3854    6.863414599    7.635004316    8.475881518
  387 VAL   CB      3855    6.775878228    7.661168491    8.598614457
  387 VAL   CG1     3856    6.852550260    7.764907822    8.680911029
  387 VAL   CG2     3857    6.638937500    7.724282262    8.572655720
  387 VAL   C       3858    6.855089835    7.487674524    8.435450361
  387 VAL   O       3859    6.917253658    7.398401906    8.492862274
  388 ASP   N       3860    6.767533087    7.460759297    8.339014250
  388 ASP   H       3861    6.689588145    7.512240269    8.303318262
  388 ASP   CA      3862    6.774588388    7.333616422    8.265586630
  388 ASP   CB      3863    6.675507945    7.328892167    8.149110964
  388 ASP   CG      3864    6.640722077    7.185061308    8.110246305
  388 ASP   OD1     3865    6.632282897    7.165042256    7.987149316
  388 ASP   OD2     3866    6.605485451    7.099051595    8.193812946
  388 ASP   C       3867    6.911264161    7.290250595    8.212210582
  388 ASP   O       3868    6.987560583    7.374579838    8.165358540
  389 THR   N       3869    6.914459877    7.157712133    8.201474776
  389 THR   H       3870    6.831301108    7.107016763    8.224178096
  389 THR   CA      3871    7.038485412    7.093659745    8.155379495
  389 THR   CB      3872    7.068094339    6.960189233    8.224098755
  389 THR   OG1     3873    6.958125195    6.871212031    8.203103031
  389 THR   HG1     3874    6.979780530    6.796982518    8.139683169
  389 THR   CG2     3875    7.089682149    6.972163185    8.375098195
  389 THR   C       3876    7.063980917    7.082334622    8.004945157
  389 THR   O       3877    7.177300639    7.064208928    7.960656644
  390 LEU   N       3878    6.954488607    7.084433275    7.929468263
  390 LEU   H       3879    6.860573811    7.082048018    7.963751251
  390 LEU   CA      3880    6.948920344    7.086748101    7.782580052
  390 LEU   CB      3881    6.810676773    7.036422159    7.740557756
  390 LEU   CG      3882    6.785291023    7.029238775    7.589840935
  390 LEU   CD1     3883    6.876309968    6.923094288    7.527730722
  390 LEU   CD2     3884    6.635104039    7.009654935    7.568086571
  390 LEU   C       3885    6.973441026    7.228548357    7.730604646
  390 LEU   O       3886    6.916434474    7.323035972    7.784929597
  391 GLY   N       3887    7.075873205    7.244171235    7.647218111
  391 GLY   H       3888    7.137814721    7.170142361    7.621068805
  391 GLY   CA      3889    7.109225263    7.367196568    7.573981863
  391 GLY   C       3890    7.259792551    7.378898070    7.549459906
  391 GLY   O       3891    7.335683603    7.282112165    7.549288558
  392 LEU   N       3892    7.290649667    7.504098104    7.516928178
  392 LEU   H       3893    7.218397005    7.569994890    7.496039005
  392 LEU   CA      3894    7.427851956    7.535771294    7.474724894
  392 LEU   CB      3895    7.428114445    7.604679629    7.338134379
  392 LEU   CG      3896    7.368402139    7.536805349    7.214694524
  392 LEU   CD1     3897    7.357604508    7.647125227    7.109235023
  392 LEU   CD2     3898    7.445098766    7.421412706    7.149778718
  392 LEU   C       3899    7.498414387    7.627030055    7.575221719
  392 LEU   O       3900    7.431211600    7.713029466    7.631936582
  393 ASP   N       3901    7.621238774    7.592789834    7.613045075
  393 ASP   H       3902    7.652072605    7.499128802    7.596432075
  393 ASP   CA      3903    7.685657189    7.675255945    7.716280504
  393 ASP   CB      3904    7.645644533    7.617074098    7.852003071
  393 ASP   CG      3905    7.680952201    7.704348198    7.972602575
  393 ASP   OD1     3906    7.639976347    7.822428523    7.974295779
  393 ASP   OD2     3907    7.749106534    7.654218943    8.064604396
  393 ASP   C       3908    0.043682598    7.652403599    7.710644933
  393 ASP   O       3909    0.076368029    7.533815673    7.710992030
  394 GLN   N       3910    0.127686659    7.748792429    7.747284809
  394 GLN   H       3911    0.091906722    7.838356960    7.773728181
  394 GLN   CA      3912    0.272193489    7.725631325    7.761169773
  394 GLN   CB      3913    0.342142813    7.772138820    7.633274964
  394 GLN   CG      3914    0.325206835    7.920619103    7.600506414
  394 GLN   CD      3915    0.349496220    7.930325242    7.449774529
  394 GLN   OE1     3916    0.456748527    7.970678697    7.405099241
  394 GLN   NE2     3917    0.240446206    7.928528859    7.373658231
  394 GLN   HE21    3918    0.244019190    7.933542642    7.273854507
  394 GLN   HE22    3919    0.150853822    7.906288935    7.412095506
  394 GLN   C       3920    0.329073014    7.789412916    7.888082281
  394 GLN   O       3921    0.444888097    7.830212190    7.895233385
  395 SER   N       3922    0.263382083    7.756661263    7.999002110
  395 SER   H       3923    0.217267490    7.667966485    8.001837303
  395 SER   CA      3924    0.295961169    7.815760391    8.129603316
  395 SER   CB      3925    0.185317718    7.806470279    8.234858593
  395 SER   OG      3926    0.079744145    7.890217949    8.187011431
  395 SER   HG      3927    0.015231513    7.828554535    8.141888748
  395 SER   C       3928    0.422906273    7.763898380    8.197477882
  395 SER   O       3929    0.458841453    7.646507505    8.189853946
  396 ASP   N       3930    0.506657665    7.854773402    8.246633351
  396 ASP   H       3931    0.467128628    7.939719524    8.281595074
  396 ASP   CA      3932    0.650548796    7.831449255    8.265651255
  396 ASP   CB      3933    0.715603311    7.956491256    8.325142918
  396 ASP   CG      3934    0.858325311    7.941254784    8.378113539
  396 ASP   OD1     3935    0.877131777    7.895431741    8.492880358
  396 ASP   OD2     3936    0.954884249    7.970147003    8.304194962
  396 ASP   C       3937    0.677770496    7.713069002    8.358666263
  396 ASP   O       3938    0.618409140    7.710748439    8.466372312
  397 ASN   N       3939    0.790593891    7.645191797    8.339826962
  397 ASN   H       3940    0.855439172    7.663034633    8.265831091
  397 ASN   CA      3941    0.820748890    7.514766968    8.400592804
  397 ASN   CB      3942    0.945416719    7.461951382    8.329333145
  397 ASN   CG      3943    0.951630289    7.452503515    8.176757341
  397 ASN   OD1     3944    0.902875988    7.542313295    8.108302430
  397 ASN   ND2     3945    1.003781162    7.340585657    8.127359404
  397 ASN   HD21    3946    1.020969086    7.337314481    8.028911333
  397 ASN   HD22    3947    1.029100366    7.266054392    8.189022203
  397 ASN   C       3948    0.840060633    7.512163616    8.552355048
  397 ASN   O       3949    0.784249654    7.420876385    8.613034329
  398 LEU   N       3950    0.887723129    7.622232381    8.609817952
  398 LEU   H       3951    0.908191239    7.705532343    8.558408061
  398 LEU   CA      3952    0.903956348    7.636654000    8.755212620
  398 LEU   CB      3953    0.984933313    7.763505347    8.782826071
  398 LEU   CG      3954    1.078410524    7.741899891    8.902006565
  398 LEU   CD1     3955    1.211000455    7.688456260    8.847521299
  398 LEU   CD2     3956    1.106194807    7.865599153    8.987643133
  398 LEU   C       3957    0.763556506    7.646141220    8.815291895
  398 LEU   O       3958    0.721133165    7.569863565    8.901966707
  399 LEU   N       3959    0.688681067    7.742088577    8.761642039
  399 LEU   H       3960    0.716927776    7.785277431    8.675987213
  399 LEU   CA      3961    0.549209329    7.768278178    8.800027199
  399 LEU   CB      3962    0.498692324    7.898900862    8.738427517
  399 LEU   CG      3963    0.575770489    8.024630624    8.779191222
  399 LEU   CD1     3964    0.526343430    8.155973718    8.718242655
  399 LEU   CD2     3965    0.576987829    8.048433283    8.930319876
  399 LEU   C       3966    0.450673736    7.654796361    8.771290257
  399 LEU   O       3967    0.373380234    7.618231235    8.859716159
  400 ASN   N       3968    0.486736606    7.581172915    8.666562561
  400 ASN   H       3969    0.550939479    7.616360888    8.598439925
  400 ASN   CA      3970    0.413076893    7.461119389    8.624460160
  400 ASN   CB      3971    0.454936165    7.416415704    8.484252603
  400 ASN   CG      3972    0.348921054    7.333809037    8.411153686
  400 ASN   OD1     3973    0.256390846    7.390572213    8.353318072
  400 ASN   ND2     3974    0.371877571    7.202954103    8.405112180
  400 ASN   HD21    3975    0.311269679    7.156929330    8.340249596
  400 ASN   HD22    3976    0.443624436    7.153841125    8.454494495
  400 ASN   C       3977    0.431109254    7.343328334    8.720436706
  400 ASN   O       3978    0.335653466    7.294416893    8.780642334
  401 ASN   N       3979    0.555077397    7.322795284    8.764050106
  401 ASN   H       3980    0.626677787    7.363796523    8.707550671
  401 ASN   CA      3981    0.599703453    7.232978980    8.871536718
  401 ASN   CB      3982    0.751716956    7.237737971    8.888080753
  401 ASN   CG      3983    0.815823501    7.151032447    8.779546214
  401 ASN   OD1     3984    0.762514205    7.098342599    8.682023117
  401 ASN   ND2     3985    0.941754661    7.119067352    8.807941775
  401 ASN   HD21    3986    0.992552729    7.061245289    8.744108042
  401 ASN   HD22    3987    0.983110598    7.151715037    8.892926834
  401 ASN   C       3988    0.533697519    7.263934409    9.006058991
  401 ASN   O       3989    0.473014310    7.167859439    9.053146445
  402 ILE   N       3990    0.530261633    7.387553031    9.055002438
  402 ILE   H       3991    0.571534400    7.465207148    9.007388382
  402 ILE   CA      3992    0.449422143    7.424270914    9.172170372
  402 ILE   CB      3993    0.472536468    7.567223399    9.221602825
  402 ILE   CG1     3994    0.622939992    7.594597590    9.215303986
  402 ILE   CG2     3995    0.412674637    7.584483842    9.361343352
  402 ILE   CD      3996    0.649761581    7.744941872    9.224691377
  402 ILE   C       3997    0.298848957    7.404672105    9.153307791
  402 ILE   O       3998    0.243611875    7.345759794    9.246090544
  403 ALA   N       3999    0.232408802    7.436188026    9.042486843
  403 ALA   H       4000    0.269291423    7.506082198    8.981205237
  403 ALA   CA      4001    0.092392022    7.398196071    9.018893098
  403 ALA   CB      4002    0.055477032    7.463576541    8.885583483
  403 ALA   C       4003    0.074938456    7.246451098    9.009888689
  403 ALA   O       4004   -0.020611351    7.197671269    9.070051932
  404 ASN   N       4005    0.162938967    7.168523202    8.947641199
  404 ASN   H       4006    0.230938299    7.220770457    8.896199781
  404 ASN   CA      4007    0.149640467    7.022121659    8.948174830
  404 ASN   CB      4008    0.227347446    6.966991145    8.828444058
  404 ASN   CG      4009    0.144496209    6.996781651    8.703329366
  404 ASN   OD1     4010    0.022422617    6.982712874    8.698034015
  404 ASN   ND2     4011    0.208860371    7.003017134    8.587109325
  404 ASN   HD21    4012    0.167920883    7.027185276    8.499138495
  404 ASN   HD22    4013    0.307794615    6.989399588    8.592255290
  404 ASN   C       4014    0.174896789    6.948953992    9.080162184
  404 ASN   O       4015    0.120603016    6.842782463    9.110330802
  405 ARG   N       4016    0.265731558    7.003989576    9.160237640
  405 ARG   H       4017    0.315265524    7.086334541    9.132555577
  405 ARG   CA      4018    0.305060723    6.946928854    9.289878907
  405 ARG   CB      4019    0.425240263    7.024333383    9.344415035
  405 ARG   CG      4020    0.541052282    6.944679214    9.404872838
  405 ARG   CD      4021    0.593386856    6.841760614    9.304497201
  405 ARG   NE      4022    0.682512067    6.901446313    9.203992174
  405 ARG   HE      4023    0.743979765    6.973168872    9.236789366
  405 ARG   CZ      4024    0.701005818    6.854192196    9.079972640
  405 ARG   NH1     4025    0.631750523    6.755557796    9.021429884
  405 ARG   HH11    4026    0.662225659    6.715943665    8.934827397
  405 ARG   HH12    4027    0.544439217    6.720225969    9.054992490
  405 ARG   NH2     4028    0.795414190    6.908152404    9.001681578
  405 ARG   HH21    4029    0.802218420    6.885730627    8.904473092
  405 ARG   HH22    4030    0.873141165    6.953322725    9.045464634
  405 ARG   C       4031    0.189322301    6.937493258    9.389522484
  405 ARG   O       4032    0.132471259    7.038756201    9.430064911
  406 PRO   N       4033    0.183779451    6.819633188    9.450910796
  406 PRO   CA      4034    0.098921074    6.795932858    9.568594198
  406 PRO   CB      4035    0.119405139    6.648988947    9.606002216
  406 PRO   CG      4036    0.140801629    6.585989671    9.468217911
  406 PRO   CD      4037    0.228170711    6.689975251    9.397741016
  406 PRO   C       4038    0.128521725    6.874953074    9.696230349
  406 PRO   O       4039    0.238367847    6.926306802    9.716884552
  407 PHE   N       4040    0.024520799    6.910703694    9.771035945
  407 PHE   H       4041   -0.065509377    6.880071420    9.740092657
  407 PHE   CA      4042    0.024455811    6.968655102    9.906137497
  407 PHE   CB      4043   -0.112786085    7.032941878    9.927173313
  407 PHE   CG      4044   -0.150642596    7.157565269    9.846886215
  407 PHE   CD1     4045    7.563997021    7.140511780    9.733442919
  407 PHE   HD1     4046    7.533731241    7.040680761    9.701841769
  407 PHE   CD2     4047    7.682752265    7.284854535    9.885622263
  407 PHE   HD2     4048    7.761819519    7.292562103    9.960263664
  407 PHE   CE1     4049    7.525605167    7.251785937    9.659518488
  407 PHE   HE1     4050    7.464358064    7.244905487    9.569608324
  407 PHE   CE2     4051    7.650327598    7.396603224    9.809595026
  407 PHE   HE2     4052    7.694990761    7.494318155    9.827976454
  407 PHE   CZ      4053    7.566296398    7.378237303    9.700408352
  407 PHE   HZ      4054    7.537308359    7.470231985    9.649638694
  407 PHE   C       4055    0.063785113    6.856261105   10.002227501
  407 PHE   O       4056   -0.019146978    6.777181269   10.046940387
  408 THR   N       4057    0.194177608    6.834697366   10.017174340
  408 THR   H       4058    0.256695205    6.892882193    9.965155289
  408 THR   CA      4059    0.251610772    6.717255024   10.084395052
  408 THR   CB      4060    0.376871147    6.658924016   10.018663827
  408 THR   OG1     4061    0.471321713    6.757999410    9.977251414
  408 THR   HG1     4062    0.535287164    6.763906393   10.053898157
  408 THR   CG2     4063    0.350948680    6.554182563    9.910182105
  408 THR   C       4064    0.266906595    6.724572852   10.236451835
  408 THR   O       4065    0.256945711    6.623248834   10.305482161
  409 ARG   N       4066    0.299703714    6.840279070   10.293252442
  409 ARG   H       4067    0.313764079    6.932106667   10.256226494
  409 ARG   CA      4068    0.290548360    6.867035291   10.437491907
  409 ARG   CB      4069    0.417952103    6.938055905   10.483677838
  409 ARG   CG      4070    0.533116432    6.840420904   10.458925611
  409 ARG   CD      4071    0.651605126    6.895423620   10.538591626
  409 ARG   NE      4072    0.633655076    6.876819066   10.683292085
  409 ARG   HE      4073    0.572999906    6.801086930   10.707489216
  409 ARG   CZ      4074    0.692260006    6.951732141   10.777674425
  409 ARG   NH1     4075    0.660897019    6.935997219   10.906997271
  409 ARG   HH11    4076    0.696121187    7.006120214   10.968979921
  409 ARG   HH12    4077    0.600861321    6.863019366   10.939705898
  409 ARG   NH2     4078    0.766636956    7.060201807   10.752081411
  409 ARG   HH21    4079    0.812625019    7.107910351   10.826962603
  409 ARG   HH22    4080    0.793889562    7.085381024   10.659230438
  409 ARG   C       4081    0.173290974    6.962634290   10.460307348
  409 ARG   O       4082    0.165864657    7.060135424   10.385701984
  410 VAL   N       4083    0.073055815    6.918690275   10.535888244
  410 VAL   H       4084    0.075829989    6.821970883   10.561138335
  410 VAL   CA      4085    7.750867070    7.000741802   10.575583586
  410 VAL   CB      4086    7.629125304    6.942520339   10.503477290
  410 VAL   CG1     4087    7.512381881    7.038933117   10.525584585
  410 VAL   CG2     4088    7.643099392    6.930595512   10.351579573
  410 VAL   C       4089    7.744841162    7.003086584   10.728450053
  410 VAL   O       4090    7.722256394    6.902849204   10.796061084
  411 ARG   N       4091    7.756077164    7.127598640   10.773868531
  411 ARG   H       4092    7.793922379    7.211366204   10.734469489
  411 ARG   CA      4093    7.766182430    7.155658246   10.917810651
  411 ARG   CB      4094    7.897742188    7.229806676   10.942421378
  411 ARG   CG      4095    7.929651564    7.276767203   11.084511913
  411 ARG   CD      4096    0.248371436    7.381131848   11.082480855
  411 ARG   NE      4097    0.293752491    7.417889157   11.217368305
  411 ARG   HE      4098    0.282396010    7.513562076   11.244147657
  411 ARG   CZ      4099    0.361244299    7.336782202   11.299944623
  411 ARG   NH1     4100    0.421811981    7.226527126   11.253794920
  411 ARG   HH11    4101    0.461352407    7.162627591   11.319764624
  411 ARG   HH12    4102    0.439918613    7.208694486   11.157078572
  411 ARG   NH2     4103    0.398038309    7.377096623   11.422324252
  411 ARG   HH21    4104    0.442285739    7.311900348   11.483891659
  411 ARG   HH22    4105    0.383922570    7.468647289   11.459981365
  411 ARG   C       4106    7.645356824    7.237781015   10.963283640
  411 ARG   O       4107    7.623189866    7.348496926   10.914488270
  412 LYSH  N       4108    7.581094702    7.173752184   11.060552577
  412 LYSH  H       4109    7.620695568    7.097757081   11.112109387
  412 LYSH  CA      4110    7.466341494    7.230889882   11.132509646
  412 LYSH  CB      4111    7.389486019    7.117157649   11.200098077
  412 LYSH  CG      4112    7.248716448    7.175015419   11.215792274
  412 LYSH  CD      4113    7.160278379    7.061324188   11.267358791
  412 LYSH  CE      4114    7.012785773    7.098378840   11.250575979
  412 LYSH  NZ      4115    6.924374678    6.992946112   11.302284479
  412 LYSH  HZ1     4116    6.831293663    7.028641686   11.310137018
  412 LYSH  HZ2     4117    6.954547380    6.960693969   11.392002006
  412 LYSH  HZ3     4118    6.926843904    6.915729353   11.238791306
  412 LYSH  C       4119    7.512639954    7.337418659   11.232099022
  412 LYSH  O       4120    7.558492756    7.306598246   11.341992070
  413 CYSH  N       4121    7.540967686    7.456799346   11.180746610
  413 CYSH  H       4122    7.543411555    7.520174050   11.103431781
  413 CYSH  CA      4123    7.595143399    7.567199279   11.261292957
  413 CYSH  CB      4124    7.680510391    7.658728267   11.173283081
  413 CYSH  SG      4125    7.753599794    7.801944715   11.260655985
  413 CYSH  C       4126    7.476006379    7.639781688    0.007140666
  413 CYSH  O       4127    7.376422021    7.657669427   -0.062815943
  414 TRP   N       4128    7.498537842    7.693645578    0.126638961
  414 TRP   H       4129    7.585749691    7.684695175    0.174748857
  414 TRP   CA      4130    7.392112710    7.752206816    0.209428750
  414 TRP   CB      4131    7.382296082    7.678925836    0.343385499
  414 TRP   CG      4132    7.355808625    7.529590513    0.323257433
  414 TRP   CD1     4133    7.442772635    7.430997226    0.303101356
  414 TRP   HD1     4134    7.550280917    7.433948533    0.320821312
  414 TRP   CD2     4135    7.228333646    7.476602879    0.306966921
  414 TRP   NE1     4136    7.376373628    7.322626494    0.263894875
  414 TRP   HE1     4137    7.419400717    7.232486709    0.259058297
  414 TRP   CE2     4138    7.245266092    7.344893658    0.265881982
  414 TRP   CE3     4139    7.101575795    7.519461456    0.344568137
  414 TRP   HE3     4140    7.086101611    7.609737757    0.403658123
  414 TRP   CZ2     4141    7.133847400    7.263756272    0.247814818
  414 TRP   HZ2     4142    7.148828989    7.160741725    0.215474249
  414 TRP   CZ3     4143    6.991745036    7.436836586    0.323853742
  414 TRP   HZ3     4144    6.893446658    7.468553666    0.358672463
  414 TRP   CH2     4145    7.004997587    7.306329672    0.277888576
  414 TRP   HH2     4146    6.922118491    7.236668939    0.290510945
  414 TRP   C       4147    7.409683905    7.901908512    0.235769882
  414 TRP   O       4148    7.520246992    7.954983999    0.245211451
  415 TYR   N       4149    7.293019092    7.964649288    0.247730776
  415 TYR   H       4150    7.209025878    7.925573585    0.210052778
  415 TYR   CA      4151    7.271538169    8.106610662    0.279280417
  415 TYR   CB      4152    7.194864346    8.185138820    0.172681974
  415 TYR   CG      4153    7.257242592    8.204242512    0.034272547
  415 TYR   CD1     4154    7.359634658    8.297894852    0.026206754
  415 TYR   HD1     4155    7.414880852    8.328394762    0.115075692
  415 TYR   CD2     4156    7.222414078    8.131634466   11.237959575
  415 TYR   HD2     4157    7.147373385    8.052584131   11.238635235
  415 TYR   CE1     4158    7.416189355    8.322426897   11.218609769
  415 TYR   HE1     4159    7.481355807    8.408878533   11.205979876
  415 TYR   CE2     4160    7.275667635    8.158969116   11.112521712
  415 TYR   HE2     4161    7.247626630    8.103525630   11.022963850
  415 TYR   CZ      4162    7.373300432    8.257470930   11.103454219
  415 TYR   OH      4163    7.424623665    8.282722381   10.980073952
  415 TYR   HH      4164    7.416591185    8.203390618   10.919733355
  415 TYR   C       4165    7.191156973    8.120828006    0.408701633
  415 TYR   O       4166    7.072607278    8.088028542    0.409209784
  416 ASN   N       4167    7.259704485    8.157477879    0.516626607
  416 ASN   H       4168    7.356946560    8.136619208    0.527128224
  416 ASN   CA      4169    7.184789557    8.194291532    0.637627841
  416 ASN   CB      4170    7.269875128    8.163028139    0.760886229
  416 ASN   CG      4171    7.392251979    8.251015274    0.787168033
  416 ASN   OD1     4172    7.379498912    8.348378060    0.861221624
  416 ASN   ND2     4173    7.509022861    8.203981681    0.744259951
  416 ASN   HD21    4174    7.592800178    8.246946614    0.777940967
  416 ASN   HD22    4175    7.520524738    8.120775948    0.689997455
  416 ASN   C       4176    7.135075053    8.338989497    0.635608543
  416 ASN   O       4177    7.207497439    8.438133847    0.628181593
  417 ASP   N       4178    7.005588176    8.357500017    0.611539129
  417 ASP   H       4179    6.941056245    8.281188417    0.607958956
  417 ASP   CA      4180    6.932917327    8.483041306    0.587672125
  417 ASP   CB      4181    6.859905860    8.464063486    0.454565368
  417 ASP   CG      4182    6.797382227    8.586638506    0.387704702
  417 ASP   OD1     4183    6.676862225    8.613426086    0.407219545
  417 ASP   OD2     4184    6.856237425    8.643870164    0.293442039
  417 ASP   C       4185    6.832904505    8.514373569    0.699137352
  417 ASP   O       4186    6.773648131    8.426993185    0.762262872
  418 THR   N       4187    6.823070747    0.124033041    0.724837015
  418 THR   H       4188    6.899953544    0.185793894    0.708214995
  418 THR   CA      4189    6.715514557    0.176918473    0.809970837
  418 THR   CB      4190    6.776158598    0.230101924    0.939984309
  418 THR   OG1     4191    6.879125173    0.324658987    0.909832508
  418 THR   HG1     4192    6.851245596    0.420540595    0.915308638
  418 THR   CG2     4193    6.829825638    0.126783252    1.039270515
  418 THR   C       4194    6.626566721    0.284269542    0.746922956
  418 THR   O       4195    6.677242530    0.382533493    0.693015367
  419 PRO   N       4196    6.494866970    0.268083389    0.756047196
  419 PRO   CA      4197    6.394041581    0.361851826    0.704522637
  419 PRO   CB      4198    6.259807707    0.288877892    0.712651415
  419 PRO   CG      4199    6.275382000    0.188542223    0.827118132
  419 PRO   CD      4200    6.424793481    0.156202782    0.820709647
  419 PRO   C       4201    6.383088119    0.499717347    0.769979387
  419 PRO   O       4202    6.392905334    0.509350211    0.892213196
  420 ALA   N       4203    6.379025952    0.598974072    0.681546233
  420 ALA   H       4204    6.376478388    0.579158694    0.583558522
  420 ALA   CA      4205    6.371491240    0.743859253    0.705275183
  420 ALA   CB      4206    6.242334076    0.776585058    0.780505466
  420 ALA   C       4207    6.500347171    0.807775704    0.757436917
  420 ALA   O       4208    6.542109699    0.917760711    0.721513068
  421 LEU   N       4209    6.558201662    0.745976770    0.860016562
  421 LEU   H       4210    6.508621485    0.674295808    0.909050393
  421 LEU   CA      4211    6.681886474    0.785965575    0.928684184
  421 LEU   CB      4212    6.643106501    0.764897358    1.075186376
  421 LEU   CG      4213    6.560895858    0.880252478    1.133032464
  421 LEU   CD1     4214    6.482220159    0.848718123    1.260410973
  421 LEU   CD2     4215    6.641276462    1.006111110    1.166309334
  421 LEU   C       4216    6.797775268    0.702661910    0.873544703
  421 LEU   O       4217    6.803026271    0.580624780    0.887974408
  422 ASP   N       4218    6.901109079    0.765949517    0.818690585
  422 ASP   H       4219    6.885371583    0.857504453    0.855723902
  422 ASP   CA      4220    7.008049571    0.708830214    0.735548985
  422 ASP   CB      4221    7.069444372    0.817793996    0.647422160
  422 ASP   CG      4222    7.113600111    0.946827906    0.716780342
  422 ASP   OD1     4223    7.193773012    0.945125027    0.812656165
  422 ASP   OD2     4224    7.059734830    1.051954910    0.675905440
  422 ASP   C       4225    7.115264703    0.628095272    0.809021623
  422 ASP   O       4226    7.203141306    0.569556079    0.745936555
  423 PHE   N       4227    7.119974362    0.643129728    0.941089948
  423 PHE   H       4228    7.069434462    0.721717068    0.976731573
  423 PHE   CA      4229    7.203383483    0.570151279    1.037655352
  423 PHE   CB      4230    7.341960429    0.632176759    1.056541521
  423 PHE   CG      4231    7.442064119    0.615578318    0.942036457
  423 PHE   CD1     4232    7.541932425    0.711501551    0.929958487
  423 PHE   HD1     4233    7.524540038    0.814355387    0.961547376
  423 PHE   CD2     4234    7.454608974    0.492106205    0.879463376
  423 PHE   HD2     4235    7.367200472    0.430014720    0.859868535
  423 PHE   CE1     4236    7.658914204    0.685198617    0.859651282
  423 PHE   HE1     4237    7.741795585    0.755378481    0.850405651
  423 PHE   CE2     4238    7.572218777    0.467792517    0.809493256
  423 PHE   HE2     4239    7.564467967    0.383463683    0.740872712
  423 PHE   CZ      4240    7.675505385    0.560390247    0.800777485
  423 PHE   HZ      4241    7.766111438    0.536232840    0.745209042
  423 PHE   C       4242    7.143047058    0.576002984    1.178118723
  423 PHE   O       4243    7.114165190    0.679957427    1.237170887
  424 VAL   N       4244    7.137282363    0.454742284    1.232445905
  424 VAL   H       4245    7.162194592    0.372503660    1.181286628
  424 VAL   CA      4246    7.087686199    0.437982349    1.369793564
  424 VAL   CB      4247    6.979491968    0.330847110    1.384639297
  424 VAL   CG1     4248    6.935929434    0.310222655    1.529848502
  424 VAL   CG2     4249    6.857818679    0.375347670    1.303257545
  424 VAL   C       4250    7.211699750    0.398146242    1.450044253
  424 VAL   O       4251    7.253205532    0.282804522    1.460164128
  425 VAL   N       4252    7.289012818    0.502429140    1.478973446
  425 VAL   H       4253    7.288406858    0.585188104    1.422851426
  425 VAL   CA      4254    7.404251791    0.497076022    1.570086892
  425 VAL   CB      4255    7.533370274    0.532936147    1.496254368
  425 VAL   CG1     4256    7.578614400    0.427381516    1.395159118
  425 VAL   CG2     4257    7.508583300    0.668468358    1.429710599
  425 VAL   C       4258    7.369732636    0.579688325    1.694156942
  425 VAL   O       4259    7.407022765    0.694209899    1.719169057
  426 ASP   N       4260    7.312893844    0.497244235    1.781673047
  426 ASP   H       4261    7.311030648    0.397964183    1.769837362
  426 ASP   CA      4262    7.232403566    0.552080411    1.891786994
  426 ASP   CB      4263    7.102958973    0.598862722    1.824991040
  426 ASP   CG      4264    7.035525786    0.703555058    1.913860893
  426 ASP   OD1     4265    7.100630753    0.777231723    1.991040813
  426 ASP   OD2     4266    6.912396860    0.715434182    1.895888676
  426 ASP   C       4267    7.192229734    0.464544861    2.010680937
  426 ASP   O       4268    7.207455647    0.343651795    1.993842207
  427 TYR   N       4269    7.162752205    0.522129151    2.126893861
  427 TYR   H       4270    7.158536826    0.621879673    2.132711271
  427 TYR   CA      4271    7.117060460    0.447929296    2.245298655
  427 TYR   CB      4272    7.119760248    0.548977255    2.360155161
  427 TYR   CG      4273    7.261797941    0.593410136    2.395611994
  427 TYR   CD1     4274    7.337701973    0.503484668    2.469590381
  427 TYR   HD1     4275    7.297824290    0.413788401    2.516964847
  427 TYR   CD2     4276    7.314582451    0.715305638    2.354684805
  427 TYR   HD2     4277    7.254739694    0.780045910    2.290587796
  427 TYR   CE1     4278    7.464468985    0.542324737    2.511336498
  427 TYR   HE1     4279    7.525855895    0.465941653    2.559051707
  427 TYR   CE2     4280    7.441633412    0.751827302    2.397669989
  427 TYR   HE2     4281    7.488974667    0.840422557    2.355354849
  427 TYR   CZ      4282    7.511252559    0.670885346    2.486685063
  427 TYR   OH      4283    7.588615846    0.728672585    2.582452376
  427 TYR   HH      4284    7.594507802    0.825317224    2.557445017
  427 TYR   C       4285    6.979141594    0.384908819    2.224847320
  427 TYR   O       4286    6.892705125    0.451895250    2.168529887
  428 HISB  N       4287    6.955953303    0.262084913    2.270294257
  428 HISB  H       4288    7.026859953    0.214185617    2.322049539
  428 HISB  CA      4289    6.826527536    0.192533993    2.275130347
  428 HISB  CB      4290    6.848535788    0.062986593    2.353528716
  428 HISB  CG      4291    6.744144812    8.473620946    2.332397092
  428 HISB  ND1     4292    6.629834524    8.453393055    2.397290496
  428 HISB  CD2     4293    6.761111089    8.385244076    2.234466699
  428 HISB  HD2     4294    6.849122833    8.382302884    2.170231433
  428 HISB  CE1     4295    6.575847410    8.349271324    2.334577746
  428 HISB  HE1     4296    6.475276674    8.312044557    2.354119541
  428 HISB  NE2     4297    6.655874019    8.304021915    2.238459045
  428 HISB  HE2     4298    6.642919903    8.217377457    2.190242512
  428 HISB  C       4299    6.716593463    0.271467963    2.346517018
  428 HISB  O       4300    6.741848736    0.345109197    2.441749837
  429 PRO   N       4301    6.590847640    0.259896711    2.304754252
  429 PRO   CA      4302    6.477679340    0.333669258    2.362721671
  429 PRO   CB      4303    6.366769138    0.329352886    2.257407944
  429 PRO   CG      4304    6.397148295    0.205569178    2.172768206
  429 PRO   CD      4305    6.549821238    0.197162884    2.178292956
  429 PRO   C       4306    6.436081187    0.278431640    2.499203091
  429 PRO   O       4307    6.432205286    0.351906730    2.597782638
  430 SER   N       4308    6.397853856    0.151863426    2.513710599
  430 SER   H       4309    6.358545852    0.102899380    2.435870403
  430 SER   CA      4310    6.371333004    0.084424111    2.641612618
  430 SER   CB      4311    6.301455942    8.471197727    2.616038196
  430 SER   OG      4312    6.199350695    8.489140179    2.517530877
  430 SER   HG      4313    6.128702563    8.535179296    2.571281643
  430 SER   C       4314    6.488536339    0.061901586    2.737354220
  430 SER   O       4315    6.468915092    0.056906202    2.858675733
  431 TYR   N       4316    6.606532665    0.028994146    2.685530756
  431 TYR   H       4317    6.613072977   -0.006647254    2.592316922
  431 TYR   CA      4318    6.725076659    0.008373301    2.769987550
  431 TYR   CB      4319    6.812608820   -0.104304329    2.714756763
  431 TYR   CG      4320    6.741956585   -0.239493870    2.726576260
  431 TYR   CD1     4321    6.708884679    8.234144732    2.853200098
  431 TYR   HD1     4322    6.728981287    8.297059972    2.939905766
  431 TYR   CD2     4323    6.708093832    8.211962876    2.610781043
  431 TYR   HD2     4324    6.755543750    8.228164435    2.514010050
  431 TYR   CE1     4325    6.640700045    8.115226679    2.876147601
  431 TYR   HE1     4326    6.628622264    8.069930093    2.974550979
  431 TYR   CE2     4327    6.630467286    8.098308946    2.630143891
  431 TYR   HE2     4328    6.610463761    8.035995011    2.542978974
  431 TYR   CZ      4329    6.598412546    8.054963707    2.758258263
  431 TYR   OH      4330    6.494184963    7.967793920    2.764077523
  431 TYR   HH      4331    6.465709194    7.960799444    2.668477275
  431 TYR   C       4332    6.807817205    0.134762812    2.794319934
  431 TYR   O       4333    6.885385035    0.142029408    2.889500215
  432 GLY   N       4334    6.798802225    0.237651961    2.710514548
  432 GLY   H       4335    6.764783986    0.216190310    2.618960945
  432 GLY   CA      4336    6.860130968    0.369850005    2.729720609
  432 GLY   C       4337    7.013098220    0.371058896    2.731758069
  432 GLY   O       4338    7.076657454    0.306039793    2.648933542
  433 LYSH  N       4339    7.062222015    0.461155800    2.816364401
  433 LYSH  H       4340    7.002819887    0.512425726    2.878345449
  433 LYSH  CA      4341    7.207098386    0.485914043    2.813937319
  433 LYSH  CB      4342    7.232249046    0.585597638    2.927246489
  433 LYSH  CG      4343    7.211839037    0.725687221    2.869216681
  433 LYSH  CD      4344    7.169129970    0.813999375    2.986618050
  433 LYSH  CE      4345    7.131351807    0.959806661    2.959751309
  433 LYSH  NZ      4346    7.103383120    1.038868173    3.080477954
  433 LYSH  HZ1     4347    7.188326831    1.040364524    3.133225599
  433 LYSH  HZ2     4348    7.033662490    0.995227442    3.137350015
  433 LYSH  HZ3     4349    7.078469154    1.129407547    3.046092595
  433 LYSH  C       4350    7.307496042    0.371008688    2.825155354
  433 LYSH  O       4351    7.426230345    0.397056148    2.806307780
  434 THR   N       4352    7.275665059    0.255842479    2.883589626
  434 THR   H       4353    7.212610590    0.265126383    2.960657759
  434 THR   CA      4354    7.374252664    0.147148450    2.892243199
  434 THR   CB      4355    7.370593813    0.066198983    3.022035619
  434 THR   OG1     4356    7.233599889    0.027407096    3.035363232
  434 THR   HG1     4357    7.182726887    0.109995876    3.059672377
  434 THR   CG2     4358    7.416343101    0.133254934    3.151724761
  434 THR   C       4359    7.379273138    0.044245076    2.779113228
  434 THR   O       4360    7.483135334   -0.021290897    2.772291430
  435 LEU   N       4361    7.297966961    0.064841321    2.675883480
  435 LEU   H       4362    7.232467457    0.140263991    2.671222704
  435 LEU   CA      4363    7.293463122    8.495235284    2.559802350
  435 LEU   CB      4364    7.164687528    8.412644760    2.562357654
  435 LEU   CG      4365    7.169948715    8.305184483    2.453590052
  435 LEU   CD1     4366    7.273703074    8.199179216    2.491095986
  435 LEU   CD2     4367    7.032896026    8.237255379    2.450897308
  435 LEU   C       4368    7.297488848    0.070040090    2.440142149
  435 LEU   O       4369    7.209118992    0.151387480    2.413626616
  436 PHE   N       4370    7.406287628    0.068106282    2.363670479
  436 PHE   H       4371    7.486938347    0.010534428    2.377145739
  436 PHE   CA      4372    7.418415936    0.147615657    2.240614009
  436 PHE   CB      4373    7.550558696    0.224575914    2.245733643
  436 PHE   CG      4374    7.561793095    0.327921403    2.133473802
  436 PHE   CD1     4375    7.626583282    0.295944499    2.014727139
  436 PHE   HD1     4376    7.648967537    0.191622916    1.992399051
  436 PHE   CD2     4377    7.521717477    0.458946052    2.156891539
  436 PHE   HD2     4378    7.502816073    0.491403058    2.259218825
  436 PHE   CE1     4379    7.655518571    0.394597413    1.921186720
  436 PHE   HE1     4380    7.741170848    0.387361124    1.854176898
  436 PHE   CE2     4381    7.542889583    0.559391631    2.063193188
  436 PHE   HE2     4382    7.511896625    0.662148507    2.082202394
  436 PHE   CZ      4383    7.614151678    0.524323030    1.949130617
  436 PHE   HZ      4384    7.624159827    0.595877338    1.867523601
  436 PHE   C       4385    7.403579092    0.062855590    2.114105614
  436 PHE   O       4386    7.470364143   -0.040437468    2.112828546
  437 VAL   N       4387    7.334043605    0.107889476    2.010053379
  437 VAL   H       4388    7.293027054    0.198663149    2.001176460
  437 VAL   CA      4389    7.309799228    0.029844627    1.887854092
  437 VAL   CB      4390    7.160390370    0.015359622    1.858190642
  437 VAL   CG1     4391    7.137776271   -0.087642263    1.747339435
  437 VAL   CG2     4392    7.078573265   -0.018066464    1.983091881
  437 VAL   C       4393    7.373504749    0.098539950    1.766883960
  437 VAL   O       4394    7.363857207    0.221021538    1.760941954
  438 ALA   N       4395    7.425272633    0.017059792    1.675383325
  438 ALA   H       4396    7.447032245   -0.077784669    1.698425710
  438 ALA   CA      4397    7.469453229    0.063406922    1.543058632
  438 ALA   CB      4398    7.620515728    0.087646338    1.545189578
  438 ALA   C       4399    7.424068773    8.493425311    1.428300612
  438 ALA   O       4400    7.437135000    8.371428846    1.437041750
  439 THR   N       4401    7.362204976    0.040295464    1.331726236
  439 THR   H       4402    7.336703377    0.135854592    1.346519315
  439 THR   CA      4403    7.321058886    8.513148792    1.198869549
  439 THR   CB      4404    7.219031047    8.399689640    1.210099859
  439 THR   OG1     4405    7.196944921    8.326799185    1.089062223
  439 THR   HG1     4406    7.279100322    8.272012167    1.073289525
  439 THR   CG2     4407    7.091105239    8.452587266    1.275266399
  439 THR   C       4408    7.271071038    0.109239219    1.113277766
  439 THR   O       4409    7.259151514    0.224080496    1.155679411
  440 GLY   N       4410    7.249465911    0.069993234    0.988054487
  440 GLY   H       4411    7.244730025   -0.016648997    0.938349356
  440 GLY   CA      4412    7.208581893    0.161504448    0.880503681
  440 GLY   C       4413    7.317249820    0.181593211    0.774679585
  440 GLY   O       4414    7.292972579    0.272132614    0.695035156
  441 GLY   N       4415    7.407785539    0.085919028    0.756247594
  441 GLY   H       4416    7.412817167   -0.001330017    0.804864006
  441 GLY   CA      4417    7.519056372    0.095252523    0.660630153
  441 GLY   C       4418    7.480687843    0.123312629    0.515187041
  441 GLY   O       4419    7.555788986    0.195157803    0.449392047
  442 CYSH  N       4420    7.378013790    0.055155071    0.465159693
  442 CYSH  H       4421    7.335909498   -0.009614541    0.528671360
  442 CYSH  CA      4422    7.312437721    0.069218883    0.334335170
  442 CYSH  CB      4423    7.203921637    0.176428387    0.346202446
  442 CYSH  SG      4424    7.102651162    0.184349463    0.193967580
  442 CYSH  HG      4425    6.992150138    0.139455452    0.252813808
  442 CYSH  C       4426    7.412777451    0.077335584    0.219106879
  442 CYSH  O       4427    7.517308057    0.014919689    0.236648166
  443 ASP   N       4428    7.393990176    0.160713428    0.117199992
  443 ASP   H       4429    7.300573527    0.193088301    0.102149814
  443 ASP   CA      4430    7.496958902    0.180331003    0.014139893
  443 ASP   CB      4431    7.434829283    0.209962808   11.194468365
  443 ASP   CG      4432    7.351905291    0.338534577   11.194948174
  443 ASP   OD1     4433    7.231034144    0.332096602   11.226150224
  443 ASP   OD2     4434    7.399865285    0.443944620   11.147934345
  443 ASP   C       4435    7.608130957    0.281944819    0.041121398
  443 ASP   O       4436    7.701078198    0.306048075   -0.035754488
  444 HISB  N       4437    7.607877898    0.338695393    0.161412382
  444 HISB  H       4438    7.550842566    0.302136348    0.234979413
  444 HISB  CA      4439    7.696282718    0.447642109    0.205305634
  444 HISB  CB      4440    7.600613138    0.562528447    0.237838692
  444 HISB  CG      4441    7.497395037    0.542682426    0.349023650
  444 HISB  ND1     4442    7.366451874    0.526563686    0.332113706
  444 HISB  CD2     4443    7.517059933    0.530989722    0.480052238
  444 HISB  HD2     4444    7.609801472    0.545838591    0.535364056
  444 HISB  CE1     4445    7.306182106    0.511747597    0.449758685
  444 HISB  HE1     4446    7.198675481    0.519547738    0.465956378
  444 HISB  NE2     4447    7.400939148    0.515484413    0.543016515
  444 HISB  HE2     4448    7.382808012    0.517847230    0.641334276
  444 HISB  C       4449    0.008574452    0.436363914    0.315595420
  444 HISB  O       4450    0.102547277    0.515519503    0.321536924
  445 ALA   N       4451    0.008417006    0.332010004    0.398073060
  445 ALA   H       4452   -0.066868870    0.266283565    0.394349710
  445 ALA   CA      4453    0.096363169    0.315036839    0.514638594
  445 ALA   CB      4454    0.071990880    0.183198227    0.588357988
  445 ALA   C       4455    0.246728590    0.317050920    0.486400904
  445 ALA   O       4456    0.319182620    0.377160941    0.565566223
  446 PHE   N       4457    0.295862245    0.257439732    0.378136321
  446 PHE   H       4458    0.241065298    0.187255738    0.332615980
  446 PHE   CA      4459    0.437954585    0.268731658    0.342147044
  446 PHE   CB      4460    0.469819691    0.181163842    0.220798780
  446 PHE   CG      4461    0.534470155    0.050735560    0.267889734
  446 PHE   CD1     4462    0.669998538    0.044113390    0.298038669
  446 PHE   HD1     4463    0.741485954    0.121726604    0.270729504
  446 PHE   CD2     4464    0.453050150    8.462751501    0.298333818
  446 PHE   HD2     4465    0.347387478    8.459726074    0.271741705
  446 PHE   CE1     4466    0.721063127    8.456648881    0.369191580
  446 PHE   HE1     4467    0.827388899    8.449739497    0.392194846
  446 PHE   CE2     4468    0.502352924    8.351310867    0.365211388
  446 PHE   HE2     4469    0.429992965    8.269828010    0.367550368
  446 PHE   CZ      4470    0.636955239    8.350308872    0.399888327
  446 PHE   HZ      4471    0.677056546    8.266147099    0.456364605
  446 PHE   C       4472    0.492659933    0.408587730    0.312883079
  446 PHE   O       4473    0.610779076    0.439652539    0.327531756
  447 LYSH  N       4474    0.403072915    0.497687152    0.271327485
  447 LYSH  H       4475    0.312668245    0.469581829    0.239100591
  447 LYSH  CA      4476    0.437231575    0.639965508    0.257158976
  447 LYSH  CB      4477    0.321668811    0.725046196    0.204099606
  447 LYSH  CG      4478    0.261489561    0.665128171    0.076822390
  447 LYSH  CD      4479    0.150148024    0.741513470    0.004870144
  447 LYSH  CE      4480    0.105207356    0.659274390   11.200898116
  447 LYSH  NZ      4481    0.008340904    0.722160000   11.109947472
  447 LYSH  HZ1     4482    0.058410359    0.778616588   11.044328372
  447 LYSH  HZ2     4483   -0.051007973    0.784825387   11.160452564
  447 LYSH  HZ3     4484   -0.048287313    0.653415369   11.064479677
  447 LYSH  C       4485    0.473115108    0.693530518    0.395921934
  447 LYSH  O       4486    0.591077036    0.722369322    0.415503624
  448 PHE   N       4487    0.380231033    0.690667404    0.491078808
  448 PHE   H       4488    0.291875242    0.649533027    0.468661820
  448 PHE   CA      4489    0.387175491    0.722882548    0.634341076
  448 PHE   CB      4490    0.248922726    0.689973345    0.691037453
  448 PHE   CG      4491    0.147184233    0.796645524    0.650033778
  448 PHE   CD1     4492    0.122132232    0.902356286    0.736761122
  448 PHE   HD1     4493    0.193270272    0.912901291    0.818665242
  448 PHE   CD2     4494    0.063825433    0.787792544    0.539151509
  448 PHE   HD2     4495    0.081696144    0.706484155    0.468776908
  448 PHE   CE1     4496    0.021463118    0.995338027    0.713465914
  448 PHE   HE1     4497    0.016058029    1.088606789    0.769599975
  448 PHE   CE2     4498    7.754796014    0.879108181    0.515874044
  448 PHE   HE2     4499    7.707946019    0.875034124    0.417537347
  448 PHE   CZ      4500    7.733549795    0.987044259    0.600848662
  448 PHE   HZ      4501    7.657707910    1.063979494    0.586362076
  448 PHE   C       4502    0.491566751    0.651362957    0.720359225
  448 PHE   O       4503    0.518094076    0.709213715    0.825622091
  449 LEU   N       4504    0.523472243    0.525955885    0.689581438
  449 LEU   H       4505    0.474853208    0.477553520    0.616822266
  449 LEU   CA      4506    0.615280491    0.440771411    0.766563372
  449 LEU   CB      4507    0.669512455    0.326722137    0.680183731
  449 LEU   CG      4508    0.761777711    0.227238642    0.750886840
  449 LEU   CD1     4509    0.698665391    0.151647592    0.867992159
  449 LEU   CD2     4510    0.833744917    0.130722430    0.656466868
  449 LEU   C       4511    0.720407700    0.501535429    0.859672059
  449 LEU   O       4512    0.702460373    0.474044327    0.978215533
  450 PRO   N       4513    0.809964897    0.594225491    0.826840930
  450 PRO   CA      4514    0.903202640    0.649458130    0.926173041
  450 PRO   CB      4515    1.006201471    0.727818933    0.844560267
  450 PRO   CG      4516    0.994444561    0.682279532    0.698956093
  450 PRO   CD      4517    0.847363580    0.640618492    0.692451405
  450 PRO   C       4518    0.838626941    0.734299754    1.035902958
  450 PRO   O       4519    0.861254081    0.721334495    1.156116321
  451 ILE   N       4520    0.743237485    0.820996551    1.003121630
  451 ILE   H       4521    0.703556429    0.821285446    0.911327480
  451 ILE   CA      4522    0.681901695    0.917769765    1.095233775
  451 ILE   CB      4523    0.610233257    1.037920994    1.033264177
  451 ILE   CG1     4524    0.483276043    1.000189580    0.956649933
  451 ILE   CG2     4525    0.712324979    1.113240863    0.947742669
  451 ILE   CD      4526    0.395245301    1.119121838    0.917715325
  451 ILE   C       4527    0.588864055    0.867022749    1.205585526
  451 ILE   O       4528    0.576517426    0.927915792    1.311748947
  452 ILE   N       4529    0.520816221    0.753753059    1.190390172
  452 ILE   H       4530    0.516525728    0.707457925    1.101856251
  452 ILE   CA      4531    0.407896019    0.720639086    1.278488793
  452 ILE   CB      4532    0.327703011    0.601150852    1.226491475
  452 ILE   CG1     4533    0.297125115    0.621146161    1.077906432
  452 ILE   CG2     4534    0.217965096    0.561640252    1.325521272
  452 ILE   CD      4535    0.169409436    0.552034158    1.029689867
  452 ILE   C       4536    0.451702140    0.697438244    1.423244103
  452 ILE   O       4537    0.379380038    0.751859610    1.506530860
  453 GLY   N       4538    0.573016314    0.644931016    1.437934163
  453 GLY   H       4539    0.628935415    0.604951338    1.365304907
  453 GLY   CA      4540    0.634087214    0.616063274    1.568482523
  453 GLY   C       4541    0.639852965    0.736765043    1.662349262
  453 GLY   O       4542    0.556186307    0.734294579    1.752481665
  454 GLU   N       4543    0.711904303    0.840416200    1.620469996
  454 GLU   H       4544    0.778402420    0.829089096    1.546638386
  454 GLU   CA      4545    0.730437212    0.958125649    1.706563884
  454 GLU   CB      4546    0.831690330    1.047020117    1.634056425
  454 GLU   CG      4547    0.889774361    1.164106807    1.713590884
  454 GLU   CD      4548    0.995981642    1.245154025    1.639040414
  454 GLU   OE1     4549    1.095181498    1.185536159    1.591818077
  454 GLU   OE2     4550    1.001060885    1.369540747    1.650175709
  454 GLU   C       4551    0.601558206    1.037922143    1.727411018
  454 GLU   O       4552    0.574062084    1.075072512    1.841403606
  455 LYSH  N       4553    0.515963396    1.045525091    1.625892290
  455 LYSH  H       4554    0.540128231    1.022700665    1.531568889
  455 LYSH  CA      4555    0.383513371    1.108815415    1.633700253
  455 LYSH  CB      4556    0.318039714    1.115128288    1.495546540
  455 LYSH  CG      4557    0.398867751    1.204657790    1.401398247
  455 LYSH  CD      4558    0.449688405    1.343517324    1.440692822
  455 LYSH  CE      4559    0.514008973    1.402382932    1.314973812
  455 LYSH  NZ      4560    0.578173939    1.532581902    1.338209241
  455 LYSH  HZ1     4561    0.658846107    1.520477425    1.396050664
  455 LYSH  HZ2     4562    0.513093285    1.597576710    1.377435097
  455 LYSH  HZ3     4563    0.601450033    1.573274165    1.249885193
  455 LYSH  C       4564    0.293618464    1.049311829    1.742268209
  455 LYSH  O       4565    0.250980086    1.115963771    1.836445682
  456 THR   N       4566    0.275661818    0.918804523    1.723969088
  456 THR   H       4567    0.305104267    0.869833344    1.641897918
  456 THR   CA      4568    0.196678343    0.841195988    1.820651027
  456 THR   CB      4569    0.178111495    0.693193658    1.786582445
  456 THR   OG1     4570    0.303290963    0.641899142    1.740238346
  456 THR   HG1     4571    0.308346956    0.660766744    1.642164429
  456 THR   CG2     4572    0.054590247    0.678577117    1.697513682
  456 THR   C       4573    0.246327942    0.841878714    1.965372674
  456 THR   O       4574    0.169963125    0.896687873    2.044702516
  457 LEU   N       4575    0.375982293    0.821218576    1.986688169
  457 LEU   H       4576    0.433974693    0.781096363    1.915774682
  457 LEU   CA      4577    0.447512126    0.834958688    2.114356954
  457 LEU   CB      4578    0.590969584    0.782944306    2.103292916
  457 LEU   CG      4579    0.574291910    0.634975627    2.068168121
  457 LEU   CD1     4580    0.709899273    0.585098553    2.017852248
  457 LEU   CD2     4581    0.537811027    0.558317046    2.195434819
  457 LEU   C       4582    0.443823477    0.972581364    2.181103992
  457 LEU   O       4583    0.407255177    0.978459291    2.298398569
  458 ALA   N       4584    0.426679017    1.075533871    2.098666333
  458 ALA   H       4585    0.446905284    1.064071708    2.001396884
  458 ALA   CA      4586    0.396772441    1.213184271    2.140735471
  458 ALA   CB      4587    0.412678407    1.300949179    2.016414011
  458 ALA   C       4588    0.253857010    1.237396460    2.189725277
  458 ALA   O       4589    0.234668543    1.287732424    2.300305264
  459 LEU   N       4590    0.151792680    1.197250064    2.114492509
  459 LEU   H       4591    0.159487602    1.166450416    2.019661927
  459 LEU   CA      4592    0.011288059    1.203551856    2.157292463
  459 LEU   CB      4593   -0.074802412    1.147997359    2.043658416
  459 LEU   CG      4594    7.722123729    1.217595711    1.907457670
  459 LEU   CD1     4595    7.686724716    1.130679084    1.786622334
  459 LEU   CD2     4596    7.623248959    1.334106175    1.915133043
  459 LEU   C       4597    7.776560253    1.115847738    2.279529252
  459 LEU   O       4598    7.697556419    1.157132022    2.364287119
  460 ILE   N       4599    0.054354613    1.003785288    2.289422733
  460 ILE   H       4600    0.085480708    0.947748804    2.212665213
  460 ILE   CA      4601    0.042516681    0.924446666    2.412617976
  460 ILE   CB      4602    0.111290819    0.789255600    2.392561343
  460 ILE   CG1     4603    0.039165169    0.717058279    2.278559636
  460 ILE   CG2     4604    0.123928592    0.704671957    2.519430004
  460 ILE   CD      4605    0.124790987    0.597020893    2.237703917
  460 ILE   C       4606    0.094935352    0.989401717    2.540856249
  460 ILE   O       4607    0.021421965    0.998327237    2.639070431
  461 LEU   N       4608    0.201149270    1.068339123    2.527533925
  461 LEU   H       4609    0.258663441    1.066337065    2.445745798
  461 LEU   CA      4610    0.259234903    1.154669718    2.631378672
  461 LEU   CB      4611    0.403098700    1.194507083    2.597820496
  461 LEU   CG      4612    0.500873779    1.077722917    2.583360748
  461 LEU   CD1     4613    0.642319688    1.135999192    2.581575511
  461 LEU   CD2     4614    0.483684404    0.978038061    2.698148533
  461 LEU   C       4615    0.164227453    1.271516908    2.658380413
  461 LEU   O       4616    0.127624975    1.289249937    2.774473615
  462 ARG   N       4617    0.112952102    1.340250858    2.556702437
  462 ARG   H       4618    0.157089676    1.331302919    2.467417979
  462 ARG   CA      4619    0.010188659    1.444622548    2.569258319
  462 ARG   CB      4620   -0.022891562    1.500440065    2.430692520
  462 ARG   CG      4621   -0.130151543    1.609224390    2.439195191
  462 ARG   CD      4622    7.614903143    1.664365735    2.304835203
  462 ARG   NE      4623    7.520739700    1.776819392    2.314460251
  462 ARG   HE      4624    7.564377706    1.866360529    2.305627709
  462 ARG   CZ      4625    7.386986543    1.772003993    2.320748234
  462 ARG   NH1     4626    7.321884266    1.656388181    2.302061451
  462 ARG   HH11    4627    7.223130733    1.651907968    2.317105485
  462 ARG   HH12    4628    7.377954057    1.574951414    2.287126055
  462 ARG   NH2     4629    7.323983066    1.876014938    2.377034195
  462 ARG   HH21    4630    7.228684430    1.880486149    2.406984407
  462 ARG   HH22    4631    7.381624397    1.944942756    2.420915706
  462 ARG   C       4632    7.679848548    1.409088271    2.652319424
  462 ARG   O       4633    7.668397781    1.467033368    2.760215729
  463 ASN   N       4634    7.621790179    1.292772862    2.624217057
  463 ASN   H       4635    7.660936913    1.229653622    2.557246229
  463 ASN   CA      4636    7.513801985    1.242376192    2.710293704
  463 ASN   CB      4637    7.398705762    1.174950854    2.635379171
  463 ASN   CG      4638    7.429736736    1.031978555    2.590626509
  463 ASN   OD1     4639    7.535615278    0.982547298    2.552219021
  463 ASN   ND2     4640    7.323135397    0.952488769    2.592530938
  463 ASN   HD21    4641    7.335901395    0.853479902    2.586831343
  463 ASN   HD22    4642    7.232434938    0.984796200    2.565552055
  463 ASN   C       4643    7.537454782    1.172849369    2.844524507
  463 ASN   O       4644    7.473039088    1.209266237    2.942782005
  464 ARG   N       4645    7.634228891    1.081690553    2.840827290
  464 ARG   H       4646    7.680745704    1.055009585    2.756417574
  464 ARG   CA      4647    7.688086347    1.017881549    2.961819226
  464 ARG   CB      4648    7.742631825    0.876032458    2.944119299
  464 ARG   CG      4649    7.628137027    0.779711706    2.912150187
  464 ARG   CD      4650    7.671831245    0.633774885    2.926287706
  464 ARG   NE      4651    7.690775185    0.599532364    3.067977799
  464 ARG   HE      4652    7.711257479    0.678199976    3.126201287
  464 ARG   CZ      4653    7.694802296    0.472939274    3.111704479
  464 ARG   NH1     4654    7.668164068    0.368870090    3.031605549
  464 ARG   HH11    4655    7.686605774    0.276522455    3.065232490
  464 ARG   HH12    4656    7.612794066    0.378799442    2.948935465
  464 ARG   NH2     4657    7.741426495    0.447348895    3.234687037
  464 ARG   HH21    4658    7.752688819    0.352594805    3.264599051
  464 ARG   HH22    4659    7.779370496    0.518363684    3.293984598
  464 ARG   C       4660    7.779950321    1.098539358    3.053836051
  464 ARG   O       4661    7.826539094    1.042681347    3.153031624
  465 GLY   N       4662    0.016001664    1.224182361    3.021385749
  465 GLY   H       4663   -0.012753551    1.278522445    2.942513981
  465 GLY   CA      4664    0.107126652    1.303926861    3.104732900
  465 GLY   C       4665    0.078690425    1.454202286    3.100555267
  465 GLY   O       4666   -0.014402728    1.497405497    3.032740956
  466 ASP   N       4667    0.143955159    1.533972865    3.184628467
  466 ASP   H       4668    0.223448520    1.516062087    3.242610003
  466 ASP   CA      4669    0.114014728    1.677406610    3.196423602
  466 ASP   CB      4670    0.069143717    1.708741754    3.339306395
  466 ASP   CG      4671   -0.023251770    1.829748486    3.354417788
  466 ASP   OD1     4672    0.027640805    1.941722873    3.376700635
  466 ASP   OD2     4673   -0.146472628    1.808953659    3.351379791
  466 ASP   C       4674    0.222847536    1.772624380    3.146407467
  466 ASP   O       4675    0.335361744    1.733358565    3.115929280
  467 SER   N       4676    0.193174240    1.902001950    3.154865156
  467 SER   H       4677    0.113579199    1.923590167    3.211436743
  467 SER   CA      4678    0.271297460    2.012462202    3.097357331
  467 SER   CB      4679    0.203495905    2.148460660    3.115240554
  467 SER   OG      4680    0.209438823    2.218769174    3.239620115
  467 SER   HG      4681    0.116846177    2.228869684    3.276013691
  467 SER   C       4682    0.423458670    2.007548373    3.112684277
  467 SER   O       4683    0.489491478    2.028217506    3.010985540
  468 ALA   N       4684    0.485835405    1.956434740    3.218451515
  468 ALA   H       4685    0.441116979    1.950530331    3.307708988
  468 ALA   CA      4686    0.629444586    1.928523576    3.232853764
  468 ALA   CB      4687    0.650626653    1.872639404    3.373708066
  468 ALA   C       4688    0.700911252    1.833381880    3.136680226
  468 ALA   O       4689    0.822866856    1.845280517    3.125863436
  469 VAL   N       4690    0.629969018    1.760259689    3.051168982
  469 VAL   H       4691    0.531096073    1.752980600    3.064248026
  469 VAL   CA      4692    0.687695688    1.674330514    2.946790408
  469 VAL   CB      4693    0.583122415    1.572613245    2.900673176
  469 VAL   CG1     4694    0.649332589    1.463834889    2.815863678
  469 VAL   CG2     4695    0.519125094    1.496659610    3.017070203
  469 VAL   C       4696    0.731638263    1.750002941    2.821272967
  469 VAL   O       4697    0.669260097    1.848230964    2.781394850
  470 SER   N       4698    0.844417896    1.707484921    2.765043020
  470 SER   H       4699    0.883113271    1.618537388    2.789367552
  470 SER   CA      4700    0.895424493    1.759808848    2.637486656
  470 SER   CB      4701    1.047741937    1.752714904    2.624755313
  470 SER   OG      4702    1.090178371    1.816760854    2.504145412
  470 SER   HG      4703    1.125986342    1.906931824    2.528371595
  470 SER   C       4704    0.846084501    1.674996539    2.520084011
  470 SER   O       4705    0.897400364    1.569515561    2.483041014
  471 LEU   N       4706    0.734610843    1.726294920    2.468759157
  471 LEU   H       4707    0.696079587    1.811740096    2.503606947
  471 LEU   CA      4708    0.670954496    1.674526913    2.346780199
  471 LEU   CB      4709    0.529838360    1.729678188    2.325539042
  471 LEU   CG      4710    0.452947630    1.663269372    2.439924011
  471 LEU   CD1     4711    0.325593581    1.742235639    2.470797972
  471 LEU   CD2     4712    0.411368130    1.519016780    2.410409448
  471 LEU   C       4713    0.749359095    1.693424595    2.216763360
  471 LEU   O       4714    0.807165978    1.799873105    2.195386897
  472 PRO   N       4715    0.736998013    1.600597498    2.122322940
  472 PRO   CA      4716    0.785002094    1.610929416    1.983773612
  472 PRO   CB      4717    0.763969990    1.469088818    1.930415477
  472 PRO   CG      4718    0.793643226    1.378250103    2.049900211
  472 PRO   CD      4719    0.728932922    1.459375126    2.162322764
  472 PRO   C       4720    0.710884881    1.712612041    1.896733036
  472 PRO   O       4721    0.601119040    1.758268610    1.928268722
  473 ALA   N       4722    0.789286154    1.752482871    1.796984980
  473 ALA   H       4723    0.881091201    1.714386728    1.786011298
  473 ALA   CA      4724    0.751631557    1.864783906    1.709906753
  473 ALA   CB      4725    0.877036656    1.930990273    1.652469471
  473 ALA   C       4726    0.656259462    1.821637350    1.598336581
  473 ALA   O       4727    0.665335237    1.711244811    1.544835716
  474 GLY   N       4728    0.556361951    1.905784242    1.573264387
  474 GLY   H       4729    0.535580719    1.983226873    1.633033143
  474 GLY   CA      4730    0.468330803    1.890540283    1.456532900
  474 GLY   C       4731    0.465072752    2.015794603    1.368709372
  474 GLY   O       4732    0.395735934    2.110762955    1.404812387
  475 VAL   N       4733    0.546565029    2.015998887    1.263600833
  475 VAL   H       4734    0.618484593    1.947227910    1.253663178
  475 VAL   CA      4735    0.551557525    2.127942484    1.168441924
  475 VAL   CB      4736    0.693577865    2.147956778    1.115189116
  475 VAL   CG1     4737    0.707395509    2.283039945    1.044688221
  475 VAL   CG2     4738    0.794067082    2.144871225    1.230512995
  475 VAL   C       4739    0.462561113    2.092490931    1.049137954
  475 VAL   O       4740    0.499483404    2.034264628    0.947272436
  476 GLU   N       4741    0.334965896    2.124326281    1.069007413
  476 GLU   H       4742    0.309879277    2.170684732    1.153995595
  476 GLU   CA      4743    0.223684941    2.118589741    0.973116542
  476 GLU   CB      4744    0.243936313    2.226483932    0.866529240
  476 GLU   CG      4745    0.134045882    2.251186982    0.762979272
  476 GLU   CD      4746    0.012166662    2.324860996    0.818884082
  476 GLU   OE1     4747   -0.090149692    2.259571322    0.848736497
  476 GLU   OE2     4748    0.012088878    2.448177837    0.798443893
  476 GLU   C       4749    0.184559768    1.983539959    0.912787821
  476 GLU   O       4750    0.232172951    1.941214872    0.807558632
  477 PRO   N       4751    0.076464970    1.931283711    0.970023850
  477 PRO   CA      4752    0.006853048    1.973833301    1.092311692
  477 PRO   CB      4753   -0.137968290    1.934317151    1.062747884
  477 PRO   CG      4754    7.678892505    1.794403973    1.005549029
  477 PRO   CD      4755    7.800342774    1.814064350    0.914594723
  477 PRO   C       4756    0.053496120    1.926642769    1.230186175
  477 PRO   O       4757    0.133022168    1.833560121    1.242064543
  478 SER   N       4758    0.001909507    1.987642159    1.336519520
  478 SER   H       4759   -0.082101923    2.034456512    1.309126141
  478 SER   CA      4760    0.038177741    1.978200878    1.478676169
  478 SER   CB      4761    7.779370459    2.104062000    1.548463417
  478 SER   OG      4762    7.636448498    2.104213117    1.543761517
  478 SER   HG      4763    7.605142371    2.134844321    1.453861081
  478 SER   C       4764    7.759693749    1.862569139    1.548742801
  478 SER   O       4765    7.655590740    1.822385421    1.496995975
  479 LEU   N       4766    0.015469681    1.819659227    1.664734455
  479 LEU   H       4767    0.092390148    1.858871207    1.715188057
  479 LEU   CA      4768    7.743105765    1.713110467    1.741957218
  479 LEU   CB      4769    7.813934539    1.678182423    1.873003574
  479 LEU   CG      4770    0.162130882    1.625920003    1.846529614
  479 LEU   CD1     4771    0.240449658    1.629331454    1.977919518
  479 LEU   CD2     4772    0.165551391    1.490326250    1.775712168
  479 LEU   C       4773    7.592742532    1.716540951    1.770066903
  479 LEU   O       4774    7.529567680    1.612620508    1.751643550
  480 GLU   N       4775    7.542457629    1.838128073    1.789479017
  480 GLU   H       4776    7.602355356    1.916855589    1.804134945
  480 GLU   CA      4777    7.398874267    1.856712737    1.814964819
  480 GLU   CB      4778    7.378257932    1.995724200    1.875489196
  480 GLU   CG      4779    7.475374185    2.022501863    1.990641931
  480 GLU   CD      4780    7.591410847    2.118979825    1.965371011
  480 GLU   OE1     4781    7.588924148    2.233548999    2.015318498
  480 GLU   OE2     4782    7.683836105    2.066197659    1.899823585
  480 GLU   C       4783    7.313299963    1.839676598    1.689273614
  480 GLU   O       4784    7.215481649    1.765566331    1.680952373
  481 GLU   N       4785    7.373399253    1.879779820    1.577604925
  481 GLU   H       4786    7.465264504    1.919122485    1.581395713
  481 GLU   CA      4787    7.323815811    1.848744482    1.442745430
  481 GLU   CB      4788    7.395311596    1.934291138    1.337956332
  481 GLU   CG      4789    7.374751407    2.083798042    1.363183051
  481 GLU   CD      4790    7.455157047    2.180701591    1.276267056
  481 GLU   OE1     4791    7.575797804    2.192278695    1.306871373
  481 GLU   OE2     4792    7.392128793    2.263592930    1.207101775
  481 GLU   C       4793    7.338758440    1.700051637    1.409928482
  481 GLU   O       4794    7.252010363    1.637159859    1.349518351
  482 LEU   N       4795    7.449401107    1.637858072    1.449684518
  482 LEU   H       4796    7.525649641    1.690873761    1.486797269
  482 LEU   CA      4797    7.460458545    1.492314620    1.432197513
  482 LEU   CB      4798    7.600422562    1.433156533    1.450078944
  482 LEU   CG      4799    7.701952733    1.475347327    1.343682116
  482 LEU   CD1     4800    7.846763842    1.445575527    1.383066530
  482 LEU   CD2     4801    7.677366948    1.416686019    1.204530524
  482 LEU   C       4802    7.370062024    1.402099794    1.516450288
  482 LEU   O       4803    7.308957338    1.318762484    1.449721966
  483 SER   N       4804    7.350445110    1.446226937    1.640376414
  483 SER   H       4805    7.414841751    1.504697900    1.689724668
  483 SER   CA      4806    7.248382586    1.390857890    1.730531955
  483 SER   CB      4807    7.233683709    1.477264875    1.855948305
  483 SER   OG      4808    7.151511782    1.418028082    1.956881848
  483 SER   HG      4809    7.203014229    1.339208609    1.990576743
  483 SER   C       4810    7.109839139    1.392278643    1.665644036
  483 SER   O       4811    7.031367639    1.298077371    1.675545597
  484 GLU   N       4812    7.075734625    1.504598316    1.603114018
  484 GLU   H       4813    7.141934818    1.579078859    1.611437196
  484 GLU   CA      4814    6.954173680    1.519056686    1.521714060
  484 GLU   CB      4815    6.939828867    1.666666168    1.484047026
  484 GLU   CG      4816    6.907868657    1.756901846    1.603416561
  484 GLU   CD      4817    6.874003089    1.896804889    1.551603318
  484 GLU   OE1     4818    6.888310952    2.003384333    1.615328932
  484 GLU   OE2     4819    6.803338493    1.892128881    1.448602804
  484 GLU   C       4820    6.935894724    1.429408131    1.399070693
  484 GLU   O       4821    6.820590795    1.388778918    1.385444481
  485 LEU   N       4822    7.036196190    1.429535520    1.311715934
  485 LEU   H       4823    7.115008348    1.490519380    1.320053647
  485 LEU   CA      4824    7.048361710    1.337627485    1.197620787
  485 LEU   CB      4825    7.168817246    1.386081759    1.116674175
  485 LEU   CG      4826    7.127235014    1.501083763    1.024721950
  485 LEU   CD1     4827    7.246602575    1.543233776    0.938811521
  485 LEU   CD2     4828    7.015813868    1.458729952    0.928810318
  485 LEU   C       4829    7.052666222    1.187399267    1.226326477
  485 LEU   O       4830    6.964436284    1.115346040    1.179929607
  486 TRP   N       4831    7.144603151    1.146161119    1.313152774
  486 TRP   H       4832    7.212262466    1.203046191    1.359927730
  486 TRP   CA      4833    7.155126682    1.007427038    1.360624590
  486 TRP   CB      4834    7.302112865    0.965352386    1.354712692
  486 TRP   CG      4835    7.374199220    1.010450093    1.227513730
  486 TRP   CD1     4836    7.327643611    1.016502525    1.103068977
  486 TRP   HD1     4837    7.223850136    1.001640254    1.073252375
  486 TRP   CD2     4838    7.505903609    1.053517500    1.216502500
  486 TRP   NE1     4839    7.419371468    1.057617424    1.015978920
  486 TRP   HE1     4840    7.397621311    1.074945020    0.919913450
  486 TRP   CE2     4841    7.533230332    1.076292994    1.082145674
  486 TRP   CE3     4842    7.610794641    1.057956750    1.307601219
  486 TRP   HE3     4843    7.592593600    1.028888080    1.411053294
  486 TRP   CZ2     4844    7.662331757    1.104248945    1.038877934
  486 TRP   HZ2     4845    7.677175023    1.153843610    0.942950692
  486 TRP   CZ3     4846    7.741090677    1.087605839    1.269365087
  486 TRP   HZ3     4847    7.822138794    1.073015041    1.340773743
  486 TRP   CH2     4848    7.763306596    1.111078895    1.134176007
  486 TRP   HH2     4849    7.863734887    1.142780739    1.106068433
  486 TRP   C       4850    7.094626362    0.968911394    1.495778643
  486 TRP   O       4851    7.145044255    1.002203027    1.602916657
  487 ARG   N       4852    6.999865356    0.877364408    1.477582845
  487 ARG   H       4853    6.985921596    0.821390062    1.395888531
  487 ARG   CA      4854    6.914423862    0.828192068    1.586637511
  487 ARG   CB      4855    6.822520201    0.935847411    1.644731721
  487 ARG   CG      4856    6.754952528    1.027630976    1.542663968
  487 ARG   CD      4857    6.689900381    1.146892145    1.613017140
  487 ARG   NE      4858    6.635174914    1.238900301    1.512288451
  487 ARG   HE      4859    6.702792928    1.301529914    1.473510065
  487 ARG   CZ      4860    6.506224907    1.248404551    1.477126716
  487 ARG   NH1     4861    6.409896364    1.180463754    1.540850164
  487 ARG   HH11    4862    6.312240779    1.191739052    1.522537122
  487 ARG   HH12    4863    6.436025016    1.116122352    1.612799978
  487 ARG   NH2     4864    6.475688362    1.309393663    1.361796314
  487 ARG   HH21    4865    6.382440820    1.300471864    1.326808843
  487 ARG   HH22    4866    6.542448767    1.352599139    1.301174077
  487 ARG   C       4867    6.818244083    0.715350321    1.548893543
  487 ARG   O       4868    6.797151323    0.690232384    1.430348017
  488 PHE   N       4869    6.759725867    0.654210892    1.651494407
  488 PHE   H       4870    6.783904125    0.680619115    1.744867881
  488 PHE   CA      4871    6.663242282    0.543420731    1.646193887
  488 PHE   CB      4872    6.631703674    0.513192799    1.792836100
  488 PHE   CG      4873    6.693765772    0.376147208    1.820685271
  488 PHE   CD1     4874    6.608908388    0.266446522    1.811585495
  488 PHE   HD1     4875    6.506216165    0.281505505    1.778323461
  488 PHE   CD2     4876    6.817671734    0.366314823    1.882896827
  488 PHE   HD2     4877    6.883156746    0.453266958    1.877368190
  488 PHE   CE1     4878    6.648029749    0.143671053    1.863676499
  488 PHE   HE1     4879    6.583195040    0.056318089    1.856987214
  488 PHE   CE2     4880    6.860726508    0.243078469    1.930623202
  488 PHE   HE2     4881    6.947421156    0.233174638    1.995934702
  488 PHE   CZ      4882    6.775430124    0.134008696    1.918390677
  488 PHE   HZ      4883    6.806267397    0.038921323    1.961825821
  488 PHE   C       4884    6.533713990    0.572535889    1.570126234
  488 PHE   O       4885    6.461556381    0.666164797    1.604143714
  489 PRO   N       4886    6.494457362    0.483723183    1.479233676
  489 PRO   CA      4887    6.373673471    0.503656231    1.397853593
  489 PRO   CB      4888    6.375778220    0.389884374    1.295569099
  489 PRO   CG      4889    6.439532048    0.273694432    1.372029193
  489 PRO   CD      4890    6.539598997    0.344711317    1.463418379
  489 PRO   C       4891    6.237948344    0.526098516    1.464827412
  489 PRO   O       4892    6.206442661    0.462916203    1.565560209
  490 VAL   N       4893    6.149531061    0.585673327    1.385300506
  490 VAL   H       4894    6.158607157    0.570069841    1.286934095
  490 VAL   CA      4895    6.021552082    0.643687993    1.428505183
  490 VAL   CB      4896    5.951884340    0.710589593    1.309842406
  490 VAL   CG1     4897    5.820196293    0.774421859    1.354514275
  490 VAL   CG2     4898    6.040752028    0.823958313    1.258270813
  490 VAL   C       4899    5.934409343    0.547712767    1.509787119
  490 VAL   O       4900    5.911817722    0.575764062    1.627401692
  491 GLU   N       4901    5.898146221    0.433702297    1.451670037
  491 GLU   H       4902    5.930859047    0.397163990    1.364522308
  491 GLU   CA      4903    5.811447971    0.335372316    1.518199970
  491 GLU   CB      4904    5.783915842    0.212466671    1.431330703
  491 GLU   CG      4905    5.680044858    0.237843731    1.321876303
  491 GLU   CD      4906    5.607214491    0.118030993    1.260659102
  491 GLU   OE1     4907    5.521592889    0.055477459    1.326847043
  491 GLU   OE2     4908    5.633479044    0.087883886    1.142229114
  491 GLU   C       4909    5.867657396    0.285379495    1.651441144
  491 GLU   O       4910    5.786471528    0.240305302    1.732110237
  492 LEU   N       4911    5.996874156    0.294728967    1.681564786
  492 LEU   H       4912    6.066393014    0.348140428    1.633453358
  492 LEU   CA      4913    6.048839668    0.256563311    1.813675083
  492 LEU   CB      4914    6.176035258    0.171989602    1.804642126
  492 LEU   CG      4915    6.158590847    0.024371709    1.768366736
  492 LEU   CD1     4916    6.061417847   -0.041811385    1.866274737
  492 LEU   CD2     4917    6.120306305   -0.006277532    1.623431811
  492 LEU   C       4918    6.059693677    0.360867446    1.925088019
  492 LEU   O       4919    6.063057711    0.318889241    2.040653458
  493 LEU   N       4920    6.052983243    0.486058487    1.880661579
  493 LEU   H       4921    6.048235978    0.536692047    1.794559250
  493 LEU   CA      4922    6.074686251    0.594985721    1.976965651
  493 LEU   CB      4923    6.044453103    0.731660619    1.915212250
  493 LEU   CG      4924    6.137749704    0.767597466    1.799391519
  493 LEU   CD1     4925    6.090375083    0.893705118    1.726836100
  493 LEU   CD2     4926    6.286248760    0.775119093    1.835465363
  493 LEU   C       4927    5.999996077    0.591175350    2.110441152
  493 LEU   O       4928    5.879506979    0.571666132    2.125710313
  494 GLN   N       4929    6.080529908    0.643379083    2.202516666
  494 GLN   H       4930    6.159225858    0.694500703    2.167949726
  494 GLN   CA      4931    6.040056085    0.656774436    2.343207700
  494 GLN   CB      4932    6.164391913    0.651386756    2.432229465
  494 GLN   CG      4933    6.258674347    0.771375389    2.421233904
  494 GLN   CD      4934    6.363453118    0.765677063    2.309888822
  494 GLN   OE1     4935    6.331125962    0.804006216    2.197584451
  494 GLN   NE2     4936    6.483602709    0.713849035    2.333623167
  494 GLN   HE21    4937    6.548359430    0.699393231    2.258806189
  494 GLN   HE22    4938    6.508303188    0.676647138    2.423098331
  494 GLN   C       4939    5.961518772    0.783585140    2.377315538
  494 GLN   O       4940    5.953660974    0.881280343    2.302989734
  495 ASP   N       4941    5.872658858    0.774071667    2.475822346
  495 ASP   H       4942    5.852174907    0.688081927    2.522596992
  495 ASP   CA      4943    5.809598622    0.883001216    2.551774010
  495 ASP   CB      4944    5.662737556    0.857662290    2.586407845
  495 ASP   CG      4945    5.571427522    0.875600407    2.464972709
  495 ASP   OD1     4946    5.515563131    0.774832174    2.416512771
  495 ASP   OD2     4947    5.557923149    0.988941869    2.414019843
  495 ASP   C       4948    5.885030059    0.927141913    2.677354527
  495 ASP   O1      4949    5.822593034    1.004558570    2.753091540
  495 ASP   O2      4950    5.993589741    0.868874765    2.698465461
  496 FADO  C9A     4951    7.770248994    8.280074942   11.211607536
  496 FADO  N10     4952    7.801292776    8.378460705   11.306238523
  496 FADO  C10     4953    0.057348563    8.503625490   11.267381571
  496 FADO  N1      4954    0.106701199    8.594529364   11.361714803
  496 FADO  C2      4955    0.165764512    0.194281910    0.004008537
  496 FADO  O2      4956    0.205368756    0.273156185    0.089677723
  496 FADO  N3      4957    0.174105038    0.221002537   11.183816960
  496 FADO  H3      4958    0.206087033    0.307659818   11.145495436
  496 FADO  C4      4959    0.117913685    0.134245124   11.089395046
  496 FADO  O4      4960    0.101951524    0.170137650   10.972847273
  496 FADO  C4X     4961    0.063983945    0.013395933   11.131883417
  496 FADO  N5      4962    0.024731527   -0.080567644   11.035817000
  496 FADO  C5X     4963   -0.011916237   -0.209387955   11.076557353
  496 FADO  C6      4964    7.752629680    8.218464628   10.976944533
  496 FADO  H6      4965    7.740999658    8.251632739   10.873771169
  496 FADO  C7      4966    7.702866563    8.094866398   11.016534311
  496 FADO  C7M     4967    7.662006643    7.993638250   10.909340872
  496 FADO  C8      4968    7.696728733    8.059895880   11.150918654
  496 FADO  C8M     4969    7.636045974    7.928088140   11.199379277
  496 FADO  C9      4970    7.734709925    8.150960655   11.248815003
  496 FADO  H9      4971    7.727921456    8.122830956   11.353896786
  496 FADO  C1'     4972    7.740597557    8.374620176    0.124164551
  496 FADO  C2'     4973    0.047607856    8.328293083    0.230139538
  496 FADO  O2'     4974    0.114406692    8.209323508    0.187293223
  496 FADO  HB      4975    0.154061315    8.192385118    0.277518773
  496 FADO  C3'     4976    7.762628406    8.311682256    0.360633104
  496 FADO  O3'     4977    7.695772533    8.429325694    0.406851195
  496 FADO  HG      4978    7.624871074    8.446030786    0.338339649
  496 FADO  C4'     4979    0.070844428    8.275926300    0.469510607
  496 FADO  O4'     4980    0.132922743    8.149968708    0.442496341
  496 FADO  HD      4981    0.151408866    8.112728032    0.533440828
  496 FADO  C5'     4982    0.012582527    8.266531405    0.610667181
  496 FADO  O5'     4983    0.106415237    8.200724672    0.696175445
  496 FADO  P       4984    0.071870600    8.153068196    0.846029618
  496 FADO  O3P     4985   -0.027157205    8.026231740    0.850730800
  496 FADO  O1P     4986    0.200302886    8.105333920    0.901942255
  496 FADO  O2P     4987   -0.010659171    8.258564353    0.908952122
  496 FADO  PA      4988    0.035709838    7.886657781    0.800855022
  496 FADO  O1A     4989    0.130036079    7.904342057    0.688204505
  496 FADO  O2A     4990   -0.082687653    7.803661202    0.769289589
  496 FADO  O5B     4991    0.108780628    7.816553746    0.926023974
  496 FADO  C5B     4992    0.036115127    7.715047455    0.996792961
  496 FADO  C4B     4993    0.089056500    7.661917176    1.129002729
  496 FADO  O4B     4994   -0.000888147    7.556875743    1.167368378
  496 FADO  C1B     4995    0.077411853    7.469977634    1.250495228
  496 FADO  N9A     4996    0.020111935    7.337975362    1.285135560
  496 FADO  C4A     4997   -0.049797201    7.306112174    1.393686452
  496 FADO  N3A     4998    7.735759220    7.363009463    1.514759759
  496 FADO  C2A     4999    7.650710002    7.321435007    1.606743542
  496 FADO  H2A     5000    7.672374746    7.351932672    1.709114969
  496 FADO  N1A     5001    7.577711494    7.214374283    1.581583064
  496 FADO  C6A     5002    7.584723033    7.146242527    1.466422530
  496 FADO  N6A     5003    7.493947964    7.050110327    1.452063803
  496 FADO  H61     5004    7.420250933    7.038612667    1.518665526
  496 FADO  H62     5005    7.528391836    6.973594345    1.397685902
  496 FADO  C5A     5006    7.673807887    7.188456401    1.368429213
  496 FADO  N7A     5007    7.714905799    7.146675721    1.249044385
  496 FADO  C8A     5008    7.799934624    7.236518236    1.200178559
  496 FADO  H8      5009    7.832231785    7.237050518    1.096065756
  496 FADO  C2B     5010    0.194737691    7.469869960    1.153859757
  496 FADO  O2B     5011    0.285837976    7.364276879    1.187720534
  496 FADO  H2B     5012    0.331889698    7.391517723    1.272200787
  496 FADO  C3B     5013    0.233682911    7.615262112    1.132636034
  496 FADO  O3B     5014    0.321543569    7.672897248    1.230363960
  496 FADO  H3B     5015    0.336627996    7.621348803    1.314719425
  497 EDSR  CD1     5016    7.348316519    1.078831574   11.064803219
  497 EDSR  HD1     5017    7.436479376    1.040643709   11.116262726
  497 EDSR  CE1     5018    7.339132351    1.214958656   11.038234772
  497 EDSR  OE1     5019    7.442720448    1.294644647   11.075853207
  497 EDSR  HE1     5020    7.438514915    1.388701145   11.042150682
  497 EDSR  dHE1    5021    7.424402014    1.271618875   11.075637780
  497 EDSR  CZ      5022    7.238241355    1.265296973   10.956940368
  497 EDSR  OH      5023    7.224642993    1.399213842   10.937436738
  497 EDSR  H       5024    7.130133370    1.415953166   10.909389053
  497 EDSR  CE2     5025    7.145262439    1.178975486   10.900185488
  497 EDSR  HE2     5026    7.057399927    1.218871643   10.849496671
  497 EDSR  CD2     5027    7.156372975    1.043172186   10.927659724
  497 EDSR  HD2     5028    7.082320427    0.972878307   10.889524032
  497 EDSR  CG      5029    7.255895711    0.990995172   11.009467470
  497 EDSR  CB      5030    7.272096869    0.839373939   11.022014286
  497 EDSR  CM      5031    7.466095168    0.824669900   10.850433210
  497 EDSR  OM1     5032    7.465555015    0.931863590   10.786136467
  497 EDSR  OM2     5033    7.572378964    0.778663865   10.897488380
  497 EDSR  CA      5034    7.333085329    0.768438317   10.900951366
  497 EDSR  N       5035    7.348998140    0.633684844   10.957494067
  497 EDSR  HN1     5036    7.274193699    0.615218924   11.021224321
  497 EDSR  HN2     5037    7.437065284    0.622137460   11.003421389
  497 EDSR  CH4     5038    7.344564710    0.535479889   10.848214147
  498 NA+   NA      5039    3.037198292    1.917430178    0.153251749
  499 NA+   NA      5040    3.672940822    2.755274864    2.129337838
  500 NA+   NA      5041    5.593114606    1.869988622    2.138144934
  501 NA+   NA      5042    7.043252551    2.457867929    1.002876341
  502 NA+   NA      5043    3.993617866    3.563503019    4.948218238
  503 NA+   NA      5044    6.037738122    8.479525672    0.336999674
  504 NA+   NA      5045    7.450452820    3.351311562    0.282223021
  505 NA+   NA      5046    0.969550366    1.709427247    7.973567055
  506 NA+   NA      5047    1.115428552    6.713078917   10.785468954
  507 NA+   NA      5048    6.555291215    8.465377713    8.741838305
  508 NA+   NA      5049    6.810513621    5.686935576    1.893917718
  509 NA+   NA      5050    4.910531546    0.347970301    2.407118880
  510 NA+   NA      5051    6.885338112    6.943948858    6.951993154
  511 NA+   NA      5052    4.351947272    5.487118050    6.148583393
  512 NA+   NA      5053    4.883750346    5.913650324    3.335888030
  513 CL-   CL      5054    4.493159735    6.425791968    6.417749901
    1 SOLV  OW      5055    6.977957874    3.264158727    9.419615018
    1 SOLV  HW1     5056    7.046476004    3.316546666    9.470218164
    1 SOLV  HW2     5057    7.023603606    3.195533608    9.362984918
    2 SOLV  OW      5058    2.533371635    7.963616832    8.924016945
    2 SOLV  HW1     5059    2.443417692    7.926931304    8.900302279
    2 SOLV  HW2     5060    2.552385901    8.044150098    8.867867495
    3 SOLV  OW      5061    5.454179092    4.372082126    8.541043690
    3 SOLV  HW1     5062    5.400043553    4.435657564    8.486021000
    3 SOLV  HW2     5063    5.420114724    4.372016799    8.635062411
    4 SOLV  OW      5064    0.927531421    7.551286643   11.062491204
    4 SOLV  HW1     5065    0.973098296    7.594205535   11.140475415
    4 SOLV  HW2     5066    0.832532923    7.531135423   11.086347401
    5 SOLV  OW      5067    2.721358771    3.635360599    8.093064968
    5 SOLV  HW1     5068    2.817417154    3.639389853    8.120568803
    5 SOLV  HW2     5069    2.665715004    3.686233633    8.158758269
    6 SOLV  OW      5070    7.405869179    1.126934699    6.728726948
    6 SOLV  HW1     5071    7.443707247    1.132558012    6.821120378
    6 SOLV  HW2     5072    7.326509732    1.187344788    6.721473813
    7 SOLV  OW      5073    4.193898835    6.179607154    9.852604674
    7 SOLV  HW1     5074    4.123655815    6.132189980    9.905684142
    7 SOLV  HW2     5075    4.153845422    6.214309288    9.767802574
    8 SOLV  OW      5076    3.032902642    6.501761077    2.738193903
    8 SOLV  HW1     5077    3.083311477    6.497479338    2.824452375
    8 SOLV  HW2     5078    2.947432139    6.551806206    2.751983729
    9 SOLV  OW      5079    7.767870897    0.702098800    6.866924658
    9 SOLV  HW1     5080    7.830868547    0.734236873    6.937624009
    9 SOLV  HW2     5081    7.798027802    0.612807241    6.833496150
   10 SOLV  OW      5082    4.538707898    5.782308110    5.526195114
   10 SOLV  HW1     5083    4.579232423    5.864262433    5.566706050
   10 SOLV  HW2     5084    4.611377530    5.719984840    5.497301783
   11 SOLV  OW      5085    6.213803607    2.510551033   10.988602573
   11 SOLV  HW1     5086    6.282751424    2.513052032   11.060989383
   11 SOLV  HW2     5087    6.225706478    2.427569132   10.934084464
   12 SOLV  OW      5088    6.407718039    1.685453754    2.121512915
   12 SOLV  HW1     5089    6.496192005    1.650293501    2.090918476
   12 SOLV  HW2     5090    6.354023096    1.610858782    2.160912826
   13 SOLV  OW      5091    4.409293486    6.861532144    4.035329441
   13 SOLV  HW1     5092    4.393701701    6.791140470    3.966034368
   13 SOLV  HW2     5093    4.388371403    6.824447505    4.125810763
   14 SOLV  OW      5094    2.711773437    3.711246959   11.106655932
   14 SOLV  HW1     5095    2.797371493    3.685352681   11.061908065
   14 SOLV  HW2     5096    2.660917092    3.773906875   11.047602960
   15 SOLV  OW      5097    2.035775624    2.292142786   10.358574382
   15 SOLV  HW1     5098    2.101161842    2.253384934   10.293594784
   15 SOLV  HW2     5099    2.032999491    2.391521608   10.347802087
   16 SOLV  OW      5100    6.277189384    5.556050208    2.445454492
   16 SOLV  HW1     5101    6.267303763    5.459430114    2.469260472
   16 SOLV  HW2     5102    6.207273472    5.581213499    2.378532865
   17 SOLV  OW      5103    3.477823182    8.196469212    4.161157577
   17 SOLV  HW1     5104    3.480632455    8.097272302    4.148829012
   17 SOLV  HW2     5105    3.510432250    8.219603421    4.252816681
   18 SOLV  OW      5106    2.576299647    3.307912617    6.654034582
   18 SOLV  HW1     5107    2.525863393    3.375756442    6.707450577
   18 SOLV  HW2     5108    2.591600800    3.342918256    6.561620171
   19 SOLV  OW      5109    5.746886316    3.563509215    5.436277888
   19 SOLV  HW1     5110    5.659857040    3.525322849    5.467384687
   19 SOLV  HW2     5111    5.815486521    3.490882259    5.431893868
   20 SOLV  OW      5112    1.070082275    3.937557314   10.348971464
   20 SOLV  HW1     5113    1.129531422    3.864623753   10.382830554
   20 SOLV  HW2     5114    1.120236600    3.993508162   10.282986997
   21 SOLV  OW      5115    6.618266379    6.407263613    4.358550043
   21 SOLV  HW1     5116    6.691763558    6.465836815    4.392715261
   21 SOLV  HW2     5117    6.536883066    6.419318237    4.415394957
   22 SOLV  OW      5118    1.300052098    6.815301693    3.577144069
   22 SOLV  HW1     5119    1.210713511    6.788296985    3.541237689
   22 SOLV  HW2     5120    1.295932126    6.910000261    3.609004982
   23 SOLV  OW      5121    7.482611905    8.117269862    4.420884757
   23 SOLV  HW1     5122    7.389616859    8.140903944    4.449049961
   23 SOLV  HW2     5123    7.484228793    8.023297364    4.386731460
   24 SOLV  OW      5124    4.895227309    1.404424692   10.703944381
   24 SOLV  HW1     5125    4.957203681    1.474629327   10.739018029
   24 SOLV  HW2     5126    4.947646957    1.322800220   10.679664009
   25 SOLV  OW      5127    1.652869959    4.263379513    4.955484822
   25 SOLV  HW1     5128    1.738301004    4.277110450    4.905356127
   25 SOLV  HW2     5129    1.620912964    4.351015562    4.991521140
   26 SOLV  OW      5130    0.189174858    1.369886232    8.573750508
   26 SOLV  HW1     5131    0.184374740    1.286351083    8.518989601
   26 SOLV  HW2     5132    0.134986629    1.358330497    8.656997291
   27 SOLV  OW      5133    4.897554024    0.157766059    0.752801425
   27 SOLV  HW1     5134    4.961998256    0.190331689    0.683618171
   27 SOLV  HW2     5135    4.916402353    0.061729022    0.773332564
   28 SOLV  OW      5136    1.601136477    0.914443973    6.667490385
   28 SOLV  HW1     5137    1.594989956    0.903008519    6.766643902
   28 SOLV  HW2     5138    1.579992665    0.827648644    6.622552514
   29 SOLV  OW      5139    3.533758773    0.087452981    2.668870459
   29 SOLV  HW1     5140    3.603184736    0.128232859    2.609566269
   29 SOLV  HW2     5141    3.476697137    0.025116151    2.615409880
   30 SOLV  OW      5142    5.709655289    0.681508415    0.714186981
   30 SOLV  HW1     5143    5.639433249    0.610393622    0.717569409
   30 SOLV  HW2     5144    5.718622168    0.715065311    0.620413591
   31 SOLV  OW      5145    3.065601115    2.217673579    2.279685714
   31 SOLV  HW1     5146    3.041927218    2.167616648    2.362954909
   31 SOLV  HW2     5147    2.981968572    2.242544093    2.230829453
   32 SOLV  OW      5148    0.159385449    6.178857808    2.116431048
   32 SOLV  HW1     5149    0.088030406    6.177406561    2.186475705
   32 SOLV  HW2     5150    0.239099617    6.128013860    2.148995531
   33 SOLV  OW      5151    3.815043179    2.794576764    9.805924091
   33 SOLV  HW1     5152    3.877134946    2.784528423    9.883664385
   33 SOLV  HW2     5153    3.840569818    2.729663327    9.734268567
   34 SOLV  OW      5154    4.402710304    4.813879875    7.811375252
   34 SOLV  HW1     5155    4.490895428    4.795479056    7.854788205
   34 SOLV  HW2     5156    4.416660585    4.870928159    7.730438256
   35 SOLV  OW      5157    6.849785498    6.025687960   10.037601579
   35 SOLV  HW1     5158    6.859539155    6.103971131    9.976148056
   35 SOLV  HW2     5159    6.870408010    6.054054628   10.131249562
   36 SOLV  OW      5160    6.693519860    1.540439690    3.037068509
   36 SOLV  HW1     5161    6.615519333    1.532005078    3.099073969
   36 SOLV  HW2     5162    6.774486300    1.500076812    3.079673227
   37 SOLV  OW      5163    1.613195630    5.427379182    3.343209364
   37 SOLV  HW1     5164    1.516100490    5.438465831    3.364411349
   37 SOLV  HW2     5165    1.660417659    5.514488328    3.356700214
   38 SOLV  OW      5166    6.274441384    1.636435608    7.893527699
   38 SOLV  HW1     5167    6.218763285    1.557121043    7.868848396
   38 SOLV  HW2     5168    6.370453514    1.617446017    7.873009018
   39 SOLV  OW      5169    6.846676833    6.188315350    7.734506611
   39 SOLV  HW1     5170    6.859623317    6.287114580    7.726080701
   39 SOLV  HW2     5171    6.852506258    6.146099015    7.644042932
   40 SOLV  OW      5172    2.967355253    3.015747077    3.046555377
   40 SOLV  HW1     5173    3.051079110    3.040688401    3.095219474
   40 SOLV  HW2     5174    2.987897060    3.002287698    2.949618188
   41 SOLV  OW      5175    3.238976124    0.269675207    4.709826655
   41 SOLV  HW1     5176    3.149015983    0.272957470    4.666279711
   41 SOLV  HW2     5177    3.289989348    0.191007632    4.675056810
   42 SOLV  OW      5178    2.496025452    0.496146910    5.350434262
   42 SOLV  HW1     5179    2.545069824    0.420738636    5.394116626
   42 SOLV  HW2     5180    2.399844999    0.471230828    5.339102758
   43 SOLV  OW      5181    1.841968360    4.873092990    7.057061604
   43 SOLV  HW1     5182    1.821932713    4.818995836    7.138743892
   43 SOLV  HW2     5183    1.778706679    4.847677692    6.983904646
   44 SOLV  OW      5184    4.474192379    2.493222616    5.508333357
   44 SOLV  HW1     5185    4.426471700    2.405995692    5.519016842
   44 SOLV  HW2     5186    4.478468396    2.539914763    5.596659385
   45 SOLV  OW      5187    2.127523180    6.247440250    8.061143974
   45 SOLV  HW1     5188    2.141854214    6.225167056    7.964715568
   45 SOLV  HW2     5189    2.033277963    6.225868957    8.086687064
   46 SOLV  OW      5190    7.658751633    4.942770960    9.837629198
   46 SOLV  HW1     5191    7.647319368    4.847155081    9.810669075
   46 SOLV  HW2     5192    7.694186349    4.947055798    9.931041863
   47 SOLV  OW      5193    7.466883150    4.446041120    9.326676089
   47 SOLV  HW1     5194    7.436201717    4.530137385    9.371244413
   47 SOLV  HW2     5195    7.563529663    4.454512091    9.302435474
   48 SOLV  OW      5196    1.512703160    5.041607621    3.257224118
   48 SOLV  HW1     5197    1.514135930    5.083221238    3.348142697
   48 SOLV  HW2     5198    1.567568733    4.958006788    3.257961781
   49 SOLV  OW      5199    1.771446391    6.652718052    9.949090897
   49 SOLV  HW1     5200    1.732444280    6.708620622    9.875922256
   49 SOLV  HW2     5201    1.778008116    6.557717528    9.918566313
   50 SOLV  OW      5202    2.317932638    3.638916118    1.574673692
   50 SOLV  HW1     5203    2.400759569    3.603687558    1.531101357
   50 SOLV  HW2     5204    2.283567150    3.717092478    1.522641114
   51 SOLV  OW      5205    4.121016058    4.386663259   11.176549224
   51 SOLV  HW1     5206    4.076187859    4.430805769   11.254277962
   51 SOLV  HW2     5207    4.186652853    4.319011359   11.209940494
   52 SOLV  OW      5208    4.934725447    4.861938392   10.676035892
   52 SOLV  HW1     5209    4.977097231    4.922724584   10.608882524
   52 SOLV  HW2     5210    4.902607282    4.778997021   10.630329542
   53 SOLV  OW      5211    6.243360096    1.127728033    8.771406425
   53 SOLV  HW1     5212    6.198235902    1.169656718    8.692630207
   53 SOLV  HW2     5213    6.252623209    1.195409019    8.844436306
   54 SOLV  OW      5214    5.191831228    7.883598698   10.303820746
   54 SOLV  HW1     5215    5.152345248    7.798576598   10.269006676
   54 SOLV  HW2     5216    5.286466973    7.891664061   10.272532869
   55 SOLV  OW      5217    4.616534022    7.221439943    4.953535044
   55 SOLV  HW1     5218    4.557701899    7.151792252    4.912450953
   55 SOLV  HW2     5219    4.707392521    7.182962589    4.969787483
   56 SOLV  OW      5220    4.284177741    1.704501400    7.910891402
   56 SOLV  HW1     5221    4.186811877    1.704357038    7.888092974
   56 SOLV  HW2     5222    4.299018034    1.650991826    7.994056409
   57 SOLV  OW      5223    4.551273211    2.026334293    5.717131807
   57 SOLV  HW1     5224    4.642101908    2.044236581    5.679322140
   57 SOLV  HW2     5225    4.516474757    2.109218921    5.760940056
   58 SOLV  OW      5226    7.367678313    2.089414062    6.659749925
   58 SOLV  HW1     5227    7.321588826    2.122460863    6.742112656
   58 SOLV  HW2     5228    7.441147121    2.026677614    6.685564333
   59 SOLV  OW      5229    5.380052490    5.082462593    8.754230118
   59 SOLV  HW1     5230    5.449039289    5.153399647    8.768675115
   59 SOLV  HW2     5231    5.424686379    4.993128775    8.749016883
   60 SOLV  OW      5232    0.594411250    4.618417875    1.338029491
   60 SOLV  HW1     5233    0.550781694    4.539553204    1.294708448
   60 SOLV  HW2     5234    0.632359675    4.591128855    1.426432648
   61 SOLV  OW      5235    4.021282947    6.065792156    7.246314499
   61 SOLV  HW1     5236    3.942685781    6.026573920    7.198519434
   61 SOLV  HW2     5237    4.076194773    5.992281864    7.286073943
   62 SOLV  OW      5238    7.301756281    6.625458596    7.678219594
   62 SOLV  HW1     5239    7.211394049    6.621240991    7.720843385
   62 SOLV  HW2     5240    7.369374266    6.653898576    7.746181913
   63 SOLV  OW      5241    5.055304824    7.326281981   10.835648136
   63 SOLV  HW1     5242    4.972040636    7.314816726   10.781467596
   63 SOLV  HW2     5243    5.075173817    7.241377720   10.884601254
   64 SOLV  OW      5244    0.255827535    8.323406437    5.058500225
   64 SOLV  HW1     5245    0.277248417    8.299087814    4.963897619
   64 SOLV  HW2     5246    0.339465830    8.321100508    5.113265662
   65 SOLV  OW      5247    7.106825952    8.455743555    4.478327145
   65 SOLV  HW1     5248    7.115031386    8.555156150    4.471276665
   65 SOLV  HW2     5249    7.010435990    8.430837524    4.487738435
   66 SOLV  OW      5250    4.201770187    4.273590455    5.200002877
   66 SOLV  HW1     5251    4.144998228    4.307632172    5.125049682
   66 SOLV  HW2     5252    4.256415939    4.348639970    5.237168816
   67 SOLV  OW      5253    7.668487990    4.595400580    2.377912026
   67 SOLV  HW1     5254    7.618881846    4.549824942    2.304006676
   67 SOLV  HW2     5255    7.644320196    4.553172084    2.465276756
   68 SOLV  OW      5256    1.361559504    1.557565930    7.386249556
   68 SOLV  HW1     5257    1.413250667    1.545957027    7.471062027
   68 SOLV  HW2     5258    1.361900202    1.471705376    7.334988140
   69 SOLV  OW      5259    2.019098086    2.470276131    6.262996619
   69 SOLV  HW1     5260    2.011067472    2.478588793    6.163667626
   69 SOLV  HW2     5261    2.093465966    2.528732508    6.295434264
   70 SOLV  OW      5262    6.597802057    7.948350786    6.082825520
   70 SOLV  HW1     5263    6.598612199    8.039667731    6.042076644
   70 SOLV  HW2     5264    6.688372786    7.906961222    6.073673152
   71 SOLV  OW      5265    2.981307441    2.421322357   10.820722370
   71 SOLV  HW1     5266    3.010643513    2.373353485   10.903416294
   71 SOLV  HW2     5267    2.922860123    2.361176076   10.766259008
   72 SOLV  OW      5268    1.593378493    2.570259579    2.906249342
   72 SOLV  HW1     5269    1.642277550    2.653210725    2.879269788
   72 SOLV  HW2     5270    1.656293395    2.492543842    2.904881780
   73 SOLV  OW      5271    0.993807651    4.560976441    6.663449686
   73 SOLV  HW1     5272    0.984308684    4.472601775    6.617615843
   73 SOLV  HW2     5273    0.911261338    4.615384490    6.648375983
   74 SOLV  OW      5274    2.505830368    4.440034431    5.055500457
   74 SOLV  HW1     5275    2.589629803    4.473285079    5.012234369
   74 SOLV  HW2     5276    2.508507319    4.460390511    5.153369858
   75 SOLV  OW      5277    0.203470888    5.593945943    4.839447059
   75 SOLV  HW1     5278    0.236164773    5.560756568    4.927931396
   75 SOLV  HW2     5279    0.281671120    5.615328172    4.780903182
   76 SOLV  OW      5280    3.382530358    4.925472345    6.648471826
   76 SOLV  HW1     5281    3.481091885    4.931998546    6.664059081
   76 SOLV  HW2     5282    3.365556229    4.894615646    6.554878680
   77 SOLV  OW      5283    5.401754198    5.726996459   11.154231400
   77 SOLV  HW1     5284    5.470352376    5.718217690   11.082001871
   77 SOLV  HW2     5285    5.435588493    5.683690793   11.237776258
   78 SOLV  OW      5286    6.117165870    4.189272237    6.104195828
   78 SOLV  HW1     5287    6.174074561    4.201183572    6.022835880
   78 SOLV  HW2     5288    6.022029090    4.175559420    6.076612362
   79 SOLV  OW      5289    4.088561008    5.319209671    2.129038800
   79 SOLV  HW1     5290    4.153726452    5.295758456    2.201173186
   79 SOLV  HW2     5291    4.131421786    5.305674713    2.039709750
   80 SOLV  OW      5292    7.566791467    6.245254916    4.401307348
   80 SOLV  HW1     5293    7.629256566    6.174058942    4.369226852
   80 SOLV  HW2     5294    7.585036495    6.330306997    4.351979735
   81 SOLV  OW      5295    5.427141125    1.604743971    6.408877091
   81 SOLV  HW1     5296    5.526542358    1.594008153    6.406873908
   81 SOLV  HW2     5297    5.403020672    1.680599099    6.469409369
   82 SOLV  OW      5298    3.379689376    7.477617207    7.503384993
   82 SOLV  HW1     5299    3.348816465    7.388817800    7.537464858
   82 SOLV  HW2     5300    3.434843434    7.522870981    7.573456830
   83 SOLV  OW      5301    5.865565863    7.924223120   10.491374679
   83 SOLV  HW1     5302    5.799405146    7.871506941   10.438048448
   83 SOLV  HW2     5303    5.835706941    8.019510580   10.496728998
   84 SOLV  OW      5304    6.507719131    0.770156367   11.279862201
   84 SOLV  HW1     5305    6.551682470    0.848044718   11.235134421
   84 SOLV  HW2     5306    6.577649943    0.706054801   11.311494589
   85 SOLV  OW      5307    1.167538141    6.803429697    6.041466772
   85 SOLV  HW1     5308    1.207078360    6.768190289    5.956645480
   85 SOLV  HW2     5309    1.075437607    6.766302500    6.053255083
   86 SOLV  OW      5310    6.071073463    6.869353785    6.574636809
   86 SOLV  HW1     5311    5.985911114    6.916693592    6.597136262
   86 SOLV  HW2     5312    6.125852967    6.858088800    6.657535503
   87 SOLV  OW      5313    6.024941359    0.347967884    1.222760863
   87 SOLV  HW1     5314    6.054470430    0.252963277    1.212656971
   87 SOLV  HW2     5315    6.058109753    0.401615114    1.145161115
   88 SOLV  OW      5316    6.346896203    4.412820989   10.052310147
   88 SOLV  HW1     5317    6.437421990    4.404558871   10.093984440
   88 SOLV  HW2     5318    6.296560323    4.487133317   10.096400443
   89 SOLV  OW      5319    1.790622663    3.175639581    0.813414646
   89 SOLV  HW1     5320    1.765805197    3.100892378    0.875033035
   89 SOLV  HW2     5321    1.823122296    3.137943639    0.726681187
   90 SOLV  OW      5322    7.577236848    2.770006179   10.368355815
   90 SOLV  HW1     5323    7.545181758    2.837767989   10.302168871
   90 SOLV  HW2     5324    7.677204233    2.770528790   10.370836846
   91 SOLV  OW      5325    3.937202656    7.430465630    1.904224038
   91 SOLV  HW1     5326    3.962917645    7.459146174    1.996506723
   91 SOLV  HW2     5327    3.916118449    7.332714126    1.904359698
   92 SOLV  OW      5328    3.912127580    2.006595953    9.113658937
   92 SOLV  HW1     5329    3.905933257    2.103343600    9.089134605
   92 SOLV  HW2     5330    3.959838484    1.956835136    9.041219854
   93 SOLV  OW      5331    5.169711574    2.731598561    9.152051296
   93 SOLV  HW1     5332    5.210222033    2.720032217    9.242743140
   93 SOLV  HW2     5333    5.138583794    2.642918483    9.117892277
   94 SOLV  OW      5334    1.923564460    6.227686174    6.016245069
   94 SOLV  HW1     5335    1.873095543    6.308067895    5.984755849
   94 SOLV  HW2     5336    2.015113177    6.255198830    6.045601407
   95 SOLV  OW      5337    5.633429898    4.869874593    9.763311386
   95 SOLV  HW1     5338    5.690544224    4.911517296    9.692574365
   95 SOLV  HW2     5339    5.540155516    4.905155842    9.755891716
   96 SOLV  OW      5340    2.618493094    8.507397954    1.889393878
   96 SOLV  HW1     5341    2.607770509    8.422842576    1.941694198
   96 SOLV  HW2     5342    2.572095394    8.582125960    1.936963520
   97 SOLV  OW      5343    3.590323546    6.715974488    3.864130944
   97 SOLV  HW1     5344    3.631288429    6.639884877    3.914451565
   97 SOLV  HW2     5345    3.526895927    6.765107790    3.923820178
   98 SOLV  OW      5346    1.405779142    6.228743794    8.827562790
   98 SOLV  HW1     5347    1.394436790    6.303454757    8.893057488
   98 SOLV  HW2     5348    1.442217789    6.148393544    8.874636881
   99 SOLV  OW      5349    2.094588435    6.960362486    8.495280418
   99 SOLV  HW1     5350    2.070802482    6.887328075    8.559312664
   99 SOLV  HW2     5351    2.035920343    7.039631633    8.511844945
  100 SOLV  OW      5352    4.368605406    0.836368702    8.724537373
  100 SOLV  HW1     5353    4.456798874    0.797702044    8.751494517
  100 SOLV  HW2     5354    4.311708278    0.849405486    8.805732575
  101 SOLV  OW      5355    3.467691157    5.351920542    9.064838438
  101 SOLV  HW1     5356    3.403727814    5.275138924    9.061209725
  101 SOLV  HW2     5357    3.417952036    5.435704480    9.087337653
  102 SOLV  OW      5358    5.996537379    1.853840236    2.278341755
  102 SOLV  HW1     5359    5.918682406    1.830652949    2.220024852
  102 SOLV  HW2     5360    6.077969568    1.866583887    2.221717377
  103 SOLV  OW      5361    5.677856841    2.286707823    2.660732318
  103 SOLV  HW1     5362    5.627114698    2.242531219    2.734715631
  103 SOLV  HW2     5363    5.659268387    2.239341670    2.574645983
  104 SOLV  OW      5364    3.925783415    8.074849441    3.615544296
  104 SOLV  HW1     5365    4.018165163    8.099005359    3.645243716
  104 SOLV  HW2     5366    3.926613823    8.053900983    3.517767162
  105 SOLV  OW      5367    4.876232592    2.692716732    3.463475937
  105 SOLV  HW1     5368    4.967292315    2.722937095    3.491667606
  105 SOLV  HW2     5369    4.811398787    2.768148669    3.473796312
  106 SOLV  OW      5370    4.192403720    5.502336668    0.091557203
  106 SOLV  HW1     5371    4.178687088    5.534414780    0.185273544
  106 SOLV  HW2     5372    4.285232500    5.524767218    0.061898853
  107 SOLV  OW      5373    3.988657429    6.674580692    5.425587727
  107 SOLV  HW1     5374    3.889809086    6.687213955    5.417261237
  107 SOLV  HW2     5375    4.035586801    6.756940682    5.393738496
  108 SOLV  OW      5376    6.743129163    1.859749174    0.391971785
  108 SOLV  HW1     5377    6.682092990    1.857406246    0.471148962
  108 SOLV  HW2     5378    6.693234236    1.830114841    0.310533398
  109 SOLV  OW      5379    3.331921491    4.403044444    9.470208866
  109 SOLV  HW1     5380    3.344565244    4.328983407    9.404216113
  109 SOLV  HW2     5381    3.292845589    4.366211812    9.554567270
  110 SOLV  OW      5382    3.803401972    1.805986163    6.106074081
  110 SOLV  HW1     5383    3.835586656    1.882462249    6.161890462
  110 SOLV  HW2     5384    3.869998635    1.731492875    6.110021320
  111 SOLV  OW      5385    3.021904445    7.500884602    0.495304909
  111 SOLV  HW1     5386    3.030764276    7.401777814    0.485342190
  111 SOLV  HW2     5387    3.062444945    7.529411188    0.582153137
  112 SOLV  OW      5388    7.067894412    2.442802813    6.089538402
  112 SOLV  HW1     5389    7.058726249    2.348196632    6.058465458
  112 SOLV  HW2     5390    6.979532919    2.475635039    6.122918272
  113 SOLV  OW      5391    2.111705853    5.009222666    6.746513365
  113 SOLV  HW1     5392    2.038433024    4.969839683    6.691015509
  113 SOLV  HW2     5393    2.156574344    4.936730416    6.798778280
  114 SOLV  OW      5394    6.288118677    0.661970285    5.232021861
  114 SOLV  HW1     5395    6.251119272    0.609197720    5.308481377
  114 SOLV  HW2     5396    6.373971363    0.620751309    5.201522073
  115 SOLV  OW      5397    3.403647229    2.542705439    2.652222723
  115 SOLV  HW1     5398    3.359071752    2.511144931    2.735989495
  115 SOLV  HW2     5399    3.428380414    2.463871285    2.595890168
  116 SOLV  OW      5400    1.783386813    5.595360235    7.722918332
  116 SOLV  HW1     5401    1.756378410    5.645493699    7.640716771
  116 SOLV  HW2     5402    1.764142712    5.651019738    7.803736834
  117 SOLV  OW      5403    3.527524395    8.313201515    5.226955491
  117 SOLV  HW1     5404    3.626891058    8.312110561    5.215775620
  117 SOLV  HW2     5405    3.499115528    8.401646312    5.263973611
  118 SOLV  OW      5406    6.571576021    1.532459978    9.278209402
  118 SOLV  HW1     5407    6.499249947    1.504602928    9.215020200
  118 SOLV  HW2     5408    6.535343605    1.534835450    9.371383887
  119 SOLV  OW      5409    5.512439728    1.307395713   10.807676109
  119 SOLV  HW1     5410    5.464063640    1.365008927   10.873557670
  119 SOLV  HW2     5411    5.560278424    1.365251040   10.741614633
  120 SOLV  OW      5412    0.469392451    7.401516986    7.771775070
  120 SOLV  HW1     5413    0.487402861    7.431652472    7.678140678
  120 SOLV  HW2     5414    0.552099845    7.412658709    7.826868093
  121 SOLV  OW      5415    4.889706991    4.907261068   11.121062112
  121 SOLV  HW1     5416    4.796282883    4.893986939   11.154163094
  121 SOLV  HW2     5417    4.950578538    4.923569059   11.198706585
  122 SOLV  OW      5418    3.468446463    8.358872847    1.067633728
  122 SOLV  HW1     5419    3.446934774    8.261286775    1.071392498
  122 SOLV  HW2     5420    3.384510892    8.410929654    1.051986869
  123 SOLV  OW      5421    3.193504437    3.963640657    8.474065319
  123 SOLV  HW1     5422    3.275993053    3.982589598    8.527323959
  123 SOLV  HW2     5423    3.189339523    4.025775101    8.395823156
  124 SOLV  OW      5424    3.383335971    4.748736127    0.475065683
  124 SOLV  HW1     5425    3.393786999    4.733030617    0.376861484
  124 SOLV  HW2     5426    3.301112713    4.803212841    0.491544798
  125 SOLV  OW      5427    4.877550802    3.484548223    0.598685955
  125 SOLV  HW1     5428    4.847935781    3.405418193    0.652177170
  125 SOLV  HW2     5429    4.824307898    3.489474881    0.514182533
  126 SOLV  OW      5430    3.089131723    1.185752160   11.260167931
  126 SOLV  HW1     5431    3.048652497    1.277144952   11.263119065
  126 SOLV  HW2     5432    3.150296046    1.178916136   11.181351159
  127 SOLV  OW      5433    2.051645164    6.471687102    4.573984033
  127 SOLV  HW1     5434    2.000661981    6.505201440    4.653213959
  127 SOLV  HW2     5435    2.107081032    6.545850539    4.536214420
  128 SOLV  OW      5436    7.202215276    5.834465022    7.396353449
  128 SOLV  HW1     5437    7.259360059    5.845616521    7.315051675
  128 SOLV  HW2     5438    7.137599384    5.759572624    7.381662882
  129 SOLV  OW      5439    2.381441320    3.635522723    7.761596792
  129 SOLV  HW1     5440    2.339301992    3.556173826    7.717688169
  129 SOLV  HW2     5441    2.340554876    3.649325184    7.851806080
  130 SOLV  OW      5442    6.889731504    1.826654808    6.733828604
  130 SOLV  HW1     5443    6.972162125    1.791021654    6.777821388
  130 SOLV  HW2     5444    6.914995407    1.898138195    6.668622868
  131 SOLV  OW      5445    5.365348572    7.380083378   11.217520655
  131 SOLV  HW1     5446    5.355577987    7.280604182   11.214631289
  131 SOLV  HW2     5447    5.460734379    7.403682531   11.236081579
  132 SOLV  OW      5448    6.534192764    2.716615218    7.073316905
  132 SOLV  HW1     5449    6.484342659    2.669299849    7.145954112
  132 SOLV  HW2     5450    6.584719616    2.793621425    7.112265253
  133 SOLV  OW      5451    5.903093125    3.067475315    3.931324844
  133 SOLV  HW1     5452    5.845377868    2.985955389    3.926491645
  133 SOLV  HW2     5453    5.856212509    3.138436686    3.983923543
  134 SOLV  OW      5454    0.236508824    6.704080796    4.765334524
  134 SOLV  HW1     5455    0.293342219    6.686634362    4.845743186
  134 SOLV  HW2     5456    0.161223394    6.764977734    4.790306365
  135 SOLV  OW      5457    0.066872982    6.287527519    0.258333749
  135 SOLV  HW1     5458    0.075846418    6.286698780    0.158741096
  135 SOLV  HW2     5459   -0.027411243    6.309797137    0.283122099
  136 SOLV  OW      5460    5.226635404    7.400417166    3.998297015
  136 SOLV  HW1     5461    5.326484624    7.402328320    3.993158166
  136 SOLV  HW2     5462    5.190747620    7.492641319    3.983921398
  137 SOLV  OW      5463    4.680158336    0.906614225    6.461944997
  137 SOLV  HW1     5464    4.630661447    0.959350432    6.392888342
  137 SOLV  HW2     5465    4.778533659    0.914868177    6.446005361
  138 SOLV  OW      5466    3.718691067    5.193986399    5.139125370
  138 SOLV  HW1     5467    3.642548169    5.159514577    5.084226419
  138 SOLV  HW2     5468    3.789331767    5.123550261    5.146093358
  139 SOLV  OW      5469    3.929464819    7.063412937    8.056141499
  139 SOLV  HW1     5470    3.838364327    7.032748045    8.028568285
  139 SOLV  HW2     5471    3.961864317    7.007341687    8.132339948
  140 SOLV  OW      5472    5.264061457    3.110734250    7.731842297
  140 SOLV  HW1     5473    5.280241894    3.208907157    7.741853444
  140 SOLV  HW2     5474    5.349234176    3.061047342    7.748478588
  141 SOLV  OW      5475    1.836434095    1.167718265    6.892214071
  141 SOLV  HW1     5476    1.922581584    1.179458297    6.842810642
  141 SOLV  HW2     5477    1.852243913    1.112632276    6.974161956
  142 SOLV  OW      5478    7.533017224    3.331375276    5.425094203
  142 SOLV  HW1     5479    7.623871014    3.289751646    5.421492669
  142 SOLV  HW2     5480    7.468867945    3.267729266    5.467918742
  143 SOLV  OW      5481    4.747240179    1.228076260    1.223027175
  143 SOLV  HW1     5482    4.666023759    1.285463097    1.233541503
  143 SOLV  HW2     5483    4.770744085    1.187107086    1.311169145
  144 SOLV  OW      5484    2.519035833    4.051724454    3.977000378
  144 SOLV  HW1     5485    2.594904789    4.013582433    3.924189010
  144 SOLV  HW2     5486    2.483504960    3.982093451    4.039362033
  145 SOLV  OW      5487    1.583341953    7.431039501    7.795504996
  145 SOLV  HW1     5488    1.617825935    7.483976872    7.717991198
  145 SOLV  HW2     5489    1.634017697    7.455921936    7.878044395
  146 SOLV  OW      5490    7.689231297    3.342183215    4.987680712
  146 SOLV  HW1     5491    7.613209866    3.351909693    5.051915136
  146 SOLV  HW2     5492    7.738889293    3.428757829    4.981449910
  147 SOLV  OW      5493    7.121884635    1.968781995    5.326689793
  147 SOLV  HW1     5494    7.189800820    2.042050055    5.331057600
  147 SOLV  HW2     5495    7.030157046    2.008493517    5.323699562
  148 SOLV  OW      5496    1.474992914    1.747260374    9.841433506
  148 SOLV  HW1     5497    1.523574757    1.758973345    9.754816335
  148 SOLV  HW2     5498    1.377252973    1.735962844    9.823567934
  149 SOLV  OW      5499    6.088686073    5.065678245    8.029646886
  149 SOLV  HW1     5500    6.116439770    5.133130589    8.098056237
  149 SOLV  HW2     5501    6.050232322    5.112667221    7.950190939
  150 SOLV  OW      5502    5.199369510    2.817333469    0.911393898
  150 SOLV  HW1     5503    5.144256221    2.759460499    0.971503880
  150 SOLV  HW2     5504    5.261738794    2.760164546    0.858085728
  151 SOLV  OW      5505    7.475517944    1.544779722    6.574859014
  151 SOLV  HW1     5506    7.378968690    1.528272295    6.554717987
  151 SOLV  HW2     5507    7.522928352    1.457294830    6.584786716
  152 SOLV  OW      5508    0.093883434    5.390753496    6.811371966
  152 SOLV  HW1     5509    0.097135321    5.290822738    6.809596233
  152 SOLV  HW2     5510    0.172224198    5.425745784    6.862735186
  153 SOLV  OW      5511    6.618135964    6.202992327    5.571884000
  153 SOLV  HW1     5512    6.619246394    6.301555285    5.555030749
  153 SOLV  HW2     5513    6.642015497    6.185228560    5.667352061
  154 SOLV  OW      5514    5.254726461    6.956542086    2.331129043
  154 SOLV  HW1     5515    5.325316140    6.968224897    2.261268206
  154 SOLV  HW2     5516    5.169935448    6.999733072    2.300388930
  155 SOLV  OW      5517    3.103887855    4.170945089    8.668838055
  155 SOLV  HW1     5518    3.145578957    4.198863294    8.755338759
  155 SOLV  HW2     5519    3.144755225    4.084912160    8.638373552
  156 SOLV  OW      5520    4.336969797    6.099745898    2.344714545
  156 SOLV  HW1     5521    4.329989173    6.180045603    2.403901672
  156 SOLV  HW2     5522    4.420276662    6.049092923    2.366943871
  157 SOLV  OW      5523    4.342563070    5.165432574    4.861735751
  157 SOLV  HW1     5524    4.311467954    5.258685737    4.843382377
  157 SOLV  HW2     5525    4.431580747    5.150874329    4.818563122
  158 SOLV  OW      5526    5.227515403    1.039969319    7.011495742
  158 SOLV  HW1     5527    5.157060191    1.068734382    6.946622836
  158 SOLV  HW2     5528    5.317654834    1.064671510    6.975934352
  159 SOLV  OW      5529    4.177323340    5.938328238    3.054468452
  159 SOLV  HW1     5530    4.107752658    6.008194558    3.071157672
  159 SOLV  HW2     5531    4.188164181    5.924944199    2.955963430
  160 SOLV  OW      5532    0.772692532    5.152005620    5.593008261
  160 SOLV  HW1     5533    0.678270230    5.184170992    5.585956350
  160 SOLV  HW2     5534    0.803472222    5.119155036    5.503714735
  161 SOLV  OW      5535    7.147136021    0.018121904    3.731899154
  161 SOLV  HW1     5536    7.071358021   -0.041804060    3.706082838
  161 SOLV  HW2     5537    7.130020451    0.056250458    3.822746208
  162 SOLV  OW      5538    4.952672319    7.056038686   10.268058728
  162 SOLV  HW1     5539    5.017279867    7.130871122   10.283087847
  162 SOLV  HW2     5540    5.002722814    6.973579991   10.241688330
  163 SOLV  OW      5541    2.503866286    5.508282560    2.566563632
  163 SOLV  HW1     5542    2.490757142    5.510617382    2.665672804
  163 SOLV  HW2     5543    2.428176858    5.458613057    2.524090282
  164 SOLV  OW      5544    1.856807222    0.449305097    9.880599529
  164 SOLV  HW1     5545    1.914565513    0.473804515    9.802729774
  164 SOLV  HW2     5546    1.760592557    0.458113697    9.854810870
  165 SOLV  OW      5547    3.391719920    2.213372767    9.005921438
  165 SOLV  HW1     5548    3.318690277    2.184090100    9.067639366
  165 SOLV  HW2     5549    3.465714915    2.146127369    9.007565565
  166 SOLV  OW      5550    3.122618405    4.248477961    1.031208432
  166 SOLV  HW1     5551    3.219351747    4.241831836    1.055670537
  166 SOLV  HW2     5552    3.069118011    4.271011746    1.112632395
  167 SOLV  OW      5553    4.268970524    2.455556715    2.372959619
  167 SOLV  HW1     5554    4.211875271    2.381252493    2.338046725
  167 SOLV  HW2     5555    4.211562706    2.522131922    2.420625224
  168 SOLV  OW      5556    1.708833325    3.118124952    2.792490373
  168 SOLV  HW1     5557    1.681825160    3.132762352    2.697326294
  168 SOLV  HW2     5558    1.692497559    3.201646631    2.844999428
  169 SOLV  OW      5559    0.820037465    2.021172318    7.821620764
  169 SOLV  HW1     5560    0.777445264    1.952457196    7.880476968
  169 SOLV  HW2     5561    0.788747443    2.008456562    7.727497616
  170 SOLV  OW      5562    0.480835147    1.949167989    4.838682216
  170 SOLV  HW1     5563    0.479451968    1.858577233    4.796358354
  170 SOLV  HW2     5564    0.467335385    1.940071887    4.937347931
  171 SOLV  OW      5565    0.306682360    8.507224999    6.102472547
  171 SOLV  HW1     5566    0.369873887    8.554604508    6.041138233
  171 SOLV  HW2     5567    0.216909525    8.500287905    6.058968519
  172 SOLV  OW      5568    4.653896895    6.626839748    1.220163186
  172 SOLV  HW1     5569    4.717776315    6.606649129    1.145922621
  172 SOLV  HW2     5570    4.705074865    6.653254253    1.301912827
  173 SOLV  OW      5571    5.065860994    3.001822784    9.326426228
  173 SOLV  HW1     5572    4.998408650    3.074912270    9.336817294
  173 SOLV  HW2     5573    5.127166460    3.023591964    9.250481216
  174 SOLV  OW      5574    1.800150658    3.511325123   10.639255950
  174 SOLV  HW1     5575    1.838996606    3.584473975   10.583219033
  174 SOLV  HW2     5576    1.790059879    3.428682251   10.583864310
  175 SOLV  OW      5577    0.876397438    5.874496501    4.497920289
  175 SOLV  HW1     5578    0.789083611    5.916021188    4.523452412
  175 SOLV  HW2     5579    0.896945385    5.799080776    4.560291243
  176 SOLV  OW      5580    1.698552646    2.734414033    8.054076089
  176 SOLV  HW1     5581    1.792464080    2.740985533    8.087800950
  176 SOLV  HW2     5582    1.637903901    2.786756195    8.113925540
  177 SOLV  OW      5583    1.087204699    2.088068195    7.867539007
  177 SOLV  HW1     5584    1.111267694    2.121493842    7.958663103
  177 SOLV  HW2     5585    0.996285822    2.046516567    7.870210236
  178 SOLV  OW      5586    6.418094204    2.033344719   10.106730355
  178 SOLV  HW1     5587    6.354698533    1.990256849   10.042509402
  178 SOLV  HW2     5588    6.382375101    2.122694274   10.133945824
  179 SOLV  OW      5589    0.949461711    6.797714235    3.111765167
  179 SOLV  HW1     5590    0.930682345    6.849551906    3.028337901
  179 SOLV  HW2     5591    1.046324335    6.773023249    3.114573724
  180 SOLV  OW      5592    0.508767954    5.196124288   11.095837592
  180 SOLV  HW1     5593    0.458455200    5.117589110   11.059772024
  180 SOLV  HW2     5594    0.604936604    5.189130075   11.069331624
  181 SOLV  OW      5595    3.273566440    1.377356923    8.455423461
  181 SOLV  HW1     5596    3.185034658    1.336307998    8.433582755
  181 SOLV  HW2     5597    3.261436000    1.447185812    8.525969271
  182 SOLV  OW      5598    1.601387530    4.718034161    7.544222084
  182 SOLV  HW1     5599    1.630833513    4.811598936    7.524767460
  182 SOLV  HW2     5600    1.601579218    4.664753349    7.459599394
  183 SOLV  OW      5601    0.030658969    6.234952899    9.473020999
  183 SOLV  HW1     5602    0.024376841    6.264764376    9.377775263
  183 SOLV  HW2     5603    0.106930463    6.281769261    9.517639629
  184 SOLV  OW      5604    4.313345968    6.467744631    8.255367634
  184 SOLV  HW1     5605    4.379369953    6.392757820    8.251159328
  184 SOLV  HW2     5606    4.361705844    6.553912624    8.270739836
  185 SOLV  OW      5607    0.910897454    2.838927890    3.854765192
  185 SOLV  HW1     5608    0.812821404    2.858361533    3.856596238
  185 SOLV  HW2     5609    0.925224672    2.740009690    3.851630718
  186 SOLV  OW      5610    5.523338028    4.240345065    7.908370853
  186 SOLV  HW1     5611    5.519672360    4.177988417    7.986461144
  186 SOLV  HW2     5612    5.451482829    4.309305400    7.917379456
  187 SOLV  OW      5613    3.479050079    1.290205935    4.386321859
  187 SOLV  HW1     5614    3.510451800    1.260745528    4.296067033
  187 SOLV  HW2     5615    3.535113699    1.366814343    4.417752905
  188 SOLV  OW      5616    4.042283947    0.714130118    5.412194389
  188 SOLV  HW1     5617    3.970112845    0.782606704    5.402084060
  188 SOLV  HW2     5618    4.087202744    0.699775422    5.324011888
  189 SOLV  OW      5619    1.197690197    1.517308312    4.750748146
  189 SOLV  HW1     5620    1.260824206    1.573178457    4.696965942
  189 SOLV  HW2     5621    1.182931205    1.429855607    4.704551907
  190 SOLV  OW      5622    1.454651616    3.156522079    5.200727189
  190 SOLV  HW1     5623    1.408549672    3.081966088    5.152603585
  190 SOLV  HW2     5624    1.487134083    3.123854600    5.289483323
  191 SOLV  OW      5625    5.828967477    1.501490865    7.227459495
  191 SOLV  HW1     5626    5.787056077    1.450949112    7.302884279
  191 SOLV  HW2     5627    5.925181784    1.518921087    7.248409711
  192 SOLV  OW      5628    2.606103733    1.846988596    2.012955261
  192 SOLV  HW1     5629    2.604090297    1.943133286    2.040378987
  192 SOLV  HW2     5630    2.528439255    1.799039990    2.053809279
  193 SOLV  OW      5631    3.934106806    1.548283505   11.300060133
  193 SOLV  HW1     5632    3.884202462    1.467475255   11.268763114
  193 SOLV  HW2     5633    3.899631884    1.629230633   11.252531681
  194 SOLV  OW      5634    6.922380745    7.017820849    5.879930857
  194 SOLV  HW1     5635    6.859237915    7.065108562    5.941386288
  194 SOLV  HW2     5636    6.889831043    7.026261422    5.785754542
  195 SOLV  OW      5637    7.773517541    7.460503127    4.867579362
  195 SOLV  HW1     5638    7.674232516    7.457929291    4.855926948
  195 SOLV  HW2     5639    7.803419740    7.555367753    4.877898068
  196 SOLV  OW      5640    3.444754685    4.310060692    5.466452475
  196 SOLV  HW1     5641    3.462280750    4.381665076    5.398883544
  196 SOLV  HW2     5642    3.354338451    4.270479584    5.450386001
  197 SOLV  OW      5643    2.479505031    7.454537207    2.387643511
  197 SOLV  HW1     5644    2.446757205    7.370866637    2.343748716
  197 SOLV  HW2     5645    2.421129715    7.531220299    2.360961024
  198 SOLV  OW      5646    4.363340195    7.177677113    9.079371650
  198 SOLV  HW1     5647    4.450355882    7.159866496    9.033426704
  198 SOLV  HW2     5648    4.298316610    7.105102251    9.056905337
  199 SOLV  OW      5649    0.026674479    4.692875877    9.559652595
  199 SOLV  HW1     5650   -0.037442548    4.618230717    9.577457251
  199 SOLV  HW2     5651    0.119817052    4.662192269    9.579219871
  200 SOLV  OW      5652    1.771032141    2.330187771    8.851103888
  200 SOLV  HW1     5653    1.673155230    2.315440938    8.865335501
  200 SOLV  HW2     5654    1.797591962    2.293784767    8.761832773
  201 SOLV  OW      5655    2.490884933    3.320335834    0.961915327
  201 SOLV  HW1     5656    2.482025103    3.404584447    1.015052671
  201 SOLV  HW2     5657    2.535757001    3.250399657    1.017550928
  202 SOLV  OW      5658    1.489040111    2.903191877    8.189342456
  202 SOLV  HW1     5659    1.522610001    2.930984197    8.279345513
  202 SOLV  HW2     5660    1.409149768    2.958238647    8.165107563
  203 SOLV  OW      5661    1.937504250    4.357906779    9.926390458
  203 SOLV  HW1     5662    1.941675721    4.307849609    9.839921940
  203 SOLV  HW2     5663    1.859092096    4.419955869    9.925235802
  204 SOLV  OW      5664    4.686704325    4.248755955    9.810331118
  204 SOLV  HW1     5665    4.608262368    4.255320541    9.872005296
  204 SOLV  HW2     5666    4.720847132    4.154767513    9.809714690
  205 SOLV  OW      5667    2.379121518    4.850266190    2.828105407
  205 SOLV  HW1     5668    2.311267202    4.807185114    2.887601046
  205 SOLV  HW2     5669    2.463697240    4.865177292    2.879335591
  206 SOLV  OW      5670    4.242459698    5.524152817    2.934743086
  206 SOLV  HW1     5671    4.159883344    5.554852875    2.982056310
  206 SOLV  HW2     5672    4.272899166    5.437271359    2.973793954
  207 SOLV  OW      5673    0.524396038    3.693625289    1.546773369
  207 SOLV  HW1     5674    0.458816403    3.663836461    1.477405817
  207 SOLV  HW2     5675    0.512042081    3.639316421    1.629826557
  208 SOLV  OW      5676    6.404788366    1.286937828   11.033212411
  208 SOLV  HW1     5677    6.468034669    1.279704243   11.110332329
  208 SOLV  HW2     5678    6.449093596    1.336138722   10.958270840
  209 SOLV  OW      5679    6.360847199    1.855699058    8.952774140
  209 SOLV  HW1     5680    6.393963618    1.892734464    9.039559038
  209 SOLV  HW2     5681    6.362258392    1.927500613    8.883186291
  210 SOLV  OW      5682    5.869071673    2.021050486    1.536718233
  210 SOLV  HW1     5683    5.814370608    1.981888635    1.462731344
  210 SOLV  HW2     5684    5.942353561    1.957563620    1.561194405
  211 SOLV  OW      5685    1.762807693    6.705488651    4.614978002
  211 SOLV  HW1     5686    1.678083318    6.709268044    4.667962938
  211 SOLV  HW2     5687    1.743082704    6.725830784    4.519076975
  212 SOLV  OW      5688    0.382574115    0.687607669    4.318830653
  212 SOLV  HW1     5689    0.338500835    0.603146209    4.288437676
  212 SOLV  HW2     5690    0.413035339    0.677111878    4.413497631
  213 SOLV  OW      5691    2.421171438    2.658089938    8.063160270
  213 SOLV  HW1     5692    2.474467271    2.647441739    7.979219453
  213 SOLV  HW2     5693    2.468600056    2.720711230    8.125039368
  214 SOLV  OW      5694    6.930836159    5.290245529    9.756265913
  214 SOLV  HW1     5695    6.980056126    5.300853674    9.669867132
  214 SOLV  HW2     5696    6.982100198    5.229100757    9.816542369
  215 SOLV  OW      5697    2.666445038    4.691411279    0.308819683
  215 SOLV  HW1     5698    2.566939855    4.698365915    0.301728582
  215 SOLV  HW2     5699    2.690249350    4.624302971    0.379031828
  216 SOLV  OW      5700    2.528295012    1.112944841    4.730613317
  216 SOLV  HW1     5701    2.576803423    1.181048899    4.785465061
  216 SOLV  HW2     5702    2.570209989    1.023180440    4.744229813
  217 SOLV  OW      5703    0.703214295    4.824430323   10.940255244
  217 SOLV  HW1     5704    0.776338113    4.868277196   10.888003382
  217 SOLV  HW2     5705    0.614550251    4.852282247   10.903338272
  218 SOLV  OW      5706    2.798213822    3.868695923   10.453966626
  218 SOLV  HW1     5707    2.791171925    3.779046916   10.497708774
  218 SOLV  HW2     5708    2.780317733    3.940236649   10.521505993
  219 SOLV  OW      5709    3.913107714    0.543868602    3.537594671
  219 SOLV  HW1     5710    3.826345466    0.542145679    3.487902756
  219 SOLV  HW2     5711    3.917427123    0.626137338    3.594278891
  220 SOLV  OW      5712    0.073489699    3.258690623    2.040869889
[truncated: 12,056,289 more chars]
