# Supplementary material for: Understanding the riddle of amine oxidase flavoenzyme reactivity on the stereoisomers of N‐methyl‐dopa and N‐methyl‐tyrosine
Source: J Mol Recognit. 2023 Nov 15;37(2):e3068. doi: 10.1002/jmr.3068 (PMC11475575; doi:10.1002/jmr.3068)
Supplement: Supplementary file 1 — Data S1. Supporting Information. [file JMR-37-e3068-s002.zip › mutant/D315A/LOP/LOP_L1.cnf]

TITLE
	final configuration
END
TIMESTEP
          50000 1100.000000000
END
POSITION
# first 24 chars ignored
    1 SER   H1         1    7.747370900    1.121230236    3.418984128
    1 SER   H2         2    7.811782495    1.244565595    3.335795801
    1 SER   N          3    7.818030674    1.191981881    3.420630720
    1 SER   H3         4    7.782339957    1.252316127    3.491952280
    1 SER   CA         5    7.952993888    1.137294193    3.440807775
    1 SER   CB         6    0.149520053    1.028028949    3.547822190
    1 SER   OG         7    0.027467406    0.957505117    3.523761122
    1 SER   HG         8    0.016680890    0.882212599    3.588681414
    1 SER   C          9    0.196311151    1.078089926    3.306242881
    1 SER   O         10    0.104782261    1.041114732    3.232856059
    2 ILE   N         11    0.326834417    1.071763554    3.281458785
    2 ILE   H         12    0.391850267    1.135254008    3.323216858
    2 ILE   CA        13    0.376256799    1.011683828    3.156726334
    2 ILE   CB        14    0.502653882    1.080122866    3.104256241
    2 ILE   CG1       15    0.495385259    1.232722440    3.112668209
    2 ILE   CG2       16    0.542958110    1.043693672    2.961218859
    2 ILE   CD        17    0.395049851    1.304265840    3.021983713
    2 ILE   C         18    0.404599663    0.861590619    3.165705833
    2 ILE   O         19    0.481553666    0.825830987    3.254756056
    3 PRO   N         20    0.343586006    0.783627288    3.076886450
    3 PRO   CA        21    0.365597784    0.638436387    3.083518828
    3 PRO   CB        22    0.288837914    0.585329611    2.962282537
    3 PRO   CG        23    0.184920211    0.690933251    2.924079572
    3 PRO   CD        24    0.235117223    0.821851354    2.985313595
    3 PRO   C         25    0.512569557    0.598827053    3.067900629
    3 PRO   O         26    0.587102862    0.657433927    2.989537460
    4 ASN   N         27    0.555727552    0.502637652    3.148980282
    4 ASN   H         28    0.493293178    0.458587132    3.213499030
    4 ASN   CA        29    0.689600190    0.443080968    3.136966644
    4 ASN   CB        30    0.735749291    0.405890988    3.278026036
    4 ASN   CG        31    0.879518377    0.355073089    3.290419632
    4 ASN   OD1       32    0.971551207    0.436527609    3.295205751
    4 ASN   ND2       33    0.901476580    0.225425199    3.310371066
    4 ASN   HD21      34    0.994902949    0.197420833    3.332444228
    4 ASN   HD22      35    0.829810681    0.156778233    3.322642417
    4 ASN   C         36    0.702835606    0.324193258    3.041551189
    4 ASN   O         37    0.802170230    0.306242876    2.971254789
    5 SER   N         38    0.608600020    0.231669311    3.057295923
    5 SER   H         39    0.551233187    0.224656797    3.138913474
    5 SER   CA        40    0.600254334    0.105887790    2.981702486
    5 SER   CB        41    0.557383720    8.518415256    3.073753562
    5 SER   OG        42    0.438541755    8.550217819    3.146653067
    5 SER   HG        43    0.468936185    8.635183136    3.189746389
    5 SER   C         44    0.514887099    0.107271790    2.854743790
    5 SER   O         45    0.392243204    0.106187649    2.864005919
    6 PHE   N         46    0.578597543    0.065449672    2.745744111
    6 PHE   H         47    0.671202844    0.030546663    2.760096580
    6 PHE   CA        48    0.510368803    0.061564622    2.615591531
    6 PHE   CB        49    0.569392508    0.170761264    2.526142142
    6 PHE   CG        50    0.565558666    0.316740624    2.571838224
    6 PHE   CD1       51    0.658119445    0.370071710    2.660777412
    6 PHE   HD1       52    0.738252384    0.308369589    2.701440718
    6 PHE   CD2       53    0.452920722    0.392093628    2.540926478
    6 PHE   HD2       54    0.384809137    0.355578419    2.464049678
    6 PHE   CE1       55    0.643134189    0.497122750    2.715145000
    6 PHE   HE1       56    0.709127279    0.535945550    2.792717527
    6 PHE   CE2       57    0.435751233    0.518600210    2.595922874
    6 PHE   HE2       58    0.350189305    0.579937351    2.567669582
    6 PHE   CZ        59    0.529487036    0.570917715    2.684222694
    6 PHE   HZ        60    0.525375963    0.677382889    2.707227391
    6 PHE   C         61    0.528259467    8.451174363    2.550608437
    6 PHE   O         62    0.639524970    8.418055711    2.509955275
    7 ILE   N         63    0.415673077    8.380588775    2.544890626
    7 ILE   H         64    0.327011441    8.394213038    2.589075884
    7 ILE   CA        65    0.420524417    8.244792133    2.488820268
    7 ILE   CB        66    0.352133961    8.147430843    2.584992582
    7 ILE   CG1       67    0.445503989    8.096872125    2.695150456
    7 ILE   CG2       68    0.282588310    8.028352298    2.518681416
    7 ILE   CD        69    0.497217790    8.200105444    2.795555857
    7 ILE   C         70    0.349022653    8.248458273    2.353615051
    7 ILE   O         71    0.236377827    8.293167863    2.332638640
    8 ILE   N         72    0.437485959    8.230653238    2.255910670
    8 ILE   H         73    0.530999572    8.205864211    2.281208446
    8 ILE   CA        74    0.396570556    8.230538427    2.114733266
    8 ILE   CB        75    0.511304091    8.269383321    2.021271891
    8 ILE   CG1       76    0.559294494    8.407671956    2.065771065
    8 ILE   CG2       77    0.459864236    8.284207358    1.877947090
    8 ILE   CD        78    0.700908127    8.423451971    2.010057830
    8 ILE   C         79    0.357208781    8.088069499    2.075213609
    8 ILE   O         80    0.439337888    7.997463041    2.088457683
    9 VAL   N         81    0.228618114    8.069309783    2.046904006
    9 VAL   H         82    0.160014071    8.141067693    2.058947179
    9 VAL   CA        83    0.174639888    7.944037812    1.992076776
    9 VAL   CB        84    0.041988565    7.909092816    2.059852709
    9 VAL   CG1       85   -0.007158621    7.773326448    2.009235388
    9 VAL   CG2       86    0.040121726    7.921740562    2.212317280
    9 VAL   C         87    0.168630676    7.946274094    1.839196574
    9 VAL   O         88    0.084606260    8.010447866    1.776334100
   10 GLY   N         89    0.249679051    7.852935144    1.790125998
   10 GLY   H         90    0.302344793    7.797006261    1.854148369
   10 GLY   CA        91    0.282663717    7.825637665    1.649485242
   10 GLY   C         92    0.395788464    7.907675150    1.587165049
   10 GLY   O         93    0.387891649    8.030063164    1.577658110
   11 SER   N         94    0.478014232    7.836005546    1.511064377
   11 SER   H         95    0.460081390    7.737866710    1.504104611
   11 SER   CA        96    0.596232200    7.889852235    1.442234296
   11 SER   CB        97    0.711534464    7.791258814    1.462128034
   11 SER   OG        98    0.834143391    7.841864627    1.408686527
   11 SER   HG        99    0.822648574    7.853287280    1.310006406
   11 SER   C        100    0.561270926    7.919819966    1.296315680
   11 SER   O        101    0.633216081    7.887117081    1.202056422
   12 GLY   N        102    0.440625185    7.972980748    1.278749291
   12 GLY   H        103    0.358804247    7.990251306    1.333602164
   12 GLY   CA       104    0.396792580    8.004215824    1.141945095
   12 GLY   C        105    0.462253425    8.121919697    1.069353284
   12 GLY   O        106    0.550757494    8.180725755    1.131326654
   13 VAL   N        107    0.401593831    8.177677506    0.964935726
   13 VAL   H        108    0.308455697    8.151131336    0.940024984
   13 VAL   CA       109    0.454163184    8.300926080    0.904477005
   13 VAL   CB       110    0.389945409    8.343215201    0.772193320
   13 VAL   CG1      111    0.403341307    8.234379107    0.665491114
   13 VAL   CG2      112    0.242551423    8.384222786    0.772086699
   13 VAL   C        113    0.451266464    8.416894406    1.004248041
   13 VAL   O        114    0.550273483    8.488470359    1.018510825
   14 PHE   N        115    0.342194749    8.417971380    1.080369103
   14 PHE   H        116    0.263805689    8.362085837    1.053280617
   14 PHE   CA       117    0.311780716    8.509818163    1.191053293
   14 PHE   CB       118    0.166266291    8.485342769    1.231513264
   14 PHE   CG       119    0.059780203    8.505797484    1.123554731
   14 PHE   CD1      120    0.007959979    8.406377907    1.041403194
   14 PHE   HD1      121    0.039666767    8.302206975    1.046361089
   14 PHE   CD2      122    0.009918291    0.108312870    1.115414265
   14 PHE   HD2      123    0.044646675    0.186081150    1.183420958
   14 PHE   CE1      124    7.712175332    8.441745307    0.946176077
   14 PHE   HE1      125    7.684140278    8.365496780    0.873513250
   14 PHE   CE2      126    7.718454944    0.142925542    1.015803322
   14 PHE   HE2      127    7.711807814    0.245197897    0.978708650
   14 PHE   CZ       128    7.664008373    0.044590445    0.934049767
   14 PHE   HZ       129    7.595072468    0.077141388    0.856149913
   14 PHE   C        130    0.398038138    8.482106906    1.314362996
   14 PHE   O        131    0.467693270    8.572173764    1.360912728
   15 GLY   N        132    0.409912496    8.354379553    1.349486275
   15 GLY   H        133    0.342092215    8.287304482    1.319445355
   15 GLY   CA       134    0.494827984    8.302476464    1.457682782
   15 GLY   C        135    0.641423751    8.346201643    1.454855954
   15 GLY   O        136    0.686436369    8.426587651    1.536360147
   16 LEU   N        137    0.707312606    8.300108297    1.348912193
   16 LEU   H        138    0.659094076    8.249608041    1.277312129
   16 LEU   CA       139    0.848451023    8.330328531    1.321040907
   16 LEU   CB       140    0.904773510    8.251472502    1.202628671
   16 LEU   CG       141    0.951287573    8.114325158    1.252003826
   16 LEU   CD1      142    0.993194410    8.018812269    1.140066335
   16 LEU   CD2      143    1.052528678    8.133331521    1.365149798
   16 LEU   C        144    0.878375782    8.477411710    1.291324829
   16 LEU   O        145    0.985936563    8.529068627    1.321200765
   17 SER   N        146    0.788105828    0.027886791    1.231781143
   17 SER   H        147    0.705498619   -0.012213638    1.192173486
   17 SER   CA       148    0.802115484    0.174211841    1.230511112
   17 SER   CB       149    0.703529921    0.239652243    1.133496960
   17 SER   OG       150    0.732401826    0.375724021    1.100311072
   17 SER   HG       151    0.682848162    0.402710329    1.017746768
   17 SER   C        152    0.795694922    0.239731737    1.368631259
   17 SER   O        153    0.898475121    0.290906480    1.412748245
   18 LEU   N        154    0.690122541    0.203583086    1.441019738
   18 LEU   H        155    0.616543318    0.151997850    1.397144729
   18 LEU   CA       156    0.676434079    0.243764074    1.581760719
   18 LEU   CB       157    0.544040814    0.211759234    1.651465240
   18 LEU   CG       158    0.457231124    0.337744873    1.653651686
   18 LEU   CD1      159    0.351606935    0.331253298    1.543143605
   18 LEU   CD2      160    0.396528547    0.362901148    1.791822806
   18 LEU   C        161    0.795716376    0.200364657    1.667191534
   18 LEU   O        162    0.859831226    0.289114793    1.723260206
   19 ALA   N        163    0.849593595    0.081128714    1.643314200
   19 ALA   H        164    0.799676742    0.010622337    1.592929350
   19 ALA   CA       165    0.968097254    0.036176953    1.717779807
   19 ALA   CB       166    0.986954085   -0.113030101    1.689606584
   19 ALA   C        167    1.100678567    0.109751629    1.697240406
   19 ALA   O        168    1.168675863    0.138665578    1.795580242
   20 TYR   N        169    1.130249978    0.135564882    1.570165118
   20 TYR   H        170    1.077444458    0.105166867    1.490865226
   20 TYR   CA       171    1.243272899    0.224967907    1.541083539
   20 TYR   CB       172    1.279742643    0.208583052    1.393406837
   20 TYR   CG       173    1.405482592    0.278084823    1.340831635
   20 TYR   CD1      174    1.529333452    0.215147746    1.345344856
   20 TYR   HD1      175    1.552539830    0.142078206    1.422819755
   20 TYR   CD2      176    1.384921002    0.392788351    1.265060680
   20 TYR   HD2      177    1.286958084    0.440428046    1.261380909
   20 TYR   CE1      178    1.635729924    0.272522579    1.276723914
   20 TYR   HE1      179    1.726765638    0.212734320    1.281262052
   20 TYR   CE2      180    1.492010666    0.448323794    1.195992534
   20 TYR   HE2      181    1.461091066    0.524388859    1.124292231
   20 TYR   CZ       182    1.617858216    0.389879578    1.204405660
   20 TYR   OH       183    1.719858742    0.444853134    1.133195423
   20 TYR   HH       184    1.688189536    0.526137184    1.084300174
   20 TYR   C        185    1.230683211    0.369959177    1.588305955
   20 TYR   O        186    1.321005836    0.431526135    1.644699815
   21 ALA   N        187    1.107004030    0.418746104    1.584429373
   21 ALA   H        188    1.035725107    0.369754649    1.534231611
   21 ALA   CA       189    1.067987440    0.551413052    1.634290093
   21 ALA   CB       190    0.921944973    0.574832547    1.595146122
   21 ALA   C        191    1.081252876    0.570905297    1.785474596
   21 ALA   O        192    1.126133397    0.679634072    1.821446789
   22 LEU   N        193    1.037284805    0.469475439    1.859418596
   22 LEU   H        194    0.972160891    0.403051083    1.822712049
   22 LEU   CA       195    1.067095668    0.448411597    2.001822491
   22 LEU   CB       196    0.983131400    0.327481737    2.043522362
   22 LEU   CG       197    0.839509312    0.371951556    2.071893187
   22 LEU   CD1      198    0.735468178    0.260128273    2.080995616
   22 LEU   CD2      199    0.833096410    0.454990498    2.200241222
   22 LEU   C        200    1.214385626    0.444989792    2.043088172
   22 LEU   O        201    1.256219285    0.539618980    2.109623460
   23 SER   N        202    1.295654846    0.361104767    1.979449791
   23 SER   H        203    1.256645309    0.287062106    1.924697018
   23 SER   CA       204    1.439743129    0.362398442    2.008569872
   23 SER   CB       205    1.515574005    0.245053880    1.946202262
   23 SER   OG       206    1.629901952    0.212183907    2.025566442
   23 SER   HG       207    1.642952301    0.113165855    2.020504760
   23 SER   C        208    1.501870581    0.493936074    1.961168080
   23 SER   O        209    1.614681109    0.517656455    2.004090634
   24 LEU   N        210    1.457892323    0.560959217    1.855030277
   24 LEU   H        211    1.401097045    0.523402559    1.781780067
   24 LEU   CA       212    1.518237825    0.690848304    1.821896617
   24 LEU   CB       213    1.498051626    0.736360890    1.677208571
   24 LEU   CG       214    1.580282079    0.651706162    1.579835298
   24 LEU   CD1      215    1.564934301    0.699801411    1.435390644
   24 LEU   CD2      216    1.727891172    0.647776751    1.619911842
   24 LEU   C        217    1.484741161    0.807432799    1.915157124
   24 LEU   O        218    1.566382859    0.897146824    1.935553101
   25 ASP   N        219    1.376888000    0.796024351    1.992150772
   25 ASP   H        220    1.349668511    0.705902050    2.025896430
   25 ASP   CA       221    1.315166240    0.913454145    2.055480857
   25 ASP   CB       222    1.165244633    0.905963587    2.085137505
   25 ASP   CG       223    1.104959957    1.045934557    2.098811234
   25 ASP   OD1      224    1.065067698    1.107546822    1.997623542
   25 ASP   OD2      225    1.116006980    1.097762216    2.212022483
   25 ASP   C        226    1.374383887    0.956482290    2.189842298
   25 ASP   O        227    1.371857536    0.875286214    2.282205217
   26 ASP   N        228    1.426370973    1.078656197    2.197575399
   26 ASP   H        229    1.388119127    1.145530783    2.133816859
   26 ASP   CA       230    1.507724267    1.125736532    2.310615458
   26 ASP   CB       231    1.570611303    1.263729760    2.290318057
   26 ASP   CG       232    1.682010964    1.309579282    2.384658506
   26 ASP   OD1      233    1.773078687    1.233509045    2.423943533
   26 ASP   OD2      234    1.677307503    1.427619674    2.425552327
   26 ASP   C        235    1.427245138    1.126258630    2.440754822
   26 ASP   O        236    1.479560879    1.070504057    2.537112770
   27 ARG   N        237    1.296748367    1.151965476    2.440334228
   27 ARG   H        238    1.241637857    1.156509539    2.357014729
   27 ARG   CA       239    1.222423447    1.139346721    2.566534519
   27 ARG   CB       240    1.086825914    1.210024733    2.560952393
   27 ARG   CG       241    1.092830377    1.356301015    2.605405679
   27 ARG   CD       242    1.008627814    1.460161368    2.531020360
   27 ARG   NE       243    1.040447936    1.459104224    2.387510568
   27 ARG   HE       244    0.994550131    1.386846872    2.335825253
   27 ARG   CZ       245    1.114688099    1.551610499    2.325175518
   27 ARG   NH1      246    1.153805037    1.546572051    2.197121878
   27 ARG   HH11     247    1.210380065    1.613595658    2.149090012
   27 ARG   HH12     248    1.110786367    1.474632340    2.142605073
   27 ARG   NH2      249    1.140409606    1.668523355    2.385389380
   27 ARG   HH21     250    1.190600114    1.741278928    2.338629902
   27 ARG   HH22     251    1.091271253    1.705367594    2.464300387
   27 ARG   C        252    1.191837847    0.993924135    2.602944586
   27 ARG   O        253    1.162957994    0.963304181    2.718529950
   28 PHE   N        254    1.171666493    0.906579216    2.504689656
   28 PHE   H        255    1.149282415    0.945854541    2.415485928
   28 PHE   CA       256    1.144431375    0.762667890    2.517347043
   28 PHE   CB       257    1.053934897    0.706683006    2.407399791
   28 PHE   CG       258    0.915063399    0.769461515    2.420860630
   28 PHE   CD1      259    0.891907749    0.894220510    2.364116311
   28 PHE   HD1      260    0.971077569    0.945543729    2.309544496
   28 PHE   CD2      261    0.804979185    0.695922688    2.463218190
   28 PHE   HD2      262    0.820292468    0.589083805    2.478446486
   28 PHE   CE1      263    0.767438080    0.956006875    2.361154324
   28 PHE   HE1      264    0.756929805    1.052752688    2.312054747
   28 PHE   CE2      265    0.680258766    0.757281040    2.464267162
   28 PHE   HE2      266    0.590849397    0.695241048    2.470570265
   28 PHE   CZ       267    0.660198364    0.885548400    2.414578832
   28 PHE   HZ       268    0.557582388    0.919034940    2.399427548
   28 PHE   C        269    1.265893371    0.670907938    2.532848298
   28 PHE   O        270    1.250087430    0.558095307    2.579274044
   29 ALA   N        271    1.385000273    0.722243286    2.503377459
   29 ALA   H        272    1.388190582    0.788874694    2.428878907
   29 ALA   CA       273    1.515582144    0.657915592    2.523854527
   29 ALA   CB       274    1.631201828    0.746320436    2.476689614
   29 ALA   C        275    1.539958349    0.593786900    2.660625034
   29 ALA   O        276    1.594454942    0.483614023    2.655899128
   30 ASP   N        277    1.492797709    0.647043080    2.773007004
   30 ASP   H        278    1.439251311    0.730919749    2.763064583
   30 ASP   CA       279    1.506764603    0.592247179    2.908701565
   30 ASP   CB       280    1.517284203    0.704410397    3.012227634
   30 ASP   CG       281    1.404368389    0.805837698    2.992865022
   30 ASP   OD1      282    1.304834064    0.799935435    3.068235270
   30 ASP   OD2      283    1.419441352    0.891138646    2.902745758
   30 ASP   C        284    1.387035171    0.505860231    2.948848877
   30 ASP   O        285    1.409500853    0.411532706    3.024542301
   31 LYSH  N        286    1.283021086    0.503249417    2.865987125
   31 LYSH  H        287    1.296517514    0.523090165    2.768909084
   31 LYSH  CA       288    1.157668187    0.431764862    2.894056294
   31 LYSH  CB       289    1.032633345    0.503102023    2.842216731
   31 LYSH  CG       290    1.023371349    0.646834832    2.893839250
   31 LYSH  CD       291    0.928245305    0.738885553    2.817093834
   31 LYSH  CE       292    0.883458724    0.870541006    2.880889614
   31 LYSH  NZ       293    0.963055428    0.935824684    2.985837599
   31 LYSH  HZ1      294    1.053735077    0.956059876    2.948851383
   31 LYSH  HZ2      295    0.971222664    0.891887744    3.075296402
   31 LYSH  HZ3      296    0.919917272    1.022760589    3.009945792
   31 LYSH  C        297    1.156454006    0.283771113    2.855230462
   31 LYSH  O        298    1.242994625    0.228768482    2.787294420
   32 LYSH  N        299    1.073821973    0.209389849    2.928235226
   32 LYSH  H        300    0.994669400    0.249960738    2.973946358
   32 LYSH  CA       301    1.057491792    0.065017445    2.905881092
   32 LYSH  CB       302    0.994307005    0.007661780    3.032885089
   32 LYSH  CG       303    1.001384004    8.383029169    3.052274789
   32 LYSH  CD       304    1.138815023    8.325405796    3.086872884
   32 LYSH  CE       305    1.118970027    8.177976999    3.122647442
   32 LYSH  NZ       306    1.249459437    8.110483749    3.117686744
   32 LYSH  HZ1      307    1.241739962    8.011665012    3.130920807
   32 LYSH  HZ2      308    1.318503028    8.143269049    3.182158488
   32 LYSH  HZ3      309    1.289046186    8.117980121    3.026162707
   32 LYSH  C        310    0.972116504    0.032148775    2.783245017
   32 LYSH  O        311    0.849879894    0.024008860    2.794358194
   33 ILE   N        312    1.041359875    8.511015899    2.680380721
   33 ILE   H        313    1.139265162    8.490768757    2.682769238
   33 ILE   CA       314    0.979599425    8.490970288    2.548483491
   33 ILE   CB       315    1.038920513    0.056918706    2.442385939
   33 ILE   CG1      316    1.064809456    0.199906040    2.490305347
   33 ILE   CG2      317    0.945103512    0.069716030    2.322200443
   33 ILE   CD       318    1.146633473    0.295365078    2.403097444
   33 ILE   C        319    0.998644141    8.348457484    2.496145417
   33 ILE   O        320    1.111709197    8.303151727    2.478997714
   34 ILE   N        321    0.891706524    8.269429753    2.498953645
   34 ILE   H        322    0.804621301    8.316031271    2.514613333
   34 ILE   CA       323    0.886065835    8.129329428    2.454772860
   34 ILE   CB       324    0.819041149    8.045675651    2.563949784
   34 ILE   CG1      325    0.905278442    8.046857759    2.690331967
   34 ILE   CG2      326    0.813964697    7.897429973    2.526448527
   34 ILE   CD       327    0.836884306    8.007579042    2.821440883
   34 ILE   C        328    0.808799311    8.113147372    2.323695234
   34 ILE   O        329    0.712962560    8.184233387    2.293808513
   35 LEU   N        330    0.869300698    8.028506882    2.240822551
   35 LEU   H        331    0.957868473    7.984532852    2.255721893
   35 LEU   CA       332    0.815575161    7.989438660    2.109674604
   35 LEU   CB       333    0.920665475    8.019344534    2.002573895
   35 LEU   CG       334    0.882727423    7.981861592    1.859176066
   35 LEU   CD1      335    0.762548597    8.061860052    1.808518461
   35 LEU   CD2      336    1.002556872    8.008672900    1.767908371
   35 LEU   C        337    0.792083878    7.838270277    2.106722931
   35 LEU   O        338    0.876957487    7.760142730    2.149416723
   36 VAL   N        339    0.681250511    7.797456350    2.045560352
   36 VAL   H        340    0.602702327    7.857666879    2.031187794
   36 VAL   CA       341    0.642094889    7.656197429    2.034390748
   36 VAL   CB       342    0.555405799    7.624449366    2.156406944
   36 VAL   CG1      343    0.414223414    7.680927457    2.139502461
   36 VAL   CG2      344    0.558075116    7.474062408    2.184488948
   36 VAL   C        345    0.579397357    7.608669504    1.903156067
   36 VAL   O        346    0.525487567    7.698579129    1.838806207
   37 ASP   N        347    0.607670113    7.486492939    1.858841773
   37 ASP   H        348    0.686038455    7.432663565    1.889837882
   37 ASP   CA       349    0.537935397    7.428254236    1.743273182
   37 ASP   CB       350    0.615504123    7.462563782    1.615933120
   37 ASP   CG       351    0.524418409    7.468222591    1.493145012
   37 ASP   OD1      352    0.433590942    7.553951604    1.488178101
   37 ASP   OD2      353    0.517154737    7.370829927    1.415126811
   37 ASP   C        354    0.519141976    7.276418460    1.744538060
   37 ASP   O        355    0.599984678    7.206909434    1.805892551
   38 ARG   N        356    0.415349039    7.235831102    1.671937793
   38 ARG   H        357    0.361880522    7.300616384    1.617664990
   38 ARG   CA       358    0.380215311    7.095731191    1.644574259
   38 ARG   CB       359    0.242856774    7.091219710    1.577334544
   38 ARG   CG       360    0.194996713    6.947372782    1.556610132
   38 ARG   CD       361    0.065922159    6.950562280    1.474529079
   38 ARG   NE       362    0.004302131    6.817857897    1.460431817
   38 ARG   HE       363   -0.013255824    6.775476838    1.549288566
   38 ARG   CZ       364    0.013091497    6.750672753    1.344838593
   38 ARG   NH1      365   -0.030710163    6.624168129    1.339133694
   38 ARG   HH11     366   -0.025069505    6.561499308    1.261420323
   38 ARG   HH12     367   -0.069301302    6.586170025    1.423198108
   38 ARG   NH2      368    0.073889669    6.807359963    1.239738323
   38 ARG   HH21     369    0.083038985    6.754617246    1.155277555
   38 ARG   HH22     370    0.127209478    6.891518628    1.248307688
   38 ARG   C        371    0.484302728    7.020616259    1.561287773
   38 ARG   O        372    0.543778219    6.925692245    1.612106542
   39 TRP   N        373    0.531427186    7.087866053    1.456666196
   39 TRP   H        374    0.499915572    7.175855895    1.421086012
   39 TRP   CA       375    0.644741715    7.042721412    1.374614913
   39 TRP   CB       376    0.629854088    7.092072925    1.230549136
   39 TRP   CG       377    0.729418847    7.036223040    1.128692096
   39 TRP   CD1      378    0.847491050    7.079154553    1.085024819
   39 TRP   HD1      379    0.889913255    7.174581134    1.116250956
   39 TRP   CD2      380    0.710690276    6.915629807    1.062174181
   39 TRP   NE1      381    0.902608685    6.997531302    0.995657169
   39 TRP   HE1      382    0.993119947    7.004289194    0.953702935
   39 TRP   CE2      383    0.822997813    6.891659306    0.983868660
   39 TRP   CE3      384    0.608208889    6.821839275    1.066844879
   39 TRP   HE3      385    0.510775678    6.844535689    1.110102898
   39 TRP   CZ2      386    0.845393031    6.767627981    0.925264643
   39 TRP   HZ2      387    0.942365441    6.742007105    0.882612179
   39 TRP   CZ3      388    0.630910344    6.696290534    1.011714334
   39 TRP   HZ3      389    0.564282712    6.612784805    1.033359189
   39 TRP   CH2      390    0.748292380    6.669633855    0.942216366
   39 TRP   HH2      391    0.780625603    6.566286556    0.929809173
   39 TRP   C        392    0.781474996    7.083726785    1.429707607
   39 TRP   O        393    0.793420442    7.180941954    1.504108213
   40 ASN   N        394    0.873348493    6.987681452    1.424643318
   40 ASN   H        395    0.843871617    6.903656352    1.379122860
   40 ASN   CA       396    1.013759221    7.001767237    1.465817609
   40 ASN   CB       397    1.060860335    6.869072521    1.525690498
   40 ASN   CG       398    1.189097638    6.878711547    1.608583131
   40 ASN   OD1      399    1.256937697    6.981252268    1.611617169
   40 ASN   ND2      400    1.222975509    6.770334733    1.677826465
   40 ASN   HD21     401    1.307268661    6.777397713    1.731152129
   40 ASN   HD22     402    1.154717834    6.698975645    1.693562440
   40 ASN   C        403    1.105977630    7.047422150    1.352575708
   40 ASN   O        404    1.114151258    6.987528560    1.245454826
   41 PHE   N        405    1.177538193    7.157850535    1.371973890
   41 PHE   H        406    1.162798812    7.221956414    1.447305633
   41 PHE   CA       407    1.276607361    7.204753425    1.274009602
   41 PHE   CB       408    1.304910933    7.353982859    1.292448147
   41 PHE   CG       409    1.179394807    7.438968704    1.271666174
   41 PHE   CD1      410    1.079880449    7.447834826    1.368310659
   41 PHE   HD1      411    1.086084644    7.398350018    1.465231812
   41 PHE   CD2      412    1.154353918    7.501996467    1.150323856
   41 PHE   HD2      413    1.230753333    7.495167221    1.072880721
   41 PHE   CE1      414    0.969551118    7.530208234    1.349200621
   41 PHE   HE1      415    0.900391935    7.543208984    1.432449953
   41 PHE   CE2      416    1.039730045    7.576317919    1.124631598
   41 PHE   HE2      417    1.023245798    7.611056910    1.022639340
   41 PHE   CZ       418    0.946318970    7.591219619    1.226481344
   41 PHE   HZ       419    0.845204189    7.625742110    1.204865121
   41 PHE   C        420    1.404514548    7.121311733    1.264573644
   41 PHE   O        421    1.461059057    7.110762288    1.155845944
   42 GLU   N        422    1.431555537    7.047802564    1.372068250
   42 GLU   H        423    1.378991861    7.043195199    1.457023078
   42 GLU   CA       424    1.541363737    6.950069349    1.371974197
   42 GLU   CB       425    1.577390668    6.882987355    1.504691911
   42 GLU   CG       426    1.650980093    6.981995815    1.595187341
   42 GLU   CD       427    1.690881639    6.944523597    1.738060019
   42 GLU   OE1      428    1.723912175    6.826726444    1.763661143
   42 GLU   OE2      429    1.674337275    7.031369955    1.826422740
   42 GLU   C        430    1.506469848    6.838912296    1.272786382
   42 GLU   O        431    1.394772360    6.787397651    1.272357749
   43 PRO   N        432    1.604908331    6.799876829    1.192318875
   43 PRO   CA       433    1.592879140    6.681985416    1.105315858
   43 PRO   CB       434    1.706454003    6.689460204    1.003059562
   43 PRO   CG       435    1.811354460    6.779636632    1.068427715
   43 PRO   CD       436    1.730953381    6.869467601    1.162650263
   43 PRO   C        437    1.607348777    6.555004329    1.189430819
   43 PRO   O        438    1.643956387    6.561697768    1.306677580
   44 PRO   N        439    1.545084804    6.444755179    1.148693133
   44 PRO   CA       440    1.567037621    6.310448695    1.204285463
   44 PRO   CB       441    1.486228793    6.212132126    1.119344339
   44 PRO   CG       442    1.388984773    6.301786154    1.042445863
   44 PRO   CD       443    1.445092658    6.444121521    1.040929070
   44 PRO   C        444    1.712676515    6.265623795    1.218147868
   44 PRO   O        445    1.788589351    6.281106555    1.122607366
   45 ASN   N        446    1.758488753    6.246365388    1.341514293
   45 ASN   H        447    1.695578898    6.249147503    1.419203280
   45 ASN   CA       448    1.898389950    6.209178338    1.367115044
   45 ASN   CB       449    1.947468782    6.080004415    1.301455514
   45 ASN   CG       450    1.892755687    5.961534741    1.381324475
   45 ASN   OD1      451    1.773855984    5.931379955    1.390406290
   45 ASN   ND2      452    1.988697214    5.896780413    1.446815596
   45 ASN   HD21     453    1.966431434    5.811302691    1.493682718
   45 ASN   HD22     454    2.083981210    5.927102255    1.446352780
   45 ASN   C        455    1.996476636    6.326600280    1.364963113
   45 ASN   O        456    2.059672599    6.357623328    1.465837897
   46 ALA   N        457    2.012691710    6.390614430    1.249505187
   46 ALA   H        458    1.938453110    6.371691114    1.185236280
   46 ALA   CA       459    2.093906683    6.512081042    1.233366056
   46 ALA   CB       460    2.116235807    6.534732227    1.083703889
   46 ALA   C        461    2.035636764    6.633147922    1.306563977
   46 ALA   O        462    1.920147893    6.633123922    1.348887206
   47 THR   N        463    2.111009924    6.741564217    1.322551450
   47 THR   H        464    2.192893380    6.751346879    1.265979039
   47 THR   CA       465    2.070910309    6.858740851    1.401738338
   47 THR   CB       466    2.173787066    6.868650475    1.514539156
   47 THR   OG1      467    2.132065183    6.958268600    1.617880426
   47 THR   HG1      468    2.089266728    6.898639996    1.685797165
   47 THR   CG2      469    2.318312732    6.897097356    1.473190005
   47 THR   C        470    2.060996706    6.981701061    1.311215002
   47 THR   O        471    2.063874128    6.964518282    1.189446404
   48 GLY   N        472    2.035918503    7.102800743    1.360172225
   48 GLY   H        473    2.075167159    7.106998396    1.452051936
   48 GLY   CA       474    2.003900030    7.219285838    1.276394282
   48 GLY   C        475    1.853711970    7.242294673    1.258421132
   48 GLY   O        476    1.767361325    7.207883924    1.338978826
   49 SER   N        477    1.814716411    7.301914540    1.146118304
   49 SER   H        478    1.872453209    7.303499854    1.064485564
   49 SER   CA       479    1.681643435    7.361009496    1.125941572
   49 SER   CB       480    1.679949711    7.503433138    1.181782808
   49 SER   OG       481    1.719486812    7.498254249    1.319098790
   49 SER   HG       482    1.665693014    7.431334007    1.370361453
   49 SER   C        483    1.642967071    7.376429875    0.978721094
   49 SER   O        484    1.682292742    7.468311639    0.907026126
   50 VAL   N        485    1.578271338    7.264632566    0.947056733
   50 VAL   H        486    1.606360389    7.192073668    1.009869237
   50 VAL   CA       487    1.529400424    7.252657653    0.808926582
   50 VAL   CB       488    1.555130778    7.109239432    0.762212230
   50 VAL   CG1      489    1.478088219    7.085975299    0.632071779
   50 VAL   CG2      490    1.707515904    7.102975671    0.750028574
   50 VAL   C        491    1.381883194    7.293272282    0.808208862
   50 VAL   O        492    1.311850370    7.236738291    0.892050680
   51 HISA  N        493    1.337637357    7.385854324    0.723593301
   51 HISA  H        494    1.407326773    7.429744011    0.666868665
   51 HISA  CA       495    1.202266939    7.443058970    0.719822353
   51 HISA  CB       496    1.187677201    7.563572453    0.626675819
   51 HISA  CG       497    1.209290670    7.540963840    0.476900105
   51 HISA  ND1      498    1.328458216    7.529480621    0.418951826
   51 HISA  HD1      499    1.417754241    7.532347146    0.463854606
   51 HISA  CD2      500    1.118028059    7.491322721    0.393858212
   51 HISA  HD2      501    1.011928096    7.482356612    0.417168184
   51 HISA  CE1      502    1.312605311    7.477086344    0.297747283
   51 HISA  HE1      503    1.387306723    7.454505751    0.221650218
   51 HISA  NE2      504    1.182877544    7.450639971    0.285097637
   51 HISA  C        505    1.095692007    7.337849221    0.688426654
   51 HISA  O        506    1.128323816    7.242577374    0.617790257
   52 ASN   N        507    0.973852548    7.357174273    0.738150231
   52 ASN   H        508    0.959073996    7.439624785    0.792771319
   52 ASN   CA       509    0.865937799    7.257679291    0.746395994
   52 ASN   CB       510    0.765184944    7.324060535    0.840497863
   52 ASN   CG       511    0.636648027    7.252321984    0.882203384
   52 ASN   OD1      512    0.597252917    7.150349781    0.825832381
   52 ASN   ND2      513    0.565323765    7.301461988    0.983133588
   52 ASN   HD21     514    0.491823465    7.248504217    1.025479035
   52 ASN   HD22     515    0.602067769    7.380651860    1.031899159
   52 ASN   C        516    0.807856660    7.239343862    0.606030513
   52 ASN   O        517    0.734137598    7.326481902    0.560173871
   53 PRO   N        518    0.816171890    7.121859786    0.544246447
   53 PRO   CA       519    0.764879220    7.090743787    0.410032495
   53 PRO   CB       520    0.800710762    6.944319458    0.383805341
   53 PRO   CG       521    0.917879771    6.911691684    0.476639755
   53 PRO   CD       522    0.885040053    7.002457003    0.595349933
   53 PRO   C        523    0.613422249    7.104764512    0.393436887
   53 PRO   O        524    0.563983836    7.155937533    0.293101497
   54 ALA   N        525    0.545170352    7.070798442    0.502418116
   54 ALA   H        526    0.582754397    7.003529746    0.566159688
   54 ALA   CA       527    0.403285828    7.106676989    0.516257774
   54 ALA   CB       528    0.338680362    7.048918014    0.642353833
   54 ALA   C        529    0.360150414    7.253366847    0.522166205
   54 ALA   O        530    0.253451327    7.290919321    0.473842139
   55 ALA   N        531    0.437654523    7.342634294    0.583114108
   55 ALA   H        532    0.531726905    7.318050127    0.606514110
   55 ALA   CA       533    0.396584208    7.480486531    0.613427376
   55 ALA   CB       534    0.493554382    7.541267696    0.714994836
   55 ALA   C        535    0.373344749    7.570714786    0.492051639
   55 ALA   O        536    0.463378171    7.590664876    0.410649755
   56 ALA   N        537    0.264770164    7.647427711    0.488100665
   56 ALA   H        538    0.200468143    7.655271996    0.564289524
   56 ALA   CA       539    0.233423099    7.726755860    0.368365672
   56 ALA   CB       540    0.090900681    7.782269930    0.372166466
   56 ALA   C        541    0.328284846    7.841528621    0.333243635
   56 ALA   O        542    0.329782066    7.903466394    0.226996635
   57 ASN   N        543    0.412391415    7.867424215    0.432980905
   57 ASN   H        544    0.396034027    7.822046968    0.520583914
   57 ASN   CA       545    0.534172794    7.947876098    0.415496725
   57 ASN   CB       546    0.577773435    7.994420271    0.554571752
   57 ASN   CG       547    0.621787664    7.878441287    0.644129108
   57 ASN   OD1      548    0.702291000    7.793267785    0.606830972
   57 ASN   ND2      549    0.562763608    7.872855076    0.763178349
   57 ASN   HD21     550    0.594911631    7.811664321    0.835436276
   57 ASN   HD22     551    0.465391332    7.895054906    0.768254136
   57 ASN   C        552    0.646023192    7.887897211    0.330027382
   57 ASN   O        553    0.689493179    7.959970469    0.240329270
   58 ALA   N        554    0.667915509    7.756749945    0.333214522
   58 ALA   H        555    0.639411709    7.705152817    0.413993403
   58 ALA   CA       556    0.752000459    7.675798776    0.243861442
   58 ALA   CB       557    0.753360976    7.534662345    0.302892899
   58 ALA   C        558    0.702176382    7.674865047    0.099212969
   58 ALA   O        559    0.618327913    7.598218862    0.052067334
   59 ASP   N        560    0.760161484    7.773687591    0.031679603
   59 ASP   H        561    0.803286089    7.850956339    0.078253282
   59 ASP   CA       562    0.746036715    7.782149735   11.211235030
   59 ASP   CB       563    0.618452841    7.860522803   11.179825329
   59 ASP   CG       564    0.583424232    7.840054441   11.032312242
   59 ASP   OD1      565    0.621482173    7.932373081   10.957127548
   59 ASP   OD2      566    0.505675095    7.750529050   10.992749545
   59 ASP   C        567    0.858173157    7.873945508   11.162150498
   59 ASP   O        568    0.876799141    7.984830290   11.212008863
   60 THR   N        569    0.916683290    7.836428475   11.048752259
   60 THR   H        570    0.892609737    7.749996821   11.004575677
   60 THR   CA       571    1.019099732    7.912006882   10.975203627
   60 THR   CB       572    1.077602436    7.822340036   10.865887774
   60 THR   OG1      573    0.979122986    7.779023189   10.771672295
   60 THR   HG1      574    1.029232198    7.725532947   10.703639323
   60 THR   CG2      575    1.146424312    7.706268740   10.938004344
   60 THR   C        576    0.978063358    8.048391777   10.919281698
   60 THR   O        577    1.061433223    8.138010023   10.907099873
   61 SER   N        578    0.849495988    8.066458030   10.890377127
   61 SER   H        579    0.775301446    8.013774665   10.931845058
   61 SER   CA       580    0.801475960    8.172288017   10.800352432
   61 SER   CB       581    0.768984718    8.122582857   10.659333049
   61 SER   OG       582    0.687727732    8.006028318   10.675580645
   61 SER   HG       583    0.594830630    8.031387734   10.702543461
   61 SER   C        584    0.682164212    8.254704288   10.849178376
   61 SER   O        585    0.595366068    8.286615973   10.768072774
   62 ARG   N        586    0.695133058    8.311517414   10.968737365
   62 ARG   H        587    0.778230496    8.291614531   11.020699292
   62 ARG   CA       588    0.599143709    8.386311393   11.051204397
   62 ARG   CB       589    0.628042198    8.365093982   11.199952956
   62 ARG   CG       590    0.563558677    8.235172925   11.248677685
   62 ARG   CD       591    0.413392435    8.256672681   11.268596509
   62 ARG   NE       592    0.357855340    8.127234198   11.310630033
   62 ARG   HE       593    0.319888584    8.074811103   11.386855362
   62 ARG   CZ       594    0.301073396    8.038917497   11.227387185
   62 ARG   NH1      595    0.295848511    8.063486988   11.095766965
   62 ARG   HH11     596    0.256851195    7.998768898   11.030272493
   62 ARG   HH12     597    0.322496982    8.150765104   11.054886417
   62 ARG   NH2      598    0.289802596    7.913811000   11.274047357
   62 ARG   HH21     599    0.258514328    7.836330854   11.219120034
   62 ARG   HH22     600    0.326794338    7.901091982   11.366078839
   62 ARG   C        601    0.588467731    0.008804687   11.020239260
   62 ARG   O        602    0.662350189    0.090836239   11.074480489
   63 VAL   N        603    0.509627779    0.038696123   10.917380981
   63 VAL   H        604    0.480136036   -0.028213188   10.849165610
   63 VAL   CA       605    0.492489533    0.172135128   10.858109830
   63 VAL   CB       606    0.400043653    0.164124653   10.736467903
   63 VAL   CG1      607    0.382626074    0.293723985   10.657035362
   63 VAL   CG2      608    0.456189337    0.066770650   10.632662515
   63 VAL   C        609    0.443572105    0.287255193   10.946219718
   63 VAL   O        610    0.366586132    0.265974873   11.039763342
   64 ILE   N        611    0.516161872    0.396913447   10.926264593
   64 ILE   H        612    0.591538294    0.396919050   10.860550432
   64 ILE   CA       613    0.486726919    0.526203795   10.989719967
   64 ILE   CB       614    0.570758357    0.573434741   11.108544321
   64 ILE   CG1      615    0.583409449    0.472312770   11.222668910
   64 ILE   CG2      616    0.518439204    0.708580158   11.157651223
   64 ILE   CD       617    0.713931087    0.501380356   11.297049944
   64 ILE   C        618    0.460045523    0.634146625   10.884612908
   64 ILE   O        619    0.552923112    0.684407591   10.821553240
   65 ARG   N        620    0.330160270    0.659974150   10.872154887
   65 ARG   H        621    0.265975900    0.588137396   10.899019197
   65 ARG   CA       622    0.271270308    0.770433219   10.795065091
   65 ARG   CB       623    0.120406784    0.751662517   10.812291697
   65 ARG   CG       624    0.027064305    0.843017546   10.732587757
   65 ARG   CD       625    7.678386653    0.821946078   10.766241110
   65 ARG   NE       626    7.600702922    0.920340713   10.689502433
   65 ARG   HE       627    7.609037540    0.906703978   10.590797020
   65 ARG   CZ       628    7.527460725    1.023652743   10.733262894
   65 ARG   NH1      629    7.521174884    1.060584976   10.861914576
   65 ARG   HH11     630    7.475200866    1.145412498   10.888169805
   65 ARG   HH12     631    7.551730871    0.999166500   10.934667048
   65 ARG   NH2      632    7.455314978    1.092222969   10.643547909
   65 ARG   HH21     633    7.386868224    1.157805172   10.675389382
   65 ARG   HH22     634    7.454994153    1.072723343   10.545468253
   65 ARG   C        635    0.317760331    0.909298911   10.839420213
   65 ARG   O        636    0.324463092    0.940249539   10.958273336
   66 ARG   N        637    0.326448357    1.006674379   10.749239794
   66 ARG   H        638    0.315505186    0.987020788   10.651796354
   66 ARG   CA       639    0.364518649    1.146242038   10.775363918
   66 ARG   CB       640    0.490388148    1.178151883   10.694436386
   66 ARG   CG       641    0.553730022    1.304688353   10.752614479
   66 ARG   CD       642    0.623072174    1.388746981   10.645224252
   66 ARG   NE       643    0.526643631    1.498427980   10.628412794
   66 ARG   HE       644    0.529412175    1.568609568   10.699594505
   66 ARG   CZ       645    0.453511241    1.507191563   10.516464367
   66 ARG   NH1      646    0.475566055    1.425341292   10.412685574
   66 ARG   HH11     647    0.403399963    1.424400595   10.343461447
   66 ARG   HH12     648    0.548643578    1.358920855   10.396902035
   66 ARG   NH2      649    0.344662244    1.584972578   10.524293849
   66 ARG   HH21     650    0.280192991    1.580745955   10.447955113
   66 ARG   HH22     651    0.310279961    1.632335518   10.605377540
   66 ARG   C        652    0.250846744    1.247731579   10.761672035
   66 ARG   O        653    0.248470055    1.345582123   10.836172332
   67 ASP   N        654    0.140417040    1.229076381   10.689926499
   67 ASP   H        655    0.136874003    1.139120169   10.646385759
   67 ASP   CA       656    0.041301083    1.328009369   10.645201111
   67 ASP   CB       657    7.765153934    1.267440914   10.526529193
   67 ASP   CG       658    7.850248302    1.224387869   10.406882128
   67 ASP   OD1      659    7.949358300    1.293555782   10.374977056
   67 ASP   OD2      660    7.822588873    1.119619285   10.344542435
   67 ASP   C        661    7.745118842    1.393088261   10.745696891
   67 ASP   O        662    7.629836194    1.414161532   10.708321672
   68 TYR   N        663    7.787686462    1.381477221   10.871172876
   68 TYR   H        664    7.873293441    1.330977898   10.882182812
   68 TYR   CA       665    7.706904494    1.431737072   10.983248269
   68 TYR   CB       666    7.774064508    1.393939101   11.115430713
   68 TYR   CG       667    7.770775950    1.244596543   11.148577784
   68 TYR   CD1      668    7.680279482    1.206010895   11.246790454
   68 TYR   HD1      669    7.668389128    1.261875478   11.339632727
   68 TYR   CD2      670    0.024503547    1.150013593   11.061471062
   68 TYR   HD2      671    0.101298133    1.183998676   10.991983259
   68 TYR   CE1      672    7.641744774    1.072526629   11.242349412
   68 TYR   HE1      673    7.552094392    1.048237087   11.299407478
   68 TYR   CE2      674    7.782533350    1.017246910   11.064756490
   68 TYR   HE2      675    7.840945718    0.941700549   11.012204696
   68 TYR   CZ       676    7.682184284    0.975484893   11.151418324
   68 TYR   OH       677    7.605588679    0.868428932   11.117218169
   68 TYR   HH       678    7.510704123    0.898060798   11.128118942
   68 TYR   C        679    7.667009354    1.578838941   10.969731061
   68 TYR   O        680    7.754780882    1.662261127   10.948098247
   69 PRO   N        681    7.539304906    1.612475117   10.985514022
   69 PRO   CA       682    7.480818669    1.747281936   10.989839509
   69 PRO   CB       683    7.329045703    1.728501925   10.994788501
   69 PRO   CG       684    7.317575502    1.593199567   11.065265473
   69 PRO   CD       685    7.431970724    1.513439341   11.002319873
   69 PRO   C        686    7.529876775    1.832371544   11.107143177
   69 PRO   O        687    7.573756790    1.787069890   11.212742592
   70 HISB  N        688    7.508655877    1.961802183   11.085130904
   70 HISB  H        689    7.449169968    1.996197687   11.012487473
   70 HISB  CA       690    7.577425735    2.073083316   11.152173829
   70 HISB  CB       691    7.517959840    2.201983295   11.095130223
   70 HISB  CG       692    7.534202274    2.213088257   10.943410899
   70 HISB  ND1      693    7.496510360    2.123118561   10.853011829
   70 HISB  CD2      694    7.587621316    2.319125991   10.883483225
   70 HISB  HD2      695    7.652043895    2.394840678   10.928155303
   70 HISB  CE1      696    7.525882832    2.172567411   10.733083797
   70 HISB  HE1      697    7.500233341    2.130440853   10.635880879
   70 HISB  NE2      698    7.578033415    2.293220379   10.753390045
   70 HISB  HE2      699    7.612058005    2.356958075   10.684254026
   70 HISB  C        700    7.554749682    2.071521080   11.303472016
   70 HISB  O        701    7.437951045    2.062256465   11.340904275
   71 GLY   N        702    7.645003276    2.140443994    0.047076583
   71 GLY   H        703    7.727653224    2.174664821    0.002382982
   71 GLY   CA       704    7.623582362    2.163163206    0.190734522
   71 GLY   C        705    7.649503153    2.032270999    0.265621186
   71 GLY   O        706    7.752543775    1.967041021    0.249538882
   72 PRO   N        707    7.558814032    1.992561552    0.354450130
   72 PRO   CA       708    7.579530611    1.890417123    0.458126556
   72 PRO   CB       709    7.445348097    1.873820678    0.529755475
   72 PRO   CG       710    7.341736209    1.942613224    0.440640551
   72 PRO   CD       711    7.425687914    2.051771149    0.373958147
   72 PRO   C        712    7.637224677    1.759515411    0.403827033
   72 PRO   O        713    7.749461350    1.721036193    0.436273910
   73 TYR   N        714    7.572891163    1.699148786    0.304291349
   73 TYR   H        715    7.483549821    1.735511845    0.277877215
   73 TYR   CA       716    7.618983785    1.575508850    0.239487991
   73 TYR   CB       717    7.508796554    1.537860114    0.140234998
   73 TYR   CG       718    7.454381847    1.394964254    0.145827896
   73 TYR   CD1      719    7.465571503    1.314677548    0.258749480
   73 TYR   HD1      720    7.520736826    1.345885422    0.347434041
   73 TYR   CD2      721    7.378845273    1.343679962    0.041003988
   73 TYR   HD2      722    7.374328161    1.405105502   -0.048926222
   73 TYR   CE1      723    7.403684307    1.190271143    0.262928876
   73 TYR   HE1      724    7.409434052    1.135164872    0.356796778
   73 TYR   CE2      725    7.315856389    1.219801131    0.044219355
   73 TYR   HE2      726    7.263274369    1.186385713   -0.045220487
   73 TYR   CZ       727    7.326931439    1.140848087    0.158090392
   73 TYR   OH       728    7.319281347    1.005064550    0.157615966
   73 TYR   HH       729    7.242936111    0.980632525    0.097813882
   73 TYR   C        730    7.754997057    1.581945823    0.169718012
   73 TYR   O        731    7.845293831    1.501349022    0.191671433
   74 ALA   N        732    7.774054311    1.687379457    0.090903604
   74 ALA   H        733    7.694894148    1.742651726    0.064828127
   74 ALA   CA       734    0.099993638    1.723942247    0.022787509
   74 ALA   CB       735    0.080410688    1.855619973   -0.052646006
   74 ALA   C        736    0.215092001    1.747395313    0.120836214
   74 ALA   O        737    0.322195003    1.689811361    0.102316449
   75 SER   N        738    0.196569254    1.822433344    0.229072637
   75 SER   H        739    0.108643009    1.866300453    0.247655753
   75 SER   CA       740    0.297593444    1.841313799    0.334193879
   75 SER   CB       741    0.250966054    1.945918681    0.435646339
   75 SER   OG       742    0.243364474    2.073617797    0.371723769
   75 SER   HG       743    0.333703780    2.116196687    0.376884228
   75 SER   C        744    0.336925419    1.711377423    0.404784282
   75 SER   O        745    0.452660844    1.673859009    0.422891059
   76 LEU   N        746    0.239480045    1.625543012    0.433541545
   76 LEU   H        747    0.148544386    1.661370547    0.454720636
   76 LEU   CA       748    0.259625649    1.492358169    0.492404580
   76 LEU   CB       749    0.132843554    1.424192179    0.544285751
   76 LEU   CG       750    0.087181547    1.474909824    0.681238594
   76 LEU   CD1      751   -0.060954007    1.437466287    0.689230925
   76 LEU   CD2      752    0.168513350    1.423055824    0.800003933
   76 LEU   C        753    0.345074783    1.401275297    0.403998219
   76 LEU   O        754    0.455254170    1.364802948    0.444753694
   77 ALA   N        755    0.304935157    1.389405280    0.277743560
   77 ALA   H        756    0.224426015    1.438325955    0.244188185
   77 ALA   CA       757    0.384076243    1.321449116    0.174165049
   77 ALA   CB       758    0.301313366    1.312800625    0.045759368
   77 ALA   C        759    0.521612269    1.382855499    0.147295090
   77 ALA   O        760    0.614468283    1.303423690    0.161418957
   78 LEU   N        761    0.537643107    1.514814143    0.142829790
   78 LEU   H        762    0.460295791    1.573109321    0.117932484
   78 LEU   CA       763    0.668910137    1.580700999    0.148903402
   78 LEU   CB       764    0.644730996    1.731355260    0.160292373
   78 LEU   CG       765    0.770286360    1.812179645    0.126943362
   78 LEU   CD1      766    0.800245379    1.811558086   -0.023089295
   78 LEU   CD2      767    0.745922010    1.954315261    0.178030961
   78 LEU   C        768    0.760325773    1.536057741    0.263184070
   78 LEU   O        769    0.859812085    1.468278236    0.237896843
   79 GLU   N        770    0.709839097    1.553758002    0.384960567
   79 GLU   H        771    0.612695053    1.575393442    0.394741154
   79 GLU   CA       772    0.791695474    1.521542298    0.502746824
   79 GLU   CB       773    0.725564155    1.576425208    0.629338402
   79 GLU   CG       774    0.796861762    1.544269238    0.760835699
   79 GLU   CD       775    0.739293884    1.603962860    0.889419248
   79 GLU   OE1      776    0.814759041    1.675217899    0.959080258
   79 GLU   OE2      777    0.622236343    1.581936120    0.927365300
   79 GLU   C        778    0.823212093    1.371825477    0.503433724
   79 GLU   O        779    0.936019821    1.338948675    0.539835372
   80 ALA   N        780    0.729987886    1.288001294    0.459005227
   80 ALA   H        781    0.653670329    1.332061708    0.411720538
   80 ALA   CA       782    0.745566170    1.142652459    0.443515331
   80 ALA   CB       783    0.619978461    1.070483391    0.394209985
   80 ALA   C        784    0.870362584    1.101743109    0.365006340
   80 ALA   O        785    0.962945609    1.040781542    0.418307397
   81 MET   N        786    0.886046980    1.159842564    0.246387465
   81 MET   H        787    0.828170696    1.234393732    0.213315171
   81 MET   CA       788    0.993609536    1.132119641    0.150115704
   81 MET   CB       789    0.958036174    1.195600813    0.015537666
   81 MET   CG       790    0.892760653    1.081978768   11.262173421
   81 MET   SD       791    1.024351845    0.964339651   11.213879448
   81 MET   CE       792    0.919556889    0.836138809   11.148561592
   81 MET   C        793    1.131786189    1.184595856    0.189610864
   81 MET   O        794    1.237879877    1.129882436    0.159971319
   82 LYSH  N        795    1.122046781    1.292869773    0.266232170
   82 LYSH  H        796    1.037027985    1.345011710    0.259052163
   82 LYSH  CA       797    1.237222998    1.357854532    0.330452850
   82 LYSH  CB       798    1.200288185    1.501898547    0.366449223
   82 LYSH  CG       799    1.199855111    1.582933569    0.236654574
   82 LYSH  CD       800    1.159385263    1.729656646    0.252381798
   82 LYSH  CE       801    1.252707011    1.798835956    0.351951756
   82 LYSH  NZ       802    1.208990488    1.933349222    0.392042445
   82 LYSH  HZ1      803    1.280191473    1.984567943    0.440077776
   82 LYSH  HZ2      804    1.126151814    1.929257593    0.447909436
   82 LYSH  HZ3      805    1.195952865    1.990631137    0.311118037
   82 LYSH  C        806    1.281196019    1.275091883    0.451404226
   82 LYSH  O        807    1.398803132    1.240323834    0.460888871
   83 HISB  N        808    1.187441602    1.226119258    0.532039757
   83 HISB  H        809    1.094341506    1.262420328    0.528224121
   83 HISB  CA       810    1.207978974    1.130124406    0.641462348
   83 HISB  CB       811    1.083599007    1.117251242    0.729648373
   83 HISB  CG       812    1.101335177    1.077897030    0.876423110
   83 HISB  ND1      813    1.211912274    1.027499932    0.930478473
   83 HISB  CD2      814    1.026296211    1.127960008    0.974156306
   83 HISB  HD2      815    0.937484684    1.188789231    0.956980218
   83 HISB  CE1      816    1.199731176    1.035240369    1.062692806
   83 HISB  HE1      817    1.258521630    0.976686771    1.133364056
   83 HISB  NE2      818    1.085807676    1.098461241    1.089384329
   83 HISB  HE2      819    1.059924715    1.118705238    1.183831252
   83 HISB  C        820    1.252375144    0.991121522    0.595438314
   83 HISB  O        821    1.357900684    0.960277881    0.650602907
   84 TRP   N        822    1.201876975    0.933540086    0.486703617
   84 TRP   H        823    1.110402872    0.964865670    0.461174472
   84 TRP   CA       824    1.257152063    0.813135939    0.422991349
   84 TRP   CB       825    1.185602320    0.763795856    0.297075383
   84 TRP   CG       826    1.046266262    0.708577502    0.327804819
   84 TRP   CD1      827    0.941147058    0.747576464    0.256283781
   84 TRP   HD1      828    0.939699337    0.847332065    0.212378525
   84 TRP   CD2      829    1.015964435    0.582294132    0.377321301
   84 TRP   NE1      830    0.845864981    0.654854834    0.259812771
   84 TRP   HE1      831    0.757108152    0.653746559    0.213761733
   84 TRP   CE2      832    0.887354851    0.552453430    0.333866912
   84 TRP   CE3      833    1.085137700    0.486760408    0.450869114
   84 TRP   HE3      834    1.186846148    0.505387794    0.485334930
   84 TRP   CZ2      835    0.829273296    0.429777091    0.363812011
   84 TRP   HZ2      836    0.740405244    0.404556868    0.305940679
   84 TRP   CZ3      837    1.028467300    0.363398029    0.480683079
   84 TRP   HZ3      838    1.079358463    0.302286650    0.555212745
   84 TRP   CH2      839    0.899904327    0.334586272    0.436413969
   84 TRP   HH2      840    0.850130791    0.247564453    0.479201202
   84 TRP   C        841    1.404928887    0.822555200    0.384436809
   84 TRP   O        842    1.479395353    0.730724978    0.418392504
   85 ARG   N        843    1.454048448    0.932031223    0.327051266
   85 ARG   H        844    1.393472613    1.010531560    0.314081283
   85 ARG   CA       845    1.597901708    0.959141155    0.313624208
   85 ARG   CB       846    1.618779920    1.038087759    0.184221488
   85 ARG   CG       847    1.636474282    0.953787946    0.057772507
   85 ARG   CD       848    1.674633365    1.044697833   11.266395209
   85 ARG   NE       849    1.586936040    1.037077554   11.148666654
   85 ARG   HE       850    1.521598528    0.961501580   11.144393499
   85 ARG   CZ       851    1.584047985    1.123779130   11.046553699
   85 ARG   NH1      852    1.479206365    1.122127840   10.963128258
   85 ARG   HH11     853    1.462529811    1.180905308   10.883963943
   85 ARG   HH12     854    1.404858187    1.055969493   10.972894478
   85 ARG   NH2      855    1.679731870    1.217420689   11.040916834
   85 ARG   HH21     856    1.667566739    1.291538648   10.974901302
   85 ARG   HH22     857    1.761384987    1.213465156   11.098503556
   85 ARG   C        858    1.669849439    1.028790931    0.429321740
   85 ARG   O        859    1.754041713    1.116036256    0.408588471
   86 GLY   N        860    1.609311158    1.020050667    0.547421873
   86 GLY   H        861    1.513086258    1.005669586    0.570569339
   86 GLY   CA       862    1.677609591    1.055111013    0.672789712
   86 GLY   C        863    1.687845618    0.932670406    0.763976331
   86 GLY   O        864    1.725511544    0.824360727    0.719468045
   87 LYSH  N        865    1.615886413    0.951107107    0.874298053
   87 LYSH  H        866    1.560547936    1.031509555    0.896076239
   87 LYSH  CA       867    1.610049550    0.852139924    0.982846837
   87 LYSH  CB       868    1.535543534    0.907165419    1.104613448
   87 LYSH  CG       869    1.613332039    1.025509416    1.162514646
   87 LYSH  CD       870    1.522996877    1.102411451    1.259111820
   87 LYSH  CE       871    1.592075552    1.236273551    1.285906959
   87 LYSH  NZ       872    1.506277763    1.329610909    1.360284710
   87 LYSH  HZ1      873    1.483743987    1.297085066    1.452121600
   87 LYSH  HZ2      874    1.420014777    1.331408265    1.309748584
   87 LYSH  HZ3      875    1.544821088    1.421883989    1.360062589
   87 LYSH  C        876    1.553184420    0.716827471    0.939600208
   87 LYSH  O        877    1.618490526    0.614981341    0.961788395
   88 PHE   N        878    1.455455142    0.710981337    0.849570233
   88 PHE   H        879    1.409509863    0.795251633    0.821475849
   88 PHE   CA       880    1.395305200    0.582837759    0.809899402
   88 PHE   CB       881    1.244968435    0.597931627    0.785763832
   88 PHE   CG       882    1.178822129    0.573601984    0.921570677
   88 PHE   CD1      883    1.166343514    0.675533538    1.015246483
   88 PHE   HD1      884    1.197806485    0.777268962    0.991971570
   88 PHE   CD2      885    1.125365660    0.446726020    0.940658389
   88 PHE   HD2      886    1.152642076    0.363980022    0.875174171
   88 PHE   CE1      887    1.093417761    0.642589154    1.128906801
   88 PHE   HE1      888    1.095042416    0.713835436    1.211382710
   88 PHE   CE2      889    1.049262336    0.418324727    1.053452744
   88 PHE   HE2      890    0.990001674    0.326880671    1.055737852
   88 PHE   CZ       891    1.033708596    0.518606830    1.148425023
   88 PHE   HZ       892    0.951222545    0.509984420    1.219154454
   88 PHE   C        893    1.471958456    0.488490479    0.716971615
   88 PHE   O        894    1.414913473    0.398436985    0.655597510
   89 GLY   N        895    1.600953625    0.516964003    0.701491245
   89 GLY   H        896    1.627395040    0.612997872    0.710432858
   89 GLY   CA       897    1.699821044    0.429749107    0.636457666
   89 GLY   C        898    1.845345510    0.473956838    0.653230270
   89 GLY   O        899    1.868547957    0.594325590    0.663419968
   90 GLU   N        900    1.939129480    0.381912829    0.673793756
   90 GLU   H        901    1.914630325    0.284950894    0.674097668
   90 GLU   CA       902    2.084180041    0.402528934    0.661631431
   90 GLU   CB       903    2.167787521    0.290081864    0.723090525
   90 GLU   CG       904    2.306003272    0.344566347    0.759691065
   90 GLU   CD       905    2.390081177    0.238820925    0.831531184
   90 GLU   OE1      906    2.407269216    0.268910537    0.951637860
   90 GLU   OE2      907    2.437188917    0.135101552    0.780071662
   90 GLU   C        908    2.123687298    0.430155364    0.516416102
   90 GLU   O        909    2.194816027    0.527706704    0.492861652
   91 ASN   N        910    2.084039730    0.340433620    0.426592936
   91 ASN   H        911    2.050496683    0.250183520    0.453635190
   91 ASN   CA       912    2.103564478    0.352936396    0.281433126
   91 ASN   CB       913    2.188500823    0.240983220    0.220895550
   91 ASN   CG       914    2.326896095    0.213303219    0.279967233
   91 ASN   OD1      915    2.427402893    0.277413068    0.249638770
   91 ASN   ND2      916    2.328174295    0.114999229    0.369547474
   91 ASN   HD21     917    2.417447387    0.089939387    0.407005057
   91 ASN   HD22     918    2.253931144    0.081059597    0.427314388
   91 ASN   C        919    1.973124026    0.359142983    0.201685270
   91 ASN   O        920    1.873936080    0.298246279    0.241478691
   92 ASN   N        921    1.966849487    0.444283997    0.099702143
   92 ASN   H        922    2.044487832    0.500567776    0.071324902
   92 ASN   CA       923    1.853438941    0.459771341    0.007466526
   92 ASN   CB       924    1.873172725    0.586381939   -0.076121671
   92 ASN   CG       925    1.739655000    0.627786563   11.187318019
   92 ASN   OD1      926    1.631230706    0.580679661   11.221289352
   92 ASN   ND2      927    1.747828175    0.740176432   11.116694307
   92 ASN   HD21     928    1.664182171    0.761828981   11.066363785
   92 ASN   HD22     929    1.827049757    0.800109752   11.105275482
   92 ASN   C        930    1.822427943    0.335761381   11.249007684
   92 ASN   O        931    1.896889611    0.293392511   11.160758984
   93 ARG   N        932    1.720601440    0.264223192   11.295929965
   93 ARG   H        933    1.693581506    0.278041429   11.391219466
   93 ARG   CA       934    1.684568868    0.145538649   11.217019081
   93 ARG   CB       935    1.638547314    0.036104024   11.313533186
   93 ARG   CG       936    1.740958667   -0.077530337   11.316686795
   93 ARG   CD       937    1.699366169    8.345246148    0.095099631
   93 ARG   NE       938    1.796435157    8.239891231    0.128040306
   93 ARG   HE       939    1.810085810    8.175358143    0.052870445
   93 ARG   CZ       940    1.857135216    8.211634882    0.244113555
   93 ARG   NH1      941    1.836692659    8.295055641    0.346952456
   93 ARG   HH11     942    1.882572081    8.282961624    0.434977353
   93 ARG   HH12     943    1.771120657    8.369378249    0.333670220
   93 ARG   NH2      944    1.929295140    8.100187656    0.262264272
   93 ARG   HH21     945    1.937135033    8.024033406    0.197927539
   93 ARG   HH22     946    1.975866542    8.085632669    0.349552362
   93 ARG   C        947    1.587641949    0.162139294   11.099792410
   93 ARG   O        948    1.551183045    0.063623295   11.035797330
   94 TYR   N        949    1.524012469    0.278865307   11.095773089
   94 TYR   H        950    1.575476479    0.345265074   11.150030824
   94 TYR   CA       951    1.413614977    0.293751303   10.999850103
   94 TYR   CB       952    1.348091532    0.427401256   11.035303597
   94 TYR   CG       953    1.255637610    0.501550903   10.938547610
   94 TYR   CD1      954    1.313134780    0.593236759   10.851320736
   94 TYR   HD1      955    1.394736657    0.573759949   10.781730965
   94 TYR   CD2      956    1.120404387    0.505956319   10.970411066
   94 TYR   HD2      957    1.065819530    0.414118000   10.992063096
   94 TYR   CE1      958    1.242381188    0.701495450   10.800352543
   94 TYR   HE1      959    1.283563833    0.770168153   10.726388131
   94 TYR   CE2      960    1.053498677    0.611624027   10.909734682
   94 TYR   HE2      961    0.945109508    0.602321022   10.902938143
   94 TYR   CZ       962    1.110342430    0.717969880   10.840583917
   94 TYR   OH       963    1.047815894    0.838224098   10.829391263
   94 TYR   HH       964    0.948646240    0.825415713   10.827642786
   94 TYR   C        965    1.457759147    0.286696074   10.853512953
   94 TYR   O        966    1.553776217    0.353122252   10.814796496
   95 VAL   N        967    1.368703615    0.245164183   10.763878967
   95 VAL   H        968    1.284486672    0.199341988   10.792333262
   95 VAL   CA       969    1.399044446    0.222784523   10.621796284
   95 VAL   CB       970    1.377530364    0.078680951   10.575093077
   95 VAL   CG1      971    1.398689315    0.053214912   10.425704859
   95 VAL   CG2      972    1.459572624   -0.024566691   10.652683004
   95 VAL   C        973    1.312326699    0.323190549   10.545577144
   95 VAL   O        974    1.190181584    0.320886924   10.531228921
   96 ASN   N        975    1.387289256    0.401960994   10.468982911
   96 ASN   H        976    1.483693120    0.380354178   10.453510490
   96 ASN   CA       977    1.331285290    0.519285932   10.400342244
   96 ASN   CB       978    1.426338902    0.631224810   10.357384186
   96 ASN   CG       979    1.511047511    0.700844805   10.464086195
   96 ASN   OD1      980    1.520906936    0.823080403   10.473582659
   96 ASN   ND2      981    1.590834612    0.623033473   10.536654811
   96 ASN   HD21     982    1.656691061    0.667384012   10.597448824
   96 ASN   HD22     983    1.640511146    0.548463272   10.492266256
   96 ASN   C        984    1.260792872    0.480195437   10.270287632
   96 ASN   O        985    1.329212330    0.462925058   10.169537668
   97 GLN   N        986    1.130163406    0.504912128   10.266552524
   97 GLN   H        987    1.073849704    0.558807073   10.329201965
   97 GLN   CA       988    1.043140485    0.453598902   10.159766653
   97 GLN   CB       989    1.014768288    0.303646016   10.170675989
   97 GLN   CG       990    0.967350444    0.245367526   10.037389850
   97 GLN   CD       991    0.945083586    0.094085950   10.042402286
   97 GLN   OE1      992    0.845940355    0.038203893   10.089057894
   97 GLN   NE2      993    1.036530273    0.022143619    9.977974332
   97 GLN   HE21     994    1.020566638   -0.076554710    9.976035590
   97 GLN   HE22     995    1.114533791    0.066997853    9.934367958
   97 GLN   C        996    0.913453029    0.534179908   10.150022796
   97 GLN   O        997    0.821498818    0.517688813   10.230012940
   98 ARG   N        998    0.893684724    0.596141022   10.034014968
   98 ARG   H        999    0.959075407    0.575257603    9.961310236
   98 ARG   CA      1000    0.784944315    0.692288043   10.010773234
   98 ARG   CB      1001    0.808627423    0.747844835    9.870207278
   98 ARG   CG      1002    0.873699628    0.885911274    9.880721706
   98 ARG   CD      1003    0.867940731    0.971503449    9.754028464
   98 ARG   NE      1004    0.957555685    0.913241297    9.653128832
   98 ARG   HE      1005    1.028711162    0.860301710    9.699316112
   98 ARG   CZ      1006    0.975114109    0.965671108    9.531079587
   98 ARG   NH1     1007    0.933085262    1.091349680    9.511245204
   98 ARG   HH11    1008    0.948053507    1.139564126    9.424932581
   98 ARG   HH12    1009    0.890968062    1.141657192    9.586704315
   98 ARG   NH2     1010    0.988114970    0.883228030    9.426246207
   98 ARG   HH21    1011    1.001095005    0.911839502    9.331314075
   98 ARG   HH22    1012    0.987592204    0.785667884    9.448211854
   98 ARG   C       1013    0.649013295    0.622119392   10.013287183
   98 ARG   O       1014    0.638796401    0.507264042    9.970455887
   99 LEU   N       1015    0.552870358    0.694619833   10.069782006
   99 LEU   H       1016    0.570426380    0.783987795   10.111074977
   99 LEU   CA      1017    0.411914837    0.653302322   10.063703822
   99 LEU   CB      1018    0.344261892    0.697159244   10.193744752
   99 LEU   CG      1019    0.225427279    0.615501008   10.244920518
   99 LEU   CD1     1020    0.209594269    0.636486163   10.395644886
   99 LEU   CD2     1021    0.098113785    0.678717757   10.188333195
   99 LEU   C       1022    0.331332220    0.702656407    9.943358444
   99 LEU   O       1023    0.289525009    0.818235016    9.938445680
  100 LEU   N       1024    0.288903101    0.608886018    9.859109414
  100 LEU   H       1025    0.305431335    0.512073153    9.877925437
  100 LEU   CA      1026    0.199600554    0.639709028    9.746481662
  100 LEU   CB      1027    0.230660238    0.563990050    9.617211289
  100 LEU   CG      1028    0.132856782    0.598808680    9.504834247
  100 LEU   CD1     1029    0.116073402    0.747269301    9.471869666
  100 LEU   CD2     1030    0.168651810    0.528899072    9.373545949
  100 LEU   C       1031    0.057975766    0.606046610    9.793593525
  100 LEU   O       1032    0.006215114    0.495018845    9.782488106
  101 PHE   N       1033    7.792389099    0.717339300    9.827050034
  101 PHE   H       1034    7.821458099    0.808313142    9.797419640
  101 PHE   CA      1035    7.649460065    0.717031026    9.861408471
  101 PHE   CB      1036    7.618031398    0.822613470    9.967588227
  101 PHE   CG      1037    7.488762816    0.789190218   10.042310009
  101 PHE   CD1     1038    7.366893267    0.816965383    9.981536534
  101 PHE   HD1     1039    7.359092889    0.895550924    9.906422844
  101 PHE   CD2     1040    7.494867468    0.688635681   10.138082863
  101 PHE   HD2     1041    7.589062018    0.677629492   10.191836759
  101 PHE   CE1     1042    7.251401385    0.752246209   10.023888838
  101 PHE   HE1     1043    7.151532682    0.780989692    9.991010259
  101 PHE   CE2     1044    7.379745482    0.622948199   10.179979688
  101 PHE   HE2     1045    7.385545124    0.544531710   10.255465914
  101 PHE   CZ      1046    7.257623545    0.652651859   10.120633163
  101 PHE   HZ      1047    7.162116738    0.616852766   10.159075610
  101 PHE   C       1048    7.565657026    0.746133660    9.736754175
  101 PHE   O       1049    7.562339521    0.858401651    9.686616106
  102 SER   N       1050    7.486163193    0.645816972    9.700595014
  102 SER   H       1051    7.463030500    0.573959267    9.766187416
  102 SER   CA      1052    7.417112268    0.649043184    9.570848236
  102 SER   CB      1053    7.489636569    0.567824235    9.463369703
  102 SER   OG      1054    7.513570067    0.432522883    9.502988310
  102 SER   HG      1055    7.502835300    0.418423876    9.601408141
  102 SER   C       1056    7.271180160    0.603455244    9.576571929
  102 SER   O       1057    7.229728470    0.523285297    9.660139086
  103 GLY   N       1058    7.189582807    0.658111959    9.486872353
  103 GLY   H       1059    7.232814671    0.719650636    9.420951688
  103 GLY   CA      1060    7.055021591    0.609174162    9.453578176
  103 GLY   C       1061    6.995718362    0.677375138    9.330115340
  103 GLY   O       1062    7.037206586    0.780941893    9.278322478
  104 GLU   N       1063    6.893317489    0.610627405    9.277680394
  104 GLU   H       1064    6.839428573    0.549932368    9.336100916
  104 GLU   CA      1065    6.819507621    0.659362397    9.160266989
  104 GLU   CB      1066    6.729648690    0.552776758    9.097206860
  104 GLU   CG      1067    6.807373169    0.425241659    9.064008493
  104 GLU   CD      1068    6.706540666    0.318458477    9.021139549
  104 GLU   OE1     1069    6.583545211    0.336050085    9.034835700
  104 GLU   OE2     1070    6.752386160    0.215901489    8.966346975
  104 GLU   C       1071    6.743671960    0.791684645    9.172601688
  104 GLU   O       1072    6.676129669    0.812354430    9.273297926
  105 GLY   N       1073    6.751556091    0.874786535    9.069044021
  105 GLY   H       1074    6.823623513    0.859017761    9.001519528
  105 GLY   CA      1075    6.661973256    0.990424675    9.054402190
  105 GLY   C       1076    6.714886914    1.090091411    8.951059960
  105 GLY   O       1077    6.784980274    1.045849756    8.860183508
  106 SER   N       1078    6.663781986    1.212687777    8.943992411
  106 SER   H       1079    6.577934285    1.239845675    8.987496157
  106 SER   CA      1080    6.727594350    1.324911380    8.873677002
  106 SER   CB      1081    6.628743656    1.440227541    8.892207677
  106 SER   OG      1082    6.627468525    1.496996889    9.023454704
  106 SER   HG      1083    6.539171572    1.481990175    9.067944244
  106 SER   C       1084    6.864421301    1.372611041    8.922811428
  106 SER   O       1085    6.890471520    1.369301457    9.042979165
  107 SER   N       1086    6.910651132    1.471377195    8.846673576
  107 SER   H       1087    6.861408667    1.518875978    8.773736805
  107 SER   CA      1088    7.048973376    1.517922494    8.864377018
  107 SER   CB      1089    7.108031102    1.592477678    8.744519911
  107 SER   OG      1090    7.127452566    1.507787978    8.630928904
  107 SER   HG      1091    7.206446825    1.447109794    8.639761860
  107 SER   C       1092    7.096554392    1.591773240    8.989640786
  107 SER   O       1093    7.031485480    1.686636605    9.033214188
  108 LEU   N       1094    7.218466189    1.563719459    9.034812941
  108 LEU   H       1095    7.280988536    1.503615186    8.985018167
  108 LEU   CA      1096    7.283192968    1.633272765    9.146984947
  108 LEU   CB      1097    7.429754699    1.589740858    9.153009303
  108 LEU   CG      1098    7.434601881    1.455000938    9.225331985
  108 LEU   CD1     1099    7.570332822    1.384386253    9.223417927
  108 LEU   CD2     1100    7.382651949    1.468011355    9.368658040
  108 LEU   C       1101    7.278802564    1.786096306    9.152772389
  108 LEU   O       1102    7.272202872    1.838385168    9.263898852
  109 THR   N       1103    7.277132362    1.848647556    9.035412468
  109 THR   H       1104    7.279207525    1.802867492    8.946531450
  109 THR   CA      1105    7.276874780    1.995089073    9.022732383
  109 THR   CB      1106    7.286124095    2.021499268    8.872315310
  109 THR   OG1     1107    7.186008464    1.949685208    8.799738581
  109 THR   HG1     1108    7.201334682    1.969884095    8.703009304
  109 THR   CG2     1109    7.428851873    2.002161680    8.820730308
  109 THR   C       1110    7.144796605    2.061006016    9.062971772
  109 THR   O       1111    7.143697083    2.180651021    9.091525750
  110 THR   N       1112    7.031885840    1.993543073    9.043248656
  110 THR   H       1113    7.035590690    1.896790715    9.018227854
  110 THR   CA      1114    6.901348505    2.056879768    9.066877455
  110 THR   CB      1115    6.784554672    2.003186058    8.983878097
  110 THR   OG1     1116    6.778609793    1.862482263    9.008680090
  110 THR   HG1     1117    6.695556092    1.829918672    8.963495385
  110 THR   CG2     1118    6.820252369    2.034594145    8.838449961
  110 THR   C       1119    6.860292323    2.064268667    9.214089331
  110 THR   O       1120    6.842083456    1.963319309    9.281961233
  111 PRO   N       1121    6.839469452    2.183096601    9.270104622
  111 PRO   CA      1122    6.768555566    2.201969119    9.397492538
  111 PRO   CB      1123    6.728878383    2.349490388    9.388883702
  111 PRO   CG      1124    6.831409442    2.422067041    9.301540132
  111 PRO   CD      1125    6.880389304    2.310419519    9.209085442
  111 PRO   C       1126    6.656247682    2.100714985    9.420804230
  111 PRO   O       1127    6.575665240    2.089024202    9.328601392
  112 PRO   N       1128    6.634231770    2.045346665    9.539721870
  112 PRO   CA      1129    6.551355890    1.924677095    9.553196860
  112 PRO   CB      1130    6.569564446    1.903198965    9.703583141
  112 PRO   CG      1131    6.713663957    1.939104945    9.740435012
  112 PRO   CD      1132    6.721737134    2.066428125    9.655955420
  112 PRO   C       1133    6.402974325    1.937171701    9.517980664
  112 PRO   O       1134    6.334856256    2.033866661    9.551751067
  113 LYSH  N       1135    6.346000268    1.832989198    9.458062000
  113 LYSH  H       1136    6.381673598    1.740738310    9.443262436
  113 LYSH  CA      1137    6.205843257    1.831723296    9.413737848
  113 LYSH  CB      1138    6.207061113    1.798689604    9.264340293
  113 LYSH  CG      1139    6.276815150    1.880014927    9.155097646
  113 LYSH  CD      1140    6.261467323    2.030958133    9.174923017
  113 LYSH  CE      1141    6.332716110    2.124206970    9.076753456
  113 LYSH  NZ      1142    6.318898829    2.262358152    9.125052064
  113 LYSH  HZ1     1143    6.222964448    2.290504105    9.122923716
  113 LYSH  HZ2     1144    6.375685252    2.321709049    9.068019374
  113 LYSH  HZ3     1145    6.352958524    2.266718928    9.218978527
  113 LYSH  C       1146    6.104212440    1.735759786    9.475976990
  113 LYSH  O       1147    6.146372158    1.625855950    9.511651019
  114 ALA   N       1148    5.974644429    1.753334211    9.451616958
  114 ALA   H       1149    5.952975073    1.831294547    9.392844862
  114 ALA   CA      1150    5.869949006    1.667220391    9.508503476
  114 ALA   CB      1151    5.736557848    1.720116491    9.455421527
  114 ALA   C       1152    5.870010005    1.514271401    9.504318685
  114 ALA   O       1153    5.861553494    1.466453426    9.391310442
  115 LEU   N       1154    5.902355160    1.452358134    9.617510839
  115 LEU   H       1155    5.920840037    1.508634896    9.698087873
  115 LEU   CA      1156    5.897970984    1.306244073    9.632929614
  115 LEU   CB      1157    5.759102743    1.255036300    9.594197860
  115 LEU   CG      1158    5.655313538    1.297985812    9.698082585
  115 LEU   CD1     1159    5.522108198    1.290676596    9.623166556
  115 LEU   CD2     1160    5.665315327    1.212577939    9.824641380
  115 LEU   C       1161    5.999132361    1.211213995    9.568534370
  115 LEU   O       1162    5.991689374    1.088445620    9.570345585
  116 GLU   N       1163    6.093265551    1.275745194    9.500225259
  116 GLU   H       1164    6.051093290    1.365990355    9.491435096
  116 GLU   CA      1165    6.221633586    1.217085264    9.459069348
  116 GLU   CB      1166    6.297512293    1.309151450    9.363271567
  116 GLU   CG      1167    6.241054642    1.309400422    9.221062214
  116 GLU   CD      1168    6.331778997    1.383863713    9.122913351
  116 GLU   OE1     1169    6.399661240    1.323818530    9.036837016
  116 GLU   OE2     1170    6.331339006    1.508852118    9.124132354
  116 GLU   C       1171    6.315978176    1.178537725    9.573200887
  116 GLU   O       1172    6.386714374    1.258765538    9.633945611
  117 THR   N       1173    6.349311526    1.050101348    9.582367718
  117 THR   H       1174    6.303479641    0.968268122    9.547659206
  117 THR   CA      1175    6.449797109    1.003457071    9.679003060
  117 THR   CB      1176    6.461838962    0.852864180    9.703218778
  117 THR   OG1     1177    6.451005115    0.789725438    9.575371993
  117 THR   HG1     1178    6.395563205    0.706759998    9.581826341
  117 THR   CG2     1179    6.344073973    0.803515598    9.787516025
  117 THR   C       1180    6.591062620    1.062214673    9.678298501
  117 THR   O       1181    6.655045935    1.063937458    9.783344457
  118 VAL   N       1182    6.639033938    1.088640701    9.557095044
  118 VAL   H       1183    6.583287888    1.074436709    9.475293312
  118 VAL   CA      1184    6.764893243    1.159599578    9.529942655
  118 VAL   CB      1185    6.810703694    1.168487812    9.384229759
  118 VAL   CG1     1186    6.707609170    1.254404025    9.310740085
  118 VAL   CG2     1187    6.951459088    1.218717872    9.351437629
  118 VAL   C       1188    6.780648825    1.292880151    9.603406571
  118 VAL   O       1189    6.889235428    1.344613156    9.629151170
  119 ASN   N       1190    6.668456563    1.345407937    9.651830083
  119 ASN   H       1191    6.582238048    1.294736140    9.651733741
  119 ASN   CA      1192    6.681932478    1.469125598    9.730091061
  119 ASN   CB      1193    6.548037529    1.523024418    9.780804543
  119 ASN   CG      1194    6.447663933    1.561696748    9.672007886
  119 ASN   OD1     1195    6.473828897    1.581011244    9.553385453
  119 ASN   ND2     1196    6.330053967    1.609525875    9.711584281
  119 ASN   HD21    1197    6.266571473    1.639256922    9.640280690
  119 ASN   HD22    1198    6.321302009    1.632476066    9.808512291
  119 ASN   C       1199    6.770535333    1.453052477    9.853800638
  119 ASN   O       1200    6.848574803    1.544551231    9.879662114
  120 TYR   N       1201    6.775008160    1.331544428    9.907707313
  120 TYR   H       1202    6.699966614    1.266054502    9.898665958
  120 TYR   CA      1203    6.867935442    1.293441139   10.015056642
  120 TYR   CB      1204    6.847744599    1.151740048   10.069120638
  120 TYR   CG      1205    6.952745400    1.121327034   10.176163851
  120 TYR   CD1     1206    6.930968491    1.163390781   10.306830562
  120 TYR   HD1     1207    6.849647413    1.232281072   10.329677079
  120 TYR   CD2     1208    7.054101757    1.030870530   10.146777462
  120 TYR   HD2     1209    7.059158837    0.990655613   10.045593795
  120 TYR   CE1     1210    7.019386415    1.121796479   10.405675790
  120 TYR   HE1     1211    6.999247870    1.158450849   10.506332853
  120 TYR   CE2     1212    7.136167746    0.982331999   10.247911694
  120 TYR   HE2     1213    7.207995621    0.903029564   10.227107234
  120 TYR   CZ      1214    7.124545182    1.036043433   10.375582049
  120 TYR   OH      1215    7.208146816    0.988714108   10.471845330
  120 TYR   HH      1216    7.154846149    0.991769494   10.556394703
  120 TYR   C       1217    7.014558026    1.321387250    9.981445204
  120 TYR   O       1218    7.075021606    1.414679524   10.034093396
  121 ILE   N       1219    7.052346747    1.268899371    9.865220784
  121 ILE   H       1220    6.975929784    1.235885662    9.809796351
  121 ILE   CA      1221    7.186338453    1.273635313    9.804932972
  121 ILE   CB      1222    7.194999537    1.180974906    9.683488163
  121 ILE   CG1     1223    7.148137574    1.041256250    9.724601579
  121 ILE   CG2     1224    7.340061072    1.169460585    9.636193368
  121 ILE   CD      1225    7.136439829    0.956587995    9.597702557
  121 ILE   C       1226    7.232149108    1.415011261    9.768558235
  121 ILE   O       1227    7.331938081    1.457576788    9.826540533
  122 LYSH  N       1228    7.135926698    1.489119699    9.714345185
  122 LYSH  H       1229    7.044274176    1.451402144    9.700997932
  122 LYSH  CA      1230    7.142462339    1.634621053    9.694409791
  122 LYSH  CB      1231    7.014562737    1.689410156    9.630781874
  122 LYSH  CG      1232    7.002634540    1.626109410    9.492007688
  122 LYSH  CD      1233    6.877712888    1.666179506    9.413281159
  122 LYSH  CE      1234    6.888863432    1.600133731    9.275736887
  122 LYSH  NZ      1235    6.783882811    1.651365258    9.186497712
  122 LYSH  HZ1     1236    6.819042047    1.730615057    9.136664795
  122 LYSH  HZ2     1237    6.705207424    1.678786239    9.241798969
  122 LYSH  HZ3     1238    6.748765761    1.585450861    9.120004528
  122 LYSH  C       1239    7.171914574    1.720614549    9.817498343
  122 LYSH  O       1240    7.272479303    1.791344874    9.821312023
  123 LYSH  N       1241    7.095447740    1.702309439    9.924774525
  123 LYSH  H       1242    7.004410256    1.666120505    9.904666730
  123 LYSH  CA      1243    7.110975735    1.779076360   10.049181057
  123 LYSH  CB      1244    6.985777158    1.762479790   10.135563983
  123 LYSH  CG      1245    7.002751714    1.847499128   10.261625461
  123 LYSH  CD      1246    6.884930502    1.824459381   10.356473911
  123 LYSH  CE      1247    6.913282430    1.899827185   10.486560452
  123 LYSH  NZ      1248    6.842833567    1.840141076   10.600946378
  123 LYSH  HZ1     1249    6.755838422    1.886370468   10.618118909
  123 LYSH  HZ2     1250    6.903393310    1.828002729   10.679592380
  123 LYSH  HZ3     1251    6.817326248    1.747152450   10.574442611
  123 LYSH  C       1252    7.233290910    1.728995583   10.126258890
  123 LYSH  O       1253    7.313909613    1.805980602   10.178247966
  124 ALA   N       1254    7.258910383    1.598522723   10.122710223
  124 ALA   H       1255    7.198068379    1.534541899   10.075736263
  124 ALA   CA      1256    7.373509205    1.534245749   10.188622913
  124 ALA   CB      1257    7.353330950    1.383206549   10.202442801
  124 ALA   C       1258    7.508811052    1.572069655   10.128001786
  124 ALA   O       1259    7.589921656    1.620051430   10.207052086
  125 TYR   N       1260    7.509756722    1.585051893    9.995640585
  125 TYR   H       1261    7.439768472    1.565065340    9.927061720
  125 TYR   CA      1262    7.620848003    1.652483873    9.926925763
  125 TYR   CB      1263    7.600111182    1.624320815    9.777977844
  125 TYR   CG      1264    7.697615777    1.703461616    9.690591871
  125 TYR   CD1     1265    0.033857595    1.672956175    9.682013852
  125 TYR   HD1     1266    0.070814245    1.584077811    9.733150449
  125 TYR   CD2     1267    7.640195354    1.815486219    9.631648722
  125 TYR   HD2     1268    7.533748984    1.837786119    9.624444781
  125 TYR   CE1     1269    0.116806113    1.749671910    9.601071150
  125 TYR   HE1     1270    0.218372006    1.715398457    9.581306398
  125 TYR   CE2     1271    7.726903696    1.901694475    9.565557285
  125 TYR   HE2     1272    7.692950028    2.000350526    9.534012440
  125 TYR   CZ      1273    0.060853481    1.865388435    9.548174844
  125 TYR   OH      1274    0.147859208    1.954223277    9.493121403
  125 TYR   HH      1275    0.235478784    1.912138921    9.469648502
  125 TYR   C       1276    7.654118700    1.795184595    9.971006052
  125 TYR   O       1277    7.763613901    1.840796476   10.003566884
  126 ALA   N       1278    7.548519773    1.875331712    9.981751254
  126 ALA   H       1279    7.458481464    1.848214097    9.947705463
  126 ALA   CA      1280    7.558030746    2.015691025   10.024403528
  126 ALA   CB      1281    7.419354500    2.077393263   10.005151872
  126 ALA   C       1282    7.608735943    2.027879778   10.168244848
  126 ALA   O       1283    7.699462494    2.106433992   10.195252606
  127 ILE   N       1284    7.547070253    1.952030490   10.258439660
  127 ILE   H       1285    7.464473632    1.899882655   10.236991185
  127 ILE   CA      1286    7.593478745    1.944395512   10.397712276
  127 ILE   CB      1287    7.516689533    1.838877259   10.477589457
  127 ILE   CG1     1288    7.371061629    1.885185581   10.485135800
  127 ILE   CG2     1289    7.577195222    1.817329390   10.616470020
  127 ILE   CD      1290    7.279478219    1.773092473   10.534712380
  127 ILE   C       1291    7.740072048    1.900735144   10.393541112
  127 ILE   O       1292    7.820267640    1.963872147   10.462192332
  128 SER   N       1293    7.772044413    1.788734069   10.329326473
  128 SER   H       1294    7.700031003    1.744848485   10.275569968
  128 SER   CA      1295    0.109824009    1.736040044   10.319378178
  128 SER   CB      1296    0.121399044    1.607348107   10.237443446
  128 SER   OG      1297    0.235704672    1.539123888   10.289684778
  128 SER   HG      1298    0.195420722    1.452404435   10.318962294
  128 SER   C       1299    0.212675541    1.840279577   10.275002829
  128 SER   O       1300    0.306346562    1.874464682   10.347023134
  129 CYSH  N       1301    0.188825452    1.910617455   10.164672565
  129 CYSH  H       1302    0.107180939    1.883623614   10.113628843
  129 CYSH  CA      1303    0.276495832    2.020287096   10.121099048
  129 CYSH  CB      1304    0.221653381    2.056924426    9.983041446
  129 CYSH  SG      1305    0.330216773    2.155069173    9.873169688
  129 CYSH  HG      1306    0.250885223    2.155973784    9.766426058
  129 CYSH  C       1307    0.290680872    2.147878607   10.204334186
  129 CYSH  O       1308    0.391198916    2.218718249   10.207457379
  130 GLU   N       1309    0.178145899    2.181751278   10.266612778
  130 GLU   H       1310    0.082310904    2.209405408   10.259373453
  130 GLU   CA      1311    0.178406603    2.296858882   10.358045470
  130 GLU   CB      1312    0.039764780    2.334885049   10.410427427
  130 GLU   CG      1313    0.038988167    2.452000705   10.508876481
  130 GLU   CD      1314   -0.095675440    2.481286533   10.575318403
  130 GLU   OE1     1315   -0.205316323    2.457321431   10.520277702
  130 GLU   OE2     1316   -0.099190898    2.541821548   10.684614235
  130 GLU   C       1317    0.271405883    2.266037919   10.475550533
  130 GLU   O       1318    0.357521440    2.347935024   10.507285482
  131 LEU   N       1319    0.254929432    2.147589631   10.533752344
  131 LEU   H       1320    0.183740586    2.080856073   10.511838845
  131 LEU   CA      1321    0.331494537    2.116925325   10.655443019
  131 LEU   CB      1322    0.255664236    2.020910583   10.747334149
  131 LEU   CG      1323    0.117278973    2.075408535   10.783283988
  131 LEU   CD1     1324    0.033079497    1.971882500   10.858117361
  131 LEU   CD2     1325    0.113708990    2.206054352   10.862847533
  131 LEU   C       1326    0.476997471    2.072395657   10.639414290
  131 LEU   O       1327    0.554750388    2.109802592   10.727079636
  132 THR   N       1328    0.502736457    1.977648794   10.549695523
  132 THR   H       1329    0.473352136    1.942222100   10.460912284
  132 THR   CA      1330    0.640090847    1.937362896   10.516199414
  132 THR   CB      1331    0.653392223    1.806052324   10.438791464
  132 THR   OG1     1332    0.786183184    1.755913399   10.456177063
  132 THR   HG1     1333    0.796888563    1.720734846   10.549174560
  132 THR   CG2     1334    0.600303363    1.804251715   10.295295253
  132 THR   C       1335    0.730495412    2.032059481   10.437010624
  132 THR   O       1336    0.691235203    2.081888192   10.331625887
  133 PRO   N       1337    0.826871025    2.088871781   10.508953196
  133 PRO   CA      1338    0.911124728    2.203989564   10.473483343
  133 PRO   CB      1339    1.023460456    2.207788351   10.577298090
  133 PRO   CG      1340    1.027814005    2.064116111   10.629711721
  133 PRO   CD      1341    0.877847084    2.034350762   10.635596600
  133 PRO   C       1342    0.962435106    2.218973676   10.330114949
  133 PRO   O       1343    0.972206204    2.329883665   10.277842253
  134 GLY   N       1344    0.998753552    2.110141982   10.262817471
  134 GLY   H       1345    1.028933251    2.017843531   10.286695014
  134 GLY   CA      1346    1.046932476    2.114983810   10.124007272
  134 GLY   C       1347    0.931979856    2.116223031   10.023032129
  134 GLY   O       1348    0.963263893    2.114661627    9.904082599
  135 GLY   N       1349    0.805174190    2.114128634   10.063092768
  135 GLY   H       1350    0.790728681    2.071132751   10.152217875
  135 GLY   CA      1351    0.687051095    2.130682473    9.977167203
  135 GLY   C       1352    0.670137806    2.052076741    9.846993284
  135 GLY   O       1353    0.673971209    1.929715068    9.858994905
  136 ARG   N       1354    0.688847420    2.120913936    9.734727339
  136 ARG   H       1355    0.683442895    2.220704635    9.731090971
  136 ARG   CA      1356    0.682975016    2.055639218    9.603138823
  136 ARG   CB      1357    0.692094666    2.171350864    9.503445432
  136 ARG   CG      1358    0.564623321    2.255728722    9.497095295
  136 ARG   CD      1359    0.583651608    2.390173314    9.426578767
  136 ARG   NE      1360    0.478573345    2.488301409    9.457238317
  136 ARG   HE      1361    0.462699105    2.516343752    9.551911872
  136 ARG   CZ      1362    0.411887960    2.552989226    9.360658813
  136 ARG   NH1     1363    0.412133269    2.509631095    9.233862138
  136 ARG   HH11    1364    0.345461642    2.540168354    9.165864308
  136 ARG   HH12    1365    0.477454187    2.440846699    9.202190989
  136 ARG   NH2     1366    0.358617594    2.671576631    9.393142848
  136 ARG   HH21    1367    0.309104741    2.730060043    9.328882789
  136 ARG   HH22    1368    0.354810321    2.693562126    9.490625705
  136 ARG   C       1369    0.801813412    1.961454045    9.582724324
  136 ARG   O       1370    0.781752633    1.848880456    9.537406714
  137 ASP   N       1371    0.921434634    1.991908750    9.632271800
  137 ASP   H       1372    0.934955884    2.082129182    9.673246336
  137 ASP   CA      1373    1.044041313    1.915068827    9.606265237
  137 ASP   CB      1374    1.177253238    1.978895993    9.646134622
  137 ASP   CG      1375    1.198466296    2.116137158    9.581949744
  137 ASP   OD1     1376    1.267807805    2.127048816    9.478520430
  137 ASP   OD2     1377    1.153065249    2.218385389    9.637683111
  137 ASP   C       1378    1.028414890    1.779536840    9.675500984
  137 ASP   O       1379    1.066575489    1.672362596    9.628742218
  138 ALA   N       1380    0.961852874    1.786599184    9.790423945
  138 ALA   H       1381    0.942319048    1.878059834    9.825826415
  138 ALA   CA      1382    0.919598505    1.674598338    9.875718020
  138 ALA   CB      1383    0.897113089    1.738757114   10.012778957
  138 ALA   C       1384    0.799874345    1.589002794    9.833903900
  138 ALA   O       1385    0.832145243    1.473752977    9.805520599
  139 VAL   N       1386    0.695252432    1.649339809    9.778216341
  139 VAL   H       1387    0.691040530    1.749219529    9.780926321
  139 VAL   CA      1388    0.579369424    1.568056897    9.738589192
  139 VAL   CB      1389    0.455107280    1.619384706    9.811618433
  139 VAL   CG1     1390    0.328764836    1.538159590    9.782513024
  139 VAL   CG2     1391    0.462172479    1.616017773    9.964414210
  139 VAL   C       1392    0.549529110    1.558782777    9.588817762
  139 VAL   O       1393    0.497119338    1.656556028    9.535701412
  140 GLN   N       1394    0.583068546    1.439918454    9.539493853
  140 GLN   H       1395    0.623940339    1.373208683    9.601777547
  140 GLN   CA      1396    0.555142615    1.401547422    9.400378261
  140 GLN   CB      1397    0.656350935    1.301633165    9.343974101
  140 GLN   CG      1398    0.778732052    1.380708380    9.297325149
  140 GLN   CD      1399    0.879859686    1.289548014    9.227544990
  140 GLN   OE1     1400    0.975925678    1.247526162    9.291837064
  140 GLN   NE2     1401    0.856678788    1.252301359    9.101990073
  140 GLN   HE21    1402    0.931149044    1.207521997    9.052504091
  140 GLN   HE22    1403    0.773166520    1.273208619    9.051112328
  140 GLN   C       1404    0.410765205    1.363324068    9.367166313
  140 GLN   O       1405    0.350646521    1.291780364    9.447124646
  141 VAL   N       1406    0.369662875    1.405364083    9.247870345
  141 VAL   H       1407    0.422224587    1.476142237    9.200669638
  141 VAL   CA      1408    0.231562211    1.368468519    9.213537697
  141 VAL   CB      1409    0.144691009    1.493715020    9.200206641
  141 VAL   CG1     1410    0.126097770    1.575551963    9.328123443
  141 VAL   CG2     1411    0.199103833    1.594932287    9.099181760
  141 VAL   C       1412    0.220132802    1.269575675    9.097336404
  141 VAL   O       1413    0.282594331    1.295167319    8.994503434
  142 LEU   N       1414    0.158945618    1.153415094    9.118618563
  142 LEU   H       1415    0.126066188    1.123168725    9.208083960
  142 LEU   CA      1416    0.121818286    1.065503383    9.006789101
  142 LEU   CB      1417    0.160536246    0.921131812    9.039482061
  142 LEU   CG      1418    0.304279352    0.901633363    9.088130481
  142 LEU   CD1     1419    0.327653597    0.758757924    9.137591634
  142 LEU   CD2     1420    0.409688893    0.928581690    8.980559509
  142 LEU   C       1421    7.770950240    1.065806940    8.976409259
  142 LEU   O       1422    7.691625151    1.024315549    9.060766229
  143 ASP   N       1423    7.726658585    1.112402645    8.859973532
  143 ASP   H       1424    7.786341794    1.112944042    8.779730554
  143 ASP   CA      1425    7.588226183    1.141793464    8.820184295
  143 ASP   CB      1426    7.591818318    1.284965447    8.766353306
  143 ASP   CG      1427    7.457900029    1.357391002    8.751175048
  143 ASP   OD1     1428    7.413713705    1.382997076    8.637077598
  143 ASP   OD2     1429    7.397949375    1.381543494    8.858178743
  143 ASP   C       1430    7.527282980    1.048401986    8.715428688
  143 ASP   O       1431    7.439604809    1.095002804    8.642816266
  144 SER   N       1432    7.588155851    0.933239355    8.688536820
  144 SER   H       1433    7.686674145    0.916075804    8.689697686
  144 SER   CA      1434    7.525925013    0.826268351    8.609205676
  144 SER   CB      1435    7.554160063    0.839170065    8.459373357
  144 SER   OG      1436    7.692594712    0.808354716    8.441003954
  144 SER   HG      1437    7.699461129    0.762758189    8.352269667
  144 SER   C       1438    7.568424783    0.685958666    8.653021077
  144 SER   O       1439    7.659895486    0.669247889    8.733544738
  145 LEU   N       1440    7.492406940    0.585263710    8.610940987
  145 LEU   H       1441    7.397151931    0.601766162    8.585349235
  145 LEU   CA      1442    7.521817544    0.443222967    8.634847753
  145 LEU   CB      1443    7.402020291    0.361936444    8.585325020
  145 LEU   CG      1444    7.428006667    0.212420024    8.604778682
  145 LEU   CD1     1445    7.433381567    0.181858551    8.754595865
  145 LEU   CD2     1446    7.305252877    0.150897244    8.537314436
  145 LEU   C       1447    7.651889102    0.405389046    8.563721949
  145 LEU   O       1448    7.744855436    0.343408673    8.615175701
  146 ASP   N       1449    7.672414471    0.452199174    8.440923814
  146 ASP   H       1450    7.594374024    0.487478814    8.389300264
  146 ASP   CA      1451    7.797836694    0.441048921    8.365054449
  146 ASP   CB      1452    7.774619750    0.488996067    8.221628718
  146 ASP   CG      1453    7.756195180    0.638969976    8.197573302
  146 ASP   OD1     1454    7.641269882    0.688102562    8.196988021
  146 ASP   OD2     1455    7.855248675    0.714448061    8.186835462
  146 ASP   C       1456    0.113174017    0.509811782    8.439821314
  146 ASP   O       1457    0.226726804    0.462553537    8.441402676
  147 GLU   N       1458    0.087589281    0.616924380    8.514418318
  147 GLU   H       1459    0.006836369    0.675404867    8.506706370
  147 GLU   CA      1460    0.194821474    0.686522352    8.586995456
  147 GLU   CB      1461    0.160155225    0.831506100    8.621509040
  147 GLU   CG      1462    0.193649332    0.930239533    8.509546222
  147 GLU   CD      1463    0.189970937    1.070428925    8.570709662
  147 GLU   OE1     1464    0.301925858    1.123504329    8.587263434
  147 GLU   OE2     1465    0.095930406    1.102210354    8.646658888
  147 GLU   C       1466    0.244616646    0.611905597    8.710942733
  147 GLU   O       1467    0.365452115    0.606316402    8.733224643
  148 VAL   N       1468    0.147368557    0.561525965    8.786415886
  148 VAL   H       1469    0.048970763    0.558916308    8.804051677
  148 VAL   CA      1470    0.176094332    0.466914233    8.895197625
  148 VAL   CB      1471    0.048979397    0.418377446    8.965152024
  148 VAL   CG1     1472    0.080674573    0.346501394    9.096446139
  148 VAL   CG2     1473   -0.040240925    0.535714592    9.006136772
  148 VAL   C       1474    0.257003551    0.344768297    8.851118543
  148 VAL   O       1475    0.367204642    0.315993821    8.897543507
  149 ARG   N       1476    0.208225186    0.291430482    8.739462926
  149 ARG   H       1477    0.126311557    0.329124233    8.696211426
  149 ARG   CA      1478    0.270630873    0.173479927    8.677790540
  149 ARG   CB      1479    0.172492132    0.125360215    8.570722589
  149 ARG   CG      1480    0.187674604   -0.014825768    8.511320463
  149 ARG   CD      1481    0.068367868    8.479127788    8.421423869
  149 ARG   NE      1482    0.096265296    8.360242913    8.339602084
  149 ARG   HE      1483    0.132094627    8.377172403    8.247789190
  149 ARG   CZ      1484    0.083759171    8.234213357    8.383359885
  149 ARG   NH1     1485    0.042479439    8.195359320    8.504776656
  149 ARG   HH11    1486    0.044511994    8.097899263    8.527076179
  149 ARG   HH12    1487    0.002712881    8.259645126    8.570243532
  149 ARG   NH2     1488    0.088631442    8.131729330    8.297183369
  149 ARG   HH21    1489    0.071007982    8.037050441    8.324084996
  149 ARG   HH22    1490    0.096195227    8.152335409    8.199629005
  149 ARG   C       1491    0.406525728    0.203692393    8.614287235
  149 ARG   O       1492    0.501444917    0.130427899    8.641723110
  150 ALA   N       1493    0.432313441    0.326915067    8.571390992
  150 ALA   H       1494    0.361694253    0.372842264    8.517498972
  150 ALA   CA      1495    0.569057580    0.363354346    8.531567833
  150 ALA   CB      1496    0.573540600    0.486804165    8.441288627
  150 ALA   C       1497    0.663689096    0.378995293    8.650781751
  150 ALA   O       1498    0.775335333    0.328245166    8.641320096
  151 PHE   N       1499    0.609012447    0.421267342    8.764414756
  151 PHE   H       1500    0.513534354    0.450666926    8.768912148
  151 PHE   CA      1501    0.684640121    0.444825931    8.888240868
  151 PHE   CB      1502    0.591227092    0.517091819    8.985506029
  151 PHE   CG      1503    0.671373402    0.592141237    9.092052672
  151 PHE   CD1     1504    0.703319026    0.726436127    9.075870346
  151 PHE   HD1     1505    0.722457125    0.761194614    8.974353246
  151 PHE   CD2     1506    0.647753055    0.547734543    9.221620159
  151 PHE   HD2     1507    0.636201607    0.441662075    9.243894482
  151 PHE   CE1     1508    0.712758519    0.819320189    9.178838056
  151 PHE   HE1     1509    0.692473933    0.924331285    9.157810639
  151 PHE   CE2     1510    0.655270418    0.636779407    9.328078487
  151 PHE   HE2     1511    0.609556501    0.610916975    9.423589328
  151 PHE   CZ      1512    0.690105437    0.769625232    9.306651282
  151 PHE   HZ      1513    0.690886501    0.837440768    9.391982345
  151 PHE   C       1514    0.745230441    0.317667809    8.947964650
  151 PHE   O       1515    0.866341045    0.301920473    8.962565222
  152 LEU   N       1516    0.658601660    0.216855847    8.943519039
  152 LEU   H       1517    0.561756712    0.232304756    8.923975203
  152 LEU   CA      1518    0.702913959    0.080553016    8.976225570
  152 LEU   CB      1519    0.575641116   -0.002344629    8.994643665
  152 LEU   CG      1520    0.493613783    0.060597996    9.107415914
  152 LEU   CD1     1521    0.347998392    0.014146115    9.100321844
  152 LEU   CD2     1522    0.562596815    0.045416106    9.243135295
  152 LEU   C       1523    0.792047553    0.009848648    8.873920045
  152 LEU   O       1524    0.824383443   -0.107240533    8.893244762
  153 GLY   N       1525    0.826787044    0.073841325    8.762612396
  153 GLY   H       1526    0.796652085    0.168280452    8.749433072
  153 GLY   CA      1527    0.898341126    0.008903048    8.651828614
  153 GLY   C       1528    0.828037605    8.455981326    8.541886554
  153 GLY   O       1529    0.903067488    8.381629259    8.478857580
  154 ASN   N       1530    0.696333317    8.469248050    8.528967642
  154 ASN   H       1531    0.639835756    8.544088902    8.563721201
  154 ASN   CA      1532    0.628838086    8.382247963    8.431569751
  154 ASN   CB      1533    0.524282016    8.308671073    8.515620757
  154 ASN   CG      1534    0.444667985    8.205186359    8.435878417
  154 ASN   OD1     1535    0.428291451    8.209360629    8.314045258
  154 ASN   ND2     1536    0.396712237    8.098950000    8.499910030
  154 ASN   HD21    1537    0.360581971    8.022280503    8.446857936
  154 ASN   HD22    1538    0.372311264    8.110082003    8.596237610
  154 ASN   C       1539    0.580133124    8.454969927    8.306077772
  154 ASN   O       1540    0.475623280    8.519837493    8.305953987
  155 THR   N       1541    0.661819417    8.450623387    8.201193293
  155 THR   H       1542    0.744194530    8.393957697    8.203009359
  155 THR   CA      1543    0.652360006    0.021883478    8.092238705
  155 THR   CB      1544    0.772956254    0.026543369    7.998175523
  155 THR   OG1     1545    0.796419366   -0.092332572    7.922223138
  155 THR   HG1     1546    0.881933827   -0.130856758    7.956910738
  155 THR   CG2     1547    0.907468215    0.049115385    8.067519184
  155 THR   C       1548    0.521845804    0.017800519    8.012485784
  155 THR   O       1549    0.481032399   -0.089297940    7.967830136
  156 PRO   N       1550    0.442333118    0.123132629    8.029050270
  156 PRO   CA      1551    0.311653623    0.121583856    7.961749633
  156 PRO   CB      1552    0.227061660    0.231172574    8.026909812
  156 PRO   CG      1553    0.334570995    0.327114576    8.078389096
  156 PRO   CD      1554    0.451035431    0.237490259    8.121008362
  156 PRO   C       1555    0.312282561    0.127218159    7.808847391
  156 PRO   O       1556    0.377156061    0.218083830    7.757235437
  157 SER   N       1557    0.225467629    0.047324658    7.747429152
  157 SER   H       1558    0.175135057   -0.024006924    7.796211738
  157 SER   CA      1559    0.195863525    0.051316947    7.603502052
  157 SER   CB      1560    0.113962323    8.463076154    7.544934043
  157 SER   OG      1561   -0.005650052    8.447347271    7.621686193
  157 SER   HG      1562   -0.067757506    8.393126006    7.565093924
  157 SER   C       1563    0.124579787    0.185109720    7.582782300
  157 SER   O       1564    0.187094881    0.265089154    7.513326681
  158 HISB  N       1565    0.005911042    0.195912483    7.641867857
  158 HISB  H       1566   -0.020383503    0.130932307    7.713189911
  158 HISB  CA      1567    7.715643447    0.312046271    7.630135519
  158 HISB  CB      1568    7.681913619    0.325060806    7.481480598
  158 HISB  CG      1569    7.590865507    0.445640737    7.457477027
  158 HISB  ND1     1570    7.460376443    0.436322703    7.433536978
  158 HISB  CD2     1571    7.631462418    0.571290758    7.441600321
  158 HISB  HD2     1572    7.733379716    0.608710185    7.451274909
  158 HISB  CE1     1573    7.420682398    0.560062702    7.405222396
  158 HISB  HE1     1574    7.320217696    0.586992738    7.372645746
  158 HISB  NE2     1575    7.522848106    0.644268220    7.417810217
  158 HISB  HE2     1576    7.509461210    0.743344330    7.415876883
  158 HISB  C       1577    7.584623786    0.295578124    7.707428433
  158 HISB  O       1578    7.537443351    0.181980221    7.707690750
  159 PRO   N       1579    7.548591607    0.393742249    7.789619554
  159 PRO   CA      1580    7.419811023    0.376895095    7.858479794
  159 PRO   CB      1581    7.430283183    0.470054145    7.979411714
  159 PRO   CG      1582    7.530202610    0.575123490    7.930559944
  159 PRO   CD      1583    7.631832778    0.503173763    7.841651902
  159 PRO   C       1584    7.295445818    0.399117841    7.772160695
  159 PRO   O       1585    7.233959235    0.505648703    7.771272682
  160 PRO   N       1586    7.228236239    0.288459929    7.741699424
  160 PRO   CA      1587    7.116283174    0.284451388    7.646507356
  160 PRO   CB      1588    7.089488064    0.134404718    7.633206550
  160 PRO   CG      1589    7.103616790    0.083399460    7.776763962
  160 PRO   CD      1590    7.233866498    0.157361319    7.807977951
  160 PRO   C       1591    6.990004200    0.366420797    7.673841022
  160 PRO   O       1592    6.918682577    0.401745547    7.580056637
  161 HISB  N       1593    6.967140798    0.398271250    7.800930508
  161 HISB  H       1594    7.004030256    0.353662604    7.882478598
  161 HISB  CA      1595    6.857987385    0.485414129    7.846755943
  161 HISB  CB      1596    6.834020065    0.463576923    7.996277296
  161 HISB  CG      1597    6.959863029    0.477227033    8.082219878
  161 HISB  ND1     1598    7.055499650    0.387278538    8.103433390
  161 HISB  CD2     1599    6.982522996    0.578420123    8.165495496
  161 HISB  HD2     1600    6.923350699    0.669927753    8.167666567
  161 HISB  CE1     1601    7.145352819    0.438690156    8.186938005
  161 HISB  HE1     1602    7.234057061    0.385498556    8.221335096
  161 HISB  NE2     1603    7.098948837    0.557011679    8.226127200
  161 HISB  HE2     1604    7.146349547    0.627320747    8.279151091
  161 HISB  C       1605    6.856610693    0.637059938    7.826552271
  161 HISB  O       1606    6.758672297    0.706095016    7.854298408
  162 LEU   N       1607    6.977548410    0.685611254    7.799986048
  162 LEU   H       1608    7.053854327    0.621125535    7.795720518
  162 LEU   CA      1609    7.015011159    0.827245796    7.788003612
  162 LEU   CB      1610    7.165305526    0.822496997    7.759696929
  162 LEU   CG      1611    7.249910953    0.911232214    7.851216289
  162 LEU   CD1     1612    7.211073444    1.058801135    7.840082761
  162 LEU   CD2     1613    7.241700916    0.871319289    7.998688872
  162 LEU   C       1614    6.948569504    0.885340374    7.663024839
  162 LEU   O       1615    6.971382465    0.829290447    7.555936232
  163 PRO   N       1616    6.861895406    0.984739283    7.680224021
  163 PRO   CA      1617    6.784320891    1.042148225    7.569333631
  163 PRO   CB      1618    6.695985528    1.144538904    7.640887550
  163 PRO   CG      1619    6.687120720    1.098155365    7.786419629
  163 PRO   CD      1620    6.830034940    1.048359675    7.808856302
  163 PRO   C       1621    6.874407102    1.112575717    7.467678014
  163 PRO   O       1622    6.993164685    1.137804404    7.487403119
  164 VAL   N       1623    6.802792402    1.148853777    7.361633392
  164 VAL   H       1624    6.707287616    1.119874322    7.355266316
  164 VAL   CA      1625    6.856400663    1.237352150    7.257198537
  164 VAL   CB      1626    6.786389073    1.194883136    7.127943167
  164 VAL   CG1     1627    6.793117012    1.046777707    7.090148769
  164 VAL   CG2     1628    6.647969961    1.258506596    7.113606937
  164 VAL   C       1629    6.863602983    1.385616811    7.294315182
  164 VAL   O       1630    6.950219051    1.459497383    7.247736600
  165 ASN   N       1631    6.768556183    1.431475861    7.375268999
  165 ASN   H       1632    6.681892705    1.384688945    7.392650246
  165 ASN   CA      1633    6.776501593    1.557580414    7.450391678
  165 ASN   CB      1634    6.665006209    1.655765996    7.413792316
  165 ASN   CG      1635    6.682718298    1.681092021    7.263944237
  165 ASN   OD1     1636    6.785691375    1.721371503    7.210088503
  165 ASN   ND2     1637    6.570624605    1.675442753    7.192592588
  165 ASN   HD21    1638    6.586869270    1.700462525    7.097150513
  165 ASN   HD22    1639    6.482901995    1.630389911    7.209132123
  165 ASN   C       1640    6.804895696    1.553861986    7.600700545
  165 ASN   O       1641    6.711878855    1.522228749    7.674709374
  166 LYSH  N       1642    6.932861015    1.557464233    7.636787649
  166 LYSH  H       1643    7.003257797    1.560772018    7.565830188
  166 LYSH  CA      1644    6.976616221    1.552733537    7.777044576
  166 LYSH  CB      1645    7.126280498    1.577658880    7.796807975
  166 LYSH  CG      1646    7.210682542    1.460341900    7.746599582
  166 LYSH  CD      1647    7.354096990    1.484087271    7.794343873
  166 LYSH  CE      1648    7.432365926    1.355975537    7.764821426
  166 LYSH  NZ      1649    7.461642648    1.316982488    7.626144386
  166 LYSH  HZ1     1650    7.380352051    1.303639994    7.569444226
  166 LYSH  HZ2     1651    7.514017526    1.231815858    7.628181667
  166 LYSH  HZ3     1652    7.521186465    1.382882090    7.580183629
  166 LYSH  C       1653    6.901366557    1.640358949    7.877408118
  166 LYSH  O       1654    6.865454989    1.755859492    7.855041853
  167 ASP   N       1655    6.879625212    1.586146040    7.996901028
  167 ASP   H       1656    6.940602000    1.517616118    8.036740637
  167 ASP   CA      1657    6.767615107    1.623861914    8.084323340
  167 ASP   CB      1658    6.643543327    1.539107520    8.055482722
  167 ASP   CG      1659    6.522510880    1.578010328    8.140634900
  167 ASP   OD1     1660    6.520799985    1.687531209    8.200871433
  167 ASP   OD2     1661    6.432072865    1.495476632    8.165861117
  167 ASP   C       1662    6.801480794    1.618277010    8.233438773
  167 ASP   O       1663    6.840908730    1.515681590    8.288665601
  168 PRO   N       1664    6.797332321    1.730179075    8.305199765
  168 PRO   CA      1665    6.808455307    1.737965808    8.451580032
  168 PRO   CB      1666    6.780525561    1.884435447    8.485895299
  168 PRO   CG      1667    6.834823434    1.960706861    8.364874583
  168 PRO   CD      1668    6.818677218    1.863741411    8.247613622
  168 PRO   C       1669    6.708908046    1.649830988    8.527305024
  168 PRO   O       1670    6.719322057    1.624132825    8.647148412
  169 ALA   N       1671    6.593622603    1.618542606    8.468819534
  169 ALA   H       1672    6.559448637    1.657447978    8.383263433
  169 ALA   CA      1673    6.491274273    1.533055365    8.530681970
  169 ALA   CB      1674    6.360791446    1.599720045    8.486616495
  169 ALA   C       1675    6.497831934    1.381690624    8.509309330
  169 ALA   O       1676    6.444573802    1.309251813    8.593250529
  170 ALA   N       1677    6.551084546    1.337472327    8.395735490
  170 ALA   H       1678    6.545356103    1.402024198    8.319571960
  170 ALA   CA      1679    6.580668261    1.196538654    8.366215852
  170 ALA   CB      1680    6.671252326    1.190427116    8.243057178
  170 ALA   C       1681    6.648187716    1.110042361    8.472854041
  170 ALA   O       1682    6.765112871    1.121947341    8.509126770
  171 ARG   N       1683    6.583990932    0.997446770    8.502742945
  171 ARG   H       1684    6.507341565    0.967024926    8.446180230
  171 ARG   CA      1685    6.624437065    0.907522771    8.611774865
  171 ARG   CB      1686    6.525537218    0.798096765    8.652385114
  171 ARG   CG      1687    6.404903045    0.855988677    8.726579601
  171 ARG   CD      1688    6.279192131    0.768859342    8.723088964
  171 ARG   NE      1689    6.301662595    0.655734625    8.814239282
  171 ARG   HE      1690    6.365023807    0.586825718    8.779085890
  171 ARG   CZ      1691    6.254806784    0.646163223    8.939405350
  171 ARG   NH1     1692    6.160972558    0.723863911    8.995205503
  171 ARG   HH11    1693    6.128798946    0.722094725    9.089867152
  171 ARG   HH12    1694    6.113473863    0.794134411    8.942241044
  171 ARG   NH2     1695    6.322409849    0.564455047    9.021311585
  171 ARG   HH21    1696    6.284497427    0.538434134    9.110103954
  171 ARG   HH22    1697    6.409235830    0.525305025    8.990854347
  171 ARG   C       1698    6.756598246    0.839251553    8.576015542
  171 ARG   O       1699    6.780732350    0.802360309    8.461187339
  172 ASP   N       1700    6.851424654    0.838062384    8.669259801
  172 ASP   H       1701    6.850897168    0.903078955    8.745240670
  172 ASP   CA      1702    6.979380103    0.768113336    8.650655333
  172 ASP   CB      1703    7.078664602    0.836704127    8.556590238
  172 ASP   CG      1704    7.160148335    0.731001970    8.481780581
  172 ASP   OD1     1705    7.210628215    0.764711392    8.372508528
  172 ASP   OD2     1706    7.192181023    0.624631130    8.539066562
  172 ASP   C       1707    7.031053624    0.749233230    8.793437831
  172 ASP   O       1708    6.976371967    0.805863340    8.887952903
  173 LEU   N       1709    7.132986021    0.665360110    8.809794595
  173 LEU   H       1710    7.179034884    0.627237221    8.729627129
  173 LEU   CA      1711    7.194412447    0.641674942    8.941236396
  173 LEU   CB      1712    7.265459037    0.506224878    8.945417667
  173 LEU   CG      1713    7.288230350    0.450496234    9.086075687
  173 LEU   CD1     1714    7.163357871    0.367223555    9.115774862
  173 LEU   CD2     1715    7.408534539    0.356802327    9.073615692
  173 LEU   C       1716    7.283469635    0.761575024    8.974485143
  173 LEU   O       1717    7.385558432    0.783853505    8.909584255
  174 ARG   N       1718    7.241771564    0.844651437    9.069616223
  174 ARG   H       1719    7.168612766    0.873172166    9.131552087
  174 ARG   CA      1720    7.317742025    0.957956169    9.124402543
  174 ARG   CB      1721    7.228213558    1.080912696    9.140992986
  174 ARG   CG      1722    7.221403256    1.169737202    9.016595827
  174 ARG   CD      1723    7.144852318    1.103129442    8.902103732
  174 ARG   NE      1724    7.188083386    1.171399582    8.779312491
  174 ARG   HE      1725    7.267688267    1.231914189    8.778311998
  174 ARG   CZ      1726    7.117752687    1.169593545    8.665271922
  174 ARG   NH1     1727    7.185656313    1.218645729    8.560682730
  174 ARG   HH11    1728    7.132777382    1.236690765    8.477757204
  174 ARG   HH12    1729    7.283241258    1.239974083    8.565314595
  174 ARG   NH2     1730    6.984051517    1.174723365    8.658127680
  174 ARG   HH21    1731    6.935668035    1.167128686    8.570949999
  174 ARG   HH22    1732    6.930419340    1.171036631    8.742439956
  174 ARG   C       1733    7.392092765    0.928234533    9.254790359
  174 ARG   O       1734    7.339814459    0.851810973    9.335762991
  175 GLY   N       1735    7.520703564    0.961188934    9.262676447
  175 GLY   H       1736    7.572457604    0.991729269    9.182741432
  175 GLY   CA      1737    7.604372835    0.951909385    9.383199759
  175 GLY   C       1738    7.710360768    1.057126279    9.416495071
  175 GLY   O       1739    7.784678177    1.097047339    9.326974137
  176 TYR   N       1740    7.731763721    1.076214579    9.546370083
  176 TYR   H       1741    7.696740363    1.008466664    9.611063921
  176 TYR   CA      1742    0.051406356    1.150661916    9.590747300
  176 TYR   CB      1743    0.014575767    1.280867840    9.662180311
  176 TYR   CG      1744   -0.030669316    1.263540447    9.807305966
  176 TYR   CD1     1745    7.631891155    1.243713311    9.824283095
  176 TYR   HD1     1746    7.566557958    1.232588285    9.737750929
  176 TYR   CD2     1747    0.052140670    1.268047154    9.918861923
  176 TYR   HD2     1748    0.158499597    1.289617705    9.908691554
  176 TYR   CE1     1749    7.577996309    1.220953081    9.950384270
  176 TYR   HE1     1750    7.486082306    1.162367005    9.950437190
  176 TYR   CE2     1751    7.792897902    1.254808932   10.044338468
  176 TYR   HE2     1752    7.858271631    1.273489601   10.129547634
  176 TYR   CZ      1753    7.658042308    1.227345492   10.063848518
  176 TYR   OH      1754    7.606387311    1.172516036   10.177092742
  176 TYR   HH      1755    7.685641135    1.149510933   10.233575371
  176 TYR   C       1756    0.152616785    1.067489923    9.669805278
  176 TYR   O       1757    0.115989328    0.979517391    9.747581889
  177 VAL   N       1758    0.279645206    1.094518371    9.641131868
  177 VAL   H       1759    0.306305959    1.163682743    9.574004248
  177 VAL   CA      1760    0.385974319    1.028180689    9.717934818
  177 VAL   CB      1761    0.501467824    0.982976554    9.628353171
  177 VAL   CG1     1762    0.537962904    0.839144016    9.665643431
  177 VAL   CG2     1763    0.479846776    1.003952981    9.478348461
  177 VAL   C       1764    0.444015109    1.107404510    9.835247481
  177 VAL   O       1765    0.539779941    1.184500368    9.831471855
  178 SER   N       1766    0.400978842    1.069398810    9.955207234
  178 SER   H       1767    0.353443543    0.982243405    9.967144592
  178 SER   CA      1768    0.428358942    1.152253635   10.073511180
  178 SER   CB      1769    0.335474046    1.095587321   10.181080732
  178 SER   OG      1770    0.368064978    1.166427130   10.300946261
  178 SER   HG      1771    0.280236330    1.203097773   10.331627802
  178 SER   C       1772    0.573166182    1.123610186   10.113785352
  178 SER   O       1773    0.613337098    1.007922584   10.125317008
  179 ASN   N       1774    0.647377446    1.232949993   10.128875900
  179 ASN   H       1775    0.633921732    1.331136656   10.115464792
  179 ASN   CA      1776    0.788535823    1.228453109   10.169674903
  179 ASN   CB      1777    0.858339805    1.362448790   10.145473265
  179 ASN   CG      1778    0.806800768    1.486877339   10.218068422
  179 ASN   OD1     1779    0.694591543    1.527235371   10.187914621
  179 ASN   ND2     1780    0.861709404    1.524652780   10.333150498
  179 ASN   HD21    1781    0.813154940    1.589884181   10.391336273
  179 ASN   HD22    1782    0.942050110    1.481692842   10.374358119
  179 ASN   C       1783    0.812674616    1.195867396   10.317208047
  179 ASN   O       1784    0.717646748    1.201183179   10.395120675
  180 ASP   N       1785    0.937761206    1.175438117   10.357561422
  180 ASP   H       1786    1.017580465    1.198735504   10.302009007
  180 ASP   CA      1787    0.984427636    1.144505812   10.493482832
  180 ASP   CB      1788    0.986238863    1.263380127   10.589765284
  180 ASP   CG      1789    1.103343781    1.356540922   10.557942834
  180 ASP   OD1     1790    1.097301962    1.426710747   10.454679030
  180 ASP   OD2     1791    1.198813980    1.374576625   10.636588161
  180 ASP   C       1792    0.910239499    1.024186178   10.552044280
  180 ASP   O       1793    0.856989537    1.022310340   10.662903920
  181 CYSH  N       1794    0.873578967    0.938281397   10.457344335
  181 CYSH  H       1795    0.918653541    0.937040782   10.368087948
  181 CYSH  CA      1796    0.802744501    0.816961697   10.500657656
  181 CYSH  CB      1797    0.666411986    0.800624115   10.433153223
  181 CYSH  SG      1798    0.543529438    0.932302555   10.465605438
  181 CYSH  HG      1799    0.581770116    1.029712160   10.383513237
  181 CYSH  C       1800    0.876576198    0.683383588   10.489864532
  181 CYSH  O       1801    0.967751474    0.672780992   10.407989088
  182 GLY   N       1802    0.824996807    0.582059599   10.558873120
  182 GLY   H       1803    0.743659231    0.596274054   10.615278784
  182 GLY   CA      1804    0.899680368    0.455639528   10.565782920
  182 GLY   C       1805    0.850897217    0.363514066   10.677767720
  182 GLY   O       1806    0.740598121    0.377697070   10.730321362
  183 TRP   N       1807    0.930902872    0.259276424   10.698285086
  183 TRP   H       1808    1.004201608    0.285411762   10.635471279
  183 TRP   CA      1809    0.888717518    0.154768512   10.792672839
  183 TRP   CB      1810    0.823359869    0.039695601   10.715890683
  183 TRP   CG      1811    0.894588712    8.523043086   10.587693743
  183 TRP   CD1     1812    0.858479102    8.563368392   10.466207579
  183 TRP   HD1     1813    0.777528994    8.634330936   10.449085233
  183 TRP   CD2     1814    0.995757720    8.430023023   10.566794732
  183 TRP   NE1     1815    0.919929244    8.495408839   10.369797106
  183 TRP   HE1     1816    0.897431145    8.501432370   10.272541469
  183 TRP   CE2     1817    1.005358758    8.412602491   10.429232668
  183 TRP   CE3     1818    1.078688981    8.359720151   10.653411574
  183 TRP   HE3     1819    1.090351054    8.388843264   10.757794229
  183 TRP   CZ2     1820    1.096429663    8.324907788   10.371480989
  183 TRP   HZ2     1821    1.102178322    8.309161897   10.263777843
  183 TRP   CZ3     1822    1.162644884    8.263940928   10.597778297
  183 TRP   HZ3     1823    1.206869432    8.182410920   10.655032075
  183 TRP   CH2     1824    1.171785492    8.248630313   10.459934556
  183 TRP   HH2     1825    1.252640892    8.186820518   10.420923985
  183 TRP   C       1826    1.004533302    0.112733885   10.883405093
  183 TRP   O       1827    1.121462809    0.148682499   10.870594124
  184 ALA   N       1828    0.959917950    0.080159644   11.004394119
  184 ALA   H       1829    0.863217024    0.102967375   11.015766038
  184 ALA   CA      1830    1.033751619    0.038900655   11.124639317
  184 ALA   CB      1831    0.957152779    0.072875986   11.252655513
  184 ALA   C       1832    1.071783469    8.417688223   11.122693895
  184 ALA   O       1833    0.985968833    8.331355610   11.104965366
  185 ASP   N       1834    1.198679592    8.397329561   11.156939863
  185 ASP   H       1835    1.276244516    8.460404059   11.154389235
  185 ASP   CA      1836    1.258654474    8.270096768   11.199690720
  185 ASP   CB      1837    1.411495762    8.273119204   11.193421318
  185 ASP   CG      1838    1.485989290    8.141001534   11.173279707
  185 ASP   OD1     1839    1.441428022    8.027878131   11.202254166
  185 ASP   OD2     1840    1.593579678    8.153074219   11.110808407
  185 ASP   C       1841    1.205590026    8.223955394    0.009959896
  185 ASP   O       1842    1.274818116    8.205940238    0.110031719
  186 ALA   N       1843    1.073260330    8.214658080    0.019580510
  186 ALA   H       1844    1.013591480    8.207960005   -0.060391516
  186 ALA   CA      1845    1.004846755    8.201200662    0.148997080
  186 ALA   CB      1846    0.853082925    8.199353061    0.129754775
  186 ALA   C       1847    1.043503875    8.090219162    0.246974789
  186 ALA   O       1848    1.072609027    8.127337746    0.360578310
  187 GLY   N       1849    1.070356256    7.970448346    0.195732509
  187 GLY   H       1850    1.112077582    7.962328798    0.105215331
  187 GLY   CA      1851    1.092580667    7.858073025    0.287862011
  187 GLY   C       1852    1.231822501    7.863689367    0.351047751
  187 GLY   O       1853    1.240448197    7.866723620    0.473714410
  188 ALA   N       1854    1.333416319    7.890612164    0.269531157
  188 ALA   H       1855    1.324262176    7.866130876    0.173007462
  188 ALA   CA      1856    1.469101888    7.931312640    0.308839344
  188 ALA   CB      1857    1.561570338    7.928097168    0.186977910
  188 ALA   C       1858    1.481076288    8.062798932    0.386168484
  188 ALA   O       1859    1.569451409    8.072930327    0.471122642
  189 SER   N       1860    1.400374168    8.163674739    0.354541065
  189 SER   H       1861    1.339053261    8.163130988    0.275551147
  189 SER   CA      1862    1.390629023    8.288476989    0.431600609
  189 SER   CB      1863    1.289095755    8.386467358    0.372453134
  189 SER   OG      1864    1.297583441    8.511006349    0.442205713
  189 SER   HG      1865    1.221347221    8.565774409    0.407731716
  189 SER   C       1866    1.333248426    8.256694862    0.569834299
  189 SER   O       1867    1.397815207    8.294917831    0.667303506
  190 ILE   N       1868    1.231583340    8.171167430    0.576014122
  190 ILE   H       1869    1.175159475    8.158824325    0.494376898
  190 ILE   CA      1870    1.175488501    8.128061732    0.704887255
  190 ILE   CB      1871    1.037208932    8.066685782    0.682032309
  190 ILE   CG1     1872    0.943052738    8.181542352    0.645224365
  190 ILE   CG2     1873    0.984226921    7.965836631    0.784173204
  190 ILE   CD      1874    0.904156942    8.274218942    0.760594197
  190 ILE   C       1875    1.266989909    8.039820645    0.790056066
  190 ILE   O       1876    1.273290376    8.059620588    0.911296274
  191 GLU   N       1877    1.340808333    7.951523412    0.723388567
  191 GLU   H       1878    1.303195834    7.924454670    0.634763834
  191 GLU   CA      1879    1.451458323    7.876076661    0.784005817
  191 GLU   CB      1880    1.493201991    7.773653471    0.678276014
  191 GLU   CG      1881    1.619810387    7.689873554    0.697316037
  191 GLU   CD      1882    1.635184398    7.588078457    0.584151442
  191 GLU   OE1     1883    1.746927555    7.579735221    0.528754813
  191 GLU   OE2     1884    1.546500704    7.501593092    0.567439038
  191 GLU   C       1885    1.571267527    7.954970320    0.837233148
  191 GLU   O       1886    1.602965460    7.958068639    0.956043698
  192 TRP   N       1887    1.602399030    8.057598378    0.758563995
  192 TRP   H       1888    1.582736802    8.058099774    0.660507529
  192 TRP   CA      1889    1.697652520    8.161425959    0.800500102
  192 TRP   CB      1890    1.747895926    8.247507588    0.684412402
  192 TRP   CG      1891    1.831623359    8.370377435    0.720484115
  192 TRP   CD1     1892    1.954397007    8.374684189    0.771461283
  192 TRP   HD1     1893    2.025390909    8.292226532    0.777983354
  192 TRP   CD2     1894    1.780605072    8.495754132    0.752064764
  192 TRP   NE1     1895    1.974052575    8.485797706    0.841872728
  192 TRP   HE1     1896    2.049472942    8.498583038    0.906279712
  192 TRP   CE2     1897    1.868103264    8.565843462    0.834249138
  192 TRP   CE3     1898    1.650890881    0.015605107    0.734665520
  192 TRP   HE3     1899    1.588227037   -0.017761946    0.651961958
  192 TRP   CZ2     1900    1.820252453    0.147816790    0.906096768
  192 TRP   HZ2     1901    1.889668182    0.207909129    0.964852607
  192 TRP   CZ3     1902    1.604245294    0.125770139    0.805427826
  192 TRP   HZ3     1903    1.499540296    0.152568627    0.791355770
  192 TRP   CH2     1904    1.688941212    0.191713061    0.893731613
  192 TRP   HH2     1905    1.652377835    0.271695909    0.958135608
  192 TRP   C       1906    1.648178617    8.244845568    0.918846184
  192 TRP   O       1907    1.717437889    8.245784156    1.020496160
  193 LEU   N       1908    1.520342632    8.281519711    0.920221146
  193 LEU   H       1909    1.468823836    8.276919458    0.834631718
  193 LEU   CA      1910    1.451242744    8.339526602    1.036294932
  193 LEU   CB      1911    1.302164172    8.365444118    1.013650736
  193 LEU   CG      1912    1.272713065    8.492516900    0.933686850
  193 LEU   CD1     1913    1.124345257    8.495992466    0.896472408
  193 LEU   CD2     1914    1.308783507    8.615281336    1.017571958
  193 LEU   C       1915    1.471534526    8.245394918    1.155200287
  193 LEU   O       1916    1.545307424    8.284428573    1.245561963
  194 ARG   N       1917    1.431470773    8.119823065    1.137437200
  194 ARG   H       1918    1.411739023    8.081819825    1.047059998
  194 ARG   CA      1919    1.436127443    8.019565964    1.244851673
  194 ARG   CB      1920    1.376357837    7.892550058    1.183967603
  194 ARG   CG      1921    1.362464132    7.782305160    1.289162988
  194 ARG   CD      1922    1.275202140    7.824104323    1.407682337
  194 ARG   NE      1923    1.284451820    7.729920635    1.520159502
  194 ARG   HE      1924    1.373038775    7.685960922    1.534931800
  194 ARG   CZ      1925    1.180526268    7.688230418    1.593761984
  194 ARG   NH1     1926    1.053533949    7.729234710    1.581750990
  194 ARG   HH11    1927    0.984730152    7.691790338    1.643898035
  194 ARG   HH12    1928    1.024531384    7.787364527    1.505736685
  194 ARG   NH2     1929    1.204165532    7.598204979    1.690152189
  194 ARG   HH21    1930    1.128878452    7.561366906    1.744682786
  194 ARG   HH22    1931    1.298086967    7.576209821    1.716493592
  194 ARG   C       1932    1.578221090    7.996487082    1.296718236
  194 ARG   O       1933    1.592286455    7.958217417    1.412769442
  195 GLN   N       1934    1.674694856    8.005920084    1.205648233
  195 GLN   H       1935    1.652238129    7.991977423    1.109197776
  195 GLN   CA      1936    1.815758112    7.994866678    1.245465650
  195 GLN   CB      1937    1.908262612    7.961531811    1.128253398
  195 GLN   CG      1938    1.875290951    7.822201238    1.074349300
  195 GLN   CD      1939    1.991104267    7.785059019    0.981531249
  195 GLN   OE1     1940    2.011576434    7.852936904    0.881020474
  195 GLN   NE2     1941    2.086264252    7.710229577    1.036587304
  195 GLN   HE21    1942    2.169699562    7.686609352    0.986801138
  195 GLN   HE22    1943    2.079680681    7.672908172    1.129118355
  195 GLN   C       1944    1.877364916    8.111651783    1.322733222
  195 GLN   O       1945    1.939102753    8.098363597    1.428275072
  196 GLU   N       1946    1.847172511    8.229812857    1.269673813
  196 GLU   H       1947    1.787752641    8.237097572    1.189579845
  196 GLU   CA      1948    1.892164825    8.353639848    1.334865001
  196 GLU   CB      1949    1.876331676    8.471894821    1.239080378
  196 GLU   CG      1950    1.984790584    0.046131736    1.276479616
  196 GLU   CD      1951    2.122439113    0.006018224    1.223087209
  196 GLU   OE1     1952    2.131377483   -0.003666112    1.098795852
  196 GLU   OE2     1953    2.220779268   -0.018504765    1.296249832
  196 GLU   C       1954    1.825467014    8.375994046    1.470748999
  196 GLU   O       1955    1.893976653    8.419082741    1.563380114
  197 VAL   N       1956    1.703832549    8.327942232    1.494965102
  197 VAL   H       1957    1.640970558    8.301053225    1.421990398
  197 VAL   CA      1958    1.648241724    8.335758186    1.630830725
  197 VAL   CB      1959    1.504508450    8.283389802    1.627963809
  197 VAL   CG1     1960    1.438956649    8.256446217    1.763566945
  197 VAL   CG2     1961    1.415745766    8.361221414    1.530637979
  197 VAL   C       1962    1.733115410    8.265014619    1.736679510
  197 VAL   O       1963    1.765287631    8.317913532    1.842964299
  198 LEU   N       1964    1.790897824    8.149942157    1.703386218
  198 LEU   H       1965    1.780252991    8.110013233    1.612320318
  198 LEU   CA      1966    1.877023592    8.071233281    1.792819352
  198 LEU   CB      1967    1.891606095    7.929884579    1.736085929
  198 LEU   CG      1968    1.775074661    7.835005577    1.764789694
  198 LEU   CD1     1969    1.644830567    7.871606317    1.693335175
  198 LEU   CD2     1970    1.818181879    7.696890059    1.715050795
  198 LEU   C       1971    2.014577204    8.133118136    1.818538162
  198 LEU   O       1972    2.058807859    8.138978789    1.933165530
  199 ARG   N       1973    2.079542911    8.179686278    1.712237704
  199 ARG   H       1974    2.066968075    8.132407604    1.625018010
  199 ARG   CA      1975    2.204879771    8.254333853    1.730227382
  199 ARG   CB      1976    2.274320886    8.289901968    1.598631610
  199 ARG   CG      1977    2.335534361    8.166928793    1.531281149
  199 ARG   CD      1978    2.430724224    8.190154443    1.413768420
  199 ARG   NE      1979    2.350947407    8.245864934    1.303577099
  199 ARG   HE      1980    2.311228151    8.334092534    1.328870254
  199 ARG   CZ      1981    2.322379770    8.179760626    1.190572532
  199 ARG   NH1     1982    2.249052292    8.238674393    1.095121508
  199 ARG   HH11    1983    2.229993045    8.186816404    1.011769557
  199 ARG   HH12    1984    2.210680298    8.330071492    1.108316813
  199 ARG   NH2     1985    2.348979346    8.049057973    1.177672449
  199 ARG   HH21    1986    2.316669457    8.004663203    1.094088337
  199 ARG   HH22    1987    2.416791563    7.995355563    1.227858684
  199 ARG   C       1988    2.190499543    8.388669406    1.802058574
  199 ARG   O       1989    2.282089327    8.427891216    1.874190479
  200 LEU   N       1990    2.087984336    8.464758509    1.764760185
  200 LEU   H       1991    2.022428178    8.424082406    1.701127010
  200 LEU   CA      1992    2.045688885    0.058007996    1.838024699
  200 LEU   CB      1993    1.921031441    0.119037880    1.773644796
  200 LEU   CG      1994    1.949972334    0.205061168    1.650475821
  200 LEU   CD1     1995    1.819062404    0.268540009    1.603126848
  200 LEU   CD2     1996    2.025865112    0.331200180    1.692123056
  200 LEU   C       1997    2.010574450    0.026579042    1.983601614
  200 LEU   O       1998    2.047692657    0.103864348    2.071802530
  201 GLY   N       1999    1.932217083    8.448432375    2.005941289
  201 GLY   H       2000    1.887930324    8.402295446    1.929059546
  201 GLY   CA      2001    1.886024181    8.395094876    2.134915746
  201 GLY   C       2002    1.751322367    8.450798194    2.181440658
  201 GLY   O       2003    1.659773211    8.480543565    2.104864410
  202 ARG   N       2004    1.746887719    8.456165156    2.314258327
  202 ARG   H       2005    1.814921786    8.396582024    2.356933469
  202 ARG   CA      2006    1.639934068    8.516644262    2.394977435
  202 ARG   CB      2007    1.617880843    8.664838998    2.364018037
  202 ARG   CG      2008    1.740936797    8.734646417    2.422264727
  202 ARG   CD      2009    1.757624061    0.349991466    2.368591431
  202 ARG   NE      2010    1.783437087    0.348981032    2.223871028
  202 ARG   HE      2011    1.694151400    0.307092530    2.207337048
  202 ARG   CZ      2012    1.882428077    0.413331350    2.160491416
  202 ARG   NH1     2013    1.887217219    0.411194220    2.026593456
  202 ARG   HH11    2014    1.953442869    0.472027536    1.982849642
  202 ARG   HH12    2015    1.819792158    0.356323985    1.977166013
  202 ARG   NH2     2016    1.961117658    0.504554052    2.219190171
  202 ARG   HH21    2017    2.033934278    0.546426926    2.164913057
  202 ARG   HH22    2018    1.938629060    0.546879507    2.306965226
  202 ARG   C       2019    1.501586200    8.451688986    2.388016224
  202 ARG   O       2020    1.445819484    8.409968913    2.489398884
  203 VAL   N       2021    1.446163659    8.442034468    2.267489120
  203 VAL   H       2022    1.500305373    8.465195926    2.186658305
  203 VAL   CA      2023    1.325013541    8.365273195    2.235211197
  203 VAL   CB      2024    1.268443101    8.421761545    2.104747218
  203 VAL   CG1     2025    1.135237846    8.352144493    2.076096449
  203 VAL   CG2     2026    1.243367676    8.572572344    2.110766114
  203 VAL   C       2027    1.349329807    8.214276196    2.239737786
  203 VAL   O       2028    1.420929361    8.155238333    2.159003616
  204 GLU   N       2029    1.299888911    8.162943388    2.352024726
  204 GLU   H       2030    1.242435678    8.215541755    2.414735322
  204 GLU   CA      2031    1.314798321    8.023042597    2.394608564
  204 GLU   CB      2032    1.280727454    8.006231300    2.542816033
  204 GLU   CG      2033    1.393883983    8.071699989    2.622307782
  204 GLU   CD      2034    1.380118599    8.028359218    2.768377626
  204 GLU   OE1     2035    1.414480365    7.914947058    2.808150509
  204 GLU   OE2     2036    1.338801457    8.120222210    2.842381320
  204 GLU   C       2037    1.232261102    7.925705271    2.310209033
  204 GLU   O       2038    1.110189153    7.938853084    2.302720432
  205 CYSH  N       2039    1.303545729    7.856151322    2.222044598
  205 CYSH  H       2040    1.393951400    7.891087215    2.197422329
  205 CYSH  CA      2041    1.248545755    7.753810917    2.131979345
  205 CYSH  CB      2042    1.336582439    7.739054464    2.007705510
  205 CYSH  SG      2043    1.371462075    7.898222229    1.924403681
  205 CYSH  HG      2044    1.255406488    7.915732349    1.861831918
  205 CYSH  C       2045    1.218693159    7.614507781    2.187786992
  205 CYSH  O       2046    1.311561033    7.533945976    2.183855070
  206 VAL   N       2047    1.090568693    7.584028042    2.206335058
  206 VAL   H       2048    1.018428847    7.651369976    2.190161312
  206 VAL   CA      2049    1.041618232    7.452620237    2.250478983
  206 VAL   CB      2050    0.979363027    7.455757580    2.390204952
  206 VAL   CG1     2051    1.092352326    7.495861413    2.485271936
  206 VAL   CG2     2052    0.857702990    7.545135618    2.415167680
  206 VAL   C       2053    0.960705885    7.379091686    2.143433533
  206 VAL   O       2054    0.920575538    7.438959121    2.043762187
  207 VAL   N       2055    0.954907236    7.247194044    2.159610560
  207 VAL   H       2056    1.009644380    7.203350700    2.230909203
  207 VAL   CA      2057    0.883281347    7.155775270    2.069486897
  207 VAL   CB      2058    0.972743184    7.044488053    2.014555958
  207 VAL   CG1     2059    0.901656617    6.977310429    1.896911523
  207 VAL   CG2     2060    1.107512437    7.100072215    1.968102737
  207 VAL   C       2061    0.765495277    7.086376623    2.138149744
  207 VAL   O       2062    0.767579220    7.055268747    2.257123020
  208 GLY   N       2063    0.652089173    7.095495607    2.069246561
  208 GLY   H       2064    0.651413296    7.120592915    1.972445789
  208 GLY   CA      2065    0.533743904    7.029956413    2.126768713
  208 GLY   C       2066    0.400776388    7.080391748    2.070326323
  208 GLY   O       2067    0.382305916    7.198203719    2.040154905
  209 GLU   N       2068    0.310919861    6.983459417    2.055532724
  209 GLU   H       2069    0.257046040    6.901346205    2.036673340
  209 GLU   CA      2070    0.174491145    7.014863332    2.010673069
  209 GLU   CB      2071    0.108815679    6.886974289    1.958319901
  209 GLU   CG      2072    7.784390005    6.909802731    1.870964480
  209 GLU   CD      2073    7.739696848    6.778687056    1.806002188
  209 GLU   OE1     2074    7.626744218    6.725996958    1.815370623
  209 GLU   OE2     2075    7.823844734    6.724141594    1.731384152
  209 GLU   C       2076    0.097387410    7.074196924    2.128755393
  209 GLU   O       2077    0.105794623    7.015225708    2.236378674
  210 VAL   N       2078    0.025235852    7.184356648    2.110073017
  210 VAL   H       2079    0.054893799    7.247927795    2.038805415
  210 VAL   CA      2080    7.719660296    7.236340708    2.199249141
  210 VAL   CB      2081    7.693428023    7.385217726    2.175574116
  210 VAL   CG1     2082    7.814814824    7.468809537    2.216641774
  210 VAL   CG2     2083    7.629415727    7.416333808    2.040120674
  210 VAL   C       2084    7.596235412    7.145979404    2.202587578
  210 VAL   O       2085    7.556450494    7.095318442    2.097796107
  211 GLU   N       2086    7.538763988    7.135866158    2.322093987
  211 GLU   H       2087    7.585396161    7.162211839    2.406530648
  211 GLU   CA      2088    7.409205946    7.067307520    2.333034908
  211 GLU   CB      2089    7.427316572    6.972416255    2.451664401
  211 GLU   CG      2090    7.331039128    6.854389291    2.437200960
  211 GLU   CD      2091    7.192095495    6.881878166    2.495049919
  211 GLU   OE1     2092    7.188834443    6.907972482    2.617262532
  211 GLU   OE2     2093    7.091138134    6.839100056    2.435038412
  211 GLU   C       2094    7.294278058    7.166390917    2.352604141
  211 GLU   O       2095    7.209188421    7.178435567    2.264609133
  212 SER   N       2096    7.306511610    7.244434011    2.459595308
  212 SER   H       2097    7.393455606    7.244028395    2.508997061
  212 SER   CA      2098    7.192739158    7.329013577    2.498497399
  212 SER   CB      2099    7.082504862    7.236639339    2.550731526
  212 SER   OG      2100    7.117824419    7.160853984    2.666740256
  212 SER   HG      2101    7.160377516    7.072191529    2.648606884
  212 SER   C       2102    7.221033050    7.428075775    2.611612525
  212 SER   O       2103    7.315171191    7.410515470    2.688812774
  213 LEU   N       2104    7.142559611    7.535460740    2.610313267
  213 LEU   H       2105    7.106974132    7.542025879    2.517082733
  213 LEU   CA      2106    7.148012639    7.647642245    2.705159392
  213 LEU   CB      2107    7.059475015    7.756436517    2.644020162
  213 LEU   CG      2108    7.085465588    7.808495268    2.502509109
  213 LEU   CD1     2109    6.958883294    7.861170189    2.434580532
  213 LEU   CD2     2110    7.193094490    7.917221359    2.504791914
  213 LEU   C       2111    7.114567533    7.621973987    2.852245568
  213 LEU   O       2112    7.040222325    7.532666579    2.892568179
  214 VAL   N       2113    7.201537345    7.687853399    2.928326168
  214 VAL   H       2114    7.289150121    7.728446149    2.902322594
  214 VAL   CA      2115    7.183952198    7.696109651    3.074036782
  214 VAL   CB      2116    7.299275759    7.635425964    3.154210579
  214 VAL   CG1     2117    7.282034590    7.626487801    3.305985410
  214 VAL   CG2     2118    7.351008293    7.499394870    3.106984589
  214 VAL   C       2119    7.152005435    7.839836928    3.115654196
  214 VAL   O       2120    7.220331575    7.936869730    3.083326071
  215 TYR   N       2121    7.055044529    7.851136420    3.205985299
  215 TYR   H       2122    7.026190919    7.771995348    3.259862447
  215 TYR   CA      2123    6.978565973    7.976185939    3.217031614
  215 TYR   CB      2124    6.829648579    7.969182846    3.182642018
  215 TYR   CG      2125    6.807786808    7.926913164    3.037238830
  215 TYR   CD1     2126    6.771864922    7.795447375    3.009930131
  215 TYR   HD1     2127    6.783274205    7.719086234    3.086870066
  215 TYR   CD2     2128    6.795230158    8.023894366    2.938465373
  215 TYR   HD2     2129    6.790803658    8.127925983    2.970714708
  215 TYR   CE1     2130    6.734500298    7.754606519    2.882436277
  215 TYR   HE1     2131    6.751905340    7.651808600    2.850646334
  215 TYR   CE2     2132    6.754688314    7.987488294    2.810596530
  215 TYR   HE2     2133    6.758943333    8.057075454    2.726808284
  215 TYR   CZ      2134    6.726826056    7.853688082    2.785259774
  215 TYR   OH      2135    6.704828737    7.808283404    2.658977028
  215 TYR   HH      2136    6.654596287    7.875945212    2.605146078
  215 TYR   C       2137    6.980773572    8.025347802    3.361909304
  215 TYR   O       2138    7.026885705    7.951889377    3.449132233
  216 SER   N       2139    6.956196362    8.155010181    3.378466286
  216 SER   H       2140    6.934344114    8.221245871    3.306793908
  216 SER   CA      2141    6.949896798    8.224802029    3.507696768
  216 SER   CB      2142    6.933017720    8.376115592    3.492558549
  216 SER   OG      2143    6.810408985    8.410128030    3.427296234
  216 SER   HG      2144    6.768635922    8.476225448    3.489637662
  216 SER   C       2145    6.843625847    8.169467870    3.602844763
  216 SER   O       2146    6.749559110    8.108188564    3.552575353
  217 ASP   N       2147    6.844138045    8.199629412    3.732377700
  217 ASP   H       2148    6.900988607    8.261190316    3.786950817
  217 ASP   CA      2149    6.736764882    8.145139771    3.816678040
  217 ASP   CB      2150    6.758619276    8.182438341    3.963436917
  217 ASP   CG      2151    6.676746417    8.110819293    4.071030757
  217 ASP   OD1     2152    6.560636970    8.152635127    4.090849238
  217 ASP   OD2     2153    6.724716035    8.010877790    4.128775662
  217 ASP   C       2154    6.600472267    8.209406895    3.790190898
  217 ASP   O       2155    6.504704562    8.132596616    3.782597403
  218 ASP   N       2156    6.602804374    8.335378609    3.747632519
  218 ASP   H       2157    6.694278900    8.356047821    3.782343458
  218 ASP   CA      2158    6.479379136    8.405085973    3.708645395
  218 ASP   CB      2159    6.507165463    0.028071161    3.696508460
  218 ASP   CG      2160    6.639140381    0.068524187    3.630539940
  218 ASP   OD1     2161    6.638128577    0.092075428    3.507787521
  218 ASP   OD2     2162    6.746761466    0.050459663    3.691501459
  218 ASP   C       2163    6.428600432    8.363031467    3.570572075
  218 ASP   O       2164    6.321296160    8.407272404    3.529846532
  219 GLN   N       2165    6.498722691    8.276710744    3.497630158
  219 GLN   H       2166    6.588912516    8.256238926    3.535673019
  219 GLN   CA      2167    6.464140211    8.220652093    3.366203361
  219 GLN   CB      2168    6.345392207    8.124159895    3.365434558
  219 GLN   CG      2169    6.378113474    7.999286899    3.447562216
  219 GLN   CD      2170    6.260053125    7.902691501    3.459280240
  219 GLN   OE1     2171    6.168357288    7.911466119    3.540789848
  219 GLN   NE2     2172    6.259234097    7.792980324    3.384119047
  219 GLN   HE21    2173    6.181786612    7.732202031    3.401626232
  219 GLN   HE22    2174    6.336256648    7.770727598    3.324363324
  219 GLN   C       2175    6.455535569    8.328059925    3.257571376
  219 GLN   O       2176    6.391516219    8.304666945    3.155178439
  220 ARG   N       2177    6.530991608    8.436549497    3.272634228
  220 ARG   H       2178    6.577882046    8.452860407    3.359450402
  220 ARG   CA      2179    6.534708090    0.012421009    3.167659677
  220 ARG   CB      2180    6.459270514    0.137448848    3.213376678
  220 ARG   CG      2181    6.313602684    0.132122770    3.166852338
  220 ARG   CD      2182    6.279694125    0.109749224    3.019358130
  220 ARG   NE      2183    6.232050383    0.237677741    2.964851721
  220 ARG   HE      2184    6.292404944    0.317302397    2.968998602
  220 ARG   CZ      2185    6.121976704    0.255507986    2.890551550
  220 ARG   NH1     2186    6.037952154    0.152938681    2.871178052
  220 ARG   HH11    2187    5.943428315    0.161318881    2.839649897
  220 ARG   HH12    2188    6.071853838    0.059097888    2.877793577
  220 ARG   NH2     2189    6.073830267    0.379322846    2.873098404
  220 ARG   HH21    2190    5.992391449    0.399566675    2.818728673
  220 ARG   HH22    2191    6.123340843    0.458645014    2.908525201
  220 ARG   C       2192    6.671737338    0.054510186    3.114167390
  220 ARG   O       2193    6.678146019    0.157939513    3.047908530
  221 ALA   N       2194    6.781552070    8.520645765    3.158110633
  221 ALA   H       2195    6.785100263    8.507693599    3.257209971
  221 ALA   CA      2196    6.915845922    0.012032304    3.101203625
  221 ALA   CB      2197    7.005399636    0.118566446    3.164749364
  221 ALA   C       2198    6.992526050    8.407622448    3.084764700
  221 ALA   O       2199    6.954963320    8.309037571    3.148002336
  222 VAL   N       2200    7.106315800    8.410297648    3.015946408
  222 VAL   H       2201    7.138067068    8.502528852    2.993881216
  222 VAL   CA      2202    7.182466184    8.288881606    2.983290299
  222 VAL   CB      2203    7.201708170    8.281895251    2.831661333
  222 VAL   CG1     2204    7.294300080    8.167851036    2.788875729
  222 VAL   CG2     2205    7.065513722    8.267442380    2.763462466
  222 VAL   C       2206    7.314110525    8.290000981    3.061237577
  222 VAL   O       2207    7.386685018    8.388673175    3.072448012
  223 LYSH  N       2208    7.336016878    8.181666367    3.135234696
  223 LYSH  H       2209    7.284474102    8.098072966    3.116364412
  223 LYSH  CA      2210    7.463051058    8.159732377    3.205891407
  223 LYSH  CB      2211    7.425595791    8.060179697    3.315874397
  223 LYSH  CG      2212    7.541192789    8.040334252    3.414120975
  223 LYSH  CD      2213    7.516904603    7.922832270    3.509059414
  223 LYSH  CE      2214    7.626620192    7.894146651    3.611776889
  223 LYSH  NZ      2215    7.606547044    7.786506439    3.709859015
  223 LYSH  HZ1     2216    7.688025735    7.779006229    3.767348802
  223 LYSH  HZ2     2217    7.596920334    7.700519935    3.659723157
  223 LYSH  HZ3     2218    7.527184436    7.803819038    3.768198773
  223 LYSH  C       2219    7.577287170    8.103568120    3.120986183
  223 LYSH  O       2220    7.691102691    8.148037931    3.135090975
  224 GLY   N       2221    7.549244190    8.004180245    3.037173510
  224 GLY   H       2222    7.460944610    7.957674595    3.043604548
  224 GLY   CA      2223    7.645715000    7.923453702    2.961084898
  224 GLY   C       2224    7.577417024    7.815838563    2.876448822
  224 GLY   O       2225    7.461498319    7.783583122    2.902030032
  225 VAL   N       2226    7.639003863    7.783039174    2.763208862
  225 VAL   H       2227    7.690836145    7.838962077    2.698509531
  225 VAL   CA      2228    7.610005886    7.656524988    2.694179183
  225 VAL   CB      2229    7.640768776    7.669900247    2.544892242
  225 VAL   CG1     2230    7.563542269    7.781125505    2.473648025
  225 VAL   CG2     2231    7.788312389    7.699034687    2.516768238
  225 VAL   C       2232    7.672963413    7.532417058    2.757795667
  225 VAL   O       2233    7.791855446    7.513000535    2.782664768
  226 LYSH  N       2234    7.589136412    7.429340821    2.764035704
  226 LYSH  H       2235    7.496912113    7.430511341    2.725392916
  226 LYSH  CA      2236    7.633692884    7.289903183    2.777561694
  226 LYSH  CB      2237    7.513351352    7.199822331    2.806061734
  226 LYSH  CG      2238    7.533021198    7.049909362    2.829502708
  226 LYSH  CD      2239    7.411181137    6.971270961    2.878287538
  226 LYSH  CE      2240    7.440970633    6.823097465    2.902080391
  226 LYSH  NZ      2241    7.317862139    6.773553936    2.965311655
  226 LYSH  HZ1     2242    7.245537029    6.756114387    2.898492240
  226 LYSH  HZ2     2243    7.277834304    6.849862963    3.016051827
  226 LYSH  HZ3     2244    7.339824625    6.693807334    3.021508502
  226 LYSH  C       2245    7.704401244    7.242778824    2.650311536
  226 LYSH  O       2246    7.651751123    7.255922163    2.539923552
  227 LEU   N       2247    0.020221910    7.178041683    2.667421949
  227 LEU   H       2248    0.085409895    7.204053365    2.738659650
  227 LEU   CA      2249    0.087749113    7.091092530    2.569991134
  227 LEU   CB      2250    0.238803828    7.108344721    2.587237950
  227 LEU   CG      2251    0.319645554    7.192549042    2.488314751
  227 LEU   CD1     2252    0.271211233    7.337644249    2.492165796
  227 LEU   CD2     2253    0.469018117    7.192171697    2.521429551
  227 LEU   C       2254    0.047705290    6.945482230    2.594622581
  227 LEU   O       2255    0.070333438    6.903480841    2.708001358
  228 VAL   N       2256    0.055837177    6.868990693    2.486117005
  228 VAL   H       2257    0.098975856    6.905731252    2.403720761
  228 VAL   CA      2258    7.796617031    6.734181147    2.479942123
  228 VAL   CB      2259    7.787159468    6.675676119    2.338886768
  228 VAL   CG1     2260    7.695112606    6.753918124    2.244995213
  228 VAL   CG2     2261    7.926094906    6.647669802    2.281220515
  228 VAL   C       2262    0.043441026    6.625491247    2.577362231
  228 VAL   O       2263   -0.012567458    6.516349010    2.586364682
  229 ASP   N       2264    0.166692264    6.642456217    2.624376310
  229 ASP   H       2265    0.225781779    6.690983293    2.559928587
  229 ASP   CA      2266    0.232545230    6.561892933    2.728223741
  229 ASP   CB      2267    0.385168566    6.560438444    2.717598304
  229 ASP   CG      2268    0.452067108    6.695758131    2.742508787
  229 ASP   OD1     2269    0.516189453    6.752106543    2.651195506
  229 ASP   OD2     2270    0.448460624    6.734511741    2.861290094
  229 ASP   C       2271    0.201010476    6.592510502    2.874774472
  229 ASP   O       2272    0.221768538    6.505225221    2.958913161
  230 GLY   N       2273    0.156474808    6.716455295    2.893347805
  230 GLY   H       2274    0.146740478    6.781964479    2.818422869
  230 GLY   CA      2275    0.106307316    6.755459215    3.025907154
  230 GLY   C       2276    0.143746621    6.895877646    3.073759639
  230 GLY   O       2277    0.083733544    6.948244049    3.167502340
  231 LYSH  N       2278    0.238528305    6.964693581    3.010727004
  231 LYSH  H       2279    0.287622182    6.928063054    2.931683013
  231 LYSH  CA      2280    0.281988762    7.100947399    3.044713384
  231 LYSH  CB      2281    0.405861020    7.136293225    2.962131955
  231 LYSH  CG      2282    0.528044889    7.045636235    2.978391244
  231 LYSH  CD      2283    0.634064532    7.090040658    2.877407051
  231 LYSH  CE      2284    0.751721892    6.992246966    2.878831737
  231 LYSH  NZ      2285    0.720030071    6.849551312    2.863278586
  231 LYSH  HZ1     2286    0.778925925    6.813982399    2.790710234
  231 LYSH  HZ2     2287    0.625675300    6.834798610    2.833622435
  231 LYSH  HZ3     2288    0.732977893    6.795236685    2.946231282
  231 LYSH  C       2289    0.180755707    7.214170692    3.026267462
  231 LYSH  O       2290    0.114507584    7.226683611    2.923385151
  232 VAL   N       2291    0.198079585    7.311995757    3.114710511
  232 VAL   H       2292    0.272862639    7.313007916    3.181091441
  232 VAL   CA      2293    0.117038680    7.434302903    3.105488221
  232 VAL   CB      2294    0.012336516    7.439787208    3.216927554
  232 VAL   CG1     2295   -0.054286717    7.577176846    3.207215614
  232 VAL   CG2     2296   -0.088295937    7.324523886    3.216762007
  232 VAL   C       2297    0.217370627    7.548791571    3.090072245
  232 VAL   O       2298    0.284728701    7.603581465    3.177192226
  233 LEU   N       2299    0.217011556    7.604796016    2.969434626
  233 LEU   H       2300    0.143266319    7.572374467    2.910180384
  233 LEU   CA      2301    0.282639770    7.731735128    2.934941610
  233 LEU   CB      2302    0.294712041    7.748993606    2.783390488
  233 LEU   CG      2303    0.373190618    7.641741307    2.707561582
  233 LEU   CD1     2304    0.391639399    7.669902364    2.558309492
  233 LEU   CD2     2305    0.511978272    7.613194521    2.765314452
  233 LEU   C       2306    0.224694323    7.858801968    2.997467137
  233 LEU   O       2307    0.152154594    7.930492830    2.928703566
  234 THR   N       2308    0.236922643    7.881627990    3.127921583
  234 THR   H       2309    0.280839407    7.802700586    3.170842840
  234 THR   CA      2310    0.193024567    8.002273504    3.199531128
  234 THR   CB      2311    0.197559268    8.002586665    3.352467154
  234 THR   OG1     2312    0.332196875    7.977562711    3.393662100
  234 THR   HG1     2313    0.377933652    7.904940748    3.342337998
  234 THR   CG2     2314    0.117924565    7.891089366    3.420585346
  234 THR   C       2315    0.257210913    8.129431473    3.143705034
  234 THR   O       2316    0.368304656    8.169009254    3.178643878
  235 ALA   N       2317    0.161954031    8.209250421    3.096363381
  235 ALA   H       2318    0.067418761    8.178333095    3.106712068
  235 ALA   CA      2319    0.183662603    8.330480098    3.016107472
  235 ALA   CB      2320    0.136021207    8.302040043    2.873529158
  235 ALA   C       2321    0.101715622    8.445350820    3.075233557
  235 ALA   O       2322   -0.010329743    8.433152756    3.124487794
  236 GLU   N       2323    0.172110428    0.031190623    3.077424882
  236 GLU   H       2324    0.271495356    0.020183927    3.076924557
  236 GLU   CA      2325    0.110417136    0.164443799    3.084327336
  236 GLU   CB      2326    0.214721846    0.267514516    3.127983377
  236 GLU   CG      2327    0.220540443    0.261341014    3.280745244
  236 GLU   CD      2328    0.356004213    0.314090907    3.328418160
  236 GLU   OE1     2329    0.459228737    0.252131472    3.294809032
  236 GLU   OE2     2330    0.366382614    0.418338652    3.396606343
  236 GLU   C       2331    0.049518762    0.201997048    2.949075576
  236 GLU   O       2332   -0.041352941    0.284851162    2.951617766
  237 LEU   N       2333    0.113139319    0.168669115    2.837134816
  237 LEU   H       2334    0.210142711    0.146734436    2.826659665
  237 LEU   CA      2335    0.050867214    0.174265264    2.704102616
  237 LEU   CB      2336    0.098948858    0.289983164    2.616316387
  237 LEU   CG      2337    7.775050457    0.379873101    2.602157986
  237 LEU   CD1     2338    7.826346986    0.522204167    2.579445057
  237 LEU   CD2     2339    7.694786126    0.336573936    2.479320629
  237 LEU   C       2340    0.066505415    0.043670113    2.625960840
  237 LEU   O       2341    0.174179223    0.003407045    2.582221011
  238 THR   N       2342    7.747117042    0.001983553    2.582220665
  238 THR   H       2343    7.662406814    0.041657956    2.617568036
  238 THR   CA      2344    7.734555208    8.410817259    2.495656549
  238 THR   CB      2345    7.619398662    8.323395414    2.545668826
  238 THR   OG1     2346    7.653581598    8.270234899    2.673943516
  238 THR   HG1     2347    7.637952693    8.336692037    2.747018850
  238 THR   CG2     2348    7.589766882    8.210679151    2.446524509
  238 THR   C       2349    7.701125071    8.460420459    2.354845427
  238 THR   O       2350    7.589441233    8.506342061    2.331460377
  239 VAL   N       2351    0.000242511    8.447221138    2.266127768
  239 VAL   H       2352    0.080951897    8.398228450    2.299106046
  239 VAL   CA      2353    7.783605725    8.476286972    2.122878478
  239 VAL   CB      2354    7.907292364    8.558860463    2.086884996
  239 VAL   CG1     2355    7.885211131    8.595524728    1.939987920
  239 VAL   CG2     2356    7.918086592    8.694934043    2.156005925
  239 VAL   C       2357    7.766947795    8.348553652    2.040304986
  239 VAL   O       2358    7.861254819    8.270656712    2.027325750
  240 ILE   N       2359    7.655050894    8.343577571    1.968588585
  240 ILE   H       2360    7.583436543    8.413176471    1.973898479
  240 ILE   CA      2361    7.621640300    8.240518340    1.869230154
  240 ILE   CB      2362    7.471000128    8.215770963    1.859215061
  240 ILE   CG1     2363    7.421796022    8.162381410    1.993906643
  240 ILE   CG2     2364    7.422745337    8.133239518    1.739757368
  240 ILE   CD      2365    7.501262049    8.046775158    2.054974162
  240 ILE   C       2366    7.676506151    8.305577609    1.742084865
  240 ILE   O       2367    7.621342174    8.402232256    1.689725777
  241 ALA   N       2368    7.783824539    8.247559373    1.689127052
  241 ALA   H       2369    7.828886812    8.171184747    1.735338762
  241 ALA   CA      2370    0.058131027    8.303068744    1.574491584
  241 ALA   CB      2371    0.189506829    8.341647884    1.642762745
  241 ALA   C       2372    0.067268926    8.204665872    1.457692789
  241 ALA   O       2373    0.166222268    8.203529761    1.384638849
  242 ALA   N       2374    7.764367214    8.122126755    1.435917229
  242 ALA   H       2375    7.690005618    8.118527756    1.502691286
  242 ALA   CA      2376    7.757330441    8.046880600    1.309828901
  242 ALA   CB      2377    7.802399479    7.902358323    1.332029129
  242 ALA   C       2378    7.617922273    8.056596813    1.247532463
  242 ALA   O       2379    7.524291274    7.980458193    1.271352630
  243 GLY   N       2380    7.619780542    8.125935593    1.134052936
  243 GLY   H       2381    7.698680436    8.115860338    1.073439863
  243 GLY   CA      2382    7.502800725    8.181746076    1.064676710
  243 GLY   C       2383    7.403122810    8.072674185    1.024948323
  243 GLY   O       2384    7.288886711    8.068330592    1.070337545
  244 ALA   N       2385    7.457119128    7.983089181    0.942786234
  244 ALA   H       2386    7.554126905    7.993389683    0.920759685
  244 ALA   CA      2387    7.398938067    7.857390666    0.893544908
  244 ALA   CB      2388    7.509017668    7.768024167    0.836085047
  244 ALA   C       2389    7.326895783    7.769536555    0.995997993
  244 ALA   O       2390    7.217393502    7.716644453    0.977571696
  245 ARG   N       2391    7.373290398    7.777016387    1.120418704
  245 ARG   H       2392    7.439831605    7.847050463    1.146237947
  245 ARG   CA      2393    7.324767398    7.692279509    1.230301256
  245 ARG   CB      2394    7.447253965    7.608349873    1.267167283
  245 ARG   CG      2395    7.477908982    7.486316952    1.180122752
  245 ARG   CD      2396    7.354577070    7.396339389    1.170158605
  245 ARG   NE      2397    7.367492906    7.292902440    1.066523276
  245 ARG   HE      2398    7.434189772    7.310740491    0.994186541
  245 ARG   CZ      2399    7.334617695    7.165438159    1.091583205
  245 ARG   NH1     2400    7.294128315    7.129016780    1.214006857
  245 ARG   HH11    2401    7.259786168    7.036082702    1.227504568
  245 ARG   HH12    2402    7.297115063    7.187469786    1.295088799
  245 ARG   NH2     2403    7.331507446    7.078505652    0.989662076
  245 ARG   HH21    2404    7.305138891    6.982863647    1.002163822
  245 ARG   HH22    2405    7.371728414    7.098588626    0.900341985
  245 ARG   C       2406    7.275332120    7.770195645    1.352330918
  245 ARG   O       2407    7.233595406    7.710029157    1.451172611
  246 SER   N       2408    7.243568066    7.897585722    1.331037039
  246 SER   H       2409    7.227280005    7.927361762    1.236972987
  246 SER   CA      2410    7.192621894    7.985287725    1.437455596
  246 SER   CB      2411    7.200060924    8.132335887    1.395837340
  246 SER   OG      2412    7.122703608    8.152042488    1.277183083
  246 SER   HG      2413    7.177071036    8.137963665    1.194442952
  246 SER   C       2414    7.051369803    7.950766921    1.485089181
  246 SER   O       2415    7.023873370    7.967602019    1.603797168
  247 SER   N       2416    6.969632226    7.915993332    1.386093823
  247 SER   H       2417    6.994649028    7.934452424    1.291039743
  247 SER   CA      2418    6.834315623    7.860691706    1.401587486
  247 SER   CB      2419    6.756540348    7.852704049    1.270061379
  247 SER   OG      2420    6.827138637    7.781249787    1.168265470
  247 SER   HG      2421    6.758294784    7.738830109    1.109434676
  247 SER   C       2422    6.830247941    7.727668755    1.477095004
  247 SER   O       2423    6.753635288    7.715062717    1.572503258
  248 HISB  N       2424    6.935713923    7.650920380    1.451043842
  248 HISB  H       2425    6.992206195    7.672352669    1.371356924
  248 HISB  CA      2426    6.968999173    7.523467626    1.516303334
  248 HISB  CB      2427    7.054482595    7.440815496    1.420021940
  248 HISB  CG      2428    7.061981550    7.289999961    1.444691743
  248 HISB  ND1     2429    7.171638566    7.221472360    1.475849277
  248 HISB  CD2     2430    6.960443375    7.205705910    1.461308553
  248 HISB  HD2     2431    6.854988261    7.232179060    1.453605349
  248 HISB  CE1     2432    7.140412866    7.098280397    1.515052785
  248 HISB  HE1     2433    7.207613430    7.012470351    1.513312127
  248 HISB  NE2     2434    7.008367872    7.088624796    1.502349019
  248 HISB  HE2     2435    6.962041994    7.001748161    1.519878829
  248 HISB  C       2436    7.023610684    7.542610022    1.657950677
  248 HISB  O       2437    6.954084802    7.497797325    1.748990320
  249 ILE   N       2438    7.138258710    7.607531900    1.676142610
  249 ILE   H       2439    7.189606101    7.635719170    1.595085212
  249 ILE   CA      2440    7.201709234    7.626246250    1.807416023
  249 ILE   CB      2441    7.330164894    7.708350705    1.794396843
  249 ILE   CG1     2442    7.434849182    7.649120954    1.699829441
  249 ILE   CG2     2443    7.392278604    7.728893493    1.932719063
  249 ILE   CD      2444    7.519859850    7.751795049    1.624720218
  249 ILE   C       2445    7.110166563    7.686577115    1.914155952
  249 ILE   O       2446    7.093288193    7.631864429    2.023021429
  250 LEU   N       2447    7.029787778    7.782952791    1.870111616
  250 LEU   H       2448    7.041997790    7.830262796    1.782856522
  250 LEU   CA      2449    6.925935686    7.844857896    1.953705413
  250 LEU   CB      2450    6.901857722    7.988882056    1.908071656
  250 LEU   CG      2451    6.970706640    8.094981090    1.994162563
  250 LEU   CD1     2452    6.984292652    8.231112576    1.925660484
  250 LEU   CD2     2453    6.887980560    8.119891940    2.120431783
  250 LEU   C       2454    6.788554709    7.779497044    1.969971000
  250 LEU   O       2455    6.694568151    7.831483260    2.029899626
  251 GLY   N       2456    6.778295108    7.659776222    1.912947119
  251 GLY   H       2457    6.866856776    7.616989150    1.894846301
  251 GLY   CA      2458    6.649787686    7.589509070    1.900354349
  251 GLY   C       2459    6.535042172    7.657482256    1.825349441
  251 GLY   O       2460    6.428148964    7.598607758    1.809934720
  252 ILE   N       2461    6.559566763    7.775667170    1.769467972
  252 ILE   H       2462    6.651775783    7.798388955    1.738144280
  252 ILE   CA      2463    6.452005886    7.867173630    1.728648147
  252 ILE   CB      2464    6.446000419    7.999334992    1.805518479
  252 ILE   CG1     2465    6.578004299    8.076594622    1.801727110
  252 ILE   CG2     2466    6.381621202    7.973941623    1.941975782
  252 ILE   CD      2467    6.537938407    8.218934781    1.841007323
  252 ILE   C       2468    6.445425707    7.887176931    1.577094906
  252 ILE   O       2469    6.508779575    7.973007083    1.515870666
  253 PRO   N       2470    6.361662628    7.804412416    1.515243461
  253 PRO   CA      2471    6.353460340    7.785480639    1.369697686
  253 PRO   CB      2472    6.244198411    7.682815452    1.339205286
  253 PRO   CG      2473    6.163851645    7.684997286    1.469381363
  253 PRO   CD      2474    6.265228985    7.714409033    1.580139574
  253 PRO   C       2475    6.332439087    7.914035324    1.289451256
  253 PRO   O       2476    6.410457928    7.941917667    1.198541578
  254 LYSH  N       2477    6.253605058    8.003323481    1.348598871
  254 LYSH  H       2478    6.205761615    7.985899200    1.434653483
  254 LYSH  CA      2479    6.221106618    8.131127589    1.283633768
  254 LYSH  CB      2480    6.097106061    8.199332958    1.341795490
  254 LYSH  CG      2481    5.983905705    8.097119614    1.329744267
  254 LYSH  CD      2482    5.847048036    8.146549522    1.377013559
  254 LYSH  CE      2483    5.804074985    8.282055385    1.320441747
  254 LYSH  NZ      2484    5.666986444    8.308750701    1.366296347
  254 LYSH  HZ1     2485    5.613409473    8.224313951    1.366328008
  254 LYSH  HZ2     2486    5.628626552    8.377648436    1.304801844
  254 LYSH  HZ3     2487    5.666292875    8.348485935    1.458054959
  254 LYSH  C       2488    6.335360656    8.232582926    1.275690559
  254 LYSH  O       2489    6.312388793    8.326001783    1.199047590
  255 LEU   N       2490    6.450838611    8.215727336    1.339510241
  255 LEU   H       2491    6.463023933    8.132926414    1.394241231
  255 LEU   CA      2492    6.567914215    8.304581924    1.336747266
  255 LEU   CB      2493    6.660304448    8.253474750    1.447471438
  255 LEU   CG      2494    6.798690644    8.318239275    1.455265793
  255 LEU   CD1     2495    6.775481725    8.466795468    1.483573029
  255 LEU   CD2     2496    6.876319190    8.262416814    1.574697269
  255 LEU   C       2497    6.636430114    8.312038072    1.200141368
  255 LEU   O       2498    6.674933346    8.421600706    1.159614041
  256 CYSH  N       2499    6.636866505    8.203724809    1.122940914
  256 CYSH  H       2500    6.569342786    8.135408338    1.150750323
  256 CYSH  CA      2501    6.715024489    8.197518245    0.998608393
  256 CYSH  CB      2502    6.862474882    8.176812329    1.033778134
  256 CYSH  SG      2503    6.972653550    8.166397405    0.888042420
  256 CYSH  HG      2504    7.073256223    8.126904577    0.965557551
  256 CYSH  C       2505    6.672881494    8.083941796    0.905139489
  256 CYSH  O       2506    6.616276873    7.988239761    0.957747220
  257 ASP   N       2507    6.679571707    8.111397502    0.775167501
  257 ASP   H       2508    6.727522550    8.195406723    0.749807638
  257 ASP   CA      2509    6.635655490    8.018547017    0.669993025
  257 ASP   CB      2510    6.516432391    8.086718045    0.602527148
  257 ASP   CG      2511    6.409403424    8.004564690    0.530409787
  257 ASP   OD1     2512    6.439019710    7.891914341    0.485063001
  257 ASP   OD2     2513    6.296358842    8.052635514    0.507278794
  257 ASP   C       2514    6.752848206    7.983083644    0.578230058
  257 ASP   O       2515    6.813722472    8.071957350    0.518844742
  258 VAL   N       2516    6.771399215    7.852403764    0.561818978
  258 VAL   H       2517    6.699679416    7.786558082    0.584635025
  258 VAL   CA      2518    6.883652146    7.797837177    0.484148617
  258 VAL   CB      2519    6.962503542    7.706014191    0.577749549
  258 VAL   CG1     2520    7.099996479    7.660275307    0.528631892
  258 VAL   CG2     2521    6.980919977    7.771624496    0.714750715
  258 VAL   C       2522    6.852922380    7.739407069    0.346120858
  258 VAL   O       2523    6.825790229    7.620186413    0.332635803
  259 TYR   N       2524    6.875754400    7.822852297    0.245089906
  259 TYR   H       2525    6.909222902    7.916452412    0.255991016
  259 TYR   CA      2526    6.841859283    7.777889785    0.109292498
  259 TYR   CB      2527    6.761206252    7.882917164    0.032646179
  259 TYR   CG      2528    6.829084534    8.002017952   -0.035330336
  259 TYR   CD1     2529    6.844733703    8.126283387    0.024943300
  259 TYR   HD1     2530    6.817357983    8.140492232    0.129492510
  259 TYR   CD2     2531    6.854369971    7.998840479   11.153645044
  259 TYR   HD2     2532    6.843204946    7.903084959   11.102792524
  259 TYR   CE1     2533    6.885909324    8.235637691   11.275280025
  259 TYR   HE1     2534    6.911101391    8.330104828   11.323454678
  259 TYR   CE2     2535    6.892110670    8.106309850   11.073984732
  259 TYR   HE2     2536    6.922972377    8.086341122   10.971380247
  259 TYR   CZ      2537    6.901795203    8.229657019   11.137329820
  259 TYR   OH      2538    6.847265993    8.329483258   11.062800419
  259 TYR   HH      2539    6.836971177    8.285597359   10.973539705
  259 TYR   C       2540    6.963938872    7.725449561    0.033419958
  259 TYR   O       2541    7.076604474    7.765798665    0.061886371
  260 SER   N       2542    6.932204820    7.628955185   11.273184123
  260 SER   H       2543    6.839255172    7.594468661   11.260032927
  260 SER   CA      2544    7.030086127    7.561205181   11.186924107
  260 SER   CB      2545    6.986018722    7.415155687   11.175075152
  260 SER   OG      2546    6.858898927    7.412829407   11.109612390
  260 SER   HG      2547    6.815995748    7.326519799   11.136257181
  260 SER   C       2548    7.078651420    7.607807495   11.049521350
  260 SER   O       2549    7.014188322    7.681740926   10.975297007
  261 GLU   N       2550    7.205828536    7.576325921   11.026591035
  261 GLU   H       2551    7.268403981    7.564144017   11.103635634
  261 GLU   CA      2552    7.265981569    7.610733022   10.896938123
  261 GLU   CB      2553    7.368562880    7.723126712   10.912928916
  261 GLU   CG      2554    7.442880490    7.758609155   10.783994794
  261 GLU   CD      2555    7.374291233    7.859412790   10.691589967
  261 GLU   OE1     2556    7.382253435    7.983510433   10.704239104
  261 GLU   OE2     2557    7.296582615    7.814850746   10.604408958
  261 GLU   C       2558    7.329443836    7.487933746   10.831315966
  261 GLU   O       2559    7.435783559    7.443461274   10.874267536
  262 PHE   N       2560    7.261911717    7.437624881   10.728372510
  262 PHE   H       2561    7.188181400    7.486373688   10.681590122
  262 PHE   CA      2562    7.316005921    7.330437123   10.643546377
  262 PHE   CB      2563    7.208757923    7.249020262   10.570883803
  262 PHE   CG      2564    7.115820762    7.178600050   10.669963449
  262 PHE   CD1     2565    7.010821878    7.248744604   10.728080159
  262 PHE   HD1     2566    6.963526939    7.334929330   10.681002255
  262 PHE   CD2     2567    7.148658325    7.049542986   10.709809230
  262 PHE   HD2     2568    7.210896257    6.984194758   10.648676375
  262 PHE   CE1     2569    6.948890213    7.197253856   10.841362706
  262 PHE   HE1     2570    6.884545458    7.259060481   10.903978953
  262 PHE   CE2     2571    7.080599555    6.997751963   10.819378923
  262 PHE   HE2     2572    7.103113178    6.895802762   10.850654650
  262 PHE   CZ      2573    6.983901395    7.070859632   10.887391041
  262 PHE   HZ      2574    6.930548567    7.023059975   10.969535534
  262 PHE   C       2575    7.425915683    7.382076928   10.550476136
  262 PHE   O       2576    7.396997625    7.422231883   10.437857167
  263 VAL   N       2577    7.548036492    7.390848837   10.602437811
  263 VAL   H       2578    7.558760728    7.350131297   10.693144285
  263 VAL   CA      2579    7.658913335    7.453118494   10.528680987
  263 VAL   CB      2580    7.741644340    7.544195762   10.619632595
  263 VAL   CG1     2581    7.808926735    7.483468061   10.742903333
  263 VAL   CG2     2582    7.852428924    7.627293710   10.554590963
  263 VAL   C       2583    7.736586217    7.351837611   10.444306884
  263 VAL   O       2584    7.797294899    7.257451060   10.494672832
  264 ALA   N       2585    7.731085898    7.369746690   10.312633287
  264 ALA   H       2586    7.677028013    7.448951017   10.284239613
  264 ALA   CA      2587    7.795682990    7.284245567   10.211994120
  264 ALA   CB      2588    7.701302948    7.269658748   10.092443240
  264 ALA   C       2589    0.141212439    7.310361213   10.169422294
  264 ALA   O       2590    0.170120295    7.396343867   10.086354544
  265 TYR   N       2591    0.224117286    7.215154178   10.211279865
  265 TYR   H       2592    0.187643046    7.127475384   10.242619932
  265 TYR   CA      2593    0.368394846    7.219310786   10.183430083
  265 TYR   CB      2594    0.447843730    7.146426107   10.291966800
  265 TYR   CG      2595    0.467794526    7.236299783   10.414176704
  265 TYR   CD1     2596    0.359892488    7.295328188   10.478955517
  265 TYR   HD1     2597    0.266498307    7.322930430   10.430008834
  265 TYR   CD2     2598    0.588554398    7.223264291   10.481743873
  265 TYR   HD2     2599    0.671604603    7.171322778   10.433942585
  265 TYR   CE1     2600    0.373543603    7.335565446   10.611294674
  265 TYR   HE1     2601    0.286038543    7.378023052   10.660475904
  265 TYR   CE2     2602    0.602343915    7.263720288   10.614004392
  265 TYR   HE2     2603    0.699064529    7.259127001   10.664036075
  265 TYR   CZ      2604    0.492963553    7.318188037   10.680262302
  265 TYR   OH      2605    0.508626048    7.357742120   10.809425107
  265 TYR   HH      2606    0.594885382    7.321118631   10.844313618
  265 TYR   C       2607    0.411285148    7.169709380   10.045194876
  265 TYR   O       2608    0.436519311    7.050752643   10.026692038
  266 ILE   N       2609    0.408918127    7.261070467    9.948551835
  266 ILE   H       2610    0.369056469    7.344555910    9.986529285
  266 ILE   CA      2611    0.470007286    7.230738995    9.818323711
  266 ILE   CB      2612    0.410240701    7.314527924    9.705114759
  266 ILE   CG1     2613    0.267320246    7.263541881    9.685434377
  266 ILE   CG2     2614    0.486603817    7.320677353    9.572662671
  266 ILE   CD      2615    0.262910329    7.115477016    9.647142778
  266 ILE   C       2616    0.622792635    7.232099745    9.826480559
  266 ILE   O       2617    0.690241424    7.333039361    9.806712198
  267 GLN   N       2618    0.681121838    7.115336602    9.852088601
  267 GLN   H       2619    0.628545156    7.030929732    9.841470931
  267 GLN   CA      2620    0.825064748    7.093983425    9.872890333
  267 GLN   CB      2621    0.861005072    6.978746618    9.966876544
  267 GLN   CG      2622    0.816884117    7.016979260   10.108295135
  267 GLN   CD      2623    0.838108655    6.917568138   10.222664057
  267 GLN   OE1     2624    0.870959247    6.960054754   10.333324412
  267 GLN   NE2     2625    0.793706325    6.793851135   10.202376726
  267 GLN   HE21    2626    0.798927123    6.724269689   10.274013900
  267 GLN   HE22    2627    0.761547384    6.760988012   10.113574844
  267 GLN   C       2628    0.905273650    7.087317293    9.742788006
  267 GLN   O       2629    0.867399693    7.029561902    9.641020226
  268 LEU   N       2630    1.006541139    7.173444919    9.738806494
  268 LEU   H       2631    1.003970502    7.228016679    9.822558325
  268 LEU   CA      2632    1.093886908    7.186726422    9.621320826
  268 LEU   CB      2633    1.095637004    7.337006712    9.592632680
  268 LEU   CG      2634    0.965425928    7.390065259    9.532289325
  268 LEU   CD1     2635    0.935202634    7.527057521    9.593351345
  268 LEU   CD2     2636    0.955163322    7.394767668    9.379702662
  268 LEU   C       2637    1.234873822    7.145124859    9.663773184
  268 LEU   O       2638    1.273579647    7.145998387    9.780527379
  269 THR   N       2639    1.297990374    7.096114588    9.557447260
  269 THR   H       2640    1.253949874    7.089314665    9.467914956
  269 THR   CA      2641    1.439478159    7.056335436    9.554144436
  269 THR   CB      2642    1.464493953    6.982531172    9.422465754
  269 THR   OG1     2643    1.448220989    7.070408035    9.310823962
  269 THR   HG1     2644    1.353703208    7.100148875    9.297317118
  269 THR   CG2     2645    1.398911833    6.845127314    9.407363999
  269 THR   C       2646    1.539753666    7.170881885    9.569545476
  269 THR   O       2647    1.505092270    7.280392598    9.525536125
  270 LYSH  N       2648    1.660096089    7.151942391    9.622928222
  270 LYSH  H       2649    1.696973210    7.061355288    9.643761106
  270 LYSH  CA      2650    1.748762932    7.265076230    9.653774573
  270 LYSH  CB      2651    1.870599314    7.216938276    9.732815869
  270 LYSH  CG      2652    1.837289662    7.189435739    9.879602572
  270 LYSH  CD      2653    1.966874055    7.178370026    9.960198135
  270 LYSH  CE      2654    1.950985784    7.142502416   10.108083131
  270 LYSH  NZ      2655    2.075007227    7.139906696   10.186969439
  270 LYSH  HZ1     2656    2.098958337    7.233657624   10.212215233
  270 LYSH  HZ2     2657    2.151603801    7.100850551   10.135904562
  270 LYSH  HZ3     2658    2.060276546    7.082385692   10.267432455
  270 LYSH  C       2659    1.792122881    7.359716252    9.541635825
  270 LYSH  O       2660    1.772549575    7.479738403    9.560088506
  271 GLU   N       2661    1.821727351    7.311834840    9.421134571
  271 GLU   H       2662    1.854752001    7.218152718    9.409574007
  271 GLU   CA      2663    1.830163661    7.393533998    9.299220749
  271 GLU   CB      2664    1.857939995    7.306930289    9.176203380
  271 GLU   CG      2665    2.002465411    7.256727676    9.175203409
  271 GLU   CD      2666    2.031601790    7.123016478    9.243606299
  271 GLU   OE1     2667    2.047760319    7.022110948    9.171620831
  271 GLU   OE2     2668    2.020396484    7.116592065    9.367927484
  271 GLU   C       2669    1.703924078    7.467654925    9.254781881
  271 GLU   O       2670    1.714872552    7.581677626    9.209990371
  272 GLU   N       2671    1.586301041    7.409248798    9.275756751
  272 GLU   H       2672    1.615646702    7.326245794    9.323183430
  272 GLU   CA      2673    1.453033079    7.467793541    9.255240878
  272 GLU   CB      2674    1.346024096    7.361038549    9.278892798
  272 GLU   CG      2675    1.300361539    7.295654096    9.148336652
  272 GLU   CD      2676    1.192438348    7.193067500    9.183456458
  272 GLU   OE1     2677    1.118207122    7.154660805    9.090507112
  272 GLU   OE2     2678    1.180010279    7.138327183    9.295138098
  272 GLU   C       2679    1.425185323    7.574608231    9.361174881
  272 GLU   O       2680    1.385396869    7.683338701    9.319682317
  273 ALA   N       2681    1.469802707    7.548338288    9.483686893
  273 ALA   H       2682    1.481255672    7.453555703    9.513429317
  273 ALA   CA      2683    1.454357875    7.645313764    9.593076648
  273 ALA   CB      2684    1.472064265    7.571570363    9.725973474
  273 ALA   C       2685    1.553494030    7.758560314    9.565525158
  273 ALA   O       2686    1.513070752    7.873015472    9.585425300
  274 ASP   N       2687    1.673483362    7.728831057    9.516445982
  274 ASP   H       2688    1.712426592    7.639625142    9.539401896
  274 ASP   CA      2689    1.765802520    7.827416402    9.458410821
  274 ASP   CB      2690    1.902076217    7.775636326    9.411920866
  274 ASP   CG      2691    2.003861095    7.889004212    9.397830466
  274 ASP   OD1     2692    2.082428235    7.904650447    9.493785323
  274 ASP   OD2     2693    2.024290624    7.932385710    9.282381840
  274 ASP   C       2694    1.700699057    7.912965283    9.349539768
  274 ASP   O       2695    1.680627566    8.031565856    9.375229704
  275 GLU   N       2696    1.656898812    7.847848339    9.242149565
  275 GLU   H       2697    1.674356273    7.750134464    9.229962512
  275 GLU   CA      2698    1.568801948    7.908718574    9.141443703
  275 GLU   CB      2699    1.514556616    7.803089580    9.044961282
  275 GLU   CG      2700    1.621222870    7.744879709    8.952019626
  275 GLU   CD      2701    1.681101767    7.850439657    8.858850392
  275 GLU   OE1     2702    1.804560661    7.856496059    8.840319554
  275 GLU   OE2     2703    1.607520831    7.913261235    8.779710981
  275 GLU   C       2704    1.455324939    7.997627020    9.192729488
  275 GLU   O       2705    1.444153105    8.110451188    9.145023671
  276 LEU   N       2706    1.379786605    7.965864039    9.297486325
  276 LEU   H       2707    1.407383558    7.869777588    9.299916875
  276 LEU   CA      2708    1.282105881    8.054480126    9.362436463
  276 LEU   CB      2709    1.175232197    7.960801973    9.419119000
  276 LEU   CG      2710    1.041466492    8.034265123    9.408356266
  276 LEU   CD1     2711    0.987024762    8.020816172    9.266007414
  276 LEU   CD2     2712    0.942521088    7.970737579    9.506248836
  276 LEU   C       2713    1.334609783    8.169931588    9.448033478
  276 LEU   O       2714    1.278053871    8.279069396    9.443515309
  277 ARG   N       2715    1.427340113    8.134810128    9.536684261
  277 ARG   H       2716    1.451523790    8.039368433    9.554176769
  277 ARG   CA      2717    1.497475759    8.241328238    9.609792529
  277 ARG   CB      2718    1.594994398    8.178460668    9.709525578
  277 ARG   CG      2719    1.534323312    8.114399616    9.834526650
  277 ARG   CD      2720    1.639070449    8.051973738    9.926943519
  277 ARG   NE      2721    1.731560835    7.956037581    9.864889610
  277 ARG   HE      2722    1.803258450    7.994569170    9.806809042
  277 ARG   CZ      2723    1.732665740    7.825665747    9.895820682
  277 ARG   NH1     2724    1.650429727    7.775131496    9.988755834
  277 ARG   HH11    2725    1.651724955    7.677391263   10.009819034
  277 ARG   HH12    2726    1.596079764    7.830628292   10.051721651
  277 ARG   NH2     2727    1.824468800    7.745517817    9.840112182
  277 ARG   HH21    2728    1.827551596    7.646461684    9.853424731
  277 ARG   HH22    2729    1.873237639    7.776732594    9.758587521
  277 ARG   C       2730    1.557596534    8.355544424    9.527618173
  277 ARG   O       2731    1.543246095    8.470365807    9.569320075
  278 ARG   N       2732    1.607988978    8.323725868    9.408708230
  278 ARG   H       2733    1.623396463    8.228198966    9.383432472
  278 ARG   CA      2734    1.661992955    8.418965539    9.310608016
  278 ARG   CB      2735    1.708320946    8.332896145    9.192894153
  278 ARG   CG      2736    1.782802187    8.417443997    9.089394483
  278 ARG   CD      2737    1.858384564    8.331283279    8.988050223
  278 ARG   NE      2738    1.968706579    8.413602625    8.936477611
  278 ARG   HE      2739    2.019469594    8.464652496    9.005869761
  278 ARG   CZ      2740    2.021115125    8.404873458    8.813461094
  278 ARG   NH1     2741    1.971716369    8.325404656    8.717560673
  278 ARG   HH11    2742    1.996227713    8.318251945    8.620875685
  278 ARG   HH12    2743    1.891971123    8.272107000    8.745819305
  278 ARG   NH2     2744    2.090298873    8.512446343    8.773508095
  278 ARG   HH21    2745    2.125452755    8.519746325    8.680182893
  278 ARG   HH22    2746    2.100292802    8.592928646    8.832001424
  278 ARG   C       2747    1.561569240    0.001238821    9.273333457
  278 ARG   O       2748    1.586883204    0.114501831    9.232576457
  279 ARG   N       2749    1.437933305    8.481826455    9.257517620
  279 ARG   H       2750    1.415466275    8.401344888    9.312470640
  279 ARG   CA      2751    1.333464955    0.034389059    9.191415594
  279 ARG   CB      2752    1.217360623   -0.052030714    9.141783974
  279 ARG   CG      2753    1.270847835   -0.125811218    9.018888120
  279 ARG   CD      2754    1.183525831    8.276070687    9.007023900
  279 ARG   NE      2755    1.223919758    8.203094456    8.885979205
  279 ARG   HE      2756    1.311840734    8.156042572    8.893460972
  279 ARG   CZ      2757    1.145900401    8.155081917    8.788194320
  279 ARG   NH1     2758    1.014208557    8.179817154    8.787162129
  279 ARG   HH11    2759    0.959087752    8.130626693    8.719778399
  279 ARG   HH12    2760    0.973921393    8.239886650    8.856216869
  279 ARG   NH2     2761    1.199967244    8.100141449    8.678581725
  279 ARG   HH21    2762    1.299414417    8.091740151    8.672279996
  279 ARG   HH22    2763    1.141463657    8.061916753    8.607054387
  279 ARG   C       2764    1.290920435    0.156253161    9.273580053
  279 ARG   O       2765    1.312671052    0.154963431    9.394634510
  280 GLN   N       2766    1.206746755    0.238016228    9.210955692
  280 GLN   H       2767    1.197164319    0.247341902    9.111853903
  280 GLN   CA      2768    1.147241751    0.354364409    9.278264648
  280 GLN   CB      2769    1.085380163    0.462055250    9.188907072
  280 GLN   CG      2770    1.200220812    0.542708681    9.127959118
  280 GLN   CD      2771    1.158338024    0.599697006    8.992286490
  280 GLN   OE1     2772    1.144577780    0.719087781    8.966155513
  280 GLN   NE2     2773    1.124351208    0.512383789    8.897898886
  280 GLN   HE21    2774    1.106338143    0.544578568    8.804958199
  280 GLN   HE22    2775    1.120847130    0.413516512    8.912456337
  280 GLN   C       2776    1.036286946    0.313766532    9.375455473
  280 GLN   O       2777    0.951537567    0.395537880    9.410936536
  281 TRP   N       2778    1.042482243    0.191206255    9.426746568
  281 TRP   H       2779    1.128099335    0.139565790    9.428406375
  281 TRP   CA      2780    0.938174031    0.121945594    9.503763863
  281 TRP   CB      2781    0.987675018   -0.019103570    9.536355510
  281 TRP   CG      2782    0.871483631    8.416557007    9.575968718
  281 TRP   CD1     2783    0.818765698    8.418825981    9.698044185
  281 TRP   HD1     2784    0.858959526    8.480913327    9.778103797
  281 TRP   CD2     2785    0.782996082    8.348038327    9.493538362
  281 TRP   NE1     2786    0.698014814    8.363100422    9.699195977
  281 TRP   HE1     2787    0.646956148    8.341838182    9.782507958
  281 TRP   CE2     2788    0.676160509    8.316381504    9.576613407
  281 TRP   CE3     2789    0.791299190    8.306213499    9.361251233
  281 TRP   HE3     2790    0.869599536    8.338879660    9.292813162
  281 TRP   CZ2     2791    0.572166464    8.239389831    9.525835103
  281 TRP   HZ2     2792    0.492636204    8.208696017    9.593751085
  281 TRP   CZ3     2793    0.684277761    8.232227870    9.312328276
  281 TRP   HZ3     2794    0.684466490    8.205408447    9.206679989
  281 TRP   CH2     2795    0.576967331    8.197250499    9.393467378
  281 TRP   HH2     2796    0.510386988    8.115395867    9.366120975
  281 TRP   C       2797    0.898284617    0.190379927    9.634679273
  281 TRP   O       2798    0.978645903    0.210409676    9.725630531
  282 PRO   N       2799    0.770543173    0.227350555    9.632394862
  282 PRO   CA      2800    0.706076626    0.294785903    9.746010396
  282 PRO   CB      2801    0.631571895    0.411597831    9.681085588
  282 PRO   CG      2802    0.572065563    0.338333855    9.560659909
  282 PRO   CD      2803    0.687116665    0.249257391    9.513348394
  282 PRO   C       2804    0.611703777    0.203234431    9.824268877
  282 PRO   O       2805    0.594650706    0.086066810    9.790928867
  283 ILE   N       2806    0.556763469    0.260181018    9.931174440
  283 ILE   H       2807    0.563709616    0.359499744    9.940618236
  283 ILE   CA      2808    0.454667449    0.194486619   10.014057206
  283 ILE   CB      2809    0.456924211    0.236072688   10.161289929
  283 ILE   CG1     2810    0.596465484    0.244571841   10.223458206
  283 ILE   CG2     2811    0.372192561    0.144415040   10.249785306
  283 ILE   CD      2812    0.604232212    0.320964234   10.355797907
  283 ILE   C       2813    0.316465967    0.228110148    9.957651194
  283 ILE   O       2814    0.276933380    0.343398208    9.941074982
  284 LEU   N       2815    0.273653908    0.125309185    9.884913949
  284 LEU   H       2816    0.320703039    0.038632138    9.901449483
  284 LEU   CA      2817    0.155539842    0.129084341    9.797477515
  284 LEU   CB      2818    0.147795701    0.012118451    9.699141105
  284 LEU   CG      2819    0.238636447    0.014037824    9.576036975
  284 LEU   CD1     2820    0.240288385   -0.118091102    9.498897777
  284 LEU   CD2     2821    0.207663997    0.135682287    9.488555006
  284 LEU   C       2822    0.024847418    0.123990540    9.876894103
  284 LEU   O       2823    0.003813643    0.023835470    9.945137819
  285 VAL   N       2824    7.740962647    0.227818910    9.871956146
  285 VAL   H       2825    7.780447348    0.315700188    9.845132622
  285 VAL   CA      2826    7.605829021    0.229541880    9.929807914
  285 VAL   CB      2827    7.587888841    0.323156648   10.049491190
  285 VAL   CG1     2828    7.460445613    0.283048975   10.124057755
  285 VAL   CG2     2829    7.700039696    0.333577414   10.153046187
  285 VAL   C       2830    7.491662025    0.254425892    9.831037578
  285 VAL   O       2831    7.491046856    0.358215949    9.765018523
  286 ASN   N       2832    7.420341195    0.150085998    9.789591535
  286 ASN   H       2833    7.429995910    0.059325529    9.830469998
  286 ASN   CA      2834    7.307615584    0.164018726    9.696266272
  286 ASN   CB      2835    7.332474990    0.061465414    9.585473301
  286 ASN   CG      2836    7.249678238    0.083527748    9.458717315
  286 ASN   OD1     2837    7.126758606    0.085574852    9.462655049
  286 ASN   ND2     2838    7.312751931    0.097019008    9.342414922
  286 ASN   HD21    2839    7.260379721    0.083412610    9.258326708
  286 ASN   HD22    2840    7.396946859    0.149461483    9.329736856
  286 ASN   C       2841    7.174490857    0.159184803    9.771521411
  286 ASN   O       2842    7.139230998    0.049851553    9.815508463
  287 CYSH  N       2843    7.101734660    0.270500615    9.774244674
  287 CYSH  H       2844    7.149127676    0.357771303    9.762510790
  287 CYSH  CA      2845    6.967323889    0.276313212    9.833508743
  287 CYSH  CB      2846    6.921950219    0.422224038    9.841406969
  287 CYSH  SG      2847    6.751463228    0.442838309    9.904651320
  287 CYSH  HG      2848    6.688548093    0.364332816    9.817656984
  287 CYSH  C       2849    6.869298227    0.188768698    9.755153764
  287 CYSH  O       2850    6.808657837    0.095364284    9.807389098
  288 HISB  N       2851    6.871764616    0.209473562    9.623793929
  288 HISB  H       2852    6.950661599    0.263540337    9.594604777
  288 HISB  CA      2853    6.765419140    0.152451782    9.539840373
  288 HISB  CB      2854    6.758471053    0.223547963    9.404538411
  288 HISB  CG      2855    6.693755727    0.360953209    9.423041631
  288 HISB  ND1     2856    6.755455738    0.463956045    9.480277647
  288 HISB  CD2     2857    6.567954162    0.399962357    9.404570693
  288 HISB  HD2     2858    6.492781171    0.337049917    9.356894037
  288 HISB  CE1     2859    6.667572090    0.561992126    9.499131433
  288 HISB  HE1     2860    6.711923573    0.652626020    9.540355106
  288 HISB  NE2     2861    6.551294974    0.525235393    9.446045580
  288 HISB  HE2     2862    6.471856107    0.585975813    9.445888664
  288 HISB  C       2863    6.780639728    0.001496452    9.520130188
  288 HISB  O       2864    6.681714859   -0.069915521    9.504537475
  289 ARG   N       2865    6.903868678    8.479151160    9.511516003
  289 ARG   H       2866    6.976022159    8.534283077    9.469631606
  289 ARG   CA      2867    6.924553529    8.333612812    9.511770356
  289 ARG   CB      2868    7.053620637    8.289626389    9.442374091
  289 ARG   CG      2869    7.028580731    8.273535185    9.292297540
  289 ARG   CD      2870    6.932193328    8.155259592    9.280888289
  289 ARG   NE      2871    6.863262440    8.145987100    9.151383624
  289 ARG   HE      2872    6.905652221    8.200582682    9.079109300
  289 ARG   CZ      2873    6.757152186    8.069205460    9.123032227
  289 ARG   NH1     2874    6.694840094    7.998243570    9.218109789
  289 ARG   HH11    2875    6.615358215    7.942711164    9.193638617
  289 ARG   HH12    2876    6.714084194    8.006390327    9.315901662
  289 ARG   NH2     2877    6.707962212    8.065806314    8.998428881
  289 ARG   HH21    2878    6.642588299    7.997292632    8.966302764
  289 ARG   HH22    2879    6.724841427    8.138185481    8.931510899
  289 ARG   C       2880    6.919654422    8.267270106    9.649555132
  289 ARG   O       2881    6.873856341    8.154075380    9.664388412
  290 GLY   N       2882    6.933500255    8.352523892    9.750693684
  290 GLY   H       2883    6.958382678    8.448000408    9.734369326
  290 GLY   CA      2884    6.918615883    8.322120499    9.893757525
  290 GLY   C       2885    7.046265125    8.267227965    9.957822935
  290 GLY   O       2886    7.037540120    8.175361519   10.039153898
  291 VAL   N       2887    7.164726734    8.308303811    9.913440835
  291 VAL   H       2888    7.172658034    8.392684765    9.860351579
  291 VAL   CA      2889    7.294804604    8.248363580    9.946559727
  291 VAL   CB      2890    7.346939375    8.165310013    9.829097237
  291 VAL   CG1     2891    7.490171015    8.117442710    9.853639373
  291 VAL   CG2     2892    7.257571100    8.043400397    9.805334191
  291 VAL   C       2893    7.404680212    8.337841237   10.004265837
  291 VAL   O       2894    7.429049571    8.449419797    9.958572565
  292 PHE   N       2895    7.473245773    8.284567424   10.105021077
  292 PHE   H       2896    7.461580311    8.191123994   10.138694816
  292 PHE   CA      2897    7.602812863    8.340071668   10.146760612
  292 PHE   CB      2898    7.583926013    8.382114903   10.292655790
  292 PHE   CG      2899    7.704951285    8.450272519   10.356796276
  292 PHE   CD1     2900    7.788373601    8.381130229   10.443847705
  292 PHE   HD1     2901    7.792462816    8.272352649   10.438433283
  292 PHE   CD2     2902    7.712337293    0.061246214   10.341395897
  292 PHE   HD2     2903    7.622674286    0.113594917   10.308212904
  292 PHE   CE1     2904    0.080766225    8.453164013   10.519757832
  292 PHE   HE1     2905    0.135482400    8.406624907   10.601734240
  292 PHE   CE2     2906    0.011608494    0.128214380   10.413210015
  292 PHE   HE2     2907    0.025723459    0.235539811   10.400443993
  292 PHE   CZ      2908    0.093589609    0.063814116   10.505146335
  292 PHE   HZ      2909    0.188778702    0.108363345   10.534048844
  292 PHE   C       2910    7.716592184    8.238435318   10.135218751
  292 PHE   O       2911    7.718850380    8.132962162   10.198477156
  293 ALA   N       2912    0.021875733    8.273256994   10.060492355
  293 ALA   H       2913    0.030433426    8.368728755   10.031973408
  293 ALA   CA      2914    0.135899728    8.186625240   10.027271621
  293 ALA   CB      2915    0.129388668    8.140611825    9.881488986
  293 ALA   C       2916    0.270936159    8.255962943   10.046461394
  293 ALA   O       2917    0.308186131    8.344717816    9.969876905
  294 VAL   N       2918    0.346734239    8.174425771   10.119230722
  294 VAL   H       2919    0.319237762    8.080171598   10.138205716
  294 VAL   CA      2920    0.475369100    8.204543852   10.183719313
  294 VAL   CB      2921    0.458007325    8.215466063   10.335343512
  294 VAL   CG1     2922    0.449965137    8.086246756   10.416878832
  294 VAL   CG2     2923    0.553448271    8.322440391   10.388832468
  294 VAL   C       2924    0.588173128    8.111439836   10.138785530
  294 VAL   O       2925    0.577909311    7.989047825   10.145505579
  295 GLY   N       2926    0.698629237    8.171616966   10.095561694
  295 GLY   H       2927    0.705593682    8.265053137   10.060592974
  295 GLY   CA      2928    0.826149408    8.099839785   10.081531877
  295 GLY   C       2929    0.929909098    8.161029576    9.987199317
  295 GLY   O       2930    0.935977630    8.283396749    9.976183987
  296 PRO   N       2931    1.023707431    8.081722946    9.936182819
  296 PRO   CA      2932    1.049094490    7.946919368    9.989019416
  296 PRO   CB      2933    1.140492657    7.872811118    9.891226198
  296 PRO   CG      2934    1.197603678    7.985102605    9.804405392
  296 PRO   CD      2935    1.107834768    8.108197286    9.818571198
  296 PRO   C       2936    1.113418857    7.951182591   10.127763447
  296 PRO   O       2937    1.191963522    8.041382778   10.156431254
  297 ASP   N       2938    1.068399538    7.856332788   10.209407170
  297 ASP   H       2939    1.023093872    7.770356528   10.185866573
  297 ASP   CA      2940    1.117754578    7.866670711   10.347479674
  297 ASP   CB      2941    1.011546529    7.811528787   10.442794320
  297 ASP   CG      2942    1.024223644    7.660759245   10.465463524
  297 ASP   OD1     2943    1.060322788    7.623984874   10.579342788
  297 ASP   OD2     2944    1.041386867    7.581022553   10.370740692
  297 ASP   C       2945    1.257707935    7.811285074   10.374884686
  297 ASP   O       2946    1.321012318    7.764208420   10.280516918
  298 HISB  N       2947    1.299253921    7.815174958   10.501158293
  298 HISB  H       2948    1.259003110    7.875578212   10.569942553
  298 HISB  CA      2949    1.418314909    7.741064836   10.545257417
  298 HISB  CB      2950    1.418854442    7.745188112   10.698203773
  298 HISB  CG      2951    1.444975890    7.885709312   10.752804289
  298 HISB  ND1     2952    1.422690871    8.000622841   10.689662238
  298 HISB  CD2     2953    1.476948523    7.910674505   10.879474863
  298 HISB  HD2     2954    1.525402779    7.846119878   10.952726677
  298 HISB  CE1     2955    1.439094459    8.096088463   10.780790619
  298 HISB  HE1     2956    1.417315106    8.201918843   10.766419222
  298 HISB  NE2     2957    1.471941745    8.042290828   10.897902534
  298 HISB  HE2     2958    1.505815172    8.095465254   10.975523577
  298 HISB  C       2959    1.441894799    7.597461396   10.497997314
  298 HISB  O       2960    1.560321417    7.571376308   10.477372503
  299 ASP   N       2961    1.333959582    7.522391436   10.477912236
  299 ASP   H       2962    1.244726205    7.565705060   10.490646669
  299 ASP   CA      2963    1.343206008    7.380611289   10.440153496
  299 ASP   CB      2964    1.296133958    7.291788927   10.555499923
  299 ASP   CG      2965    1.345807050    7.148665070   10.534141790
  299 ASP   OD1     2966    1.263766738    7.058181540   10.560732206
  299 ASP   OD2     2967    1.465481001    7.121736830   10.510074564
  299 ASP   C       2968    1.274330360    7.343848433   10.308557214
  299 ASP   O       2969    1.195525048    7.250651857   10.293235316
  300 ASN   N       2970    1.285526033    7.442663988   10.220232075
  300 ASN   H       2971    1.319489319    7.528213239   10.259343747
  300 ASN   CA      2972    1.260405112    7.449370380   10.075546152
  300 ASN   CB      2973    1.368097882    7.370986944   10.000262996
  300 ASN   CG      2974    1.507666319    7.414999459   10.044858585
  300 ASN   OD1     2975    1.542622506    7.532761546   10.038703346
  300 ASN   ND2     2976    1.574812681    7.329032071   10.120949928
  300 ASN   HD21    2977    1.663802021    7.361290985   10.153189549
  300 ASN   HD22    2978    1.544945318    7.237864118   10.149150975
  300 ASN   C       2979    1.118582517    7.407732539   10.035999686
  300 ASN   O       2980    1.092939098    7.333399429    9.941401947
  301 CYSH  N       2981    1.025943143    7.475128236   10.103571581
  301 CYSH  H       2982    1.045975099    7.528409195   10.185789683
  301 CYSH  CA      2983    0.881780442    7.465154688   10.076581281
  301 CYSH  CB      2984    0.809377231    7.381897458   10.182576123
  301 CYSH  SG      2985    0.783181761    7.464948618   10.343530970
  301 CYSH  HG      2986    0.908759871    7.499714408   10.370188871
  301 CYSH  C       2987    0.817293921    7.601638643   10.051608553
  301 CYSH  O       2988    0.865180952    7.707809279   10.091187214
  302 LEU   N       2989    0.713078140    7.596173983    9.969152665
  302 LEU   H       2990    0.684840435    7.530081554    9.899611473
  302 LEU   CA      2991    0.609401191    7.698438792    9.949020190
  302 LEU   CB      2992    0.585725883    7.731931868    9.801620765
  302 LEU   CG      2993    0.597833574    7.881174599    9.770106073
  302 LEU   CD1     2994    0.596321902    7.897503212    9.617977426
  302 LEU   CD2     2995    0.482154014    7.962887539    9.827986473
  302 LEU   C       2996    0.479070814    7.656607507   10.017396899
  302 LEU   O       2997    0.409910821    7.559308632    9.987736086
  303 LYSH  N       2998    0.462396450    7.722019365   10.131992609
  303 LYSH  H       2999    0.509141096    7.805377958   10.161398269
  303 LYSH  CA      3000    0.349999375    7.689376775   10.220913189
  303 LYSH  CB      3001    0.383539078    7.729194279   10.364780153
  303 LYSH  CG      3002    0.487985558    7.642213570   10.434992828
  303 LYSH  CD      3003    0.530770128    7.705850470   10.567385826
  303 LYSH  CE      3004    0.665161202    7.648842112   10.613189597
  303 LYSH  NZ      3005    0.714372100    7.725120654   10.728809334
  303 LYSH  HZ1     3006    0.659914152    7.711170448   10.811511461
  303 LYSH  HZ2     3007    0.704062294    7.822410629   10.708115018
  303 LYSH  HZ3     3008    0.810487034    7.708608377   10.750927677
  303 LYSH  C       3009    0.218277908    7.758190305   10.184539422
  303 LYSH  O       3010    0.195854746    7.875413020   10.214266024
  304 PHE   N       3011    0.127874006    7.692091103   10.112813326
  304 PHE   H       3012    0.188075861    7.617492406   10.084343826
  304 PHE   CA      3013    7.796549021    7.750602679   10.078508905
  304 PHE   CB      3014    7.743193665    7.674504012    9.956962318
  304 PHE   CG      3015    7.828850930    7.704119532    9.833711477
  304 PHE   CD1     3016    0.138163551    7.622805277    9.802782571
  304 PHE   HD1     3017    0.167438886    7.546640711    9.875048744
  304 PHE   CD2     3018    0.007389586    7.817869678    9.757020555
  304 PHE   HD2     3019   -0.071108498    7.888910698    9.782934586
  304 PHE   CE1     3020    0.228732516    7.656081477    9.702722525
  304 PHE   HE1     3021    0.302543044    7.579790022    9.677934171
  304 PHE   CE2     3022    0.093988218    7.852252249    9.653866035
  304 PHE   HE2     3023    0.079420845    7.943479565    9.596018688
  304 PHE   CZ      3024    0.207983816    7.775191445    9.634142488
  304 PHE   HZ      3025    0.276687734    7.798466094    9.552779742
  304 PHE   C       3026    7.688326988    7.740458994   10.186190602
  304 PHE   O       3027    7.670361322    7.626841852   10.229748751
  305 GLY   N       3028    7.635364452    7.852812823   10.233767129
  305 GLY   H       3029    7.677430227    7.937493385   10.201186874
  305 GLY   CA      3030    7.528616594    7.859184472   10.334616040
  305 GLY   C       3031    7.414178949    7.948626952   10.286510748
  305 GLY   O       3032    7.418183438    8.017242285   10.184493820
  306 HISB  N       3033    7.308793991    7.950890658   10.367614439
  306 HISB  H       3034    7.332703286    7.898131801   10.449139246
  306 HISB  CA      3035    7.185153136    8.024982363   10.338704434
  306 HISB  CB      3036    7.067640125    7.941548282   10.390069245
  306 HISB  CG      3037    6.955422869    7.950353957   10.286423851
  306 HISB  ND1     3038    6.854748454    8.036824970   10.277686153
  306 HISB  CD2     3039    6.948214730    7.868693960   10.181691403
  306 HISB  HD2     3040    6.991037380    7.769042434   10.170886810
  306 HISB  CE1     3041    6.786350664    8.017919363   10.165202213
  306 HISB  HE1     3042    6.702387346    8.052550343   10.104937769
  306 HISB  NE2     3043    6.849733600    7.916859031   10.106399175
  306 HISB  HE2     3044    6.823009574    7.876484331   10.018902510
  306 HISB  C       3045    7.181516175    8.169081074   10.390035777
  306 HISB  O       3046    7.255151571    8.194637066   10.485192781
  307 PHE   N       3047    7.110842645    8.260568717   10.324277252
  307 PHE   H       3048    7.055738128    8.229006799   10.247024547
  307 PHE   CA      3049    7.103394418    8.402280238   10.362662576
  307 PHE   CB      3050    7.043780319    8.486265929   10.249511729
  307 PHE   CG      3051    7.031363769    8.638019787   10.264595082
  307 PHE   CD1     3052    6.926848961    0.179902361   10.204126790
  307 PHE   HD1     3053    6.846019955    0.127430751   10.153192052
  307 PHE   CD2     3054    7.139649630    0.179058306   10.319119943
  307 PHE   HD2     3055    7.233402680    0.125818994   10.335219677
  307 PHE   CE1     3056    6.926889119    0.318770050   10.210350685
  307 PHE   HE1     3057    6.843196764    0.372629825   10.165908811
  307 PHE   CE2     3058    7.139258756    0.317915987   10.325509023
  307 PHE   HE2     3059    7.219937034    0.374849680   10.371666525
  307 PHE   CZ      3060    7.031949867    0.387068034   10.270517311
  307 PHE   HZ      3061    7.008189778    0.488929444   10.301187505
  307 PHE   C       3062    7.021972380    8.422339492   10.490635130
  307 PHE   O       3063    6.905565278    8.384231566   10.501964768
  308 SER   N       3064    7.082844698    8.498591397   10.581029854
  308 SER   H       3065    7.168492851    8.546040890   10.560673164
  308 SER   CA      3066    7.036658342    8.510979182   10.720046784
  308 SER   CB      3067    7.143095050    0.028076365   10.820739208
  308 SER   OG      3068    7.245798706    0.111567275   10.766585858
  308 SER   HG      3069    7.296501052    0.155589706   10.840694992
  308 SER   C       3070    6.909904961    0.068796662   10.732521295
  308 SER   O       3071    6.891747995    0.167960481   10.662044745
  309 TYR   N       3072    6.821631689    0.031922375   10.824925716
  309 TYR   H       3073    6.828260177   -0.059056154   10.865919582
  309 TYR   CA      3074    6.700948130    0.106835568   10.862807298
  309 TYR   CB      3075    6.620983148    0.030097805   10.968295685
  309 TYR   CG      3076    6.483907568    0.084138136   11.009566518
  309 TYR   CD1     3077    6.482144583    0.168943525   11.119678244
  309 TYR   HD1     3078    6.575595510    0.213450232   11.153843731
  309 TYR   CD2     3079    6.365695412    0.066442694   10.938613611
  309 TYR   HD2     3080    6.364616920   -0.009444633   10.860378768
  309 TYR   CE1     3081    6.362989168    0.224967275   11.164221827
  309 TYR   HE1     3082    6.369012399    0.307772775   11.234847016
  309 TYR   CE2     3083    6.244776981    0.122151273   10.978550058
  309 TYR   HE2     3084    6.158381695    0.116783140   10.912323701
  309 TYR   CZ      3085    6.246477906    0.202790044   11.091755232
  309 TYR   OH      3086    6.125163985    0.233972520   11.144702220
  309 TYR   HH      3087    6.053377959    0.228090070   11.075340063
  309 TYR   C       3088    6.730367734    0.252237323   10.900297636
  309 TYR   O       3089    6.653162731    0.339060830   10.859904250
  310 SER   N       3090    6.842520940    0.284663204   10.964009052
  310 SER   H       3091    6.898192851    0.211185341   11.002773029
  310 SER   CA      3092    6.892016261    0.420806711   10.989054305
  310 SER   CB      3093    7.023517420    0.427524688   11.066997239
  310 SER   OG      3094    7.127806115    0.354090664   11.002328512
  310 SER   HG      3095    7.167661414    0.282191922   11.059275797
  310 SER   C       3096    6.908567079    0.511330535   10.866823345
  310 SER   O       3097    6.846895385    0.616524156   10.850614065
  311 GLY   N       3098    6.982284038    0.455157338   10.771418200
  311 GLY   H       3099    7.052487321    0.388205343   10.795705980
  311 GLY   CA      3100    6.990230027    0.506104606   10.633746258
  311 GLY   C       3101    6.852639089    0.519774864   10.568216682
  311 GLY   O       3102    6.823876574    0.621546877   10.505402444
  312 ILE   N       3103    6.769052335    0.416897362   10.579097733
  312 ILE   H       3104    6.786932702    0.329808029   10.624889462
  312 ILE   CA      3105    6.635138542    0.409798125   10.518850599
  312 ILE   CB      3106    6.571952411    0.270483948   10.521839514
  312 ILE   CG1     3107    6.644861199    0.179610107   10.422652799
  312 ILE   CG2     3108    6.425423035    0.275816930   10.478140529
  312 ILE   CD      3109    6.595096584    0.035657270   10.408162811
  312 ILE   C       3110    6.538625231    0.520188160   10.562573415
  312 ILE   O       3111    6.494565665    0.610029549   10.491039420
  313 VAL   N       3112    6.529749135    0.528160599   10.695047098
  313 VAL   H       3113    6.554042038    0.448673593   10.750649494
  313 VAL   CA      3114    6.451964970    0.634038175   10.760990770
  313 VAL   CB      3115    6.425731542    0.616345998   10.910697318
  313 VAL   CG1     3116    6.335892942    0.494023030   10.930070833
  313 VAL   CG2     3117    6.547664019    0.597328098   11.001155634
  313 VAL   C       3118    6.506188728    0.773428242   10.728699006
  313 VAL   O       3119    6.430107327    0.848549681   10.667882163
  314 ASP   N       3120    6.637971447    0.789355700   10.720327920
  314 ASP   H       3121    6.711786543    0.727621150   10.747564536
  314 ASP   CA      3122    6.705536412    0.916981651   10.692800275
  314 ASP   CB      3123    6.856780317    0.902608788   10.710934907
  314 ASP   CG      3124    6.946287891    1.026693973   10.711331844
  314 ASP   OD1     3125    7.070187355    1.010242437   10.713414594
  314 ASP   OD2     3126    6.896043744    1.140945306   10.718089533
  314 ASP   C       3127    6.671054409    0.979478566   10.557455720
  314 ASP   O       3128    6.627268114    1.094288802   10.551805503
  315 VAL   N       3129    6.677770016    0.895300455   10.454697762
  315 VAL   H       3130    6.712152647    0.801451383   10.451268492
  315 VAL   CA      3131    6.634838412    0.918976923   10.316111627
  315 VAL   CB      3132    6.672530226    0.803392179   10.223202140
  315 VAL   CG1     3133    6.623631985    0.814068267   10.078614813
  315 VAL   CG2     3134    6.824721943    0.787921552   10.226445225
  315 VAL   C       3135    6.485057057    0.948395674   10.305551257
  315 VAL   O       3136    6.449073231    1.049975126   10.246245767
  316 LEU   N       3137    6.403824041    0.863426239   10.367775079
  316 LEU   H       3138    6.432159559    0.785605346   10.423836330
  316 LEU   CA      3139    6.258790282    0.887444294   10.368158849
  316 LEU   CB      3140    6.176406985    0.758819152   10.377065742
  316 LEU   CG      3141    6.227068630    0.658254266   10.273465273
  316 LEU   CD1     3142    6.137861481    0.534934482   10.289018901
  316 LEU   CD2     3143    6.212065307    0.709233172   10.129995911
  316 LEU   C       3144    6.203390528    1.008587154   10.443429200
  316 LEU   O       3145    6.089995359    1.050227321   10.420265238
  317 ARG   N       3146    6.273669321    1.053511937   10.547037755
  317 ARG   H       3147    6.340160888    1.004129536   10.603092090
  317 ARG   CA      3148    6.263892970    1.186015273   10.609938085
  317 ARG   CB      3149    6.365522264    1.204783057   10.722755922
  317 ARG   CG      3150    6.320422945    1.133905937   10.850619853
  317 ARG   CD      3151    6.435432558    1.132938447   10.951515119
  317 ARG   NE      3152    6.400874717    1.036971088   11.057353931
  317 ARG   HE      3153    6.301836968    1.034950436   11.071043291
  317 ARG   CZ      3154    6.485382512    0.965156743   11.132548713
  317 ARG   NH1     3155    6.618882606    0.967012365   11.121175168
  317 ARG   HH11    3156    6.676435125    0.932853440   11.195470490
  317 ARG   HH12    3157    6.663412737    1.025737966   11.053593038
  317 ARG   NH2     3158    6.437603644    0.863075565   11.205021411
  317 ARG   HH21    3159    6.498086530    0.817451196   11.270290976
  317 ARG   HH22    3160    6.347934056    0.820364400   11.193399056
  317 ARG   C       3161    6.283744792    1.301609156   10.511695687
  317 ARG   O       3162    6.194210788    1.368971217   10.460939169
  318 GLU   N       3163    6.408258437    1.324638203   10.471014751
  318 GLU   H       3164    6.491027121    1.284001808   10.509733189
  318 GLU   CA      3165    6.437271441    1.416483403   10.359985865
  318 GLU   CB      3166    6.587887363    1.393022853   10.346819805
  318 GLU   CG      3167    6.666816862    1.523368699   10.333110387
  318 GLU   CD      3168    6.705824827    1.575354201   10.471630227
  318 GLU   OE1     3169    6.822814578    1.550766070   10.508165588
  318 GLU   OE2     3170    6.632182332    1.660749841   10.525568170
  318 GLU   C       3171    6.361954424    1.418705021   10.226822557
  318 GLU   O       3172    6.338519547    1.527288878   10.173998303
  319 ALA   N       3173    6.323330753    1.302818689   10.174201852
  319 ALA   H       3174    6.370151688    1.230339853   10.224744648
  319 ALA   CA      3175    6.231163888    1.293424256   10.060069825
  319 ALA   CB      3176    6.232339277    1.148495284   10.011030254
  319 ALA   C       3177    6.085084266    1.318675367   10.097967626
  319 ALA   O       3178    6.009217974    1.344593305   10.004678624
  320 SER   N       3179    6.047927210    1.337021937   10.224352916
  320 SER   H       3180    6.108922399    1.355150915   10.301505413
  320 SER   CA      3181    5.911125900    1.361855886   10.272076935
  320 SER   CB      3182    5.847487045    1.495148344   10.232147708
  320 SER   OG      3183    5.921981329    1.612208839   10.266774037
  320 SER   HG      3184    5.970553411    1.643665367   10.185214592
  320 SER   C       3185    5.808269950    1.249265076   10.259650383
  320 SER   O       3186    5.693385430    1.270022461   10.220891517
  321 ILE   N       3187    5.848273122    1.125416868   10.287060840
  321 ILE   H       3188    5.943693210    1.107272446   10.310868798
  321 ILE   CA      3189    5.760528275    1.008190986   10.273991961
  321 ILE   CB      3190    5.829723253    0.911386690   10.177794555
  321 ILE   CG1     3191    5.835442899    0.973853795   10.038231020
  321 ILE   CG2     3192    5.759340908    0.776168144   10.164711353
  321 ILE   CD      3193    5.937140591    0.896437371    9.954128808
  321 ILE   C       3194    5.736499105    0.942539621   10.410101441
  321 ILE   O       3195    5.820071417    0.936476099   10.500152954
  322 GLN   N       3196    5.616898123    0.890366517   10.435804337
  322 GLN   H       3197    5.550534345    0.878090232   10.362013032
  322 GLN   CA      3198    5.577230997    0.830236193   10.563936408
  322 GLN   CB      3199    5.428142984    0.796056503   10.560533472
  322 GLN   CG      3200    5.378947362    0.765837742   10.702216219
  322 GLN   CD      3201    5.229310666    0.733966187   10.702563942
  322 GLN   OE1     3202    5.170033961    0.669340367   10.616316009
  322 GLN   NE2     3203    5.156599444    0.792604556   10.797222291
  322 GLN   HE21    3204    5.059442867    0.769413837   10.792453142
  322 GLN   HE22    3205    5.188010210    0.874718029   10.844853495
  322 GLN   C       3206    5.660267179    0.704831971   10.592020030
  322 GLN   O       3207    5.680876182    0.624806415   10.500912846
  323 VAL   N       3208    5.737881715    0.721696985   10.698706439
  323 VAL   H       3209    5.726415617    0.820442338   10.709647297
  323 VAL   CA      3210    5.827662565    0.616031674   10.747555184
  323 VAL   CB      3211    5.930493088    0.665433814   10.849517764
  323 VAL   CG1     3212    6.040813357    0.735225867   10.769700518
  323 VAL   CG2     3213    5.870527321    0.764258392   10.949757001
  323 VAL   C       3214    5.754828302    0.485230959   10.779162216
  323 VAL   O       3215    5.670653310    0.487940632   10.868817668
  324 PRO   N       3216    5.803933814    0.372531815   10.728403205
  324 PRO   CA      3217    5.764372356    0.239401613   10.776599900
  324 PRO   CB      3218    5.812249366    0.148702346   10.663054405
  324 PRO   CG      3219    5.946305873    0.211562212   10.624484035
  324 PRO   CD      3220    5.902400069    0.358064344   10.620205236
  324 PRO   C       3221    5.818466818    0.209268334   10.916525052
  324 PRO   O       3222    5.929327513    0.251963294   10.948430182
  325 THR   N       3223    5.728989826    0.149428618   10.994647540
  325 THR   H       3224    5.638588660    0.123610183   10.960545670
  325 THR   CA      3225    5.752058852    0.138253457   11.139397543
  325 THR   CB      3226    5.635752530    0.207720695   11.210526119
  325 THR   OG1     3227    5.636740657    0.344633041   11.169218830
  325 THR   HG1     3228    5.563727974    0.364978368   11.103987156
  325 THR   CG2     3229    5.646380073    0.202006963    0.037439797
  325 THR   C       3230    5.755878879    8.517991145   11.180825739
  325 THR   O       3231    5.652826645    8.452232802   11.167117218
  326 ARG   N       3232    5.856382560    8.479793140   11.259131377
  326 ARG   H       3233    5.919934571    8.546980334   11.297170558
  326 ARG   CA      3234    5.860764960    8.349398617    0.001266233
  326 ARG   CB      3235    5.997088362    8.329465392    0.067818498
  326 ARG   CG      3236    6.108720458    8.312527584   -0.035442461
  326 ARG   CD      3237    6.250278286    8.301181351    0.021502610
  326 ARG   NE      3238    6.354235765    8.278066221   -0.079836675
  326 ARG   HE      3239    6.325571390    8.216305114   -0.153087798
  326 ARG   CZ      3240    6.475504143    8.333690027   -0.092369858
  326 ARG   NH1     3241    6.513358449    8.434497263   -0.012614780
  326 ARG   HH11    3242    6.608644771    8.464848086   -0.012296366
  326 ARG   HH12    3243    6.446685495    8.503091648    0.016543621
  326 ARG   NH2     3244    6.558874830    8.285806820   -0.185725909
  326 ARG   HH21    3245    6.644885953    8.328252789   -0.214047695
  326 ARG   HH22    3246    6.538865431    8.196935898   -0.226990652
  326 ARG   C       3247    5.748829992    8.312138770    0.098708550
  326 ARG   O       3248    5.702633175    8.397480344    0.174294955
  327 PRO   N       3249    5.701255579    8.187966010    0.095913770
  327 PRO   CA      3250    5.610372063    8.133474499    0.197798208
  327 PRO   CB      3251    5.548685414    8.012074625    0.128018636
  327 PRO   CG      3252    5.559800885    8.042150782   11.304043728
  327 PRO   CD      3253    5.696697616    8.110110481   11.296914606
  327 PRO   C       3254    5.698814693    8.072316068    0.306650097
  327 PRO   O       3255    5.817502631    8.043086552    0.292916738
  328 ASP   N       3256    5.645814315    8.068718792    0.428580168
  328 ASP   H       3257    5.563216589    8.121549471    0.448255263
  328 ASP   CA      3258    5.697785680    8.005075546    0.550481113
  328 ASP   CB      3259    5.609087792    8.027747016    0.673078474
  328 ASP   CG      3260    5.471754444    7.962757767    0.655137337
  328 ASP   OD1     3261    5.385667721    8.014565166    0.580779234
  328 ASP   OD2     3262    5.434804231    7.868102109    0.727937915
  328 ASP   C       3263    5.737456214    7.858777087    0.529660241
  328 ASP   O       3264    5.670302259    7.779749919    0.463524103
  329 GLY   N       3265    5.854909063    7.821147479    0.579464343
  329 GLY   H       3266    5.929653114    7.883515951    0.602343554
  329 GLY   CA      3267    5.899400190    7.681886407    0.564246372
  329 GLY   C       3268    5.980703369    7.629694650    0.682878017
  329 GLY   O       3269    6.065800552    7.541284782    0.674445752
  330 TRP   N       3270    5.929760297    7.655893839    0.802905936
  330 TRP   H       3271    5.846525371    7.711214783    0.806297053
  330 TRP   CA      3272    5.992607778    7.629425854    0.933136667
  330 TRP   CB      3273    5.925934733    7.717826055    1.038708886
  330 TRP   CG      3274    5.916999890    7.866740568    1.004803620
  330 TRP   CD1     3275    5.801225688    7.932009211    0.999667618
  330 TRP   HD1     3276    5.707065008    7.894967218    1.040175131
  330 TRP   CD2     3277    6.015660589    7.953196429    0.958843145
  330 TRP   NE1     3278    5.819190928    8.056085130    0.955273579
  330 TRP   HE1     3279    5.755570944    8.133217876    0.957156797
  330 TRP   CE2     3280    5.949347379    8.072699558    0.933543841
  330 TRP   CE3     3281    6.152938882    7.933415233    0.949737289
  330 TRP   HE3     3282    6.202328248    7.840945880    0.979571887
  330 TRP   CZ2     3283    6.031779757    8.177696378    0.894770369
  330 TRP   HZ2     3284    5.994688951    8.280188343    0.893984331
  330 TRP   CZ3     3285    6.233222487    8.040188479    0.911372106
  330 TRP   HZ3     3286    6.341637948    8.031648608    0.918727804
  330 TRP   CH2     3287    6.168306577    8.158295399    0.877351923
  330 TRP   HH2     3288    6.232767090    8.238849845    0.842217951
  330 TRP   C       3289    5.989611284    7.480949330    0.969956520
  330 TRP   O       3290    6.094219904    7.427285642    1.006128743
  331 GLU   N       3291    5.869470352    7.424110731    0.964900754
  331 GLU   H       3292    5.789135485    7.483445109    0.970108832
  331 GLU   CA      3293    5.849361850    7.278492943    0.965015152
  331 GLU   CB      3294    5.702043798    7.237786838    0.957794842
  331 GLU   CG      3295    5.617339360    7.276628274    1.079134276
  331 GLU   CD      3296    5.577695872    7.424181292    1.071255283
  331 GLU   OE1     3297    5.558528687    7.486314207    1.178004599
  331 GLU   OE2     3298    5.557470832    7.484559058    0.963689496
  331 GLU   C       3299    5.935973960    7.194243622    0.871144799
  331 GLU   O       3300    5.965592302    7.080581369    0.907649288
  332 ALA   N       3301    5.945269243    7.239443207    0.746393253
  332 ALA   H       3302    5.855618776    7.259922841    0.707084705
  332 ALA   CA      3303    6.046347370    7.187582761    0.653092560
  332 ALA   CB      3304    6.041337650    7.256420894    0.516535038
  332 ALA   C       3305    6.190452227    7.197454190    0.703568149
  332 ALA   O       3306    6.255687501    7.093185815    0.701920717
  333 GLN   N       3307    6.234138403    7.310536393    0.758283769
  333 GLN   H       3308    6.166997793    7.381644867    0.779193152
  333 GLN   CA      3309    6.369285904    7.315635194    0.815886377
  333 GLN   CB      3310    6.404251211    7.458455515    0.858200998
  333 GLN   CG      3311    6.552806810    7.475140809    0.890800197
  333 GLN   CD      3312    6.595427429    7.619807287    0.916568257
  333 GLN   OE1     3313    6.695032699    7.657104877    0.978334743
  333 GLN   NE2     3314    6.517751560    7.718531415    0.872915753
  333 GLN   HE21    3315    6.543782366    7.812821951    0.893689560
  333 GLN   HE22    3316    6.438787250    7.711981851    0.811910054
  333 GLN   C       3317    6.391035111    7.217236225    0.931014434
  333 GLN   O       3318    6.495444829    7.153106488    0.941865212
  334 GLN   N       3319    6.287914170    7.209989104    1.014701564
  334 GLN   H       3320    6.204250580    7.261144440    0.995085191
  334 GLN   CA      3321    6.283110232    7.115249145    1.127008319
  334 GLN   CB      3322    6.154124421    7.134250709    1.207086747
  334 GLN   CG      3323    6.140737095    7.262271208    1.289784487
  334 GLN   CD      3324    6.029274099    7.259650714    1.394555246
  334 GLN   OE1     3325    5.911241676    7.268170017    1.361018653
  334 GLN   NE2     3326    6.069947883    7.231164938    1.517926532
  334 GLN   HE21    3327    6.005323015    7.246479475    1.592679352
  334 GLN   HE22    3328    6.160101525    7.191192167    1.534465903
  334 GLN   C       3329    6.296589626    6.969230026    1.083331003
  334 GLN   O       3330    6.359882639    6.894639219    1.157898697
  335 LYSH  N       3331    6.253035098    6.940715084    0.960928657
  335 LYSH  H       3332    6.215240220    7.008297673    0.897644893
  335 LYSH  CA      3333    6.270830014    6.804172190    0.909448973
  335 LYSH  CB      3334    6.150253273    6.772342892    0.820804494
  335 LYSH  CG      3335    6.011829333    6.751108680    0.882454080
  335 LYSH  CD      3336    5.889627251    6.726915913    0.793626945
  335 LYSH  CE      3337    5.754632050    6.731175515    0.865534507
  335 LYSH  NZ      3338    5.731566866    6.862835022    0.926711913
  335 LYSH  HZ1     3339    5.805389378    6.886682325    0.989825388
  335 LYSH  HZ2     3340    5.650660665    6.870391881    0.985010529
  335 LYSH  HZ3     3341    5.730172510    6.935175160    0.857675766
  335 LYSH  C       3342    6.401307709    6.776855122    0.834350881
  335 LYSH  O       3343    6.455063244    6.666551257    0.843013869
  336 TYR   N       3344    6.445102210    6.880359890    0.763224699
  336 TYR   H       3345    6.391435609    6.962108722    0.742276314
  336 TYR   CA      3346    6.574036367    6.873731893    0.692915463
  336 TYR   CB      3347    6.596238442    6.989402487    0.595257360
  336 TYR   CG      3348    6.482836925    7.025219431    0.499000314
  336 TYR   CD1     3349    6.384903951    6.938756329    0.451533974
  336 TYR   HD1     3350    6.385774454    6.833953993    0.481478248
  336 TYR   CD2     3351    6.467089153    7.157754084    0.460173963
  336 TYR   HD2     3352    6.518659964    7.226586520    0.527144443
  336 TYR   CE1     3353    6.282713688    6.977280785    0.365523790
  336 TYR   HE1     3354    6.224829613    6.899399948    0.315871267
  336 TYR   CE2     3355    6.370316400    7.201300526    0.370385092
  336 TYR   HE2     3356    6.368790322    7.304891880    0.336481745
  336 TYR   CZ      3357    6.277544127    7.109425466    0.322707074
  336 TYR   OH      3358    6.173146126    7.155339113    0.248600376
  336 TYR   HH      3359    6.086701279    7.105078596    0.247048831
  336 TYR   C       3360    6.694337604    6.874309255    0.787458728
  336 TYR   O       3361    6.791776699    6.807224728    0.753764074
  337 TRP   N       3362    6.693202541    6.954759501    0.893366405
  337 TRP   H       3363    6.652130410    7.044372960    0.910214280
  337 TRP   CA      3364    6.800175142    6.941238099    0.993297126
  337 TRP   CB      3365    6.751359056    6.999583703    1.126049197
  337 TRP   CG      3366    6.761526436    7.149875737    1.152825922
  337 TRP   CD1     3367    6.853019329    7.234886818    1.107097540
  337 TRP   HD1     3368    6.952548923    7.210064774    1.070228546
  337 TRP   CD2     3369    6.677566415    7.225278196    1.233959291
  337 TRP   NE1     3370    6.814939324    7.358689339    1.137309564
  337 TRP   HE1     3371    6.869358180    7.439614540    1.115181421
  337 TRP   CE2     3372    6.715721800    7.358694045    1.225879016
  337 TRP   CE3     3373    6.577020502    7.184393652    1.320771429
  337 TRP   HE3     3374    6.545679258    7.080170968    1.326796830
  337 TRP   CZ2     3375    6.650609542    7.456445279    1.300219142
  337 TRP   HZ2     3376    6.679257500    7.561615279    1.298960007
  337 TRP   CZ3     3377    6.513931730    7.284118324    1.394233574
  337 TRP   HZ3     3378    6.451651106    7.250468605    1.477131896
  337 TRP   CH2     3379    6.543759994    7.419230675    1.380967660
  337 TRP   HH2     3380    6.502987494    7.492420937    1.450693813
  337 TRP   C       3381    6.884890362    6.816354466    1.018552076
  337 TRP   O       3382    6.997585311    6.823046106    1.067378333
  338 SER   N       3383    6.820824387    6.699898063    1.013521336
  338 SER   H       3384    6.722613090    6.713515385    1.000478623
  338 SER   CA      3385    6.876769591    6.564436738    1.024813491
  338 SER   CB      3386    6.776170325    6.463796295    1.081001353
  338 SER   OG      3387    6.657162147    6.472822806    1.002237484
  338 SER   HG      3388    6.608564823    6.553118426    1.036752464
  338 SER   C       3389    6.953674841    6.509901276    0.904313009
  338 SER   O       3390    7.007040935    6.399225068    0.910158232
  339 ASP   N       3391    6.928989961    6.568201862    0.787337256
  339 ASP   H       3392    6.858968634    6.635000103    0.812568896
  339 ASP   CA      3393    7.004308706    6.531875750    0.666426470
  339 ASP   CB      3394    6.942638439    6.604600523    0.546765905
  339 ASP   CG      3395    6.999103182    6.588692717    0.405464494
  339 ASP   OD1     3396    6.937836199    6.518443905    0.322187614
  339 ASP   OD2     3397    7.109981264    6.639793311    0.378636984
  339 ASP   C       3398    7.153514344    6.564398938    0.676060950
  339 ASP   O       3399    7.187364700    6.681858688    0.689776158
  340 PRO   N       3400    7.233726029    6.466203930    0.635901901
  340 PRO   CA      3401    7.380306617    6.475535289    0.642219415
  340 PRO   CB      3402    7.436406853    6.348956322    0.577096257
  340 PRO   CG      3403    7.329366925    6.246975172    0.616516093
  340 PRO   CD      3404    7.199479008    6.326865139    0.603921069
  340 PRO   C       3405    7.437565916    6.599352503    0.572915791
  340 PRO   O       3406    7.553322786    6.624539025    0.606033327
  341 ARG   N       3407    7.377186053    6.650361782    0.465945190
  341 ARG   H       3408    7.288430403    6.613887395    0.437768396
  341 ARG   CA      3409    7.423041230    6.767105346    0.389260337
  341 ARG   CB      3410    7.407423760    6.746343617    0.238477543
  341 ARG   CG      3411    7.511722190    6.648062806    0.184893356
  341 ARG   CD      3412    7.506006157    6.634592185    0.032605136
  341 ARG   NE      3413    7.381233366    6.561659783    0.005781378
  341 ARG   HE      3414    7.291256713    6.549292129    0.047606935
  341 ARG   CZ      3415    7.377361492    6.453891384   -0.073753800
  341 ARG   NH1     3416    7.257575536    6.406042381   -0.110054182
  341 ARG   HH11    3417    7.246908551    6.319726883   -0.159400323
  341 ARG   HH12    3418    7.191045031    6.480478166   -0.104467036
  341 ARG   NH2     3419    7.480399133    6.373186707   -0.102437359
  341 ARG   HH21    3420    7.472615449    6.291231861   -0.159190180
  341 ARG   HH22    3421    7.559239102    6.389841429   -0.043228970
  341 ARG   C       3422    7.357631422    6.901503992    0.421999130
  341 ARG   O       3423    7.393053105    6.998856976    0.355678354
  342 PHE   N       3424    7.254199324    6.911273732    0.505044715
  342 PHE   H       3425    7.229929228    6.827187995    0.553442541
  342 PHE   CA      3426    7.182080897    7.034436515    0.540252928
  342 PHE   CB      3427    7.058580154    7.007603206    0.626512774
  342 PHE   CG      3428    6.970398261    7.132315099    0.635445564
  342 PHE   CD1     3429    6.886950390    7.171723947    0.531510272
  342 PHE   HD1     3430    6.849970054    7.093555369    0.465152405
  342 PHE   CD2     3431    6.982846864    7.215282940    0.746278389
  342 PHE   HD2     3432    7.042863299    7.192465417    0.834364360
  342 PHE   CE1     3433    6.810528163    7.287735826    0.536179708
  342 PHE   HE1     3434    6.757188603    7.318224272    0.446156539
  342 PHE   CE2     3435    6.906962651    7.331681774    0.749994949
  342 PHE   HE2     3436    6.922699559    7.400514498    0.833038078
  342 PHE   CZ      3437    6.816603028    7.366767337    0.650367244
  342 PHE   HZ      3438    6.755188943    7.456668823    0.655561690
  342 PHE   C       3439    7.281047329    7.131523126    0.604994748
  342 PHE   O       3440    7.326553095    7.107698843    0.716763905
  343 ALA   N       3441    7.291944044    7.247052129    0.539991033
  343 ALA   H       3442    7.233402200    7.261755115    0.460262556
  343 ALA   CA      3443    7.395305363    7.346702100    0.571593789
  343 ALA   CB      3444    7.374092590    7.406226212    0.710940302
  343 ALA   C       3445    7.543038306    7.309956693    0.556169463
  343 ALA   O       3446    7.631558828    7.392046279    0.579759378
  344 PHE   N       3447    7.566006907    7.185298660    0.515879271
  344 PHE   H       3448    7.491619642    7.119246051    0.505703618
  344 PHE   CA      3449    7.697408340    7.130360394    0.479442723
  344 PHE   CB      3450    7.710562626    6.990682073    0.540494278
  344 PHE   CG      3451    7.700317433    6.996593905    0.693040170
  344 PHE   CD1     3452    0.014316451    7.025649485    0.768437895
  344 PHE   HD1     3453    0.087198982    7.092485636    0.722615781
  344 PHE   CD2     3454    7.586896919    6.953258756    0.760715622
  344 PHE   HD2     3455    7.509403750    6.899970503    0.705614628
  344 PHE   CE1     3456    0.023452238    7.011461387    0.906402993
  344 PHE   HE1     3457    0.106038301    7.054155755    0.963303618
  344 PHE   CE2     3458    7.595209480    6.940198209    0.898838408
  344 PHE   HE2     3459    7.508272824    6.901959599    0.952334552
  344 PHE   CZ      3460    7.708785468    6.968557535    0.973771265
  344 PHE   HZ      3461    7.704159700    6.969045074    1.082665799
  344 PHE   C       3462    7.737598339    7.125765928    0.331882092
  344 PHE   O       3463    7.658402929    7.084183640    0.247455009
  345 GLY   N       3464    0.058071325    7.176270032    0.302826189
  345 GLY   H       3465    0.112748789    7.226379978    0.369910797
  345 GLY   CA      3466    0.120540483    7.165642151    0.170188805
  345 GLY   C       3467    0.150709117    7.021491566    0.128750194
  345 GLY   O       3468    0.249811913    6.966100901    0.176060917
  346 GLY   N       3469    0.061815016    6.970229715    0.044139399
  346 GLY   H       3470   -0.008009820    7.033701161    0.011044674
  346 GLY   CA      3471    0.069125939    6.827339890    0.010455454
  346 GLY   C       3472    0.022675385    6.805129365   11.192008222
  346 GLY   O       3473   -0.073207396    6.866894873   11.145989423
  347 GLU   N       3474    0.088656314    6.708033562   11.129515538
  347 GLU   H       3475    0.159951029    6.662925571   11.183202497
  347 GLU   CA      3476    0.057660830    6.666164439   10.992069152
  347 GLU   CB      3477    0.167638386    6.583585386   10.925042009
  347 GLU   CG      3478    0.246123538    6.677386382   10.833140940
  347 GLU   CD      3479    0.380164025    6.614190456   10.795102478
  347 GLU   OE1     3480    0.470390059    6.614848569   10.881611216
  347 GLU   OE2     3481    0.381667924    6.543919458   10.691750711
  347 GLU   C       3482    7.726605011    6.585957643   10.986286295
  347 GLU   O       3483    7.711458059    6.491182162   11.063195342
  348 VAL   N       3484    7.645337954    6.625542891   10.888744253
  348 VAL   H       3485    7.653317921    6.705029705   10.828597846
  348 VAL   CA      3486    7.518582129    6.554221982   10.867408978
  348 VAL   CB      3487    7.395603609    6.645150969   10.863825462
  348 VAL   CG1     3488    7.354946024    6.689597898   11.004459432
  348 VAL   CG2     3489    7.423445132    6.773377176   10.785146511
  348 VAL   C       3490    7.529417304    6.480449460   10.733818734
  348 VAL   O       3491    7.561045448    6.532726525   10.627068078
  349 LYSH  N       3492    7.551278018    6.351062585   10.755473122
  349 LYSH  H       3493    7.543104296    6.328296551   10.852509527
  349 LYSH  CA      3494    7.561587242    6.267841513   10.634731554
  349 LYSH  CB      3495    7.571154298    6.118367550   10.666027845
  349 LYSH  CG      3496    7.702467667    6.081576076   10.735416680
  349 LYSH  CD      3497    7.818829864    6.067212220   10.637103073
  349 LYSH  CE      3498    0.158874970    6.046660314   10.697327458
  349 LYSH  NZ      3499    0.204722362    6.173163234   10.756557495
  349 LYSH  HZ1     3500    0.185294303    6.185951268   10.853817572
  349 LYSH  HZ2     3501    0.152364167    6.246659644   10.713463907
  349 LYSH  HZ3     3502    0.298430056    6.199722785   10.733898803
  349 LYSH  C       3503    7.458149457    6.294468700   10.525168527
  349 LYSH  O       3504    7.340342604    6.308192800   10.557786054
  350 VAL   N       3505    7.499418790    6.275961518   10.400095548
  350 VAL   H       3506    7.598603073    6.263359910   10.397999070
  350 VAL   CA      3507    7.401063140    6.282133921   10.291007903
  350 VAL   CB      3508    7.426485717    6.391219009   10.186782014
  350 VAL   CG1     3509    7.316382500    6.394229291   10.080570494
  350 VAL   CG2     3510    7.453991866    6.526890023   10.251950314
  350 VAL   C       3511    7.398376808    6.149287450   10.215157229
  350 VAL   O       3512    7.493533491    6.071447685   10.211028727
  351 SER   N       3513    7.279275915    6.102582605   10.178790241
  351 SER   H       3514    7.193672989    6.147524515   10.204345501
  351 SER   CA      3515    7.266635508    5.979676939   10.099125697
  351 SER   CB      3516    7.120060293    5.936061684   10.094401986
  351 SER   OG      3517    7.123151034    5.799357990   10.052538389
  351 SER   HG      3518    7.029911591    5.766029900   10.066524698
  351 SER   C       3519    7.315428449    6.004875947    9.956304729
  351 SER   O       3520    7.306956638    6.119208379    9.911721301
  352 ALA   N       3521    7.381335300    5.904157189    9.899705453
  352 ALA   H       3522    7.423579649    5.835433214    9.958801888
  352 ALA   CA      3523    7.393587933    5.870437874    9.757139034
  352 ALA   CB      3524    7.431890526    5.722715923    9.746082215
  352 ALA   C       3525    7.292466677    5.922496921    9.654783213
  352 ALA   O       3526    7.328503261    5.981889549    9.553272503
  353 LEU   N       3527    7.165723405    5.921474691    9.695097128
  353 LEU   H       3528    7.124500105    5.867773149    9.768707461
  353 LEU   CA      3529    7.053572707    5.982629479    9.622356351
  353 LEU   CB      3530    6.984357529    5.869249623    9.546421981
  353 LEU   CG      3531    6.874385249    5.927266900    9.457276301
  353 LEU   CD1     3532    6.945718260    6.008411934    9.348960066
  353 LEU   CD2     3533    6.786774656    5.819812099    9.392571162
  353 LEU   C       3534    6.959019105    6.068864341    9.706237272
  353 LEU   O       3535    6.905307063    6.014521617    9.802631704
  354 GLY   N       3536    6.962746795    6.201301414    9.694543237
  354 GLY   H       3537    7.009688697    6.246435224    9.618644021
  354 GLY   CA      3538    6.872982738    6.296685878    9.761274984
  354 GLY   C       3539    6.906948672    6.330630017    9.906547607
  354 GLY   O       3540    6.979105192    6.427309888    9.930595082
  355 ASP   N       3541    6.826397058    6.266564465    9.990798408
  355 ASP   H       3542    6.767018400    6.190520413    9.964469709
  355 ASP   CA      3543    6.817322046    6.296384547   10.134462448
  355 ASP   CB      3544    6.738860726    6.181004305   10.197259801
  355 ASP   CG      3545    6.595975979    6.167641672   10.144209957
  355 ASP   OD1     3546    6.579052071    6.099518799   10.040794474
  355 ASP   OD2     3547    6.497138896    6.230394094   10.187992777
  355 ASP   C       3548    6.935884054    6.327825484   10.225933576
  355 ASP   O       3549    7.049500505    6.282167377   10.214232207
  356 VAL   N       3550    6.913229703    6.403135358   10.333198287
  356 VAL   H       3551    6.823959245    6.423477727   10.373433764
  356 VAL   CA      3552    7.018603849    6.446640792   10.426010989
  356 VAL   CB      3553    7.022634317    6.599497704   10.431455360
  356 VAL   CG1     3554    7.098812619    6.655452631   10.551775617
  356 VAL   CG2     3555    7.072467063    6.656550644   10.298524754
  356 VAL   C       3556    6.986337812    6.379899119   10.559856664
  356 VAL   O       3557    6.873766816    6.382626226   10.609346748
  357 ASP   N       3558    7.087084268    6.319128741   10.621883492
  357 ASP   H       3559    7.182143173    6.303378715   10.595106753
  357 ASP   CA      3560    7.062380102    6.238635938   10.742380455
  357 ASP   CB      3561    7.148910356    6.115786180   10.771153701
  357 ASP   CG      3562    7.074031336    6.006441256   10.847618469
  357 ASP   OD1     3563    6.966715725    5.964492593   10.799156148
  357 ASP   OD2     3564    7.125653569    5.963682887   10.953131280
  357 ASP   C       3565    7.064486661    6.338506663   10.858254697
  357 ASP   O       3566    7.165299796    6.356775395   10.926312741
  358 ASP   N       3567    6.944491989    6.392950323   10.876229584
  358 ASP   H       3568    6.870568193    6.378662835   10.810431379
  358 ASP   CA      3569    6.911568721    6.478364629   10.991233990
  358 ASP   CB      3570    6.980799290    6.614695009   10.985867859
  358 ASP   CG      3571    6.962438528    6.685609123   11.120174610
  358 ASP   OD1     3572    7.050081090    6.686357575   11.209292639
  358 ASP   OD2     3573    6.861268591    6.756684396   11.138556140
  358 ASP   C       3574    6.759345139    6.488982721   10.980196311
  358 ASP   O       3575    6.704989149    6.518268197   10.873820601
  359 TYR   N       3576    6.705587695    6.528154425   11.095368514
  359 TYR   H       3577    6.767318791    6.553157512   11.169957142
  359 TYR   CA      3578    6.559918487    6.538350244   11.112230054
  359 TYR   CB      3579    6.513058170    6.552317124   11.257195663
  359 TYR   CG      3580    6.578625245    6.669318705   11.330829130
  359 TYR   CD1     3581    6.509892124    6.789536071    0.017084197
  359 TYR   HD1     3582    6.424067426    6.812604298   -0.046026228
  359 TYR   CD2     3583    6.694283136    6.648650336    0.079471813
  359 TYR   HD2     3584    6.754729921    6.558480785    0.069643912
  359 TYR   CE1     3585    6.564921779    6.889026219    0.097048151
  359 TYR   HE1     3586    6.521800964    6.989109643    0.095307041
  359 TYR   CE2     3587    6.742263510    6.742872594    0.169685437
  359 TYR   HE2     3588    6.799195548    6.710175467    0.256694572
  359 TYR   CZ      3589    6.679922329    6.867076620    0.171966115
  359 TYR   OH      3590    6.755169609    6.967013927    0.225305651
  359 TYR   HH      3591    6.704740840    7.050723759    0.204139977
  359 TYR   C       3592    6.501658002    6.658210299   11.037055510
  359 TYR   O       3593    6.402947091    6.634858943   10.967481809
  360 GLU   N       3594    6.584714129    6.757444269   11.006343626
  360 GLU   H       3595    6.666350476    6.778333872   11.060205234
  360 GLU   CA      3596    6.552450973    6.870614836   10.918233229
  360 GLU   CB      3597    6.637644311    6.986330370   10.970777560
  360 GLU   CG      3598    6.579617696    7.053389922   11.095465065
  360 GLU   CD      3599    6.662708921    7.165099401   11.158933900
  360 GLU   OE1     3600    6.595754807    7.263149511   11.198042915
  360 GLU   OE2     3601    6.785815041    7.147988896   11.172239467
  360 GLU   C       3602    6.573742060    6.853945082   10.767638864
  360 GLU   O       3603    6.578646369    6.958075734   10.702336478
  361 ASN   N       3604    6.579435666    6.729790166   10.720277984
  361 ASN   H       3605    6.575610916    6.655479737   10.787093123
  361 ASN   CA      3606    6.585236908    6.679140111   10.582394023
  361 ASN   CB      3607    6.557234720    6.528756424   10.579354861
  361 ASN   CG      3608    6.567148910    6.454642872   10.445871577
  361 ASN   OD1     3609    6.629136650    6.495993072   10.348026780
  361 ASN   ND2     3610    6.474511402    6.359915169   10.434341261
  361 ASN   HD21    3611    6.479552595    6.313282651   10.346029467
  361 ASN   HD22    3612    6.391166996    6.357709097   10.489545711
  361 ASN   C       3613    6.512210452    6.755913898   10.472002233
  361 ASN   O       3614    6.582989962    6.812335382   10.388720715
  362 PRO   N       3615    6.386503067    6.796218372   10.488106703
  362 PRO   CA      3616    6.318767911    6.866119588   10.377957374
  362 PRO   CB      3617    6.169999935    6.872525436   10.413101913
  362 PRO   CG      3618    6.164352798    6.736033242   10.481988148
  362 PRO   CD      3619    6.283283178    6.742619300   10.577993622
  362 PRO   C       3620    6.373723312    7.008440486   10.366400416
  362 PRO   O       3621    6.405876016    7.047489663   10.254280192
  363 ALA   N       3622    6.390120427    7.080359526   10.477077372
  363 ALA   H       3623    6.367957810    7.043263392   10.567263006
  363 ALA   CA      3624    6.437624351    7.219357846   10.471181926
  363 ALA   CB      3625    6.407099428    7.279783651   10.608389234
  363 ALA   C       3626    6.588165575    7.228586323   10.445397634
  363 ALA   O       3627    6.647160676    7.326170251   10.399279551
  364 ALA   N       3628    6.654230468    7.117603371   10.477133028
  364 ALA   H       3629    6.615684056    7.053083645   10.543102854
  364 ALA   CA      3630    6.792931809    7.088463210   10.438108150
  364 ALA   CB      3631    6.843489027    6.954548288   10.492128418
  364 ALA   C       3632    6.804757954    7.079657103   10.285819432
  364 ALA   O       3633    6.873099759    7.156034220   10.217795618
  365 GLN   N       3634    6.726440947    6.988668588   10.228548603
  365 GLN   H       3635    6.692320905    6.921726147   10.294537154
  365 GLN   CA      3636    6.691535126    6.975785477   10.086330798
  365 GLN   CB      3637    6.589059299    6.863787930   10.067283526
  365 GLN   CG      3638    6.648923769    6.723407227   10.056600049
  365 GLN   CD      3639    6.541840596    6.619477525   10.022843444
  365 GLN   OE1     3640    6.513354593    6.599443393    9.904876873
  365 GLN   NE2     3641    6.493340773    6.553344896   10.127537626
  365 GLN   HE21    3642    6.407537185    6.506139384   10.107334351
  365 GLN   HE22    3643    6.545819789    6.546592790   10.212384129
  365 GLN   C       3644    6.656164670    7.101366025   10.006404078
  365 GLN   O       3645    6.678904616    7.106574294    9.885636926
  366 ARG   N       3646    6.566450337    7.177198249   10.068749283
  366 ARG   H       3647    6.506918449    7.137804774   10.138778304
  366 ARG   CA      3648    6.538931955    7.310991102   10.014386254
  366 ARG   CB      3649    6.426672030    7.379867590   10.092276604
  366 ARG   CG      3650    6.286169366    7.321254937   10.077066033
  366 ARG   CD      3651    6.184315309    7.383039296   10.173073023
  366 ARG   NE      3652    6.092918190    7.282165650   10.228536450
  366 ARG   HE      3653    6.070052637    7.203250961   10.171531239
  366 ARG   CZ      3654    6.032233369    7.299613086   10.346713314
  366 ARG   NH1     3655    6.058177576    7.396069220   10.436032825
  366 ARG   HH11    3656    6.001741689    7.403179939   10.518271381
  366 ARG   HH12    3657    6.144422581    7.445762218   10.426475583
  366 ARG   NH2     3658    5.938245209    7.208367959   10.374933162
  366 ARG   HH21    3659    5.884692490    7.216189032   10.459017235
  366 ARG   HH22    3660    5.910934772    7.144886051   10.302654923
  366 ARG   C       3661    6.660087302    7.404436208   10.013786420
  366 ARG   O       3662    6.658860874    7.489772685    9.925207380
  367 ALA   N       3663    6.734341022    7.398517440   10.123969336
  367 ALA   H       3664    6.701441010    7.366123995   10.212676261
  367 ALA   CA      3665    6.857984516    7.477810486   10.129781263
  367 ALA   CB      3666    6.928774432    7.483939842   10.265281498
  367 ALA   C       3667    6.959296742    7.440187174   10.021491402
  367 ALA   O       3668    7.025214629    7.520605394    9.955800722
  368 LEU   N       3669    6.975729168    7.308774745   10.009257414
  368 LEU   H       3670    6.930434394    7.247704145   10.074202150
  368 LEU   CA      3671    7.064603047    7.251315905    9.907241581
  368 LEU   CB      3672    7.083736178    7.101392636    9.931118189
  368 LEU   CG      3673    7.170631776    7.061591769   10.050578844
  368 LEU   CD1     3674    7.183236577    6.910108386   10.067871460
  368 LEU   CD2     3675    7.312902365    7.116617056   10.038738027
  368 LEU   C       3676    7.026368927    7.275786337    9.761121966
  368 LEU   O       3677    7.120571518    7.296119973    9.684701905
  369 ALA   N       3678    6.896604043    7.294788394    9.739010481
  369 ALA   H       3679    6.827234558    7.281466991    9.809788785
  369 ALA   CA      3680    6.848865619    7.334097078    9.605654639
  369 ALA   CB      3681    6.696480542    7.330525115    9.618924486
  369 ALA   C       3682    6.882817990    7.478120824    9.566755507
  369 ALA   O       3683    6.934617629    7.499446238    9.457262423
  370 ASP   N       3684    6.867162986    7.569453135    9.662161231
  370 ASP   H       3685    6.813671149    7.561378493    9.746254768
  370 ASP   CA      3686    6.910938234    7.706161873    9.630482544
  370 ASP   CB      3687    6.873501842    7.810881370    9.735572707
  370 ASP   CG      3688    6.725097399    7.800110710    9.771180690
  370 ASP   OD1     3689    6.697460137    7.800856190    9.893084574
  370 ASP   OD2     3690    6.642430033    7.792397049    9.677749641
  370 ASP   C       3691    7.060855596    7.724395357    9.605936792
  370 ASP   O       3692    7.093070111    7.792636210    9.508806242
  371 TYR   N       3693    7.131778063    7.637303810    9.677168917
  371 TYR   H       3694    7.134084103    7.595235231    9.767857173
  371 TYR   CA      3695    7.277351806    7.639737924    9.656959196
  371 TYR   CB      3696    7.358433595    7.561539610    9.760486246
  371 TYR   CG      3697    7.335908902    7.580100082    9.910676271
  371 TYR   CD1     3698    7.276860346    7.695959199    9.959769533
  371 TYR   HD1     3699    7.246513217    7.778152666    9.894939647
  371 TYR   CD2     3700    7.381975009    7.478038784    9.993040868
  371 TYR   HD2     3701    7.428781114    7.391676898    9.945775640
  371 TYR   CE1     3702    7.259245565    7.711669940   10.096757987
  371 TYR   HE1     3703    7.225839417    7.812192519   10.122452107
  371 TYR   CE2     3704    7.361690575    7.500495661   10.128712428
  371 TYR   HE2     3705    7.417004689    7.439469367   10.200118220
  371 TYR   CZ      3706    7.294496666    7.609063315   10.183657484
  371 TYR   OH      3707    7.244862574    7.594051330   10.309397017
  371 TYR   HH      3708    7.308028619    7.532937936   10.357095683
  371 TYR   C       3709    7.317475821    7.585808049    9.519521284
  371 TYR   O       3710    7.395947822    7.647331978    9.447500740
  372 ARG   N       3711    7.244691341    7.483040098    9.476717468
  372 ARG   H       3712    7.154336411    7.464772563    9.515476174
  372 ARG   CA      3713    7.265565176    7.422960577    9.344182639
  372 ARG   CB      3714    7.180417648    7.296879472    9.327949094
  372 ARG   CG      3715    7.225481969    7.180562967    9.416525225
  372 ARG   CD      3716    7.118407554    7.072811364    9.398279237
  372 ARG   NE      3717    7.171075901    6.962287208    9.479615134
  372 ARG   HE      3718    7.248831016    6.918954865    9.434047531
  372 ARG   CZ      3719    7.107837377    6.892196750    9.574697581
  372 ARG   NH1     3720    6.978310355    6.891143709    9.609003047
  372 ARG   HH11    3721    6.942908207    6.840859479    9.687850135
  372 ARG   HH12    3722    6.915272448    6.928295170    9.540848578
  372 ARG   NH2     3723    7.165881489    6.784267364    9.628900245
  372 ARG   HH21    3724    7.120633517    6.725968730    9.696375602
  372 ARG   HH22    3725    7.250867660    6.748324624    9.590359019
  372 ARG   C       3726    7.242227703    7.530314689    9.237696244
  372 ARG   O       3727    7.323895668    7.559821631    9.150575688
  373 LEU   N       3728    7.124135098    7.590776189    9.247068371
  373 LEU   H       3729    7.056904528    7.558805723    9.313840220
  373 LEU   CA      3730    7.078467523    7.705989102    9.168010688
  373 LEU   CB      3731    6.943071762    7.752660351    9.221850070
  373 LEU   CG      3732    6.829084781    7.656997974    9.186339871
  373 LEU   CD1     3733    6.708482481    7.687231422    9.275515276
  373 LEU   CD2     3734    6.782472144    7.662258223    9.040708519
  373 LEU   C       3735    7.173567668    7.825768200    9.163291034
  373 LEU   O       3736    7.202536533    7.868257216    9.051550300
  374 PHE   N       3737    7.227091018    7.861412184    9.279717087
  374 PHE   H       3738    7.193327259    7.830189388    9.368525459
  374 PHE   CA      3739    7.323249125    7.972296529    9.288097791
  374 PHE   CB      3740    7.356085604    8.009101144    9.432939041
  374 PHE   CG      3741    7.471232599    8.108225493    9.450950971
  374 PHE   CD1     3742    7.588852459    8.089934621    9.522741342
  374 PHE   HD1     3743    7.620462349    7.988072591    9.545233328
  374 PHE   CD2     3744    7.437169671    8.238261003    9.415542799
  374 PHE   HD2     3745    7.353190710    8.260581867    9.349738280
  374 PHE   CE1     3746    7.672659389    8.195319363    9.557243433
  374 PHE   HE1     3747    7.777566632    8.175986922    9.579598793
  374 PHE   CE2     3748    7.517202175    8.344979779    9.454573061
  374 PHE   HE2     3749    7.506537067    8.445798648    9.414538597
  374 PHE   CZ      3750    7.634760664    8.325362398    9.526095662
  374 PHE   HZ      3751    7.695774387    8.411855816    9.552118019
  374 PHE   C       3752    7.450104337    7.944377789    9.207220131
  374 PHE   O       3753    7.486975723    8.019565940    9.117119152
  375 LEU   N       3754    7.505124151    7.824784625    9.226217258
  375 LEU   H       3755    7.455279869    7.761640982    9.285617455
  375 LEU   CA      3756    7.622799343    7.775365557    9.153283683
  375 LEU   CB      3757    7.669453358    7.637638388    9.200894970
  375 LEU   CG      3758    7.741968588    7.632546999    9.335529581
  375 LEU   CD1     3759    7.729733785    7.488209591    9.384829549
  375 LEU   CD2     3760    7.891555523    7.664548544    9.332318014
  375 LEU   C       3761    7.611317404    7.777187442    9.000715511
  375 LEU   O       3762    7.692667471    7.844913306    8.938071214
  376 LEU   N       3763    7.497990094    7.731499789    8.948194921
  376 LEU   H       3764    7.431223572    7.684058083    9.005560209
  376 LEU   CA      3765    7.465346901    7.742851941    8.805315757
  376 LEU   CB      3766    7.341148763    7.658056405    8.777207364
  376 LEU   CG      3767    7.361472890    7.506905305    8.789454586
  376 LEU   CD1     3768    7.227894109    7.436475093    8.764817162
  376 LEU   CD2     3769    7.469561862    7.457020548    8.693344323
  376 LEU   C       3770    7.440595019    7.885644220    8.756286574
  376 LEU   O       3771    7.493683490    7.914383251    8.649120266
  377 GLU   N       3772    7.371730205    7.964573640    8.838242156
  377 GLU   H       3773    7.329117014    7.912704821    8.912361641
  377 GLU   CA      3774    7.342345158    8.102256807    8.795937418
  377 GLU   CB      3775    7.225091672    8.148039050    8.882908721
  377 GLU   CG      3776    7.163262617    8.276898770    8.828308093
  377 GLU   CD      3777    7.023347662    8.299882156    8.885754390
  377 GLU   OE1     3778    6.918702975    8.276357001    8.821567507
  377 GLU   OE2     3779    7.011972755    8.370915535    8.987978659
  377 GLU   C       3780    7.460948394    8.198813507    8.800724180
  377 GLU   O       3781    7.489551900    8.268013082    8.703133357
  378 LEU   N       3782    7.532796472    8.207430287    8.912329205
  378 LEU   H       3783    7.495737649    8.165625650    8.995268770
  378 LEU   CA      3784    7.655305517    8.287860151    8.923952984
  378 LEU   CB      3785    7.660668688    8.341233224    9.067247779
  378 LEU   CG      3786    7.752174819    8.463156664    9.080322236
  378 LEU   CD1     3787    7.722189164    8.576057959    8.981523427
  378 LEU   CD2     3788    7.747330541    8.524344880    9.220470157
  378 LEU   C       3789    7.786677958    8.222115337    8.881159670
  378 LEU   O       3790    7.841177725    8.253675935    8.775498620
  379 LEU   N       3791    0.015381812    8.115526262    8.955691534
  379 LEU   H       3792   -0.008135982    8.049153614    9.026707102
  379 LEU   CA      3793    0.148577370    8.055077118    8.941026601
  379 LEU   CB      3794    0.195059103    7.978980144    9.065364282
  379 LEU   CG      3795    0.199961194    8.068036037    9.189694355
  379 LEU   CD1     3796    0.233436650    7.978816371    9.309400118
  379 LEU   CD2     3797    0.282752405    8.196485237    9.182256388
  379 LEU   C       3798    0.181987097    7.986328433    8.808484346
  379 LEU   O       3799    0.281140746    8.018063760    8.742963639
  380 GLY   N       3800    0.099581575    7.891300087    8.765250588
  380 GLY   H       3801    0.008093789    7.871838919    8.800622925
  380 GLY   CA      3802    0.131605175    7.807519503    8.648784772
  380 GLY   C       3803    0.038874701    7.805143318    8.527097146
  380 GLY   O       3804    0.002096088    7.910025483    8.474399748
  381 PRO   N       3805    7.786674025    7.686895718    8.494262958
  381 PRO   CA      3806    7.712688659    7.657572003    8.370670111
  381 PRO   CB      3807    7.673815536    7.509614987    8.373968960
  381 PRO   CG      3808    7.789531655    7.455197162    8.457985023
  381 PRO   CD      3809    7.803084857    7.560746265    8.567929636
  381 PRO   C       3810    7.596979994    7.746600447    8.324859763
  381 PRO   O       3811    7.513113069    7.778320197    8.409064058
  382 THR   N       3812    7.608861355    7.809416666    8.208226452
  382 THR   H       3813    7.701936175    7.816554165    8.172341503
  382 THR   CA      3814    7.498762385    7.878735323    8.139800992
  382 THR   CB      3815    7.389893170    7.792538139    8.075537635
  382 THR   OG1     3816    7.319939857    7.707568991    8.166837598
  382 THR   HG1     3817    7.229679049    7.689506195    8.127753832
  382 THR   CG2     3818    7.447587018    7.719074564    7.954346000
  382 THR   C       3819    7.431348840    7.995859818    8.211557616
  382 THR   O       3820    7.320601628    8.042663965    8.185608365
  383 GLY   N       3821    7.508926801    8.052041267    8.303840726
  383 GLY   H       3822    7.589631696    8.001188597    8.333872198
  383 GLY   CA      3823    7.478954838    8.169906089    8.386439980
  383 GLY   C       3824    7.389473908    8.283519254    8.336485769
  383 GLY   O       3825    7.280506692    8.319689131    8.380608488
  384 LEU   N       3826    7.437258751    8.330737506    8.221689680
  384 LEU   H       3827    7.525587181    8.301216339    8.185257253
  384 LEU   CA      3828    7.370503573    8.436779061    8.144818380
  384 LEU   CB      3829    7.459875511    8.524972231    8.057384824
  384 LEU   CG      3830    7.576116568    0.055590747    8.138490493
  384 LEU   CD1     3831    7.682686544    0.119928895    8.049539193
  384 LEU   CD2     3832    7.524410331    0.164800380    8.232322694
  384 LEU   C       3833    7.250222940    8.394742640    8.060104844
  384 LEU   O       3834    7.161067981    8.475902564    8.035745297
  385 GLN   N       3835    7.241780622    8.264412659    8.034912937
  385 GLN   H       3836    7.298437592    8.198121578    8.083876201
  385 GLN   CA      3837    7.125840593    8.208062887    7.964262279
  385 GLN   CB      3838    7.156713059    8.096725149    7.863952579
  385 GLN   CG      3839    7.244510469    8.148201137    7.749722743
  385 GLN   CD      3840    7.162879914    8.194215398    7.628789288
  385 GLN   OE1     3841    7.091578974    8.121472154    7.559850731
  385 GLN   NE2     3842    7.200151238    8.312875221    7.581679055
  385 GLN   HE21    3843    7.143768399    8.350085363    7.507948129
  385 GLN   HE22    3844    7.284235171    8.360096389    7.608136748
  385 GLN   C       3845    7.011023649    8.177476305    8.060654258
  385 GLN   O       3846    6.910422707    8.248244224    8.062253013
  386 GLY   N       3847    7.034003027    8.079150571    8.147223579
  386 GLY   H       3848    7.113827944    8.020422229    8.133847505
  386 GLY   CA      3849    6.938677764    8.038048630    8.251321021
  386 GLY   C       3850    6.987274347    7.908389994    8.316428037
  386 GLY   O       3851    7.063152764    7.834434051    8.253951634
  387 VAL   N       3852    6.931591482    7.876730147    8.432987017
  387 VAL   H       3853    6.872619849    7.940851472    8.482095686
  387 VAL   CA      3854    6.953570146    7.749881742    8.503969709
  387 VAL   CB      3855    6.912059917    7.750653405    8.651228677
  387 VAL   CG1     3856    7.004117834    7.843575666    8.730580429
  387 VAL   CG2     3857    6.771648869    7.810404154    8.662401218
  387 VAL   C       3858    6.883873232    7.632625334    8.434658766
  387 VAL   O       3859    6.772963034    7.587451228    8.462732949
  388 ASP   N       3860    6.954907100    7.596836744    8.328056690
  388 ASP   H       3861    7.013442893    7.668650675    8.290406009
  388 ASP   CA      3862    6.923481020    7.493000244    8.228859730
  388 ASP   CB      3863    6.794544971    7.528934986    8.154718505
  388 ASP   CG      3864    6.735707158    7.403073105    8.090635144
  388 ASP   OD1     3865    6.689652273    7.309592931    8.159646089
  388 ASP   OD2     3866    6.750225984    7.394230994    7.966801294
  388 ASP   C       3867    7.041382287    7.481485419    8.132032078
  388 ASP   O       3868    7.085314231    7.585705340    8.083659789
  389 THR   N       3869    7.061736643    7.365218020    8.070732705
  389 THR   H       3870    7.017279530    7.281378010    8.102286682
  389 THR   CA      3871    7.171725738    7.333609243    7.978448174
  389 THR   CB      3872    7.196442595    7.183181299    7.965432647
  389 THR   OG1     3873    7.078042104    7.116818220    7.920401271
  389 THR   HG1     3874    7.096521961    7.018579834    7.923175643
  389 THR   CG2     3875    7.239701951    7.121366568    8.098532706
  389 THR   C       3876    7.168855572    7.396996512    7.839220423
  389 THR   O       3877    7.256418468    7.369061737    7.757468277
  390 LEU   N       3878    7.051972484    7.456469518    7.817051252
  390 LEU   H       3879    6.985350406    7.460421594    7.891530752
  390 LEU   CA      3880    7.012954755    7.523966911    7.692416849
  390 LEU   CB      3881    6.862144483    7.548785404    7.699567458
  390 LEU   CG      3882    6.791278853    7.509689788    7.569727201
  390 LEU   CD1     3883    6.769223347    7.358282248    7.569508380
  390 LEU   CD2     3884    6.664102969    7.584500243    7.529230772
  390 LEU   C       3885    7.093767662    7.652361250    7.672521811
  390 LEU   O       3886    7.123014928    7.729594437    7.763673138
  391 GLY   N       3887    7.122325753    7.683064395    7.546300240
  391 GLY   H       3888    7.091084193    7.627178218    7.469478991
  391 GLY   CA      3889    7.203602021    7.795225499    7.497061175
  391 GLY   C       3890    7.355617510    7.803126939    7.512598892
  391 GLY   O       3891    7.410168628    7.708952791    7.569916963
  392 LEU   N       3892    7.422315250    7.881292458    7.428156682
  392 LEU   H       3893    7.371560260    7.916352385    7.349446452
  392 LEU   CA      3894    7.568222988    7.898153091    7.421981513
  392 LEU   CB      3895    7.612124056    7.992477872    7.309787412
  392 LEU   CG      3896    7.613376620    7.922945860    7.173495877
  392 LEU   CD1     3897    7.535000711    8.007874371    7.073229897
  392 LEU   CD2     3898    7.753566422    7.892309822    7.120383880
  392 LEU   C       3899    7.617553565    7.970901292    7.547230789
  392 LEU   O       3900    7.549684299    8.050106270    7.612432700
  393 ASP   N       3901    7.745076418    7.951832941    7.579838141
  393 ASP   H       3902    7.809115414    7.911964863    7.514180209
  393 ASP   CA      3903    0.018650687    7.999316070    7.698488302
  393 ASP   CB      3904    7.754348212    7.945567211    7.826937150
  393 ASP   CG      3905    7.820780628    7.964284271    7.963480315
  393 ASP   OD1     3906    7.841720047    7.868889824    8.041495484
  393 ASP   OD2     3907    7.845366399    8.082257630    7.996651468
  393 ASP   C       3908    0.169040513    7.971474816    7.694325573
  393 ASP   O       3909    0.222494696    7.875055175    7.639799714
  394 GLN   N       3910    0.232660692    8.054520482    7.776433694
  394 GLN   H       3911    0.179267945    8.109871716    7.840350927
  394 GLN   CA      3912    0.377788832    8.074755867    7.788192371
  394 GLN   CB      3913    0.405731227    8.211349454    7.725148128
  394 GLN   CG      3914    0.405519853    8.189360506    7.573749981
  394 GLN   CD      3915    0.441781247    8.308718841    7.485163286
  394 GLN   OE1     3916    0.543142644    8.376203485    7.502434971
  394 GLN   NE2     3917    0.379709596    8.320303026    7.368113447
  394 GLN   HE21    3918    0.395314351    8.401161235    7.311390757
  394 GLN   HE22    3919    0.333941212    8.246973908    7.317833713
  394 GLN   C       3920    0.432882381    8.057703140    7.929911730
  394 GLN   O       3921    0.545442899    8.102301214    7.951592913
  395 SER   N       3922    0.353606798    7.986173994    8.009225257
  395 SER   H       3923    0.258580468    7.972666258    7.981136332
  395 SER   CA      3924    0.394160369    7.949355578    8.145642906
  395 SER   CB      3925    0.288358159    7.861344921    8.212519530
  395 SER   OG      3926    0.297073024    7.877089262    8.354385053
  395 SER   HG      3927    0.303241963    7.784301913    8.391165238
  395 SER   C       3928    0.530214005    7.887415350    8.178291722
  395 SER   O       3929    0.579246607    7.790028946    8.121355697
  396 ASP   N       3930    0.594424932    7.948975727    8.277172390
  396 ASP   H       3931    0.567250338    8.041867175    8.302350589
  396 ASP   CA      3932    0.727835495    7.914447962    8.328342304
  396 ASP   CB      3933    0.760320341    8.008276878    8.444758988
  396 ASP   CG      3934    0.903639891    8.010664223    8.498286209
  396 ASP   OD1     3935    0.987705016    8.080368553    8.437439055
  396 ASP   OD2     3936    0.932197187    7.940030555    8.597383632
  396 ASP   C       3937    0.732672323    7.769784243    8.377956864
  396 ASP   O       3938    0.658472748    7.735101302    8.469726254
  397 ASN   N       3939    0.841981880    7.701976983    8.344138694
  397 ASN   H       3940    0.914201454    7.744783030    8.289793631
  397 ASN   CA      3941    0.867264343    7.563301350    8.385851678
  397 ASN   CB      3942    0.995190884    7.500649520    8.329972412
  397 ASN   CG      3943    1.007904176    7.498922053    8.177496859
  397 ASN   OD1     3944    0.909866169    7.483569251    8.104808096
  397 ASN   ND2     3945    1.134867848    7.509691554    8.139376465
  397 ASN   HD21    3946    1.159888970    7.486424024    8.045388300
  397 ASN   HD22    3947    1.210723170    7.510045671    8.204545301
  397 ASN   C       3948    0.869569020    7.545447889    8.537797588
  397 ASN   O       3949    0.812728877    7.448746486    8.588277387
  398 LEU   N       3950    0.945827771    7.623700748    8.613626433
  398 LEU   H       3951    0.999374476    7.700443378    8.578352533
  398 LEU   CA      3952    0.942617263    7.616152480    8.760405360
  398 LEU   CB      3953    1.050205583    7.711588401    8.812612949
  398 LEU   CG      3954    1.056974088    7.736275217    8.963446832
  398 LEU   CD1     3955    1.124655874    7.621911097    9.039248047
  398 LEU   CD2     3956    1.118536085    7.873572430    8.991168718
  398 LEU   C       3957    0.810265241    7.639450451    8.833569469
  398 LEU   O       3958    0.771910736    7.564983800    8.923651193
  399 LEU   N       3959    0.736456018    7.732663161    8.773964364
  399 LEU   H       3960    0.766250860    7.779519707    8.690797741
  399 LEU   CA      3961    0.598113663    7.756638684    8.817545125
  399 LEU   CB      3962    0.562585962    7.901611076    8.783886559
  399 LEU   CG      3963    0.645774227    7.999005709    8.867569857
  399 LEU   CD1     3964    0.605758857    8.142716479    8.833552825
  399 LEU   CD2     3965    0.648962350    7.971616336    9.018068476
  399 LEU   C       3966    0.493069955    7.647372618    8.796600678
  399 LEU   O       3967    0.444012968    7.589703643    8.893544128
  400 ASN   N       3968    0.499441366    7.589642343    8.676947091
  400 ASN   H       3969    0.552518260    7.619831835    8.597754960
  400 ASN   CA      3970    0.429457287    7.462777847    8.652047154
  400 ASN   CB      3971    0.450855458    7.421955653    8.506165636
  400 ASN   CG      3972    0.361986722    7.498156887    8.407662964
  400 ASN   OD1     3973    0.334752909    7.617570008    8.418965997
  400 ASN   ND2     3974    0.316916620    7.424876484    8.306250498
  400 ASN   HD21    3975    0.243729732    7.468215498    8.253679759
  400 ASN   HD22    3976    0.358162422    7.335839361    8.287032149
  400 ASN   C       3977    0.468258547    7.340823229    8.735901950
  400 ASN   O       3978    0.380902256    7.261649994    8.770964908
  401 ASN   N       3979    0.596668484    7.333254792    8.769734963
  401 ASN   H       3980    0.672381479    7.364114112    8.712142570
  401 ASN   CA      3981    0.653026561    7.241774283    8.870073832
  401 ASN   CB      3982    0.803290906    7.262428844    8.890038462
  401 ASN   CG      3983    0.896057216    7.218211616    8.776694889
  401 ASN   OD1     3984    0.860325797    7.177254238    8.666355907
  401 ASN   ND2     3985    1.022811205    7.194098801    8.808923767
  401 ASN   HD21    3986    1.078384046    7.158022512    8.734031317
  401 ASN   HD22    3987    1.054678863    7.195551359    8.903691056
  401 ASN   C       3988    0.586072466    7.263143748    9.005990741
  401 ASN   O       3989    0.523705572    7.172764178    9.061421499
  402 ILE   N       3990    0.568054075    7.388277364    9.047328783
  402 ILE   H       3991    0.619648932    7.464260656    9.007767386
  402 ILE   CA      3992    0.497996867    7.420937045    9.172373195
  402 ILE   CB      3993    0.542086386    7.559271132    9.220638541
  402 ILE   CG1     3994    0.693464622    7.557981334    9.242879085
  402 ILE   CG2     3995    0.464313921    7.620209164    9.337463557
  402 ILE   CD      3996    0.753130243    7.696682708    9.267685959
  402 ILE   C       3997    0.345675706    7.407059206    9.176189668
  402 ILE   O       3998    0.286032210    7.385784574    9.281646791
  403 ALA   N       3999    0.284573517    7.414541835    9.058289718
  403 ALA   H       4000    0.337591482    7.442851042    8.978362411
  403 ALA   CA      4001    0.142888579    7.397476765    9.022993879
  403 ALA   CB      4002    0.116373223    7.498124220    8.910837692
  403 ALA   C       4003    0.082661640    7.260990268    8.989037334
  403 ALA   O       4004   -0.035495152    7.233068254    9.008793997
  404 ASN   N       4005    0.153018446    7.177423289    8.913166096
  404 ASN   H       4006    0.239021844    7.208408128    8.872607838
  404 ASN   CA      4007    0.097392964    7.044869323    8.882406930
  404 ASN   CB      4008    0.138908912    7.015723934    8.738048624
  404 ASN   CG      4009    0.070622117    7.090562086    8.623403601
  404 ASN   OD1     4010   -0.046772449    7.126794539    8.617516413
  404 ASN   ND2     4011    0.156254333    7.128031361    8.528800370
  404 ASN   HD21    4012    0.117148239    7.175669283    8.450060568
  404 ASN   HD22    4013    0.253175166    7.103879535    8.533440728
  404 ASN   C       4014    0.147410413    6.938608243    8.980478221
  404 ASN   O       4015    0.245890232    6.870836229    8.951514999
  405 ARG   N       4016    0.093352339    6.952988656    9.101147571
  405 ARG   H       4017    0.022344692    7.020784383    9.120199130
  405 ARG   CA      4018    0.122618262    6.870954204    9.219565299
  405 ARG   CB      4019    0.173817763    6.961031000    9.332152320
  405 ARG   CG      4020    0.309580101    7.027626513    9.308843026
  405 ARG   CD      4021    0.418723870    6.920727749    9.300481064
  405 ARG   NE      4022    0.545786803    6.994572413    9.297597238
  405 ARG   HE      4023    0.543497063    7.044567063    9.211022136
  405 ARG   CZ      4024    0.634010828    6.999547022    9.398320404
  405 ARG   NH1     4025    0.605635623    6.944416123    9.517107879
  405 ARG   HH11    4026    0.681022407    6.938354548    9.582523411
  405 ARG   HH12    4027    0.527604631    6.882715291    9.527269716
  405 ARG   NH2     4028    0.758191440    7.046864157    9.381110354
  405 ARG   HH21    4029    0.814511237    7.047294182    9.463729803
  405 ARG   HH22    4030    0.797846872    7.080089109    9.295539786
  405 ARG   C       4031    0.005550120    6.793082291    9.279935148
  405 ARG   O       4032   -0.106784095    6.842004073    9.269069126
  406 PRO   N       4033    0.022401082    6.668893016    9.324470598
  406 PRO   CA      4034    7.734970164    6.604143397    9.424138227
  406 PRO   CB      4035    7.750406959    6.453978072    9.399249138
  406 PRO   CG      4036    0.068861339    6.431830700    9.303854858
  406 PRO   CD      4037    0.107041448    6.571416546    9.254162337
  406 PRO   C       4038    7.783341053    6.622775413    9.568100929
  406 PRO   O       4039    7.903069517    6.625284972    9.596191259
  407 PHE   N       4040    7.683576866    6.637405469    9.654822045
  407 PHE   H       4041    7.588066154    6.618300628    9.632179370
  407 PHE   CA      4042    7.706555100    6.682551918    9.792817350
  407 PHE   CB      4043    7.596469530    6.760694459    9.864784388
  407 PHE   CG      4044    7.583148266    6.895713427    9.794064386
  407 PHE   CD1     4045    7.458936429    6.941028080    9.751162684
  407 PHE   HD1     4046    7.377246416    6.868922193    9.754227301
  407 PHE   CD2     4047    7.687862641    6.987109222    9.795733263
  407 PHE   HD2     4048    7.774885389    6.952263302    9.851346519
  407 PHE   CE1     4049    7.439077823    7.075355778    9.721453778
  407 PHE   HE1     4050    7.338629001    7.116788407    9.712780615
  407 PHE   CE2     4051    7.670893502    7.120340667    9.759902295
  407 PHE   HE2     4052    7.762617267    7.174106903    9.735838734
  407 PHE   CZ      4053    7.544606116    7.165812750    9.723778719
  407 PHE   HZ      4054    7.527443816    7.267764556    9.689250004
  407 PHE   C       4055    7.754711352    6.569249486    9.883639689
  407 PHE   O       4056    7.679943484    6.488004059    9.937830426
  408 THR   N       4057    0.087968181    6.566025868    9.896364759
  408 THR   H       4058    0.147856442    6.608525888    9.828484042
  408 THR   CA      4059    0.153968432    6.468820452    9.984701548
  408 THR   CB      4060    0.296819174    6.438576697    9.939044633
  408 THR   OG1     4061    0.370081988    6.553214474    9.895003140
  408 THR   HG1     4062    0.453261104    6.517530420    9.852492009
  408 THR   CG2     4063    0.294527405    6.328957006    9.832328878
  408 THR   C       4064    0.169632605    6.517601701   10.128861017
  408 THR   O       4065    0.177644244    6.441544489   10.225200308
  409 ARG   N       4066    0.190309654    6.647543230   10.148259015
  409 ARG   H       4067    0.204458104    6.712529003   10.073582197
  409 ARG   CA      4068    0.201232905    6.713185659   10.279334348
  409 ARG   CB      4069    0.349296141    6.748661448   10.294574968
  409 ARG   CG      4070    0.395559248    6.729728132   10.439167836
  409 ARG   CD      4071    0.543983017    6.762314462   10.456983832
  409 ARG   NE      4072    0.581892169    6.748612044   10.598334257
  409 ARG   HE      4073    0.553409344    6.659576256   10.633847657
  409 ARG   CZ      4074    0.664831695    6.833399602   10.660688290
  409 ARG   NH1     4075    0.683144278    6.827570617   10.793293045
  409 ARG   HH11    4076    0.728652642    6.905282224   10.836745205
  409 ARG   HH12    4077    0.660000948    6.749874811   10.851824078
  409 ARG   NH2     4078    0.748807518    6.913901091   10.594188133
  409 ARG   HH21    4079    0.811026146    6.974838939   10.643322888
  409 ARG   HH22    4080    0.747004752    6.901736189   10.494951631
  409 ARG   C       4081    0.113922796    6.837187653   10.299677211
  409 ARG   O       4082    0.136796413    6.941783372   10.239116493
  410 VAL   N       4083    0.023080154    6.806413572   10.391823026
  410 VAL   H       4084    0.003553177    6.711606245   10.416964436
  410 VAL   CA      4085    7.736402638    6.902281177   10.462968252
  410 VAL   CB      4086    7.593058893    6.901706303   10.409455501
  410 VAL   CG1     4087    7.501117633    6.992651691   10.491237287
  410 VAL   CG2     4088    7.585505817    6.933327263   10.259943302
  410 VAL   C       4089    7.746064784    6.900170392   10.615662461
  410 VAL   O       4090    7.719686349    6.796014731   10.675544046
  411 ARG   N       4091    7.754819442    7.021806073   10.668738243
  411 ARG   H       4092    7.758517487    7.106714614   10.616035815
  411 ARG   CA      4093    7.786385752    7.034696867   10.811738834
  411 ARG   CB      4094    7.915878180    7.112815865   10.834969416
  411 ARG   CG      4095    7.986340389    7.082877133   10.967453555
  411 ARG   CD      4096    0.308123538    7.170911930   10.999834829
  411 ARG   NE      4097    0.395912827    7.118929761   11.105670418
  411 ARG   HE      4098    0.427544101    7.027336152   11.080949263
  411 ARG   CZ      4099    0.429575072    7.161687656   11.228122586
  411 ARG   NH1     4100    0.375667643    7.278379089   11.266002321
  411 ARG   HH11    4101    0.397213611    7.323768657   11.352469002
  411 ARG   HH12    4102    0.318168286    7.338003118   11.209969114
  411 ARG   NH2     4103    0.475550191    7.086881746   11.329352676
  411 ARG   HH21    4104    0.500069618    7.115007987   11.422135274
  411 ARG   HH22    4105    0.504235973    6.991731688   11.318202288
  411 ARG   C       4106    7.674218545    7.116846503   10.875605418
  411 ARG   O       4107    7.626784806    7.211957192   10.813676322
  412 LYSH  N       4108    7.643179301    7.079714517   10.999480031
  412 LYSH  H       4109    7.678811726    6.992255191   11.032358780
  412 LYSH  CA      4110    7.538083891    7.151769953   11.072773094
  412 LYSH  CB      4111    7.447153271    7.060752660   11.155595287
  412 LYSH  CG      4112    7.298206730    7.095621972   11.152213895
  412 LYSH  CD      4113    7.217425239    6.992852137   11.231727974
  412 LYSH  CE      4114    7.073940846    7.045469485   11.238711661
  412 LYSH  NZ      4115    6.970844147    6.964165934   11.304820929
  412 LYSH  HZ1     4116    6.884355216    7.014297547   11.307403701
  412 LYSH  HZ2     4117    7.000634003    6.936090758   11.396058829
  412 LYSH  HZ3     4118    6.955633213    6.879689013   11.253515628
  412 LYSH  C       4119    7.602246382    7.254585560   11.166176219
  412 LYSH  O       4120    7.677904063    7.219659582   11.256647336
  413 CYSH  N       4121    7.593017294    7.377283253   11.115669271
  413 CYSH  H       4122    7.566117396    7.387133736   11.019860658
  413 CYSH  CA      4123    7.645564579    7.491426691   11.191957637
  413 CYSH  CB      4124    7.708455267    7.585612444   11.089074781
  413 CYSH  SG      4125    7.801432562    7.721809297   11.168394361
  413 CYSH  C       4126    7.530244527    7.567106341   11.258174165
  413 CYSH  O       4127    7.424333451    7.579960702   11.196944363
  414 TRP   N       4128    7.554782666    7.645231265    0.037369180
  414 TRP   H       4129    7.634203947    7.675710459    0.089940728
  414 TRP   CA      4130    7.435992938    7.694455334    0.108613595
  414 TRP   CB      4131    7.425490109    7.607540025    0.234094241
  414 TRP   CG      4132    7.394494904    7.458244917    0.221478121
  414 TRP   CD1     4133    7.486608202    7.362644347    0.213294565
  414 TRP   HD1     4134    7.593500027    7.372994083    0.231948416
  414 TRP   CD2     4135    7.265533257    7.407220651    0.212117924
  414 TRP   NE1     4136    7.425929781    7.245128714    0.199300936
  414 TRP   HE1     4137    7.471394185    7.156089308    0.201520917
  414 TRP   CE2     4138    7.295772162    7.272352276    0.197279960
  414 TRP   CE3     4139    7.137105164    7.453567976    0.238213438
  414 TRP   HE3     4140    7.120590018    7.561306037    0.239508708
  414 TRP   CZ2     4141    7.187477082    7.185604469    0.205293367
  414 TRP   HZ2     4142    7.203583831    7.077812860    0.203715449
  414 TRP   CZ3     4143    7.031153067    7.363806209    0.244348262
  414 TRP   HZ3     4144    6.935837368    7.397268102    0.285279756
  414 TRP   CH2     4145    7.057240009    7.228184077    0.228636334
  414 TRP   HH2     4146    6.977831848    7.154059675    0.237628819
  414 TRP   C       4147    7.428899346    7.842832168    0.145321280
  414 TRP   O       4148    7.524527834    7.901518339    0.195720261
  415 TYR   N       4149    7.309055558    7.899742213    0.135788236
  415 TYR   H       4150    7.227655163    7.848306201    0.108801792
  415 TYR   CA      4151    7.287465295    8.044495091    0.149473880
  415 TYR   CB      4152    7.230299918    8.117215075    0.027611858
  415 TYR   CG      4153    7.317711289    8.115068608   -0.097935834
  415 TYR   CD1     4154    7.419235086    8.208165996   11.209061001
  415 TYR   HD1     4155    7.467083689    8.258177804   11.293259123
  415 TYR   CD2     4156    7.269268138    8.040909784   11.120566294
  415 TYR   HD2     4157    7.189086065    7.969493792   11.139326890
  415 TYR   CE1     4158    7.460227268    8.234220407   11.078828636
  415 TYR   HE1     4159    7.543753189    8.302468819   11.063167467
  415 TYR   CE2     4160    7.316438915    8.066045825   10.992254131
  415 TYR   HE2     4161    7.261525135    8.023234423   10.908386558
  415 TYR   CZ      4162    7.409769344    8.166285862   10.968548965
  415 TYR   OH      4163    7.447473167    8.197775775   10.841728703
  415 TYR   HH      4164    7.425618204    8.115163813   10.789790164
  415 TYR   C       4165    7.198524610    8.076206064    0.269865778
  415 TYR   O       4166    7.079731416    8.047055730    0.256932876
  416 ASN   N       4167    7.257343864    8.082312427    0.388999045
  416 ASN   H       4168    7.353710476    8.059353817    0.402709113
  416 ASN   CA      4169    7.169372567    8.113706936    0.502509110
  416 ASN   CB      4170    7.233568768    8.066950447    0.633267132
  416 ASN   CG      4171    7.363872682    8.136543146    0.673084819
  416 ASN   OD1     4172    7.358840633    8.243750593    0.733169551
  416 ASN   ND2     4173    7.477502130    8.077060974    0.637917131
  416 ASN   HD21    4174    7.560825475    8.121925552    0.670212626
  416 ASN   HD22    4175    7.486061924    7.994674953    0.581902775
  416 ASN   C       4176    7.109623149    8.254240267    0.512112151
  416 ASN   O       4177    7.187709644    8.348671724    0.522867972
  417 ASP   N       4178    6.978865440    8.271169656    0.494618151
  417 ASP   H       4179    6.915765626    8.196961713    0.517270860
  417 ASP   CA      4180    6.907747044    8.398934051    0.479540404
  417 ASP   CB      4181    6.828284324    8.385905272    0.349434053
  417 ASP   CG      4182    6.790117000    8.523326937    0.294041856
  417 ASP   OD1     4183    6.688840956    8.578920438    0.341765742
  417 ASP   OD2     4184    6.860570342    8.580754081    0.208243370
  417 ASP   C       4185    6.811494127    8.431048255    0.594072219
  417 ASP   O       4186    6.749050079    8.346685210    0.658222807
  418 THR   N       4187    6.808725026    0.034706473    0.618937203
  418 THR   H       4188    6.877524982    0.095689458    0.579597704
  418 THR   CA      4189    6.712907541    0.104367783    0.705980491
  418 THR   CB      4190    6.786586787    0.181294980    0.815830371
  418 THR   OG1     4191    6.895506561    0.250764485    0.754516596
  418 THR   HG1     4192    6.866757632    0.338868802    0.716937655
  418 THR   CG2     4193    6.829796872    0.085297871    0.926863508
  418 THR   C       4194    6.604992977    0.192006162    0.642066738
  418 THR   O       4195    6.646829584    0.293459417    0.586506947
  419 PRO   N       4196    6.482364386    0.143000858    0.626223503
  419 PRO   CA      4197    6.372847495    0.218894542    0.564118797
  419 PRO   CB      4198    6.244542792    0.139378020    0.589147274
  419 PRO   CG      4199    6.299785804    8.523704740    0.592207720
  419 PRO   CD      4200    6.436508673    8.534464626    0.660040855
  419 PRO   C       4201    6.356079569    0.362518235    0.614143871
  419 PRO   O       4202    6.391048830    0.393078288    0.728039297
  420 ALA   N       4203    6.340663735    0.452048832    0.516994722
  420 ALA   H       4204    6.338324012    0.414660819    0.424270864
  420 ALA   CA      4205    6.335729663    0.598789493    0.524092074
  420 ALA   CB      4206    6.209524245    0.653496708    0.591090085
  420 ALA   C       4207    6.458390766    0.673666315    0.576618763
  420 ALA   O       4208    6.464419806    0.791607091    0.542245062
  421 LEU   N       4209    6.567326249    0.608192872    0.615816639
  421 LEU   H       4210    6.576623713    0.508960173    0.607668925
  421 LEU   CA      4211    6.682517004    0.677215628    0.675584358
  421 LEU   CB      4212    6.664235421    0.654171447    0.825726601
  421 LEU   CG      4213    6.698486849    0.784381454    0.898392326
  421 LEU   CD1     4214    6.611389684    0.779256931    1.024064196
  421 LEU   CD2     4215    6.843939132    0.796179398    0.944330715
  421 LEU   C       4216    6.813179839    0.616310819    0.624297005
  421 LEU   O       4217    6.856313331    0.509876284    0.668343807
  422 ASP   N       4218    6.883186549    0.689558736    0.538157610
  422 ASP   H       4219    6.848984557    0.781994014    0.521296938
  422 ASP   CA      4220    6.996464278    0.637853487    0.460039843
  422 ASP   CB      4221    7.048043883    0.743816832    0.362468263
  422 ASP   CG      4222    6.956834484    0.771829747    0.242882111
  422 ASP   OD1     4223    6.883520290    0.873014426    0.246134487
  422 ASP   OD2     4224    6.960821492    0.699359184    0.141112506
  422 ASP   C       4225    7.118087332    0.580391647    0.532947586
  422 ASP   O       4226    7.199695025    0.519478394    0.463964288
  423 PHE   N       4227    7.141556503    0.620590446    0.657540828
  423 PHE   H       4228    7.060594481    0.679215220    0.660638686
  423 PHE   CA      4229    7.254367403    0.576018880    0.740589537
  423 PHE   CB      4230    7.386216031    0.645362782    0.705653075
  423 PHE   CG      4231    7.508518152    0.587329769    0.776971543
  423 PHE   CD1     4232    7.563907635    0.655268215    0.884841437
  423 PHE   HD1     4233    7.511268258    0.722838686    0.952252661
  423 PHE   CD2     4234    7.571089625    0.475974131    0.722146076
  423 PHE   HD2     4235    7.536250518    0.429324114    0.630002186
  423 PHE   CE1     4236    7.685065755    0.613022216    0.938282352
  423 PHE   HE1     4237    7.719836559    0.653049533    1.033506992
  423 PHE   CE2     4238    7.693431973    0.437031572    0.775382141
  423 PHE   HE2     4239    7.749825408    0.356312752    0.728636042
  423 PHE   CZ      4240    7.752111429    0.505490051    0.881162989
  423 PHE   HZ      4241    7.839832003    0.461748563    0.928827087
  423 PHE   C       4242    7.220921896    0.611970430    0.885511462
  423 PHE   O       4243    7.165620632    0.718812216    0.911152954
  424 VAL   N       4244    7.246943574    0.516068320    0.973921755
  424 VAL   H       4245    7.309843909    0.438466532    0.969082132
  424 VAL   CA      4246    7.221534057    0.524364916    1.118480459
  424 VAL   CB      4247    7.108819541    0.428733906    1.157983915
  424 VAL   CG1     4248    7.062677009    0.446929143    1.302732936
  424 VAL   CG2     4249    6.983479742    0.434498401    1.070423714
  424 VAL   C       4250    7.341707877    0.505327646    1.211258673
  424 VAL   O       4251    7.405189791    0.400020004    1.214507035
  425 VAL   N       4252    7.352487348    0.589764681    1.313456601
  425 VAL   H       4253    7.295277723    0.671717605    1.316952658
  425 VAL   CA      4254    7.441353384    0.581756706    1.430283764
  425 VAL   CB      4255    7.588132646    0.622262605    1.415166203
  425 VAL   CG1     4256    7.660486371    0.498091938    1.362644142
  425 VAL   CG2     4257    7.611636031    0.736179449    1.315754470
  425 VAL   C       4258    7.375355662    0.650240867    1.550140712
  425 VAL   O       4259    7.399603664    0.768506611    1.573708603
  426 ASP   N       4260    7.302333060    0.570254997    1.627342558
  426 ASP   H       4261    7.299184763    0.471124586    1.614510767
  426 ASP   CA      4262    7.204649264    0.615801147    1.727304191
  426 ASP   CB      4263    7.067347912    0.662644473    1.678670955
  426 ASP   CG      4264    7.000647470    0.773057882    1.760958491
  426 ASP   OD1     4265    6.881431932    0.795176411    1.730547268
  426 ASP   OD2     4266    7.046338021    0.807541864    1.872080767
  426 ASP   C       4267    7.198491485    0.518255060    1.845018638
  426 ASP   O       4268    7.249196826    0.406932258    1.832054796
  427 TYR   N       4269    7.130706483    0.556754665    1.952787706
  427 TYR   H       4270    7.087449412    0.646825631    1.948587973
  427 TYR   CA      4271    7.092877558    0.480992779    2.072961578
  427 TYR   CB      4272    7.083063961    0.575575727    2.192825465
  427 TYR   CG      4273    7.220417067    0.633282971    2.227675481
  427 TYR   CD1     4274    7.305405348    0.585002511    2.326494863
  427 TYR   HD1     4275    7.302222817    0.476297594    2.333847480
  427 TYR   CD2     4276    7.254457053    0.759123331    2.179476747
  427 TYR   HD2     4277    7.188272697    0.802597273    2.104572171
  427 TYR   CE1     4278    7.416410474    0.650070867    2.379063582
  427 TYR   HE1     4279    7.493242497    0.590516085    2.428347494
  427 TYR   CE2     4280    7.370975620    0.824371574    2.218000380
  427 TYR   HE2     4281    7.412576080    0.902663446    2.154591136
  427 TYR   CZ      4282    7.450248414    0.770632821    2.318725167
  427 TYR   OH      4283    7.535856462    0.855427629    2.381777569
  427 TYR   HH      4284    7.535274113    0.934613513    2.320721471
  427 TYR   C       4285    6.961165690    0.403473983    2.065770093
  427 TYR   O       4286    6.875007737    0.438162592    1.985113951
  428 HISB  N       4287    6.943524944    0.306313813    2.154878444
  428 HISB  H       4288    7.020900277    0.276266745    2.210647500
  428 HISB  CA      4289    6.817142776    0.231677969    2.163169385
  428 HISB  CB      4290    6.835057043    0.114336804    2.259713067
  428 HISB  CG      4291    6.712944958    0.022932284    2.271854491
  428 HISB  ND1     4292    6.590237455    0.051931201    2.314172949
  428 HISB  CD2     4293    6.707268183   -0.102914371    2.229193722
  428 HISB  HD2     4294    6.788145568   -0.152138208    2.175175258
  428 HISB  CE1     4295    6.511484664   -0.053882993    2.297116814
  428 HISB  HE1     4296    6.404218608   -0.060650531    2.315308409
  428 HISB  NE2     4297    6.585984349   -0.153440420    2.249889451
  428 HISB  HE2     4298    6.554692583   -0.240403890    2.211703879
  428 HISB  C       4299    6.697369175    0.319259090    2.200524935
  428 HISB  O       4300    6.701174102    0.357816318    2.317268743
  429 PRO   N       4301    6.583965254    0.316545692    2.131074467
  429 PRO   CA      4302    6.465432250    0.400277757    2.154502388
  429 PRO   CB      4303    6.363301195    0.341436534    2.056933969
  429 PRO   CG      4304    6.417221449    0.203486565    2.018576347
  429 PRO   CD      4305    6.569632285    0.214276634    2.026458454
  429 PRO   C       4306    6.412576339    0.399346484    2.298092791
  429 PRO   O       4307    6.391337807    0.508901153    2.349833866
  430 SER   N       4308    6.408843830    0.281245363    2.359152640
  430 SER   H       4309    6.458522199    0.203073748    2.321430544
  430 SER   CA      4310    6.343774804    0.267656264    2.490264278
  430 SER   CB      4311    6.261778051    0.139795926    2.508684255
  430 SER   OG      4312    6.174188457    0.113141768    2.398832119
  430 SER   HG      4313    6.104342702    0.183944079    2.409265689
  430 SER   C       4314    6.446428821    0.270170432    2.603705197
  430 SER   O       4315    6.421736590    0.318485914    2.714096154
  431 TYR   N       4316    6.567178815    0.220015048    2.579357741
  431 TYR   H       4317    6.596146777    0.187093140    2.489480113
  431 TYR   CA      4318    6.672154398    0.217412396    2.682247869
  431 TYR   CB      4319    6.752171097    0.087201331    2.675000483
  431 TYR   CG      4320    6.666111489   -0.039222243    2.679564056
  431 TYR   CD1     4321    6.676510966    8.388407721    2.582902372
  431 TYR   HD1     4322    6.739096256    8.408249434    2.495899353
  431 TYR   CD2     4323    6.579146864    8.462618722    2.785049431
  431 TYR   HD2     4324    6.567478276    8.537112719    2.863753976
  431 TYR   CE1     4325    6.598679406    8.273279566    2.585389828
  431 TYR   HE1     4326    6.611267754    8.206796410    2.499935335
  431 TYR   CE2     4327    6.498857000    8.349375908    2.792031428
  431 TYR   HE2     4328    6.438370635    8.328771467    2.880336589
  431 TYR   CZ      4329    6.507627735    8.256444878    2.689043663
  431 TYR   OH      4330    6.440543653    8.138164667    2.691374804
  431 TYR   HH      4331    6.476978523    8.086778539    2.613715954
  431 TYR   C       4332    6.769866690    0.335022080    2.687875007
  431 TYR   O       4333    6.806916120    0.376033774    2.797764015
  432 GLY   N       4334    6.805475896    0.392947867    2.573570559
  432 GLY   H       4335    6.780688818    0.358453173    2.483035491
  432 GLY   CA      4336    6.886157688    0.515798089    2.570642287
  432 GLY   C       4337    7.034885982    0.492305392    2.597768770
  432 GLY   O       4338    7.103021298    0.396176148    2.562443277
  433 LYSH  N       4339    7.073535853    0.580176096    2.689840267
  433 LYSH  H       4340    7.004523714    0.633968576    2.738261264
  433 LYSH  CA      4341    7.213968923    0.611830859    2.719654758
  433 LYSH  CB      4342    7.231432142    0.691076615    2.849366047
  433 LYSH  CG      4343    7.167594392    0.829858238    2.840535791
  433 LYSH  CD      4344    7.208908175    0.921254203    2.956078473
  433 LYSH  CE      4345    7.180468557    1.071115248    2.944172573
  433 LYSH  NZ      4346    7.048858462    1.111961088    2.892979337
  433 LYSH  HZ1     4347    6.977161638    1.062002276    2.941596605
  433 LYSH  HZ2     4348    7.041719285    1.102128143    2.793710567
  433 LYSH  HZ3     4349    7.036123867    1.208572475    2.915444956
  433 LYSH  C       4350    7.325452299    0.507079456    2.722853277
  433 LYSH  O       4351    7.431691080    0.528136150    2.664543872
  434 THR   N       4352    7.300827367    0.389002773    2.778892843
  434 THR   H       4353    7.208442126    0.368068894    2.810946629
  434 THR   CA      4354    7.384193820    0.267926162    2.777948688
  434 THR   CB      4355    7.360677772    0.179970767    2.900921024
  434 THR   OG1     4356    7.231476514    0.122492154    2.922185018
  434 THR   HG1     4357    7.169128707    0.197460280    2.944351433
  434 THR   CG2     4358    7.383181432    0.264671906    3.026337132
  434 THR   C       4359    7.385252416    0.163920931    2.665720929
  434 THR   O       4360    7.487687642    0.099420796    2.643880998
  435 LEU   N       4361    7.294992422    0.180663615    2.569476121
  435 LEU   H       4362    7.243115150    0.266085179    2.565803337
  435 LEU   CA      4363    7.276630729    0.092166501    2.453545046
  435 LEU   CB      4364    7.152772165    0.006501071    2.480597553
  435 LEU   CG      4365    7.131965919    8.424210486    2.375537632
  435 LEU   CD1     4366    7.248124134    8.328279424    2.348828101
  435 LEU   CD2     4367    7.014486812    8.338308289    2.422728281
  435 LEU   C       4368    7.284031586    0.170224478    2.322147928
  435 LEU   O       4369    7.188073897    0.239821268    2.289299939
  436 PHE   N       4370    7.390362742    0.148389218    2.245298539
  436 PHE   H       4371    7.453781297    0.076122120    2.272802512
  436 PHE   CA      4372    7.419484209    0.222727653    2.121853296
  436 PHE   CB      4373    7.563491456    0.274166955    2.127053169
  436 PHE   CG      4374    7.594228836    0.391070881    2.033245131
  436 PHE   CD1     4375    7.626408747    0.368751253    1.899867859
  436 PHE   HD1     4376    7.655231284    0.268573244    1.868015433
  436 PHE   CD2     4377    7.565526822    0.523066248    2.066022179
  436 PHE   HD2     4378    7.576983416    0.556055516    2.169283706
  436 PHE   CE1     4379    7.623321350    0.466317602    1.800903427
  436 PHE   HE1     4380    7.647350640    0.442354108    1.697318634
  436 PHE   CE2     4381    7.559307870    0.624532335    1.971205715
  436 PHE   HE2     4382    7.515907360    0.719094309    2.003728121
  436 PHE   CZ      4383    7.589911876    0.595848453    1.838685744
  436 PHE   HZ      4384    7.580242094    0.672804354    1.762096934
  436 PHE   C       4385    7.403804639    0.122211599    2.007558239
  436 PHE   O       4386    7.444718336    0.006741966    2.018666027
  437 VAL   N       4387    7.345952277    0.169512157    1.897531926
  437 VAL   H       4388    7.312407454    0.263726536    1.897323269
  437 VAL   CA      4389    7.334504120    0.092554838    1.772810578
  437 VAL   CB      4390    7.192225935    0.039647239    1.753613354
  437 VAL   CG1     4391    7.082423056    0.133964010    1.704008322
  437 VAL   CG2     4392    7.195823294   -0.073791702    1.651005412
  437 VAL   C       4393    7.387004312    0.169834315    1.651643538
  437 VAL   O       4394    7.342169270    0.279621397    1.618955584
  438 ALA   N       4395    7.480964189    0.107650341    1.580961471
  438 ALA   H       4396    7.527133917    0.029455798    1.622861515
  438 ALA   CA      4397    7.535079633    0.142330299    1.448753280
  438 ALA   CB      4398    7.687526529    0.136188411    1.460398475
  438 ALA   C       4399    7.481781176    0.041837897    1.346419243
  438 ALA   O       4400    7.497304956   -0.078052243    1.369122033
  439 THR   N       4401    7.416731460    0.095917603    1.243789609
  439 THR   H       4402    7.414134527    0.194294127    1.226013688
  439 THR   CA      4403    7.340978005    0.012812869    1.149099717
  439 THR   CB      4404    7.213361092    8.487302296    1.215158342
  439 THR   OG1     4405    7.159687814    8.376649709    1.142165112
  439 THR   HG1     4406    7.109852286    8.318622561    1.206579580
  439 THR   CG2     4407    7.100144479    0.059710979    1.241885256
  439 THR   C       4408    7.317920686    0.079939895    1.013555793
  439 THR   O       4409    7.354513033    0.195425940    0.992209988
  440 GLY   N       4410    7.248754382    0.004849762    0.928305790
  440 GLY   H       4411    7.211263968   -0.071059412    0.981537587
  440 GLY   CA      4412    7.212581777    0.052895447    0.794167277
  440 GLY   C       4413    7.322188963    0.076736765    0.690097019
  440 GLY   O       4414    7.345372851    0.191512048    0.652412032
  441 GLY   N       4415    7.398125518    8.497749597    0.663705839
  441 GLY   H       4416    7.389836235    8.412909824    0.715988308
  441 GLY   CA      4417    7.513339870    8.501770916    0.572493074
  441 GLY   C       4418    7.481295330    0.000865120    0.425165389
  441 GLY   O       4419    7.558213826    0.068136598    0.356694255
  442 CYSH  N       4420    7.360509673    8.491298210    0.383157791
  442 CYSH  H       4421    7.298598946    8.451021705    0.450578635
  442 CYSH  CA      4422    7.307879452    8.494574965    0.245939972
  442 CYSH  CB      4423    7.196038037    0.070794308    0.230099915
  442 CYSH  SG      4424    7.099077041    0.051244632    0.076119490
  442 CYSH  HG      4425    6.978350229    0.053935196    0.131857457
  442 CYSH  C       4426    7.408680100    8.482842104    0.131439024
  442 CYSH  O       4427    7.507566507    8.412390526    0.151044551
  443 ASP   N       4428    7.401903986    0.043456283    0.031583849
  443 ASP   H       4429    7.316070243    0.075393680   -0.008561801
  443 ASP   CA      4430    7.524380811    0.077247130   11.283250431
  443 ASP   CB      4431    7.490749045    0.060653385   11.134920633
  443 ASP   CG      4432    7.379636342    0.148708290   11.077425925
  443 ASP   OD1     4433    7.273601606    0.177347586   11.137094156
  443 ASP   OD2     4434    7.401631723    0.205733953   10.968388265
  443 ASP   C       4435    7.578616319    0.216246638   11.317134460
  443 ASP   O       4436    7.652478625    0.273286511   11.237011134
  444 HISB  N       4437    7.578591228    0.239573023    0.122465360
  444 HISB  H       4438    7.552473124    0.162947878    0.181187139
  444 HISB  CA      4439    7.613758259    0.368277066    0.184204530
  444 HISB  CB      4440    7.501240302    0.432650719    0.265484907
  444 HISB  CG      4441    7.402487100    0.503769899    0.172755375
  444 HISB  ND1     4442    7.435320547    0.588117975    0.075323862
  444 HISB  CD2     4443    7.270731733    0.494780330    0.188496291
  444 HISB  HD2     4444    7.217089805    0.413682338    0.237743779
  444 HISB  CE1     4445    7.318746063    0.641665470    0.040202804
  444 HISB  HE1     4446    7.301300268    0.718191886   -0.035429866
  444 HISB  NE2     4447    7.219106975    0.590486407    0.111911862
  444 HISB  HE2     4448    7.122852388    0.617091126    0.106696498
  444 HISB  C       4449    7.737907981    0.362895230    0.273476239
  444 HISB  O       4450    7.812973111    0.460307000    0.275736248
  445 ALA   N       4451    7.757356263    0.261562015    0.357401774
  445 ALA   H       4452    7.682276421    0.196077132    0.366116636
  445 ALA   CA      4453    0.069919769    0.243336630    0.451273709
  445 ALA   CB      4454    0.088708713    0.098794010    0.497829356
  445 ALA   C       4455    0.203014323    0.314623508    0.426516457
  445 ALA   O       4456    0.218348819    0.425397564    0.477758183
  446 PHE   N       4457    0.275936069    0.280818607    0.320545917
  446 PHE   H       4458    0.234202517    0.216631118    0.256207998
  446 PHE   CA      4459    0.412478533    0.324647081    0.288221960
  446 PHE   CB      4460    0.466227658    0.231462151    0.179434466
  446 PHE   CG      4461    0.513140883    0.101828020    0.245777683
  446 PHE   CD1     4462    0.647905738    0.089528898    0.277548038
  446 PHE   HD1     4463    0.717623397    0.171862543    0.262020178
  446 PHE   CD2     4464    0.429201901    8.518946276    0.260230021
  446 PHE   HD2     4465    0.338289130    8.520619492    0.200121693
  446 PHE   CE1     4466    0.701409144    8.500690580    0.332752457
  446 PHE   HE1     4467    0.807241920    8.481460282    0.315071303
  446 PHE   CE2     4468    0.479187022    8.405733580    0.323518431
  446 PHE   HE2     4469    0.414363979    8.319617597    0.339759866
  446 PHE   CZ      4470    0.612570253    8.397827276    0.361867736
  446 PHE   HZ      4471    0.652682654    8.318324326    0.424734189
  446 PHE   C       4472    0.429157886    0.470042354    0.243602295
  446 PHE   O       4473    0.535275474    0.530572909    0.229389572
  447 LYSH  N       4474    0.311772380    0.530062190    0.226171908
  447 LYSH  H       4475    0.225370136    0.481667093    0.240047442
  447 LYSH  CA      4476    0.303063566    0.672302701    0.190114592
  447 LYSH  CB      4477    0.163677771    0.701214119    0.134057466
  447 LYSH  CG      4478    0.145978853    0.632203869   11.324274972
  447 LYSH  CD      4479   -0.002815804    0.627573346   11.288907920
  447 LYSH  CE      4480    7.773154360    0.568618069   11.149629473
  447 LYSH  NZ      4481    7.637379105    0.588836796   11.097014875
  447 LYSH  HZ1     4482    7.572200330    0.532623262   11.147925067
  447 LYSH  HZ2     4483    7.630571641    0.569333386   10.999171992
  447 LYSH  HZ3     4484    7.613233609    0.684778049   11.111603220
  447 LYSH  C       4485    0.326949119    0.761938599    0.311793629
  447 LYSH  O       4486    0.414481805    0.848362317    0.310946293
  448 PHE   N       4487    0.272029819    0.714996530    0.423459361
  448 PHE   H       4488    0.199977148    0.646023631    0.416264961
  448 PHE   CA      4489    0.271399898    0.773440543    0.558353274
  448 PHE   CB      4490    0.124574642    0.780710019    0.600778017
  448 PHE   CG      4491    0.046981187    0.856068033    0.492549216
  448 PHE   CD1     4492    0.064858366    0.993084646    0.477411330
  448 PHE   HD1     4493    0.124980035    1.051286418    0.547268986
  448 PHE   CD2     4494    7.753655648    0.789121595    0.413190461
  448 PHE   HD2     4495    7.734312759    0.682459605    0.424643599
  448 PHE   CE1     4496    7.787846887    1.063015689    0.384464040
  448 PHE   HE1     4497    7.787048989    1.171964577    0.387341164
  448 PHE   CE2     4498    7.678475305    0.857633189    0.318445380
  448 PHE   HE2     4499    7.615055546    0.805332477    0.246859454
  448 PHE   CZ      4500    7.694272289    0.995270886    0.307163661
  448 PHE   HZ      4501    7.644230506    1.051062264    0.228022298
  448 PHE   C       4502    0.366045778    0.704582960    0.656905633
  448 PHE   O       4503    0.403795709    0.765523102    0.756863925
  449 LEU   N       4504    0.405180931    0.580428311    0.629616045
  449 LEU   H       4505    0.365037999    0.532477247    0.551570208
  449 LEU   CA      4506    0.492896032    0.499099414    0.715084554
  449 LEU   CB      4507    0.536439260    0.369274694    0.646825457
  449 LEU   CG      4508    0.559738700    0.257374248    0.748542233
  449 LEU   CD1     4509    0.423881516    0.202598460    0.792716112
  449 LEU   CD2     4510    0.626513482    0.137727363    0.680493524
  449 LEU   C       4511    0.604389635    0.564188272    0.797191268
  449 LEU   O       4512    0.611357166    0.533106229    0.916005307
  450 PRO   N       4513    0.694733245    0.644794623    0.742139393
  450 PRO   CA      4514    0.803230369    0.705888356    0.820298622
  450 PRO   CB      4515    0.891617495    0.775850062    0.716828941
  450 PRO   CG      4516    0.799110644    0.807145029    0.599053626
  450 PRO   CD      4517    0.709693059    0.682992477    0.600972764
  450 PRO   C       4518    0.767946274    0.807237473    0.929365384
  450 PRO   O       4519    0.843877134    0.822787187    1.024880775
  451 ILE   N       4520    0.650811887    0.869851299    0.922321178
  451 ILE   H       4521    0.581283948    0.846879135    0.854217567
  451 ILE   CA      4522    0.615028629    0.979476655    1.013498428
  451 ILE   CB      4523    0.574328253    1.108755283    0.942509583
  451 ILE   CG1     4524    0.463367339    1.075245601    0.842622939
  451 ILE   CG2     4525    0.688923884    1.192843730    0.885860375
  451 ILE   CD      4526    0.409627410    1.193162235    0.761272054
  451 ILE   C       4527    0.515607283    0.944232078    1.124341372
  451 ILE   O       4528    0.499931295    1.025252422    1.215558551
  452 ILE   N       4529    0.454811858    0.826401005    1.113852772
  452 ILE   H       4530    0.486086800    0.753889038    1.052487079
  452 ILE   CA      4531    0.342846573    0.789569118    1.201709054
  452 ILE   CB      4532    0.269087089    0.665315260    1.151415759
  452 ILE   CG1     4533    0.338824142    0.529128796    1.153264867
  452 ILE   CG2     4534    0.216791772    0.696970784    1.011155686
  452 ILE   CD      4535    0.236258123    0.418902376    1.180482241
  452 ILE   C       4536    0.371878596    0.780387333    1.351660988
  452 ILE   O       4537    0.306493358    0.852431000    1.426923340
  453 GLY   N       4538    0.488445953    0.725198901    1.384145023
  453 GLY   H       4539    0.549738170    0.684098804    1.316656623
  453 GLY   CA      4540    0.548427051    0.722503208    1.518331715
  453 GLY   C       4541    0.597315735    0.853892006    1.579603743
  453 GLY   O       4542    0.538634650    0.900444961    1.677173472
  454 GLU   N       4543    0.658061228    0.942196375    1.500839174
  454 GLU   H       4544    0.681863000    0.917573748    1.406886218
  454 GLU   CA      4545    0.709857176    1.072388941    1.545321890
  454 GLU   CB      4546    0.785724483    1.128115353    1.424700726
  454 GLU   CG      4547    0.873879269    1.250307498    1.451279827
  454 GLU   CD      4548    0.969853831    1.275311834    1.334778516
  454 GLU   OE1     4549    0.943662947    1.354939689    1.242066953
  454 GLU   OE2     4550    1.078008678    1.212944120    1.340824515
  454 GLU   C       4551    0.592258132    1.162319771    1.584002999
  454 GLU   O       4552    0.610937844    1.236420289    1.680394179
  455 LYSH  N       4553    0.480067900    1.153839062    1.513068015
  455 LYSH  H       4554    0.468831351    1.083983582    1.442386444
  455 LYSH  CA      4555    0.353332795    1.222710527    1.541420090
  455 LYSH  CB      4556    0.266136998    1.235115832    1.416295940
  455 LYSH  CG      4557    0.348501356    1.289964516    1.299600233
  455 LYSH  CD      4558    0.376129360    1.439880407    1.312724099
  455 LYSH  CE      4559    0.470892787    1.490947315    1.203999865
  455 LYSH  NZ      4560    0.502554636    1.634485315    1.206445377
  455 LYSH  HZ1     4561    0.575259500    1.655337660    1.141027511
  455 LYSH  HZ2     4562    0.530305623    1.667525035    1.296658121
  455 LYSH  HZ3     4563    0.421030330    1.686213427    1.180408005
  455 LYSH  C       4564    0.278364756    1.155345935    1.656551128
  455 LYSH  O       4565    0.215817621    1.225921918    1.735526559
  456 THR   N       4566    0.255955651    1.024258566    1.658527197
  456 THR   H       4567    0.277560397    0.972462572    1.575750891
  456 THR   CA      4568    0.182849672    0.955091727    1.765678402
  456 THR   CB      4569    0.160862719    0.806061452    1.738930532
  456 THR   OG1     4570    0.285988077    0.739376060    1.720306597
  456 THR   HG1     4571    0.264492602    0.641954698    1.727132798
  456 THR   CG2     4572    0.060021777    0.776615598    1.627681118
  456 THR   C       4573    0.240688430    0.965831585    1.906932767
  456 THR   O       4574    0.171005562    1.009808927    1.998259913
  457 LEU   N       4575    0.373188329    0.956454970    1.913724545
  457 LEU   H       4576    0.423194737    0.937497252    1.829216318
  457 LEU   CA      4577    0.450325389    0.974822805    2.037514662
  457 LEU   CB      4578    0.593169795    0.926137773    2.012332507
  457 LEU   CG      4579    0.606875625    0.773840652    2.006827882
  457 LEU   CD1     4580    0.746406529    0.726412448    1.965711021
  457 LEU   CD2     4581    0.561464731    0.699469042    2.132606501
  457 LEU   C       4582    0.454392018    1.120060243    2.085496556
  457 LEU   O       4583    0.421775911    1.150455353    2.200135807
  458 ALA   N       4584    0.460070603    1.214139225    1.991656657
  458 ALA   H       4585    0.505703875    1.187698820    1.906695106
  458 ALA   CA      4586    0.429156993    1.356180747    2.013561638
  458 ALA   CB      4587    0.439577700    1.442627272    1.887768421
  458 ALA   C       4588    0.292417992    1.386773325    2.075013712
  458 ALA   O       4589    0.287147029    1.436984480    2.187169552
  459 LEU   N       4590    0.191255410    1.327712910    2.012021104
  459 LEU   H       4591    0.208754707    1.280937121    1.925385339
  459 LEU   CA      4592    0.055237900    1.329457099    2.067745637
  459 LEU   CB      4593   -0.037706959    1.261647106    1.966881229
  459 LEU   CG      4594    7.718309368    1.353876372    1.852646684
  459 LEU   CD1     4595    7.645101558    1.270004954    1.747684720
  459 LEU   CD2     4596    7.638636447    1.475113120    1.901264962
  459 LEU   C       4597    0.037677715    1.274011023    2.209263999
  459 LEU   O       4598   -0.017410223    1.346389636    2.292079860
  460 ILE   N       4599    0.092763822    1.156262489    2.237384833
  460 ILE   H       4600    0.143667545    1.097850692    2.174153176
  460 ILE   CA      4601    0.087986331    1.091324385    2.369190227
  460 ILE   CB      4602    0.150620275    0.952367252    2.382486875
  460 ILE   CG1     4603    0.085940337    0.862381631    2.276987401
  460 ILE   CG2     4604    0.143461299    0.888087638    2.521149158
  460 ILE   CD      4605    0.112903879    0.711779644    2.278696783
  460 ILE   C       4606    0.129419426    1.182476933    2.484896279
  460 ILE   O       4607    0.050914543    1.230214888    2.566678206
  461 LEU   N       4608    0.251563929    1.232745415    2.469229615
  461 LEU   H       4609    0.306164847    1.199314049    2.392411394
  461 LEU   CA      4610    0.313191831    1.335612476    2.554255209
  461 LEU   CB      4611    0.452393428    1.362557811    2.496739291
  461 LEU   CG      4612    0.563113550    1.271812667    2.550742267
  461 LEU   CD1     4613    0.687745706    1.274703558    2.462042694
  461 LEU   CD2     4614    0.605465570    1.313767034    2.691656716
  461 LEU   C       4615    0.230889386    1.464180533    2.564701410
  461 LEU   O       4616    0.218550000    1.503503224    2.680595627
  462 ARG   N       4617    0.192546097    1.529366945    2.455289904
  462 ARG   H       4618    0.233359657    1.498667915    2.369314453
  462 ARG   CA      4619    0.099606979    1.643214487    2.451929498
  462 ARG   CB      4620    0.095504658    1.705511625    2.312249894
  462 ARG   CG      4621    0.223873476    1.786998885    2.295245447
  462 ARG   CD      4622    0.226214542    1.842425280    2.152667720
  462 ARG   NE      4623    0.146525838    1.965934157    2.153813018
  462 ARG   HE      4624    0.047997014    1.951253067    2.162559020
  462 ARG   CZ      4625    0.195792703    2.090098619    2.164219968
  462 ARG   NH1     4626    0.328136056    2.109667911    2.171761342
  462 ARG   HH11    4627    0.362884283    2.202936808    2.162160655
  462 ARG   HH12    4628    0.396031071    2.036261248    2.171937539
  462 ARG   NH2     4629    0.108038637    2.186717696    2.194549783
  462 ARG   HH21    4630    0.142125576    2.280411452    2.202209600
  462 ARG   HH22    4631    0.009725988    2.173151585    2.182314283
  462 ARG   C       4632    7.759681558    1.609502095    2.506207634
  462 ARG   O       4633    7.714481504    1.689829596    2.587670733
  463 ASN   N       4634    7.702659421    1.491639721    2.482785447
  463 ASN   H       4635    7.733028342    1.429321983    2.410701059
  463 ASN   CA      4636    7.582662288    1.451402494    2.557543876
  463 ASN   CB      4637    7.530972099    1.324773885    2.488971170
  463 ASN   CG      4638    7.381726556    1.292237892    2.497620458
  463 ASN   OD1     4639    7.328602366    1.210517575    2.572624960
  463 ASN   ND2     4640    7.313175671    1.342605421    2.395385777
  463 ASN   HD21    4641    7.213771310    1.331852933    2.393979249
  463 ASN   HD22    4642    7.356470603    1.390612034    2.319098967
  463 ASN   C       4643    7.600162368    1.421317905    2.706523687
  463 ASN   O       4644    7.506720146    1.404779146    2.784774601
  464 ARG   N       4645    7.720142841    1.378440770    2.744641771
  464 ARG   H       4646    7.789333554    1.338216136    2.684686960
  464 ARG   CA      4647    7.741908284    1.373119283    2.889910486
  464 ARG   CB      4648    7.862026896    1.285224692    2.925314388
  464 ARG   CG      4649    7.821211210    1.140028400    2.899640872
  464 ARG   CD      4650    7.696000227    1.106093694    2.980737866
  464 ARG   NE      4651    7.648763337    0.975627093    2.932222391
  464 ARG   HE      4652    7.592951696    0.981790111    2.849475586
  464 ARG   CZ      4653    7.640748524    0.864806114    3.007114413
  464 ARG   NH1     4654    7.671659454    0.854409187    3.137084937
  464 ARG   HH11    4655    7.670731431    0.761969408    3.175205582
  464 ARG   HH12    4656    7.689796354    0.929465977    3.200618721
  464 ARG   NH2     4657    7.631816130    0.752290311    2.934909697
  464 ARG   HH21    4658    7.611525878    0.664955215    2.979173585
  464 ARG   HH22    4659    7.627925313    0.757089903    2.835107802
  464 ARG   C       4660    7.764697182    1.506185942    2.961890434
  464 ARG   O       4661    7.678399066    1.550848285    3.037301571
  465 GLY   N       4662    0.053607865    1.588596831    2.905722404
  465 GLY   H       4663    0.078246020    1.583342057    2.808939085
  465 GLY   CA      4664    0.098433117    1.711933910    2.971962144
  465 GLY   C       4665    0.172195659    1.692844135    3.104640551
  465 GLY   O       4666    0.149939750    1.604273073    3.187052446
  466 ASP   N       4667    0.275804443    1.774467312    3.121761807
  466 ASP   H       4668    0.289717911    1.844411563    3.051655425
  466 ASP   CA      4669    0.369565751    1.776504388    3.234957439
  466 ASP   CB      4670    0.481362080    1.672736776    3.223009363
  466 ASP   CG      4671    0.535649244    1.632394359    3.360232834
  466 ASP   OD1     4672    0.636556933    1.689605809    3.406799355
  466 ASP   OD2     4673    0.499301634    1.526265853    3.415373729
  466 ASP   C       4674    0.439587542    1.911503891    3.251631399
  466 ASP   O       4675    0.481023800    1.985819104    3.162812361
  467 SER   N       4676    0.485888190    1.936188522    3.373843274
  467 SER   H       4677    0.471284714    1.868762484    3.446234026
  467 SER   CA      4678    0.565694214    2.047998956    3.426209917
  467 SER   CB      4679    0.539035226    2.059410228    3.576445098
  467 SER   OG      4680    0.516816636    1.934514629    3.642452314
  467 SER   HG      4681    0.500416889    1.953023896    3.739346156
  467 SER   C       4682    0.716922075    2.062217027    3.407771407
  467 SER   O       4683    0.758271836    2.177868383    3.400965302
  468 ALA   N       4684    0.782019532    1.946232677    3.407834936
  468 ALA   H       4685    0.745396506    1.860047219    3.442917365
  468 ALA   CA      4686    0.927881585    1.948483734    3.389696790
  468 ALA   CB      4687    0.994632072    1.869026661    3.502124653
  468 ALA   C       4688    0.968051929    1.889816508    3.254222085
  468 ALA   O       4689    1.073113469    1.912437481    3.194372682
  469 VAL   N       4690    0.886871759    1.796267675    3.205775868
  469 VAL   H       4691    0.797963886    1.790671328    3.251210329
  469 VAL   CA      4692    0.888451506    1.735685721    3.071857834
  469 VAL   CB      4693    0.802777521    1.610216505    3.053818873
  469 VAL   CG1     4694    0.787853811    1.562142706    2.909332605
  469 VAL   CG2     4695    0.850472383    1.497919580    3.146135990
  469 VAL   C       4696    0.863267156    1.839688279    2.962504702
  469 VAL   O       4697    0.754002933    1.892524247    2.942599699
  470 SER   N       4698    0.969625327    1.857495023    2.884665965
  470 SER   H       4699    1.023019615    1.778337235    2.914378664
  470 SER   CA      4700    0.958972357    1.957972966    2.777902607
  470 SER   CB      4701    1.099295297    2.017219998    2.763475136
  470 SER   OG      4702    1.084903697    2.138957735    2.689855862
  470 SER   HG      4703    1.159526743    2.192282668    2.729703239
  470 SER   C       4704    0.914607950    1.893315183    2.646525139
  470 SER   O       4705    0.983052794    1.807788738    2.590570853
  471 LEU   N       4706    0.793525620    1.932184696    2.607559945
  471 LEU   H       4707    0.758628330    2.006456995    2.664718993
  471 LEU   CA      4708    0.723485531    1.888110819    2.486065992
  471 LEU   CB      4709    0.586504389    1.956195699    2.489432935
  471 LEU   CG      4710    0.496075201    1.915095783    2.605814665
  471 LEU   CD1     4711    0.360329387    1.984042014    2.590702324
  471 LEU   CD2     4712    0.470476873    1.765880052    2.627965585
  471 LEU   C       4713    0.786295580    1.910675495    2.348373603
  471 LEU   O       4714    0.834100736    2.018323965    2.312922701
  472 PRO   N       4715    0.768344449    1.809673020    2.263708282
  472 PRO   CA      4716    0.777882676    1.833474010    2.118956322
  472 PRO   CB      4717    0.794737577    1.691134283    2.065438002
  472 PRO   CG      4718    0.707598933    1.610820777    2.162196316
  472 PRO   CD      4719    0.742892865    1.669288393    2.299109921
  472 PRO   C       4720    0.651797985    1.900106541    2.063497012
  472 PRO   O       4721    0.546293340    1.913235833    2.125364302
  473 ALA   N       4722    0.680783253    1.956196038    1.946428843
  473 ALA   H       4723    0.775766510    1.962767666    1.915851894
  473 ALA   CA      4724    0.584520039    2.035039602    1.868134151
  473 ALA   CB      4725    0.603167324    2.184182769    1.896745572
  473 ALA   C       4726    0.580010317    1.999877088    1.719294358
  473 ALA   O       4727    0.625253113    1.892129139    1.680922501
  474 GLY   N       4728    0.527787550    2.085378434    1.631809729
  474 GLY   H       4729    0.475412326    2.167820885    1.653297417
  474 GLY   CA      4730    0.544026334    2.062319683    1.487533777
  474 GLY   C       4731    0.482398047    2.173008913    1.401750604
  474 GLY   O       4732    0.387140344    2.238999471    1.443016921
  475 VAL   N       4733    0.547908460    2.208728347    1.291647979
  475 VAL   H       4734    0.626207096    2.174080432    1.239972782
  475 VAL   CA      4735    0.492557005    2.292233255    1.184065925
  475 VAL   CB      4736    0.596386205    2.339527852    1.082131879
  475 VAL   CG1     4737    0.687792473    2.439126133    1.153783649
  475 VAL   CG2     4738    0.682731308    2.221084781    1.038212244
  475 VAL   C       4739    0.368991992    2.230173857    1.118605363
  475 VAL   O       4740    0.367779134    2.113148168    1.080738909
  476 GLU   N       4741    0.274986574    2.313434556    1.074764832
  476 GLU   H       4742    0.291097971    2.411864712    1.082071002
  476 GLU   CA      4743    0.143900163    2.274222932    1.021019292
  476 GLU   CB      4744    0.067787700    2.399312626    0.976621330
  476 GLU   CG      4745    0.022826125    2.491524432    1.090140509
  476 GLU   CD      4746    0.137275949    2.568477384    1.156392887
  476 GLU   OE1     4747    0.217629356    2.619604447    1.075434369
  476 GLU   OE2     4748    0.136798973    2.586786576    1.280054860
  476 GLU   C       4749    0.152682143    2.177277806    0.902969540
  476 GLU   O       4750    0.204713422    2.215903632    0.798424187
  477 PRO   N       4751    0.069355494    2.073704893    0.907483782
  477 PRO   CA      4752    7.755189986    2.050296832    0.998233071
  477 PRO   CB      4753    7.674303137    1.936619822    0.935418853
  477 PRO   CG      4754    7.782382905    1.867676749    0.851929659
  477 PRO   CD      4755    7.883636397    1.971426667    0.802997365
  477 PRO   C       4756    7.791617071    2.018217125    1.143344501
  477 PRO   O       4757    7.893351086    1.956094836    1.173702197
  478 SER   N       4758    7.705653358    2.060797263    1.235476322
  478 SER   H       4759    7.621806494    2.109334518    1.210701409
  478 SER   CA      4760    7.716183180    2.036511767    1.380086106
  478 SER   CB      4761    7.638774336    2.131405684    1.471811426
  478 SER   OG      4762    7.496136576    2.131946999    1.461594507
  478 SER   HG      4763    7.474009272    2.159127991    1.367932036
  478 SER   C       4764    7.701559782    1.893438766    1.432320540
  478 SER   O       4765    7.637657923    1.811687784    1.366263645
  479 LEU   N       4766    7.761358131    1.855768035    1.544988180
  479 LEU   H       4767    7.817770752    1.920701364    1.595999046
  479 LEU   CA      4768    7.752565323    1.720151822    1.601049025
  479 LEU   CB      4769    7.846222526    1.686710278    1.717324166
  479 LEU   CG      4770    0.190745450    1.717707631    1.674666191
  479 LEU   CD1     4771    0.278919576    1.747959630    1.795988238
  479 LEU   CD2     4772    0.241553437    1.586304637    1.615023499
  479 LEU   C       4773    7.607679628    1.696898336    1.644407440
  479 LEU   O       4774    7.543544430    1.597048743    1.612057660
  480 GLU   N       4775    7.531936236    1.798649042    1.684390640
  480 GLU   H       4776    7.582183741    1.874158698    1.726509987
  480 GLU   CA      4777    7.387321659    1.799216697    1.710734876
  480 GLU   CB      4778    7.335633395    1.914783647    1.796640998
  480 GLU   CG      4779    7.407680483    2.042916653    1.754228817
  480 GLU   CD      4780    7.521464590    2.078951181    1.849950092
  480 GLU   OE1     4781    7.483915486    2.139723302    1.952525640
  480 GLU   OE2     4782    7.625992208    2.010755934    1.856711160
  480 GLU   C       4783    7.298446196    1.787389516    1.586751934
  480 GLU   O       4784    7.201560715    1.711787999    1.591904276
  481 GLU   N       4785    7.340709277    1.834405754    1.469738869
  481 GLU   H       4786    7.402647831    1.908158301    1.496624373
  481 GLU   CA      4787    7.283319372    1.811241587    1.336398061
  481 GLU   CB      4788    7.325171831    1.913541799    1.230622988
  481 GLU   CG      4789    7.277569144    2.053899001    1.268546130
  481 GLU   CD      4790    7.342004542    2.152048260    1.170454095
  481 GLU   OE1     4791    7.277518339    2.207793234    1.079026735
  481 GLU   OE2     4792    7.455889342    2.190738569    1.204442363
  481 GLU   C       4793    7.314457539    1.672256285    1.280493035
  481 GLU   O       4794    7.218649458    1.610013214    1.234916184
  482 LEU   N       4795    7.434232465    1.618090875    1.300772946
  482 LEU   H       4796    7.483583860    1.704679027    1.292474222
  482 LEU   CA      4797    7.476151934    1.478102508    1.284715138
  482 LEU   CB      4798    7.628446563    1.463454897    1.286768773
  482 LEU   CG      4799    7.701487371    1.539816338    1.176121274
  482 LEU   CD1     4800    7.850326695    1.504493899    1.179435769
  482 LEU   CD2     4801    7.640207891    1.504046663    1.040566212
  482 LEU   C       4802    7.394133837    1.386778796    1.376069955
  482 LEU   O       4803    7.351515876    1.281453838    1.328942299
  483 SER   N       4804    7.361119349    1.429740239    1.497533036
  483 SER   H       4805    7.402591490    1.514263122    1.531251902
  483 SER   CA      4806    7.285667751    1.344809893    1.590843889
  483 SER   CB      4807    7.264190358    1.388850601    1.735785371
  483 SER   OG      4808    7.166652526    1.491252092    1.757045570
  483 SER   HG      4809    7.183222050    1.577087929    1.708479798
  483 SER   C       4810    7.144730203    1.321092801    1.536196814
  483 SER   O       4811    7.094192494    1.209338599    1.545551645
  484 GLU   N       4812    7.091520397    1.425329371    1.472999798
  484 GLU   H       4813    7.128756223    1.518093778    1.476161745
  484 GLU   CA      4814    6.965534377    1.423882546    1.397274412
  484 GLU   CB      4815    6.901491713    1.562823913    1.394608448
  484 GLU   CG      4816    6.836064678    1.596619326    1.528720599
  484 GLU   CD      4817    6.728003368    1.701580636    1.501957715
  484 GLU   OE1     4818    6.692144117    1.770407801    1.599946840
  484 GLU   OE2     4819    6.667776650    1.705892077    1.392501966
  484 GLU   C       4820    6.953903153    1.353277213    1.262033267
  484 GLU   O       4821    6.844041011    1.318164399    1.219264298
  485 LEU   N       4822    7.062615138    1.368508065    1.186923596
  485 LEU   H       4823    7.144727810    1.425580973    1.187311636
  485 LEU   CA      4824    7.075591190    1.298713916    1.058201791
  485 LEU   CB      4825    7.194135727    1.369235145    0.991984693
  485 LEU   CG      4826    7.198059779    1.353918313    0.839817563
  485 LEU   CD1     4827    7.087374760    1.431801712    0.768459987
  485 LEU   CD2     4828    7.335774353    1.400121884    0.791776377
  485 LEU   C       4829    7.081895351    1.146645031    1.073860419
  485 LEU   O       4830    6.984968655    1.079147045    1.039519123
  486 TRP   N       4831    7.186713771    1.105589888    1.144682251
  486 TRP   H       4832    7.261120377    1.162037861    1.180424397
  486 TRP   CA      4833    7.202469105    0.959744944    1.153988747
  486 TRP   CB      4834    7.349811863    0.919611575    1.163349554
  486 TRP   CG      4835    7.436185883    0.980413073    1.052673690
  486 TRP   CD1     4836    7.423907974    0.960888676    0.921688766
  486 TRP   HD1     4837    7.329579940    0.933529426    0.874432573
  486 TRP   CD2     4838    7.560348592    1.041157999    1.067258768
  486 TRP   NE1     4839    7.531786907    0.998378658    0.853548942
  486 TRP   HE1     4840    7.535031093    1.007115257    0.753993178
  486 TRP   CE2     4841    7.618983319    1.047050459    0.941382087
  486 TRP   CE3     4842    7.633060961    1.084078469    1.177668190
  486 TRP   HE3     4843    7.575433536    1.115471205    1.264708332
  486 TRP   CZ2     4844    7.751618583    1.085677792    0.925996021
  486 TRP   HZ2     4845    7.804621977    1.069045983    0.832221959
  486 TRP   CZ3     4846    7.764919678    1.124995269    1.161479962
  486 TRP   HZ3     4847    7.827586659    1.157407087    1.244565914
  486 TRP   CH2     4848    0.028685950    1.117875129    1.037718046
  486 TRP   HH2     4849    0.137475862    1.111908747    1.034796942
  486 TRP   C       4850    7.124726940    0.888685959    1.264951965
  486 TRP   O       4851    7.170963294    0.797086968    1.332771887
  487 ARG   N       4852    6.998887670    0.931222671    1.271587323
  487 ARG   H       4853    6.955015653    0.979975857    1.196105326
  487 ARG   CA      4854    6.915098987    0.895040315    1.386813717
  487 ARG   CB      4855    6.805184448    1.000390261    1.401810722
  487 ARG   CG      4856    6.710869119    0.996338129    1.281410742
  487 ARG   CD      4857    6.602506403    1.103745473    1.292989215
  487 ARG   NE      4858    6.524969337    1.103457131    1.168119099
  487 ARG   HE      4859    6.455322969    1.031968244    1.161883129
  487 ARG   CZ      4860    6.534713576    1.181637231    1.059727021
  487 ARG   NH1     4861    6.635993662    1.265981112    1.035596751
  487 ARG   HH11    4862    6.643159578    1.319331343    0.951330391
  487 ARG   HH12    4863    6.695970224    1.293498192    1.110729848
  487 ARG   NH2     4864    6.445681182    1.165788202    0.960848185
  487 ARG   HH21    4865    6.446511231    1.228674170    0.883106127
  487 ARG   HH22    4866    6.381757337    1.089105146    0.955138790
  487 ARG   C       4867    6.851385746    0.758287000    1.361381739
  487 ARG   O       4868    6.872497070    0.685919422    1.264190291
  488 PHE   N       4869    6.787735663    0.717099870    1.470648894
  488 PHE   H       4870    6.814980759    0.755763437    1.558749779
  488 PHE   CA      4871    6.717280624    0.588511587    1.481277490
  488 PHE   CB      4872    6.647926889    0.582020809    1.617511429
  488 PHE   CG      4873    6.635814564    0.435784720    1.660838111
  488 PHE   CD1     4874    6.528031230    0.354011718    1.628975036
  488 PHE   HD1     4875    6.429963443    0.395952036    1.606550586
  488 PHE   CD2     4876    6.747607339    0.379130378    1.720929420
  488 PHE   HD2     4877    6.833313582    0.444092083    1.738712950
  488 PHE   CE1     4878    6.538738745    0.217798222    1.654512225
  488 PHE   HE1     4879    6.469273933    0.152710004    1.601424335
  488 PHE   CE2     4880    6.757607219    0.242704219    1.745567690
  488 PHE   HE2     4881    6.850356667    0.199831499    1.783520516
  488 PHE   CZ      4882    6.649509015    0.160519573    1.715886221
  488 PHE   HZ      4883    6.645976813    0.055446364    1.744662808
  488 PHE   C       4884    6.611192032    0.563430538    1.373910130
  488 PHE   O       4885    6.514855264    0.639501117    1.366006638
  489 PRO   N       4886    6.614656185    0.447836772    1.308210316
  489 PRO   CA      4887    6.519639951    0.421549638    1.199154820
  489 PRO   CB      4888    6.559535972    0.284532216    1.143948857
  489 PRO   CG      4889    6.624801798    0.224314328    1.268523908
  489 PRO   CD      4890    6.704309286    0.335164931    1.337812380
  489 PRO   C       4891    6.369756064    0.423738185    1.229840125
  489 PRO   O       4892    6.325013201    0.368290605    1.330110225
  490 VAL   N       4893    6.295535106    0.457980525    1.124918089
  490 VAL   H       4894    6.325183147    0.454145995    1.029482811
  490 VAL   CA      4895    6.157711954    0.507124097    1.139010238
  490 VAL   CB      4896    6.102578490    0.566118816    1.009044388
  490 VAL   CG1     4897    6.167539389    0.703211055    0.989116448
  490 VAL   CG2     4898    6.129880192    0.476405754    0.888146712
  490 VAL   C       4899    6.060910178    0.402298242    1.194268098
  490 VAL   O       4900    5.964304679    0.437476460    1.261795132
  491 GLU   N       4901    6.085459752    0.273336757    1.172930339
  491 GLU   H       4902    6.170482976    0.241505711    1.131004353
  491 GLU   CA      4903    5.995577362    0.166158521    1.218168910
  491 GLU   CB      4904    6.032834186    0.032920962    1.152834557
  491 GLU   CG      4905    5.998239669    0.027597136    1.003877799
  491 GLU   CD      4906    5.850478752    0.009457998    0.968545549
  491 GLU   OE1     4907    5.784284118   -0.084752242    1.017187129
  491 GLU   OE2     4908    5.798158508    0.077728306    0.877844451
  491 GLU   C       4909    5.977072464    0.149432703    1.369135538
  491 GLU   O       4910    5.880376834    0.092437297    1.419456585
  492 LEU   N       4911    6.082092429    0.194067698    1.437468619
  492 LEU   H       4912    6.170948040    0.221907489    1.401005209
  492 LEU   CA      4913    6.081789362    0.205541708    1.584029515
  492 LEU   CB      4914    6.188536505    0.120088147    1.652670795
  492 LEU   CG      4915    6.200770917    8.500060861    1.611989499
  492 LEU   CD1     4916    6.338007886    8.437630817    1.638105765
  492 LEU   CD2     4917    6.086750196    8.426640148    1.682817872
  492 LEU   C       4918    6.093523809    0.350086653    1.632839659
  492 LEU   O       4919    6.185184093    0.425348231    1.600215207
  493 LEU   N       4920    5.983627437    0.391816642    1.695051563
  493 LEU   H       4921    5.893098563    0.351426537    1.681858272
  493 LEU   CA      4922    5.968276787    0.523692165    1.758175275
  493 LEU   CB      4923    5.831515539    0.587062795    1.731917712
  493 LEU   CG      4924    5.808634996    0.628412469    1.586396237
  493 LEU   CD1     4925    5.668070650    0.686624217    1.570211347
  493 LEU   CD2     4926    5.913828651    0.724318655    1.530294969
  493 LEU   C       4927    6.005848323    0.533306668    1.906187359
  493 LEU   O       4928    5.971307366    0.444470574    1.983940655
  494 GLN   N       4929    6.069188491    0.644206316    1.943334357
  494 GLN   H       4930    6.084886214    0.720570559    1.880708174
  494 GLN   CA      4931    6.131227121    0.653949579    2.076259902
  494 GLN   CB      4932    6.174478072    0.799782680    2.092783810
  494 GLN   CG      4933    6.264857767    0.836873544    2.210532169
  494 GLN   CD      4934    6.309415738    0.983221102    2.207914143
  494 GLN   OE1     4935    6.420378917    1.005948451    2.159955592
  494 GLN   NE2     4936    6.228391868    1.072522301    2.264019172
  494 GLN   HE21    4937    6.252824963    1.168449735    2.278202908
  494 GLN   HE22    4938    6.145349218    1.038765081    2.308339858
  494 GLN   C       4939    6.055488703    0.603034041    2.199061361
  494 GLN   O       4940    6.107343283    0.514004188    2.266267044
  495 ASP   N       4941    5.928002130    0.640789119    2.202459131
  495 ASP   H       4942    5.887293304    0.709404425    2.142160000
  495 ASP   CA      4943    5.827629283    0.583710544    2.293437671
  495 ASP   CB      4944    5.791357604    0.680386174    2.406330747
  495 ASP   CG      4945    5.892019221    0.693670743    2.520778370
  495 ASP   OD1     4946    5.953603867    0.591356956    2.557712712
  495 ASP   OD2     4947    5.906933110    0.804002652    2.577579606
  495 ASP   C       4948    5.697116934    0.551798946    2.220253945
  495 ASP   O1      4949    5.622305908    0.460750409    2.261948163
  495 ASP   O2      4950    5.664522743    0.612500467    2.115968035
  496 FADO  C9A     4951    0.011045978    8.201375247   11.179657366
  496 FADO  N10     4952    0.029521368    8.297575703   11.279693942
  496 FADO  C10     4953    0.070816895    8.428530638   11.252339745
  496 FADO  N1      4954    0.102046445    8.517474292   11.355851774
  496 FADO  C2      4955    0.136951791    0.122595503   11.325309095
  496 FADO  O2      4956    0.150619758    0.203395440   11.417050116
  496 FADO  N3      4957    0.145067643    0.162980538   11.191497808
  496 FADO  H3      4958    0.198552024    0.244573866   11.169503631
  496 FADO  C4      4959    0.118866015    0.077652928   11.083643342
  496 FADO  O4      4960    0.142787835    0.114341320   10.968694647
  496 FADO  C4X     4961    0.084749165    8.475514582   11.122251575
  496 FADO  N5      4962    0.054803658    8.384208701   11.020425173
  496 FADO  C5X     4963    0.024674157    8.250826350   11.050456424
  496 FADO  C6      4964    0.005985465    8.165306141   10.942493742
  496 FADO  H6      4965    0.027049921    8.205196669   10.843271736
  496 FADO  C7      4966    7.761104514    8.034846626   10.961663465
  496 FADO  C7M     4967    7.741316482    7.938767478   10.844266305
  496 FADO  C8      4968    7.747641821    7.987420323   11.091626666
  496 FADO  C8M     4969    7.683752481    7.849787287   11.111281469
  496 FADO  C9      4970    7.773910187    8.068902134   11.201148477
  496 FADO  H9      4971    7.785981391    8.027217471   11.301136589
  496 FADO  C1'     4972    7.759000557    8.267618437    0.081200182
  496 FADO  C2'     4973    0.048435947    8.241502787    0.203241839
  496 FADO  O2'     4974    0.165937862    8.162242358    0.184222643
  496 FADO  HB      4975    0.175820145    8.100504788    0.262266015
  496 FADO  C3'     4976    7.763749116    8.204862640    0.325909095
  496 FADO  O3'     4977    7.642466013    8.278444400    0.344050064
  496 FADO  HG      4978    7.604540990    8.303620816    0.255005425
  496 FADO  C4'     4979    0.051556086    8.197720188    0.451643498
  496 FADO  O4'     4980    0.176678213    8.129905387    0.437696572
  496 FADO  HD      4981    0.195442954    8.110051631    0.533896410
  496 FADO  C5'     4982    7.777900866    8.149251404    0.577218256
  496 FADO  O5'     4983    0.074977095    8.122809243    0.679693184
  496 FADO  P       4984    0.036469584    8.052630329    0.819377207
  496 FADO  O3P     4985    0.028721187    7.894455365    0.790377697
  496 FADO  O1P     4986    0.125444307    8.102231632    0.926731013
  496 FADO  O2P     4987   -0.104393494    8.091129457    0.843426109
  496 FADO  PA      4988    0.162293131    7.804635070    0.787308474
  496 FADO  O1A     4989    0.273398769    7.871950635    0.716389671
  496 FADO  O2A     4990    0.114224234    7.677027521    0.729799474
  496 FADO  O5B     4991    0.206225914    7.777286555    0.939768368
  496 FADO  C5B     4992    0.124703158    7.683555446    1.011619348
  496 FADO  C4B     4993    0.171558225    7.643492065    1.150569694
  496 FADO  O4B     4994    0.067479850    7.561784141    1.206135945
  496 FADO  C1B     4995    0.132758194    7.448247939    1.264822525
  496 FADO  N9A     4996    0.028532290    7.344828600    1.283404878
  496 FADO  C4A     4997   -0.039912982    7.323828024    1.395499768
  496 FADO  N3A     4998    7.761939707    7.374205732    1.519650266
  496 FADO  C2A     4999    7.673592582    7.341334421    1.612043856
  496 FADO  H2A     5000    7.662994422    7.396939963    1.705199125
  496 FADO  N1A     5001    7.581036194    7.250392270    1.587842559
  496 FADO  C6A     5002    7.576151934    7.187248583    1.469753865
  496 FADO  N6A     5003    7.505300515    7.075057022    1.460821951
  496 FADO  H61     5004    7.443768737    7.050353677    1.535666119
  496 FADO  H62     5005    7.526800365    7.003500757    1.394371649
  496 FADO  C5A     5006    7.660074708    7.230418339    1.367709591
  496 FADO  N7A     5007    7.671579122    7.200113267    1.238724449
  496 FADO  C8A     5008    7.776703550    7.265262311    1.189773694
  496 FADO  H8      5009    7.828160806    7.239271592    1.097266508
  496 FADO  C2B     5010    0.250732892    7.424771895    1.171878969
  496 FADO  O2B     5011    0.336962310    7.316961829    1.211057447
  496 FADO  H2B     5012    0.389481745    7.337035292    1.293758442
  496 FADO  C3B     5013    0.302415625    7.566136192    1.150691049
  496 FADO  O3B     5014    0.411057110    7.624753018    1.223866417
  496 FADO  H3B     5015    0.409787460    7.595915120    1.319613574
  497 EDSR  CD1     5016    7.361582995    0.527712653   10.843548821
  497 EDSR  HD1     5017    7.363093207    0.435982753   10.902427077
  497 EDSR  CE1     5018    7.310126469    0.642317074   10.903058140
  497 EDSR  OE1     5019    7.320292437    0.678222241   11.033825380
  497 EDSR  HE1     5020    7.340038656    0.596011292   11.087209690
  497 EDSR  dHE1    5021    7.321577169    0.663557253   11.009352726
  497 EDSR  CZ      5022    7.268887727    0.745107281   10.819081123
  497 EDSR  OH      5023    7.213406119    0.855496847   10.875921120
  497 EDSR  H       5024    7.155353385    0.902545715   10.809469215
  497 EDSR  CE2     5025    7.281412769    0.734761538   10.681026380
  497 EDSR  HE2     5026    7.243724293    0.808599223   10.610252417
  497 EDSR  CD2     5027    7.331694374    0.618686630   10.623397643
  497 EDSR  HD2     5028    7.351820460    0.612078269   10.516465462
  497 EDSR  CG      5029    7.371480436    0.513875996   10.705582410
  497 EDSR  CB      5030    7.434141258    0.385959764   10.649725846
  497 EDSR  CM      5031    7.668128162    0.423197365   10.724810301
  497 EDSR  OM1     5032    7.685022507    0.490420023   10.828821414
  497 EDSR  OM2     5033    7.740962700    0.430683568   10.623493942
  497 EDSR  CA      5034    7.553162407    0.322271435   10.721754184
  497 EDSR  N       5035    7.601266401    0.193537190   10.669561829
  497 EDSR  HN1     5036    7.670362378    0.213029675   10.599939306
  497 EDSR  HN2     5037    7.522588235    0.142319771   10.635097190
  497 EDSR  CH4     5038    7.661379376    0.119450881   10.781407546
  498 NA+   NA      5039    2.084205935    2.637899320    3.005874597
  499 NA+   NA      5040    3.066172198    4.653869357    2.543876579
  500 NA+   NA      5041    6.631178229    1.758543071    0.940734183
  501 NA+   NA      5042    6.934843816    3.279829937    2.144202869
  502 NA+   NA      5043    0.889537449    3.471997462    9.517273100
  503 NA+   NA      5044    6.983897518    7.196263226    2.098010910
  504 NA+   NA      5045    6.841334014    0.087338063    8.333587472
  505 NA+   NA      5046    6.141727097    1.443630213    2.467845644
  506 NA+   NA      5047    6.855147325    5.003629685    5.261487589
  507 NA+   NA      5048    6.472740312    7.644393088   10.951730971
  508 NA+   NA      5049    5.552289165    2.537010693    7.238258423
  509 NA+   NA      5050    5.982197312    0.654187802    0.309398666
  510 NA+   NA      5051    6.072813958    7.460640715    4.998225967
  511 NA+   NA      5052    4.053567746    3.772603422    5.221187174
  512 NA+   NA      5053    4.999806701    7.464535506    0.443730936
  513 CL-   CL      5054    1.291578738    4.596924406    0.709975812
    1 SOLV  OW      5055    2.668068214    4.552625821    3.170340899
    1 SOLV  HW1     5056    2.654861047    4.534541096    3.072880845
    1 SOLV  HW2     5057    2.708463146    4.472231254    3.213986184
    2 SOLV  OW      5058    5.062090260    6.868735468    6.548177021
    2 SOLV  HW1     5059    4.986896306    6.934325942    6.554786923
    2 SOLV  HW2     5060    5.107437612    6.860955529    6.636963426
    3 SOLV  OW      5061    1.969612999    3.826732494    3.064999459
    3 SOLV  HW1     5062    1.892428851    3.795877145    3.009407046
    3 SOLV  HW2     5063    2.011303256    3.907071986    3.022485229
    4 SOLV  OW      5064    5.174052330    2.944807913    3.205096052
    4 SOLV  HW1     5065    5.151350640    3.006681212    3.129887554
    4 SOLV  HW2     5066    5.168918951    2.850194571    3.173128482
    5 SOLV  OW      5067    7.030719963    3.225492954    6.764650597
    5 SOLV  HW1     5068    6.955288784    3.206196351    6.701898966
    5 SOLV  HW2     5069    7.108821366    3.167390952    6.741752927
    6 SOLV  OW      5070    1.676575638    7.545776451    5.857357859
    6 SOLV  HW1     5071    1.598219546    7.605070722    5.875917750
    6 SOLV  HW2     5072    1.649547972    7.450203595    5.868988845
    7 SOLV  OW      5073    1.042651487    2.817368935    6.609095694
    7 SOLV  HW1     5074    1.142232865    2.820681516    6.600578924
    7 SOLV  HW2     5075    1.014153854    2.871388744    6.688277189
    8 SOLV  OW      5076    6.841250808    5.037992042    2.863247959
    8 SOLV  HW1     5077    6.809625249    5.037961048    2.958114978
    8 SOLV  HW2     5078    6.927393514    4.987613593    2.856812341
    9 SOLV  OW      5079    6.313211510    0.136796827    5.262689841
    9 SOLV  HW1     5080    6.283540860    0.042151887    5.275415643
    9 SOLV  HW2     5081    6.399784561    0.138147927    5.212657336
   10 SOLV  OW      5082    5.374575262    4.638437484    0.526610995
   10 SOLV  HW1     5083    5.447210275    4.570324308    0.535817031
   10 SOLV  HW2     5084    5.337924685    4.635720948    0.433609299
   11 SOLV  OW      5085    6.063957240    6.763400227    1.298157555
   11 SOLV  HW1     5086    6.145196879    6.788787220    1.350651249
   11 SOLV  HW2     5087    6.088337751    6.693858570    1.230559481
   12 SOLV  OW      5088    2.583835832    0.077874316    8.980433571
   12 SOLV  HW1     5089    2.683396826    0.077634602    8.971077808
   12 SOLV  HW2     5090    2.555434282    0.000069508    9.036466819
   13 SOLV  OW      5091    5.316867603    4.249281043    4.418259837
   13 SOLV  HW1     5092    5.229599683    4.242690215    4.369877662
   13 SOLV  HW2     5093    5.316067711    4.329740936    4.477636421
   14 SOLV  OW      5094    2.166705572    6.030219304    2.221722444
   14 SOLV  HW1     5095    2.210134612    6.113175911    2.256823542
   14 SOLV  HW2     5096    2.068341675    6.034088829    2.239316504
   15 SOLV  OW      5097    7.739160946    5.343612512    0.171122291
   15 SOLV  HW1     5098    7.642211480    5.319452657    0.175252854
   15 SOLV  HW2     5099    7.755243965    5.403647607    0.092782746
   16 SOLV  OW      5100    2.158605319    5.508812617    0.058345848
   16 SOLV  HW1     5101    2.181856085    5.508917760    0.155605031
   16 SOLV  HW2     5102    2.216278407    5.574821754    0.010215138
   17 SOLV  OW      5103    2.820214216    7.272194956   10.720466915
   17 SOLV  HW1     5104    2.782266169    7.354927808   10.679052329
   17 SOLV  HW2     5105    2.904283520    7.246583017   10.672755649
   18 SOLV  OW      5106    7.345858350    5.459202589   10.426661193
   18 SOLV  HW1     5107    7.359160348    5.464384606   10.327685634
   18 SOLV  HW2     5108    7.247983061    5.457565373   10.447099043
   19 SOLV  OW      5109    1.488124051    8.139823902    8.883393371
   19 SOLV  HW1     5110    1.537492680    8.060586914    8.847557469
   19 SOLV  HW2     5111    1.511892065    8.153187174    8.979603876
   20 SOLV  OW      5112    3.614475580    6.936877850    0.598394378
   20 SOLV  HW1     5113    3.527566717    6.943286050    0.647442574
   20 SOLV  HW2     5114    3.679351277    6.883257988    0.652394636
   21 SOLV  OW      5115    0.390816746    3.702367440    2.555321511
   21 SOLV  HW1     5116    0.471669075    3.721069667    2.611116579
   21 SOLV  HW2     5117    0.318436214    3.767283907    2.578706745
   22 SOLV  OW      5118    5.241495551    0.317983041    2.438515501
   22 SOLV  HW1     5119    5.296400367    0.337411102    2.357226151
   22 SOLV  HW2     5120    5.282479137    0.242046877    2.489052975
   23 SOLV  OW      5121    5.434760322    0.714150752    7.324604952
   23 SOLV  HW1     5122    5.406365209    0.785148489    7.260161507
   23 SOLV  HW2     5123    5.437674983    0.625848932    7.277762481
   24 SOLV  OW      5124    6.665324930    6.652160802    7.370746951
   24 SOLV  HW1     5125    6.618444788    6.680763339    7.454317723
   24 SOLV  HW2     5126    6.624419664    6.698411281    7.292085684
   25 SOLV  OW      5127    3.994059887    6.055969884    7.176060970
   25 SOLV  HW1     5128    4.033964393    6.104448618    7.253890635
   25 SOLV  HW2     5129    4.061401780    5.992423367    7.138287921
   26 SOLV  OW      5130    1.997478228    6.932216658    9.560435069
   26 SOLV  HW1     5131    1.915561720    6.920684496    9.616619237
   26 SOLV  HW2     5132    1.984359871    7.009013019    9.497743878
   27 SOLV  OW      5133    5.256600765    5.308493533    6.313321413
   27 SOLV  HW1     5134    5.249429866    5.234111393    6.379773292
   27 SOLV  HW2     5135    5.288957909    5.391218874    6.359250743
   28 SOLV  OW      5136    6.354421235    4.232018146    5.461516667
   28 SOLV  HW1     5137    6.322992849    4.325898591    5.475612896
   28 SOLV  HW2     5138    6.293043012    4.185548084    5.397695016
   29 SOLV  OW      5139    4.788187021    2.680876271    5.841206466
   29 SOLV  HW1     5140    4.788453572    2.735803736    5.924770086
   29 SOLV  HW2     5141    4.698142960    2.639109720    5.829058590
   30 SOLV  OW      5142    3.795015026    6.477237413    3.276847249
   30 SOLV  HW1     5143    3.847538284    6.397140869    3.248110244
   30 SOLV  HW2     5144    3.743322893    6.455271242    3.359584272
   31 SOLV  OW      5145    6.779744494    4.799104070    1.169820933
   31 SOLV  HW1     5146    6.804932705    4.894201639    1.151876995
   31 SOLV  HW2     5147    6.854138853    4.738883485    1.140857432
   32 SOLV  OW      5148    7.365092279    4.140535710    7.414835217
   32 SOLV  HW1     5149    7.288677744    4.076667805    7.423873884
   32 SOLV  HW2     5150    7.443866407    4.105662301    7.465613732
   33 SOLV  OW      5151    3.978541494    5.296831076    7.265837764
   33 SOLV  HW1     5152    4.014267962    5.348205159    7.343839805
   33 SOLV  HW2     5153    4.047201840    5.230978341    7.235029383
   34 SOLV  OW      5154    4.912637428    7.475621463    4.839215038
   34 SOLV  HW1     5155    4.938605922    7.551130545    4.899414642
   34 SOLV  HW2     5156    4.867505368    7.404271642    4.892808555
   35 SOLV  OW      5157    2.878910595    8.358073364    0.181301430
   35 SOLV  HW1     5158    2.788691536    8.342615828    0.141032845
   35 SOLV  HW2     5159    2.903775213    8.454423582    0.171384685
   36 SOLV  OW      5160    1.196943728    5.192167459    6.458398796
   36 SOLV  HW1     5161    1.183232425    5.285089940    6.424086147
   36 SOLV  HW2     5162    1.188704358    5.191880880    6.558058495
   37 SOLV  OW      5163    1.290557384    5.421741392    5.607672654
   37 SOLV  HW1     5164    1.208606186    5.372958198    5.577603846
   37 SOLV  HW2     5165    1.371848402    5.374507915    5.573603668
   38 SOLV  OW      5166    6.430821108    2.431180331   10.080564550
   38 SOLV  HW1     5167    6.357266516    2.497321551   10.065901721
   38 SOLV  HW2     5168    6.443470139    2.416602975   10.178684188
   39 SOLV  OW      5169    2.163446397    6.280599741    7.670601757
   39 SOLV  HW1     5170    2.074811626    6.311628659    7.704967811
   39 SOLV  HW2     5171    2.221673330    6.359805556    7.652270270
   40 SOLV  OW      5172    0.949115258    4.894282463    9.897540669
   40 SOLV  HW1     5173    1.021117926    4.962205858    9.911753007
   40 SOLV  HW2     5174    0.925102686    4.852344966    9.985088373
   41 SOLV  OW      5175    1.450697781    3.414839563    4.761075429
   41 SOLV  HW1     5176    1.474843689    3.390843263    4.855102263
   41 SOLV  HW2     5177    1.471592739    3.511280141    4.744871585
   42 SOLV  OW      5178    3.969596764    8.275765284    6.764377847
   42 SOLV  HW1     5179    3.924346926    8.249555631    6.849615638
   42 SOLV  HW2     5180    3.939525096    8.367253100    6.737439945
   43 SOLV  OW      5181    0.065372747    1.957206558    5.519761243
   43 SOLV  HW1     5182    0.027243811    2.009964300    5.443847982
   43 SOLV  HW2     5183    0.062809745    2.012248822    5.603209945
   44 SOLV  OW      5184    1.910835082    3.238862246    0.826930895
   44 SOLV  HW1     5185    1.898760400    3.191283063    0.739807992
   44 SOLV  HW2     5186    1.836746673    3.213697460    0.889201279
   45 SOLV  OW      5187    3.711022015    0.905418355    4.160656762
   45 SOLV  HW1     5188    3.722955554    0.899866612    4.061526829
   45 SOLV  HW2     5189    3.793845347    0.943090076    4.202142934
   46 SOLV  OW      5190    0.949448209    4.075826190   11.251894722
   46 SOLV  HW1     5191    1.011250995    4.141967648   11.294387664
   46 SOLV  HW2     5192    0.854732227    4.103330096   11.268398165
   47 SOLV  OW      5193    4.892056944    3.089460198    9.864195163
   47 SOLV  HW1     5194    4.853416769    3.065696355    9.953314042
   47 SOLV  HW2     5195    4.917530482    3.005884419    9.815552039
   48 SOLV  OW      5196    0.471615967    4.453137783    9.692785578
   48 SOLV  HW1     5197    0.411905597    4.497010042    9.759941029
   48 SOLV  HW2     5198    0.481604879    4.356228475    9.715342191
   49 SOLV  OW      5199    5.523698361    6.887316579    6.195658290
   49 SOLV  HW1     5200    5.447343550    6.905917955    6.133820754
   49 SOLV  HW2     5201    5.489118684    6.845626083    6.279718296
   50 SOLV  OW      5202    5.611413554    5.818116646    6.494985954
   50 SOLV  HW1     5203    5.513305480    5.798864865    6.492947002
   50 SOLV  HW2     5204    5.656826471    5.753350859    6.556165933
   51 SOLV  OW      5205    2.385079102    1.224262265    4.079627050
   51 SOLV  HW1     5206    2.348918474    1.145352327    4.129281424
   51 SOLV  HW2     5207    2.421229715    1.194365475    3.991313428
   52 SOLV  OW      5208    2.378978222    4.092528328    4.843228567
   52 SOLV  HW1     5209    2.477377405    4.076637765    4.835162885
   52 SOLV  HW2     5210    2.346374792    4.056119030    4.930471454
   53 SOLV  OW      5211    3.432201642    5.969678285    2.056437462
   53 SOLV  HW1     5212    3.526066590    5.991990877    2.082732827
   53 SOLV  HW2     5213    3.414679584    5.872871497    2.074366023
   54 SOLV  OW      5214    2.212823729    4.833440322    6.768804316
   54 SOLV  HW1     5215    2.197295085    4.895859360    6.845372273
   54 SOLV  HW2     5216    2.234551243    4.886191270    6.686675020
   55 SOLV  OW      5217    1.095221117    8.468932997    5.507971947
   55 SOLV  HW1     5218    1.042258216    8.509660170    5.433566442
   55 SOLV  HW2     5219    1.033144448    8.425033826    5.572928468
   56 SOLV  OW      5220    7.031661834    2.755304902    2.149456980
   56 SOLV  HW1     5221    6.980889935    2.764353583    2.235132506
   56 SOLV  HW2     5222    6.973844443    2.710954615    2.080972348
   57 SOLV  OW      5223    1.463197920    4.640571325   10.603322173
   57 SOLV  HW1     5224    1.549098394    4.610506332   10.561883268
   57 SOLV  HW2     5225    1.388597509    4.628581997   10.537816516
   58 SOLV  OW      5226    6.355452036    2.707861618    7.206213701
   58 SOLV  HW1     5227    6.302826020    2.630601533    7.241728930
   58 SOLV  HW2     5228    6.378387137    2.691292755    7.110300026
   59 SOLV  OW      5229    5.010945297    7.471935519    9.975435780
   59 SOLV  HW1     5230    5.059485543    7.532829874   10.038170841
   59 SOLV  HW2     5231    5.055717584    7.473611956    9.886034495
   60 SOLV  OW      5232    7.148724143    8.478906065    5.663178760
   60 SOLV  HW1     5233    7.242222344    8.506674701    5.685246258
   60 SOLV  HW2     5234    7.088472623    8.500732643    5.739946988
   61 SOLV  OW      5235    7.349968647    2.967254019    2.596595013
   61 SOLV  HW1     5236    7.381555790    2.918921674    2.514948275
   61 SOLV  HW2     5237    7.427082492    3.014471522    2.639302600
   62 SOLV  OW      5238    0.395193326    2.916266650    1.500228416
   62 SOLV  HW1     5239    0.389838040    2.881592321    1.593871278
   62 SOLV  HW2     5240    0.332280108    2.864800299    1.441977999
   63 SOLV  OW      5241    2.962424146    2.430676792    0.407364598
   63 SOLV  HW1     5242    2.878819281    2.465048807    0.364600863
   63 SOLV  HW2     5243    2.974395355    2.473973510    0.496706874
   64 SOLV  OW      5244    1.583548134    2.258521794    1.793601827
   64 SOLV  HW1     5245    1.654530671    2.263854490    1.723366492
   64 SOLV  HW2     5246    1.585820019    2.168219288    1.836500029
   65 SOLV  OW      5247    2.710093687    2.684237011    2.122781338
   65 SOLV  HW1     5248    2.781518252    2.677596115    2.053107716
   65 SOLV  HW2     5249    2.745948663    2.732322117    2.202794912
   66 SOLV  OW      5250    2.897824299    3.236537193    1.375548054
   66 SOLV  HW1     5251    2.980204888    3.275714048    1.416518289
   66 SOLV  HW2     5252    2.820789042    3.298726158    1.389621037
   67 SOLV  OW      5253    2.196333545    2.666354466    7.382374599
   67 SOLV  HW1     5254    2.256993296    2.740210179    7.411797294
   67 SOLV  HW2     5255    2.149441483    2.693251598    7.298245929
   68 SOLV  OW      5256    4.491156992    1.491651684    4.347916021
   68 SOLV  HW1     5257    4.396268515    1.470007259    4.324945396
   68 SOLV  HW2     5258    4.517520545    1.442187687    4.430730531
   69 SOLV  OW      5259    0.093400741    3.485409160    0.238570578
   69 SOLV  HW1     5260    0.018608978    3.549852844    0.254482271
   69 SOLV  HW2     5261    0.082047206    3.442652459    0.148888183
   70 SOLV  OW      5262    1.044787593    2.628531111    9.477212269
   70 SOLV  HW1     5263    1.138882496    2.649592484    9.503717799
   70 SOLV  HW2     5264    1.009853150    2.554332076    9.534431766
   71 SOLV  OW      5265    0.745040195    6.317157335    5.353805114
   71 SOLV  HW1     5266    0.676737834    6.261310291    5.400877897
   71 SOLV  HW2     5267    0.833530604    6.306915134    5.399241872
   72 SOLV  OW      5268    6.497851746    4.812149352    1.181968691
   72 SOLV  HW1     5269    6.488357105    4.761205614    1.267493894
   72 SOLV  HW2     5270    6.581461500    4.783479343    1.135199056
   73 SOLV  OW      5271    7.027065551    4.996037618    7.832689315
   73 SOLV  HW1     5272    7.087454876    4.956467613    7.763498966
   73 SOLV  HW2     5273    7.060704907    4.972275921    7.923814124
   74 SOLV  OW      5274    6.542342462    3.686006240    7.769977261
   74 SOLV  HW1     5275    6.541817346    3.613071059    7.838388698
   74 SOLV  HW2     5276    6.579587176    3.769480691    7.810533364
   75 SOLV  OW      5277    3.673124990    8.351578618    3.873543494
   75 SOLV  HW1     5278    3.661915288    8.338305260    3.972022547
   75 SOLV  HW2     5279    3.604420298    8.416345120    3.840605087
   76 SOLV  OW      5280    2.047651280    5.201632655    3.245886996
   76 SOLV  HW1     5281    2.041577819    5.107046493    3.214004065
   76 SOLV  HW2     5282    2.143253819    5.224577055    3.264153395
   77 SOLV  OW      5283    3.907030861    2.319589239    0.472868020
   77 SOLV  HW1     5284    3.953609403    2.268985485    0.400275535
   77 SOLV  HW2     5285    3.878517254    2.256146435    0.544715091
   78 SOLV  OW      5286    1.610396390    2.905829185    9.603577173
   78 SOLV  HW1     5287    1.654378203    2.990237519    9.634249894
   78 SOLV  HW2     5288    1.587712939    2.849331259    9.682908157
   79 SOLV  OW      5289    1.343939781    4.887245316    4.825339584
   79 SOLV  HW1     5290    1.410700650    4.919986790    4.758474288
   79 SOLV  HW2     5291    1.254557569    4.878059068    4.781449205
   80 SOLV  OW      5292    3.227299925    5.633058939    2.725918209
   80 SOLV  HW1     5293    3.222782141    5.693598289    2.805382230
   80 SOLV  HW2     5294    3.196397607    5.541574595    2.751911498
   81 SOLV  OW      5295    3.330567604    7.327300997    2.887382542
   81 SOLV  HW1     5296    3.361702378    7.255427730    2.825214797
   81 SOLV  HW2     5297    3.280203221    7.396544394    2.835722595
   82 SOLV  OW      5298    0.437407507    4.150580262   11.000743158
   82 SOLV  HW1     5299    0.366296016    4.197909106   11.052734565
   82 SOLV  HW2     5300    0.526930773    4.187877428   11.025125099
   83 SOLV  OW      5301    5.582769294    8.517021639    5.807612409
   83 SOLV  HW1     5302    5.650847900    8.554663548    5.744776855
   83 SOLV  HW2     5303    5.505573106    8.480840187    5.755347835
   84 SOLV  OW      5304    3.506999345    5.753172999    1.357269615
   84 SOLV  HW1     5305    3.441547153    5.785460764    1.425632534
   84 SOLV  HW2     5306    3.518728560    5.654288159    1.366444419
   85 SOLV  OW      5307    2.056680648    2.848236205    8.753832473
   85 SOLV  HW1     5308    2.104097469    2.854328025    8.666000217
   85 SOLV  HW2     5309    1.993575205    2.925259541    8.763056867
   86 SOLV  OW      5310    5.669430203    7.108072381    5.547470666
   86 SOLV  HW1     5311    5.664215046    7.076287679    5.642141228
   86 SOLV  HW2     5312    5.675864867    7.029322184    5.486176723
   87 SOLV  OW      5313    3.773867583    0.935814392    3.856593878
   87 SOLV  HW1     5314    3.830196470    1.017401466    3.843532384
   87 SOLV  HW2     5315    3.823564872    0.855418812    3.823933466
   88 SOLV  OW      5316    1.672083008    5.996467176    7.280135694
   88 SOLV  HW1     5317    1.589348606    5.982872102    7.225636189
   88 SOLV  HW2     5318    1.739860968    6.046215248    7.225994770
   89 SOLV  OW      5319    4.715629494    7.767036865    4.969582028
   89 SOLV  HW1     5320    4.678896663    7.674102165    4.973297535
   89 SOLV  HW2     5321    4.684310183    7.811936766    4.885897769
   90 SOLV  OW      5322    3.291378352    4.075062298    4.878070504
   90 SOLV  HW1     5323    3.269422672    4.075332187    4.975630217
   90 SOLV  HW2     5324    3.255456143    3.991733044    4.836049800
   91 SOLV  OW      5325    2.450379898    3.991560906    5.373779301
   91 SOLV  HW1     5326    2.419196725    4.039433582    5.291707702
   91 SOLV  HW2     5327    2.381680214    3.924290776    5.401256505
   92 SOLV  OW      5328    0.668927617    3.476506630    8.402025659
   92 SOLV  HW1     5329    0.670447949    3.379645959    8.377213492
   92 SOLV  HW2     5330    0.712297052    3.488731993    8.491298198
   93 SOLV  OW      5331    1.796435306    0.525247065    6.946881619
   93 SOLV  HW1     5332    1.893104170    0.525796618    6.921292210
   93 SOLV  HW2     5333    1.742812822    0.483240635    6.873669158
   94 SOLV  OW      5334    5.114040123    0.411629509    4.551646630
   94 SOLV  HW1     5335    5.146325264    0.335529537    4.495375678
   94 SOLV  HW2     5336    5.173006390    0.421142419    4.631849508
   95 SOLV  OW      5337    4.288042694    3.067612521    2.878891521
   95 SOLV  HW1     5338    4.324561187    3.157337578    2.903705595
   95 SOLV  HW2     5339    4.337014954    3.032615612    2.799035779
   96 SOLV  OW      5340    7.349792426    4.800942512    5.692535169
   96 SOLV  HW1     5341    7.345362529    4.771108784    5.597192267
   96 SOLV  HW2     5342    7.275849243    4.865784592    5.710642066
   97 SOLV  OW      5343    0.916124339    2.635223029    7.999078173
   97 SOLV  HW1     5344    0.985571583    2.706603962    7.990035453
   97 SOLV  HW2     5345    0.915025589    2.601521445    8.093221593
   98 SOLV  OW      5346    2.287767105    6.376044209   10.964008778
   98 SOLV  HW1     5347    2.281207510    6.421911789   11.052626562
   98 SOLV  HW2     5348    2.378766507    6.335821177   10.953949593
   99 SOLV  OW      5349    6.576187573    3.544509419    1.736989342
   99 SOLV  HW1     5350    6.665977003    3.504722214    1.718153839
   99 SOLV  HW2     5351    6.541980782    3.509759749    1.824295171
  100 SOLV  OW      5352    5.627653400    6.482052980    6.522495105
  100 SOLV  HW1     5353    5.636406203    6.578751527    6.546427509
  100 SOLV  HW2     5354    5.537468911    6.448891175    6.550190223
  101 SOLV  OW      5355    5.502657253    5.504577598    6.882459154
  101 SOLV  HW1     5356    5.417868165    5.546080220    6.915448583
  101 SOLV  HW2     5357    5.544293866    5.450960239    6.955886192
  102 SOLV  OW      5358    4.096747495    1.179709679    1.251186219
  102 SOLV  HW1     5359    4.078921454    1.278036025    1.247426962
  102 SOLV  HW2     5360    4.179282817    1.162833019    1.305066314
  103 SOLV  OW      5361    2.851742381    2.959034318    7.717869089
  103 SOLV  HW1     5362    2.797482009    2.942840964    7.635446062
  103 SOLV  HW2     5363    2.882647798    2.871543239    7.755153380
  104 SOLV  OW      5364    0.194044890    5.831231784    4.739791850
  104 SOLV  HW1     5365    0.287979292    5.810498712    4.767112651
  104 SOLV  HW2     5366    0.194362910    5.874896381    4.649829090
  105 SOLV  OW      5367    0.809330874    5.866462819    4.497334998
  105 SOLV  HW1     5368    0.839021670    5.953927435    4.535654024
  105 SOLV  HW2     5369    0.709541535    5.864995118    4.491017873
  106 SOLV  OW      5370    4.131416340    2.034786242    3.868736033
  106 SOLV  HW1     5371    4.167137086    2.122997344    3.899441178
  106 SOLV  HW2     5372    4.102289045    2.041998388    3.773344494
  107 SOLV  OW      5373    5.957095409    3.849506425    5.533981449
  107 SOLV  HW1     5374    5.927074165    3.865993033    5.440029955
  107 SOLV  HW2     5375    5.892427970    3.891696406    5.597527489
  108 SOLV  OW      5376    5.544108139    6.457570546    5.369763388
  108 SOLV  HW1     5377    5.498942223    6.429394301    5.285110198
  108 SOLV  HW2     5378    5.547403076    6.557419787    5.374146465
  109 SOLV  OW      5379    1.261537139    1.910488899    6.906863149
  109 SOLV  HW1     5380    1.344709156    1.956208063    6.875364787
  109 SOLV  HW2     5381    1.218425910    1.965358548    6.978492038
  110 SOLV  OW      5382    0.546064298    6.492163575    1.462790226
  110 SOLV  HW1     5383    0.587340543    6.571171144    1.508111470
  110 SOLV  HW2     5384    0.556798058    6.411236859    1.520544972
  111 SOLV  OW      5385    4.723828690    1.809077662    2.458286556
  111 SOLV  HW1     5386    4.656375694    1.803636128    2.384662824
  111 SOLV  HW2     5387    4.696140964    1.749100860    2.533360585
  112 SOLV  OW      5388    3.202793648    4.677028306   10.274282316
  112 SOLV  HW1     5389    3.127631404    4.674998415   10.208354360
  112 SOLV  HW2     5390    3.216304799    4.770708480   10.306553272
  113 SOLV  OW      5391    4.287082346    7.187565370    2.331808165
  113 SOLV  HW1     5392    4.281199381    7.271062709    2.277095037
  113 SOLV  HW2     5393    4.344512725    7.120722009    2.284546316
  114 SOLV  OW      5394    3.312908694    3.237477753    7.167675807
  114 SOLV  HW1     5395    3.310375025    3.286921842    7.254559636
  114 SOLV  HW2     5396    3.332519294    3.301532577    7.093430519
  115 SOLV  OW      5397    3.041872432    2.255732064    4.061279828
  115 SOLV  HW1     5398    3.081502280    2.216865630    3.978100061
  115 SOLV  HW2     5399    3.114528425    2.273567403    4.127634909
  116 SOLV  OW      5400    1.516202902    4.948835851    4.617816222
  116 SOLV  HW1     5401    1.482237271    4.881851823    4.551790157
  116 SOLV  HW2     5402    1.501042018    5.041138922    4.582456917
  117 SOLV  OW      5403    1.797749467    6.121258283    3.215901158
  117 SOLV  HW1     5404    1.764545581    6.124275940    3.310179284
  117 SOLV  HW2     5405    1.719885350    6.119236974    3.153187197
  118 SOLV  OW      5406    6.519036382    1.631191213    9.296271446
  118 SOLV  HW1     5407    6.440873885    1.587908800    9.251357777
  118 SOLV  HW2     5408    6.517419789    1.609775073    9.393937731
  119 SOLV  OW      5409    0.956238414    4.745912765    7.545474957
  119 SOLV  HW1     5410    1.009068874    4.709784085    7.622309942
  119 SOLV  HW2     5411    1.018319971    4.770991721    7.471199151
  120 SOLV  OW      5412    7.527028233    6.228220726    9.038382747
  120 SOLV  HW1     5413    7.442925878    6.276224055    9.013433728
  120 SOLV  HW2     5414    7.606048736    6.283729217    9.012410915
  121 SOLV  OW      5415    0.242967544    2.393749889    2.981626098
  121 SOLV  HW1     5416    0.263368499    2.314055556    3.038482127
  121 SOLV  HW2     5417    0.208625778    2.467903148    3.039261754
  122 SOLV  OW      5418    6.370929897    4.136352426    2.037104142
  122 SOLV  HW1     5419    6.463579509    4.138428571    1.999531484
  122 SOLV  HW2     5420    6.304569213    4.140506623    1.962411701
  123 SOLV  OW      5421    3.451023555    2.998825337    4.812428293
  123 SOLV  HW1     5422    3.515250755    3.068863024    4.843566167
  123 SOLV  HW2     5423    3.501738889    2.922638849    4.772135166
  124 SOLV  OW      5424    3.728890018    6.173397688    4.786616678
  124 SOLV  HW1     5425    3.815701845    6.126224531    4.802054724
  124 SOLV  HW2     5426    3.707492236    6.172713189    4.688935372
  125 SOLV  OW      5427    5.784665276    3.693932210    8.717815373
  125 SOLV  HW1     5428    5.728957706    3.722151847    8.795919457
  125 SOLV  HW2     5429    5.790489113    3.594132559    8.715350607
  126 SOLV  OW      5430    7.663125928    1.058599270    7.121488509
  126 SOLV  HW1     5431    7.590970210    1.102042258    7.175398168
  126 SOLV  HW2     5432    7.749008260    1.061018856    7.172658268
  127 SOLV  OW      5433    4.536203937    4.834568517    0.588138826
  127 SOLV  HW1     5434    4.618210925    4.812913959    0.535168236
  127 SOLV  HW2     5435    4.562186021    4.857339825    0.681981065
  128 SOLV  OW      5436    5.725738586    6.090072725    8.294990497
  128 SOLV  HW1     5437    5.755491728    6.176554104    8.254546928
  128 SOLV  HW2     5438    5.799638287    6.023024801    8.288403960
  129 SOLV  OW      5439    1.563497772    7.812788097    8.520059521
  129 SOLV  HW1     5440    1.583280152    7.824301126    8.617404658
  129 SOLV  HW2     5441    1.493886854    7.878930748    8.492141483
  130 SOLV  OW      5442    4.401827709    3.434371247    2.610726528
  130 SOLV  HW1     5443    4.475767345    3.371806059    2.585856902
  130 SOLV  HW2     5444    4.435559571    3.528478666    2.608295140
  131 SOLV  OW      5445    5.380081527    6.334360866    7.750081275
  131 SOLV  HW1     5446    5.280772303    6.340524688    7.740099426
  131 SOLV  HW2     5447    5.404488383    6.343203315    7.846652745
  132 SOLV  OW      5448    4.912837461    7.536961122    7.947959435
  132 SOLV  HW1     5449    4.834714780    7.494690615    7.993894726
  132 SOLV  HW2     5450    4.886836304    7.562750564    7.854906778
  133 SOLV  OW      5451    3.009085897    4.858886681    9.235213060
  133 SOLV  HW1     5452    3.092467603    4.842065572    9.287791393
  133 SOLV  HW2     5453    2.950045243    4.778299234    9.239664802
  134 SOLV  OW      5454    4.819803638    0.727764721    8.772498937
  134 SOLV  HW1     5455    4.856438002    0.657247278    8.833204703
  134 SOLV  HW2     5456    4.727916606    0.753236352    8.802630449
  135 SOLV  OW      5457    3.008363013    5.703173396    3.749273092
  135 SOLV  HW1     5458    3.102341925    5.671098301    3.761068825
  135 SOLV  HW2     5459    2.998012809    5.743299631    3.658263677
  136 SOLV  OW      5460    3.868671898    1.188123214    3.805291797
  136 SOLV  HW1     5461    3.806521081    1.198344673    3.727620919
  136 SOLV  HW2     5462    3.961344756    1.213251761    3.777358739
  137 SOLV  OW      5463    3.903395939    6.898577301    9.060458113
  137 SOLV  HW1     5464    3.964458378    6.971372412    9.029277562
  137 SOLV  HW2     5465    3.847310000    6.932233824    9.136099100
  138 SOLV  OW      5466    1.306196416    5.976993428    4.132495299
  138 SOLV  HW1     5467    1.238732214    5.915213350    4.092100129
  138 SOLV  HW2     5468    1.370837748    5.924286588    4.187662852
  139 SOLV  OW      5469    6.270537182    5.210858480    1.070716510
  139 SOLV  HW1     5470    6.357640714    5.162369971    1.078579180
  139 SOLV  HW2     5471    6.239186282    5.238037423    1.161702203
  140 SOLV  OW      5472    5.856273064    0.219733854    3.545749908
  140 SOLV  HW1     5473    5.851524373    0.306371725    3.496037598
  140 SOLV  HW2     5474    5.763785100    0.184773676    3.560707541
  141 SOLV  OW      5475    1.049842056    2.606283846    8.634837785
  141 SOLV  HW1     5476    1.017367849    2.662483272    8.558765261
  141 SOLV  HW2     5477    1.146028958    2.626892463    8.652818798
  142 SOLV  OW      5478    2.403387939    0.505159569   10.045907983
  142 SOLV  HW1     5479    2.438117343    0.468286459   10.132129845
  142 SOLV  HW2     5480    2.462852500    0.476192670    9.970909175
  143 SOLV  OW      5481    2.355160497    1.321092775    8.006134393
  143 SOLV  HW1     5482    2.305466069    1.266879968    8.073894234
  143 SOLV  HW2     5483    2.333016706    1.288154130    7.914348451
  144 SOLV  OW      5484    6.505525589    4.790625447    2.169631438
  144 SOLV  HW1     5485    6.524124939    4.888118164    2.157417997
  144 SOLV  HW2     5486    6.537985730    4.761516988    2.259625908
  145 SOLV  OW      5487    1.374704412    5.385037886    9.975270437
  145 SOLV  HW1     5488    1.388344070    5.403219170   10.072653005
  145 SOLV  HW2     5489    1.356560798    5.287628854    9.961769419
  146 SOLV  OW      5490    7.074761201    4.183556339    2.081437264
  146 SOLV  HW1     5491    7.052977242    4.122809327    2.005048597
  146 SOLV  HW2     5492    7.174003907    4.188982257    2.092456707
  147 SOLV  OW      5493    2.027320896    5.304695295    1.802648004
  147 SOLV  HW1     5494    2.055444689    5.364242587    1.727394327
  147 SOLV  HW2     5495    2.003792849    5.360444111    1.882262347
  148 SOLV  OW      5496    1.920211110    2.270270797    1.013790624
  148 SOLV  HW1     5497    1.824688561    2.241332568    1.007627041
  148 SOLV  HW2     5498    1.924164916    2.367479081    1.036918010
  149 SOLV  OW      5499    3.091118157    8.357369838    2.476937046
  149 SOLV  HW1     5500    3.182688808    8.371530305    2.514543918
  149 SOLV  HW2     5501    3.027429066    8.421932157    2.519071715
  150 SOLV  OW      5502    5.017151080    8.385652611    9.061723159
  150 SOLV  HW1     5503    4.935167457    8.362216921    9.009479565
  150 SOLV  HW2     5504    5.088006779    8.418838146    8.999448364
  151 SOLV  OW      5505    1.892108536    0.306073821    6.585196668
  151 SOLV  HW1     5506    1.913639474    0.271858536    6.676660985
  151 SOLV  HW2     5507    1.943483692    0.390148967    6.568110677
  152 SOLV  OW      5508    5.641569385    8.032268959   10.905128937
  152 SOLV  HW1     5509    5.703412643    7.981516671   10.965125618
  152 SOLV  HW2     5510    5.547645786    8.001508501   10.920364983
  153 SOLV  OW      5511    1.457594023    2.614099428    4.974349435
  153 SOLV  HW1     5512    1.473293733    2.600504354    5.072169023
  153 SOLV  HW2     5513    1.424483717    2.707120853    4.958516092
  154 SOLV  OW      5514    0.689598879    2.463819285    9.125881456
  154 SOLV  HW1     5515    0.740497437    2.532051670    9.178356554
  154 SOLV  HW2     5516    0.672070801    2.498813810    9.033859241
  155 SOLV  OW      5517    3.696660427    7.836234605    9.326715404
  155 SOLV  HW1     5518    3.727972824    7.851048532    9.420524086
  155 SOLV  HW2     5519    3.631725364    7.760208453    9.324863254
  156 SOLV  OW      5520    3.335046525    2.598989207    2.865964495
  156 SOLV  HW1     5521    3.306815682    2.612969326    2.771056468
  156 SOLV  HW2     5522    3.432845371    2.617900527    2.874780717
  157 SOLV  OW      5523    5.135779080    5.954513228    4.072537451
  157 SOLV  HW1     5524    5.065432404    5.906288647    4.020329620
  157 SOLV  HW2     5525    5.132882778    6.051960169    4.050273974
  158 SOLV  OW      5526    6.353043179    4.716069262    8.726378396
  158 SOLV  HW1     5527    6.297050342    4.637343622    8.752205270
  158 SOLV  HW2     5528    6.322069217    4.751491985    8.638141067
  159 SOLV  OW      5529    7.751355847    6.661164183    4.955108622
  159 SOLV  HW1     5530    7.766745274    6.705837289    5.043241284
  159 SOLV  HW2     5531    7.800499335    6.710800556    4.883546490
  160 SOLV  OW      5532    2.380788769    3.399357172   10.753626813
  160 SOLV  HW1     5533    2.389466232    3.487926855   10.708018751
  160 SOLV  HW2     5534    2.447772082    3.335580820   10.715603485
  161 SOLV  OW      5535    3.615110010    8.105726812    2.622819806
  161 SOLV  HW1     5536    3.547577859    8.068792131    2.558982420
  161 SOLV  HW2     5537    3.593119283    8.075739156    2.715648351
  162 SOLV  OW      5538    5.159936789    5.800534030    1.510785090
  162 SOLV  HW1     5539    5.110213274    5.883645370    1.535685114
  162 SOLV  HW2     5540    5.138858726    5.776180580    1.416114170
  163 SOLV  OW      5541    7.777988648    7.551763843    7.177644543
  163 SOLV  HW1     5542    7.792946075    7.605575453    7.260593997
  163 SOLV  HW2     5543    7.854724451    7.489043564    7.164312205
  164 SOLV  OW      5544    0.839159833    3.478765403    1.944241265
  164 SOLV  HW1     5545    0.759667202    3.535882261    1.923782970
  164 SOLV  HW2     5546    0.897688544    3.472898173    1.863371293
  165 SOLV  OW      5547    1.660369171    6.572862363    8.144505792
  165 SOLV  HW1     5548    1.713967218    6.642521322    8.192201085
  165 SOLV  HW2     5549    1.586344062    6.541316555    8.203878563
  166 SOLV  OW      5550    1.413156833    5.435639257    7.030339858
  166 SOLV  HW1     5551    1.419191551    5.340678778    6.999582022
  166 SOLV  HW2     5552    1.505228639    5.473381072    7.040253280
  167 SOLV  OW      5553    4.822640813    6.926271942   10.776943502
  167 SOLV  HW1     5554    4.844214070    6.856272522   10.708865374
  167 SOLV  HW2     5555    4.724617377    6.924516470   10.796648218
  168 SOLV  OW      5556    5.092686448    5.974788299    0.921222015
  168 SOLV  HW1     5557    5.025176232    5.978893381    0.994879781
  168 SOLV  HW2     5558    5.182192876    6.002086451    0.956483448
  169 SOLV  OW      5559    5.386708833    8.151776842   10.629201558
  169 SOLV  HW1     5560    5.464793367    8.089351158   10.626794728
  169 SOLV  HW2     5561    5.419432664    8.246221950   10.626158450
  170 SOLV  OW      5562    0.141019598    4.768322631    2.235503008
  170 SOLV  HW1     5563    0.091753719    4.751429520    2.320869783
  170 SOLV  HW2     5564    0.078369622    4.757967896    2.158251983
  171 SOLV  OW      5565    7.412160770    0.283652332    5.752336138
  171 SOLV  HW1     5566    7.434468892    0.273486067    5.849284547
  171 SOLV  HW2     5567    7.322385735    0.326729557    5.743128910
  172 SOLV  OW      5568    0.183104154    0.414497529    6.331523200
  172 SOLV  HW1     5569    0.110525892    0.424343241    6.263439111
  172 SOLV  HW2     5570    0.164567597    0.474962046    6.408985225
  173 SOLV  OW      5571    4.811150494    7.868237639    8.046366247
  173 SOLV  HW1     5572    4.712204618    7.862075188    8.033263506
  173 SOLV  HW2     5573    4.852413029    7.778381452    8.031425542
  174 SOLV  OW      5574    4.351080188    7.961453494    9.902246088
  174 SOLV  HW1     5575    4.439619831    7.915065924    9.905233466
  174 SOLV  HW2     5576    4.360835540    8.054246574    9.938221702
  175 SOLV  OW      5577    5.780800281    6.146970477    4.547225882
  175 SOLV  HW1     5578    5.695791848    6.185268284    4.511076460
  175 SOLV  HW2     5579    5.763335682    6.055449894    4.583543150
  176 SOLV  OW      5580    0.114130490    8.513528538    7.204993477
  176 SOLV  HW1     5581    0.039670465    8.578681937    7.219509322
  176 SOLV  HW2     5582    0.191933117    8.560563256    7.163347089
  177 SOLV  OW      5583    5.815903047    6.633043132    9.387967982
  177 SOLV  HW1     5584    5.847313910    6.560190563    9.448843501
  177 SOLV  HW2     5585    5.773917390    6.705908099    9.442077673
  178 SOLV  OW      5586    5.127747253    5.815061557    0.063972540
  178 SOLV  HW1     5587    5.118268705    5.787443448    0.159614284
  178 SOLV  HW2     5588    5.223582965    5.836138904    0.044705266
  179 SOLV  OW      5589    0.456388624    6.859784300    6.077799665
  179 SOLV  HW1     5590    0.478413653    6.783498035    6.138588638
  179 SOLV  HW2     5591    0.369964286    6.841256953    6.031028719
  180 SOLV  OW      5592    5.723242349    2.822826325    0.254221948
  180 SOLV  HW1     5593    5.784126213    2.892114663    0.292851723
  180 SOLV  HW2     5594    5.656498408    2.866851410    0.194163622
  181 SOLV  OW      5595    3.102210080    2.564444577    5.784590285
  181 SOLV  HW1     5596    3.017687305    2.517141721    5.809456334
  181 SOLV  HW2     5597    3.180322509    2.504477908    5.801980498
  182 SOLV  OW      5598    0.996339377    2.588008864    1.196404665
  182 SOLV  HW1     5599    0.928378431    2.606963099    1.267270735
  182 SOLV  HW2     5600    0.987151639    2.654922082    1.122660651
  183 SOLV  OW      5601    5.560485551    0.578196435    6.082417346
  183 SOLV  HW1     5602    5.617767157    0.507859713    6.040327977
  183 SOLV  HW2     5603    5.485682365    0.534682101    6.132526621
  184 SOLV  OW      5604    5.186331336    2.139752173    2.606007758
  184 SOLV  HW1     5605    5.088417573    2.137684850    2.626221317
  184 SOLV  HW2     5606    5.230658020    2.060402831    2.647706836
  185 SOLV  OW      5607    3.423435726    2.881297159   10.771318505
  185 SOLV  HW1     5608    3.452604028    2.920537194   10.858550395
  185 SOLV  HW2     5609    3.502681117    2.871144365   10.711176479
  186 SOLV  OW      5610    3.246680451    4.968631463    4.542733132
  186 SOLV  HW1     5611    3.157203587    5.013280011    4.542144717
  186 SOLV  HW2     5612    3.271771567    4.943029418    4.449379114
  187 SOLV  OW      5613    1.837232926    5.630354086    9.230916290
  187 SOLV  HW1     5614    1.822158826    5.589455139    9.320916243
  187 SOLV  HW2     5615    1.885225526    5.717444624    9.241495137
  188 SOLV  OW      5616    3.834486803    0.238057294    1.094556765
  188 SOLV  HW1     5617    3.749857216    0.262848688    1.047406497
  188 SOLV  HW2     5618    3.909022484    0.231811754    1.028183564
  189 SOLV  OW      5619    4.046809165    4.927989769    6.740208455
  189 SOLV  HW1     5620    4.015205899    4.989317090    6.812597897
  189 SOLV  HW2     5621    4.132587450    4.962647408    6.702249441
  190 SOLV  OW      5622    7.306306524    3.003324286    3.494303107
  190 SOLV  HW1     5623    7.295204974    3.015374411    3.395654539
  190 SOLV  HW2     5624    7.219171789    3.021034456    3.540061491
  191 SOLV  OW      5625    2.571162006    3.237997266   10.636485289
  191 SOLV  HW1     5626    2.580269814    3.138451292   10.639248733
  191 SOLV  HW2     5627    2.658255643    3.280151484   10.661737516
  192 SOLV  OW      5628    1.930484782    1.283758297    1.111633458
  192 SOLV  HW1     5629    1.914770887    1.287650233    1.210314213
  192 SOLV  HW2     5630    2.012926168    1.230283036    1.093092283
  193 SOLV  OW      5631    1.024165982    4.265700664    7.101048929
  193 SOLV  HW1     5632    1.055668874    4.182549508    7.146802784
  193 SOLV  HW2     5633    0.924253381    4.265638199    7.096875660
  194 SOLV  OW      5634    0.216700446    3.373024375    1.907925190
  194 SOLV  HW1     5635    0.121149286    3.350103340    1.926487346
  194 SOLV  HW2     5636    0.220745074    3.449843624    1.844031417
  195 SOLV  OW      5637    5.615482635    3.022468779    2.119672843
  195 SOLV  HW1     5638    5.521460808    3.034738725    2.087903400
  195 SOLV  HW2     5639    5.618817627    3.033546396    2.219001379
  196 SOLV  OW      5640    1.354120947    0.677457618    6.534505176
  196 SOLV  HW1     5641    1.393232832    0.743843217    6.598248149
  196 SOLV  HW2     5642    1.275729688    0.718317883    6.487758549
  197 SOLV  OW      5643    6.063080696    4.619212883    5.896314891
  197 SOLV  HW1     5644    6.025293342    4.586115450    5.982782442
  197 SOLV  HW2     5645    6.150794935    4.664134420    5.913292164
  198 SOLV  OW      5646    7.117344096    1.718500022    5.574328459
  198 SOLV  HW1     5647    7.149838151    1.642880254    5.631124407
  198 SOLV  HW2     5648    7.103394971    1.686263875    5.480700260
  199 SOLV  OW      5649    2.091250312    1.979865333   10.043980254
  199 SOLV  HW1     5650    2.001547190    2.018614584   10.065235819
  199 SOLV  HW2     5651    2.095446947    1.885520569   10.076865137
  200 SOLV  OW      5652    0.881807220    4.634707672    9.579495162
  200 SOLV  HW1     5653    0.904885670    4.643763266    9.482617087
  200 SOLV  HW2     5654    0.865861165    4.725362559    9.618576887
  201 SOLV  OW      5655    1.679830164    6.944875583    3.204493569
  201 SOLV  HW1     5656    1.772687915    6.926265266    3.236603474
  201 SOLV  HW2     5657    1.676481225    6.935580617    3.104982882
  202 SOLV  OW      5658    5.630049978    5.218730329    5.868778560
  202 SOLV  HW1     5659    5.615027495    5.166335340    5.952618268
  202 SOLV  HW2     5660    5.683736001    5.300457891    5.889715480
  203 SOLV  OW      5661    7.561610950    4.137058621    1.289943815
  203 SOLV  HW1     5662    7.490817806    4.155886017    1.358015983
  203 SOLV  HW2     5663    7.651257940    4.159969642    1.327870643
  204 SOLV  OW      5664    3.979093194    3.704072606    1.843046989
  204 SOLV  HW1     5665    4.030208355    3.711713905    1.757438577
  204 SOLV  HW2     5666    3.983894695    3.609938484    1.876448046
  205 SOLV  OW      5667    5.857279904    1.420993872    5.818221536
  205 SOLV  HW1     5668    5.930710279    1.366367767    5.858519908
  205 SOLV  HW2     5669    5.896651784    1.490933331    5.758570293
  206 SOLV  OW      5670    4.249631877    5.762619838    4.403784523
  206 SOLV  HW1     5671    4.247989892    5.843494340    4.462577461
  206 SOLV  HW2     5672    4.321621493    5.772779546    4.335124416
  207 SOLV  OW      5673    4.973875343    6.866811434    7.497854528
  207 SOLV  HW1     5674    4.890280252    6.904211358    7.538017479
  207 SOLV  HW2     5675    5.025430624    6.940277811    7.453755772
  208 SOLV  OW      5676    2.160938001    3.037195146    5.206212897
  208 SOLV  HW1     5677    2.190002115    3.005701552    5.115861515
  208 SOLV  HW2     5678    2.106567718    3.120565170    5.196555535
  209 SOLV  OW      5679    3.499886858    0.198452509    4.377959557
  209 SOLV  HW1     5680    3.424876486    0.134386286    4.361559733
  209 SOLV  HW2     5681    3.536932731    0.229514328    4.290422462
  210 SOLV  OW      5682    3.745041172    3.089637819    5.279823993
  210 SOLV  HW1     5683    3.794475724    3.031242563    5.215432999
  210 SOLV  HW2     5684    3.739147478    3.043892309    5.368551270
  211 SOLV  OW      5685    7.696765739    3.353789999    1.789867008
  211 SOLV  HW1     5686    7.685546188    3.436127434    1.734237640
  211 SOLV  HW2     5687    7.629452985    3.354098512    1.863818685
  212 SOLV  OW      5688    2.855202304    7.983784324    1.010259891
  212 SOLV  HW1     5689    2.833802853    7.893740323    1.048129380
  212 SOLV  HW2     5690    2.952872642    8.002213324    1.021251679
  213 SOLV  OW      5691    6.462078191    6.350250475    8.778493482
  213 SOLV  HW1     5692    6.457090962    6.399515512    8.865373258
  213 SOLV  HW2     5693    6.371266186    6.316086838    8.754286659
  214 SOLV  OW      5694    3.045335692    7.905766249    3.717650514
  214 SOLV  HW1     5695    2.999059464    7.833294255    3.768702256
  214 SOLV  HW2     5696    2.977673603    7.959503174    3.667309973
  215 SOLV  OW      5697    6.882477401    4.001544662    6.192447276
  215 SOLV  HW1     5698    6.798299379    4.033973331    6.235602850
  215 SOLV  HW2     5699    6.945797004    3.969414253    6.262861663
  216 SOLV  OW      5700    2.329966385    3.394693476    1.613427876
  216 SOLV  HW1     5701    2.390356485    3.349729262    1.547615792
  216 SOLV  HW2     5702    2.343682576    3.354643535    1.704024947
  217 SOLV  OW      5703    1.001611396    4.961024258    0.494914507
  217 SOLV  HW1     5704    1.039019546    5.027473038    0.430221617
  217 SOLV  HW2     5705    1.017737635    4.868458927    0.460686139
  218 SOLV  OW      5706    3.608604297    7.375842674    9.437750982
  218 SOLV  HW1     5707    3.701189893    7.390138459    9.472728936
  218 SOLV  HW2     5708    3.613332365    7.342014371    9.343765633
  219 SOLV  OW      5709    2.955198410    5.035802649    6.475743710
  219 SOLV  HW1     5710    2.966960288    4.975469770    6.554620984
  219 SOLV  HW2     5711    3.037659346    5.091014071    6.463419881
  220 SOLV  OW      5712    2.274248325    1.264313040    0.409153538
[truncated: 12,056,289 more chars]
