# Supplementary material for: Understanding the riddle of amine oxidase flavoenzyme reactivity on the stereoisomers of N‐methyl‐dopa and N‐methyl‐tyrosine
Source: J Mol Recognit. 2023 Nov 15;37(2):e3068. doi: 10.1002/jmr.3068 (PMC11475575; doi:10.1002/jmr.3068)
Supplement: Supplementary file 1 — Data S1. Supporting Information. [file JMR-37-e3068-s002.zip › mutant/D315A/LYR/LYR_L1.cnf]

TITLE
	final configuration
END
TIMESTEP
          50000 6100.000000000
END
POSITION
# first 24 chars ignored
    1 SER   H1         1    0.043265016    1.252222728    3.417972897
    1 SER   H2         2    0.033740257    1.129721747    3.319444873
    1 SER   N          3    0.096835642    1.200486023    3.351231240
    1 SER   H3         4    0.127126485    1.257078250    3.274547017
    1 SER   CA         5    0.187206766    1.090094108    3.386687462
    1 SER   CB         6    0.136628822    1.000165835    3.499683281
    1 SER   OG         7    0.101061455    1.062888084    3.623181364
    1 SER   HG         8    0.054009351    1.005072458    3.689853544
    1 SER   C          9    0.240121666    1.004908826    3.271120500
    1 SER   O         10    0.163088689    0.920807269    3.225038744
    2 ILE   N         11    0.359098464    1.034939106    3.219793237
    2 ILE   H         12    0.426540069    1.090733274    3.268160012
    2 ILE   CA        13    0.405985251    0.967375320    3.097944195
    2 ILE   CB        14    0.542102634    1.034997742    3.080321470
    2 ILE   CG1       15    0.528687300    1.183550864    3.046199379
    2 ILE   CG2       16    0.629907503    0.968318758    2.974240022
    2 ILE   CD        17    0.658225670    1.251842482    3.001854752
    2 ILE   C         18    0.408452465    0.814676791    3.107225321
    2 ILE   O         19    0.469791719    0.768131848    3.203155877
    3 PRO   N         20    0.339645058    0.742699633    3.019042516
    3 PRO   CA        21    0.334432278    0.595789536    3.019259250
    3 PRO   CB        22    0.226962817    0.565099913    2.914753663
    3 PRO   CG        23    0.228490554    0.684669550    2.819325033
    3 PRO   CD        24    0.267340844    0.804097137    2.906730441
    3 PRO   C         25    0.474271453    0.539031506    2.994107754
    3 PRO   O         26    0.521753798    0.558972425    2.882394814
    4 ASN   N         27    0.522577692    0.452822192    3.083136028
    4 ASN   H         28    0.470858997    0.435479086    3.166947860
    4 ASN   CA        29    0.656619490    0.392591417    3.079179155
    4 ASN   CB        30    0.713546161    0.373695480    3.219941690
    4 ASN   CG        31    0.862161612    0.337331211    3.219548867
    4 ASN   OD1       32    0.908181499    0.246514848    3.150551564
    4 ASN   ND2       33    0.945749768    0.418175795    3.284085931
    4 ASN   HD21      34    1.041714230    0.390729159    3.278050086
    4 ASN   HD22      35    0.910519200    0.495034592    3.337474204
    4 ASN   C         36    0.658489516    0.260560094    3.001881878
    4 ASN   O         37    0.714218684    0.257157069    2.892283852
    5 SER   N         38    0.567540163    0.172541412    3.042788338
    5 SER   H         39    0.522056795    0.178387518    3.131654058
    5 SER   CA        40    0.551063170    0.040102030    2.981136940
    5 SER   CB        41    0.517341663    8.444488946    3.070288731
    5 SER   OG        42    0.401169103    8.470438032    3.149521698
    5 SER   HG        43    0.415979256    8.542315158    3.217450958
    5 SER   C         44    0.473509463    0.033823026    2.849387991
    5 SER   O         45    0.350666734    0.039718418    2.851700188
    6 PHE   N         46    0.553630776    0.048190974    2.744200386
    6 PHE   H         47    0.653342253    0.040705684    2.745974489
    6 PHE   CA        48    0.502880813    0.065363366    2.607311344
    6 PHE   CB        49    0.585739565    0.177574039    2.544421539
    6 PHE   CG        50    0.528578771    0.243697471    2.418845236
    6 PHE   CD1       51    0.469649298    0.369097976    2.430036202
    6 PHE   HD1       52    0.470586881    0.419846176    2.526504417
    6 PHE   CD2       53    0.531771394    0.181203072    2.294722154
    6 PHE   HD2       54    0.582465153    0.085012378    2.287020464
    6 PHE   CE1       55    0.415579925    0.427782738    2.316213840
    6 PHE   HE1       56    0.404835169    0.536100896    2.310419712
    6 PHE   CE2       57    0.466874974    0.234332675    2.183886108
    6 PHE   HE2       58    0.466698494    0.179808876    2.089499253
    6 PHE   CZ        59    0.404511842    0.357906225    2.196581140
    6 PHE   HZ        60    0.325104902    0.386841673    2.127745693
    6 PHE   C         61    0.508120230    8.459741066    2.526321205
    6 PHE   O         62    0.607510928    8.430931573    2.459816209
    7 ILE   N         63    0.424025611    8.363694768    2.563665318
    7 ILE   H         64    0.335508959    8.381522945    2.606660061
    7 ILE   CA        65    0.425652743    8.235649185    2.491489145
    7 ILE   CB        66    0.374427489    8.122066569    2.580281908
    7 ILE   CG1       67    0.470624509    8.118155972    2.699197504
    7 ILE   CG2       68    0.357252133    7.984994213    2.514515329
    7 ILE   CD        69    0.422741425    8.015615188    2.802167099
    7 ILE   C         70    0.354120236    8.236441253    2.356247867
    7 ILE   O         71    0.243337251    8.288582734    2.344524458
    8 ILE   N         72    0.436152932    8.212192768    2.254400757
    8 ILE   H         73    0.530528224    8.185744389    2.274272757
    8 ILE   CA        74    0.388337118    8.202807585    2.115708310
    8 ILE   CB        75    0.490852190    8.251760089    2.013218830
    8 ILE   CG1       76    0.542274197    8.392355352    2.044835864
    8 ILE   CG2       77    0.416923764    8.255151401    1.879307820
    8 ILE   CD        78    0.677322599    8.419735926    1.978333728
    8 ILE   C         79    0.346530826    8.058232215    2.088141073
    8 ILE   O         80    0.418224909    7.958528440    2.095153976
    9 VAL   N         81    0.217231999    8.051632343    2.057669523
    9 VAL   H         82    0.161020111    8.133564783    2.069015833
    9 VAL   CA        83    0.156091608    7.933284806    1.995487733
    9 VAL   CB        84    0.011205918    7.908260279    2.037807627
    9 VAL   CG1       85   -0.063110135    7.800323828    1.958822460
    9 VAL   CG2       86    0.011882124    7.859068864    2.182697482
    9 VAL   C         87    0.173819213    7.939109725    1.843622464
    9 VAL   O         88    0.110681816    8.023259756    1.779892719
   10 GLY   N         89    0.260426516    7.849308496    1.797511365
   10 GLY   H         90    0.302742299    7.784290181    1.860625564
   10 GLY   CA        91    0.296922012    7.822327544    1.657708390
   10 GLY   C         92    0.395195049    7.928087762    1.607059168
   10 GLY   O         93    0.363077249    8.046475776    1.597959048
   11 SER   N         94    0.478564324    7.873465830    1.518996350
   11 SER   H         95    0.467471631    7.775792293    1.500592824
   11 SER   CA        96    0.592733487    7.938385941    1.452936745
   11 SER   CB        97    0.711525778    7.845776027    1.479832322
   11 SER   OG        98    0.832569776    7.898566211    1.424963278
   11 SER   HG        99    0.809903338    7.930969996    1.333111786
   11 SER   C        100    0.580230664    7.964428996    1.302682928
   11 SER   O        101    0.678200125    7.965009283    1.228314294
   12 GLY   N        102    0.457473608    7.982466144    1.254746658
   12 GLY   H        103    0.367967806    7.987583920    1.299047283
   12 GLY   CA       104    0.427408867    8.038185533    1.122080748
   12 GLY   C        105    0.476629962    8.180565715    1.095355630
   12 GLY   O        106    0.542911508    8.237904214    1.181662624
   13 VAL   N        107    0.409062767    8.245013799    1.000629502
   13 VAL   H        108    0.344198167    8.193547414    0.944542845
   13 VAL   CA       109    0.453698126    8.378775994    0.959062829
   13 VAL   CB       110    0.390005650    8.422994394    0.827158298
   13 VAL   CG1      111    0.453098379    8.344878037    0.711706652
   13 VAL   CG2      112    0.237004249    8.423346591    0.826370765
   13 VAL   C        113    0.451408537    8.493682941    1.060076965
   13 VAL   O        114    0.544252150    8.574366816    1.061045629
   14 PHE   N        115    0.349571513    8.487692170    1.145413855
   14 PHE   H        116    0.287950717    8.408998735    1.142064703
   14 PHE   CA       117    0.325692519    0.051588654    1.260745276
   14 PHE   CB       118    0.182792967    0.037203267    1.313454034
   14 PHE   CG       119    0.083083407    0.085660436    1.208016328
   14 PHE   CD1      120    0.035730990    8.511083921    1.122319861
   14 PHE   HD1      121    0.066414680    8.407346724    1.135666733
   14 PHE   CD2      122    0.047225353    0.218828831    1.190654504
   14 PHE   HD2      123    0.086392206    0.296175391    1.256725855
   14 PHE   CE1      124    7.754816014    0.022996036    1.012579990
   14 PHE   HE1      125    7.731600736   -0.050863283    0.935851542
   14 PHE   CE2      126    7.762140732    0.251324451    1.082853861
   14 PHE   HE2      127    7.734289263    0.356175559    1.072290957
   14 PHE   CZ       128    7.717818930    0.155472623    0.992468585
   14 PHE   HZ       129    7.632397022    0.174747242    0.927563858
   14 PHE   C        130    0.419939684    0.020985850    1.377327953
   14 PHE   O        131    0.510864610    0.096922076    1.410424612
   15 GLY   N        132    0.415688283    8.417049938    1.413183255
   15 GLY   H        133    0.336377485    8.359254676    1.393915706
   15 GLY   CA       134    0.508193706    8.356881893    1.510318378
   15 GLY   C        135    0.656613958    8.389916997    1.493221071
   15 GLY   O        136    0.722967015    8.437512126    1.585211857
   16 LEU   N        137    0.711310132    8.377520814    1.372618798
   16 LEU   H        138    0.664522661    8.338817755    1.293153939
   16 LEU   CA       139    0.850060149    8.414607885    1.341245532
   16 LEU   CB       140    0.895514089    8.342137367    1.214391863
   16 LEU   CG       141    0.945838126    8.200161909    1.241274622
   16 LEU   CD1      142    1.003233540    8.144683952    1.110738645
   16 LEU   CD2      143    1.057206819    8.189468629    1.345638107
   16 LEU   C        144    0.883632614    0.038914510    1.325037399
   16 LEU   O        145    0.987616442    0.087858892    1.368895909
   17 SER   N        146    0.781815630    0.115721696    1.287282911
   17 SER   H        147    0.699171295    0.072639581    1.251011491
   17 SER   CA       148    0.780424628    0.262643180    1.292096813
   17 SER   CB       149    0.648452728    0.323728510    1.244546114
   17 SER   OG       150    0.657073853    0.465903018    1.231816095
   17 SER   HG       151    0.670348469    0.481911422    1.134000520
   17 SER   C        152    0.801367817    0.306115480    1.437298588
   17 SER   O        153    0.908004579    0.356147287    1.472731199
   18 LEU   N        154    0.721371234    0.245480915    1.524558891
   18 LEU   H        155    0.639621937    0.200527307    1.488555381
   18 LEU   CA       156    0.717611219    0.258800471    1.670910084
   18 LEU   CB       157    0.605072714    0.173755902    1.730197503
   18 LEU   CG       158    0.466739206    0.239085948    1.728691063
   18 LEU   CD1      159    0.361830371    0.139108429    1.777759402
   18 LEU   CD2      160    0.464368020    0.362653441    1.818869132
   18 LEU   C        161    0.849719771    0.220100277    1.737701454
   18 LEU   O        162    0.907195992    0.317558203    1.785960241
   19 ALA   N        163    0.898655853    0.098615612    1.714554376
   19 ALA   H        164    0.848854369    0.031896319    1.659153868
   19 ALA   CA       165    1.024714730    0.045120327    1.768034863
   19 ALA   CB       166    1.054977403   -0.090433553    1.703860212
   19 ALA   C        167    1.140500140    0.142843058    1.746661200
   19 ALA   O        168    1.207541301    0.186424728    1.840128907
   20 TYR   N        169    1.151524878    0.192193337    1.623648777
   20 TYR   H        170    1.080381916    0.184735833    1.553764123
   20 TYR   CA       171    1.268678189    0.268951565    1.578969854
   20 TYR   CB       172    1.280296055    0.281317273    1.426910065
   20 TYR   CG       173    1.422592731    0.301160912    1.374282053
   20 TYR   CD1      174    1.524766045    0.224103923    1.428539637
   20 TYR   HD1      175    1.498433681    0.138426556    1.490574430
   20 TYR   CD2      176    1.454252056    0.401250531    1.283179671
   20 TYR   HD2      177    1.379471743    0.472660770    1.248716855
   20 TYR   CE1      178    1.657611979    0.245817197    1.393844825
   20 TYR   HE1      179    1.734489379    0.175310149    1.425462111
   20 TYR   CE2      180    1.586982652    0.421616207    1.247262694
   20 TYR   HE2      181    1.612473761    0.488202891    1.164816054
   20 TYR   CZ       182    1.689673283    0.350967290    1.308779316
   20 TYR   OH       183    1.815626579    0.399498901    1.292101661
   20 TYR   HH       184    1.817594327    0.454584196    1.208664370
   20 TYR   C        185    1.269727493    0.406281875    1.646411326
   20 TYR   O        186    1.360829249    0.430155588    1.725542991
   21 ALA   N        187    1.151112805    0.466185361    1.652173143
   21 ALA   H        188    1.067855090    0.420112607    1.621400763
   21 ALA   CA       189    1.137843055    0.599191941    1.713346868
   21 ALA   CB       190    0.998977808    0.654896853    1.681320131
   21 ALA   C        191    1.169818841    0.596560577    1.862954206
   21 ALA   O        192    1.245490372    0.675765604    1.918895488
   22 LEU   N        193    1.121413365    0.492784187    1.930621224
   22 LEU   H        194    1.055061388    0.433013048    1.885609204
   22 LEU   CA       195    1.143213259    0.458396729    2.071874675
   22 LEU   CB       196    1.058546502    0.335647774    2.106196258
   22 LEU   CG       197    0.906786574    0.351246536    2.117920410
   22 LEU   CD1      198    0.835405928    0.217605688    2.096613296
   22 LEU   CD2      199    0.870008272    0.412021003    2.253443442
   22 LEU   C        200    1.292644349    0.441229605    2.099902327
   22 LEU   O        201    1.349961869    0.528441740    2.165020822
   23 SER   N        202    1.351693554    0.339747328    2.037422232
   23 SER   H        203    1.297262331    0.262320617    2.005133905
   23 SER   CA       204    1.496004776    0.316735455    2.053352902
   23 SER   CB       205    1.551838301    0.208101722    1.961219339
   23 SER   OG       206    1.521698322    0.086054304    2.029360087
   23 SER   HG       207    1.600515837    0.025259818    2.038944664
   23 SER   C        208    1.588387689    0.429576327    2.007063628
   23 SER   O        209    1.700539694    0.448272090    2.053992549
   24 LEU   N        210    1.537686122    0.511293413    1.915190233
   24 LEU   H        211    1.462054150    0.483825641    1.855831726
   24 LEU   CA       212    1.609623568    0.630971245    1.869284572
   24 LEU   CB       213    1.555640756    0.692500144    1.740024149
   24 LEU   CG       214    1.600215015    0.634571847    1.605624217
   24 LEU   CD1      215    1.508929742    0.699312243    1.501294200
   24 LEU   CD2      216    1.747855947    0.666492481    1.581234192
   24 LEU   C        217    1.616670736    0.745953625    1.969974476
   24 LEU   O        218    1.711224101    0.824581803    1.968137226
   25 ASP   N        219    1.505947080    0.761053193    2.042086533
   25 ASP   H        220    1.454215438    0.676054970    2.032154440
   25 ASP   CA       221    1.494487431    0.877549097    2.131017629
   25 ASP   CB       222    1.347254105    0.895793400    2.168400874
   25 ASP   CG       223    1.317581538    1.033017116    2.229241116
   25 ASP   OD1      224    1.305658975    1.028598154    2.353592925
   25 ASP   OD2      225    1.271665134    1.126315694    2.159855038
   25 ASP   C        226    1.573458130    0.880479132    2.262046870
   25 ASP   O        227    1.585241727    0.779831307    2.331779365
   26 ASP   N        228    1.628500882    0.996822922    2.295598572
   26 ASP   H        229    1.597073871    1.071176783    2.236574234
   26 ASP   CA       230    1.713833296    1.019647752    2.413110623
   26 ASP   CB       231    1.790527727    1.151880268    2.406661864
   26 ASP   CG       232    1.699255327    1.274373733    2.398084959
   26 ASP   OD1      233    1.679813713    1.344823027    2.499494846
   26 ASP   OD2      234    1.640276960    1.296404911    2.290108807
   26 ASP   C        235    1.645224980    0.995695789    2.547760803
   26 ASP   O        236    1.705995353    0.941176538    2.639758915
   27 ARG   N        237    1.516255180    1.027477804    2.554707630
   27 ARG   H        238    1.459686179    1.056952514    2.477684302
   27 ARG   CA       239    1.440161839    1.010421225    2.679309891
   27 ARG   CB       240    1.329480969    1.115269307    2.692237005
   27 ARG   CG       241    1.392983538    1.252006918    2.718277611
   27 ARG   CD       242    1.306800076    1.377437246    2.702507008
   27 ARG   NE       243    1.252100667    1.397169276    2.567482117
   27 ARG   HE       244    1.284926023    1.335552057    2.495887124
   27 ARG   CZ       245    1.179022720    1.505224279    2.536814060
   27 ARG   NH1      246    1.138755428    1.522077616    2.410123216
   27 ARG   HH11     247    1.095769402    1.609859491    2.388966906
   27 ARG   HH12     248    1.141766683    1.449090875    2.341819811
   27 ARG   NH2      249    1.118289515    1.576571906    2.632628278
   27 ARG   HH21     250    1.055908275    1.652251181    2.613095221
   27 ARG   HH22     251    1.126967844    1.555740455    2.730048866
   27 ARG   C        252    1.389531697    0.867333783    2.698588004
   27 ARG   O        253    1.378186691    0.824193760    2.813224748
   28 PHE   N        254    1.338529290    0.818209815    2.585991204
   28 PHE   H        255    1.342661962    0.869223246    2.500080907
   28 PHE   CA       256    1.276655494    0.685025041    2.579463928
   28 PHE   CB       257    1.194989983    0.655093724    2.453574098
   28 PHE   CG       258    1.052446772    0.710462991    2.448599543
   28 PHE   CD1      259    1.021129216    0.824427067    2.375418865
   28 PHE   HD1      260    1.097548767    0.880028026    2.321091905
   28 PHE   CD2      261    0.949889712    0.645594816    2.516398000
   28 PHE   HD2      262    0.976129096    0.565196400    2.585171730
   28 PHE   CE1      263    0.888702509    0.865684389    2.366192733
   28 PHE   HE1      264    0.863199340    0.952695495    2.305708350
   28 PHE   CE2      265    0.816303105    0.680247894    2.499759495
   28 PHE   HE2      266    0.738626285    0.625320456    2.552968386
   28 PHE   CZ       267    0.785452999    0.791578290    2.422454786
   28 PHE   HZ       268    0.682767189    0.822722623    2.403305625
   28 PHE   C        269    1.372323788    0.566778360    2.596099819
   28 PHE   O        270    1.326846786    0.465498443    2.649045664
   29 ALA   N        271    1.504276491    0.578834952    2.584483386
   29 ALA   H        272    1.548152267    0.665094397    2.559272925
   29 ALA   CA       273    1.608084027    0.475194824    2.594269800
   29 ALA   CB       274    1.741972196    0.538071040    2.555159677
   29 ALA   C        275    1.614591280    0.385866777    2.718331298
   29 ALA   O        276    1.631344044    0.265347131    2.700314718
   30 ASP   N        277    1.584735089    0.436895373    2.837468787
   30 ASP   H        278    1.558985604    0.532615748    2.850714514
   30 ASP   CA       279    1.576786229    0.358472604    2.961560000
   30 ASP   CB       280    1.615929053    0.439166397    3.085524537
   30 ASP   CG       281    1.529132329    0.562122537    3.113028485
   30 ASP   OD1      282    1.423818436    0.548756615    3.179023776
   30 ASP   OD2      283    1.563706714    0.669389141    3.058959083
   30 ASP   C        284    1.447181205    0.285173121    2.996801704
   30 ASP   O        285    1.447073470    0.188393787    3.072724897
   31 LYSH  N        286    1.339670310    0.315990331    2.924815294
   31 LYSH  H        287    1.356941155    0.331752103    2.827578997
   31 LYSH  CA       288    1.202646953    0.273581083    2.957008766
   31 LYSH  CB       289    1.102015655    0.372705538    2.898184392
   31 LYSH  CG       290    1.075875531    0.499031127    2.980470008
   31 LYSH  CD       291    1.195323341    0.594453487    2.974804017
   31 LYSH  CE       292    1.175686343    0.723535279    3.054562083
   31 LYSH  NZ       293    1.295588767    0.807402616    3.068534171
   31 LYSH  HZ1      294    1.361422773    0.743332191    3.108041446
   31 LYSH  HZ2      295    1.282381390    0.869613545    3.145703571
   31 LYSH  HZ3      296    1.324972788    0.828469828    2.975299047
   31 LYSH  C        297    1.166249771    0.131576353    2.913166745
   31 LYSH  O        298    1.237440718    0.062223188    2.840693016
   32 LYSH  N        299    1.054850950    0.086945318    2.970502773
   32 LYSH  H        300    1.005632970    0.156154660    3.023308251
   32 LYSH  CA       301    0.992487370    8.478867243    2.954470918
   32 LYSH  CB       302    0.891420160    8.457185618    3.067273336
   32 LYSH  CG       303    0.957828075    8.429232670    3.202257029
   32 LYSH  CD       304    0.870574386    8.429444544    3.327933556
   32 LYSH  CE       305    0.952839263    8.388625822    3.450307537
   32 LYSH  NZ       306    0.945461486    8.241861703    3.454093078
   32 LYSH  HZ1      307    0.985896311    8.203272663    3.537014228
   32 LYSH  HZ2      308    0.987205587    8.199602131    3.373647417
   32 LYSH  HZ3      309    0.847819764    8.220644308    3.458087251
   32 LYSH  C        310    0.927541081    8.469969402    2.816217641
   32 LYSH  O        311    0.807363304    8.491142193    2.800710884
   33 ILE   N        312    1.014084826    8.445292371    2.718280401
   33 ILE   H        313    1.111415518    8.458190195    2.737264796
   33 ILE   CA       314    0.978404502    8.438802480    2.575820987
   33 ILE   CB       315    1.050906975    0.015403110    2.486268972
   33 ILE   CG1      316    1.058594626    0.152022573    2.554734634
   33 ILE   CG2      317    0.965730472    0.012394203    2.359203214
   33 ILE   CD       318    1.146040371    0.248917239    2.474887556
   33 ILE   C        319    0.990371879    8.291907476    2.534712106
   33 ILE   O        320    1.100909154    8.245019811    2.508006684
   34 ILE   N        321    0.877242968    8.222400318    2.526988483
   34 ILE   H        322    0.790506128    8.266217209    2.550599960
   34 ILE   CA       323    0.872727500    8.082434399    2.482253198
   34 ILE   CB       324    0.815737449    7.984193037    2.584770705
   34 ILE   CG1      325    0.896532027    7.984783662    2.714714723
   34 ILE   CG2      326    0.821293018    7.838715324    2.537675355
   34 ILE   CD       327    0.820873436    7.905674647    2.821619649
   34 ILE   C        328    0.806960863    8.074123859    2.344347060
   34 ILE   O        329    0.690110833    8.106710786    2.323993396
   35 LEU   N        330    0.869544529    7.992300737    2.260220298
   35 LEU   H        331    0.965354550    7.965734455    2.270967596
   35 LEU   CA       332    0.816876031    7.962209964    2.126309333
   35 LEU   CB       333    0.910511079    8.011097997    2.015607412
   35 LEU   CG       334    0.846805190    8.058101952    1.884685452
   35 LEU   CD1      335    0.964113097    8.073185847    1.787626808
   35 LEU   CD2      336    0.755945290    7.951645738    1.822892921
   35 LEU   C        337    0.788152292    7.812495559    2.113151068
   35 LEU   O        338    0.874514689    7.728594099    2.087995735
   36 VAL   N        339    0.658683902    7.782423953    2.118037869
   36 VAL   H        340    0.592663184    7.854134532    2.140411696
   36 VAL   CA       341    0.601768434    7.647772035    2.102592716
   36 VAL   CB       342    0.495065135    7.623050001    2.209430954
   36 VAL   CG1      343    0.465400379    7.475055332    2.234510260
   36 VAL   CG2      344    0.520096317    7.694270540    2.342516046
   36 VAL   C        345    0.540821631    7.621508972    1.964720744
   36 VAL   O        346    0.436422569    7.675801630    1.928913012
   37 ASP   N        347    0.599247350    7.525645008    1.893387345
   37 ASP   H        348    0.686326214    7.484681301    1.920577039
   37 ASP   CA       349    0.542941039    7.478737590    1.765951276
   37 ASP   CB       350    0.620532682    7.533477160    1.645984485
   37 ASP   CG       351    0.540324747    7.524677034    1.515995139
   37 ASP   OD1      352    0.450112632    7.608065501    1.492904503
   37 ASP   OD2      353    0.564821134    7.431291613    1.436610776
   37 ASP   C        354    0.552504153    7.326468212    1.754382814
   37 ASP   O        355    0.633774630    7.261231849    1.819724019
   38 ARG   N        356    0.450512946    7.276895275    1.684867078
   38 ARG   H        357    0.370814461    7.333145020    1.662863634
   38 ARG   CA       358    0.433590135    7.134622190    1.651944943
   38 ARG   CB       359    0.298854583    7.118372914    1.581285254
   38 ARG   CG       360    0.268954642    6.977912345    1.528508037
   38 ARG   CD       361    0.149823212    6.994533982    1.433962254
   38 ARG   NE       362    0.100271979    6.863429306    1.389672874
   38 ARG   HE       363    0.083607845    6.805209584    1.469251785
   38 ARG   CZ       364    0.114331025    6.805826977    1.269518191
   38 ARG   NH1      365    0.057392319    6.687318025    1.243666205
   38 ARG   HH11     366    0.061383373    6.653690008    1.149580939
   38 ARG   HH12     367    0.018783192    6.628270997    1.314529014
   38 ARG   NH2      368    0.169096640    6.876013631    1.169365207
   38 ARG   HH21     369    0.175623811    6.830501451    1.080566435
   38 ARG   HH22     370    0.220816879    6.959945468    1.186085896
   38 ARG   C        371    0.546399946    7.069629420    1.571554064
   38 ARG   O        372    0.588730315    6.961109711    1.611077484
   39 TRP   N        373    0.611424511    7.150668550    1.488519262
   39 TRP   H        374    0.588317326    7.247962317    1.488618101
   39 TRP   CA       375    0.730249907    7.115633476    1.409384799
   39 TRP   CB       376    0.722894641    7.172301055    1.267448059
   39 TRP   CG       377    0.853573692    7.157590106    1.189222286
   39 TRP   CD1      378    0.931304696    7.261622172    1.160531981
   39 TRP   HD1      379    0.914369073    7.363048882    1.196682259
   39 TRP   CD2      380    0.896960287    7.052954893    1.108646411
   39 TRP   NE1      381    1.029820486    7.223190053    1.079868890
   39 TRP   HE1      382    1.111800136    7.276445034    1.058841126
   39 TRP   CE2      383    1.011110472    7.096891787    1.042633742
   39 TRP   CE3      384    0.839362158    6.932207169    1.070949330
   39 TRP   HE3      385    0.747316435    6.902992427    1.121487363
   39 TRP   CZ2      386    1.071854432    7.020194092    0.943895136
   39 TRP   HZ2      387    1.158824972    7.056292252    0.889006617
   39 TRP   CZ3      388    0.897152392    6.853375236    0.972128493
   39 TRP   HZ3      389    0.836353100    6.779179968    0.920364220
   39 TRP   CH2      390    1.015778371    6.896582335    0.913974912
   39 TRP   HH2      391    1.052831301    6.833469896    0.833197844
   39 TRP   C        392    0.871138868    7.111314165    1.468899377
   39 TRP   O        393    0.911501074    7.208986091    1.531852555
   40 ASN   N        394    0.921855356    6.988445229    1.464148832
   40 ASN   H        395    0.881289411    6.897487769    1.455118772
   40 ASN   CA       396    1.054749180    6.957754870    1.518979383
   40 ASN   CB       397    1.060736883    6.804909806    1.522108542
   40 ASN   CG       398    1.176964776    6.736709802    1.594557971
   40 ASN   OD1      399    1.175730956    6.730573562    1.717388290
   40 ASN   ND2      400    1.276126483    6.678746504    1.527512528
   40 ASN   HD21     401    1.327034352    6.602653976    1.567725980
   40 ASN   HD22     402    1.325209225    6.738861230    1.464455697
   40 ASN   C        403    1.169400024    7.024642933    1.442869930
   40 ASN   O        404    1.240975636    6.957707708    1.368535212
   41 PHE   N        405    1.180184550    7.155130822    1.466276937
   41 PHE   H        406    1.117093381    7.201974271    1.528138692
   41 PHE   CA       407    1.271874720    7.246125299    1.396099350
   41 PHE   CB       408    1.261572345    7.390789723    1.444881328
   41 PHE   CG       409    1.148509295    7.463511243    1.371850187
   41 PHE   CD1      410    1.024258867    7.495837422    1.425128108
   41 PHE   HD1      411    0.992569304    7.451342118    1.519463268
   41 PHE   CD2      412    1.182806625    7.509045118    1.245091024
   41 PHE   HD2      413    1.278267279    7.482284613    1.199790129
   41 PHE   CE1      414    0.938149517    7.577304887    1.352537322
   41 PHE   HE1      415    0.839233092    7.597464243    1.393649032
   41 PHE   CE2      416    1.095028518    7.586196320    1.169835621
   41 PHE   HE2      417    1.126143987    7.636419314    1.078235892
   41 PHE   CZ       418    0.971855001    7.620005016    1.224633434
   41 PHE   HZ       419    0.901210308    7.673584660    1.161233263
   41 PHE   C        420    1.418835078    7.204417526    1.404667980
   41 PHE   O        421    1.498488733    7.212621334    1.311310028
   42 GLU   N        422    1.459604382    7.160866545    1.523543961
   42 GLU   H        423    1.397687711    7.137603251    1.598557225
   42 GLU   CA       424    1.595566090    7.111001002    1.548832712
   42 GLU   CB       425    1.639022672    7.155269691    1.688698935
   42 GLU   CG       426    1.612372387    7.302846974    1.719042802
   42 GLU   CD       427    1.654618507    7.347708356    1.859089025
   42 GLU   OE1      428    1.563691667    7.400726784    1.926534875
   42 GLU   OE2      429    1.769144713    7.321057408    1.901510524
   42 GLU   C        430    1.615884311    6.960981380    1.526600523
   42 GLU   O        431    1.552213112    6.882847986    1.597116151
   43 PRO   N        432    1.703404200    6.928827347    1.431749980
   43 PRO   CA       433    1.742249677    6.793137235    1.390640389
   43 PRO   CB       434    1.864473517    6.809337392    1.300038051
   43 PRO   CG       435    1.833740931    6.944159996    1.234563011
   43 PRO   CD       436    1.784993580    7.024364106    1.355409361
   43 PRO   C        437    1.780642974    6.709451695    1.512835921
   43 PRO   O        438    1.843857243    6.763814178    1.603279128
   44 PRO   N        439    1.743205741    6.582213821    1.522866353
   44 PRO   CA       440    1.785921968    6.487337833    1.626718851
   44 PRO   CB       441    1.713287221    6.356820533    1.593535711
   44 PRO   CG       442    1.689439159    6.363885858    1.442563738
   44 PRO   CD       443    1.659695240    6.512794219    1.423790767
   44 PRO   C        444    1.937176582    6.476964557    1.606034058
   44 PRO   O        445    1.980309028    6.479538448    1.490873232
   45 ASN   N        446    2.012704684    6.461413202    1.714384090
   45 ASN   H        447    1.977805178    6.446794430    1.806949475
   45 ASN   CA       448    2.159582638    6.466735446    1.711998081
   45 ASN   CB       449    2.247419055    6.358003580    1.649788587
   45 ASN   CG       450    2.242988235    6.222350199    1.720411554
   45 ASN   OD1      451    2.183591906    6.133559360    1.659465618
   45 ASN   ND2      452    2.339863795    6.190406273    1.805748162
   45 ASN   HD21     453    2.337484112    6.097057602    1.841513126
   45 ASN   HD22     454    2.404010299    6.258453475    1.841152793
   45 ASN   C        455    2.225464843    6.600338206    1.677120626
   45 ASN   O        456    2.307734757    6.638773547    1.760093616
   46 ALA   N        457    2.196965233    6.647707734    1.556143942
   46 ALA   H        458    2.131002314    6.600838123    1.497383113
   46 ALA   CA       459    2.260608743    6.768815311    1.502371075
   46 ALA   CB       460    2.251659733    6.752998865    1.350447074
   46 ALA   C        461    2.196666585    6.902776578    1.539501599
   46 ALA   O        462    2.075458439    6.907312693    1.559954638
   47 THR   N        463    2.271349846    7.010770739    1.560684618
   47 THR   H        464    2.360579754    6.995922581    1.603327132
   47 THR   CA       465    2.214471199    7.143559776    1.587965854
   47 THR   CB       466    2.302765291    7.226724940    1.681228041
   47 THR   OG1      467    2.246093205    7.354627189    1.710910857
   47 THR   HG1      468    2.162079637    7.355802467    1.765144709
   47 THR   CG2      469    2.442403136    7.247407189    1.622214589
   47 THR   C        470    2.179814700    7.213831412    1.456550598
   47 THR   O        471    2.242941258    7.200224636    1.351865654
   48 GLY   N        472    2.063561859    7.276949138    1.470338650
   48 GLY   H        473    2.015884890    7.279421995    1.558206863
   48 GLY   CA       474    2.003953425    7.352104872    1.358951882
   48 GLY   C        475    1.858555271    7.397422746    1.373654356
   48 GLY   O        476    1.796676075    7.376503126    1.477878946
   49 SER   N        477    1.805212709    7.444094821    1.261119021
   49 SER   H        478    1.853690031    7.440057104    1.173751938
   49 SER   CA       479    1.667024383    7.494152536    1.258422969
   49 SER   CB       480    1.652963313    7.627338958    1.332393299
   49 SER   OG       481    1.628331670    7.596859151    1.469911750
   49 SER   HG       482    1.686070494    7.518698910    1.493517635
   49 SER   C        483    1.616410910    7.498725310    1.114122735
   49 SER   O        484    1.612642398    7.598767079    1.042662991
   50 VAL   N        485    1.579670330    7.374561101    1.083772754
   50 VAL   H        486    1.591231929    7.296188280    1.144803518
   50 VAL   CA       487    1.519802972    7.342431253    0.953416963
   50 VAL   CB       488    1.552990490    7.197168973    0.918614581
   50 VAL   CG1      489    1.700786343    7.178272528    0.883852919
   50 VAL   CG2      490    1.504878139    7.088750122    1.015276530
   50 VAL   C        491    1.368714377    7.360857786    0.937742341
   50 VAL   O        492    1.281009645    7.323394213    1.015423237
   51 HISA  N        493    1.338403501    7.420318567    0.822700108
   51 HISA  H        494    1.406993255    7.423020534    0.749976175
   51 HISA  CA       495    1.205510066    7.473683938    0.789582480
   51 HISA  CB       496    1.202452234    7.569987975    0.670732382
   51 HISA  CG       497    1.246894410    7.506118853    0.538995171
   51 HISA  ND1      498    1.367095360    7.515279112    0.482835019
   51 HISA  HD1      499    1.448343695    7.547186411    0.531624825
   51 HISA  CD2      500    1.157673025    7.468781667    0.447710441
   51 HISA  HD2      501    1.051463503    7.446021289    0.456795538
   51 HISA  CE1      502    1.349340111    7.488830424    0.353697217
   51 HISA  HE1      503    1.430723436    7.489032708    0.281186877
   51 HISA  NE2      504    1.220896180    7.462973607    0.330847885
   51 HISA  C        505    1.097680353    7.366188123    0.774688502
   51 HISA  O        506    1.132541245    7.256873259    0.730388143
   52 ASN   N        507    0.971115457    7.406068199    0.783472965
   52 ASN   H        508    0.942174204    7.501747932    0.786269624
   52 ASN   CA       509    0.868981467    7.301739503    0.766311457
   52 ASN   CB       510    0.750106072    7.328108256    0.858952690
   52 ASN   CG       511    0.649195750    7.213134018    0.856702333
   52 ASN   OD1      512    0.547982420    7.222797169    0.787481454
   52 ASN   ND2      513    0.653594723    7.118942119    0.950484323
   52 ASN   HD21     514    0.580581538    7.050622988    0.950688050
   52 ASN   HD22     515    0.729654016    7.111465324    1.014963066
   52 ASN   C        516    0.829217810    7.282766336    0.619789051
   52 ASN   O        517    0.819420419    7.381198463    0.546693749
   53 PRO   N        518    0.820273307    7.156809064    0.578030083
   53 PRO   CA       519    0.770921022    7.126140497    0.443007712
   53 PRO   CB       520    0.828928823    6.989457946    0.406101829
   53 PRO   CG       521    0.866350213    6.928986068    0.541568911
   53 PRO   CD       522    0.908227470    7.049347906    0.626226579
   53 PRO   C        523    0.618541175    7.125844913    0.429165819
   53 PRO   O        524    0.578259921    7.140470828    0.313861117
   54 ALA   N        525    0.537915157    7.093364429    0.529831186
   54 ALA   H        526    0.566531850    7.103244546    0.625148495
   54 ALA   CA       527    0.392676463    7.096233539    0.507304910
   54 ALA   CB       528    0.328790292    6.979126811    0.582243835
   54 ALA   C        529    0.320070028    7.230012226    0.522951451
   54 ALA   O        530    0.217528395    7.246539870    0.457053427
   55 ALA   N        531    0.376043310    7.321514323    0.601593156
   55 ALA   H        532    0.449872923    7.300660203    0.665748954
   55 ALA   CA       533    0.317229585    7.455478059    0.615939270
   55 ALA   CB       534    0.396358018    7.531696638    0.722426703
   55 ALA   C        535    0.304202403    7.536869293    0.487030789
   55 ALA   O        536    0.382064580    7.513363434    0.394752997
   56 ALA   N        537    0.208604931    7.628394375    0.473820343
   56 ALA   H        538    0.155937294    7.654113446    0.554852581
   56 ALA   CA       539    0.199218438    7.715801850    0.355996785
   56 ALA   CB       540    0.063221052    7.785900648    0.358133892
   56 ALA   C        541    0.314085538    7.814902698    0.336114394
   56 ALA   O        542    0.345774591    7.853318817    0.223646408
   57 ASN   N        543    0.385243974    7.847099892    0.443779973
   57 ASN   H        544    0.333853990    7.852665457    0.529394387
   57 ASN   CA       545    0.497368288    7.941779469    0.452363147
   57 ASN   CB       546    0.539000006    7.989903240    0.591492668
   57 ASN   CG       547    0.590514984    7.894521765    0.699457275
   57 ASN   OD1      548    0.687427252    7.820722821    0.682405259
   57 ASN   ND2      549    0.509293561    7.866883319    0.801072735
   57 ASN   HD21     550    0.539048539    7.823278930    0.885995697
   57 ASN   HD22     551    0.414124494    7.876917213    0.772066012
   57 ASN   C        552    0.614665925    7.912529629    0.358582645
   57 ASN   O        553    0.639545315    7.983749036    0.261440413
   58 ALA   N        554    0.694731715    7.814522585    0.399482004
   58 ALA   H        555    0.678103426    7.763048862    0.483583467
   58 ALA   CA       556    0.820979447    7.778664103    0.333264607
   58 ALA   CB       557    0.884787390    7.666034657    0.414844475
   58 ALA   C        558    0.815941783    7.729186039    0.188576860
   58 ALA   O        559    0.900774289    7.651093563    0.145765094
   59 ASP   N        560    0.735188391    7.797382346    0.107847563
   59 ASP   H        561    0.679954072    7.874270057    0.140088342
   59 ASP   CA       562    0.734140846    7.778844473   11.283794900
   59 ASP   CB       563    0.605569122    7.835394249   11.223141873
   59 ASP   CG       564    0.585689573    7.778283631   11.082608788
   59 ASP   OD1      565    0.637222086    7.835333868   10.984050296
   59 ASP   OD2      566    0.500670906    7.688599070   11.063805874
   59 ASP   C        567    0.860619651    7.835738708   11.219150571
   59 ASP   O        568    0.934963943    7.909481660   11.283691182
   60 THR   N        569    0.895236748    7.792774854   11.098122838
   60 THR   H        570    0.837010664    7.732404470   11.043663233
   60 THR   CA       571    0.996480254    7.864273424   11.019086313
   60 THR   CB       572    1.041084297    7.782321385   10.897812576
   60 THR   OG1      573    0.927433035    7.736156515   10.824319777
   60 THR   HG1      574    0.964095547    7.677275773   10.752285341
   60 THR   CG2      575    1.117153109    7.655213107   10.936116288
   60 THR   C        576    0.972533469    8.008668258   10.974477048
   60 THR   O        577    1.065097735    8.089136312   10.965140286
   61 SER   N        578    0.850887971    8.034561456   10.927334273
   61 SER   H        579    0.778924650    7.969033640   10.950332214
   61 SER   CA       580    0.803107141    8.153305350   10.855036189
   61 SER   CB       581    0.776937049    8.116186813   10.708919682
   61 SER   OG       582    0.685923028    8.006270527   10.699702119
   61 SER   HG       583    0.599468646    8.024085553   10.746701638
   61 SER   C        584    0.679555849    8.224397585   10.910624331
   61 SER   O        585    0.568981529    8.174078579   10.891307726
   62 ARG   N        586    0.700712641    8.339855165   10.973170628
   62 ARG   H        587    0.788091105    8.369886911   11.011437608
   62 ARG   CA       588    0.590654543    8.425340414   11.019953989
   62 ARG   CB       589    0.581419230    8.428619711   11.172640735
   62 ARG   CG       590    0.520113627    8.301444370   11.231636676
   62 ARG   CD       591    0.378902177    8.258222336   11.191633494
   62 ARG   NE       592    0.319287836    8.150411043   11.271839119
   62 ARG   HE       593    0.330249911    8.196477893   11.359924915
   62 ARG   CZ       594    0.270157261    8.037158492   11.219709813
   62 ARG   NH1      595    0.251927696    8.018564821   11.088252844
   62 ARG   HH11     596    0.219992712    7.932500258   11.048568135
   62 ARG   HH12     597    0.266276394    8.095360476   11.025818318
   62 ARG   NH2      598    0.249768980    7.930836033   11.298685285
   62 ARG   HH21     599    0.228027685    7.842554196   11.257034829
   62 ARG   HH22     600    0.303912897    7.915559530   11.381366975
   62 ARG   C        601    0.599694934    0.041347336   10.959097450
   62 ARG   O        602    0.688807036    0.116608680   10.998151650
   63 VAL   N        603    0.490778135    0.085830015   10.897058823
   63 VAL   H        604    0.409259043    0.030145217   10.912992143
   63 VAL   CA       605    0.495948812    0.209631092   10.817951415
   63 VAL   CB       606    0.427996788    0.192670739   10.681917233
   63 VAL   CG1      607    0.275251474    0.201344710   10.680276074
   63 VAL   CG2      608    0.484259756    0.270628421   10.562878321
   63 VAL   C        609    0.450554392    0.336985710   10.889600673
   63 VAL   O        610    0.352424536    0.343385793   10.963496073
   64 ILE   N        611    0.538242589    0.433099022   10.861966658
   64 ILE   H        612    0.611642483    0.430717670   10.794093146
   64 ILE   CA       613    0.521071467    0.569405953   10.914295287
   64 ILE   CB       614    0.626846738    0.612520900   11.016100722
   64 ILE   CG1      615    0.621831601    0.517220072   11.135693502
   64 ILE   CG2      616    0.600096900    0.754440138   11.066656046
   64 ILE   CD       617    0.741979153    0.501694959   11.229148234
   64 ILE   C        618    0.510777189    0.672210728   10.801439485
   64 ILE   O        619    0.607571698    0.697469809   10.729866077
   65 ARG   N        620    0.392648316    0.728464765   10.777562719
   65 ARG   H        621    0.312626090    0.687320771   10.821200067
   65 ARG   CA       622    0.359401083    0.843788725   10.692678750
   65 ARG   CB       623    0.216763901    0.817467278   10.643962088
   65 ARG   CG       624    0.152949866    0.916981151   10.546819876
   65 ARG   CD       625    0.021314793    0.853626799   10.501350485
   65 ARG   NE       626   -0.052855796    0.941431152   10.409720042
   65 ARG   HE       627   -0.021270112    0.939194821   10.314865563
   65 ARG   CZ       628   -0.161640307    1.007552843   10.451533737
   65 ARG   NH1      629   -0.209342007    1.007848915   10.576755161
   65 ARG   HH11     630   -0.277392834    1.074627105   10.606902796
   65 ARG   HH12     631   -0.169136918    0.942898013   10.641291656
   65 ARG   NH2      632   -0.212421521    1.099925940   10.368819635
   65 ARG   HH21     633   -0.299195602    1.141842900   10.395499250
   65 ARG   HH22     634   -0.165121572    1.131877186   10.286720588
   65 ARG   C        635    0.382408864    0.980869254   10.756650002
   65 ARG   O        636    0.321515737    1.015116995   10.857889195
   66 ARG   N        637    0.442673715    1.069308455   10.677665018
   66 ARG   H        638    0.476940898    1.042535728   10.587614984
   66 ARG   CA       639    0.476500263    1.204417859   10.724697160
   66 ARG   CB       640    0.585684305    1.261708025   10.634106668
   66 ARG   CG       641    0.641740085    1.390076093   10.695660012
   66 ARG   CD       642    0.720557903    1.479123563   10.599413316
   66 ARG   NE       643    0.622069726    1.574939580   10.547202985
   66 ARG   HE       644    0.632322075    1.661301800   10.596544554
   66 ARG   CZ       645    0.546206093    1.575075890   10.436750526
   66 ARG   NH1      646    0.567625576    1.482191321   10.342572361
   66 ARG   HH11     647    0.509287311    1.495565969   10.262461884
   66 ARG   HH12     648    0.646623020    1.421340601   10.350097473
   66 ARG   NH2      649    0.421179956    1.622354048   10.446047683
   66 ARG   HH21     650    0.361949602    1.614479913   10.365871239
   66 ARG   HH22     651    0.386945902    1.666282670   10.529094729
   66 ARG   C        652    0.352085137    1.293444764   10.722658330
   66 ARG   O        653    0.336937159    1.377217735   10.811450633
   67 ASP   N        654    0.261320888    1.264594533   10.629816627
   67 ASP   H        655    0.260569652    1.176052356   10.583334046
   67 ASP   CA       656    0.140446806    1.342944643   10.600467969
   67 ASP   CB       657    0.071123641    1.281954302   10.478484832
   67 ASP   CG       658    0.153728082    1.301566648   10.351206900
   67 ASP   OD1      659    0.120317211    1.391110718   10.270642568
   67 ASP   OD2      660    0.242900230    1.217768532   10.325738444
   67 ASP   C        661    0.038375150    1.360740876   10.713055939
   67 ASP   O        662   -0.017911131    1.265084059   10.766095869
   68 TYR   N        663    0.056258255    1.472289572   10.783250871
   68 TYR   H        664    0.140564266    1.523574286   10.767051834
   68 TYR   CA       665    7.767652897    1.515792881   10.894980386
   68 TYR   CB       666    7.852541165    1.506606412   11.021945342
   68 TYR   CG       667    7.827002361    1.377033216   11.099180988
   68 TYR   CD1      668    7.725709172    1.377916094   11.194345186
   68 TYR   HD1      669    7.684366121    1.474847309   11.222204152
   68 TYR   CD2      670    0.103797608    1.262004451   11.072316662
   68 TYR   HD2      671    0.197304985    1.260570173   11.016322500
   68 TYR   CE1      672    7.693209937    1.261877161   11.263614337
   68 TYR   HE1      673    7.601079284    1.258202669   11.321729544
   68 TYR   CE2      674    0.073512034    1.146189142   11.142938280
   68 TYR   HE2      675    0.143217887    1.062517169   11.138341923
   68 TYR   CZ       676    7.766645505    1.147158986   11.235901381
   68 TYR   OH       677    7.717306715    1.026208137   11.273731299
   68 TYR   HH       678    7.636385910    1.051817398   11.326603294
   68 TYR   C        679    7.702984307    1.654443977   10.897331289
   68 TYR   O        680    7.770930508    1.755530659   10.914473004
   69 PRO   N        681    7.571206234    1.660873158   10.880495748
   69 PRO   CA       682    7.491054994    1.782531827   10.900151717
   69 PRO   CB       683    7.347603504    1.736781605   10.872927571
   69 PRO   CG       684    7.372332889    1.639006750   10.757884120
   69 PRO   CD       685    7.487511964    1.557773820   10.817430008
   69 PRO   C        686    7.505992423    1.844011963   11.039465405
   69 PRO   O        687    7.515659676    1.766603574   11.134569139
   70 HISB  N        688    7.517560832    1.976481737   11.042356813
   70 HISB  H        689    7.521496281    2.033710982   10.960438455
   70 HISB  CA       690    7.547269313    2.062775820   11.157600423
   70 HISB  CB       691    7.534221523    2.209123371   11.114870046
   70 HISB  CG       692    7.597634227    2.229073400   10.977061328
   70 HISB  ND1      693    7.550200856    2.192474091   10.858308796
   70 HISB  CD2      694    7.715475434    2.283652564   10.948332769
   70 HISB  HD2      695    7.791825940    2.297356377   11.024917517
   70 HISB  CE1      696    7.633985379    2.219662708   10.758648416
   70 HISB  HE1      697    7.611169218    2.236787490   10.653447598
   70 HISB  NE2      698    7.734332888    2.284881253   10.816680825
   70 HISB  HE2      699    7.802411742    2.341324106   10.769995685
   70 HISB  C        700    7.460451215    2.029893316   11.279230527
   70 HISB  O        701    7.338048522    2.035399848   11.268365871
   71 GLY   N        702    7.521126001    1.994509276    0.070400684
   71 GLY   H        703    7.620834316    1.986778177    0.069732391
   71 GLY   CA       704    7.458816969    1.949712325    0.195788230
   71 GLY   C        705    7.538499130    1.908369325    0.319699830
   71 GLY   O        706    7.660325006    1.924117562    0.326105537
   72 PRO   N        707    7.471205843    1.843569359    0.414371341
   72 PRO   CA       708    7.535834341    1.771854969    0.525228305
   72 PRO   CB       709    7.426157816    1.737236267    0.626142014
   72 PRO   CG       710    7.300317393    1.738162789    0.539112511
   72 PRO   CD       711    7.327314949    1.853853648    0.442676474
   72 PRO   C        712    7.621584463    1.649524800    0.492132211
   72 PRO   O        713    7.739680423    1.646781495    0.526433174
   73 TYR   N        714    7.560215152    1.568353153    0.406493289
   73 TYR   H        715    7.464937930    1.586704144    0.382276405
   73 TYR   CA       716    7.621325054    1.448439868    0.347364954
   73 TYR   CB       717    7.516493155    1.377412358    0.261476723
   73 TYR   CG       718    7.390297224    1.336315669    0.337572218
   73 TYR   CD1      719    7.380926099    1.211518002    0.398031746
   73 TYR   HD1      720    7.463481155    1.141139515    0.387422382
   73 TYR   CD2      721    7.278426436    1.418731733    0.341470159
   73 TYR   HD2      722    7.279742398    1.505040975    0.274911845
   73 TYR   CE1      723    7.265127782    1.162531441    0.457282314
   73 TYR   HE1      724    7.270964748    1.064609377    0.504803099
   73 TYR   CE2      725    7.162228809    1.373036427    0.402553987
   73 TYR   HE2      726    7.076302589    1.439586820    0.410917088
   73 TYR   CZ       727    7.151884031    1.242805329    0.450019363
   73 TYR   OH       728    7.027910240    1.194363429    0.477936576
   73 TYR   HH       729    7.035662741    1.098916364    0.506742919
   73 TYR   C        730    7.747586695    1.470436346    0.263793443
   73 TYR   O        731    7.859585052    1.434293449    0.299531165
   74 ALA   N        732    7.735411837    1.572742135    0.179692391
   74 ALA   H        733    7.647290195    1.593992119    0.137475352
   74 ALA   CA       734    0.052484705    1.637039533    0.111961840
   74 ALA   CB       735   -0.014800421    1.751831270    0.036447109
   74 ALA   C        736    0.167390266    1.684101307    0.201362058
   74 ALA   O        737    0.275827762    1.627449965    0.188632617
   75 SER   N        738    0.135734252    1.740698563    0.317485960
   75 SER   H        739    0.043640058    1.779363986    0.322351408
   75 SER   CA       740    0.240353015    1.774613020    0.415035590
   75 SER   CB       741    0.187216154    1.860098978    0.530266924
   75 SER   OG       742    0.303660132    1.899093567    0.603564059
   75 SER   HG       743    0.278042191    1.969099653    0.670219310
   75 SER   C        744    0.298567259    1.652114699    0.485847547
   75 SER   O        745    0.418389773    1.624638074    0.481473060
   76 LEU   N        746    0.213250610    1.556660673    0.521914636
   76 LEU   H        747    0.113325371    1.559962882    0.519508126
   76 LEU   CA       748    0.255855513    1.430471554    0.584137163
   76 LEU   CB       749    0.138493695    1.348745113    0.638544720
   76 LEU   CG       750    0.077474869    1.405023047    0.767073306
   76 LEU   CD1      751   -0.068427031    1.367292016    0.793473618
   76 LEU   CD2      752    0.167655248    1.350557870    0.878035703
   76 LEU   C        753    0.337447409    1.344448736    0.487412395
   76 LEU   O        754    0.440868880    1.285419388    0.518234887
   77 ALA   N        755    0.307499366    1.348845219    0.357895155
   77 ALA   H        756    0.231076212    1.403316388    0.323363725
   77 ALA   CA       757    0.382944632    1.284263362    0.249501624
   77 ALA   CB       758    0.304060867    1.271826312    0.118995916
   77 ALA   C        759    0.524098268    1.336586789    0.222106838
   77 ALA   O        760    0.616641633    1.257619498    0.203934574
   78 LEU   N        761    0.532763605    1.469173944    0.227989745
   78 LEU   H        762    0.449936060    1.525147377    0.230702826
   78 LEU   CA       763    0.655145927    1.550067119    0.218536693
   78 LEU   CB       764    0.619136354    1.698284952    0.206444725
   78 LEU   CG       765    0.596639092    1.740462110    0.061108396
   78 LEU   CD1      766    0.544101558    1.884104873    0.065062100
   78 LEU   CD2      767    0.721218587    1.731367836   -0.027251352
   78 LEU   C        768    0.749426475    1.533423592    0.337901055
   78 LEU   O        769    0.870369859    1.518950068    0.320721630
   79 GLU   N        770    0.685401787    1.525751590    0.454218911
   79 GLU   H        771    0.590071059    1.555084095    0.461474695
   79 GLU   CA       772    0.754161497    1.491847813    0.579644970
   79 GLU   CB       773    0.675446248    1.534278516    0.703788224
   79 GLU   CG       774    0.640746698    1.683182937    0.709380200
   79 GLU   CD       775    0.769153523    1.766371454    0.710594177
   79 GLU   OE1      776    0.759473191    1.865267181    0.634758992
   79 GLU   OE2      777    0.855272865    1.758892529    0.800884573
   79 GLU   C        778    0.800042224    1.346423552    0.592035312
   79 GLU   O        779    0.919443322    1.323803115    0.610998493
   80 ALA   N        780    0.718001538    1.257523248    0.536787530
   80 ALA   H        781    0.627893577    1.290017411    0.508069748
   80 ALA   CA       782    0.754253557    1.115356279    0.527740977
   80 ALA   CB       783    0.632408353    1.037685641    0.477441167
   80 ALA   C        784    0.865476766    1.090256838    0.425698027
   80 ALA   O        785    0.966971044    1.031840956    0.463342990
   81 MET   N        786    0.861612776    1.158010454    0.311309332
   81 MET   H        787    0.772684215    1.171109691    0.267469975
   81 MET   CA       788    0.975835098    1.152743503    0.218934812
   81 MET   CB       789    0.937282624    1.187669983    0.075049580
   81 MET   CG       790    0.853687775    1.076999983    0.010421472
   81 MET   SD       791    0.801820406    1.113648910   -0.161210320
   81 MET   CE       792    0.698871424    1.244305829   -0.097851381
   81 MET   C        793    1.106793022    1.222170019    0.256883935
   81 MET   O        794    1.212712596    1.161350547    0.242368789
   82 LYSH  N        795    1.100964777    1.338424059    0.321247392
   82 LYSH  H        796    1.020019545    1.396405227    0.311969482
   82 LYSH  CA       797    1.217802406    1.394906239    0.390302744
   82 LYSH  CB       798    1.181451691    1.532784753    0.445790566
   82 LYSH  CG       799    1.184182905    1.642074791    0.338763262
   82 LYSH  CD       800    1.170047133    1.781800035    0.399476624
   82 LYSH  CE       801    1.025666273    1.805006898    0.444491839
   82 LYSH  NZ       802    1.031490816    1.928713335    0.523700883
   82 LYSH  HZ1      803    1.067633835    1.963563292    0.610184720
   82 LYSH  HZ2      804    0.933858848    1.934875528    0.544440454
   82 LYSH  HZ3      805    1.033987358    2.016729513    0.476298875
   82 LYSH  C        806    1.267313419    1.297216098    0.497140751
   82 LYSH  O        807    1.387848160    1.272706960    0.498512418
   83 HISB  N        808    1.181125870    1.236395891    0.578159328
   83 HISB  H        809    1.084889056    1.263411831    0.574978251
   83 HISB  CA       810    1.216768835    1.142453546    0.685467778
   83 HISB  CB       811    1.094600222    1.120347395    0.774909110
   83 HISB  CG       812    1.105781795    1.216532656    0.893377952
   83 HISB  ND1      813    1.145102446    1.343564153    0.890939317
   83 HISB  CD2      814    1.084578029    1.181456502    1.019917273
   83 HISB  HD2      815    1.040180606    1.087583910    1.053051082
   83 HISB  CE1      816    1.120044406    1.394109975    1.011384921
   83 HISB  HE1      817    1.133746195    1.498951331    1.037845047
   83 HISB  NE2      818    1.082292567    1.294132295    1.090549139
   83 HISB  HE2      819    1.081848533    1.312216164    1.188899622
   83 HISB  C        820    1.272974175    1.006453958    0.643548643
   83 HISB  O        821    1.356564045    0.950926982    0.714683020
   84 TRP   N        822    1.236187343    0.962621470    0.523482698
   84 TRP   H        823    1.140309290    0.974290834    0.497544482
   84 TRP   CA       824    1.295836483    0.846910236    0.455183530
   84 TRP   CB       825    1.220115974    0.807001482    0.328355058
   84 TRP   CG       826    1.100276832    0.713792895    0.347361396
   84 TRP   CD1      827    0.974900556    0.735322678    0.308550191
   84 TRP   HD1      828    0.927114671    0.832582897    0.296760924
   84 TRP   CD2      829    1.102598364    0.579058307    0.381507644
   84 TRP   NE1      830    0.903438410    0.623158893    0.306670608
   84 TRP   HE1      831    0.804253600    0.622365927    0.293951585
   84 TRP   CE2      832    0.976987708    0.524622602    0.357383262
   84 TRP   CE3      833    1.198494420    0.501859813    0.446070488
   84 TRP   HE3      834    1.294828166    0.538693355    0.481324494
   84 TRP   CZ2      835    0.949860577    0.393029957    0.393000022
   84 TRP   HZ2      836    0.853436541    0.347095287    0.371219844
   84 TRP   CZ3      837    1.170342556    0.371225976    0.484324019
   84 TRP   HZ3      838    1.242978298    0.322886038    0.549648154
   84 TRP   CH2      839    1.045673810    0.315847886    0.457691901
   84 TRP   HH2      840    1.035213388    0.207409111    0.454135457
   84 TRP   C        841    1.442673319    0.866249104    0.416743319
   84 TRP   O        842    1.528715209    0.787404230    0.455620475
   85 ARG   N        843    1.462466869    0.981317097    0.353036654
   85 ARG   H        844    1.383033362    1.027958706    0.314114843
   85 ARG   CA       845    1.591095377    1.028382568    0.299648786
   85 ARG   CB       846    1.571912293    1.124884651    0.182460451
   85 ARG   CG       847    1.478773529    1.065696896    0.076487038
   85 ARG   CD       848    1.440790580    1.176355044   11.299660665
   85 ARG   NE       849    1.335347514    1.133692174   11.206564056
   85 ARG   HE       850    1.363253052    1.051786111   11.156446468
   85 ARG   CZ       851    1.218659515    1.193239726   11.178385089
   85 ARG   NH1      852    1.135614133    1.137800549   11.089038695
   85 ARG   HH11     853    1.052795360    1.185724690   11.059982285
   85 ARG   HH12     854    1.153812115    1.043039665   11.062785347
   85 ARG   NH2      855    1.196646899    1.320106644   11.215462906
   85 ARG   HH21     856    1.105230490    1.354127816   11.193452041
   85 ARG   HH22     857    1.253845820    1.394229970   11.250570929
   85 ARG   C        858    1.702840186    1.079712474    0.390698668
   85 ARG   O        859    1.775220322    1.172987613    0.356185185
   86 GLY   N        860    1.699326084    1.024798360    0.511781825
   86 GLY   H        861    1.633777856    0.954143065    0.538467537
   86 GLY   CA       862    1.790192500    1.056065013    0.623039272
   86 GLY   C        863    1.763103767    0.980454552    0.753271963
   86 GLY   O        864    1.826794511    0.879532958    0.783076172
   87 LYSH  N        865    1.663089732    1.023116712    0.829862957
   87 LYSH  H        866    1.617495797    1.109092149    0.806840047
   87 LYSH  CA       867    1.629158284    0.964147374    0.960175853
   87 LYSH  CB       868    1.518727304    1.049964049    1.022241705
   87 LYSH  CG       869    1.512309780    1.027194383    1.173397259
   87 LYSH  CD       870    1.392561385    1.099443957    1.235429551
   87 LYSH  CE       871    1.390943928    1.102284800    1.388394845
   87 LYSH  NZ       872    1.498815113    1.190004850    1.436116941
   87 LYSH  HZ1      873    1.585911642    1.140898299    1.437798058
   87 LYSH  HZ2      874    1.482388619    1.209943189    1.532722634
   87 LYSH  HZ3      875    1.499167411    1.275421091    1.384127147
   87 LYSH  C        876    1.595368535    0.815217923    0.950831602
   87 LYSH  O        877    1.660636395    0.734314757    1.016608714
   88 PHE   N        878    1.509636922    0.782532434    0.854556293
   88 PHE   H        879    1.446093103    0.851710115    0.820248155
   88 PHE   CA       880    1.472522664    0.641659711    0.834880937
   88 PHE   CB       881    1.322603837    0.633132434    0.805614991
   88 PHE   CG       882    1.244808594    0.623975195    0.937042203
   88 PHE   CD1      883    1.214978318    0.739852691    1.007805547
   88 PHE   HD1      884    1.209155693    0.833356079    0.952082947
   88 PHE   CD2      885    1.215835628    0.504996011    1.002822723
   88 PHE   HD2      886    1.254065313    0.413931699    0.956705287
   88 PHE   CE1      887    1.163639473    0.736701815    1.136934607
   88 PHE   HE1      888    1.161111215    0.828390030    1.195804209
   88 PHE   CE2      889    1.164381188    0.499605695    1.131848007
   88 PHE   HE2      890    1.159486363    0.403126763    1.182334659
   88 PHE   CZ       891    1.132066592    0.616655667    1.199489712
   88 PHE   HZ       892    1.090044350    0.615021338    1.300046229
   88 PHE   C        893    1.542779856    0.579148656    0.714193899
   88 PHE   O        894    1.488090621    0.496924704    0.640853935
   89 GLY   N        895    1.667854512    0.619386704    0.693552774
   89 GLY   H        896    1.711128411    0.682747759    0.757689129
   89 GLY   CA       897    1.755963752    0.552931595    0.596446962
   89 GLY   C        898    1.853679606    0.640638075    0.517916287
   89 GLY   O        899    1.812289912    0.718795538    0.432441437
   90 GLU   N        900    1.980838938    0.639234688    0.556887233
   90 GLU   H        901    2.007803066    0.607019836    0.647640700
   90 GLU   CA       902    2.080594979    0.716301980    0.481260902
   90 GLU   CB       903    2.206912111    0.721769206    0.567441944
   90 GLU   CG       904    2.218830059    0.853581489    0.644206167
   90 GLU   CD       905    2.340289542    0.872789792    0.735243015
   90 GLU   OE1      906    2.326618005    0.876288475    0.859434824
   90 GLU   OE2      907    2.451576475    0.853006094    0.681876894
   90 GLU   C        908    2.116144856    0.643431157    0.351500844
   90 GLU   O        909    2.141671558    0.705522287    0.248431752
   91 ASN   N        910    2.142654520    0.514007080    0.366852967
   91 ASN   H        911    2.167316680    0.465470942    0.450739340
   91 ASN   CA       912    2.166934821    0.424163781    0.253055029
   91 ASN   CB       913    2.184679414    0.279865222    0.300703385
   91 ASN   CG       914    2.316669740    0.262478842    0.376097253
   91 ASN   OD1      915    2.329492876    0.317465609    0.485372448
   91 ASN   ND2      916    2.406190224    0.175429712    0.330326545
   91 ASN   HD21     917    2.496321605    0.170042246    0.373290835
   91 ASN   HD22     918    2.387064178    0.118551360    0.250332309
   91 ASN   C        919    2.054020826    0.438257099    0.150760089
   91 ASN   O        920    1.938179834    0.449736421    0.190497958
   92 ASN   N        921    2.084584303    0.447155468    0.021619663
   92 ASN   H        922    2.170169175    0.492006319   -0.004174168
   92 ASN   CA       923    1.980323934    0.435357700   11.240431796
   92 ASN   CB       924    2.028532118    0.478951655   11.101932535
   92 ASN   CG       925    1.914834517    0.477441557   10.999570237
   92 ASN   OD1      926    1.872862391    0.380983644   10.935826531
   92 ASN   ND2      927    1.855122328    0.594370402   10.978388356
   92 ASN   HD21     928    1.786899881    0.591874840   10.905325399
   92 ASN   HD22     929    1.879192312    0.677223307   11.028929805
   92 ASN   C        930    1.925403639    0.293105072   11.227808246
   92 ASN   O        931    1.995380608    0.193060570   11.212818454
   93 ARG   N        932    1.793334385    0.290221858   11.243286590
   93 ARG   H        933    1.733276271    0.361180245   11.280158213
   93 ARG   CA       934    1.712531870    0.170268780   11.216958859
   93 ARG   CB       935    1.674745404    0.101814754   11.348470422
   93 ARG   CG       936    1.783505239    0.056377012   11.446025688
   93 ARG   CD       937    1.714111922    0.017574890    0.254974117
   93 ARG   NE       938    1.817511628   -0.048033514    0.336272189
   93 ARG   HE       939    1.847203358   -0.139661126    0.309387058
   93 ARG   CZ       940    1.888195054    0.008186503    0.435245603
   93 ARG   NH1      941    1.864749509    0.133273657    0.477176542
   93 ARG   HH11     942    1.919389095    0.177271767    0.548431497
   93 ARG   HH12     943    1.785528593    0.178925473    0.436693296
   93 ARG   NH2      944    1.978678959   -0.066417542    0.500075674
   93 ARG   HH21     945    2.002681579   -0.158728945    0.470050928
   93 ARG   HH22     946    2.038473121   -0.025336865    0.568895346
   93 ARG   C        947    1.591405040    0.189983758   11.125582302
   93 ARG   O        948    1.480114786    0.147170725   11.155796388
   94 TYR   N        949    1.599561790    0.283385308   11.031237919
   94 TYR   H        950    1.673968811    0.348892773   11.018042668
   94 TYR   CA       951    1.487750678    0.307700489   10.938955119
   94 TYR   CB       952    1.428170306    0.438456798   10.991492434
   94 TYR   CG       953    1.287939436    0.471110970   10.939750895
   94 TYR   CD1      954    1.196798112    0.501399141   11.040234465
   94 TYR   HD1      955    1.191062539    0.435386994   11.126778881
   94 TYR   CD2      956    1.269951396    0.520169202   10.810955130
   94 TYR   HD2      957    1.348697759    0.515154515   10.735771787
   94 TYR   CE1      958    1.086550876    0.576915272   11.001971740
   94 TYR   HE1      959    1.027779065    0.612897133   11.086424200
   94 TYR   CE2      960    1.157195226    0.592855661   10.774620118
   94 TYR   HE2      961    1.145954151    0.612765565   10.668053725
   94 TYR   CZ       962    1.060651480    0.617406690   10.871545071
   94 TYR   OH       963    0.961126646    0.706488861   10.845885953
   94 TYR   HH       964    0.933001571    0.744938750   10.933809901
   94 TYR   C        965    1.516925403    0.303863834   10.788806763
   94 TYR   O        966    1.602812301    0.381124965   10.746548408
   95 VAL   N        967    1.409452156    0.268295472   10.718988604
   95 VAL   H        968    1.320060385    0.267254419   10.763808911
   95 VAL   CA       969    1.414590928    0.242958395   10.574264843
   95 VAL   CB       970    1.380622409    0.098801159   10.535860395
   95 VAL   CG1      971    1.392145941    0.066052743   10.386838468
   95 VAL   CG2      972    1.461827933   -0.008037254   10.609362638
   95 VAL   C        973    1.324583212    0.346285649   10.506212250
   95 VAL   O        974    1.201670795    0.345126627   10.510846193
   96 ASN   N        975    1.393286709    0.438549503   10.439431760
   96 ASN   H        976    1.492677655    0.449187557   10.442312770
   96 ASN   CA       977    1.329769150    0.544125307   10.359237080
   96 ASN   CB       978    1.423116061    0.665200176   10.353074773
   96 ASN   CG       979    1.390903432    0.761829460   10.467232942
   96 ASN   OD1      980    1.303006740    0.847012671   10.455145005
   96 ASN   ND2      981    1.467455720    0.771101424   10.575597293
   96 ASN   HD21     982    1.438814012    0.839057043   10.643132646
   96 ASN   HD22     983    1.563632749    0.744138437   10.580306180
   96 ASN   C        984    1.276601533    0.498040563   10.223363038
   96 ASN   O        985    1.350308206    0.458308753   10.133256301
   97 GLN   N        986    1.147557377    0.523460953   10.203602921
   97 GLN   H        987    1.113294572    0.578849246   10.279490073
   97 GLN   CA       988    1.076656187    0.483170829   10.081280161
   97 GLN   CB       989    1.029126836    0.339269759   10.102381178
   97 GLN   CG       990    1.077041389    0.244172655    9.992525955
   97 GLN   CD       991    1.035602761    0.097909984   10.009778807
   97 GLN   OE1      992    0.948469478    0.052951757   10.084045812
   97 GLN   NE2      993    1.115582562    0.015817380    9.942317725
   97 GLN   HE21     994    1.088844487   -0.080474469    9.945758584
   97 GLN   HE22     995    1.204710878    0.046362199    9.908823257
   97 GLN   C        996    0.966754122    0.586726195   10.056554918
   97 GLN   O        997    0.893117129    0.626849388   10.146553470
   98 ARG   N        998    0.962039359    0.634695267    9.932596107
   98 ARG   H        999    1.040657169    0.601445733    9.880488775
   98 ARG   CA      1000    0.860060728    0.732340402    9.891659701
   98 ARG   CB      1001    0.889025165    0.788413855    9.752267217
   98 ARG   CG      1002    1.018976933    0.868754198    9.743858058
   98 ARG   CD      1003    1.013791469    1.005415968    9.812430957
   98 ARG   NE      1004    1.148358452    1.063136767    9.825330435
   98 ARG   HE      1005    1.218493296    0.994813690    9.845655065
   98 ARG   CZ      1006    1.186389568    1.187830154    9.794351010
   98 ARG   NH1     1007    1.102819584    1.281497367    9.747462178
   98 ARG   HH11    1008    1.136695480    1.375499414    9.743559579
   98 ARG   HH12    1009    1.011103245    1.259623694    9.714163541
   98 ARG   NH2     1010    1.312699559    1.229490246    9.810561467
   98 ARG   HH21    1011    1.336742857    1.323096959    9.784909615
   98 ARG   HH22    1012    1.374304285    1.164036172    9.854371062
   98 ARG   C       1013    0.719516297    0.673083941    9.903835223
   98 ARG   O       1014    0.691076795    0.564447074    9.853642642
   99 LEU   N       1015    0.630225976    0.749853553    9.965671995
   99 LEU   H       1016    0.636432533    0.845757329    9.993334599
   99 LEU   CA      1017    0.491274872    0.708793771    9.990486299
   99 LEU   CB      1018    0.443893195    0.745707094   10.131211054
   99 LEU   CG      1019    0.342603522    0.647552543   10.190521352
   99 LEU   CD1     1020    0.373717651    0.636777123   10.339947326
   99 LEU   CD2     1021    0.197909699    0.692388352   10.168991326
   99 LEU   C       1022    0.400640947    0.752103709    9.875075509
   99 LEU   O       1023    0.392243329    0.870773961    9.843788452
  100 LEU   N       1024    0.375285366    0.654409325    9.788447363
  100 LEU   H       1025    0.409975135    0.561227337    9.799113567
  100 LEU   CA      1026    0.279672375    0.667638434    9.677572967
  100 LEU   CB      1027    0.319739622    0.596392709    9.548221184
  100 LEU   CG      1028    0.222328235    0.595316230    9.430223659
  100 LEU   CD1     1029    0.190536294    0.739238905    9.389179656
  100 LEU   CD2     1030    0.274314684    0.514170289    9.311369574
  100 LEU   C       1031    0.138567479    0.631625858    9.724510248
  100 LEU   O       1032    0.104218770    0.515272722    9.744787269
  101 PHE   N       1033    0.058750748    0.736654919    9.741527245
  101 PHE   H       1034    0.093954700    0.829938514    9.733732729
  101 PHE   CA      1035    7.717522542    0.730032975    9.792605276
  101 PHE   CB      1036    7.705626697    0.835470728    9.902834292
  101 PHE   CG      1037    7.574881140    0.837745067    9.982248247
  101 PHE   CD1     1038    7.580103724    0.760910317   10.097964267
  101 PHE   HD1     1039    7.664541130    0.693997869   10.114474864
  101 PHE   CD2     1040    7.456714573    0.897088711    9.939418296
  101 PHE   HD2     1041    7.458465269    0.948451507    9.843290075
  101 PHE   CE1     1042    7.464816023    0.747418100   10.174438819
  101 PHE   HE1     1043    7.470503771    0.685148999   10.263720626
  101 PHE   CE2     1044    7.341953214    0.876124229   10.015013864
  101 PHE   HE2     1045    7.247817185    0.905170997    9.968369264
  101 PHE   CZ      1046    7.345982693    0.808802818   10.136559092
  101 PHE   HZ      1047    7.253254370    0.781876783   10.187130610
  101 PHE   C       1048    7.617807838    0.747777876    9.677929410
  101 PHE   O       1049    7.580352821    0.854520303    9.629646917
  102 SER   N       1050    7.551515450    0.638295910    9.641762158
  102 SER   H       1051    7.562476178    0.560019079    9.703005791
  102 SER   CA      1052    7.473950642    0.640887454    9.516909254
  102 SER   CB      1053    7.513751299    0.540814503    9.408236956
  102 SER   OG      1054    7.545524784    0.413638157    9.465363975
  102 SER   HG      1055    7.642877464    0.406628695    9.487120829
  102 SER   C       1056    7.322236912    0.624977498    9.528791913
  102 SER   O       1057    7.286486754    0.566057131    9.630678026
  103 GLY   N       1058    7.243927896    0.686250379    9.440460822
  103 GLY   H       1059    7.286680411    0.709182151    9.353013121
  103 GLY   CA      1060    7.097330068    0.678858069    9.432329179
  103 GLY   C       1061    7.039606230    0.739026193    9.304048967
  103 GLY   O       1062    7.097949283    0.821258173    9.233610594
  104 GLU   N       1063    6.923831551    0.680164534    9.275428909
  104 GLU   H       1064    6.872303776    0.622598930    9.338920006
  104 GLU   CA      1065    6.855842742    0.702642200    9.147063231
  104 GLU   CB      1066    6.770197650    0.584077932    9.102182441
  104 GLU   CG      1067    6.867283182    0.481015215    9.044203648
  104 GLU   CD      1068    6.794906028    0.349728484    9.013657652
  104 GLU   OE1     1069    6.733812342    0.354794684    8.904726938
  104 GLU   OE2     1070    6.818451343    0.239296966    9.067281735
  104 GLU   C       1071    6.772585400    0.830874549    9.141513766
  104 GLU   O       1072    6.714039721    0.885555324    9.234842133
  105 GLY   N       1073    6.785949049    0.892107021    9.024206274
  105 GLY   H       1074    6.862909721    0.883051639    8.961007728
  105 GLY   CA      1075    6.692378624    1.002941355    9.000336750
  105 GLY   C       1076    6.735242422    1.084087322    8.877896267
  105 GLY   O       1077    6.805231112    1.033666213    8.790203345
  106 SER   N       1078    6.699731278    1.212194182    8.873816632
  106 SER   H       1079    6.639018985    1.239053029    8.948606689
  106 SER   CA      1080    6.735987098    1.323752952    8.785229030
  106 SER   CB      1081    6.652022022    1.450954623    8.798595747
  106 SER   OG      1082    6.650762996    1.502662348    8.931910386
  106 SER   HG      1083    6.589174144    1.450219360    8.990711394
  106 SER   C       1084    6.878774476    1.371489955    8.812455474
  106 SER   O       1085    6.941227991    1.337197801    8.912727672
  107 SER   N       1086    6.939755184    1.443666179    8.718873244
  107 SER   H       1087    6.868256751    1.465605190    8.652475723
  107 SER   CA      1088    7.080315270    1.484720120    8.731642940
  107 SER   CB      1089    7.105577775    1.599616614    8.633831915
  107 SER   OG      1090    7.183368800    1.545279602    8.526854809
  107 SER   HG      1091    7.245645982    1.475033945    8.561324845
  107 SER   C       1092    7.104694911    1.559792091    8.862711243
  107 SER   O       1093    7.024970738    1.643315148    8.905129998
  108 LEU   N       1094    7.222051948    1.543036881    8.923012333
  108 LEU   H       1095    7.275364367    1.472675183    8.876033134
  108 LEU   CA      1096    7.264127296    1.615094772    9.044048020
  108 LEU   CB      1097    7.399579080    1.554675242    9.081640416
  108 LEU   CG      1098    7.419286474    1.528485601    9.231094526
  108 LEU   CD1     1099    7.535835152    1.430306119    9.244629568
  108 LEU   CD2     1100    7.470769119    1.652482583    9.304452917
  108 LEU   C       1101    7.272449705    1.767091378    9.028543974
  108 LEU   O       1102    7.235247873    1.830454304    9.127195662
  109 THR   N       1103    7.296440065    1.817425132    8.907791478
  109 THR   H       1104    7.346758636    1.770546331    8.835180590
  109 THR   CA      1105    7.275910232    1.958803134    8.873132320
  109 THR   CB      1106    7.341450174    1.996071575    8.739987396
  109 THR   OG1     1107    7.307751684    1.900118422    8.639447095
  109 THR   HG1     1108    7.385244803    1.836946163    8.637293111
  109 THR   CG2     1109    7.491158832    2.024313070    8.754120340
  109 THR   C       1110    7.137540430    2.024034799    8.876332161
  109 THR   O       1111    7.128836605    2.144587895    8.899163096
  110 THR   N       1112    7.028364491    1.949697021    8.860725617
  110 THR   H       1113    7.031905827    1.850506060    8.872946290
  110 THR   CA      1114    6.894130693    2.009437229    8.865748784
  110 THR   CB      1115    6.795966460    1.921877374    8.787597002
  110 THR   OG1     1116    6.730946743    1.825060831    8.870355311
  110 THR   HG1     1117    6.652480256    1.799573156    8.813842123
  110 THR   CG2     1118    6.841495401    1.863367954    8.653741638
  110 THR   C       1119    6.842301194    2.038061958    9.006842276
  110 THR   O       1120    6.885633651    1.967240836    9.097605572
  111 PRO   N       1121    6.765903339    2.145543765    9.024203396
  111 PRO   CA      1122    6.709650845    2.177574956    9.156186426
  111 PRO   CB      1123    6.628573137    2.306353302    9.140200923
  111 PRO   CG      1124    6.669691711    2.365058434    9.005010740
  111 PRO   CD      1125    6.744243428    2.255301490    8.928823371
  111 PRO   C       1126    6.621659314    2.061986264    9.204205310
  111 PRO   O       1127    6.573850316    1.989801744    9.116824106
  112 PRO   N       1128    6.604576401    2.045721710    9.335101396
  112 PRO   CA      1129    6.534238753    1.925790251    9.382861731
  112 PRO   CB      1130    6.558194971    1.911970749    9.533330492
  112 PRO   CG      1131    6.701823151    1.964674533    9.535975282
  112 PRO   CD      1132    6.702896360    2.082276164    9.438095957
  112 PRO   C       1133    6.384109519    1.925560321    9.353283289
  112 PRO   O       1134    6.309074848    1.961785754    9.443770645
  113 LYSH  N       1135    6.345938632    1.859021831    9.244621296
  113 LYSH  H       1136    6.408607492    1.856573412    9.166732580
  113 LYSH  CA      1137    6.206314309    1.823477806    9.215420747
  113 LYSH  CB      1138    6.185192957    1.792529019    9.067075871
  113 LYSH  CG      1139    6.038175307    1.825832171    9.040951994
  113 LYSH  CD      1140    6.016910166    1.827242451    8.889443349
  113 LYSH  CE      1141    6.014647637    1.691192607    8.819491864
  113 LYSH  NZ      1142    5.893795060    1.621377232    8.865622085
  113 LYSH  HZ1     1143    5.899238066    1.522936300    8.848901112
  113 LYSH  HZ2     1144    5.820280274    1.653793065    8.806087456
  113 LYSH  HZ3     1145    5.869804220    1.640476887    8.960804386
  113 LYSH  C       1146    6.156019056    1.713999731    9.309728790
  113 LYSH  O       1147    6.208017739    1.602526275    9.311091274
  114 ALA   N       1148    6.039849504    1.738762551    9.369591327
  114 ALA   H       1149    6.001825074    1.829679290    9.386571226
  114 ALA   CA      1150    5.976932231    1.641529558    9.460140237
  114 ALA   CB      1151    5.833924293    1.684628845    9.493310226
  114 ALA   C       1152    5.969544493    1.494411156    9.418734656
  114 ALA   O       1153    5.933832481    1.458699604    9.306575522
  115 LEU   N       1154    5.991870507    1.404531447    9.514199247
  115 LEU   H       1155    6.020283797    1.424797737    9.607919638
  115 LEU   CA      1156    5.967975491    1.259764684    9.505140390
  115 LEU   CB      1157    5.817302778    1.236636085    9.491883966
  115 LEU   CG      1158    5.734523052    1.284001576    9.611534099
  115 LEU   CD1     1159    5.604594237    1.335417196    9.549212296
  115 LEU   CD2     1160    5.718173440    1.173026172    9.715604861
  115 LEU   C       1161    6.060433298    1.161105924    9.433519733
  115 LEU   O       1162    6.019554423    1.084124958    9.346726579
  116 GLU   N       1163    6.188051885    1.186995651    9.460627834
  116 GLU   H       1164    6.227634207    1.258312240    9.518482902
  116 GLU   CA      1165    6.292782487    1.098197630    9.408123022
  116 GLU   CB      1166    6.323186423    1.132666022    9.262174304
  116 GLU   CG      1167    6.340713765    1.282840990    9.238708723
  116 GLU   CD      1168    6.395624594    1.325780669    9.102525420
  116 GLU   OE1     1169    6.359774073    1.435558976    9.054697365
  116 GLU   OE2     1170    6.491765257    1.265753271    9.049811839
  116 GLU   C       1171    6.416368519    1.088551406    9.497819452
  116 GLU   O       1172    6.470444191    1.192790330    9.534434515
  117 THR   N       1173    6.463972526    0.967167978    9.524096330
  117 THR   H       1174    6.421085736    0.895720315    9.468801186
  117 THR   CA      1175    6.580877655    0.928128955    9.604217752
  117 THR   CB      1176    6.614656728    0.778897852    9.605616708
  117 THR   OG1     1177    6.579931930    0.736870690    9.473404976
  117 THR   HG1     1178    6.604346611    0.643352817    9.447729581
  117 THR   CG2     1179    6.544541049    0.697081955    9.714256686
  117 THR   C       1180    6.709300459    1.010647736    9.593858938
  117 THR   O       1181    6.777480936    1.037168308    9.692752894
  118 VAL   N       1182    6.735814582    1.070549525    9.478098487
  118 VAL   H       1183    6.692286047    1.043271569    9.392290207
  118 VAL   CA      1184    6.843389688    1.165411696    9.445852324
  118 VAL   CB      1185    6.836722610    1.194140527    9.295717419
  118 VAL   CG1     1186    6.728176093    1.295953778    9.260179188
  118 VAL   CG2     1187    6.971975298    1.222997445    9.230272312
  118 VAL   C       1188    6.840481565    1.296471094    9.524758771
  118 VAL   O       1189    6.941534992    1.366575782    9.526366108
  119 ASN   N       1190    6.726319591    1.329720375    9.584367072
  119 ASN   H       1191    6.640156191    1.298553772    9.544291762
  119 ASN   CA      1192    6.707616574    1.447075893    9.670918387
  119 ASN   CB      1193    6.562420314    1.489659137    9.693496775
  119 ASN   CG      1194    6.501947492    1.531099571    9.559209862
  119 ASN   OD1     1195    6.569122339    1.552241010    9.458365287
  119 ASN   ND2     1196    6.369777729    1.545829133    9.559119127
  119 ASN   HD21    1197    6.319482251    1.576859349    9.478449950
  119 ASN   HD22    1198    6.334074378    1.576151221    9.647462075
  119 ASN   C       1199    6.793966939    1.447342802    9.797232962
  119 ASN   O       1200    6.865937509    1.542326313    9.827705154
  120 TYR   N       1201    6.813854450    1.328745613    9.854078124
  120 TYR   H       1202    6.755251602    1.249461062    9.837332599
  120 TYR   CA      1203    6.914209603    1.317700102    9.960927387
  120 TYR   CB      1204    6.914398173    1.177771203   10.022805799
  120 TYR   CG      1205    7.016598172    1.154625486   10.134290838
  120 TYR   CD1     1206    6.987175022    1.167395169   10.269539755
  120 TYR   HD1     1207    6.883999405    1.173662723   10.304102043
  120 TYR   CD2     1208    7.149672406    1.138179639   10.097692693
  120 TYR   HD2     1209    7.174304758    1.109815461    9.995379717
  120 TYR   CE1     1210    7.089440018    1.171811586   10.363562806
  120 TYR   HE1     1211    7.063965008    1.173074890   10.469536683
  120 TYR   CE2     1212    7.256741351    1.148670329   10.185704696
  120 TYR   HE2     1213    7.360277128    1.156806456   10.152643534
  120 TYR   CZ      1214    7.220901644    1.163706740   10.319160597
  120 TYR   OH      1215    7.317286303    1.143187031   10.412873326
  120 TYR   HH      1216    7.277912154    1.108576638   10.498025814
  120 TYR   C       1217    7.055725827    1.351709223    9.913716304
  120 TYR   O       1218    7.119178799    1.431530699    9.982500715
  121 ILE   N       1219    7.096839809    1.311877766    9.793654802
  121 ILE   H       1220    7.049751899    1.243036373    9.738473721
  121 ILE   CA      1221    7.230904091    1.340619288    9.740618709
  121 ILE   CB      1222    7.259618692    1.245019556    9.624659343
  121 ILE   CG1     1223    7.249149359    1.100167915    9.672831932
  121 ILE   CG2     1224    7.403339404    1.270952741    9.579022836
  121 ILE   CD      1225    7.265243754    0.980810162    9.578458485
  121 ILE   C       1226    7.244757190    1.489403850    9.707714043
  121 ILE   O       1227    7.344195315    1.545980172    9.752895943
  122 LYSH  N       1228    7.146672521    1.553503851    9.644788384
  122 LYSH  H       1229    7.071136226    1.501729647    9.604607850
  122 LYSH  CA      1230    7.137611553    1.698895247    9.625021098
  122 LYSH  CB      1231    7.006650329    1.733078852    9.553647779
  122 LYSH  CG      1232    7.004008190    1.675913582    9.411746774
  122 LYSH  CD      1233    6.878176378    1.716559265    9.334778577
  122 LYSH  CE      1234    6.891820875    1.657913640    9.194124451
  122 LYSH  NZ      1235    6.773023688    1.670320120    9.108423997
  122 LYSH  HZ1     1236    6.686792787    1.650579411    9.155058908
  122 LYSH  HZ2     1237    6.783591895    1.595269102    9.043187258
  122 LYSH  HZ3     1238    6.752297582    1.752969441    9.056083337
  122 LYSH  C       1239    7.161425057    1.785928516    9.748590885
  122 LYSH  O       1240    7.269777385    1.843640497    9.756298647
  123 LYSH  N       1241    7.091361144    1.749350722    9.855564842
  123 LYSH  H       1242    7.013646409    1.686539284    9.851466446
  123 LYSH  CA      1243    7.118192228    1.803839711    9.989438037
  123 LYSH  CB      1244    7.006913784    1.756045023   10.082935861
  123 LYSH  CG      1245    7.007460676    1.839632175   10.211087695
  123 LYSH  CD      1246    6.957043349    1.763276799   10.333732080
  123 LYSH  CE      1247    6.946954386    1.846691782   10.461596166
  123 LYSH  NZ      1248    6.911037451    1.763768121   10.577557383
  123 LYSH  HZ1     1249    6.815250700    1.736735389   10.567830966
  123 LYSH  HZ2     1250    6.922751586    1.805811958   10.667531192
  123 LYSH  HZ3     1251    6.967262421    1.681072048   10.577176615
  123 LYSH  C       1252    7.259446682    1.774500751   10.040395821
  123 LYSH  O       1253    7.332839968    1.869350221   10.067757244
  124 ALA   N       1254    7.298172597    1.647281980   10.037728809
  124 ALA   H       1255    7.245539921    1.577435278    9.989222538
  124 ALA   CA      1256    7.421212638    1.595184447   10.099044769
  124 ALA   CB      1257    7.420256167    1.444268463   10.073879973
  124 ALA   C       1258    7.546533813    1.655121605   10.034907871
  124 ALA   O       1259    7.629059606    1.712276064   10.105984623
  125 TYR   N       1260    7.538365847    1.669724358    9.902959309
  125 TYR   H       1261    7.474997511    1.624418359    9.840248455
  125 TYR   CA      1262    7.646450832    1.734126628    9.826926466
  125 TYR   CB      1263    7.605963980    1.737843766    9.679427101
  125 TYR   CG      1264    7.697692589    1.811814463    9.581836596
  125 TYR   CD1     1265    0.014478642    1.751992724    9.527803180
  125 TYR   HD1     1266    0.063726191    1.679193877    9.592287489
  125 TYR   CD2     1267    7.651883539    1.930246983    9.525300614
  125 TYR   HD2     1268    7.550633166    1.965900617    9.544181841
  125 TYR   CE1     1269    0.086105438    1.812053325    9.424927644
  125 TYR   HE1     1270    0.174231104    1.759836495    9.387652026
  125 TYR   CE2     1271    7.726904336    1.988811487    9.424005128
  125 TYR   HE2     1272    7.677683153    2.069547327    9.369783091
  125 TYR   CZ      1273    0.046724649    1.934005379    9.371079950
  125 TYR   OH      1274    0.133560861    2.018202505    9.308896930
  125 TYR   HH      1275    0.222926953    1.974543902    9.319272798
  125 TYR   C       1276    7.684272683    1.873354491    9.877831588
  125 TYR   O       1277    7.795264747    1.907902789    9.918033797
  126 ALA   N       1278    7.577047806    1.951363860    9.888117981
  126 ALA   H       1279    7.480050648    1.927130771    9.885864573
  126 ALA   CA      1280    7.595478630    2.092123285    9.926328494
  126 ALA   CB      1281    7.455119455    2.146935567    9.899772622
  126 ALA   C       1282    7.643157537    2.115250409   10.069866746
  126 ALA   O       1283    7.745027772    2.181553597   10.088746728
  127 ILE   N       1284    7.598664968    2.026943923   10.158820347
  127 ILE   H       1285    7.513903126    1.978672376   10.136757422
  127 ILE   CA      1286    7.651897427    2.014249166   10.295254245
  127 ILE   CB      1287    7.569475954    1.921857621   10.385161432
  127 ILE   CG1     1288    7.422669847    1.960093142   10.405058930
  127 ILE   CG2     1289    7.628437843    1.901035698   10.524814090
  127 ILE   CD      1290    7.347292425    1.841589447   10.465756414
  127 ILE   C       1291    0.003741193    1.976684165   10.291982084
  127 ILE   O       1292    0.084631045    2.057057468   10.338104164
  128 SER   N       1293    0.042963835    1.859783423   10.242133808
  128 SER   H       1294   -0.033788248    1.804767146   10.209225025
  128 SER   CA      1295    0.183527548    1.816740876   10.241205697
  128 SER   CB      1296    0.199096481    1.686921996   10.161724757
  128 SER   OG      1297    0.290551261    1.589663649   10.212990418
  128 SER   HG      1298    0.244943823    1.501521421   10.225318897
  128 SER   C       1299    0.284862513    1.912224697   10.177777567
  128 SER   O       1300    0.373510519    1.969479227   10.240986716
  129 CYSH  N       1301    0.238153524    1.971640919   10.068342604
  129 CYSH  H       1302    0.150588407    1.948859336   10.025758392
  129 CYSH  CA      1303    0.320715940    2.068750845    9.995132453
  129 CYSH  CB      1304    0.262037113    2.108771172    9.859618693
  129 CYSH  SG      1305    0.268775066    1.988035228    9.722261060
  129 CYSH  HG      1306    0.172481719    1.901811836    9.753591206
  129 CYSH  C       1307    0.341703631    2.201287068   10.068657240
  129 CYSH  O       1308    0.448617566    2.259265662   10.050263965
  130 GLU   N       1309    0.239288792    2.270346156   10.117977384
  130 GLU   H       1310    0.147950331    2.245404562   10.085773897
  130 GLU   CA      1311    0.253836962    2.383835511   10.210273965
  130 GLU   CB      1312    0.116600165    2.439371952   10.248935597
  130 GLU   CG      1313    0.029935553    2.487079221   10.132216240
  130 GLU   CD      1314   -0.093357056    2.569020585   10.170863373
  130 GLU   OE1     1315   -0.081951905    2.675135380   10.235921005
  130 GLU   OE2     1316   -0.201919220    2.512047667   10.146521231
  130 GLU   C       1317    0.341332491    2.361574203   10.333806602
  130 GLU   O       1318    0.405615278    2.457881982   10.375315718
  131 LEU   N       1319    0.322334903    2.242958690   10.390889880
  131 LEU   H       1320    0.280118940    2.154975672   10.369026120
  131 LEU   CA      1321    0.401657699    2.198174707   10.506283240
  131 LEU   CB      1322    0.330556147    2.073640746   10.559648423
  131 LEU   CG      1323    0.218426898    2.103935121   10.659239314
  131 LEU   CD1     1324    0.149459024    1.972602583   10.696724436
  131 LEU   CD2     1325    0.260584334    2.174193106   10.788468557
  131 LEU   C       1326    0.551915903    2.178023016   10.485564130
  131 LEU   O       1327    0.631215412    2.214544385   10.572217875
  132 THR   N       1328    0.580796982    2.098012358   10.383316653
  132 THR   H       1329    0.529064658    2.055109110   10.309268643
  132 THR   CA      1330    0.717456974    2.048724470   10.360869536
  132 THR   CB      1331    0.722162208    1.907295665   10.302670077
  132 THR   OG1     1332    0.851602041    1.851651583   10.327200177
  132 THR   HG1     1333    0.868811121    1.869738204   10.424039152
  132 THR   CG2     1334    0.669455328    1.898865365   10.159276229
  132 THR   C       1335    0.811232598    2.138919218   10.280354800
  132 THR   O       1336    0.770055796    2.232089576   10.211414299
  133 PRO   N       1337    0.934810229    2.148503888   10.328594796
  133 PRO   CA      1338    1.042469820    2.221245587   10.259840717
  133 PRO   CB      1339    1.164623212    2.202184264   10.349982017
  133 PRO   CG      1340    1.107366381    2.181427536   10.490338238
  133 PRO   CD      1341    0.961166808    2.139820290   10.472941886
  133 PRO   C       1342    1.064793260    2.154482754   10.123980620
  133 PRO   O       1343    1.088611697    2.033802602   10.123935209
  134 GLY   N       1344    1.095073536    2.231003541   10.019485941
  134 GLY   H       1345    1.116207382    2.328721446   10.017341317
  134 GLY   CA      1346    1.088490309    2.180822052    9.881465232
  134 GLY   C       1347    0.957716893    2.132540640    9.818385816
  134 GLY   O       1348    0.962946314    2.075360810    9.709605054
  135 GLY   N       1349    0.849504408    2.184762201    9.875412209
  135 GLY   H       1350    0.855706610    2.262173643    9.938417803
  135 GLY   CA      1351    0.711633101    2.140434306    9.850177166
  135 GLY   C       1352    0.673266287    2.086907696    9.712083565
  135 GLY   O       1353    0.678300680    1.966947738    9.685320358
  136 ARG   N       1354    0.652791805    2.186101827    9.625865679
  136 ARG   H       1355    0.660261410    2.280756492    9.657258273
  136 ARG   CA      1356    0.596325612    2.153477816    9.494107051
  136 ARG   CB      1357    0.537090842    2.275305659    9.422979402
  136 ARG   CG      1358    0.412152311    2.329088419    9.493036473
  136 ARG   CD      1359    0.278879976    2.278776040    9.437215495
  136 ARG   NE      1360    0.168777232    2.316790460    9.526876592
  136 ARG   HE      1361    0.199305435    2.340431108    9.619121815
  136 ARG   CZ      1362    0.039725124    2.333801753    9.495078275
  136 ARG   NH1     1363    0.002574171    2.313234910    9.367984703
  136 ARG   HH11    1364   -0.092866149    2.324630460    9.340406356
  136 ARG   HH12    1365    0.070489212    2.289231276    9.298620434
  136 ARG   NH2     1366   -0.061179743    2.346101154    9.582370189
  136 ARG   HH21    1367   -0.158331269    2.330625876    9.564473072
  136 ARG   HH22    1368   -0.040769769    2.388444541    9.670625595
  136 ARG   C       1369    0.687328256    2.073671794    9.400519741
  136 ARG   O       1370    0.645332409    2.018350842    9.298993111
  137 ASP   N       1371    0.818879177    2.087923135    9.414043315
  137 ASP   H       1372    0.864272021    2.167680959    9.453769947
  137 ASP   CA      1373    0.916769898    1.996107606    9.354063249
  137 ASP   CB      1374    1.058152626    2.053999219    9.345582181
  137 ASP   CG      1375    1.077110138    2.204166065    9.323261376
  137 ASP   OD1     1376    1.097764602    2.238253018    9.204796932
  137 ASP   OD2     1377    1.045257340    2.281974949    9.415761239
  137 ASP   C       1378    0.924627605    1.856000200    9.415060481
  137 ASP   O       1379    0.938774320    1.756349157    9.344344748
  138 ALA   N       1380    0.933101233    1.864418386    9.547527744
  138 ALA   H       1381    0.944694866    1.954046675    9.590334110
  138 ALA   CA      1382    0.943808630    1.739528013    9.624328949
  138 ALA   CB      1383    0.971668420    1.763567888    9.772852184
  138 ALA   C       1384    0.823702011    1.646874300    9.604255447
  138 ALA   O       1385    0.830284610    1.528623972    9.571029343
  139 VAL   N       1386    0.700439374    1.692204151    9.625278563
  139 VAL   H       1387    0.673968450    1.787952892    9.636830277
  139 VAL   CA      1388    0.579062594    1.609536619    9.631957895
  139 VAL   CB      1389    0.484496143    1.673420500    9.733865211
  139 VAL   CG1     1390    0.365622315    1.584126466    9.770031315
  139 VAL   CG2     1391    0.550099469    1.689929078    9.871106876
  139 VAL   C       1392    0.520675416    1.574557477    9.494918817
  139 VAL   O       1393    0.441912567    1.651246375    9.439734865
  140 GLN   N       1394    0.596477063    1.492527406    9.422709185
  140 GLN   H       1395    0.687954676    1.464205950    9.451527948
  140 GLN   CA      1396    0.563748290    1.444696626    9.287607261
  140 GLN   CB      1397    0.661430838    1.332127525    9.252977801
  140 GLN   CG      1398    0.810236890    1.363700366    9.269276639
  140 GLN   CD      1399    0.890657412    1.233551351    9.267992546
  140 GLN   OE1     1400    0.926503393    1.186770221    9.160031260
  140 GLN   NE2     1401    0.913566366    1.177741550    9.386512906
  140 GLN   HE21    1402    0.970890029    1.095899309    9.390374379
  140 GLN   HE22    1403    0.871328528    1.217199844    9.468108005
  140 GLN   C       1404    0.421504522    1.391234792    9.269748935
  140 GLN   O       1405    0.360490133    1.338722575    9.362747594
  141 VAL   N       1406    0.365257722    1.417428465    9.152098767
  141 VAL   H       1407    0.400135076    1.484422348    9.086552145
  141 VAL   CA      1408    0.228817283    1.369517235    9.125657324
  141 VAL   CB      1409    0.128683604    1.482894746    9.102670413
  141 VAL   CG1     1410    0.093184364    1.559508556    9.230260361
  141 VAL   CG2     1411    0.184679066    1.586007388    9.004494819
  141 VAL   C       1412    0.224731638    1.268626242    9.010696609
  141 VAL   O       1413    0.293960533    1.292630418    8.911897007
  142 LEU   N       1414    0.130011619    1.175642367    9.019132748
  142 LEU   H       1415    0.091759597    1.153733908    9.108896292
  142 LEU   CA      1416    0.099920462    1.076083437    8.915246727
  142 LEU   CB      1417    0.126351856    0.929380835    8.949747517
  142 LEU   CG      1418    0.276173275    0.899911838    8.940042403
  142 LEU   CD1     1419    0.304870269    0.765090250    9.006471985
  142 LEU   CD2     1420    0.346174684    0.932050174    8.807838710
  142 LEU   C       1421    7.747139168    1.093611810    8.886405974
  142 LEU   O       1422    7.661412912    1.079603950    8.973504606
  143 ASP   N       1423    7.714886612    1.081955917    8.757899129
  143 ASP   H       1424    7.791842718    1.081146196    8.694041687
  143 ASP   CA      1425    7.581248834    1.103929864    8.700727566
  143 ASP   CB      1426    7.581476878    1.240522036    8.631805071
  143 ASP   CG      1427    7.457007573    1.328680330    8.643704191
  143 ASP   OD1     1428    7.426075710    1.386855013    8.749930234
  143 ASP   OD2     1429    7.385866352    1.349962025    8.543164605
  143 ASP   C       1430    7.510899085    0.997839018    8.615819678
  143 ASP   O       1431    7.417322944    1.030977066    8.543194542
  144 SER   N       1432    7.551009945    0.871303025    8.624272268
  144 SER   H       1433    7.606098338    0.869120145    8.707702038
  144 SER   CA      1434    7.488806537    0.769898040    8.537901279
  144 SER   CB      1435    7.496714287    0.772329180    8.385116048
  144 SER   OG      1436    7.635474314    0.771492540    8.350548015
  144 SER   HG      1437    7.654881568    0.744631748    8.256198081
  144 SER   C       1438    7.527063104    0.628993583    8.583672028
  144 SER   O       1439    7.639979338    0.611192926    8.629105354
  145 LEU   N       1440    7.441427042    0.535271816    8.544005676
  145 LEU   H       1441    7.345678437    0.558160709    8.526446272
  145 LEU   CA      1442    7.467955217    0.391252997    8.556949673
  145 LEU   CB      1443    7.352104401    0.302758389    8.510502596
  145 LEU   CG      1444    7.374056600    0.157742400    8.554073760
  145 LEU   CD1     1445    7.370225422    0.136220563    8.705504296
  145 LEU   CD2     1446    7.253341312    0.086748177    8.492478471
  145 LEU   C       1447    7.600803625    0.349870205    8.493307913
  145 LEU   O       1448    7.688269676    0.279880254    8.544112916
  146 ASP   N       1449    7.620999055    0.408712135    8.375754431
  146 ASP   H       1450    7.548260490    0.457907246    8.327903580
  146 ASP   CA      1451    7.742178366    0.394309063    8.293781136
  146 ASP   CB      1452    7.738265783    0.438707500    8.147402664
  146 ASP   CG      1453    7.705396273    0.585784835    8.121003619
  146 ASP   OD1     1454    7.794880279    0.670466616    8.099940019
  146 ASP   OD2     1455    7.587864531    0.628309794    8.122261869
  146 ASP   C       1456    0.072191993    0.452617941    8.357153431
  146 ASP   O       1457    0.174718680    0.384709362    8.360085949
  147 GLU   N       1458    0.064845155    0.569423893    8.420353400
  147 GLU   H       1459   -0.016457281    0.627661123    8.420937304
  147 GLU   CA      1460    0.179546890    0.632317377    8.487442172
  147 GLU   CB      1461    0.151566839    0.776598885    8.530010676
  147 GLU   CG      1462    0.151948487    0.871253030    8.409814421
  147 GLU   CD      1463    0.150875140    1.017943836    8.453251411
  147 GLU   OE1     1464    0.254201053    1.086886482    8.439296799
  147 GLU   OE2     1465    0.067149590    1.054052157    8.538757364
  147 GLU   C       1466    0.221071065    0.547845696    8.608072022
  147 GLU   O       1467    0.341543698    0.547242808    8.632895010
  148 VAL   N       1468    0.121617451    0.501850620    8.683454253
  148 VAL   H       1469    0.033036427    0.548170226    8.686387508
  148 VAL   CA      1470    0.149340109    0.414967163    8.798748764
  148 VAL   CB      1471    0.034816065    0.399214222    8.898980234
  148 VAL   CG1     1472    0.067227979    0.293577979    9.004820994
  148 VAL   CG2     1473    0.012917734    0.528119116    8.978447674
  148 VAL   C       1474    0.220635124    0.284123914    8.763994404
  148 VAL   O       1475    0.317565758    0.240107052    8.825606184
  149 ARG   N       1476    0.182263185    0.235264818    8.646398517
  149 ARG   H       1477    0.097219149    0.263085867    8.601739175
  149 ARG   CA      1478    0.250761382    0.116938761    8.592368131
  149 ARG   CB      1479    0.153565558    0.044262635    8.499198368
  149 ARG   CG      1480    0.047767759   -0.026960959    8.583726848
  149 ARG   CD      1481    7.732395251    8.438882535    8.497049251
  149 ARG   NE      1482    7.788669989    8.327968660    8.418679078
  149 ARG   HE      1483    7.825496193    8.357488302    8.330517572
  149 ARG   CZ      1484    7.799124073    8.197719762    8.448399222
  149 ARG   NH1     1485    7.747973216    8.151436536    8.563279618
  149 ARG   HH11    1486    7.743140689    8.054520459    8.587458445
  149 ARG   HH12    1487    7.701430684    8.215908716    8.623926081
  149 ARG   NH2     1488    7.833879807    8.104300430    8.358829825
  149 ARG   HH21    1489    7.851056593    8.010526564    8.389022504
  149 ARG   HH22    1490    7.848580820    8.126111617    8.262350898
  149 ARG   C       1491    0.387738681    0.146948460    8.531165962
  149 ARG   O       1492    0.485511257    0.072916682    8.540526643
  150 ALA   N       1493    0.397754290    0.265210554    8.471145269
  150 ALA   H       1494    0.316049857    0.311550338    8.436811804
  150 ALA   CA      1495    0.527731922    0.307504849    8.417043733
  150 ALA   CB      1496    0.501559188    0.422127924    8.319116860
  150 ALA   C       1497    0.631063717    0.342057856    8.524457406
  150 ALA   O       1498    0.747994252    0.311357334    8.501727952
  151 PHE   N       1499    0.589517727    0.411010995    8.630338114
  151 PHE   H       1500    0.511084972    0.470627566    8.613134233
  151 PHE   CA      1501    0.667036101    0.430843426    8.753662703
  151 PHE   CB      1502    0.586909382    0.498967116    8.864793800
  151 PHE   CG      1503    0.652280162    0.561295340    8.988288411
  151 PHE   CD1     1504    0.681017368    0.696339550    8.972134518
  151 PHE   HD1     1505    0.650265673    0.751276584    8.883147063
  151 PHE   CD2     1506    0.687954080    0.496058090    9.105736471
  151 PHE   HD2     1507    0.653121770    0.395989960    9.131340427
  151 PHE   CE1     1508    0.746504496    0.769345393    9.070650720
  151 PHE   HE1     1509    0.761645966    0.876870468    9.061156987
  151 PHE   CE2     1510    0.764939720    0.568756213    9.195798100
  151 PHE   HE2     1511    0.823957015    0.507729925    9.264170314
  151 PHE   CZ      1512    0.795784312    0.703666995    9.182805191
  151 PHE   HZ      1513    0.876193342    0.743981994    9.244355213
  151 PHE   C       1514    0.712637032    0.298630943    8.815735553
  151 PHE   O       1515    0.833734313    0.277444346    8.819912643
  152 LEU   N       1516    0.627811249    0.196344653    8.809997931
  152 LEU   H       1517    0.534838552    0.207606882    8.774937024
  152 LEU   CA      1518    0.661429061    0.060116481    8.853858145
  152 LEU   CB      1519    0.538203026   -0.009196768    8.912349076
  152 LEU   CG      1520    0.520626422    0.011099667    9.062975071
  152 LEU   CD1     1521    0.377905968   -0.031388800    9.098139771
  152 LEU   CD2     1522    0.627150893   -0.060883319    9.145927974
  152 LEU   C       1523    0.748880551    8.491323850    8.769363971
  152 LEU   O       1524    0.777245956    8.376723060    8.803891104
  153 GLY   N       1525    0.802832240    0.020471034    8.660071299
  153 GLY   H       1526    0.802082128    0.118625036    8.640939759
  153 GLY   CA      1527    0.876223991    8.462462449    8.562680280
  153 GLY   C       1528    0.811424611    8.387707452    8.445967879
  153 GLY   O       1529    0.875488369    8.294168034    8.398298705
  154 ASN   N       1530    0.685121135    8.419858526    8.419457664
  154 ASN   H       1531    0.641111756    8.500121253    8.459709635
  154 ASN   CA      1532    0.608553427    8.341888021    8.321132793
  154 ASN   CB      1533    0.486089504    8.296480020    8.400818186
  154 ASN   CG      1534    0.435941753    8.159496524    8.354699242
  154 ASN   OD1     1535    0.446082172    8.122842778    8.237726091
  154 ASN   ND2     1536    0.367917713    8.082153514    8.438820064
  154 ASN   HD21    1537    0.331057643    7.997588403    8.400243756
  154 ASN   HD22    1538    0.374894752    8.102379545    8.536494611
  154 ASN   C       1539    0.570555112    8.419710708    8.195006859
  154 ASN   O       1540    0.561082499    8.542230882    8.200449178
  155 THR   N       1541    0.551190530    8.337769100    8.092042743
  155 THR   H       1542    0.540756300    8.238320475    8.090685446
  155 THR   CA      1543    0.509884455    8.390425494    7.961160464
  155 THR   CB      1544    0.557762034    8.298141556    7.848893412
  155 THR   OG1     1545    0.535066097    8.349481359    7.717364311
  155 THR   HG1     1546    0.620228547    8.383611431    7.677582940
  155 THR   CG2     1547    0.499107398    8.157327741    7.860814541
  155 THR   C       1548    0.361223635    8.422660709    7.944697701
  155 THR   O       1549    0.272882131    8.338029751    7.957496818
  156 PRO   N       1550    0.338796644    0.028576169    7.927663230
  156 PRO   CA      1551    0.204746465    0.074756495    7.888843272
  156 PRO   CB      1552    0.203756455    0.217642195    7.943567783
  156 PRO   CG      1553    0.347092148    0.270401311    7.934528419
  156 PRO   CD      1554    0.427204455    0.142121872    7.957705674
  156 PRO   C       1555    0.162537625    0.052440560    7.743471625
  156 PRO   O       1556    0.231398764    0.087397477    7.647730382
  157 SER   N       1557    0.038342094    0.005416599    7.736080370
  157 SER   H       1558   -0.005219553   -0.043531179    7.811633059
  157 SER   CA      1559    7.757190012    0.022329131    7.612366724
  157 SER   CB      1560    7.697713214    8.410022709    7.576696268
  157 SER   OG      1561    7.581655567    8.378762238    7.654177904
  157 SER   HG      1562    7.581859671    8.286655843    7.693126655
  157 SER   C       1563    7.645353434    0.126684405    7.616140512
  157 SER   O       1564    7.644876118    0.204466066    7.711428390
  158 HISB  N       1565    7.552007399    0.133709381    7.521661792
  158 HISB  H       1566    7.528943249    0.062371792    7.455481753
  158 HISB  CA      1567    7.453202715    0.242507081    7.525178078
  158 HISB  CB      1568    7.409871048    0.271309731    7.381281391
  158 HISB  CG      1569    7.338817956    0.405149780    7.360101639
  158 HISB  ND1     1570    7.207393294    0.419121700    7.375058805
  158 HISB  CD2     1571    7.392354042    0.526852079    7.363733405
  158 HISB  HD2     1572    7.498213946    0.552224955    7.369414219
  158 HISB  CE1     1573    7.175239275    0.547662967    7.386663619
  158 HISB  HE1     1574    7.076288178    0.592008925    7.375513315
  158 HISB  NE2     1575    7.291511313    0.611942887    7.380502935
  158 HISB  HE2     1576    7.298519200    0.711518369    7.386632601
  158 HISB  C       1577    7.336000397    0.237763849    7.623429814
  158 HISB  O       1578    7.265348439    0.137498103    7.614157208
  159 PRO   N       1579    7.322672144    0.333241922    7.715063689
  159 PRO   CA      1580    7.224812056    0.335349031    7.824748225
  159 PRO   CB      1581    7.249819181    0.471556704    7.889803577
  159 PRO   CG      1582    7.400379922    0.491565082    7.871270326
  159 PRO   CD      1583    7.406213738    0.453943384    7.723082446
  159 PRO   C       1584    7.082491070    0.307158952    7.776177248
  159 PRO   O       1585    7.014526534    0.401308877    7.735578160
  160 PRO   N       1586    7.023406337    0.189293537    7.793742909
  160 PRO   CA      1587    6.893411636    0.148783127    7.738323684
  160 PRO   CB      1588    6.893611217   -0.001643700    7.766266225
  160 PRO   CG      1589    6.961878337    8.502525829    7.901752296
  160 PRO   CD      1590    7.069425073    8.610507557    7.888148953
  160 PRO   C       1591    6.769188124    0.228051310    7.779512797
  160 PRO   O       1592    6.664772842    0.220886883    7.714897210
  161 HISB  N       1593    6.773255268    0.294125695    7.894877995
  161 HISB  H       1594    6.847223964    0.272274772    7.958537152
  161 HISB  CA      1595    6.678651965    0.388952049    7.955468752
  161 HISB  CB      1596    6.685946675    0.391269153    8.108290399
  161 HISB  CG      1597    6.833841793    0.400839574    8.146318940
  161 HISB  ND1     1598    6.920903119    0.301972371    8.128017718
  161 HISB  CD2     1599    6.892927552    0.489573371    8.225856333
  161 HISB  HD2     1600    6.845449687    0.569197363    8.283184103
  161 HISB  CE1     1601    7.036880097    0.336640917    8.183119717
  161 HISB  HE1     1602    7.131413628    0.284367249    8.168562520
  161 HISB  NE2     1603    7.019061854    0.452488436    8.245960270
  161 HISB  HE2     1604    7.087709649    0.504099807    8.297183122
  161 HISB  C       1605    6.670646017    0.533183897    7.905035682
  161 HISB  O       1606    6.583839381    0.611243158    7.943770774
  162 LEU   N       1607    6.779765738    0.567451377    7.837130418
  162 LEU   H       1608    6.849606774    0.498717034    7.817184200
  162 LEU   CA      1609    6.807445372    0.702141333    7.785125502
  162 LEU   CB      1610    6.942062566    0.744565232    7.844191079
  162 LEU   CG      1611    6.994844956    0.880965154    7.799281091
  162 LEU   CD1     1612    6.924615859    0.998403650    7.867729132
  162 LEU   CD2     1613    7.143055020    0.891779903    7.835674274
  162 LEU   C       1614    6.789779310    0.705616687    7.633181566
  162 LEU   O       1615    6.869545156    0.638213660    7.568186710
  163 PRO   N       1616    6.710528633    0.798080756    7.579701939
  163 PRO   CA      1617    6.710018349    0.836398252    7.437773730
  163 PRO   CB      1618    6.585285791    0.923959069    7.424039052
  163 PRO   CG      1619    6.552913371    0.982324891    7.561720404
  163 PRO   CD      1620    6.629945076    0.892373639    7.658595545
  163 PRO   C       1621    6.842799728    0.898030903    7.393267993
  163 PRO   O       1622    6.931376338    0.921621507    7.475284500
  164 VAL   N       1623    6.863187877    0.902771131    7.261916867
  164 VAL   H       1624    6.804972942    0.866208392    7.189282492
  164 VAL   CA      1625    6.985457136    0.966150833    7.210482781
  164 VAL   CB      1626    7.017769956    0.925708723    7.066494027
  164 VAL   CG1     1627    7.135445768    1.002793390    7.006316243
  164 VAL   CG2     1628    7.056927798    0.777859755    7.061913400
  164 VAL   C       1629    6.979734668    1.117900561    7.229224140
  164 VAL   O       1630    7.067110196    1.183053657    7.286241085
  165 ASN   N       1631    6.864766825    1.177890098    7.199682569
  165 ASN   H       1632    6.802679577    1.131833206    7.136240821
  165 ASN   CA      1633    6.835602301    1.316427987    7.239295409
  165 ASN   CB      1634    6.715460387    1.373555194    7.163731968
  165 ASN   CG      1635    6.697730142    1.524690629    7.179514775
  165 ASN   OD1     1636    6.793289329    1.601964882    7.184510580
  165 ASN   ND2     1637    6.572775320    1.570205292    7.177601303
  165 ASN   HD21    1638    6.549225277    1.665898286    7.194550640
  165 ASN   HD22    1639    6.502732884    1.499354550    7.186218651
  165 ASN   C       1640    6.825128008    1.326812150    7.391586476
  165 ASN   O       1641    6.718536481    1.294003429    7.443460061
  166 LYSH  N       1642    6.916309646    1.406125792    7.447140719
  166 LYSH  H       1643    6.974526468    1.456774796    7.383527090
  166 LYSH  CA      1644    6.952950170    1.416265806    7.589147558
  166 LYSH  CB      1645    7.066855889    1.517930164    7.599177537
  166 LYSH  CG      1646    7.201115894    1.451040185    7.568981640
  166 LYSH  CD      1647    7.328247431    1.506251006    7.633788394
  166 LYSH  CE      1648    7.449014390    1.421296611    7.593698970
  166 LYSH  NZ      1649    7.575513500    1.459303432    7.658235503
  166 LYSH  HZ1     1650    7.579648714    1.558666549    7.668730927
  166 LYSH  HZ2     1651    7.654324738    1.424589313    7.607404088
  166 LYSH  HZ3     1652    7.583304686    1.419083417    7.749458751
  166 LYSH  C       1653    6.845786038    1.468244299    7.685206513
  166 LYSH  O       1654    6.744856330    1.526099848    7.645254086
  167 ASP   N       1655    6.852421861    1.420338510    7.809108502
  167 ASP   H       1656    6.939189333    1.392803778    7.850521297
  167 ASP   CA      1657    6.746286357    1.444364694    7.907957793
  167 ASP   CB      1658    6.633862382    1.341558750    7.893663056
  167 ASP   CG      1659    6.501865324    1.385982116    7.957009760
  167 ASP   OD1     1660    6.491837846    1.382989227    8.081567299
  167 ASP   OD2     1661    6.420056445    1.450816003    7.888242613
  167 ASP   C       1662    6.803720718    1.451207248    8.049617175
  167 ASP   O       1663    6.840834340    1.349497526    8.108004079
  168 PRO   N       1664    6.784945036    1.568271602    8.109905117
  168 PRO   CA      1665    6.824161084    1.606049983    8.246457526
  168 PRO   CB      1666    6.839422749    1.758242141    8.242453299
  168 PRO   CG      1667    6.712625249    1.788145389    8.162204731
  168 PRO   CD      1668    6.732701040    1.690145762    8.046423335
  168 PRO   C       1669    6.739564684    1.541656098    8.356501347
  168 PRO   O       1670    6.787828014    1.523081082    8.468109420
  169 ALA   N       1671    6.625185586    1.485056841    8.319025251
  169 ALA   H       1672    6.596071873    1.466432496    8.225176923
  169 ALA   CA      1673    6.523636281    1.433314091    8.411875360
  169 ALA   CB      1674    6.400272662    1.523681519    8.417190511
  169 ALA   C       1675    6.478514402    1.287148445    8.415219172
  169 ALA   O       1676    6.396791525    1.246482925    8.497669732
  170 ALA   N       1677    6.524172159    1.219890649    8.309953751
  170 ALA   H       1678    6.527155261    1.270274386    8.223621166
  170 ALA   CA      1679    6.525218487    1.075120673    8.284396461
  170 ALA   CB      1680    6.583652237    1.031720077    8.149819528
  170 ALA   C       1681    6.603809485    1.007161599    8.396712847
  170 ALA   O       1682    6.717505666    1.043746861    8.426149700
  171 ARG   N       1683    6.548141730    0.903835382    8.459283506
  171 ARG   H       1684    6.452721105    0.874552397    8.453061903
  171 ARG   CA      1685    6.603986320    0.836126225    8.577204863
  171 ARG   CB      1686    6.500947084    0.760414327    8.661220099
  171 ARG   CG      1687    6.415039098    0.861634800    8.737255444
  171 ARG   CD      1688    6.339843098    0.802379812    8.856583935
  171 ARG   NE      1689    6.256174481    0.913335225    8.904486585
  171 ARG   HE      1690    6.269683312    1.001908288    8.860075403
  171 ARG   CZ      1691    6.179582923    0.902129427    9.013853923
  171 ARG   NH1     1692    6.162859240    0.789469519    9.084445040
  171 ARG   HH11    1693    6.096076022    0.774229173    9.157290038
  171 ARG   HH12    1694    6.206359317    0.711004074    9.040284727
  171 ARG   NH2     1695    6.088638176    0.999116979    9.030539490
  171 ARG   HH21    1696    6.029295773    0.992941785    9.110791441
  171 ARG   HH22    1697    6.074399603    1.071788079    8.963343058
  171 ARG   C       1698    6.723548203    0.746134083    8.545338921
  171 ARG   O       1699    6.724739307    0.654336123    8.463489278
  172 ASP   N       1700    6.826803163    0.789896308    8.616850849
  172 ASP   H       1701    6.815286417    0.857372415    8.689756824
  172 ASP   CA      1702    6.955049145    0.718082742    8.614400925
  172 ASP   CB      1703    7.044617006    0.764621256    8.499428589
  172 ASP   CG      1704    7.142184583    0.665731356    8.435325445
  172 ASP   OD1     1705    7.183588978    0.695662239    8.321242788
  172 ASP   OD2     1706    7.171792796    0.558860233    8.492980468
  172 ASP   C       1707    7.028800836    0.727051631    8.748163553
  172 ASP   O       1708    6.991968580    0.813491220    8.827552454
  173 LEU   N       1709    7.135256838    0.648949861    8.764237990
  173 LEU   H       1710    7.157219987    0.576323816    8.699098862
  173 LEU   CA      1711    7.206158644    0.639309118    8.892659886
  173 LEU   CB      1712    7.274456274    0.502883850    8.904265856
  173 LEU   CG      1713    7.322397111    0.482007318    9.048066837
  173 LEU   CD1     1714    7.211753368    0.441731523    9.145764784
  173 LEU   CD2     1715    7.431853616    0.375685982    9.059012890
  173 LEU   C       1716    7.303998691    0.754277100    8.917616575
  173 LEU   O       1717    7.415033231    0.753697642    8.864683329
  174 ARG   N       1718    7.257001019    0.855030713    8.990617773
  174 ARG   H       1719    7.204903631    0.921528366    9.044133652
  174 ARG   CA      1720    7.343163849    0.957228141    9.051793898
  174 ARG   CB      1721    7.283160426    1.097945575    9.048409919
  174 ARG   CG      1722    7.264624716    1.156032704    8.908083940
  174 ARG   CD      1723    7.154228217    1.100647099    8.817804311
  174 ARG   NE      1724    7.183695353    1.154574833    8.684281795
  174 ARG   HE      1725    7.269045948    1.204477698    8.669308084
  174 ARG   CZ      1726    7.090219218    1.137333579    8.589830728
  174 ARG   NH1     1727    7.126605114    1.191422083    8.472766469
  174 ARG   HH11    1728    7.065385482    1.179708105    8.394576636
  174 ARG   HH12    1729    7.213307920    1.241107556    8.469024044
  174 ARG   NH2     1730    6.962907793    1.096198455    8.597196948
  174 ARG   HH21    1731    6.904555553    1.097381840    8.516003794
  174 ARG   HH22    1732    6.924363257    1.062360190    8.683034784
  174 ARG   C       1733    7.423512199    0.918651379    9.176171203
  174 ARG   O       1734    7.387027848    0.826793144    9.249383226
  175 GLY   N       1735    7.534517666    0.988534368    9.198223353
  175 GLY   H       1736    7.586144437    1.048893277    9.137452045
  175 GLY   CA      1737    7.608536895    0.968077089    9.323560482
  175 GLY   C       1738    7.727927944    1.061289603    9.345064238
  175 GLY   O       1739    7.772472418    1.120818569    9.247086631
  176 TYR   N       1740    7.742800700    1.097618609    9.472139229
  176 TYR   H       1741    7.672895529    1.078465344    9.541026760
  176 TYR   CA      1742    0.065776966    1.174275928    9.510431323
  176 TYR   CB      1743    0.027577651    1.290045435    9.602883348
  176 TYR   CG      1744   -0.002180020    1.255533992    9.748948862
  176 TYR   CD1     1745    7.679729981    1.191308040    9.794503429
  176 TYR   HD1     1746    7.616883300    1.138340608    9.722904375
  176 TYR   CD2     1747    0.075547255    1.316855162    9.846501388
  176 TYR   HD2     1748    0.173406541    1.358283218    9.822264430
  176 TYR   CE1     1749    7.638542678    1.192883855    9.927251351
  176 TYR   HE1     1750    7.533560975    1.187084793    9.955995829
  176 TYR   CE2     1751    0.043086264    1.313448592    9.981609493
  176 TYR   HE2     1752    0.121337594    1.321727529   10.057022600
  176 TYR   CZ      1753    7.724045368    1.247600276   10.022191160
  176 TYR   OH      1754    7.709916159    1.239561919   10.157202910
  176 TYR   HH      1755    7.794997525    1.281296652   10.189120735
  176 TYR   C       1756    0.176476237    1.083930999    9.565104476
  176 TYR   O       1757    0.157822468    0.988362927    9.640247120
  177 VAL   N       1758    0.295294922    1.137786919    9.539206364
  177 VAL   H       1759    0.300216271    1.206304255    9.466540100
  177 VAL   CA      1760    0.419428739    1.085712136    9.598261049
  177 VAL   CB      1761    0.514457358    1.066722497    9.479877846
  177 VAL   CG1     1762    0.651140523    1.015984345    9.526248791
  177 VAL   CG2     1763    0.461899711    0.975379634    9.368957852
  177 VAL   C       1764    0.481561313    1.188603270    9.692929019
  177 VAL   O       1765    0.520561383    1.296300531    9.648090374
  178 SER   N       1766    0.460421029    1.144491097    9.816602652
  178 SER   H       1767    0.410530429    1.058295248    9.825615493
  178 SER   CA      1768    0.505949439    1.214336305    9.937671993
  178 SER   CB      1769    0.398535916    1.213405391   10.046607363
  178 SER   OG      1770    0.423988496    1.299709179   10.157750645
  178 SER   HG      1771    0.360029178    1.279219165   10.231841265
  178 SER   C       1772    0.643652278    1.182669257    9.996325037
  178 SER   O       1773    0.679323030    1.065188275    9.988918429
  179 ASN   N       1774    0.705022624    1.289226379   10.047024512
  179 ASN   H       1775    0.639972846    1.363552154   10.062652529
  179 ASN   CA      1776    0.844770801    1.280076214   10.091738031
  179 ASN   CB      1777    0.910197941    1.415865803   10.065437176
  179 ASN   CG      1778    0.844457671    1.522150585   10.153686856
  179 ASN   OD1     1779    0.735804349    1.570219780   10.121890885
  179 ASN   ND2     1780    0.905795180    1.570073581   10.261529982
  179 ASN   HD21    1781    0.868018427    1.652150505   10.304372152
  179 ASN   HD22    1782    1.000571200    1.549757184   10.286090875
  179 ASN   C       1783    0.856454711    1.240251183   10.239008959
  179 ASN   O       1784    0.764662039    1.265917388   10.316754641
  180 ASP   N       1785    0.981754844    1.211736589   10.273295610
  180 ASP   H       1786    1.060534692    1.204874541   10.212090522
  180 ASP   CA      1787    1.042853859    1.188716510   10.404985330
  180 ASP   CB      1788    1.059686435    1.317779098   10.485396592
  180 ASP   CG      1789    1.171525676    1.410701531   10.437788904
  180 ASP   OD1     1790    1.287320715    1.389442333   10.479771126
  180 ASP   OD2     1791    1.148681568    1.487625214   10.341950915
  180 ASP   C       1792    0.962868351    1.089722252   10.489880879
  180 ASP   O       1793    0.907102839    1.106412544   10.598228630
  181 CYSH  N       1794    0.961700160    0.967984472   10.436341334
  181 CYSH  H       1795    1.043608456    0.957926826   10.379877087
  181 CYSH  CA      1796    0.874352726    0.863370311   10.491435461
  181 CYSH  CB      1797    0.741645576    0.867714760   10.415432448
  181 CYSH  SG      1798    0.758527732    0.885648369   10.234104648
  181 CYSH  HG      1799    0.812086293    0.764188289   10.225760931
  181 CYSH  C       1800    0.932286799    0.723259235   10.470927549
  181 CYSH  O       1801    1.042979972    0.712386282   10.418391723
  182 GLY   N       1802    0.869828699    0.628220601   10.539882889
  182 GLY   H       1803    0.806565853    0.681425456   10.596159724
  182 GLY   CA      1804    0.899429085    0.486741067   10.513113862
  182 GLY   C       1805    0.864586754    0.395776346   10.631094066
  182 GLY   O       1806    0.761444867    0.411017010   10.696358946
  183 TRP   N       1807    0.938004881    0.285142230   10.638770102
  183 TRP   H       1808    0.997392034    0.269130506   10.559919849
  183 TRP   CA      1809    0.920321888    0.187396064   10.747143970
  183 TRP   CB      1810    0.881005318    0.049092002   10.694847809
  183 TRP   CG      1811    0.938114856    8.521855310   10.562494109
  183 TRP   CD1     1812    0.917777000    8.569543469   10.440011546
  183 TRP   HD1     1813    0.847232906    8.649922694   10.418922353
  183 TRP   CD2     1814    1.035757190    8.424080217   10.547425563
  183 TRP   NE1     1815    0.992756913    8.507149188   10.349590554
  183 TRP   HE1     1816    0.989764948    8.525426450   10.251320423
  183 TRP   CE2     1817    1.067784444    8.417023291   10.412338967
  183 TRP   CE3     1818    1.095238527    8.337378017   10.638352466
  183 TRP   HE3     1819    1.098804903    8.358499038   10.745237672
  183 TRP   CZ2     1820    1.148585800    8.313732188   10.366245423
  183 TRP   HZ2     1821    1.193183046    8.313607012   10.266791511
  183 TRP   CZ3     1822    1.170028758    8.231643472   10.587894322
  183 TRP   HZ3     1823    1.203167285    8.153027498   10.655735307
  183 TRP   CH2     1824    1.200607114    8.218367454   10.452952395
  183 TRP   HH2     1825    1.263985236    8.138141995   10.415161875
  183 TRP   C       1826    1.025322081    0.180122127   10.858205465
  183 TRP   O       1827    1.138283409    0.216385327   10.825724353
  184 ALA   N       1828    0.977980825    0.173599648   10.982323603
  184 ALA   H       1829    0.880446255    0.188027407   10.999045245
  184 ALA   CA      1830    1.068229421    0.133775286   11.091316650
  184 ALA   CB      1831    1.025720849    0.195804958   11.224578093
  184 ALA   C       1832    1.094103468    8.507274012   11.099469234
  184 ALA   O       1833    0.994506589    8.435668956   11.108537032
  185 ASP   N       1834    1.222131186    8.479550151   11.122529897
  185 ASP   H       1835    1.301547503    8.536875877   11.142700131
  185 ASP   CA      1836    1.268620696    8.346839342   11.165406235
  185 ASP   CB      1837    1.421029967    8.333782762   11.161741889
  185 ASP   CG      1838    1.472081640    8.189585879   11.164362024
  185 ASP   OD1     1839    1.399448995    8.099874839   11.212325421
  185 ASP   OD2     1840    1.574100619    8.154356473   11.101305979
  185 ASP   C       1841    1.216932769    8.317502688   11.306398965
  185 ASP   O       1842    1.289591691    8.327503575   11.405153614
  186 ALA   N       1843    1.089982906    8.278295414   11.312446047
  186 ALA   H       1844    1.030694140    8.286456287   11.232321031
  186 ALA   CA      1845    1.023348870    8.248740223    0.118335871
  186 ALA   CB      1846    0.877475994    8.214966929    0.086858466
  186 ALA   C       1847    1.085983974    8.142651308    0.209061037
  186 ALA   O       1848    1.105237635    8.170300463    0.327369290
  187 GLY   N       1849    1.126513057    8.025189921    0.161599638
  187 GLY   H       1850    1.074348995    7.996728851    0.081170104
  187 GLY   CA      1851    1.206097370    7.924111089    0.232750537
  187 GLY   C       1852    1.336561454    7.975923300    0.293633673
  187 GLY   O       1853    1.356693248    7.952789585    0.412756532
  188 ALA   N       1854    1.412605261    8.055065559    0.218502282
  188 ALA   H       1855    1.379957143    8.071065895    0.125336233
  188 ALA   CA      1856    1.526564296    8.139636354    0.256880132
  188 ALA   CB      1857    1.604942122    8.201441222    0.140914007
  188 ALA   C       1858    1.493537701    8.228926411    0.376667150
  188 ALA   O       1859    1.553208531    8.203642042    0.481218711
  189 SER   N       1860    1.390234539    8.311033252    0.360005364
  189 SER   H       1861    1.331512567    8.341631750    0.285068790
  189 SER   CA      1862    1.343268008    8.384353254    0.478458167
  189 SER   CB      1863    1.264712638    8.510880058    0.443359362
  189 SER   OG      1864    1.333744911    8.598734231    0.354111130
  189 SER   HG      1865    1.390048229    8.663956010    0.404884459
  189 SER   C       1866    1.289623296    8.315398107    0.604075839
  189 SER   O       1867    1.336738079    8.341222572    0.714726545
  190 ILE   N       1868    1.197917467    8.220050418    0.590367812
  190 ILE   H       1869    1.177126640    8.182052810    0.500230017
  190 ILE   CA      1870    1.148868895    8.143576044    0.705945755
  190 ILE   CB      1871    1.031286764    8.052017395    0.671265977
  190 ILE   CG1     1872    0.911637145    8.133793832    0.622179186
  190 ILE   CG2     1873    0.987711464    7.962613457    0.787536622
  190 ILE   CD      1874    0.853395955    8.222603074    0.732333843
  190 ILE   C       1875    1.249517058    8.056377832    0.781299222
  190 ILE   O       1876    1.268344150    8.066852450    0.902401686
  191 GLU   N       1877    1.332313650    7.976509566    0.714542349
  191 GLU   H       1878    1.315309425    7.959705818    0.617437093
  191 GLU   CA      1879    1.444369398    7.902726340    0.774624020
  191 GLU   CB      1880    1.496544056    7.807979839    0.666390441
  191 GLU   CG      1881    1.612664286    7.718130955    0.709419841
  191 GLU   CD      1882    1.627096639    7.593087366    0.622443537
  191 GLU   OE1     1883    1.687890305    7.604837832    0.513867033
  191 GLU   OE2     1884    1.570516714    7.486176147    0.653926171
  191 GLU   C       1885    1.552059026    7.997914324    0.827107908
  191 GLU   O       1886    1.619698058    7.962377811    0.923506651
  192 TRP   N       1887    1.572952646    8.113037186    0.763858810
  192 TRP   H       1888    1.530042409    8.126899760    0.674593018
  192 TRP   CA      1889    1.654487693    8.221070711    0.821225580
  192 TRP   CB      1890    1.700325859    8.327493082    0.721295561
  192 TRP   CG      1891    1.784787496    8.441999577    0.777558776
  192 TRP   CD1     1892    1.912186569    8.431224560    0.814187955
  192 TRP   HD1     1893    1.970416694    8.340113345    0.800369004
  192 TRP   CD2     1894    1.750460509    8.574782102    0.800189761
  192 TRP   NE1     1895    1.950263781    8.540853081    0.879165101
  192 TRP   HE1     1896    2.017604117    8.538955729    0.953068463
  192 TRP   CE2     1897    1.854041261    8.632458800    0.872753383
  192 TRP   CE3     1898    1.628859163    0.118018705    0.802385030
  192 TRP   HE3     1899    1.546591267    0.075534999    0.744867984
  192 TRP   CZ2     1900    1.837449233    0.231568851    0.934966952
  192 TRP   HZ2     1901    1.911510679    0.270170749    1.005016539
  192 TRP   CZ3     1902    1.609500481    0.239909729    0.866339511
  192 TRP   HZ3     1903    1.514208786    0.289771443    0.848631186
  192 TRP   CH2     1904    1.714963658    0.297280327    0.936382413
  192 TRP   HH2     1905    1.710239033    0.404134039    0.957382341
  192 TRP   C       1906    1.605040951    8.287098719    0.950083601
  192 TRP   O       1907    1.670263091    8.290813654    1.054314292
  193 LEU   N       1908    1.479309905    8.330478164    0.951301159
  193 LEU   H       1909    1.435167876    8.358791243    0.866143788
  193 LEU   CA      1910    1.406521316    8.371171209    1.072373367
  193 LEU   CB      1911    1.263863093    8.417938463    1.042850466
  193 LEU   CG      1912    1.254468554    0.021958746    0.959706807
  193 LEU   CD1     1913    1.108441571    0.064649440    0.943498524
  193 LEU   CD2     1914    1.333882606    0.135978396    1.023744839
  193 LEU   C       1915    1.415672291    8.261205552    1.178369446
  193 LEU   O       1916    1.473777926    8.291689455    1.282411250
  194 ARG   N       1917    1.394171174    8.134984122    1.142367208
  194 ARG   H       1918    1.359100397    8.108457748    1.052543953
  194 ARG   CA      1919    1.414043773    8.028893688    1.242176270
  194 ARG   CB      1920    1.342727973    7.897630406    1.209100626
  194 ARG   CG      1921    1.321051167    7.817596056    1.337684009
  194 ARG   CD      1922    1.220253689    7.883403463    1.432121612
  194 ARG   NE      1923    1.243383788    7.811258766    1.558082352
  194 ARG   HE      1924    1.321005076    7.846597877    1.610294559
  194 ARG   CZ      1925    1.155599697    7.735992228    1.625774431
  194 ARG   NH1     1926    1.023082341    7.749732275    1.611442693
  194 ARG   HH11    1927    0.964893053    7.701763462    1.677108670
  194 ARG   HH12    1928    0.981256344    7.803011255    1.537883874
  194 ARG   NH2     1929    1.202447839    7.631146252    1.694827983
  194 ARG   HH21    1930    1.136986201    7.578675961    1.749248425
  194 ARG   HH22    1931    1.299549782    7.609833292    1.705644659
  194 ARG   C       1932    1.554198836    8.000114246    1.296407536
  194 ARG   O       1933    1.579556999    7.987706840    1.416128798
  195 GLN   N       1934    1.648600335    7.992593077    1.203022093
  195 GLN   H       1935    1.621785810    7.968711208    1.109687335
  195 GLN   CA      1936    1.794569276    7.991083122    1.220441189
  195 GLN   CB      1937    1.884822299    7.960929546    1.100614619
  195 GLN   CG      1938    1.871643127    7.813164476    1.063247610
  195 GLN   CD      1939    1.979099093    7.773585471    0.961785741
  195 GLN   OE1     1940    1.971075786    7.811903210    0.845182041
  195 GLN   NE2     1941    2.091212434    7.714424003    1.001997143
  195 GLN   HE21    1942    2.139094107    7.683213083    0.919947534
  195 GLN   HE22    1943    2.126845159    7.693133012    1.092975342
  195 GLN   C       1944    1.862011882    8.103969178    1.298683746
  195 GLN   O       1945    1.959403334    8.074632294    1.367861249
  196 GLU   N       1946    1.834068720    8.229606836    1.265147351
  196 GLU   H       1947    1.777013394    8.242989405    1.184118802
  196 GLU   CA      1948    1.888442586    8.347798457    1.333602481
  196 GLU   CB      1949    1.878171047    8.471037983    1.243491813
  196 GLU   CG      1950    1.984031893    0.056196430    1.259930741
  196 GLU   CD      1951    2.120542670    0.011675324    1.207100574
  196 GLU   OE1     1952    2.128718391    0.011630722    1.082368054
  196 GLU   OE2     1953    2.207887106   -0.035948940    1.282802948
  196 GLU   C       1954    1.825081739    8.376695039    1.469844712
  196 GLU   O       1955    1.892871684    8.401323312    1.569479115
  197 VAL   N       1956    1.698000443    8.344519004    1.492346461
  197 VAL   H       1957    1.635504898    8.357249478    1.415316849
  197 VAL   CA      1958    1.639554957    8.339897453    1.627149387
  197 VAL   CB      1959    1.487345632    8.354922907    1.622804056
  197 VAL   CG1     1960    1.412876748    8.228930034    1.578167971
  197 VAL   CG2     1961    1.430375794    8.432074790    1.742021868
  197 VAL   C       1962    1.692192810    8.231973852    1.721985063
  197 VAL   O       1963    1.647893103    8.231333659    1.836728979
  198 LEU   N       1964    1.739391884    8.120923443    1.666058215
  198 LEU   H       1965    1.703078477    8.098296817    1.575678413
  198 LEU   CA      1966    1.822266652    8.017538156    1.729710008
  198 LEU   CB      1967    1.831890441    7.898128013    1.634538228
  198 LEU   CG      1968    1.884589082    7.778282516    1.713710458
  198 LEU   CD1     1969    1.778794577    7.737030643    1.816248089
  198 LEU   CD2     1970    1.923516322    7.665290809    1.618189424
  198 LEU   C       1971    1.965427102    8.064440260    1.756431778
  198 LEU   O       1972    1.992241516    8.073587784    1.876133028
  199 ARG   N       1973    2.033431695    8.133615364    1.665434653
  199 ARG   H       1974    1.972074544    8.098278327    1.594809266
  199 ARG   CA      1975    2.168250976    8.187787171    1.687787747
  199 ARG   CB      1976    2.230211875    8.219414874    1.551501672
  199 ARG   CG      1977    2.270416858    8.095303608    1.471562288
  199 ARG   CD      1978    2.344296707    8.131550436    1.342567814
  199 ARG   NE      1979    2.257796180    8.204296069    1.248574216
  199 ARG   HE      1980    2.211696578    8.287616932    1.279133575
  199 ARG   CZ      1981    2.231756380    8.167249374    1.122451735
  199 ARG   NH1     1982    2.144432945    8.240062253    1.051517688
  199 ARG   HH11    1983    2.105671902    8.206114751    0.965804469
  199 ARG   HH12    1984    2.111885146    8.325422926    1.092205563
  199 ARG   NH2     1985    2.279749241    8.050674247    1.077020879
  199 ARG   HH21    1986    2.264031319    8.026135361    0.981355450
  199 ARG   HH22    1987    2.312882238    7.975390233    1.133904632
  199 ARG   C       1988    2.173143106    8.307765846    1.782623514
  199 ARG   O       1989    2.260605045    8.306951092    1.869113849
  200 LEU   N       1990    2.071902728    8.393942056    1.786639359
  200 LEU   H       1991    2.005535054    8.395680005    1.711852562
  200 LEU   CA      1992    2.049293592    8.480426937    1.903336637
  200 LEU   CB      1993    1.948186357    8.585578304    1.857173636
  200 LEU   CG      1994    1.997489975    0.180751547    1.774953959
  200 LEU   CD1     1995    1.881685069    0.241366939    1.695441269
  200 LEU   CD2     1996    2.042618280    0.289788020    1.872342891
  200 LEU   C       1997    2.007214365    8.420459475    2.037662912
  200 LEU   O       1998    2.034575559    8.482793383    2.140120968
  201 GLY   N       1999    1.927878051    8.313979592    2.029946677
  201 GLY   H       2000    1.922034939    8.255317338    1.949171517
  201 GLY   CA      2001    1.853687936    8.255907806    2.142800574
  201 GLY   C       2002    1.741820631    8.343838608    2.199050199
  201 GLY   O       2003    1.684122944    8.414728004    2.116741598
  202 ARG   N       2004    1.730570387    8.351074086    2.331385282
  202 ARG   H       2005    1.790210665    8.298449781    2.392010132
  202 ARG   CA      2006    1.633242505    8.423989026    2.413978624
  202 ARG   CB      2007    1.632045258    8.573649644    2.382210224
  202 ARG   CG      2008    1.769740755    8.637714533    2.400828960
  202 ARG   CD      2009    1.801303363    0.234514541    2.312509339
  202 ARG   NE      2010    1.928126831    0.291929675    2.359720556
  202 ARG   HE      2011    1.968907712    0.242182077    2.436280496
  202 ARG   CZ      2012    1.983508590    0.404384302    2.312361628
  202 ARG   NH1     2013    2.094260599    0.457265830    2.366143487
  202 ARG   HH11    2014    2.157551012    0.522124357    2.323877279
  202 ARG   HH12    2015    2.109336213    0.443753357    2.464068877
  202 ARG   NH2     2016    1.934046134    0.483738312    2.216390436
  202 ARG   HH21    2017    1.980945482    0.565417741    2.182791789
  202 ARG   HH22    2018    1.854147279    0.452208156    2.165184470
  202 ARG   C       2019    1.494252414    8.360792682    2.403972726
  202 ARG   O       2020    1.436833906    8.318079674    2.504020189
  203 VAL   N       2021    1.437679189    8.373030812    2.284223165
  203 VAL   H       2022    1.479893264    8.433588907    2.216749738
  203 VAL   CA      2023    1.315801341    8.297640824    2.251469564
  203 VAL   CB      2024    1.272941438    8.322275042    2.106672335
  203 VAL   CG1     2025    1.132011741    8.267374518    2.083567326
  203 VAL   CG2     2026    1.255554277    8.473311708    2.089560215
  203 VAL   C       2027    1.318040996    8.145205649    2.264535171
  203 VAL   O       2028    1.362668187    8.076318123    2.172920893
  204 GLU   N       2029    1.280497914    8.087397929    2.378279799
  204 GLU   H       2030    1.221921104    8.152219038    2.426937020
  204 GLU   CA      2031    1.304720818    7.943993838    2.399703195
  204 GLU   CB      2032    1.273521182    7.926822581    2.548500468
  204 GLU   CG      2033    1.308000265    7.789978962    2.607650341
  204 GLU   CD      2034    1.302150377    7.799041357    2.760278350
  204 GLU   OE1     2035    1.219861840    7.724911302    2.818240103
  204 GLU   OE2     2036    1.382947669    7.882339816    2.806734846
  204 GLU   C       2037    1.221378671    7.856105909    2.306209634
  204 GLU   O       2038    1.098691623    7.857907190    2.297565936
  205 CYSH  N       2039    1.291651792    7.768715400    2.234689773
  205 CYSH  H       2040    1.391118780    7.778721855    2.231896611
  205 CYSH  CA      2041    1.232058756    7.664683024    2.149630982
  205 CYSH  CB      2042    1.334895675    7.604967277    2.053349339
  205 CYSH  SG      2043    1.298298946    7.463454394    1.943219910
  205 CYSH  HG      2044    1.426912026    7.438451768    1.920359460
  205 CYSH  C       2045    1.183893984    7.545115482    2.232038846
  205 CYSH  O       2046    1.261162825    7.477827896    2.300101230
  206 VAL   N       2047    1.053832118    7.520888811    2.218333284
  206 VAL   H       2048    0.994570047    7.585248013    2.169898488
  206 VAL   CA      2049    0.986187462    7.407039506    2.282149214
  206 VAL   CB      2050    0.896928957    7.448964803    2.399129194
  206 VAL   CG1     2051    0.824636263    7.329391287    2.461459059
  206 VAL   CG2     2052    0.979690289    7.511060358    2.511830956
  206 VAL   C       2053    0.896151497    7.339674474    2.178407463
  206 VAL   O       2054    0.797198138    7.395625182    2.131413362
  207 VAL   N       2055    0.941111389    7.220349966    2.140601068
  207 VAL   H       2056    1.033356279    7.189625810    2.164027702
  207 VAL   CA      2057    0.865697392    7.135468546    2.047215662
  207 VAL   CB      2058    0.956969642    7.030078041    1.984223414
  207 VAL   CG1     2059    0.993346431    6.907222452    2.067843451
  207 VAL   CG2     2060    0.907414766    6.986814046    1.846093039
  207 VAL   C       2061    0.740696754    7.072904098    2.109397644
  207 VAL   O       2062    0.735486501    7.031647993    2.225161745
  208 GLY   N       2063    0.630214112    7.096459265    2.039184769
  208 GLY   H       2064    0.632544398    7.157441861    1.959961841
  208 GLY   CA      2065    0.499332025    7.056042928    2.092540381
  208 GLY   C       2066    0.372877975    7.092951316    2.014703318
  208 GLY   O       2067    0.353616840    7.205883218    1.969932367
  209 GLU   N       2068    0.284514416    6.993836813    2.007051837
  209 GLU   H       2069    0.319866413    6.904926022    2.036133153
  209 GLU   CA      2070    0.149732436    6.998199532    1.948509679
  209 GLU   CB      2071    0.119647985    6.866849180    1.876036862
  209 GLU   CG      2072    7.791220077    6.884091742    1.789351505
  209 GLU   CD      2073    7.769595820    6.747698950    1.723518446
  209 GLU   OE1     2074    7.852530721    6.698889916    1.643749055
  209 GLU   OE2     2075    7.656190197    6.695250013    1.727167173
  209 GLU   C       2076    0.047456454    7.049553583    2.050054991
  209 GLU   O       2077    0.013812015    6.978022859    2.144304475
  210 VAL   N       2078    7.791215876    7.169953560    2.029588150
  210 VAL   H       2079    7.815579599    7.216748417    1.944628571
  210 VAL   CA      2080    7.691848910    7.236465989    2.115101368
  210 VAL   CB      2081    7.681115517    7.386630707    2.087765684
  210 VAL   CG1     2082    7.813172738    7.456349140    2.121071865
  210 VAL   CG2     2083    7.635062896    7.422472804    1.946318471
  210 VAL   C       2084    7.554875144    7.170482614    2.132231849
  210 VAL   O       2085    7.477080181    7.158037532    2.037761815
  211 GLU   N       2086    7.549884791    7.074091264    2.223748236
  211 GLU   H       2087    7.640356511    7.038922899    2.247828908
  211 GLU   CA      2088    7.426260823    7.001297265    2.255817205
  211 GLU   CB      2089    7.445952420    6.906528488    2.374326511
  211 GLU   CG      2090    7.336755598    6.799379721    2.376236597
  211 GLU   CD      2091    7.262117515    6.798626141    2.509785549
  211 GLU   OE1     2092    7.245528723    6.687452409    2.564458748
  211 GLU   OE2     2093    7.213373646    6.903834271    2.556479564
  211 GLU   C       2094    7.303039462    7.088836518    2.279593077
  211 GLU   O       2095    7.204518245    7.073114576    2.207641004
  212 SER   N       2096    7.311822389    7.182910279    2.373209191
  212 SER   H       2097    7.388247309    7.178860583    2.437589499
  212 SER   CA      2098    7.208683082    7.281335225    2.409073215
  212 SER   CB      2099    7.094119360    7.215098872    2.485864825
  212 SER   OG      2100    7.135881008    7.146151417    2.603992370
  212 SER   HG      2101    7.179377068    7.059403613    2.579836504
  212 SER   C       2102    7.267474970    7.385354461    2.504661410
  212 SER   O       2103    7.371895169    7.368403775    2.567432615
  213 LEU   N       2104    7.186237743    7.490248804    2.514094835
  213 LEU   H       2105    7.098590251    7.508302003    2.469462703
  213 LEU   CA      2106    7.202980190    7.600430891    2.609966133
  213 LEU   CB      2107    7.125332330    7.726542732    2.571519917
  213 LEU   CG      2108    7.187221432    7.805148904    2.455757671
  213 LEU   CD1     2109    7.076504215    7.879751379    2.381010579
  213 LEU   CD2     2110    7.300091529    7.897416861    2.502190782
  213 LEU   C       2111    7.179551357    7.559106648    2.755414228
  213 LEU   O       2112    7.088324755    7.479252988    2.776185776
  214 VAL   N       2113    7.237629849    7.633310800    2.849274156
  214 VAL   H       2114    7.311038586    7.701223627    2.848877657
  214 VAL   CA      2115    7.209805597    7.607895339    2.991372969
  214 VAL   CB      2116    7.337831023    7.576134100    3.068902924
  214 VAL   CG1     2117    7.302994562    7.561981069    3.217223151
  214 VAL   CG2     2118    7.421287359    7.465962656    3.003271708
  214 VAL   C       2119    7.137740739    7.730888904    3.046945517
  214 VAL   O       2120    7.199816481    7.836193088    3.060699967
  215 TYR   N       2121    7.012673568    7.714082120    3.088988190
  215 TYR   H       2122    6.961214805    7.628396467    3.085542222
  215 TYR   CA      2123    6.932782522    7.830554319    3.129791194
  215 TYR   CB      2124    6.789992567    7.828396735    3.074861727
  215 TYR   CG      2125    6.761784148    7.814598685    2.925117181
  215 TYR   CD1     2126    6.702112090    7.695813036    2.884510919
  215 TYR   HD1     2127    6.680689390    7.620463354    2.960307002
  215 TYR   CD2     2128    6.819294849    7.894906245    2.827338823
  215 TYR   HD2     2129    6.874405819    7.981678275    2.863563409
  215 TYR   CE1     2130    6.691880945    7.667000696    2.748925642
  215 TYR   HE1     2131    6.627833985    7.584530961    2.717656454
  215 TYR   CE2     2132    6.805103902    7.874065821    2.690650807
  215 TYR   HE2     2133    6.838605766    7.945990427    2.615914549
  215 TYR   CZ      2134    6.735732412    7.759150497    2.654569401
  215 TYR   OH      2135    6.713161068    7.741666573    2.521599855
  215 TYR   HH      2136    6.678125233    7.648974184    2.508216185
  215 TYR   C       2137    6.913852811    7.845241290    3.280915943
  215 TYR   O       2138    6.950973379    7.752677112    3.352922202
  216 SER   N       2139    6.866201709    7.962141779    3.322799801
  216 SER   H       2140    6.860192965    8.034719148    3.254256022
  216 SER   CA      2141    6.833476973    8.002703907    3.460258754
  216 SER   CB      2142    6.817428602    8.151200990    3.493440999
  216 SER   OG      2143    6.709989338    8.210640676    3.420141611
  216 SER   HG      2144    6.653724800    8.270761841    3.476899718
  216 SER   C       2145    6.710134368    7.922909040    3.503062891
  216 SER   O       2146    6.624551308    7.877569127    3.427234249
  217 ASP   N       2147    6.692553582    7.905351773    3.633721628
  217 ASP   H       2148    6.762609936    7.922891735    3.702898359
  217 ASP   CA      2149    6.578186315    7.836734133    3.695564500
  217 ASP   CB      2150    6.581161025    7.830901620    3.848424534
  217 ASP   CG      2151    6.710757074    7.778011666    3.910231354
  217 ASP   OD1     2152    6.771407508    7.854035345    3.988756210
  217 ASP   OD2     2153    6.737539092    7.656799763    3.895509280
  217 ASP   C       2154    6.441892821    7.895949458    3.659130612
  217 ASP   O       2155    6.337286496    7.837058392    3.685980088
  218 ASP   N       2156    6.441250099    8.015777661    3.601414486
  218 ASP   H       2157    6.514663924    8.083589875    3.597958261
  218 ASP   CA      2158    6.315593515    8.079458892    3.559396874
  218 ASP   CB      2159    6.301266915    8.216347756    3.626216353
  218 ASP   CG      2160    6.409071310    8.324725817    3.619775788
  218 ASP   OD1     2161    6.401601589    8.424017257    3.695322984
  218 ASP   OD2     2162    6.506237339    8.304801599    3.543714686
  218 ASP   C       2163    6.319245834    8.122700291    3.412683624
  218 ASP   O       2164    6.225559379    8.183442223    3.361083630
  219 GLN   N       2165    6.426248608    8.083732073    3.343963990
  219 GLN   H       2166    6.492248903    8.018788517    3.381730677
  219 GLN   CA      2167    6.453264694    8.122074299    3.204642293
  219 GLN   CB      2168    6.363379749    8.041118814    3.110944469
  219 GLN   CG      2169    6.417483632    7.898549853    3.098494068
  219 GLN   CD      2170    6.346068535    7.836344900    2.978335373
  219 GLN   OE1     2171    6.351641267    7.882066739    2.864284975
  219 GLN   NE2     2172    6.269994374    7.729245961    2.999049165
  219 GLN   HE21    2173    6.220157011    7.700684086    2.917200148
  219 GLN   HE22    2174    6.271773378    7.660204784    3.071356714
  219 GLN   C       2175    6.460341421    8.269305117    3.163629229
  219 GLN   O       2176    6.429049085    8.301110539    3.048994756
  220 ARG   N       2177    6.498868955    8.366395671    3.245967179
  220 ARG   H       2178    6.502696091    8.369557870    3.345851859
  220 ARG   CA      2179    6.535300968    8.502178669    3.202981478
  220 ARG   CB      2180    6.510013976    8.600370422    3.317559029
  220 ARG   CG      2181    6.360986667    8.611239726    3.350496716
  220 ARG   CD      2182    6.283788000    0.177035161    3.253682121
  220 ARG   NE      2183    6.142272344    0.191688354    3.290677027
  220 ARG   HE      2184    6.080053427    0.113620434    3.284890019
  220 ARG   CZ      2185    6.088161108    0.296928703    3.353545872
  220 ARG   NH1     2186    6.153786174    0.404268884    3.399648522
  220 ARG   HH11    2187    6.105657875    0.470924682    3.456574899
  220 ARG   HH12    2188    6.237527749    0.443142378    3.361226686
  220 ARG   NH2     2189    5.963815231    0.279174017    3.400188280
  220 ARG   HH21    2190    5.913807031    0.349792929    3.450306786
  220 ARG   HH22    2191    5.915192622    0.198445918    3.366739100
  220 ARG   C       2192    6.683421996    8.514431142    3.166627208
  220 ARG   O       2193    6.722923270    8.603061323    3.091040300
  221 ALA   N       2194    6.758124475    8.415595981    3.215005583
  221 ALA   H       2195    6.727965313    8.337874181    3.270216013
  221 ALA   CA      2196    6.901393171    8.410681445    3.182414371
  221 ALA   CB      2197    6.987014312    8.446221061    3.304140346
  221 ALA   C       2198    6.944937496    8.276879198    3.122344988
  221 ALA   O       2199    6.879307936    8.172973275    3.127381166
  222 VAL   N       2200    7.061539949    8.284501322    3.058835052
  222 VAL   H       2201    7.109794925    8.369100019    3.036179600
  222 VAL   CA      2202    7.138780515    8.165032406    3.021835058
  222 VAL   CB      2203    7.156313162    8.160553491    2.869910629
  222 VAL   CG1     2204    7.210771560    8.023298767    2.829838685
  222 VAL   CG2     2205    7.027562435    8.196532167    2.795481975
  222 VAL   C       2206    7.275090014    8.176461886    3.090378152
  222 VAL   O       2207    7.344912409    8.277055036    3.078739095
  223 LYSH  N       2208    7.325121329    8.059338429    3.128696925
  223 LYSH  H       2209    7.275392644    7.977433655    3.100084084
  223 LYSH  CA      2210    7.445975828    8.044391383    3.211016747
  223 LYSH  CB      2211    7.433017636    7.940917175    3.322973171
  223 LYSH  CG      2212    7.326341391    7.986168325    3.422876660
  223 LYSH  CD      2213    7.273052147    7.881181933    3.520571699
  223 LYSH  CE      2214    7.193246767    7.954345517    3.628679298
  223 LYSH  NZ      2215    7.138152572    7.855025455    3.721983317
  223 LYSH  HZ1     2216    7.072385912    7.795708364    3.675552775
  223 LYSH  HZ2     2217    7.101703151    7.892208680    3.807357148
  223 LYSH  HZ3     2218    7.216011095    7.796194249    3.743823017
  223 LYSH  C       2219    7.566274021    8.002574575    3.126218880
  223 LYSH  O       2220    7.675648539    8.047236011    3.160464253
  224 GLY   N       2221    7.549669835    7.921761277    3.021899358
  224 GLY   H       2222    7.468691003    7.865326268    3.005825620
  224 GLY   CA      2223    7.655509230    7.886211587    2.926259757
  224 GLY   C       2224    7.599457758    7.786671367    2.824464081
  224 GLY   O       2225    7.477965287    7.775516191    2.808764801
  225 VAL   N       2226    7.690461093    7.723691069    2.750691153
  225 VAL   H       2227    7.784632442    7.752650277    2.733569395
  225 VAL   CA      2228    7.652011262    7.605229812    2.672583726
  225 VAL   CB      2229    7.708614420    7.604178062    2.530437966
  225 VAL   CG1     2230    7.635222725    7.705344264    2.442169473
  225 VAL   CG2     2231    7.858193799    7.630015780    2.511228337
  225 VAL   C       2232    7.685409358    7.470931204    2.737854250
  225 VAL   O       2233    7.754126314    7.467224442    2.839806300
  226 LYSH  N       2234    7.620117230    7.364058071    2.693086827
  226 LYSH  H       2235    7.547718062    7.368455070    2.624241058
  226 LYSH  CA      2236    7.649680656    7.224405658    2.728244891
  226 LYSH  CB      2237    7.528167730    7.158314400    2.793615099
  226 LYSH  CG      2238    7.568723871    7.028764683    2.864166370
  226 LYSH  CD      2239    7.453331351    6.978380609    2.951086355
  226 LYSH  CE      2240    7.332539194    6.940276406    2.865255252
  226 LYSH  NZ      2241    7.227248502    6.890249037    2.954812688
  226 LYSH  HZ1     2242    7.261033360    6.820179563    3.017653635
  226 LYSH  HZ2     2243    7.155744462    6.849568858    2.897959147
  226 LYSH  HZ3     2244    7.187629474    6.962583799    3.011380278
  226 LYSH  C       2245    7.678901363    7.136945878    2.606138331
  226 LYSH  O       2246    7.613728945    7.160867975    2.504590037
  227 LEU   N       2247    0.008989182    7.096970784    2.597107507
  227 LEU   H       2248    0.076073839    7.118040793    2.668224988
  227 LEU   CA      2249    0.060506291    7.001543453    2.497850566
  227 LEU   CB      2250    0.213222720    7.004591375    2.488939062
  227 LEU   CG      2251    0.260890458    7.148863104    2.470942833
  227 LEU   CD1     2252    0.413157332    7.152525047    2.456394994
  227 LEU   CD2     2253    0.198985721    7.234784107    2.360500934
  227 LEU   C       2254    0.001287365    6.861071524    2.511034141
  227 LEU   O       2255   -0.035001154    6.817027257    2.620002347
  228 VAL   N       2256    0.029435344    6.781048713    2.408598347
  228 VAL   H       2257    0.077943877    6.811734953    2.326704580
  228 VAL   CA      2258    7.775978502    6.642902801    2.402532511
  228 VAL   CB      2259    7.748618441    6.599402244    2.258413212
  228 VAL   CG1     2260    7.873708144    6.582999168    2.171853666
  228 VAL   CG2     2261    7.672081147    6.467001966    2.263475113
  228 VAL   C       2262    0.062879821    6.550883752    2.491949690
  228 VAL   O       2263    0.013903134    6.467463447    2.567919327
  229 ASP   N       2264    0.195627801    6.558831300    2.489850297
  229 ASP   H       2265    0.244208286    6.599938726    2.412708529
  229 ASP   CA      2266    0.278051354    6.492220836    2.591718880
  229 ASP   CB      2267    0.400176947    6.417512991    2.537745344
  229 ASP   CG      2268    0.367002171    6.293383649    2.454683586
  229 ASP   OD1     2269    0.384924458    6.178231353    2.499879830
  229 ASP   OD2     2270    0.356431568    6.315459285    2.332108977
  229 ASP   C       2271    0.308906809    6.570225010    2.719667237
  229 ASP   O       2272    0.404664907    6.647401073    2.717331762
  230 GLY   N       2273    0.212718319    6.574814793    2.811412851
  230 GLY   H       2274    0.133294474    6.569748817    2.750863491
  230 GLY   CA      2275    0.247250028    6.608486300    2.950288989
  230 GLY   C       2276    0.254403637    6.756970321    2.986503152
  230 GLY   O       2277    0.180434498    6.797824273    3.075881935
  231 LYSH  N       2278    0.323740229    6.838262967    2.907287122
  231 LYSH  H       2279    0.348635665    6.811610742    2.814167035
  231 LYSH  CA      2280    0.352943310    6.980976151    2.927108084
  231 LYSH  CB      2281    0.457180830    7.032889202    2.827867703
  231 LYSH  CG      2282    0.601501124    6.993925256    2.860501727
  231 LYSH  CD      2283    0.698850032    7.021661899    2.745779828
  231 LYSH  CE      2284    0.842560225    6.977090509    2.773525615
  231 LYSH  NZ      2285    0.870487584    6.834595638    2.750663260
  231 LYSH  HZ1     2286    0.836560533    6.811025843    2.659595238
  231 LYSH  HZ2     2287    0.832576058    6.775425624    2.821810688
  231 LYSH  HZ3     2288    0.970107158    6.825880572    2.750548978
  231 LYSH  C       2289    0.233633251    7.076740088    2.926433730
  231 LYSH  O       2290    0.155650799    7.077829130    2.831320125
  232 VAL   N       2291    0.226724960    7.146031445    3.039751688
  232 VAL   H       2292    0.299089180    7.134211687    3.107746555
  232 VAL   CA      2293    0.129458834    7.253179047    3.065606678
  232 VAL   CB      2294    0.066840022    7.215935905    3.200151247
  232 VAL   CG1     2295   -0.038709827    7.321190411    3.234676186
  232 VAL   CG2     2296    0.015635996    7.071774541    3.202320358
  232 VAL   C       2297    0.209554843    7.383304471    3.073421695
  232 VAL   O       2298    0.310508348    7.387571489    3.143568003
  233 LEU   N       2299    0.179160172    7.481915792    2.989513747
  233 LEU   H       2300    0.101254444    7.477579118    2.926968409
  233 LEU   CA      2301    0.255238195    7.607324309    2.999005252
  233 LEU   CB      2302    0.284090308    7.658688147    2.857807660
  233 LEU   CG      2303    0.409946133    7.588563373    2.806340717
  233 LEU   CD1     2304    0.414597975    7.566127173    2.655065986
  233 LEU   CD2     2305    0.529318087    7.678359414    2.839397979
  233 LEU   C       2306    0.184539101    7.715679247    3.080674800
  233 LEU   O       2307    0.063963597    7.710548197    3.104384462
  234 THR   N       2308    0.262713386    7.794248249    3.154183210
  234 THR   H       2309    0.361820386    7.780935696    3.154470755
  234 THR   CA      2310    0.207505960    7.908339261    3.228644228
  234 THR   CB      2311    0.258670999    7.903341132    3.372764339
  234 THR   OG1     2312    0.227216614    7.772594893    3.421402727
  234 THR   HG1     2313    0.131460276    7.747356260    3.407519649
  234 THR   CG2     2314    0.178690617    8.006059594    3.453140385
  234 THR   C       2315    0.246793198    8.040862356    3.163010526
  234 THR   O       2316    0.358319086    8.063225851    3.116193679
  235 ALA   N       2317    0.147868653    8.125450625    3.135664323
  235 ALA   H       2318    0.048374278    8.118791906    3.143245268
  235 ALA   CA      2319    0.172533418    8.248869058    3.059709626
  235 ALA   CB      2320    0.162408095    8.237973855    2.907438407
  235 ALA   C       2321    0.090234801    8.371808014    3.098777483
  235 ALA   O       2322   -0.019087859    8.365776597    3.154841457
  236 GLU   N       2323    0.150598321    8.490257693    3.094908352
  236 GLU   H       2324    0.248251144    8.468768752    3.096622434
  236 GLU   CA      2325    0.083596577    0.096910209    3.089506685
  236 GLU   CB      2326    0.177212295    0.213181761    3.123052006
  236 GLU   CG      2327    0.207765408    0.211762413    3.272957194
  236 GLU   CD      2328    0.353611345    0.247688280    3.302066601
  236 GLU   OE1     2329    0.430785897    0.150456390    3.316719642
  236 GLU   OE2     2330    0.398688965    0.364015466    3.309696580
  236 GLU   C       2331    0.002078797    0.131223332    2.964654435
  236 GLU   O       2332   -0.101690264    0.195903159    2.978067899
  237 LEU   N       2333    0.067697177    0.104385641    2.852130343
  237 LEU   H       2334    0.161532697    0.072574218    2.865655531
  237 LEU   CA      2335    0.010988814    0.118049819    2.717198822
  237 LEU   CB      2336    0.081196858    0.243679785    2.665286755
  237 LEU   CG      2337    0.022437329    0.316643135    2.544326386
  237 LEU   CD1     2338   -0.105451706    0.384717105    2.593513796
  237 LEU   CD2     2339    0.129695650    0.413583916    2.494239014
  237 LEU   C       2340    0.028953307    8.518837724    2.628381640
  237 LEU   O       2341    0.143909396    8.477406996    2.614274710
  238 THR   N       2342    7.721181070    8.436947366    2.617311432
  238 THR   H       2343    7.641898448    8.480687397    2.659750841
  238 THR   CA      2344    7.717984680    8.331899111    2.514515589
  238 THR   CB      2345    7.629924111    8.215537877    2.560528259
  238 THR   OG1     2346    7.658869142    8.162543654    2.690163877
  238 THR   HG1     2347    7.623944343    8.220209138    2.764021708
  238 THR   CG2     2348    7.627859093    8.094465909    2.466996495
  238 THR   C       2349    7.679511117    8.395719625    2.380875620
  238 THR   O       2350    7.570749489    8.450088772    2.362292281
  239 VAL   N       2351    7.782556143    8.396789617    2.296801453
  239 VAL   H       2352    7.870824923    8.361900353    2.328287543
  239 VAL   CA      2353    7.771568606    8.450751981    2.160509108
  239 VAL   CB      2354    7.896423861    8.521985278    2.108145979
  239 VAL   CG1     2355    7.879346123    8.590039659    1.972191508
  239 VAL   CG2     2356    7.924160006    8.637830593    2.204149113
  239 VAL   C       2357    7.739114560    8.337015659    2.063466449
  239 VAL   O       2358    7.821604579    8.246700939    2.050561836
  240 ILE   N       2359    7.623670042    8.342091358    1.997627922
  240 ILE   H       2360    7.564375819    8.420069639    2.017678581
  240 ILE   CA      2361    7.590540050    8.240827808    1.896350288
  240 ILE   CB      2362    7.444065830    8.198368754    1.908539305
  240 ILE   CG1     2363    7.425701874    8.142980882    2.049968146
  240 ILE   CG2     2364    7.413519750    8.094140526    1.800778084
  240 ILE   CD      2365    7.282027809    8.094832867    2.071126068
  240 ILE   C       2366    7.628327080    8.294273926    1.758066541
  240 ILE   O       2367    7.568751590    8.392288824    1.713649406
  241 ALA   N       2368    7.740771334    8.238660577    1.713907729
  241 ALA   H       2369    7.790539542    8.171431116    1.768695231
  241 ALA   CA      2370    0.004068273    8.298372192    1.593594605
  241 ALA   CB      2371    0.132667491    8.364651570    1.643364953
  241 ALA   C       2372    0.042139078    8.202002504    1.481007342
  241 ALA   O       2373    0.099285549    8.245001330    1.380935238
  242 ALA   N       2374    0.021150951    8.072855904    1.504934915
  242 ALA   H       2375    0.016690874    8.032491000    1.596327649
  242 ALA   CA      2376    0.021557973    7.967162537    1.402753483
  242 ALA   CB      2377    0.013966127    7.831263053    1.472630259
  242 ALA   C       2378    7.699297279    7.991559474    1.309338990
  242 ALA   O       2379    7.604638247    7.913012042    1.308533524
  243 GLY   N       2380    7.710386366    8.090578179    1.221233179
  243 GLY   H       2381    7.798868069    8.132647044    1.201156400
  243 GLY   CA      2382    7.595667683    8.151203568    1.152133667
  243 GLY   C       2383    7.487846062    8.059056275    1.094731282
  243 GLY   O       2384    7.375720718    8.056934721    1.145267173
  244 ALA   N       2385    7.530646228    7.969143676    1.006558368
  244 ALA   H       2386    7.612588663    7.991643368    0.953826162
  244 ALA   CA      2387    7.458310674    7.858229403    0.942717402
  244 ALA   CB      2388    7.556585363    7.783346485    0.852452066
  244 ALA   C       2389    7.380837374    7.761768295    1.032729684
  244 ALA   O       2390    7.275939780    7.715932204    0.987708298
  245 ARG   N       2391    7.418445683    7.756656277    1.160203179
  245 ARG   H       2392    7.490985198    7.806447455    1.207742758
  245 ARG   CA      2393    7.343575351    7.675246730    1.257020261
  245 ARG   CB      2394    7.433269717    7.563913037    1.311471098
  245 ARG   CG      2395    7.455311006    7.456810743    1.204450797
  245 ARG   CD      2396    7.334999829    7.368584788    1.170532315
  245 ARG   NE      2397    7.375132435    7.261814173    1.077823204
  245 ARG   HE      2398    7.452595335    7.275297326    1.016035400
  245 ARG   CZ      2399    7.321047066    7.139335769    1.083035491
  245 ARG   NH1     2400    7.232646062    7.112546819    1.180105068
  245 ARG   HH11    2401    7.179637996    7.027768481    1.181398523
  245 ARG   HH12    2402    7.240517642    7.156904129    1.269376966
  245 ARG   NH2     2403    7.355472958    7.046219313    0.993035472
  245 ARG   HH21    2404    7.334940075    6.951139763    1.016235112
  245 ARG   HH22    2405    7.370522577    7.070454678    0.897190875
  245 ARG   C       2406    7.283756296    7.749528655    1.376668516
  245 ARG   O       2407    7.223831906    7.684874650    1.462453915
  246 SER   N       2408    7.254560337    7.877845862    1.357398146
  246 SER   H       2409    7.302094669    7.924189666    1.282608436
  246 SER   CA      2410    7.183629899    7.961155002    1.455581526
  246 SER   CB      2411    7.191237736    8.111538834    1.428373505
  246 SER   OG      2412    7.159638370    8.144005977    1.292725106
  246 SER   HG      2413    7.217654021    8.088303683    1.233298976
  246 SER   C       2414    7.038771082    7.915795159    1.474810028
  246 SER   O       2415    6.997702813    7.905756263    1.590320538
  247 SER   N       2416    6.962621318    7.887091161    1.369613328
  247 SER   H       2417    7.000288557    7.890672294    1.277044113
  247 SER   CA      2418    6.829848862    7.825022498    1.381040813
  247 SER   CB      2419    6.753186532    7.819742609    1.248722632
  247 SER   OG      2420    6.825774994    7.746254319    1.149826995
  247 SER   HG      2421    6.760053739    7.727014605    1.076948722
  247 SER   C       2422    6.818936663    7.691680790    1.455270086
  247 SER   O       2423    6.762625382    7.686548569    1.564515429
  248 HISB  N       2424    6.914609196    7.605234437    1.422632640
  248 HISB  H       2425    6.960380790    7.620348368    1.335007945
  248 HISB  CA      2426    6.942920456    7.477421003    1.489500167
  248 HISB  CB      2427    7.060209234    7.397614081    1.432175373
  248 HISB  CG      2428    7.056637104    7.249975434    1.472164611
  248 HISB  ND1     2429    7.163161614    7.172835659    1.452334547
  248 HISB  CD2     2430    6.957930157    7.166282746    1.502879362
  248 HISB  HD2     2431    6.857508829    7.192252811    1.536400577
  248 HISB  CE1     2432    7.130591939    7.045463449    1.472518830
  248 HISB  HE1     2433    7.196918579    6.959422208    1.463646474
  248 HISB  NE2     2434    7.001470177    7.040612490    1.504038490
  248 HISB  HE2     2435    6.938994755    6.963628755    1.491061275
  248 HISB  C       2436    6.971495263    7.486043693    1.639573529
  248 HISB  O       2437    6.907221729    7.410541605    1.712367865
  249 ILE   N       2438    7.057820498    7.579060865    1.679383258
  249 ILE   H       2439    7.106403212    7.632313915    1.610066705
  249 ILE   CA      2440    7.080688537    7.613899298    1.820365117
  249 ILE   CB      2441    7.214878100    7.684657272    1.840253288
  249 ILE   CG1     2442    7.330037313    7.612432914    1.770010888
  249 ILE   CG2     2443    7.250837070    7.711169237    1.986592685
  249 ILE   CD      2444    7.435278268    7.711346955    1.719495687
  249 ILE   C       2445    6.967714203    7.676953629    1.902028489
  249 ILE   O       2446    6.936922031    7.626247738    2.009764360
  250 LEU   N       2447    6.901388006    7.773150978    1.838497394
  250 LEU   H       2448    6.940236204    7.813705630    1.755764170
  250 LEU   CA      2449    6.784017536    7.826634607    1.909007692
  250 LEU   CB      2450    6.780418811    7.976135330    1.876671173
  250 LEU   CG      2451    6.889154856    8.052842750    1.952180452
  250 LEU   CD1     2452    6.894260978    8.201233864    1.915242161
  250 LEU   CD2     2453    6.876430766    8.029408647    2.102839028
  250 LEU   C       2454    6.651409715    7.752101480    1.892721528
  250 LEU   O       2455    6.547702955    7.795477915    1.942627002
  251 GLY   N       2456    6.650390402    7.654443195    1.802428807
  251 GLY   H       2457    6.713537208    7.676990494    1.728238943
  251 GLY   CA      2458    6.540907418    7.556534347    1.796361573
  251 GLY   C       2459    6.410678164    7.597337852    1.727192750
  251 GLY   O       2460    6.333522022    7.517918994    1.673613347
  252 ILE   N       2461    6.394765345    7.729239778    1.721051085
  252 ILE   H       2462    6.435932233    7.780133817    1.796658494
  252 ILE   CA      2463    6.295362533    7.798119973    1.637460419
  252 ILE   CB      2464    6.225954365    7.903385068    1.724144222
  252 ILE   CG1     2465    6.315847995    8.021289475    1.761916689
  252 ILE   CG2     2466    6.161981188    7.840040675    1.847869388
  252 ILE   CD      2467    6.237995197    8.143595065    1.810807769
  252 ILE   C       2468    6.350825328    7.843646328    1.502315347
  252 ILE   O       2469    6.463970418    7.890785545    1.491965298
  253 PRO   N       2470    6.282394757    7.795623627    1.398867310
  253 PRO   CA      2471    6.319867199    7.822101709    1.259206909
  253 PRO   CB      2472    6.244170908    7.720647064    1.173238230
  253 PRO   CG      2473    6.122103764    7.683790731    1.257797624
  253 PRO   CD      2474    6.177729569    7.692395517    1.400072901
  253 PRO   C       2475    6.304525610    7.965519558    1.208144599
  253 PRO   O       2476    6.404671329    8.024586585    1.167994958
  254 LYSH  N       2477    6.200828350    8.035852039    1.252745862
  254 LYSH  H       2478    6.127389580    7.990708643    1.303436959
  254 LYSH  CA      2479    6.163992670    8.171674373    1.210219882
  254 LYSH  CB      2480    6.014831291    8.195103051    1.234939317
  254 LYSH  CG      2481    5.922065320    8.107688649    1.150292489
  254 LYSH  CD      2482    5.775412396    8.135973484    1.183421189
  254 LYSH  CE      2483    5.690491422    8.077682886    1.070301773
  254 LYSH  NZ      2484    5.553947014    8.132133622    1.070965700
  254 LYSH  HZ1     2485    5.549797783    8.225859334    1.105583805
  254 LYSH  HZ2     2486    5.493162874    8.079003370    1.129978399
  254 LYSH  HZ3     2487    5.513859218    8.134488804    0.979384882
  254 LYSH  C       2488    6.248146886    8.292390502    1.252161147
  254 LYSH  O       2489    6.225938170    8.405625938    1.209557679
  255 LEU   N       2490    6.347028172    8.262649504    1.335995725
  255 LEU   H       2491    6.346578357    8.174173457    1.382613702
  255 LEU   CA      2492    6.469055960    8.337923781    1.368431210
  255 LEU   CB      2493    6.529258715    8.267697466    1.490311860
  255 LEU   CG      2494    6.628359132    8.359098759    1.562658085
  255 LEU   CD1     2495    6.593242648    8.371543344    1.711049271
  255 LEU   CD2     2496    6.765754388    8.292346120    1.554122925
  255 LEU   C       2497    6.568099465    8.349208441    1.252357637
  255 LEU   O       2498    6.599332233    8.462193367    1.215063469
  256 CYSH  N       2499    6.587718750    8.244007227    1.173365424
  256 CYSH  H       2500    6.558309657    8.153849014    1.205092907
  256 CYSH  CA      2501    6.668467891    8.246979428    1.050569582
  256 CYSH  CB      2502    6.816733732    8.234053351    1.086081370
  256 CYSH  SG      2503    6.942482208    8.210931079    0.955135602
  256 CYSH  HG      2504    6.962728020    8.341883914    0.943697481
  256 CYSH  C       2505    6.635057909    8.127617648    0.960877279
  256 CYSH  O       2506    6.626290282    8.011261243    0.999776011
  257 ASP   N       2507    6.652139246    8.162526369    0.833687912
  257 ASP   H       2508    6.704495463    8.245695151    0.815249052
  257 ASP   CA      2509    6.612282440    8.086065775    0.714638857
  257 ASP   CB      2510    6.537834894    8.180961916    0.620523052
  257 ASP   CG      2511    6.457216301    8.130896853    0.500497488
  257 ASP   OD1     2512    6.480305865    8.014106658    0.462392810
  257 ASP   OD2     2513    6.383157376    8.218248984    0.450372152
  257 ASP   C       2514    6.735626945    8.037086317    0.638517418
  257 ASP   O       2515    6.826977880    8.113638700    0.608123643
  258 VAL   N       2516    6.744697890    7.904656238    0.646629414
  258 VAL   H       2517    6.668321315    7.847481573    0.676565022
  258 VAL   CA      2518    6.864468163    7.836855835    0.595000942
  258 VAL   CB      2519    6.930844123    7.738892698    0.691972889
  258 VAL   CG1     2520    7.067664128    7.703852494    0.633138028
  258 VAL   CG2     2521    6.946372577    7.796427293    0.832887193
  258 VAL   C       2522    6.835344778    7.768112186    0.461448132
  258 VAL   O       2523    6.786836467    7.655098720    0.458933071
  259 TYR   N       2524    6.871333888    7.834985867    0.352261383
  259 TYR   H       2525    6.921707794    7.920993627    0.360379889
  259 TYR   CA      2526    6.822866823    7.790447732    0.220812441
  259 TYR   CB      2527    6.713124452    7.876052889    0.157256761
  259 TYR   CG      2528    6.772863501    7.998911180    0.088373101
  259 TYR   CD1     2529    6.773060726    8.121483862    0.153924255
  259 TYR   HD1     2530    6.745620056    8.129834141    0.259078555
  259 TYR   CD2     2531    6.817122717    7.999566220   11.278396562
  259 TYR   HD2     2532    6.815236226    7.908779276   11.218113893
  259 TYR   CE1     2533    6.819687085    8.239196956    0.096587034
  259 TYR   HE1     2534    6.814931923    8.330551266    0.155856022
  259 TYR   CE2     2535    6.851646885    8.118927893   11.216116986
  259 TYR   HE2     2536    6.854022826    8.109536605   11.107548141
  259 TYR   CZ      2537    6.860992081    8.238913299   11.285644952
  259 TYR   OH      2538    6.842059919    8.354775099   11.216999155
  259 TYR   HH      2539    6.877469354    8.342136113   11.124338605
  259 TYR   C       2540    6.935817548    7.750564088    0.125612570
  259 TYR   O       2541    7.042536158    7.811572878    0.130010146
  260 SER   N       2542    6.915254044    7.645906284    0.046158579
  260 SER   H       2543    6.826809063    7.599691579    0.039634682
  260 SER   CA      2544    7.016020756    7.596990852   11.272733061
  260 SER   CB      2545    6.994598816    7.448516494   11.242580668
  260 SER   OG      2546    6.869805780    7.448799130   11.172738113
  260 SER   HG      2547    6.818206877    7.364597022   11.188473282
  260 SER   C       2548    7.022754385    7.674837515   11.141173238
  260 SER   O       2549    6.946412249    7.767082423   11.113034333
  261 GLU   N       2550    7.134872050    7.650575729   11.073858500
  261 GLU   H       2551    7.215578638    7.615532009   11.121396324
  261 GLU   CA      2552    7.157355787    7.682082771   10.932033268
  261 GLU   CB      2553    7.216588485    7.822274280   10.916320302
  261 GLU   CG      2554    7.213714098    7.884965980   10.776791464
  261 GLU   CD      2555    7.083335879    7.964695871   10.769699349
  261 GLU   OE1     2556    6.982149382    7.908037747   10.723049656
  261 GLU   OE2     2557    7.092619655    8.085785006   10.799276676
  261 GLU   C       2558    7.251997931    7.578032451   10.871783503
  261 GLU   O       2559    7.354337541    7.544072799   10.930974173
  262 PHE   N       2560    7.212493411    7.525329224   10.756237775
  262 PHE   H       2561    7.147228324    7.566416602   10.692573340
  262 PHE   CA      2562    7.286161721    7.414305084   10.694128977
  262 PHE   CB      2563    7.191438704    7.313634633   10.628538743
  262 PHE   CG      2564    7.123349749    7.232511142   10.738946729
  262 PHE   CD1     2565    7.010892339    7.281155543   10.804592973
  262 PHE   HD1     2566    6.969279200    7.377700862   10.775827964
  262 PHE   CD2     2567    7.168450503    7.104567005   10.769235507
  262 PHE   HD2     2568    7.261409294    7.070383387   10.723725327
  262 PHE   CE1     2569    6.948315170    7.199423580   10.897985446
  262 PHE   HE1     2570    6.869823811    7.242855654   10.959903095
  262 PHE   CE2     2571    7.101170248    7.025702839   10.861824482
  262 PHE   HE2     2572    7.128207194    6.920146381   10.864630041
  262 PHE   CZ      2573    6.989628861    7.070972331   10.931325744
  262 PHE   HZ      2574    6.933448238    7.004964794   10.997414903
  262 PHE   C       2575    7.383535108    7.467812960   10.588950520
  262 PHE   O       2576    7.348756689    7.512952563   10.479938769
  263 VAL   N       2577    7.507366980    7.482599977   10.635147570
  263 VAL   H       2578    7.524896752    7.486787245   10.733503271
  263 VAL   CA      2579    7.615453195    7.528755067   10.546859984
  263 VAL   CB      2580    7.715629764    7.620318617   10.617507042
  263 VAL   CG1     2581    7.774133719    7.541749399   10.735036767
  263 VAL   CG2     2582    7.826355696    7.666136580   10.522376999
  263 VAL   C       2583    7.684952704    7.416094651   10.470144117
  263 VAL   O       2584    7.720824234    7.313340555   10.527449211
  264 ALA   N       2585    7.680000892    7.436080421   10.338754975
  264 ALA   H       2586    7.654684127    7.521159629   10.292721614
  264 ALA   CA      2587    7.736486246    7.334235556   10.249058836
  264 ALA   CB      2588    7.650383568    7.346601351   10.123178179
  264 ALA   C       2589    0.085249034    7.368824261   10.215530079
  264 ALA   O       2590    0.115404213    7.475785528   10.162796947
  265 TYR   N       2591    0.168159466    7.264858621   10.218457140
  265 TYR   H       2592    0.137682270    7.174415846   10.248311324
  265 TYR   CA      2593    0.307268372    7.275582344   10.172137812
  265 TYR   CB      2594    0.402474746    7.212886791   10.274199061
  265 TYR   CG      2595    0.384523676    7.262778844   10.417717729
  265 TYR   CD1     2596    0.504138271    7.306401902   10.473496897
  265 TYR   HD1     2597    0.594207863    7.309660112   10.412197209
  265 TYR   CD2     2598    0.270761382    7.256447574   10.497331691
  265 TYR   HD2     2599    0.170918194    7.227766940   10.464319522
  265 TYR   CE1     2600    0.510026140    7.343933421   10.607199566
  265 TYR   HE1     2601    0.588468192    7.411355445   10.641582031
  265 TYR   CE2     2602    0.277492588    7.303030061   10.628117021
  265 TYR   HE2     2603    0.182041121    7.328443502   10.674220118
  265 TYR   CZ      2604    0.396259918    7.344750716   10.687064252
  265 TYR   OH      2605    0.395115761    7.420242020   10.800194458
  265 TYR   HH      2606    0.486386225    7.449392176   10.828830575
  265 TYR   C       2607    0.332963241    7.221844802   10.031196920
  265 TYR   O       2608    0.297845132    7.105577141   10.011722197
  266 ILE   N       2609    0.369646281    7.308589878    9.937283650
  266 ILE   H       2610    0.394364570    7.401269433    9.965588047
  266 ILE   CA      2611    0.439709204    7.260205118    9.817442778
  266 ILE   CB      2612    0.408542576    7.347670611    9.695835355
  266 ILE   CG1     2613    0.260186757    7.341519759    9.658893450
  266 ILE   CG2     2614    0.476576304    7.299919385    9.567377861
  266 ILE   CD      2615    0.202306571    7.200238402    9.648868649
  266 ILE   C       2616    0.590146832    7.249818126    9.843370378
  266 ILE   O       2617    0.652972311    7.346762766    9.885619228
  267 GLN   N       2618    0.628243311    7.122473358    9.847963874
  267 GLN   H       2619    0.562012467    7.051630256    9.823576263
  267 GLN   CA      2620    0.758172398    7.060679332    9.878172600
  267 GLN   CB      2621    0.745931745    6.912489629    9.914229554
  267 GLN   CG      2622    0.692145049    6.884253778   10.054656942
  267 GLN   CD      2623    0.784274912    6.936076490   10.165264484
  267 GLN   OE1     2624    0.767071195    7.037632894   10.232482263
  267 GLN   NE2     2625    0.891467466    6.860712277   10.188047270
  267 GLN   HE21    2626    0.971145942    6.892407056   10.239483828
  267 GLN   HE22    2627    0.879050302    6.761547632   10.191429093
  267 GLN   C       2628    0.850933197    7.074638822    9.757293210
  267 GLN   O       2629    0.820010016    7.019472170    9.651790778
  268 LEU   N       2630    0.939506249    7.172473697    9.773798358
  268 LEU   H       2631    0.926087657    7.261790244    9.816723012
  268 LEU   CA      2632    1.036871637    7.210641362    9.670481001
  268 LEU   CB      2633    1.062512296    7.360121508    9.650289448
  268 LEU   CG      2634    0.931332774    7.426966535    9.608689689
  268 LEU   CD1     2635    0.957522156    7.576903547    9.593152824
  268 LEU   CD2     2636    0.877118614    7.381426329    9.473057897
  268 LEU   C       2637    1.171444301    7.142595915    9.696400538
  268 LEU   O       2638    1.193256057    7.085962957    9.803392130
  269 THR   N       2639    1.248498253    7.121891927    9.589984593
  269 THR   H       2640    1.222212564    7.162593658    9.502498486
  269 THR   CA      2641    1.392012678    7.090098442    9.591714362
  269 THR   CB      2642    1.446763997    7.021585527    9.466327560
  269 THR   OG1     2643    1.447685552    7.115234107    9.358258842
  269 THR   HG1     2644    1.365640475    7.100943015    9.302901733
  269 THR   CG2     2645    1.355644265    6.905904216    9.424841050
  269 THR   C       2646    1.475084884    7.213805430    9.626459075
  269 THR   O       2647    1.422705323    7.324077533    9.611399063
  270 LYSH  N       2648    1.600505714    7.189502448    9.663445920
  270 LYSH  H       2649    1.638923191    7.103748996    9.697671735
  270 LYSH  CA      2650    1.695875156    7.300216621    9.679563149
  270 LYSH  CB      2651    1.834328446    7.255435180    9.726845067
  270 LYSH  CG      2652    1.842991821    7.247255873    9.879390308
  270 LYSH  CD      2653    1.978518064    7.208450864    9.938853541
  270 LYSH  CE      2654    2.102264115    7.287686940    9.896194557
  270 LYSH  NZ      2655    2.222750806    7.231118368    9.958594980
  270 LYSH  HZ1     2656    2.303140761    7.287690530    9.940232809
  270 LYSH  HZ2     2657    2.240672157    7.138904141    9.924311074
  270 LYSH  HZ3     2658    2.211807726    7.222379172   10.057617826
  270 LYSH  C       2659    1.713572929    7.378999220    9.549604865
  270 LYSH  O       2660    1.733149359    7.500335662    9.554714972
  271 GLU   N       2661    1.707456890    7.311495732    9.435169632
  271 GLU   H       2662    1.727793307    7.214107217    9.425061407
  271 GLU   CA      2663    1.719063721    7.375996476    9.303583275
  271 GLU   CB      2664    1.718021023    7.266373026    9.196838344
  271 GLU   CG      2665    1.857426502    7.208164248    9.172650099
  271 GLU   CD      2666    1.964986611    7.314031479    9.147541251
  271 GLU   OE1     2667    2.040362225    7.338783071    9.244134924
  271 GLU   OE2     2668    1.987837267    7.361665267    9.034254331
  271 GLU   C       2669    1.599659966    7.467490736    9.275643936
  271 GLU   O       2670    1.627562467    7.579376374    9.232807390
  272 GLU   N       2671    1.473488699    7.428587716    9.291701499
  272 GLU   H       2672    1.446351687    7.332582621    9.298626853
  272 GLU   CA      2673    1.360479251    7.522342025    9.284798740
  272 GLU   CB      2674    1.218653100    7.465600591    9.293451590
  272 GLU   CG      2675    1.205053581    7.364706492    9.179239062
  272 GLU   CD      2676    1.206895096    7.220650809    9.230707566
  272 GLU   OE1     2677    1.258769459    7.127423433    9.165580100
  272 GLU   OE2     2678    1.153116333    7.193791578    9.340304381
  272 GLU   C       2679    1.363256131    7.640470461    9.381974253
  272 GLU   O       2680    1.332133854    7.755960071    9.353325423
  273 ALA   N       2681    1.405011801    7.606741998    9.503661993
  273 ALA   H       2682    1.409489668    7.511356034    9.533330618
  273 ALA   CA      2683    1.437767534    7.708893895    9.604178664
  273 ALA   CB      2684    1.485971370    7.624685748    9.722492546
  273 ALA   C       2685    1.545718074    7.806402613    9.556718692
  273 ALA   O       2686    1.521794816    7.926861994    9.563683426
  274 ASP   N       2687    1.652526035    7.754011206    9.497252326
  274 ASP   H       2688    1.675298636    7.656797326    9.502943952
  274 ASP   CA      2689    1.750802869    7.840644402    9.430599472
  274 ASP   CB      2690    1.884785698    7.771641214    9.404279049
  274 ASP   CG      2691    1.961347711    7.738494056    9.532518311
  274 ASP   OD1     2692    2.013372098    7.624861509    9.534733240
  274 ASP   OD2     2693    1.992406949    7.824207905    9.618037328
  274 ASP   C       2694    1.701612203    7.914712072    9.306071266
  274 ASP   O       2695    1.703978553    8.037544958    9.312137349
  275 GLU   N       2696    1.619062267    7.852853825    9.222105007
  275 GLU   H       2697    1.628612326    7.754313680    9.236199873
  275 GLU   CA      2698    1.553817006    7.924513917    9.111560111
  275 GLU   CB      2699    1.477971376    7.827049510    9.021234506
  275 GLU   CG      2700    1.540841404    7.713867298    8.939701065
  275 GLU   CD      2701    1.635370654    7.770893014    8.833785133
  275 GLU   OE1     2702    1.599531792    7.863359166    8.757696440
  275 GLU   OE2     2703    1.749441427    7.720378992    8.825959697
  275 GLU   C       2704    1.461591908    8.040836971    9.148626912
  275 GLU   O       2705    1.498259870    8.153459874    9.115451882
  276 LEU   N       2706    1.377410695    8.019200995    9.249313883
  276 LEU   H       2707    1.379406781    7.938224218    9.307971118
  276 LEU   CA      2708    1.284159272    8.120574956    9.300631427
  276 LEU   CB      2709    1.174135870    8.058721475    9.387107210
  276 LEU   CG      2710    1.077360696    7.963448521    9.316662618
  276 LEU   CD1     2711    0.962013206    7.943013710    9.415094729
  276 LEU   CD2     2712    1.022514011    8.016530646    9.184061032
  276 LEU   C       2713    1.353360269    8.236962689    9.371845136
  276 LEU   O       2714    1.306328636    8.349869586    9.358841303
  277 ARG   N       2715    1.473730087    8.207931790    9.420381169
  277 ARG   H       2716    1.512492468    8.115807006    9.423706211
  277 ARG   CA      2717    1.555587351    8.321903503    9.464177900
  277 ARG   CB      2718    1.642918466    8.272336788    9.579603358
  277 ARG   CG      2719    1.564313058    8.228846411    9.703458492
  277 ARG   CD      2720    1.638680529    8.176498391    9.826494744
  277 ARG   NE      2721    1.711963472    8.052563297    9.796907231
  277 ARG   HE      2722    1.785716972    8.059873474    9.729772960
  277 ARG   CZ      2723    1.705691401    7.943019690    9.873806434
  277 ARG   NH1     2724    1.603843953    7.923805230    9.958734204
  277 ARG   HH11    2725    1.590028571    7.835078289   10.002727828
  277 ARG   HH12    2726    1.545847933    8.000188892    9.987033378
  277 ARG   NH2     2727    1.792394280    7.841615420    9.861323043
  277 ARG   HH21    2728    1.792744704    7.769032748    9.930103290
  277 ARG   HH22    2729    1.838630405    7.821086029    9.775068521
  277 ARG   C       2730    1.639038308    8.401771543    9.363852500
  277 ARG   O       2731    1.658172728    8.521707996    9.383327226
  278 ARG   N       2732    1.685647345    8.338065447    9.256801740
  278 ARG   H       2733    1.694872176    8.238869168    9.265463642
  278 ARG   CA      2734    1.739634045    8.407457567    9.138980136
  278 ARG   CB      2735    1.807918244    8.306751846    9.046204204
  278 ARG   CG      2736    1.926835816    8.243817654    9.119052982
  278 ARG   CD      2737    1.992912532    8.142577138    9.025266135
  278 ARG   NE      2738    2.083758319    8.056851422    9.102762241
  278 ARG   HE      2739    2.162343238    8.082971376    9.158817213
  278 ARG   CZ      2740    2.073304123    7.924357982    9.119857612
  278 ARG   NH1     2741    1.981435686    7.854278375    9.052019146
  278 ARG   HH11    2742    1.969590335    7.756235453    9.067694093
  278 ARG   HH12    2743    1.945470444    7.891816163    8.966599656
  278 ARG   NH2     2744    2.136469157    7.863138923    9.220936954
  278 ARG   HH21    2745    2.136340926    7.766396969    9.246231223
  278 ARG   HH22    2746    2.210721055    7.911755175    9.267003083
  278 ARG   C       2747    1.633777228    8.494618327    9.071082662
  278 ARG   O       2748    1.669632967    8.602650944    9.024455300
  279 ARG   N       2749    1.510824907    8.443897409    9.071428830
  279 ARG   H       2750    1.478359179    8.350200889    9.084419402
  279 ARG   CA      2751    1.396445720    0.004485603    9.034586151
  279 ARG   CB      2752    1.269561667   -0.080540648    9.025493309
  279 ARG   CG      2753    1.269431192   -0.171535275    8.902476729
  279 ARG   CD      2754    1.147298556    8.260420318    8.899572019
  279 ARG   NE      2755    1.169829767    8.161205010    8.793462170
  279 ARG   HE      2756    1.267102155    8.167271350    8.771037327
  279 ARG   CZ      2757    1.073275163    8.119933568    8.710215987
  279 ARG   NH1     2758    0.948233002    8.168132862    8.709356737
  279 ARG   HH11    2759    0.911185049    8.249362968    8.754402778
  279 ARG   HH12    2760    0.883876896    8.129117863    8.643495202
  279 ARG   NH2     2761    1.109673036    8.051880944    8.600664468
  279 ARG   HH21    2762    1.047630238    8.022711862    8.527855028
  279 ARG   HH22    2763    1.201370769    8.012737124    8.592888740
  279 ARG   C       2764    1.365701453    0.113448376    9.137515937
  279 ARG   O       2765    1.400414092    0.105587786    9.255258841
  280 GLN   N       2766    1.284850480    0.212927944    9.102051589
  280 GLN   H       2767    1.237636405    0.205302328    9.014220929
  280 GLN   CA      2768    1.229008768    0.320199199    9.185635925
  280 GLN   CB      2769    1.225865604    0.449125642    9.103299133
  280 GLN   CG      2770    1.115846392    0.431228385    8.998509700
  280 GLN   CD      2771    1.091077334    0.556387252    8.914085288
  280 GLN   OE1     2772    1.181744520    0.603791997    8.845819577
  280 GLN   NE2     2773    0.974428995    0.620001523    8.920038078
  280 GLN   HE21    2774    0.961856998    0.704439819    8.867967531
  280 GLN   HE22    2775    0.893315216    0.579733203    8.962443362
  280 GLN   C       2776    1.117899675    0.286229235    9.285197946
  280 GLN   O       2777    1.037603660    0.376061857    9.309958442
  281 TRP   N       2778    1.103828528    0.157326799    9.314781955
  281 TRP   H       2779    1.190436799    0.107357804    9.313117537
  281 TRP   CA      2780    0.987343142    0.093857756    9.378140499
  281 TRP   CB      2781    1.031566142   -0.048162123    9.413940184
  281 TRP   CG      2782    0.939220139    8.404401325    9.512754115
  281 TRP   CD1     2783    0.937373645    8.416462252    9.645193456
  281 TRP   HD1     2784    1.002350387    8.480736627    9.704576454
  281 TRP   CD2     2785    0.833051013    8.324004944    9.472966933
  281 TRP   NE1     2786    0.827036147    8.359980513    9.693407324
  281 TRP   HE1     2787    0.789416218    8.389464199    9.781245140
  281 TRP   CE2     2788    0.767209162    8.297360536    9.592460341
  281 TRP   CE3     2789    0.802770106    8.264721378    9.350935990
  281 TRP   HE3     2790    0.868288401    8.278129436    9.264871786
  281 TRP   CZ2     2791    0.656203445    8.215188742    9.576817988
  281 TRP   HZ2     2792    0.604412679    8.177297992    9.664924314
  281 TRP   CZ3     2793    0.688500998    8.186028943    9.342575832
  281 TRP   HZ3     2794    0.661327055    8.136762434    9.249219397
  281 TRP   CH2     2795    0.608677388    8.168161465    9.454958592
  281 TRP   HH2     2796    0.510850703    8.120113792    9.454506215
  281 TRP   C       2797    0.941051860    0.170275029    9.502356447
  281 TRP   O       2798    1.021740166    0.193855996    9.592147215
  282 PRO   N       2799    0.818113082    0.220788066    9.507456155
  282 PRO   CA      2800    0.767505305    0.305770687    9.616202961
  282 PRO   CB      2801    0.679003925    0.402616657    9.537466176
  282 PRO   CG      2802    0.613273265    0.319286739    9.427272275
  282 PRO   CD      2803    0.727820484    0.224368125    9.391500665
  282 PRO   C       2804    0.691349286    0.225404024    9.721811368
  282 PRO   O       2805    0.692915486    0.102527755    9.727104354
  283 ILE   N       2806    0.631084483    0.298720502    9.814998280
  283 ILE   H       2807    0.659821053    0.391762054    9.837769257
  283 ILE   CA      2808    0.537150347    0.235939551    9.909040786
  283 ILE   CB      2809    0.518508531    0.294798292   10.049034296
  283 ILE   CG1     2810    0.653050719    0.304212640   10.121275824
  283 ILE   CG2     2811    0.432029014    0.190732128   10.120446260
  283 ILE   CD      2812    0.656443219    0.379090279   10.254662357
  283 ILE   C       2813    0.402485496    0.244947503    9.837006167
  283 ILE   O       2814    0.348410614    0.354336302    9.821582927
  284 LEU   N       2815    0.357077277    0.129028354    9.790219516
  284 LEU   H       2816    0.396983737    0.037498883    9.795539275
  284 LEU   CA      2817    0.220048808    0.132387240    9.737100396
  284 LEU   CB      2818    0.187431381    0.027520018    9.630589069
  284 LEU   CG      2819    0.290335161    0.019741652    9.517639817
  284 LEU   CD1     2820    0.274548748   -0.099477585    9.423053192
  284 LEU   CD2     2821    0.286432065    0.144165622    9.428702363
  284 LEU   C       2822    0.107892531    0.132854749    9.841171001
  284 LEU   O       2823    0.059356170    0.033022876    9.894142892
  285 VAL   N       2824    0.056001086    0.253878031    9.859871082
  285 VAL   H       2825    0.106399767    0.332336884    9.823748797
  285 VAL   CA      2826    7.732837741    0.271087963    9.943589195
  285 VAL   CB      2827    7.752828398    0.369692806   10.058849310
  285 VAL   CG1     2828    7.643412697    0.359203553   10.165281127
  285 VAL   CG2     2829    7.888225770    0.353081421   10.128163042
  285 VAL   C       2830    7.613727358    0.313482471    9.857406084
  285 VAL   O       2831    7.606971199    0.424762780    9.805422573
  286 ASN   N       2832    7.525813374    0.218302125    9.827343264
  286 ASN   H       2833    7.548634005    0.126055240    9.858484245
  286 ASN   CA      2834    7.402723931    0.248719017    9.752967241
  286 ASN   CB      2835    7.389187113    0.155789451    9.632192568
  286 ASN   CG      2836    7.281361834    0.190750971    9.529450870
  286 ASN   OD1     2837    7.161492248    0.188496303    9.556909871
  286 ASN   ND2     2838    7.309242243    0.256882205    9.417475888
  286 ASN   HD21    2839    7.241575895    0.258256629    9.343866857
  286 ASN   HD22    2840    7.397539872    0.303607118    9.413074409
  286 ASN   C       2841    7.275222052    0.251576442    9.837498094
  286 ASN   O       2842    7.240023195    0.153445247    9.902785441
  287 CYSH  N       2843    7.198993980    0.359749437    9.824066665
  287 CYSH  H       2844    7.228689799    0.427786017    9.757059085
  287 CYSH  CA      2845    7.080074228    0.385673520    9.906509873
  287 CYSH  CB      2846    7.089702381    0.531404846    9.952115650
  287 CYSH  SG      2847    7.066960915    0.666955880    9.831280653
  287 CYSH  HG      2848    7.165129235    0.644662119    9.744361073
  287 CYSH  C       2849    6.946463704    0.348416631    9.841940385
  287 CYSH  O       2850    6.848218537    0.329912563    9.913615398
  288 HISB  N       2851    6.950440423    0.310552888    9.714501129
  288 HISB  H       2852    7.037148568    0.295824215    9.666899721
  288 HISB  CA      2853    6.833254354    0.279896091    9.631195467
  288 HISB  CB      2854    6.846946988    0.346828972    9.494297759
  288 HISB  CG      2855    6.713540766    0.358872416    9.420340140
  288 HISB  ND1     2856    6.629388541    0.461866103    9.419901866
  288 HISB  CD2     2857    6.655210452    0.270657082    9.339688510
  288 HISB  HD2     2858    6.698804650    0.175145934    9.310378479
  288 HISB  CE1     2859    6.530375618    0.443179168    9.333082628
  288 HISB  HE1     2860    6.443434207    0.508639665    9.326821874
  288 HISB  NE2     2861    6.546156506    0.321119904    9.282667629
  288 HISB  HE2     2862    6.497547169    0.278204731    9.206539773
  288 HISB  C       2863    6.820877815    0.127979473    9.617787185
  288 HISB  O       2864    6.712109985    0.072017254    9.630746405
  289 ARG   N       2865    6.928648400    0.057746835    9.583976350
  289 ARG   H       2866    6.996132709    0.117848457    9.541145624
  289 ARG   CA      2867    6.943600856    8.435591560    9.584255913
  289 ARG   CB      2868    7.079415709    8.390194131    9.530363957
  289 ARG   CG      2869    7.067337498    8.372823976    9.378833570
  289 ARG   CD      2870    6.991615343    8.244181840    9.345254742
  289 ARG   NE      2871    6.894945912    8.249820331    9.234639393
  289 ARG   HE      2872    6.929316730    8.285517457    9.147780924
  289 ARG   CZ      2873    6.768859802    8.204918519    9.228037674
  289 ARG   NH1     2874    6.705831825    8.159395361    9.337175980
  289 ARG   HH11    2875    6.616783505    8.113961693    9.339838414
  289 ARG   HH12    2876    6.760817312    8.143744110    9.419225911
  289 ARG   NH2     2877    6.715488379    8.170939888    9.109900043
  289 ARG   HH21    2878    6.620243690    8.140495577    9.108504756
  289 ARG   HH22    2879    6.770310644    8.172773194    9.026286709
  289 ARG   C       2880    6.937125813    8.388077032    9.729562356
  289 ARG   O       2881    6.884496773    8.280615956    9.758046374
  290 GLY   N       2882    6.979378173    8.474432469    9.821469418
  290 GLY   H       2883    6.989485234    8.573648170    9.814066332
  290 GLY   CA      2884    6.978738445    8.443595111    9.965202891
  290 GLY   C       2885    7.102050491    8.369523891   10.017355049
  290 GLY   O       2886    7.079511552    8.284496164   10.103338975
  291 VAL   N       2887    7.219919685    8.387508424    9.958417959
  291 VAL   H       2888    7.215931148    8.473452707    9.907434125
  291 VAL   CA      2889    7.335879423    8.299656518    9.979499753
  291 VAL   CB      2890    7.360148107    8.215435492    9.854084680
  291 VAL   CG1     2891    7.475373856    8.116788716    9.874107288
  291 VAL   CG2     2892    7.230033568    8.160338809    9.795364353
  291 VAL   C       2893    7.457215132    8.387796797   10.009870779
  291 VAL   O       2894    7.484700245    8.490361743    9.947779329
  292 PHE   N       2895    7.531954627    8.338100455   10.108028055
  292 PHE   H       2896    7.512234751    8.258977168   10.165912953
  292 PHE   CA      2897    7.665044186    8.392162862   10.139210984
  292 PHE   CB      2898    7.667325152    8.435945455   10.285796075
  292 PHE   CG      2899    7.799592319    8.431971369   10.362617734
  292 PHE   CD1     2900    0.028586473    8.341685308   10.465201663
  292 PHE   HD1     2901   -0.046451287    8.265073672   10.484744820
  292 PHE   CD2     2902    0.099913928    0.001101669   10.327012715
  292 PHE   HD2     2903    0.072730590    0.087698600   10.266645770
  292 PHE   CE1     2904    0.150373240    8.340964627   10.532205419
  292 PHE   HE1     2905    0.172660581    8.253480599   10.593286219
  292 PHE   CE2     2906    0.222340172    8.519665557   10.392601201
  292 PHE   HE2     2907    0.300644458    8.588697645   10.361222563
  292 PHE   CZ      2908    0.248855493    8.432845971   10.497864525
  292 PHE   HZ      2909    0.346981932    8.429322404   10.545166588
  292 PHE   C       2910    7.768996056    8.286602783   10.101018896
  292 PHE   O       2911    7.767654470    8.172685048   10.147386933
  293 ALA   N       2912    0.070552315    8.325321462   10.019884556
  293 ALA   H       2913    0.082357671    8.421116047    9.993746350
  293 ALA   CA      2914    0.188042004    8.241380775    9.992331073
  293 ALA   CB      2915    0.176999854    8.225676787    9.840538364
  293 ALA   C       2916    0.322811851    8.298146682   10.037273814
  293 ALA   O       2917    0.373994528    8.390445719    9.974088942
  294 VAL   N       2918    0.390962320    8.218198129   10.118850433
  294 VAL   H       2919    0.342489392    8.141031383   10.160044752
  294 VAL   CA      2920    0.526585418    8.250370103   10.165589397
  294 VAL   CB      2921    0.518566120    8.281367625   10.315214222
  294 VAL   CG1     2922    0.486608231    8.158727443   10.400949024
  294 VAL   CG2     2923    0.639450845    8.368077860   10.351016599
  294 VAL   C       2924    0.621644499    8.133528034   10.138676437
  294 VAL   O       2925    0.582113795    8.017159949   10.143822493
  295 GLY   N       2926    0.734715020    8.170246137   10.079032007
  295 GLY   H       2927    0.753912006    8.263079625   10.047170000
  295 GLY   CA      2928    0.845889814    8.085208413   10.034087277
  295 GLY   C       2929    0.974974771    8.148548406    9.981754218
  295 GLY   O       2930    0.982643106    8.270717722    9.969629610
  296 PRO   N       2931    1.079395585    8.069661634    9.958015089
  296 PRO   CA      2932    1.104122346    7.934722921   10.010844467
  296 PRO   CB      2933    1.210135255    7.880892431    9.914544966
  296 PRO   CG      2934    1.281399973    8.002061934    9.854174862
  296 PRO   CD      2935    1.175304007    8.112304538    9.855082243
  296 PRO   C       2936    1.164909156    7.941506782   10.151087146
  296 PRO   O       2937    1.230261028    8.038674566   10.188759420
  297 ASP   N       2938    1.118808173    7.852735455   10.238756620
  297 ASP   H       2939    1.050986058    7.787459214   10.204981952
  297 ASP   CA      2940    1.163505147    7.845093034   10.378595235
  297 ASP   CB      2941    1.044027214    7.807338471   10.466394305
  297 ASP   CG      2942    1.017401589    7.657342026   10.480616023
  297 ASP   OD1     2943    0.973755968    7.614637455   10.589686791
  297 ASP   OD2     2944    1.054424029    7.582137403   10.387903536
  297 ASP   C       2945    1.288005745    7.758399027   10.398480170
  297 ASP   O       2946    1.339138162    7.691996401   10.308451239
  298 HISB  N       2947    1.317729586    7.751689645   10.527952090
  298 HISB  H       2948    1.296893508    7.828502044   10.588509582
  298 HISB  CA      2949    1.424948405    7.666329222   10.581118584
  298 HISB  CB      2950    1.461482266    7.676865419   10.729318885
  298 HISB  CG      2951    1.423661246    7.809307667   10.795911661
  298 HISB  ND1     2952    1.383316229    7.923609357   10.741171875
  298 HISB  CD2     2953    1.463289061    7.831028125   10.920988000
  298 HISB  HD2     2954    1.477396874    7.747008879   10.988979670
  298 HISB  CE1     2955    1.397841854    8.016682263   10.835065257
  298 HISB  HE1     2956    1.363494253    8.119692125   10.825565687
  298 HISB  NE2     2957    1.442180254    7.959783123   10.946806233
  298 HISB  HE2     2958    1.443046992    8.003736708   11.036624708
  298 HISB  C       2959    1.430380720    7.521276787   10.532768677
  298 HISB  O       2960    1.536239783    7.463797351   10.507867267
  299 ASP   N       2961    1.310048601    7.464681523   10.535259484
  299 ASP   H       2962    1.229642051    7.520447182   10.555890339
  299 ASP   CA      2963    1.284727702    7.328393877   10.486301421
  299 ASP   CB      2964    1.160335475    7.278192851   10.559900264
  299 ASP   CG      2965    1.171752286    7.259963364   10.711384560
  299 ASP   OD1     2966    1.253933426    7.176181499   10.754451695
  299 ASP   OD2     2967    1.087154503    7.321555127   10.779764275
  299 ASP   C       2968    1.274031444    7.308788113   10.334930761
  299 ASP   O       2969    1.223633047    7.206642655   10.288490012
  300 ASN   N       2970    1.288170052    7.419841604   10.263123590
  300 ASN   H       2971    1.291199326    7.507039624   10.311992907
  300 ASN   CA      2972    1.292694212    7.437266947   10.117215430
  300 ASN   CB      2973    1.395101287    7.343090755   10.053554627
  300 ASN   CG      2974    1.542553331    7.366871762   10.086706860
  300 ASN   OD1     2975    1.601474654    7.463389132   10.038328816
  300 ASN   ND2     2976    1.601541267    7.283166250   10.171576489
  300 ASN   HD21    2977    1.694620543    7.300275616   10.203865929
  300 ASN   HD22    2978    1.559575748    7.192862938   10.180714139
  300 ASN   C       2979    1.153193840    7.433358090   10.054462827
  300 ASN   O       2980    1.133113337    7.399756690    9.937851457
  301 CYSH  N       2981    1.049543648    7.468950637   10.129831831
  301 CYSH  H       2982    1.055794192    7.525069514   10.212375057
  301 CYSH  CA      2983    0.907195969    7.462268274   10.093754875
  301 CYSH  CB      2984    0.821968686    7.389817990   10.198157296
  301 CYSH  SG      2985    0.792645931    7.482464883   10.353216522
  301 CYSH  HG      2986    0.920441931    7.513774819   10.372630899
  301 CYSH  C       2987    0.847249204    7.600936725   10.069493538
  301 CYSH  O       2988    0.896054893    7.700375603   10.122985062
  302 LEU   N       2989    0.747347074    7.591626571    9.982196153
  302 LEU   H       2990    0.731256038    7.512680596    9.922962934
  302 LEU   CA      2991    0.662050670    7.704740973    9.942999177
  302 LEU   CB      2992    0.645706063    7.712059400    9.791053997
  302 LEU   CG      2993    0.669758565    7.853237897    9.737214547
  302 LEU   CD1     2994    0.654326232    7.849863790    9.585031975
  302 LEU   CD2     2995    0.577723108    7.953218157    9.807534830
  302 LEU   C       2996    0.525649957    7.672862591   10.004517322
  302 LEU   O       2997    0.453727366    7.581474802    9.964478299
  303 LYSH  N       2998    0.474472256    7.765162304   10.085453447
  303 LYSH  H       2999    0.517026034    7.855215625   10.076574463
  303 LYSH  CA      3000    0.359838536    7.733914471   10.171985355
  303 LYSH  CB      3001    0.391575039    7.770105737   10.317212349
  303 LYSH  CG      3002    0.503852761    7.684814080   10.376585165
  303 LYSH  CD      3003    0.534106726    7.749087253   10.512087340
  303 LYSH  CE      3004    0.671161728    7.701811109   10.560974628
  303 LYSH  NZ      3005    0.682479762    7.744877562   10.701060918
  303 LYSH  HZ1     3006    0.684038569    7.844772512   10.705466377
  303 LYSH  HZ2     3007    0.762440730    7.707638651   10.748171644
  303 LYSH  HZ3     3008    0.604490227    7.712512883   10.754634995
  303 LYSH  C       3009    0.242078792    7.822479980   10.130795760
  303 LYSH  O       3010    0.257393007    7.944494320   10.128146500
  304 PHE   N       3011    0.133103767    7.751353164   10.103353585
  304 PHE   H       3012    0.124632748    7.652828233   10.118212342
  304 PHE   CA      3013    0.011266733    7.816837099   10.053575350
  304 PHE   CB      3014   -0.030228554    7.747698591    9.923565508
  304 PHE   CG      3015    0.071689570    7.781844135    9.814665150
  304 PHE   CD1     3016    0.181559882    7.700024550    9.791107405
  304 PHE   HD1     3017    0.182037418    7.604618107    9.843818067
  304 PHE   CD2     3018    0.053956947    7.895518927    9.736660972
  304 PHE   HD2     3019   -0.013153472    7.973097661    9.773553796
  304 PHE   CE1     3020    0.271847683    7.727603925    9.689093103
  304 PHE   HE1     3021    0.365451174    7.672439858    9.680428398
  304 PHE   CE2     3022    0.141301805    7.920450812    9.631440299
  304 PHE   HE2     3023    0.117985489    7.995265032    9.555676068
  304 PHE   CZ      3024    0.248008690    7.835479627    9.604739145
  304 PHE   HZ      3025    0.323740774    7.862251424    9.531065563
  304 PHE   C       3026    7.696955420    7.801491245   10.158020863
  304 PHE   O       3027    7.653564582    7.691527903   10.192012468
  305 GLY   N       3028    7.667083679    7.910421995   10.228250097
  305 GLY   H       3029    7.677667191    7.998905203   10.182876755
  305 GLY   CA      3030    7.573680281    7.919045612   10.341434019
  305 GLY   C       3031    7.465954401    8.022413859   10.307912612
  305 GLY   O       3032    7.491973595    8.121861423   10.240354436
  306 HISB  N       3033    7.343625927    7.994634187   10.352092303
  306 HISB  H       3034    7.271443917    7.926375302   10.363516245
  306 HISB  CA      3035    7.232354652    8.090534208   10.346801716
  306 HISB  CB      3036    7.115904927    8.017807112   10.414301668
  306 HISB  CG      3037    6.994195946    8.020135314   10.321607433
  306 HISB  ND1     3038    6.893400359    8.106847030   10.324829031
  306 HISB  CD2     3039    6.978630184    7.928946856   10.226033965
  306 HISB  HD2     3040    7.044191226    7.848826014   10.191890887
  306 HISB  CE1     3041    6.822774928    8.070516523   10.218136376
  306 HISB  HE1     3042    6.745606575    8.135210282   10.176413551
  306 HISB  NE2     3043    6.870614142    7.962937057   10.156268211
  306 HISB  HE2     3044    6.832332132    7.914693109   10.077483452
  306 HISB  C       3045    7.262480698    8.218459336   10.425125749
  306 HISB  O       3046    7.357204080    8.227473375   10.503069773
  307 PHE   N       3047    7.212708829    8.329715352   10.371905964
  307 PHE   H       3048    7.155372157    8.323186980   10.290230868
  307 PHE   CA      3049    7.236311195    8.465477925   10.423126402
  307 PHE   CB      3050    7.225954958    8.549943829   10.295978079
  307 PHE   CG      3051    7.242251859    8.700747398   10.315953813
  307 PHE   CD1     3052    7.142971580    0.256386688   10.260224925
  307 PHE   HD1     3053    7.067957707    0.208587408   10.197208005
  307 PHE   CD2     3054    7.353393844    0.231001861   10.379311186
  307 PHE   HD2     3055    7.434746265    0.167382552   10.414173896
  307 PHE   CE1     3056    7.145642173    0.393727216   10.281473661
  307 PHE   HE1     3057    7.067087859    0.458799518   10.243031669
  307 PHE   CE2     3058    7.358828353    0.369076914   10.394365791
  307 PHE   HE2     3059    7.446721464    0.414902751   10.439691444
  307 PHE   CZ      3060    7.257720557    0.449001794   10.342323823
  307 PHE   HZ      3061    7.256101164    0.548047888   10.387802230
  307 PHE   C       3062    7.140915425    8.503969749   10.536402546
  307 PHE   O       3063    7.020389503    8.482640892   10.524171426
  308 SER   N       3064    7.192591956    0.026582356   10.649719421
  308 SER   H       3065    7.288530222    0.052768734   10.660242456
  308 SER   CA      3066    7.110352986    0.043309459   10.770409177
  308 SER   CB      3067    7.196164912    0.095764912   10.885715809
  308 SER   OG      3068    7.256672548    0.223897510   10.866405846
  308 SER   HG      3069    7.203869436    0.289119252   10.920793285
  308 SER   C       3070    6.977517779    0.118188947   10.757752876
  308 SER   O       3071    6.978553379    0.221255344   10.690622613
  309 TYR   N       3072    6.887185055    0.089775385   10.851143024
  309 TYR   H       3073    6.893408292    0.016710267   10.919140432
  309 TYR   CA      3074    6.763442154    0.167797570   10.865716463
  309 TYR   CB      3075    6.685492783    0.109659362   10.983838914
  309 TYR   CG      3076    6.549659265    0.178984720   10.996165571
  309 TYR   CD1     3077    6.529586612    0.284081049   11.084896179
  309 TYR   HD1     3078    6.621066224    0.327307839   11.125431248
  309 TYR   CD2     3079    6.442351933    0.141486075   10.916165289
  309 TYR   HD2     3080    6.450235559    0.064346900   10.839572663
  309 TYR   CE1     3081    6.406648226    0.343325878   11.111258126
  309 TYR   HE1     3082    6.387562700    0.404928412   11.199132498
  309 TYR   CE2     3083    6.317373936    0.198400565   10.937593761
  309 TYR   HE2     3084    6.230630726    0.166943714   10.879566892
  309 TYR   CZ      3085    6.300629640    0.296712080   11.034414706
  309 TYR   OH      3086    6.177080691    0.352450646   11.045591792
  309 TYR   HH      3087    6.134428039    0.349980820   10.955186010
  309 TYR   C       3088    6.781878478    0.318582679   10.884076447
  309 TYR   O       3089    6.713798805    0.395657515   10.816586510
  310 SER   N       3090    6.875256043    0.356275676   10.970968787
  310 SER   H       3091    6.913898930    0.290394986   11.035517119
  310 SER   CA      3092    6.915127474    0.496842911   10.987131848
  310 SER   CB      3093    7.046924468    0.500574224   11.064756367
  310 SER   OG      3094    7.142501705    0.413510832   11.003649792
  310 SER   HG      3095    7.212818349    0.392702825   11.071643126
  310 SER   C       3096    6.944928608    0.567737014   10.854846459
  310 SER   O       3097    6.898917829    0.680850224   10.840057635
  311 GLY   N       3098    7.003849712    0.497402090   10.758563789
  311 GLY   H       3099    7.037120089    0.404504001   10.774807672
  311 GLY   CA      3100    7.037810332    0.547635271   10.624637707
  311 GLY   C       3101    6.919360856    0.560650744   10.528659106
  311 GLY   O       3102    6.888430109    0.672078405   10.486733431
  312 ILE   N       3103    6.848844972    0.448344387   10.518397594
  312 ILE   H       3104    6.882069243    0.367137751   10.566390239
  312 ILE   CA      3105    6.720813308    0.431488905   10.448145198
  312 ILE   CB      3106    6.674041637    0.285831620   10.450926098
  312 ILE   CG1     3107    6.766133141    0.196984555   10.367033153
  312 ILE   CG2     3108    6.530863092    0.270348229   10.399250475
  312 ILE   CD      3109    6.785825004    0.243797874   10.222703080
  312 ILE   C       3110    6.624152678    0.538449564   10.499426101
  312 ILE   O       3111    6.576215561    0.620940348   10.421786092
  313 VAL   N       3112    6.599497039    0.561787068   10.628026819
  313 VAL   H       3113    6.650972183    0.523251622   10.704612461
  313 VAL   CA      3114    6.502627640    0.663262968   10.671937138
  313 VAL   CB      3115    6.455132246    0.651347498   10.816900296
  313 VAL   CG1     3116    6.566067591    0.670877964   10.920461951
  313 VAL   CG2     3117    6.336473175    0.742827528   10.847933170
  313 VAL   C       3118    6.542072993    0.805874895   10.632996937
  313 VAL   O       3119    6.465378946    0.880826111   10.572749636
  314 ASP   N       3120    6.668132743    0.842570820   10.654257444
  314 ASP   H       3121    6.741939588    0.819555562   10.717673471
  314 ASP   CA      3122    6.722875775    0.973681073   10.616519101
  314 ASP   CB      3123    6.869823032    0.978401186   10.658889736
  314 ASP   CG      3124    6.920877800    1.111825755   10.713626074
  314 ASP   OD1     3125    7.014983934    1.111134308   10.795897572
  314 ASP   OD2     3126    6.890802345    1.215597494   10.650784675
  314 ASP   C       3127    6.724247475    1.006930056   10.467174276
  314 ASP   O       3128    6.668020275    1.114803261   10.448979465
  315 VAL   N       3129    6.748593114    0.903872634   10.386685984
  315 VAL   H       3130    6.800906175    0.819072660   10.395191080
  315 VAL   CA      3131    6.719772662    0.910766778   10.242693260
  315 VAL   CB      3132    6.793693079    0.792054914   10.180614722
  315 VAL   CG1     3133    6.772090446    0.792015940   10.029133023
  315 VAL   CG2     3134    6.943976172    0.787268384   10.208971755
  315 VAL   C       3135    6.571915956    0.932783134   10.210056992
  315 VAL   O       3136    6.532975990    1.023907075   10.137193064
  316 LEU   N       3137    6.491780825    0.835124669   10.251614187
  316 LEU   H       3138    6.530185309    0.744181865   10.267520504
  316 LEU   CA      3139    6.348014740    0.832487351   10.221095812
  316 LEU   CB      3140    6.283551036    0.698821486   10.258325823
  316 LEU   CG      3141    6.287923924    0.609091348   10.134480355
  316 LEU   CD1     3142    6.424906024    0.553270293   10.095405946
  316 LEU   CD2     3143    6.190869586    0.493349591   10.158754114
  316 LEU   C       3144    6.265330485    0.948475722   10.276944518
  316 LEU   O       3145    6.212586759    1.021184722   10.192931643
  317 ARG   N       3146    6.303940891    1.000096236   10.393279583
  317 ARG   H       3147    6.365144661    0.942112631   10.447054304
  317 ARG   CA      3148    6.246585564    1.126891542   10.440664522
  317 ARG   CB      3149    6.292875823    1.148003442   10.584963206
  317 ARG   CG      3150    6.207459224    1.259886300   10.644907678
  317 ARG   CD      3151    6.246161440    1.309444306   10.784389023
  317 ARG   NE      3152    6.241425639    1.198624075   10.880840022
  317 ARG   HE      3153    6.159107498    1.142557340   10.871880265
  317 ARG   CZ      3154    6.353977438    1.147917271   10.932934786
  317 ARG   NH1     3155    6.478189406    1.191699945   10.908246206
  317 ARG   HH11    3156    6.562790059    1.152545527   10.944417339
  317 ARG   HH12    3157    6.493328535    1.253468787   10.831081361
  317 ARG   NH2     3158    6.341928265    1.053304373   11.027058530
  317 ARG   HH21    3159    6.410304154    0.989370801   11.062220468
  317 ARG   HH22    3160    6.257653501    1.067829957   11.078874586
  317 ARG   C       3161    6.293407923    1.250080461   10.362915477
  317 ARG   O       3162    6.205583239    1.325652425   10.321610973
  318 GLU   N       3163    6.422158309    1.267789597   10.334652839
  318 GLU   H       3164    6.490228736    1.194568480   10.332187351
  318 GLU   CA      3165    6.463240127    1.390402650   10.264737278
  318 GLU   CB      3166    6.614042907    1.416126251   10.262309804
  318 GLU   CG      3167    6.672815015    1.441957845   10.401185637
  318 GLU   CD      3168    6.602569164    1.549718506   10.484030933
  318 GLU   OE1     3169    6.655382507    1.662512327   10.473384758
  318 GLU   OE2     3170    6.503495186    1.522763305   10.555345974
  318 GLU   C       3171    6.408050034    1.411379793   10.123591623
  318 GLU   O       3172    6.355757012    1.517663244   10.090421607
  319 ALA   N       3173    6.397892705    1.299146480   10.052946633
  319 ALA   H       3174    6.441686261    1.226090698   10.105348445
  319 ALA   CA      3175    6.329755282    1.275784575    9.924803836
  319 ALA   CB      3176    6.388232929    1.152280820    9.855969462
  319 ALA   C       3177    6.176909338    1.268962169    9.926946008
  319 ALA   O       3178    6.124940042    1.260709141    9.815762610
  320 SER   N       3179    6.118932190    1.283419640   10.045772419
  320 SER   H       3180    6.169275492    1.304308787   10.129622361
  320 SER   CA      3181    5.972765021    1.286116660   10.061165554
  320 SER   CB      3182    5.916764304    1.414864398   10.000341933
  320 SER   OG      3183    5.782286633    1.430073410   10.046564141
  320 SER   HG      3184    5.736580991    1.342897784   10.064211557
  320 SER   C       3185    5.897564840    1.157509044   10.026266455
  320 SER   O       3186    5.775054449    1.149573049   10.033912834
  321 ILE   N       3187    5.971471915    1.047066520   10.031776372
  321 ILE   H       3188    6.067350253    1.048563520   10.060181439
  321 ILE   CA      3189    5.906537383    0.917127632   10.009144363
  321 ILE   CB      3190    6.003780121    0.821782262    9.939404605
  321 ILE   CG1     3191    6.053942896    0.882566842    9.808249383
  321 ILE   CG2     3192    5.933156774    0.689697047    9.908128833
  321 ILE   CD      3193    6.181786474    0.814693933    9.758667557
  321 ILE   C       3194    5.872619730    0.867340167   10.149798228
  321 ILE   O       3195    5.955976710    0.884608310   10.238591312
  322 GLN   N       3196    5.753937917    0.811143975   10.170944153
  322 GLN   H       3197    5.687641296    0.827444839   10.097862391
  322 GLN   CA      3198    5.710435973    0.752640925   10.298597658
  322 GLN   CB      3199    5.565064252    0.704911244   10.296990768
  322 GLN   CG      3200    5.458598607    0.809268364   10.331396274
  322 GLN   CD      3201    5.443259267    0.836502511   10.481166019
  322 GLN   OE1     3202    5.392634577    0.753328431   10.556302814
  322 GLN   NE2     3203    5.484120530    0.953960034   10.528305111
  322 GLN   HE21    3204    5.482769719    0.968250592   10.627263846
  322 GLN   HE22    3205    5.507245411    1.024591249   10.461406015
  322 GLN   C       3206    5.806915866    0.644476567   10.347633529
  322 GLN   O       3207    5.845382362    0.560115494   10.266801773
  323 VAL   N       3208    5.842996169    0.625078692   10.474168025
  323 VAL   H       3209    5.811407770    0.689742793   10.543606224
  323 VAL   CA      3210    5.960529054    0.548183521   10.517598073
  323 VAL   CB      3211    6.045506915    0.625992249   10.618275221
  323 VAL   CG1     3212    6.099145199    0.754936792   10.555782843
  323 VAL   CG2     3213    5.970060688    0.664018066   10.745841653
  323 VAL   C       3214    5.929496739    0.407377260   10.568792235
  323 VAL   O       3215    5.835557503    0.384592525   10.644868680
  324 PRO   N       3216    6.022403240    0.313681609   10.552101795
  324 PRO   CA      3217    6.000109056    0.177959823   10.603942361
  324 PRO   CB      3218    6.129234686    0.099655076   10.579388429
  324 PRO   CG      3219    6.143105934    0.150518574   10.435759211
  324 PRO   CD      3220    6.113074180    0.300540975   10.437139120
  324 PRO   C       3221    5.979740855    0.177107536   10.755589216
  324 PRO   O       3222    6.021293733    0.262537315   10.833731284
  325 THR   N       3223    5.893700281    0.084374222   10.796686086
  325 THR   H       3224    5.832358030    0.036813827   10.733637193
  325 THR   CA      3225    5.860361048    0.046621043   10.934801289
  325 THR   CB      3226    5.731811047    8.489172176   10.950329510
  325 THR   OG1     3227    5.704743343    8.401975195   10.840270938
  325 THR   HG1     3228    5.787164687    8.357733382   10.804923691
  325 THR   CG2     3229    5.614975063    0.062031110   10.969421769
  325 THR   C       3230    5.966499980    8.492595352   11.012556833
  325 THR   O       3231    6.055532050    8.434941613   10.950269378
  326 ARG   N       3232    5.972370362    8.502144152   11.145083826
  326 ARG   H       3233    5.905673249    8.554528724   11.198077918
  326 ARG   CA      3234    6.048335962    8.409737913   11.230537732
  326 ARG   CB      3235    6.113300107    8.487043412   11.345487452
  326 ARG   CG      3236    6.227444294    8.573407476   11.291449445
  326 ARG   CD      3237    6.283059288    0.133790760    0.084477084
  326 ARG   NE      3238    6.180902672    0.234749438    0.115810850
  326 ARG   HE      3239    6.087050340    0.200362376    0.112778350
  326 ARG   CZ      3240    6.213611461    0.356163695    0.162122469
  326 ARG   NH1     3241    6.340403508    0.394661234    0.182034316
  326 ARG   HH11    3242    6.357707742    0.490777728    0.203541859
  326 ARG   HH12    3243    6.418210788    0.331875513    0.184035794
  326 ARG   NH2     3244    6.116533109    0.442666067    0.194539978
  326 ARG   HH21    3245    6.135046176    0.527908294    0.243438438
  326 ARG   HH22    3246    6.019726945    0.427732218    0.174447357
  326 ARG   C       3247    5.966273412    8.289765234   11.278326958
  326 ARG   O       3248    5.856297931    8.309471468   11.329767188
  327 PRO   N       3249    6.011058322    8.166152721   11.258216410
  327 PRO   CA      3250    5.945121138    8.037080559   11.282746597
  327 PRO   CB      3251    6.048982625    7.938072345   11.229668115
  327 PRO   CG      3252    6.104409201    8.018621989   11.111987567
  327 PRO   CD      3253    6.134481718    8.152561497   11.179540452
  327 PRO   C       3254    5.926766264    8.019262313    0.111827138
  327 PRO   O       3255    6.021499429    7.994307191    0.186221293
  328 ASP   N       3256    5.808951003    8.057113787    0.160557308
  328 ASP   H       3257    5.732396981    8.061156898    0.096339692
  328 ASP   CA      3258    5.775749359    8.026482186    0.300444441
  328 ASP   CB      3259    5.646774366    8.095542175    0.345172670
  328 ASP   CG      3260    5.635559866    8.150058783    0.487676439
  328 ASP   OD1     3261    5.689885745    8.258456597    0.518068349
  328 ASP   OD2     3262    5.563607717    8.087223592    0.568293532
  328 ASP   C       3263    5.757237618    7.879123895    0.337241192
  328 ASP   O       3264    5.672820526    7.806117742    0.285530388
  329 GLY   N       3265    5.861274582    7.829223814    0.403387602
  329 GLY   H       3266    5.876790155    7.922813916    0.435034665
  329 GLY   CA      3267    5.864611999    7.685551585    0.434350200
  329 GLY   C       3268    5.931242821    7.636505040    0.563061125
  329 GLY   O       3269    6.001491034    7.535534134    0.562418794
  330 TRP   N       3270    5.886298430    7.695953622    0.673224927
  330 TRP   H       3271    5.826627318    7.776092287    0.668924505
  330 TRP   CA      3272    5.951024641    7.693191422    0.805183668
  330 TRP   CB      3273    5.919995496    7.814023626    0.893777894
  330 TRP   CG      3274    5.920354576    7.946878170    0.817892382
  330 TRP   CD1     3275    5.819169782    8.003286341    0.752537680
  330 TRP   HD1     3276    5.715330158    7.970140268    0.753436531
  330 TRP   CD2     3277    6.027097146    8.035090102    0.805736055
  330 TRP   NE1     3278    5.854501794    8.120223217    0.699937110
  330 TRP   HE1     3279    5.794960157    8.182824899    0.649574780
  330 TRP   CE2     3280    5.979619347    8.146122463    0.736897621
  330 TRP   CE3     3281    6.160269231    8.031362037    0.845434103
  330 TRP   HE3     3282    6.192652604    7.948409724    0.908308337
  330 TRP   CZ2     3283    6.062951801    8.255652297    0.717379989
  330 TRP   HZ2     3284    6.012794895    8.347368056    0.686486880
  330 TRP   CZ3     3285    6.239247793    8.144528210    0.828737184
  330 TRP   HZ3     3286    6.343770600    8.142260251    0.859573412
  330 TRP   CH2     3287    6.194650518    8.257889950    0.761789611
  330 TRP   HH2     3288    6.258816972    8.345492514    0.752329554
  330 TRP   C       3289    5.960238138    7.557118722    0.874526326
  330 TRP   O       3290    6.065079197    7.507996686    0.916085686
  331 GLU   N       3291    5.842155301    7.496144353    0.879867245
  331 GLU   H       3292    5.760252959    7.548643048    0.856698528
  331 GLU   CA      3293    5.828239669    7.363325341    0.941333351
  331 GLU   CB      3294    5.684224249    7.315294252    0.922300613
  331 GLU   CG      3295    5.578040490    7.374086845    1.015451550
  331 GLU   CD      3296    5.435095917    7.333992658    0.978474785
  331 GLU   OE1     3297    5.369591040    7.409471819    0.903394415
  331 GLU   OE2     3298    5.389135111    7.229618162    1.029617804
  331 GLU   C       3299    5.912269041    7.251343087    0.879592205
  331 GLU   O       3300    5.968047620    7.162823127    0.944269979
  332 ALA   N       3301    5.918867259    7.248548652    0.746780314
  332 ALA   H       3302    5.855839546    7.298799457    0.687599286
  332 ALA   CA      3303    6.016942555    7.169623581    0.670859333
  332 ALA   CB      3304    5.990699501    7.192154318    0.521815586
  332 ALA   C       3305    6.164979456    7.192649754    0.701945241
  332 ALA   O       3306    6.228269702    7.093585975    0.738151374
  333 GLN   N       3307    6.208599658    7.316743626    0.721618740
  333 GLN   H       3308    6.171674028    7.390003486    0.664432905
  333 GLN   CA      3309    6.348729580    7.338848344    0.760156837
  333 GLN   CB      3310    6.390872225    7.485572348    0.749799087
  333 GLN   CG      3311    6.443543192    7.536259354    0.615395407
  333 GLN   CD      3312    6.483157709    7.684024480    0.613455729
  333 GLN   OE1     3313    6.525004278    7.751242406    0.707581492
  333 GLN   NE2     3314    6.437978377    7.747846001    0.505880296
  333 GLN   HE21    3315    6.453529781    7.845973175    0.494568923
  333 GLN   HE22    3316    6.382383877    7.694551183    0.442100239
  333 GLN   C       3317    6.387023647    7.283149398    0.897431616
  333 GLN   O       3318    6.485072182    7.208870472    0.897565774
  334 GLN   N       3319    6.295195287    7.292277318    0.993208877
  334 GLN   H       3320    6.216356404    7.352543743    0.980819260
  334 GLN   CA      3321    6.312644728    7.229376825    1.124931677
  334 GLN   CB      3322    6.184521265    7.256449853    1.204046131
  334 GLN   CG      3323    6.211879593    7.284441244    1.351947318
  334 GLN   CD      3324    6.092601435    7.280298683    1.447662345
  334 GLN   OE1     3325    6.015587753    7.374681742    1.430679912
  334 GLN   NE2     3326    6.074556393    7.188285784    1.541986048
  334 GLN   HE21    3327    5.985956501    7.197049088    1.587519456
  334 GLN   HE22    3328    6.151323029    7.135343646    1.578083659
  334 GLN   C       3329    6.337847910    7.078458901    1.125924136
  334 GLN   O       3330    6.396544705    7.015627360    1.213868716
  335 LYSH  N       3331    6.276385504    7.022087562    1.022320073
  335 LYSH  H       3332    6.214177072    7.069515517    0.960032418
  335 LYSH  CA      3333    6.282578270    6.876904015    1.000150848
  335 LYSH  CB      3334    6.169752904    6.836739983    0.904933424
  335 LYSH  CG      3335    6.156191451    6.686345173    0.880266793
  335 LYSH  CD      3336    6.020923550    6.665460808    0.811877947
  335 LYSH  CE      3337    6.017614916    6.720467670    0.669146131
  335 LYSH  NZ      3338    5.889563216    6.702510718    0.599204490
  335 LYSH  HZ1     3339    5.850903192    6.613173362    0.622107928
  335 LYSH  HZ2     3340    5.896493772    6.712704634    0.499966546
  335 LYSH  HZ3     3341    5.823087912    6.768867090    0.633524910
  335 LYSH  C       3342    6.420713404    6.830588705    0.953455611
  335 LYSH  O       3343    6.479801401    6.734048048    1.001572061
  336 TYR   N       3344    6.471372693    6.903550771    0.854452811
  336 TYR   H       3345    6.423789964    6.986027939    0.823880191
  336 TYR   CA      3346    6.599376055    6.873469741    0.788704987
  336 TYR   CB      3347    6.596821782    6.959603306    0.662265726
  336 TYR   CG      3348    6.488608794    6.940294764    0.555841097
  336 TYR   CD1     3349    6.446586032    6.813010371    0.519045156
  336 TYR   HD1     3350    6.504420779    6.729723750    0.559052240
  336 TYR   CD2     3351    6.429974731    7.051206652    0.495994693
  336 TYR   HD2     3352    6.457338524    7.152302099    0.526193503
  336 TYR   CE1     3353    6.355440917    6.794803133    0.415691481
  336 TYR   HE1     3354    6.342887292    6.695163774    0.373318861
  336 TYR   CE2     3355    6.332485843    7.036683641    0.397992148
  336 TYR   HE2     3356    6.265018560    7.118138144    0.371681636
  336 TYR   CZ      3357    6.297247877    6.907842114    0.359531740
  336 TYR   OH      3358    6.200233466    6.898377344    0.264709523
  336 TYR   HH      3359    6.185675443    6.800660725    0.249259851
  336 TYR   C       3360    6.725030057    6.901943384    0.871250266
  336 TYR   O       3361    6.828759899    6.859911536    0.820217710
  337 TRP   N       3362    6.727353006    6.952824664    0.994110960
  337 TRP   H       3363    6.649824645    6.980159753    1.051064949
  337 TRP   CA      3364    6.850944469    6.984174026    1.067279579
  337 TRP   CB      3365    6.819809943    7.065100338    1.193342887
  337 TRP   CG      3366    6.753986411    7.202446151    1.178817210
  337 TRP   CD1     3367    6.760430995    7.288411998    1.077553605
  337 TRP   HD1     3368    6.783388212    7.266242443    0.973334197
  337 TRP   CD2     3369    6.683994450    7.261122155    1.283588321
  337 TRP   NE1     3370    6.694432162    7.398416111    1.112657786
  337 TRP   HE1     3371    6.689721618    7.482467925    1.058691602
  337 TRP   CE2     3372    6.651945734    7.388564067    1.238296190
  337 TRP   CE3     3373    6.634506905    7.202885943    1.399694230
  337 TRP   HE3     3374    6.644108054    7.095186207    1.413437253
  337 TRP   CZ2     3375    6.564046860    7.460186647    1.318680045
  337 TRP   HZ2     3376    6.533822735    7.559142321    1.284382942
  337 TRP   CZ3     3377    6.555172348    7.280919023    1.482991870
  337 TRP   HZ3     3378    6.511506259    7.238945314    1.573607548
  337 TRP   CH2     3379    6.516991459    7.406809700    1.438085851
  337 TRP   HH2     3380    6.428951778    7.455912535    1.479555824
  337 TRP   C       3381    6.943674073    6.867973310    1.103404378
  337 TRP   O       3382    7.054393076    6.891260737    1.151654180
  338 SER   N       3383    6.873831843    6.754908615    1.108555365
  338 SER   H       3384    6.776018491    6.758520522    1.129002946
  338 SER   CA      3385    6.933083389    6.620420524    1.104657442
  338 SER   CB      3386    6.828951103    6.519603271    1.153677334
  338 SER   OG      3387    6.695178433    6.545609953    1.110303868
  338 SER   HG      3388    6.633180648    6.487942582    1.163509132
  338 SER   C       3389    7.008610656    6.579305246    0.978095679
  338 SER   O       3390    7.094020925    6.491495453    0.989298330
  339 ASP   N       3391    6.977790997    6.639949062    0.863800347
  339 ASP   H       3392    6.913060701    6.714629455    0.848540715
  339 ASP   CA      3393    7.037647704    6.598944381    0.735937507
  339 ASP   CB      3394    6.959961483    6.673751957    0.627398804
  339 ASP   CG      3395    6.983505353    6.653441833    0.477588058
  339 ASP   OD1     3396    6.901438863    6.591263484    0.406718121
  339 ASP   OD2     3397    7.099095656    6.681936020    0.439482736
  339 ASP   C       3398    7.186660157    6.631864368    0.724954312
  339 ASP   O       3399    7.221206019    6.749909783    0.722998084
  340 PRO   N       3400    7.276520157    6.538502058    0.694953404
  340 PRO   CA      3401    7.420155738    6.562655236    0.675044366
  340 PRO   CB      3402    7.477914206    6.423976739    0.646039184
  340 PRO   CG      3403    7.396007109    6.326998295    0.731456307
  340 PRO   CD      3404    7.259543740    6.396081927    0.727207829
  340 PRO   C       3405    7.470951790    6.661884510    0.570243605
  340 PRO   O       3406    7.590843130    6.689399261    0.570852420
  341 ARG   N       3407    7.382109825    6.703399816    0.480396926
  341 ARG   H       3408    7.288152078    6.669470945    0.475833259
  341 ARG   CA      3409    7.412652779    6.817790256    0.393284377
  341 ARG   CB      3410    7.393751905    6.784573063    0.245136538
  341 ARG   CG      3411    7.479867150    6.665682114    0.202060727
  341 ARG   CD      3412    7.435115215    6.609924112    0.066792933
  341 ARG   NE      3413    7.526892095    6.497876636    0.041686269
  341 ARG   HE      3414    7.619936422    6.510840153    0.075960623
  341 ARG   CZ      3415    7.501488562    6.403987524   -0.050472557
  341 ARG   NH1     3416    7.596221730    6.312339097   -0.074602452
  341 ARG   HH11    3417    7.585094894    6.247952061   -0.150298787
  341 ARG   HH12    3418    7.668923889    6.297684124   -0.007528034
  341 ARG   NH2     3419    7.376945091    6.381068977   -0.094275112
  341 ARG   HH21    3420    7.350369459    6.317651836   -0.166879528
  341 ARG   HH22    3421    7.303478570    6.432319961   -0.049829261
  341 ARG   C       3422    7.334351687    6.947600856    0.413953672
  341 ARG   O       3423    7.347379946    7.040787610    0.334750327
  342 PHE   N       3424    7.256891332    6.952166019    0.521967611
  342 PHE   H       3425    7.227937760    6.861173960    0.551659536
  342 PHE   CA      3426    7.189196003    7.076313476    0.562136573
  342 PHE   CB      3427    7.090623423    7.048759650    0.675851922
  342 PHE   CG      3428    6.996245275    7.167969568    0.693015033
  342 PHE   CD1     3429    6.877552960    7.172702660    0.620831971
  342 PHE   HD1     3430    6.863963944    7.102692506    0.538403876
  342 PHE   CD2     3431    7.015344792    7.270048417    0.785420822
  342 PHE   HD2     3432    7.099841751    7.267096845    0.854214628
  342 PHE   CE1     3433    6.781822981    7.272192413    0.636908265
  342 PHE   HE1     3434    6.678598380    7.253760351    0.607142835
  342 PHE   CE2     3435    6.925320197    7.375465296    0.795625113
  342 PHE   HE2     3436    6.947926891    7.458872746    0.862070544
  342 PHE   CZ      3437    6.808774781    7.380311551    0.720010119
  342 PHE   HZ      3438    6.732975128    7.456649941    0.737557223
  342 PHE   C       3439    7.290059476    7.175657097    0.620197037
  342 PHE   O       3440    7.355987478    7.142569973    0.718636631
  343 ALA   N       3441    7.290853445    7.296511420    0.564663361
  343 ALA   H       3442    7.236085770    7.287368979    0.481483681
  343 ALA   CA      3443    7.379451637    7.406581248    0.605221062
  343 ALA   CB      3444    7.370633944    7.465909609    0.745982228
  343 ALA   C       3445    7.526547110    7.381586316    0.571336026
  343 ALA   O       3446    7.613070304    7.464836584    0.544609901
  344 PHE   N       3447    7.562590506    7.253563233    0.571211890
  344 PHE   H       3448    7.503686659    7.194319964    0.626176842
  344 PHE   CA      3449    7.686894143    7.199478365    0.514335475
  344 PHE   CB      3450    7.714976746    7.054830865    0.555520273
  344 PHE   CG      3451    7.698982348    7.014934895    0.702362926
  344 PHE   CD1     3452    7.793709025    7.062993454    0.792005832
  344 PHE   HD1     3453    7.864512235    7.140143071    0.761762120
  344 PHE   CD2     3454    7.605944765    6.919777925    0.742490429
  344 PHE   HD2     3455    7.526295121    6.892315459    0.673320687
  344 PHE   CE1     3456    7.791292188    7.014409534    0.922216490
  344 PHE   HE1     3457    7.854353424    7.061961015    0.997330275
  344 PHE   CE2     3458    7.604231535    6.873317640    0.873489004
  344 PHE   HE2     3459    7.531262367    6.798101894    0.903490178
  344 PHE   CZ      3460    7.699231631    6.919041289    0.964080963
  344 PHE   HZ      3461    7.701608803    6.895015467    1.070378484
  344 PHE   C       3462    7.682489560    7.203396180    0.361450909
  344 PHE   O       3463    7.582611287    7.157748559    0.306027764
  345 GLY   N       3464    0.001418184    7.236522668    0.304184707
  345 GLY   H       3465    0.084376386    7.240391460    0.359899691
  345 GLY   CA      3466    0.013634684    7.237718842    0.157692287
  345 GLY   C       3467    0.016590677    7.100881159    0.089301587
  345 GLY   O       3468    0.113105128    7.071359007    0.019007504
  346 GLY   N       3469    7.702769081    7.029252174    0.109193780
  346 GLY   H       3470    7.621373271    7.079768857    0.137878640
  346 GLY   CA      3471    7.690647981    6.891759026    0.058646262
  346 GLY   C       3472    7.688489796    6.866246667   11.229594518
  346 GLY   O       3473    7.622878321    6.930124380   11.147479001
  347 GLU   N       3474    7.751814161    6.760704044   11.179197808
  347 GLU   H       3475    7.812924367    6.746776463   11.257113788
  347 GLU   CA      3476    7.757099739    6.744464657   11.033188739
  347 GLU   CB      3477    7.901172550    6.712085557   10.993155731
  347 GLU   CG      3478    0.118110734    6.708548720   10.840791004
  347 GLU   CD      3479    0.261594020    6.690136287   10.791002045
  347 GLU   OE1     3480    0.350332724    6.760885963   10.843382527
  347 GLU   OE2     3481    0.294556046    6.587456201   10.727793298
  347 GLU   C       3482    7.672125767    6.626658825   10.985123525
  347 GLU   O       3483    7.690415189    6.509400456   11.017404796
  348 VAL   N       3484    7.572002098    6.674977058   10.912119065
  348 VAL   H       3485    7.561045672    6.768169943   10.877564942
  348 VAL   CA      3486    7.461315619    6.589149375   10.867527435
  348 VAL   CB      3487    7.328634649    6.665005905   10.860306455
  348 VAL   CG1     3488    7.279066672    6.704426276   10.999590559
  348 VAL   CG2     3489    7.331637208    6.771882739   10.750879465
  348 VAL   C       3490    7.483780359    6.497518985   10.747065238
  348 VAL   O       3491    7.543217549    6.544580500   10.650207217
  349 LYSH  N       3492    7.419976821    6.381384168   10.758396420
  349 LYSH  H       3493    7.378086599    6.350971179   10.843955118
  349 LYSH  CA      3494    7.431008120    6.288375460   10.645108992
  349 LYSH  CB      3495    7.414913961    6.148060268   10.703938150
  349 LYSH  CG      3496    7.452569603    6.039490336   10.602922645
  349 LYSH  CD      3497    7.426680927    5.901382480   10.663461054
  349 LYSH  CE      3498    7.496734793    5.786156110   10.591180940
  349 LYSH  NZ      3499    7.514546565    5.662996836   10.669458053
  349 LYSH  HZ1     3500    7.425555838    5.621512295   10.688438099
  349 LYSH  HZ2     3501    7.568657669    5.674054771   10.752824058
  349 LYSH  HZ3     3502    7.560373407    5.598534859   10.608265044
  349 LYSH  C       3503    7.332725432    6.297456584   10.528190451
  349 LYSH  O       3504    7.212629855    6.274417215   10.541430052
  350 VAL   N       3505    7.398838934    6.361239443   10.432007303
  350 VAL   H       3506    7.469743391    6.383063384   10.499071095
  350 VAL   CA      3507    7.343715191    6.399715160   10.301269843
  350 VAL   CB      3508    7.362663234    6.548833471   10.272663719
  350 VAL   CG1     3509    7.304141360    6.601809925   10.141587061
  350 VAL   CG2     3510    7.329461461    6.644320471   10.387516520
  350 VAL   C       3511    7.379857185    6.309912963   10.182786125
  350 VAL   O       3512    7.493362678    6.262989479   10.175991108
  351 SER   N       3513    7.280700626    6.273844175   10.101810341
  351 SER   H       3514    7.185554318    6.303651297   10.109542772
  351 SER   CA      3515    7.314970804    6.219099072    9.969748637
  351 SER   CB      3516    7.212818856    6.109769878    9.937835483
  351 SER   OG      3517    7.250251388    6.021266116    9.831917699
  351 SER   HG      3518    7.232777256    6.061872548    9.742219343
  351 SER   C       3519    7.303024203    6.313779543    9.850148746
  351 SER   O       3520    7.199063027    6.372836230    9.821230554
  352 ALA   N       3521    7.418293332    6.356780097    9.799621137
  352 ALA   H       3522    7.500920490    6.326937763    9.847407844
  352 ALA   CA      3523    7.442322560    6.430929983    9.674977952
  352 ALA   CB      3524    7.396183934    6.343168086    9.558434522
  352 ALA   C       3525    7.388943904    6.574172782    9.668334720
  352 ALA   O       3526    7.461118733    6.661825082    9.621021455
  353 LEU   N       3527    7.256024626    6.576861297    9.664371666
  353 LEU   H       3528    7.191853027    6.501569750    9.679031349
  353 LEU   CA      3529    7.170942424    6.696691423    9.660914290
  353 LEU   CB      3530    7.112234672    6.693487508    9.519648185
  353 LEU   CG      3531    7.089466907    6.834142716    9.463908504
  353 LEU   CD1     3532    7.222519885    6.892680002    9.416165922
  353 LEU   CD2     3533    6.994580528    6.830672965    9.343938426
  353 LEU   C       3534    7.062188872    6.704346133    9.768271762
  353 LEU   O       3535    6.986106685    6.800299632    9.779868736
  354 GLY   N       3536    7.041090614    6.596574977    9.843300287
  354 GLY   H       3537    7.093493117    6.514498170    9.866069871
  354 GLY   CA      3538    6.938382397    6.578408353    9.946892705
  354 GLY   C       3539    6.938091533    6.449417089   10.029189510
  354 GLY   O       3540    7.043636385    6.399213720   10.067496542
  355 ASP   N       3541    6.815332119    6.431916234   10.077255427
  355 ASP   H       3542    6.735602230    6.488966251   10.096964891
  355 ASP   CA      3543    6.791441836    6.314061746   10.161804969
  355 ASP   CB      3544    6.783278946    6.177972825   10.092394615
  355 ASP   CG      3545    6.657967949    6.177989037   10.004625870
  355 ASP   OD1     3546    6.548273524    6.206387071   10.057396303
  355 ASP   OD2     3547    6.664176603    6.145905496    9.883972899
  355 ASP   C       3548    6.872929277    6.303668396   10.290870411
  355 ASP   O       3549    6.966504960    6.225885400   10.308827152
  356 VAL   N       3550    6.836337398    6.393094059   10.382269743
  356 VAL   H       3551    6.752773910    6.448005658   10.380629665
  356 VAL   CA      3552    6.919729585    6.426601191   10.498610061
  356 VAL   CB      3553    6.920545357    6.578716685   10.515093633
  356 VAL   CG1     3554    7.020240432    6.619190260   10.623867877
  356 VAL   CG2     3555    6.962889894    6.652564702   10.387948165
  356 VAL   C       3556    6.888750907    6.351060070   10.628016486
  356 VAL   O       3557    6.772281632    6.354530722   10.667425489
  357 ASP   N       3558    6.986388029    6.287080078   10.691763792
  357 ASP   H       3559    7.078527910    6.276626462   10.654311249
  357 ASP   CA      3560    6.953194983    6.225919093   10.821257884
  357 ASP   CB      3561    7.042195040    6.105134653   10.851244082
  357 ASP   CG      3562    7.016883939    6.035718184   10.985214452
  357 ASP   OD1     3563    6.905659995    6.057199357   11.038061745
  357 ASP   OD2     3564    7.113347852    5.978319157   11.040188990
  357 ASP   C       3565    6.965022052    6.328136963   10.934503769
  357 ASP   O       3566    7.071034368    6.375081509   10.975590400
  358 ASP   N       3567    6.846008103    6.380977385   10.961570750
  358 ASP   H       3568    6.772398985    6.348003617   10.902450439
  358 ASP   CA      3569    6.805443600    6.482340454   11.060018312
  358 ASP   CB      3570    6.892472053    6.606950701   11.042442721
  358 ASP   CG      3571    6.874797530    6.712810188   11.151486045
  358 ASP   OD1     3572    6.925739922    6.693002526   11.263890717
  358 ASP   OD2     3573    6.805831536    6.812104783   11.119731735
  358 ASP   C       3574    6.657384308    6.519212348   11.048654933
  358 ASP   O       3575    6.601533765    6.513152672   10.939233548
  359 TYR   N       3576    6.598017230    6.572050806   11.155308559
  359 TYR   H       3577    6.634198149    6.564670183   11.248241291
  359 TYR   CA      3578    6.460745213    6.623931352   11.146506209
  359 TYR   CB      3579    6.411249000    6.643735143   11.289918197
  359 TYR   CG      3580    6.502605154    6.738815750   11.367540902
  359 TYR   CD1     3581    6.473791392    6.874692191    0.050782986
  359 TYR   HD1     3582    6.399132818    6.917240427   -0.016275057
  359 TYR   CD2     3583    6.602375865    6.690019375    0.129323443
  359 TYR   HD2     3584    6.618234456    6.583336842    0.145083693
  359 TYR   CE1     3585    6.551637154    6.964340170    0.123051527
  359 TYR   HE1     3586    6.541309721    7.072474034    0.113986188
  359 TYR   CE2     3587    6.673575981    6.777998874    0.210014266
  359 TYR   HE2     3588    6.741524245    6.729718205    0.280244155
  359 TYR   CZ      3589    6.653797593    6.915441425    0.203631994
  359 TYR   OH      3590    6.737800492    6.998359221    0.271201602
  359 TYR   HH      3591    6.696227367    7.088993383    0.263641072
  359 TYR   C       3592    6.443643717    6.747378965   11.057726513
  359 TYR   O       3593    6.354694125    6.739364499   10.973144190
  360 GLU   N       3594    6.535258784    6.842987750   11.045231729
  360 GLU   H       3595    6.626911124    6.832423939   11.083833330
  360 GLU   CA      3596    6.524461212    6.957345716   10.953499925
  360 GLU   CB      3597    6.597154572    7.083493103   11.000548432
  360 GLU   CG      3598    6.558338449    7.135817047   11.138992433
  360 GLU   CD      3599    6.622076367    7.264802154   11.191000602
  360 GLU   OE1     3600    6.713674007    7.258085057   11.275785508
  360 GLU   OE2     3601    6.564675173    7.373954343   11.170605546
  360 GLU   C       3602    6.558927811    6.936084593   10.805943806
  360 GLU   O       3603    6.591629816    7.029460274   10.732857117
  361 ASN   N       3604    6.530547381    6.814553962   10.759952536
  361 ASN   H       3605    6.516538590    6.741490669   10.826786905
  361 ASN   CA      3606    6.545212240    6.766961466   10.621637199
  361 ASN   CB      3607    6.496650872    6.621874194   10.622373195
  361 ASN   CG      3608    6.477930428    6.561807150   10.482916609
  361 ASN   OD1     3609    6.572386325    6.512457010   10.421514021
  361 ASN   ND2     3610    6.355892234    6.548749306   10.431679682
  361 ASN   HD21    3611    6.349359584    6.508483496   10.340383735
  361 ASN   HD22    3612    6.272279075    6.579462875   10.477115102
  361 ASN   C       3613    6.487953292    6.855757050   10.510957558
  361 ASN   O       3614    6.561605697    6.892861124   10.419693767
  362 PRO   N       3615    6.366237592    6.906540541   10.528144049
  362 PRO   CA      3616    6.318447635    7.022389830   10.451286419
  362 PRO   CB      3617    6.179517995    7.055048352   10.506432070
  362 PRO   CG      3618    6.132992379    6.915605144   10.548838375
  362 PRO   CD      3619    6.258795618    6.864063691   10.619043774
  362 PRO   C       3620    6.409450535    7.144859196   10.439753781
  362 PRO   O       3621    6.453122366    7.174771319   10.328726416
  363 ALA   N       3622    6.441858310    7.217638842   10.546256877
  363 ALA   H       3623    6.395301502    7.208439744   10.634280029
  363 ALA   CA      3624    6.530909924    7.334359803   10.538666759
  363 ALA   CB      3625    6.543567052    7.385564047   10.682286122
  363 ALA   C       3626    6.666540261    7.300947910   10.476217083
  363 ALA   O       3627    6.711741591    7.389684166   10.404012904
  364 ALA   N       3628    6.724862772    7.187915921   10.515107527
  364 ALA   H       3629    6.688866782    7.145528328   10.598228706
  364 ALA   CA      3630    6.853632939    7.137113734   10.465617254
  364 ALA   CB      3631    6.883500323    7.008763227   10.543361580
  364 ALA   C       3632    6.847442381    7.118878145   10.313825149
  364 ALA   O       3633    6.934891644    7.161799923   10.238729297
  365 GLN   N       3634    6.744655976    7.049817095   10.265288820
  365 GLN   H       3635    6.680310173    6.995021632   10.318753520
  365 GLN   CA      3636    6.724821435    7.031222077   10.120820887
  365 GLN   CB      3637    6.621530469    6.926040449   10.079824304
  365 GLN   CG      3638    6.659931079    6.788212718   10.133985129
  365 GLN   CD      3639    6.574847309    6.672859307   10.080509016
  365 GLN   OE1     3640    6.463887834    6.641155112   10.123062802
  365 GLN   NE2     3641    6.606268883    6.630876670    9.958283011
  365 GLN   HE21    3642    6.560469063    6.550276861    9.920796806
  365 GLN   HE22    3643    6.639919959    6.694471025    9.888838390
  365 GLN   C       3644    6.689472028    7.160180676   10.046455863
  365 GLN   O       3645    6.735078264    7.187782125    9.935595169
  366 ARG   N       3646    6.604861447    7.245812528   10.103009870
  366 ARG   H       3647    6.545773204    7.215629519   10.177835209
  366 ARG   CA      3648    6.576776063    7.383181691   10.058825783
  366 ARG   CB      3649    6.492389094    7.464786369   10.156950183
  366 ARG   CG      3650    6.346657007    7.419870115   10.144435911
  366 ARG   CD      3651    6.279841950    7.494502609   10.028779289
  366 ARG   NE      3652    6.272409528    7.638693167   10.056400059
  366 ARG   HE      3653    6.348113504    7.695069279   10.023353926
  366 ARG   CZ      3654    6.170849182    7.703573010   10.114977618
  366 ARG   NH1     3655    6.053176250    7.648317398   10.147473039
  366 ARG   HH11    3656    5.982970680    7.701565958   10.194750870
  366 ARG   HH12    3657    6.020854861    7.557846973   10.119730016
  366 ARG   NH2     3658    6.185908427    7.834341654   10.140040029
  366 ARG   HH21    3659    6.107943553    7.887714481   10.172793236
  366 ARG   HH22    3660    6.269221965    7.884896239   10.117609725
  366 ARG   C       3661    6.708806596    7.458614200   10.041755966
  366 ARG   O       3662    6.734804011    7.531185001    9.945908915
  367 ALA   N       3663    6.788894334    7.457868547   10.147952641
  367 ALA   H       3664    6.752158153    7.421249879   10.233448571
  367 ALA   CA      3665    6.927728615    7.505317226   10.157137161
  367 ALA   CB      3666    6.991412715    7.473549371   10.292589289
  367 ALA   C       3667    7.008451043    7.447301201   10.040811569
  367 ALA   O       3668    7.055608156    7.524031821    9.957026378
  368 LEU   N       3669    7.021010775    7.315584532   10.027203472
  368 LEU   H       3670    6.993958779    7.248248923   10.096014819
  368 LEU   CA      3671    7.098915327    7.258446594    9.916397578
  368 LEU   CB      3672    7.119375188    7.108366772    9.938029283
  368 LEU   CG      3673    7.175685428    7.079275772   10.077278029
  368 LEU   CD1     3674    7.168417281    6.927800179   10.097537825
  368 LEU   CD2     3675    7.318993108    7.129773824   10.095220627
  368 LEU   C       3676    7.047641100    7.282144419    9.774193483
  368 LEU   O       3677    7.129334300    7.298834690    9.683759409
  369 ALA   N       3678    6.918880329    7.309597804    9.755278637
  369 ALA   H       3679    6.856854447    7.278959488    9.827499179
  369 ALA   CA      3680    6.845363901    7.364952518    9.640638438
  369 ALA   CB      3681    6.695448194    7.334986522    9.646670619
  369 ALA   C       3682    6.880420092    7.511006956    9.611473765
  369 ALA   O       3683    6.896045532    7.550472812    9.496029673
  370 ASP   N       3684    6.895661710    7.592191365    9.715724037
  370 ASP   H       3685    6.846645066    7.563965720    9.798196642
  370 ASP   CA      3686    6.941437772    7.731747405    9.709406109
  370 ASP   CB      3687    6.912612127    7.820492422    9.830671688
  370 ASP   CG      3688    6.763801841    7.852843922    9.845477432
  370 ASP   OD1     3689    6.702638182    7.876746523    9.739116201
  370 ASP   OD2     3690    6.716357605    7.854383488    9.961126212
  370 ASP   C       3691    7.092311430    7.736486047    9.684466351
  370 ASP   O       3692    7.138038257    7.813005022    9.599709663
  371 TYR   N       3693    7.170267658    7.639931330    9.732296355
  371 TYR   H       3694    7.134071663    7.562736954    9.784554428
  371 TYR   CA      3695    7.311210709    7.629246941    9.691936644
  371 TYR   CB      3696    7.386867764    7.541221707    9.791626392
  371 TYR   CG      3697    7.377727235    7.592318010    9.935539395
  371 TYR   CD1     3698    7.361377073    7.726874741    9.966272276
  371 TYR   HD1     3699    7.379169038    7.802273843    9.889594681
  371 TYR   CD2     3700    7.356817568    7.493443640   10.030973648
  371 TYR   HD2     3701    7.376596265    7.388560491   10.008864269
  371 TYR   CE1     3702    7.324934643    7.769818220   10.093349681
  371 TYR   HE1     3703    7.316950219    7.874929529   10.121049008
  371 TYR   CE2     3704    7.321840736    7.539465005   10.157389031
  371 TYR   HE2     3705    7.347066586    7.471349103   10.238660709
  371 TYR   CZ      3706    7.311197422    7.673503358   10.192623883
  371 TYR   OH      3707    7.285548310    7.719076933   10.318169432
  371 TYR   HH      3708    7.267545040    7.645946608   10.383955978
  371 TYR   C       3709    7.333124761    7.587449301    9.546396856
  371 TYR   O       3710    7.402345291    7.662807135    9.478133489
  372 ARG   N       3711    7.245757451    7.499600689    9.498003658
  372 ARG   H       3712    7.195093481    7.437769326    9.558095744
  372 ARG   CA      3713    7.243420180    7.473742914    9.353310705
  372 ARG   CB      3714    7.141858150    7.360317843    9.338045818
  372 ARG   CG      3715    7.147716479    7.295160697    9.199737947
  372 ARG   CD      3716    7.030652500    7.196847176    9.193651326
  372 ARG   NE      3717    7.018402644    7.157378255    9.052590578
  372 ARG   HE      3718    7.040723047    7.061003530    9.038004088
  372 ARG   CZ      3719    6.923895464    7.208688583    8.972649428
  372 ARG   NH1     3720    6.836019740    7.298463601    9.019279355
  372 ARG   HH11    3721    6.762208450    7.338182077    8.964749471
  372 ARG   HH12    3722    6.848412399    7.319260939    9.116301970
  372 ARG   NH2     3723    6.932816813    7.175854919    8.843050707
  372 ARG   HH21    3724    6.857679463    7.200243362    8.781747555
  372 ARG   HH22    3725    7.003214032    7.118735010    8.800858128
  372 ARG   C       3726    7.219054177    7.596116309    9.264766285
  372 ARG   O       3727    7.291369861    7.619021944    9.167928708
  373 LEU   N       3728    7.119927096    7.678927519    9.296488833
  373 LEU   H       3729    7.053394671    7.649542501    9.365125482
  373 LEU   CA      3730    7.070357805    7.786124437    9.208947150
  373 LEU   CB      3731    6.940514331    7.845416258    9.264060287
  373 LEU   CG      3732    6.815741943    7.790348577    9.194703348
  373 LEU   CD1     3733    6.691584190    7.845022526    9.265427743
  373 LEU   CD2     3734    6.819249490    7.838843208    9.049633411
  373 LEU   C       3735    7.177378989    7.893733466    9.189560827
  373 LEU   O       3736    7.226042395    7.916530397    9.078915341
  374 PHE   N       3737    7.238643813    7.924661645    9.303496178
  374 PHE   H       3738    7.210287129    7.876001757    9.386128759
  374 PHE   CA      3739    7.345351788    8.024270520    9.320890717
  374 PHE   CB      3740    7.373930769    8.045890657    9.469635059
  374 PHE   CG      3741    7.482968437    8.148901978    9.499830879
  374 PHE   CD1     3742    7.609779808    8.114278619    9.544999171
  374 PHE   HD1     3743    7.640292937    8.009942054    9.552939110
  374 PHE   CD2     3744    7.457502275    8.280957371    9.464727566
  374 PHE   HD2     3745    7.377949451    8.301656443    9.393145940
  374 PHE   CE1     3746    7.709670432    8.208751493    9.565405871
  374 PHE   HE1     3747    7.799672047    8.183427450    9.621436547
  374 PHE   CE2     3748    7.556412405    8.376252881    9.486092740
  374 PHE   HE2     3749    7.532497125    8.481425977    9.470391648
  374 PHE   CZ      3750    7.680176736    8.342052350    9.539293530
  374 PHE   HZ      3751    7.747414009    8.425661572    9.558492305
  374 PHE   C       3752    7.475288622    7.980585936    9.252932006
  374 PHE   O       3753    7.519162102    8.059771984    9.169670794
  375 LEU   N       3754    7.505220047    7.851134105    9.258880318
  375 LEU   H       3755    7.464942240    7.795230839    9.331349547
  375 LEU   CA      3756    7.614983472    7.790328011    9.182314824
  375 LEU   CB      3757    7.641742524    7.646021337    9.225521798
  375 LEU   CG      3758    7.708748964    7.645665538    9.363071752
  375 LEU   CD1     3759    7.706656978    7.500283993    9.410704688
  375 LEU   CD2     3760    7.843370837    7.718037524    9.355899200
  375 LEU   C       3761    7.592738180    7.799810674    9.031248329
  375 LEU   O       3762    7.680680598    7.862181023    8.972044317
  376 LEU   N       3763    7.472208896    7.760556265    8.990951066
  376 LEU   H       3764    7.405700922    7.711565039    9.047314783
  376 LEU   CA      3765    7.442564818    7.761706418    8.846960905
  376 LEU   CB      3766    7.309408775    7.688507422    8.829060040
  376 LEU   CG      3767    7.320683380    7.538811437    8.858554826
  376 LEU   CD1     3768    7.182061943    7.478066089    8.836121647
  376 LEU   CD2     3769    7.413035014    7.453483539    8.771373070
  376 LEU   C       3770    7.446831848    7.904766438    8.792845392
  376 LEU   O       3771    7.537669551    7.939133476    8.717363599
  377 GLU   N       3772    7.373016899    7.998353308    8.851864294
  377 GLU   H       3773    7.320052664    7.961617866    8.928328487
  377 GLU   CA      3774    7.360133457    8.138595582    8.809731413
  377 GLU   CB      3775    7.235679352    8.211404616    8.860934221
  377 GLU   CG      3776    7.108903286    8.132275351    8.828081704
  377 GLU   CD      3777    6.979086111    8.193206069    8.881410940
  377 GLU   OE1     3778    6.976501737    8.295116452    8.953739863
  377 GLU   OE2     3779    6.870691536    8.137778748    8.853119134
  377 GLU   C       3780    7.494524236    8.211740367    8.811238989
  377 GLU   O       3781    7.542765283    8.259753595    8.708778132
  378 LEU   N       3782    7.558713323    8.218420349    8.927545535
  378 LEU   H       3783    7.521165974    8.163301669    9.002063357
  378 LEU   CA      3784    7.675541372    8.305066562    8.948822313
  378 LEU   CB      3785    7.679646381    8.354349478    9.093622543
  378 LEU   CG      3786    7.601713548    8.484200756    9.115471154
  378 LEU   CD1     3787    7.452928012    8.464766341    9.145393418
  378 LEU   CD2     3788    7.667006475    8.569152864    9.224712630
  378 LEU   C       3789    0.012527952    8.240330764    8.911219268
  378 LEU   O       3790    0.100852653    8.307254922    8.857816320
  379 LEU   N       3791    0.035670302    8.110779762    8.930485534
  379 LEU   H       3792   -0.020055142    8.040298461    8.974404722
  379 LEU   CA      3793    0.164130452    8.044233809    8.904388989
  379 LEU   CB      3794    0.219825165    7.964655118    9.022621780
  379 LEU   CG      3795    0.276624361    8.053885591    9.133176116
  379 LEU   CD1     3796    0.182733731    8.116352571    9.236575792
  379 LEU   CD2     3797    0.377223726    7.976862858    9.218940012
  379 LEU   C       3798    0.185886609    7.965605937    8.774937081
  379 LEU   O       3799    0.241598944    8.005903214    8.672950258
  380 GLY   N       3800    0.098828347    7.865146474    8.770551550
  380 GLY   H       3801    0.018240335    7.846513800    8.826756274
  380 GLY   CA      3802    0.107833838    7.749162745    8.680665860
  380 GLY   C       3803    0.019805288    7.752198386    8.555549919
  380 GLY   O       3804   -0.005120694    7.860363058    8.502540407
  381 PRO   N       3805    7.757476007    7.636009855    8.528420848
  381 PRO   CA      3806    7.677612394    7.602343844    8.409677261
  381 PRO   CB      3807    7.678598577    7.450300115    8.392559890
  381 PRO   CG      3808    7.693857892    7.401854042    8.536897847
  381 PRO   CD      3809    7.782046291    7.509882437    8.599840220
  381 PRO   C       3810    7.541558271    7.672347164    8.408471292
  381 PRO   O       3811    7.486513255    7.689806478    8.517079942
  382 THR   N       3812    7.473936376    7.680565683    8.294239990
  382 THR   H       3813    7.518134524    7.646253006    8.211353498
  382 THR   CA      3814    7.344504893    7.741385888    8.260171019
  382 THR   CB      3815    7.226172803    7.655380314    8.305050861
  382 THR   OG1     3816    7.224927363    7.618925423    8.443320701
  382 THR   HG1     3817    7.313802770    7.638514769    8.484769030
  382 THR   CG2     3818    7.218919152    7.523428832    8.227931565
  382 THR   C       3819    7.325407067    7.883588450    8.313312255
  382 THR   O       3820    7.214638433    7.935165155    8.327426235
  383 GLY   N       3821    7.440459755    7.949683762    8.322552933
  383 GLY   H       3822    7.522158541    7.902912490    8.288805604
  383 GLY   CA      3823    7.463407285    8.072081246    8.400678419
  383 GLY   C       3824    7.377468229    8.196000453    8.374776449
  383 GLY   O       3825    7.295601216    8.232214680    8.459137726
  384 LEU   N       3826    7.389316470    8.250078866    8.253845930
  384 LEU   H       3827    7.461606418    8.211472468    8.196535278
  384 LEU   CA      3828    7.305811851    8.361043864    8.205618192
  384 LEU   CB      3829    7.370481101    8.437799031    8.090137775
  384 LEU   CG      3830    7.466852983    0.024249383    8.133802689
  384 LEU   CD1     3831    7.564649182    0.062080869    8.022391981
  384 LEU   CD2     3832    7.387571819    0.149175687    8.172751043
  384 LEU   C       3833    7.163825670    8.319581241    8.166534061
  384 LEU   O       3834    7.071476375    8.396021786    8.194056525
  385 GLN   N       3835    7.150063894    8.193300367    8.127106041
  385 GLN   H       3836    7.223765922    8.131057286    8.100740893
  385 GLN   CA      3837    7.017329585    8.153247110    8.078225928
  385 GLN   CB      3838    7.033484976    8.021818571    8.001576594
  385 GLN   CG      3839    7.131523400    8.023519403    7.884131084
  385 GLN   CD      3840    7.270801510    7.985998881    7.935134459
  385 GLN   OE1     3841    7.344122760    8.056606754    8.004182007
  385 GLN   NE2     3842    7.322263241    7.870215881    7.894732776
  385 GLN   HE21    3843    7.412901338    7.851372897    7.932526116
  385 GLN   HE22    3844    7.279603372    7.799082281    7.838890629
  385 GLN   C       3845    6.916609992    8.130427558    8.191133201
  385 GLN   O       3846    6.799592432    8.166929405    8.180861722
  386 GLY   N       3847    6.968548666    8.064856194    8.294534524
  386 GLY   H       3848    7.062688613    8.032675129    8.284379228
  386 GLY   CA      3849    6.891262160    8.015220930    8.409313303
  386 GLY   C       3850    6.839534708    7.871837376    8.396176360
  386 GLY   O       3851    6.904994031    7.769298147    8.414345487
  387 VAL   N       3852    6.707823070    7.865728606    8.378747408
  387 VAL   H       3853    6.645354590    7.943677079    8.383547474
  387 VAL   CA      3854    6.636413416    7.738251127    8.362615441
  387 VAL   CB      3855    6.487973053    7.754208112    8.396128019
  387 VAL   CG1     3856    6.481122351    7.766180631    8.548514926
  387 VAL   CG2     3857    6.407635672    7.852608276    8.310836457
  387 VAL   C       3858    6.670861919    7.644896175    8.246383658
  387 VAL   O       3859    6.629088021    7.529207115    8.246536217
  388 ASP   N       3860    6.706918670    7.702226981    8.131904138
  388 ASP   H       3861    6.687679262    7.796667577    8.105217660
  388 ASP   CA      3862    6.746716799    7.611298119    8.023485511
  388 ASP   CB      3863    6.756196951    7.684142815    7.889265529
  388 ASP   CG      3864    6.754210037    7.591456062    7.767532881
  388 ASP   OD1     3865    6.744717980    7.468271576    7.786571347
  388 ASP   OD2     3866    6.775188584    7.645532491    7.656804909
  388 ASP   C       3867    6.874530980    7.527611332    8.031798429
  388 ASP   O       3868    6.988376784    7.570417238    8.013445958
  389 THR   N       3869    6.846646360    7.408169385    8.083262421
  389 THR   H       3870    6.751002555    7.387955508    8.104348644
  389 THR   CA      3871    6.939378766    7.295410976    8.100539112
  389 THR   CB      3872    6.885330815    7.182365585    8.188347249
  389 THR   OG1     3873    6.746942887    7.156676311    8.163124788
  389 THR   HG1     3874    6.721580813    7.074027542    8.213383962
  389 THR   CG2     3875    6.899501317    7.228109753    8.333665345
  389 THR   C       3876    7.002116299    7.238263481    7.973231482
  389 THR   O       3877    7.120069238    7.203875160    7.967350555
  390 LEU   N       3878    6.914326258    7.226888299    7.873953664
  390 LEU   H       3879    6.823715171    7.268964750    7.869583439
  390 LEU   CA      3880    6.936283494    7.153624346    7.748401872
  390 LEU   CB      3881    6.805512561    7.083228723    7.711625530
  390 LEU   CG      3882    6.793364311    6.940368884    7.765062426
  390 LEU   CD1     3883    6.649492630    6.889481514    7.754086830
  390 LEU   CD2     3884    6.890698821    6.848926273    7.690386980
  390 LEU   C       3885    7.004086143    7.231217503    7.635295754
  390 LEU   O       3886    7.096216026    7.178153952    7.573454611
  391 GLY   N       3887    6.963379436    7.357644370    7.628171037
  391 GLY   H       3888    6.875525069    7.390830886    7.662526352
  391 GLY   CA      3889    7.013054997    7.446745163    7.522322971
  391 GLY   C       3890    7.159195236    7.487154318    7.542797334
  391 GLY   O       3891    7.225968292    7.466724315    7.644040176
  392 LEU   N       3892    7.209869211    7.558333262    7.442510009
  392 LEU   H       3893    7.172333749    7.605596322    7.362775304
  392 LEU   CA      3894    7.354501138    7.584594759    7.440912033
  392 LEU   CB      3895    7.377132328    7.653796606    7.306346093
  392 LEU   CG      3896    7.335695123    7.564693033    7.189078233
  392 LEU   CD1     3897    7.289727716    7.644496114    7.066899914
  392 LEU   CD2     3898    7.457523530    7.480497773    7.150673137
  392 LEU   C       3899    7.405767717    7.675702596    7.552630539
  392 LEU   O       3900    7.334234177    7.759274581    7.607682505
  393 ASP   N       3901    7.526937417    7.646295356    7.598945121
  393 ASP   H       3902    7.586880627    7.573288155    7.566130719
  393 ASP   CA      3903    7.597859296    7.707661698    7.712152578
  393 ASP   CB      3904    7.588880010    7.609859920    7.829477962
  393 ASP   CG      3905    7.592498779    7.671538994    7.969461676
  393 ASP   OD1     3906    7.588448084    7.795884068    7.981631696
  393 ASP   OD2     3907    7.604820348    7.585583036    8.059377164
  393 ASP   C       3908    7.737743363    7.758948370    7.677294481
  393 ASP   O       3909    7.804920012    7.723345560    7.580597087
  394 GLN   N       3910    7.783600181    7.844078794    7.768612702
  394 GLN   H       3911    7.743540207    7.845546806    7.860232083
  394 GLN   CA      3912    0.109920709    7.924175614    7.757588085
  394 GLN   CB      3913    0.088993037    8.052173958    7.676440628
  394 GLN   CG      3914    0.221548402    8.110684810    7.627281632
  394 GLN   CD      3915    0.201422751    8.242287082    7.551884423
  394 GLN   OE1     3916    0.123603274    8.245424388    7.456675415
  394 GLN   NE2     3917    0.284974462    8.341646561    7.580811832
  394 GLN   HE21    3918    0.275529270    8.428475423    7.532111123
  394 GLN   HE22    3919    0.370547963    8.326263236    7.630213815
  394 GLN   C       3920    0.165477310    7.957913763    7.896099049
  394 GLN   O       3921    0.114532936    8.039827528    7.972432360
  395 SER   N       3922    0.235741807    7.858084764    7.948916194
  395 SER   H       3923    0.231895066    7.774272068    7.894496654
  395 SER   CA      3924    0.307978123    7.864234869    8.076803258
  395 SER   CB      3925    0.204664763    7.815341491    8.178519183
  395 SER   OG      3926    0.246619543    7.832285482    8.314175657
  395 SER   HG      3927    0.275708922    7.744805673    8.352927042
  395 SER   C       3928    0.448177200    7.803822133    8.087095241
  395 SER   O       3929    0.479144051    7.699657320    8.029465812
  396 ASP   N       3930    0.519994869    7.871798353    8.176036264
  396 ASP   H       3931    0.481128227    7.960774823    8.199978550
  396 ASP   CA      3932    0.657122038    7.838250855    8.217069490
  396 ASP   CB      3933    0.717013176    7.946486274    8.307109545
  396 ASP   CG      3934    0.831955955    7.902008968    8.397756967
  396 ASP   OD1     3935    0.816230411    7.891241901    8.521291418
  396 ASP   OD2     3936    0.944090516    7.879851298    8.347161189
  396 ASP   C       3937    0.663741122    7.702143178    8.286671191
  396 ASP   O       3938    0.600688565    7.687955205    8.391331221
  397 ASN   N       3939    0.771564156    7.631960442    8.252942423
  397 ASN   H       3940    0.826009462    7.647992094    8.170602691
  397 ASN   CA      3941    0.805771737    7.497138807    8.300510298
  397 ASN   CB      3942    0.918893821    7.428793649    8.223429812
  397 ASN   CG      3943    0.886218618    7.388921570    8.079389336
  397 ASN   OD1     3944    0.829261416    7.467742755    8.004082173
  397 ASN   ND2     3945    0.923537798    7.268057655    8.038303660
  397 ASN   HD21    3946    0.919068775    7.249202594    7.940199353
  397 ASN   HD22    3947    0.936169195    7.196107056    8.106594157
  397 ASN   C       3948    0.829469894    7.494780487    8.451656922
  397 ASN   O       3949    0.789905825    7.396897170    8.514775742
  398 LEU   N       3950    0.897650648    7.597073244    8.502428776
  398 LEU   H       3951    0.879634018    7.688002055    8.464893551
  398 LEU   CA      3952    0.932875613    7.595759808    8.645154493
  398 LEU   CB      3953    1.033874022    7.706600931    8.675544359
  398 LEU   CG      3954    1.081597892    7.701296104    8.820817416
  398 LEU   CD1     3955    1.175240154    7.585742046    8.856698363
  398 LEU   CD2     3956    1.138075962    7.835869544    8.866721866
  398 LEU   C       3957    0.813551281    7.609115605    8.739996535
  398 LEU   O       3958    0.787129697    7.526617648    8.827324510
  399 LEU   N       3959    0.728039965    7.707915007    8.715159033
  399 LEU   H       3960    0.756465438    7.764630766    8.637849390
  399 LEU   CA      3961    0.599398348    7.734585047    8.781114752
  399 LEU   CB      3962    0.543512375    7.874190732    8.752828768
  399 LEU   CG      3963    0.631053689    7.989850921    8.801535176
  399 LEU   CD1     3964    0.560846683    8.121250540    8.766689766
  399 LEU   CD2     3965    0.667184260    7.992897343    8.950187826
  399 LEU   C       3966    0.489543575    7.629151858    8.766120096
  399 LEU   O       3967    0.429747264    7.593623688    8.867578747
  400 ASN   N       3968    0.483930059    7.566769997    8.648786939
  400 ASN   H       3969    0.501880841    7.616552717    8.563930994
  400 ASN   CA      3970    0.404730673    7.444118536    8.631638143
  400 ASN   CB      3971    0.387664070    7.394129487    8.488059610
  400 ASN   CG      3972    0.308920639    7.483267851    8.391821090
  400 ASN   OD1     3973    0.302735796    7.603607659    8.416501422
  400 ASN   ND2     3974    0.262032347    7.424992899    8.281855690
  400 ASN   HD21    3975    0.204986770    7.478036341    8.219159061
  400 ASN   HD22    3976    0.291883604    7.331505431    8.262676573
  400 ASN   C       3977    0.455602182    7.322370590    8.709106683
  400 ASN   O       3978    0.384113584    7.272043332    8.795633929
  401 ASN   N       3979    0.586230049    7.297314954    8.708809692
  401 ASN   H       3980    0.644584174    7.349027192    8.646194427
  401 ASN   CA      3981    0.648842399    7.186541993    8.782423652
  401 ASN   CB      3982    0.794798616    7.178346668    8.737241856
  401 ASN   CG      3983    0.875766829    7.055403844    8.778919043
  401 ASN   OD1     3984    0.871944511    7.001809644    8.889563073
  401 ASN   ND2     3985    0.970750074    7.015300940    8.694913897
  401 ASN   HD21    3986    1.014565042    6.928158994    8.716943644
  401 ASN   HD22    3987    0.986379676    7.057990841    8.605852464
  401 ASN   C       3988    0.631089549    7.204939926    8.933272655
  401 ASN   O       3989    0.626145753    7.103198913    9.002237880
  402 ILE   N       3990    0.622766850    7.327471912    8.984343030
  402 ILE   H       3991    0.672295458    7.398461208    8.934251122
  402 ILE   CA      3992    0.576874225    7.368445774    9.117849855
  402 ILE   CB      3993    0.617935958    7.511225260    9.154452228
  402 ILE   CG1     3994    0.770608038    7.518500273    9.161483356
  402 ILE   CG2     3995    0.547724728    7.565186788    9.279227168
  402 ILE   CD      3996    0.815552031    7.664615625    9.167878259
  402 ILE   C       3997    0.426557753    7.346530863    9.136245444
  402 ILE   O       3998    0.381206631    7.256897448    9.207234102
  403 ALA   N       3999    0.342550093    7.407932894    9.053402971
  403 ALA   H       4000    0.379492622    7.487016859    9.004592679
  403 ALA   CA      4001    0.195714404    7.407268690    9.060323946
  403 ALA   CB      4002    0.148331325    7.526872727    8.977497595
  403 ALA   C       4003    0.124676768    7.275569175    9.028359483
  403 ALA   O       4004    0.029767266    7.245341498    9.100531525
  404 ASN   N       4005    0.189393503    7.187309651    8.952787994
  404 ASN   H       4006    0.271572810    7.226224862    8.911160852
  404 ASN   CA      4007    0.144370225    7.051918883    8.917376398
  404 ASN   CB      4008    0.203823717    7.002775807    8.785227907
  404 ASN   CG      4009    0.128848682    7.050065537    8.660527974
  404 ASN   OD1     4010    0.173449160    7.114406443    8.565659247
  404 ASN   ND2     4011    0.013950848    6.986482263    8.639497088
  404 ASN   HD21    4012   -0.045609846    7.008118874    8.562146627
  404 ASN   HD22    4013   -0.032147482    6.945970534    8.718445664
  404 ASN   C       4014    0.156912434    6.948497481    9.029442792
  404 ASN   O       4015    0.120040375    6.832227912    9.013546725
  405 ARG   N       4016    0.216992686    6.992069760    9.139824906
  405 ARG   H       4017    0.248340950    7.087031531    9.139225475
  405 ARG   CA      4018    0.233654835    6.904322175    9.256596047
  405 ARG   CB      4019    0.354865761    6.956337238    9.334136352
  405 ARG   CG      4020    0.489612446    6.941616157    9.263143678
  405 ARG   CD      4021    0.607260541    7.012298308    9.330773388
  405 ARG   NE      4022    0.718494976    7.008068756    9.234762558
  405 ARG   HE      4023    0.671823257    6.997698256    9.146939416
  405 ARG   CZ      4024    0.842190040    7.052306099    9.261169030
  405 ARG   NH1     4025    0.887308325    7.085026270    9.383018253
  405 ARG   HH11    4026    0.977029218    7.129067013    9.386065696
  405 ARG   HH12    4027    0.825449212    7.080221412    9.461434390
  405 ARG   NH2     4028    0.928739741    7.079950153    9.162681226
  405 ARG   HH21    4029    1.016102909    7.120328495    9.189816239
  405 ARG   HH22    4030    0.908961511    7.069593008    9.065211028
  405 ARG   C       4031    0.108650324    6.891784933    9.343935141
  405 ARG   O       4032    0.037805758    6.986915973    9.376511596
  406 PRO   N       4033    0.082003364    6.766952728    9.381314308
  406 PRO   CA      4034    7.775211941    6.729081587    9.478881345
  406 PRO   CB      4035    7.742864769    6.581518753    9.454538244
  406 PRO   CG      4036    0.081239232    6.526746304    9.407286299
  406 PRO   CD      4037    0.136951552    6.642902282    9.324734773
  406 PRO   C       4038    7.794886928    6.762986100    9.626782905
  406 PRO   O       4039    7.906581656    6.763427066    9.678301155
  407 PHE   N       4040    7.688621645    6.761598954    9.706759452
  407 PHE   H       4041    7.600506965    6.725276587    9.676459113
  407 PHE   CA      4042    7.694420031    6.797185101    9.849280385
  407 PHE   CB      4043    7.584736351    6.894534457    9.892909905
  407 PHE   CG      4044    7.566230221    7.016268350    9.802088431
  407 PHE   CD1     4045    7.479087567    7.005113104    9.694359127
  407 PHE   HD1     4046    7.437619653    6.908658268    9.665048668
  407 PHE   CD2     4047    7.626339885    7.138335824    9.830525825
  407 PHE   HD2     4048    7.715720670    7.142549530    9.892781065
  407 PHE   CE1     4049    7.448096089    7.117474937    9.618624923
  407 PHE   HE1     4050    7.375957866    7.109945492    9.537252277
  407 PHE   CE2     4051    7.591578611    7.253690553    9.761178731
  407 PHE   HE2     4052    7.622560733    7.352661709    9.794732443
  407 PHE   CZ      4053    7.502973251    7.239907840    9.654969245
  407 PHE   HZ      4054    7.495427335    7.318541241    9.579863455
  407 PHE   C       4055    7.697504097    6.674803678    9.941078998
  407 PHE   O       4056    7.614815443    6.587621283    9.914746593
  408 THR   N       4057    0.009805752    6.657275934   10.015621726
  408 THR   H       4058    0.093784384    6.690906318    9.972999983
  408 THR   CA      4059    0.034589159    6.563177818   10.125805561
  408 THR   CB      4060    0.126393914    6.445995966   10.090425160
  408 THR   OG1     4061    0.254076299    6.488713108   10.042217248
  408 THR   HG1     4062    0.246140719    6.497504150    9.942920853
  408 THR   CG2     4063    0.070627388    6.341733291    9.993315096
  408 THR   C       4064    0.079954654    6.625096435   10.258167441
  408 THR   O       4065    0.044283299    6.582387194   10.367870988
  409 ARG   N       4066    0.150535892    6.737810885   10.256496937
  409 ARG   H       4067    0.180686482    6.777972790   10.170013059
  409 ARG   CA      4068    0.200147344    6.799485954   10.380367392
  409 ARG   CB      4069    0.344668951    6.838163707   10.348282074
  409 ARG   CG      4070    0.420999839    6.880606353   10.473918874
  409 ARG   CD      4071    0.571515222    6.897707987   10.452431278
  409 ARG   NE      4072    0.632409827    6.944773133   10.577673046
  409 ARG   HE      4073    0.626536272    6.878124703   10.651988632
  409 ARG   CZ      4074    0.699752791    7.058366364   10.600423001
  409 ARG   NH1     4075    0.741402854    7.088468648   10.724172736
  409 ARG   HH11    4076    0.784861125    7.176854370   10.741438552
  409 ARG   HH12    4077    0.745474707    7.021543567   10.798353378
  409 ARG   NH2     4078    0.760799951    7.130633397   10.505535361
  409 ARG   HH21    4079    0.802764942    7.215586965   10.537499143
  409 ARG   HH22    4080    0.773530446    7.100397375   10.411069786
  409 ARG   C       4081    0.108788014    6.919847854   10.404358036
  409 ARG   O       4082    0.108991244    7.013512217   10.324622050
  410 VAL   N       4083    0.005779360    6.884032124   10.480498093
  410 VAL   H       4084   -0.021684547    6.789121161   10.495937236
  410 VAL   CA      4085    7.708267545    6.988764745   10.523078294
  410 VAL   CB      4086    7.573588419    6.954566041   10.459032217
  410 VAL   CG1     4087    7.472305237    7.067563383   10.478673157
  410 VAL   CG2     4088    7.584639189    6.910027755   10.313071272
  410 VAL   C       4089    7.693578848    6.999306501   10.675006496
  410 VAL   O       4090    7.647307712    6.904588852   10.738398917
  411 ARG   N       4091    7.689301937    7.122570614   10.724799144
  411 ARG   H       4092    7.694697564    7.201212450   10.663265619
  411 ARG   CA      4093    7.708986937    7.149360654   10.867999009
  411 ARG   CB      4094    7.841644486    7.223188386   10.887019270
  411 ARG   CG      4095    7.883206391    7.239642663   11.033353161
  411 ARG   CD      4096    0.219425002    7.312336684   11.056218595
  411 ARG   NE      4097    0.326916087    7.223395276   11.009913514
  411 ARG   HE      4098    0.307353379    7.159608623   10.935436406
  411 ARG   CZ      4099    0.454751566    7.225229603   11.050015787
  411 ARG   NH1     4100    0.497682708    7.322010859   11.132152003
  411 ARG   HH11    4101    0.592564711    7.327713541   11.163200792
  411 ARG   HH12    4102    0.438770772    7.395022183   11.166763117
  411 ARG   NH2     4103    0.535462542    7.120790514   11.026964535
  411 ARG   HH21    4104    0.631621360    7.131178224   11.052341568
  411 ARG   HH22    4105    0.499199847    7.034174948   10.992597282
  411 ARG   C       4106    7.594731656    7.225318767   10.935735495
  411 ARG   O       4107    7.572326490    7.339517073   10.895893664
  412 LYSH  N       4108    7.530249975    7.158160683   11.030714195
  412 LYSH  H       4109    7.541667271    7.066183568   11.068278791
  412 LYSH  CA      4110    7.423120764    7.214377294   11.114222571
  412 LYSH  CB      4111    7.350070180    7.096752770   11.179333945
  412 LYSH  CG      4112    7.201586616    7.118541715   11.209067294
  412 LYSH  CD      4113    7.131717857    7.011667034   11.293359827
  412 LYSH  CE      4114    6.990763454    7.066707842   11.315960572
  412 LYSH  NZ      4115    6.911959245    6.954194894   11.368263540
  412 LYSH  HZ1     4116    6.960979694    6.914623460   11.445919120
  412 LYSH  HZ2     4117    6.899033626    6.886002262   11.296275927
  412 LYSH  HZ3     4118    6.827439521    6.990362610   11.407612650
  412 LYSH  C       4119    7.493511752    7.306380839   11.214187230
  412 LYSH  O       4120    7.538028657    7.263658273   11.320605378
  413 CYSH  N       4121    7.512006121    7.429204362   11.166612753
  413 CYSH  H       4122    7.485974299    7.448443568   11.072000318
  413 CYSH  CA      4123    7.572706780    7.543584227   11.236167015
  413 CYSH  CB      4124    7.642716222    7.630219820   11.131291331
  413 CYSH  SG      4125    7.721516721    7.775873926   11.209165182
  413 CYSH  C       4126    7.454649324    7.623590263   11.291579460
  413 CYSH  O       4127    7.348471660    7.628926353   11.229735189
  414 TRP   N       4128    7.468058023    7.684928580    0.087040874
  414 TRP   H       4129    7.562246699    7.709210326    0.110255542
  414 TRP   CA      4130    7.355274681    7.741070142    0.162792880
  414 TRP   CB      4131    7.335932508    7.655738977    0.288301633
  414 TRP   CG      4132    7.308311078    7.508206266    0.258698017
  414 TRP   CD1     4133    7.397786428    7.415464822    0.225800626
  414 TRP   HD1     4134    7.497765201    7.439939164    0.189965635
  414 TRP   CD2     4135    7.184582426    7.446498442    0.272873310
  414 TRP   NE1     4136    7.333056018    7.299546309    0.218024461
  414 TRP   HE1     4137    7.379715731    7.211300522    0.212116714
  414 TRP   CE2     4138    7.203252493    7.311759089    0.244310252
  414 TRP   CE3     4139    7.062625861    7.494451505    0.319221505
  414 TRP   HE3     4140    7.050439258    7.598242924    0.350185063
  414 TRP   CZ2     4141    7.106274392    7.217636664    0.276767267
  414 TRP   HZ2     4142    7.119142039    7.110139291    0.264215143
  414 TRP   CZ3     4143    6.957580410    7.405726167    0.339539610
  414 TRP   HZ3     4144    6.856014033    7.444621360    0.346710649
  414 TRP   CH2     4145    6.986426805    7.270777294    0.322959087
  414 TRP   HH2     4146    6.906877212    7.200944140    0.348949077
  414 TRP   C       4147    7.373458571    7.887445215    0.203409435
  414 TRP   O       4148    7.480562685    7.945938338    0.188067857
  415 TYR   N       4149    7.259969448    7.952270981    0.228088381
  415 TYR   H       4150    7.173078402    7.916832680    0.193522306
  415 TYR   CA      4151    7.259545155    8.092262879    0.272981437
  415 TYR   CB      4152    7.185817042    8.169396334    0.163338305
  415 TYR   CG      4153    7.242311050    8.145731045    0.023124917
  415 TYR   CD1     4154    7.338209121    8.233638330   11.295962557
  415 TYR   HD1     4155    7.413848204    8.272207756   11.364315786
  415 TYR   CD2     4156    7.163929948    8.078073874   11.252167363
  415 TYR   HD2     4157    7.103427417    7.994841434   11.288146157
  415 TYR   CE1     4158    7.339802643    8.267724425   11.161221989
  415 TYR   HE1     4159    7.403741993    8.348426160   11.125476308
  415 TYR   CE2     4160    7.169848970    8.107530732   11.116459371
  415 TYR   HE2     4161    7.121867550    8.043953362   11.042050112
  415 TYR   CZ      4162    7.252126590    8.209633022   11.070340990
  415 TYR   OH      4163    7.255617917    8.242885357   10.938517746
  415 TYR   HH      4164    7.194582403    8.178344629   10.892591553
  415 TYR   C       4165    7.178656720    8.102496544    0.402457657
  415 TYR   O       4166    7.058158757    8.078031995    0.405738145
  416 ASN   N       4167    7.244501142    8.127200325    0.515349017
  416 ASN   H       4168    7.334654072    8.085614824    0.527341056
  416 ASN   CA      4169    7.178748872    8.170364266    0.639537292
  416 ASN   CB      4170    7.264857031    8.144340611    0.763293278
  416 ASN   CG      4171    7.394934166    8.223777321    0.776605831
  416 ASN   OD1     4172    7.411893291    8.322722822    0.847677759
  416 ASN   ND2     4173    7.503014034    8.169511935    0.721285150
  416 ASN   HD21    4174    7.590855447    8.212489777    0.742152408
  416 ASN   HD22    4175    7.495713758    8.095332415    0.654631717
  416 ASN   C       4176    7.127597648    8.313980012    0.626573552
  416 ASN   O       4177    7.205693249    8.407561646    0.610097816
  417 ASP   N       4178    6.995333089    8.322832709    0.615625874
  417 ASP   H       4179    6.935198426    8.243019561    0.619490063
  417 ASP   CA      4180    6.924703365    8.446287598    0.578483281
  417 ASP   CB      4181    6.845661494    8.407428080    0.453378013
  417 ASP   CG      4182    6.796776396    8.530719616    0.377121518
  417 ASP   OD1     4183    6.682598769    8.572955827    0.405470564
  417 ASP   OD2     4184    6.860277897    8.581102812    0.281968257
  417 ASP   C       4185    6.825599095    8.483596285    0.688916399
  417 ASP   O       4186    6.771002751    8.399227672    0.759855182
  418 THR   N       4187    6.811782765    0.088296530    0.719178936
  418 THR   H       4188    6.854587946    0.156668138    0.660063599
  418 THR   CA      4189    6.725244329    0.144952692    0.823642387
  418 THR   CB      4190    6.806073360    0.219588155    0.929978116
  418 THR   OG1     4191    6.891489573    0.315508653    0.867110085
  418 THR   HG1     4192    6.836341356    0.392846527    0.835836496
  418 THR   CG2     4193    6.894259003    0.121203269    1.007137737
  418 THR   C       4194    6.614793134    0.234708308    0.767466240
  418 THR   O       4195    6.637618548    0.322758242    0.684669814
  419 PRO   N       4196    6.491732369    0.217098119    0.814768961
  419 PRO   CA      4197    6.373117922    0.291193494    0.769482308
  419 PRO   CB      4198    6.256066532    0.244889725    0.856457433
  419 PRO   CG      4199    6.296185107    0.098345883    0.874455678
  419 PRO   CD      4200    6.447506153    0.103210409    0.896531469
  419 PRO   C       4201    6.385673767    0.441705667    0.793997361
  419 PRO   O       4202    6.436493521    0.485734127    0.897001594
  420 ALA   N       4203    6.337319075    0.514452901    0.693704164
  420 ALA   H       4204    6.314208819    0.472371007    0.605975746
  420 ALA   CA      4205    6.319668156    0.660241518    0.687466089
  420 ALA   CB      4206    6.216128752    0.711964596    0.787532942
  420 ALA   C       4207    6.445785368    0.746833410    0.688986301
  420 ALA   O       4208    6.473539496    0.821787863    0.595495193
  421 LEU   N       4209    6.530241558    0.705964836    0.783252662
  421 LEU   H       4210    6.506231398    0.622948540    0.833570037
  421 LEU   CA      4211    6.659008997    0.769766438    0.814195674
  421 LEU   CB      4212    6.659232755    0.799557898    0.964273204
  421 LEU   CG      4213    6.566791053    0.917305505    0.995872048
  421 LEU   CD1     4214    6.491410034    0.894636734    1.127070034
  421 LEU   CD2     4215    6.640988603    1.051027242    1.000263842
  421 LEU   C       4216    6.775443889    0.678338024    0.775518079
  421 LEU   O       4217    6.777639117    0.559049334    0.805439523
  422 ASP   N       4218    6.865278463    0.725164575    0.689343324
  422 ASP   H       4219    6.884908459    0.823035282    0.683449575
  422 ASP   CA      4220    6.971995302    0.643967074    0.629134422
  422 ASP   CB      4221    7.031519948    0.710963636    0.505128988
  422 ASP   CG      4222    7.091461700    0.847999284    0.537277566
  422 ASP   OD1     4223    7.216161855    0.854912234    0.532164598
  422 ASP   OD2     4224    7.021031947    0.941175357    0.581807571
  422 ASP   C       4225    7.081929093    0.583619956    0.716760160
  422 ASP   O       4226    7.114121919    0.467227715    0.693456377
  423 PHE   N       4227    7.138482543    0.659101740    0.810516985
  423 PHE   H       4228    7.145903175    0.754152852    0.780346568
  423 PHE   CA      4229    7.213150680    0.594846098    0.919638537
  423 PHE   CB      4230    7.359180141    0.638945214    0.931496591
  423 PHE   CG      4231    7.445053218    0.576764929    0.821185709
  423 PHE   CD1     4232    7.476253611    0.654285245    0.710109185
  423 PHE   HD1     4233    7.405162422    0.730826403    0.679009719
  423 PHE   CD2     4234    7.536434102    0.479326129    0.859623127
  423 PHE   HD2     4235    7.513614316    0.419098450    0.947564460
  423 PHE   CE1     4236    7.598905502    0.643475106    0.645605652
  423 PHE   HE1     4237    7.624667436    0.709137342    0.562512677
  423 PHE   CE2     4238    7.660469313    0.465323569    0.798444608
  423 PHE   HE2     4239    7.723462777    0.378430040    0.817480457
  423 PHE   CZ      4240    7.690444903    0.549855491    0.692252048
  423 PHE   HZ      4241    7.791132378    0.551491464    0.650534100
  423 PHE   C       4242    7.143598116    0.611756540    1.054873111
  423 PHE   O       4243    7.076719122    0.712054891    1.079354736
  424 VAL   N       4244    7.175168781    0.518063424    1.143833485
  424 VAL   H       4245    7.206148710    0.429871634    1.108279528
  424 VAL   CA      4246    7.128494177    0.518852517    1.283231386
  424 VAL   CB      4247    7.036752529    0.400134944    1.313228889
  424 VAL   CG1     4248    7.004632933    0.394335022    1.462692369
  424 VAL   CG2     4249    6.900824820    0.435488716    1.252526218
  424 VAL   C       4250    7.249866931    0.515345559    1.376332286
  424 VAL   O       4251    7.316427011    0.412000112    1.380635734
  425 VAL   N       4252    7.297312682    0.629543673    1.425312016
  425 VAL   H       4253    7.274825742    0.708155256    1.367729010
  425 VAL   CA      4254    7.406462263    0.639783870    1.523252408
  425 VAL   CB      4255    7.528036698    0.714222814    1.467686514
  425 VAL   CG1     4256    7.611326060    0.612948294    1.388829743
  425 VAL   CG2     4257    7.492032532    0.836798567    1.383490101
  425 VAL   C       4258    7.355630757    0.693492735    1.657199042
  425 VAL   O       4259    7.367998393    0.813106937    1.683104760
  426 ASP   N       4260    7.281267844    0.611318411    1.730735108
  426 ASP   H       4261    7.280888059    0.511419425    1.726120631
  426 ASP   CA      4262    7.193436346    0.654087316    1.840586816
  426 ASP   CB      4263    7.060288695    0.697806277    1.779179176
  426 ASP   CG      4264    6.964914425    0.771598359    1.873365854
  426 ASP   OD1     4265    6.845165413    0.775665923    1.837730005
  426 ASP   OD2     4266    7.012459727    0.838106607    1.967923445
  426 ASP   C       4267    7.161217144    0.535940409    1.932300886
  426 ASP   O       4268    7.191588008    0.421571636    1.898712777
  427 TYR   N       4269    7.105070159    0.568158783    2.048490778
  427 TYR   H       4270    7.066949159    0.660571964    2.051425799
  427 TYR   CA      4271    7.069670397    0.467865213    2.149982322
  427 TYR   CB      4272    7.072053519    0.529021833    2.290216861
  427 TYR   CG      4273    7.200281878    0.594407338    2.342094526
  427 TYR   CD1     4274    7.290438893    0.524232933    2.421258791
  427 TYR   HD1     4275    7.260153012    0.422396758    2.445595982
  427 TYR   CD2     4276    7.218245935    0.731204747    2.325304294
  427 TYR   HD2     4277    7.144390757    0.783432285    2.264487066
  427 TYR   CE1     4278    7.399203506    0.586761698    2.481095969
  427 TYR   HE1     4279    7.479594481    0.528684829    2.526322109
  427 TYR   CE2     4280    7.327959569    0.796074718    2.380750968
  427 TYR   HE2     4281    7.348852270    0.899128599    2.352066387
  427 TYR   CZ      4282    7.418350925    0.722155896    2.456141965
  427 TYR   OH      4283    7.514284614    0.790557534    2.524059479
  427 TYR   HH      4284    7.478283890    0.881426376    2.545186059
  427 TYR   C       4285    6.937147286    0.393444621    2.132381380
  427 TYR   O       4286    6.844067199    0.446960652    2.072371581
  428 HISB  N       4287    6.929177275    0.272766776    2.187743178
  428 HISB  H       4288    7.006304107    0.237547019    2.240775693
  428 HISB  CA      4289    6.801048577    0.200911243    2.193206361
  428 HISB  CB      4290    6.824519886    0.079967082    2.283952525
  428 HISB  CG      4291    6.709504516    8.503167041    2.286315694
  428 HISB  ND1     4292    6.591786068    8.520966117    2.345602065
  428 HISB  CD2     4293    6.698905060    8.390018388    2.217219760
  428 HISB  HD2     4294    6.777268893    8.340525305    2.159856202
  428 HISB  CE1     4295    6.506183758    8.424588822    2.312849751
  428 HISB  HE1     4296    6.397632421    8.428234955    2.321926580
  428 HISB  NE2     4297    6.579335072    8.337975156    2.243319860
  428 HISB  HE2     4298    6.549959813    8.245564022    2.218879907
  428 HISB  C       4299    6.690171248    0.285575725    2.256069660
  428 HISB  O       4300    6.709007119    0.338214729    2.365636695
  429 PRO   N       4301    6.573114422    0.299118554    2.194398435
  429 PRO   CA      4302    6.462484995    0.378645990    2.249621292
  429 PRO   CB      4303    6.353354348    0.380582491    2.142392868
  429 PRO   CG      4304    6.386975625    0.258548611    2.056439327
  429 PRO   CD      4305    6.539632684    0.248985213    2.060321850
  429 PRO   C       4306    6.406776980    0.336122254    2.385635668
  429 PRO   O       4307    6.325830498    0.410506455    2.440814856
  430 SER   N       4308    6.425651138    0.210799181    2.425971138
  430 SER   H       4309    6.486799466    0.146982293    2.379176574
  430 SER   CA      4310    6.364019708    0.158741834    2.548865521
  430 SER   CB      4311    6.260575654    0.051397869    2.514401002
  430 SER   OG      4312    6.174472850    0.023898724    2.625221074
  430 SER   HG      4313    6.091226014    0.079072433    2.620136032
  430 SER   C       4314    6.466408823    0.109591463    2.651405127
  430 SER   O       4315    6.443168349    0.139224163    2.768506812
  431 TYR   N       4316    6.583841408    0.063835067    2.608919903
  431 TYR   H       4317    6.587948797    0.011646808    2.523709908
  431 TYR   CA      4318    6.693462421    0.045788718    2.705189947
  431 TYR   CB      4319    6.777241928   -0.081137609    2.688463622
  431 TYR   CG      4320    6.687180850   -0.204565083    2.680665000
  431 TYR   CD1     4321    6.693775218    8.240610728    2.566422508
  431 TYR   HD1     4322    6.746332312    8.277370845    2.478297433
  431 TYR   CD2     4323    6.612673144    8.277178353    2.790093373
  431 TYR   HD2     4324    6.626413615    8.330188315    2.884336811
  431 TYR   CE1     4325    6.626586945    8.119417888    2.555553164
  431 TYR   HE1     4326    6.641712101    8.048355315    2.474308085
  431 TYR   CE2     4327    6.553937232    8.151508920    2.781124022
  431 TYR   HE2     4328    6.501581951    8.117476218    2.870464551
  431 TYR   CZ      4329    6.555978287    8.073453058    2.666122443
  431 TYR   OH      4330    6.464387025    7.974040812    2.651146067
  431 TYR   HH      4331    6.429251292    7.936935457    2.737106580
  431 TYR   C       4332    6.782033354    0.166467648    2.736827680
  431 TYR   O       4333    6.831589898    0.184325368    2.847969713
  432 GLY   N       4334    6.777916509    0.263325248    2.645774361
  432 GLY   H       4335    6.735500249    0.247956633    2.556524823
  432 GLY   CA      4336    6.835149744    0.397035964    2.667058977
  432 GLY   C       4337    6.987646485    0.390921314    2.677982846
  432 GLY   O       4338    7.060694411    0.304008794    2.630649924
  433 LYSH  N       4339    7.039220765    0.471919071    2.770015180
  433 LYSH  H       4340    6.977377198    0.506397044    2.840642509
  433 LYSH  CA      4341    7.177322326    0.521410351    2.779506261
  433 LYSH  CB      4342    7.188306184    0.637019518    2.879120230
  433 LYSH  CG      4343    7.072882700    0.736633432    2.866291828
  433 LYSH  CD      4344    7.093164160    0.864801723    2.947372099
  433 LYSH  CE      4345    6.964351632    0.947368662    2.947642358
  433 LYSH  NZ      4346    6.970523818    1.071385192    3.026324437
  433 LYSH  HZ1     4347    7.042736650    1.134968072    2.999053818
  433 LYSH  HZ2     4348    6.977958109    1.053351996    3.124407564
  433 LYSH  HZ3     4349    6.887335588    1.126551085    3.020235783
  433 LYSH  C       4350    7.290797135    0.420223099    2.796760066
  433 LYSH  O       4351    7.408044384    0.443094690    2.767428922
  434 THR   N       4352    7.254276118    0.297607845    2.833122196
  434 THR   H       4353    7.163161510    0.291141816    2.873839632
  434 THR   CA      4354    7.339286187    0.177957675    2.841337581
  434 THR   CB      4355    7.309989480    0.076200752    2.951795552
  434 THR   OG1     4356    7.174525275    0.030458565    2.948883891
  434 THR   HG1     4357    7.113069836    0.101188897    2.983819225
  434 THR   CG2     4358    7.369163688    0.117552036    3.086693854
  434 THR   C       4359    7.353555025    0.094634563    2.713801909
  434 THR   O       4360    7.459789732    0.034781258    2.697609134
  435 LEU   N       4361    7.254617086    0.103697450    2.625373320
  435 LEU   H       4362    7.182920776    0.173337467    2.628762872
  435 LEU   CA      4363    7.252623481    0.037386949    2.494194036
  435 LEU   CB      4364    7.138052601   -0.063184002    2.507230173
  435 LEU   CG      4365    7.129692667    8.348042702    2.404241679
  435 LEU   CD1     4366    7.261762349    8.271286092    2.395327695
  435 LEU   CD2     4367    7.015884883    8.251682192    2.438495609
  435 LEU   C       4368    7.257988200    0.122575888    2.367206506
  435 LEU   O       4369    7.157689003    0.169332434    2.313513476
  436 PHE   N       4370    7.379068851    0.133065037    2.313164418
  436 PHE   H       4371    7.446297152    0.069062176    2.350379769
  436 PHE   CA      4372    7.409508390    0.212695177    2.193399620
  436 PHE   CB      4373    7.539455296    0.290958355    2.213457505
  436 PHE   CG      4374    7.559818832    0.396172669    2.104265439
  436 PHE   CD1     4375    7.614734461    0.358067452    1.982398083
  436 PHE   HD1     4376    7.671490330    0.265032068    1.980342001
  436 PHE   CD2     4377    7.514069657    0.526439742    2.120345390
  436 PHE   HD2     4378    7.467822430    0.553530246    2.215250382
  436 PHE   CE1     4379    7.629294817    0.451468910    1.880496888
  436 PHE   HE1     4380    7.693928646    0.429500759    1.795509158
  436 PHE   CE2     4381    7.525638818    0.620821810    2.018961404
  436 PHE   HE2     4382    7.510253177    0.725816649    2.043869286
  436 PHE   CZ      4383    7.585183348    0.581908823    1.899541519
  436 PHE   HZ      4384    7.610688405    0.657248830    1.825010950
  436 PHE   C       4385    7.414347185    0.132011404    2.063479190
  436 PHE   O       4386    7.446056318    0.013240132    2.059513238
  437 VAL   N       4387    7.359369813    0.193486388    1.959127405
  437 VAL   H       4388    7.329269194    0.288658960    1.965140970
  437 VAL   CA      4389    7.342487399    0.122218118    1.831665973
  437 VAL   CB      4390    7.197509848    0.078363669    1.810047225
  437 VAL   CG1     4391    7.195739705   -0.031427750    1.703488172
  437 VAL   CG2     4392    7.121882828    0.025746103    1.932206423
  437 VAL   C       4393    7.403453788    0.202836226    1.716793232
  437 VAL   O       4394    7.381712305    0.323018510    1.702173213
  438 ALA   N       4395    7.492190282    0.134066096    1.645462376
  438 ALA   H       4396    7.500617914    0.036243818    1.664430883
  438 ALA   CA      4397    7.562283521    0.188097737    1.528088233
  438 ALA   CB      4398    7.712735254    0.193212332    1.555456566
  438 ALA   C       4399    7.532221941    0.101933070    1.405270952
  438 ALA   O       4400    7.599447450    0.002395889    1.378754892
  439 THR   N       4401    7.420326531    0.133010219    1.340442827
  439 THR   H       4402    7.375180439    0.220583910    1.357569874
  439 THR   CA      4403    7.368534108    0.055567767    1.226726654
  439 THR   CB      4404    7.265155420    8.473425073    1.264692660
  439 THR   OG1     4405    7.244877762    8.374372638    1.163553453
  439 THR   HG1     4406    7.219127281    8.291940234    1.213974608
  439 THR   CG2     4407    7.128186322    0.007064348    1.301004665
  439 THR   C       4408    7.317622791    0.139397025    1.109291086
  439 THR   O       4409    7.309199535    0.262025979    1.113788871
  440 GLY   N       4410    7.299677366    0.068113679    0.998440600
  440 GLY   H       4411    7.283641590   -0.030389054    1.004887727
  440 GLY   CA      4412    7.245049858    0.124766436    0.874268431
  440 GLY   C       4413    7.348103389    0.149243240    0.763846011
  440 GLY   O       4414    7.349092475    0.255989467    0.702735312
  441 GLY   N       4415    7.438160231    0.055514399    0.735650261
  441 GLY   H       4416    7.440761550   -0.030618136    0.786403499
  441 GLY   CA      4417    7.540905349    0.060925648    0.630658729
  441 GLY   C       4418    7.492159539    0.077302099    0.486546167
  441 GLY   O       4419    7.563574487    0.130192015    0.401500958
  442 CYSH  N       4420    7.375687364    0.020502290    0.456575910
  442 CYSH  H       4421    7.318839104   -0.015151995    0.530726611
  442 CYSH  CA      4422    7.319246335    0.001634714    0.322160551
  442 CYSH  CB      4423    7.189508206    0.082326664    0.313759320
  442 CYSH  SG      4424    7.098011507    0.045983139    0.159488438
  442 CYSH  HG      4425    6.979289334    0.057486751    0.218325171
  442 CYSH  C       4426    7.415818844    0.016809310    0.204445819
  442 CYSH  O       4427    7.516218354   -0.054173852    0.207898999
  443 ASP   N       4428    7.393055299    0.097909001    0.101520052
  443 ASP   H       4429    7.309391007    0.152260397    0.094638884
  443 ASP   CA      4430    7.490116010    0.115259232   11.314257098
  443 ASP   CB      4431    7.423023799    0.141952456   11.179368681
  443 ASP   CG      4432    7.345060376    0.273566798   11.181383660
  443 ASP   OD1     4433    7.246754748    0.295836820   11.255300907
  443 ASP   OD2     4434    7.392927209    0.370051208   11.117944129
  443 ASP   C       4435    7.596556779    0.223157271    0.013393741
  443 ASP   O       4436    7.683656839    0.245923436   -0.070424156
  444 HISB  N       4437    7.612150571    0.262978252    0.139342805
  444 HISB  H       4438    7.559106741    0.226057790    0.215655884
  444 HISB  CA      4439    7.699200628    0.373959491    0.180760822
  444 HISB  CB      4440    7.608104716    0.490743343    0.219151804
  444 HISB  CG      4441    7.486964957    0.461686553    0.307977179
  444 HISB  ND1     4442    7.361363922    0.490022678    0.274605420
  444 HISB  CD2     4443    7.481525020    0.422163537    0.434865556
  444 HISB  HD2     4444    7.562797095    0.373720766    0.488987572
  444 HISB  CE1     4445    7.280600749    0.468597636    0.378098710
  444 HISB  HE1     4446    7.178488389    0.506076792    0.385128876
  444 HISB  NE2     4447    7.355887619    0.424412165    0.478447653
  444 HISB  HE2     4448    7.327640741    0.402815924    0.571917009
  444 HISB  C       4449    0.017107844    0.361039036    0.281597751
  444 HISB  O       4450    0.099903230    0.451332291    0.292674732
  445 ALA   N       4451    0.021945882    0.249743259    0.354237944
  445 ALA   H       4452   -0.036970071    0.169820540    0.342367090
  445 ALA   CA      4453    0.122781370    0.239751037    0.460739752
  445 ALA   CB      4454    0.127394822    0.097634816    0.517225513
  445 ALA   C       4455    0.266230543    0.283238906    0.430060496
  445 ALA   O       4456    0.305758752    0.382923622    0.490306010
  446 PHE   N       4457    0.325715746    0.227259969    0.325082550
  446 PHE   H       4458    0.275418880    0.182287348    0.251273902
  446 PHE   CA      4459    0.469601274    0.243683949    0.299856350
  446 PHE   CB      4460    0.511388584    0.148096520    0.187937762
  446 PHE   CG      4461    0.551756586    0.015167340    0.252021229
  446 PHE   CD1     4462    0.682065938    8.514083173    0.293323547
  446 PHE   HD1     4463    0.745238731    8.599139723    0.318960440
  446 PHE   CD2     4464    0.457271056    8.438171799    0.265268124
  446 PHE   HD2     4465    0.354602491    8.464524854    0.239893904
  446 PHE   CE1     4466    0.710970412    8.391903863    0.352943871
  446 PHE   HE1     4467    0.813448520    8.382345812    0.388832527
  446 PHE   CE2     4468    0.484163103    8.315090831    0.323995738
  446 PHE   HE2     4469    0.406540650    8.243234305    0.350289895
  446 PHE   CZ      4470    0.614531758    8.292769312    0.366716990
  446 PHE   HZ      4471    0.630296441    8.206488003    0.431432023
  446 PHE   C       4472    0.520168202    0.384447223    0.267603124
  446 PHE   O       4473    0.634221372    0.418120730    0.299019923
  447 LYSH  N       4474    0.430954167    0.473893093    0.225988071
  447 LYSH  H       4475    0.342891212    0.440101300    0.192752560
  447 LYSH  CA      4476    0.446657779    0.619889651    0.218840607
  447 LYSH  CB      4477    0.323441969    0.681296071    0.152083146
  447 LYSH  CG      4478    0.314809288    0.660763222    0.000709125
  447 LYSH  CD      4479    0.210711159    0.755778242   -0.058846506
  447 LYSH  CE      4480    0.067409204    0.702177275   11.263676583
  447 LYSH  NZ      4481   -0.018739691    0.772326722   11.167398449
  447 LYSH  HZ1     4482   -0.038549513    0.864535488   11.200648059
  447 LYSH  HZ2     4483   -0.103911625    0.722988097   11.149746382
  447 LYSH  HZ3     4484    0.027596688    0.780075542   11.079120915
  447 LYSH  C       4485    0.460105077    0.690689751    0.353814893
  447 LYSH  O       4486    0.564770484    0.751561045    0.375499276
  448 PHE   N       4487    0.379695999    0.651799131    0.452375843
  448 PHE   H       4488    0.309673498    0.586405104    0.423731507
  448 PHE   CA      4489    0.359209577    0.720606283    0.580656429
  448 PHE   CB      4490    0.208159128    0.736070463    0.599516735
  448 PHE   CG      4491    0.130996221    0.815427940    0.493882830
  448 PHE   CD1     4492    0.054274889    0.750818484    0.397639860
  448 PHE   HD1     4493    0.058535987    0.642006184    0.392748630
  448 PHE   CD2     4494    0.131724460    0.954323620    0.488300341
  448 PHE   HD2     4495    0.203412268    1.010803887    0.547897977
  448 PHE   CE1     4496    7.774663363    0.821155462    0.304956523
  448 PHE   HE1     4497    7.707973779    0.768434874    0.236739371
  448 PHE   CE2     4498    0.066665803    1.027993582    0.390008425
  448 PHE   HE2     4499    0.091366300    1.133086056    0.374931637
  448 PHE   CZ      4500    7.782322601    0.959850183    0.299744476
  448 PHE   HZ      4501    7.703715355    1.013407526    0.246531352
  448 PHE   C       4502    0.445003462    0.658837571    0.691259785
  448 PHE   O       4503    0.481301614    0.725818203    0.787838663
  449 LEU   N       4504    0.488414561    0.534470838    0.672818937
  449 LEU   H       4505    0.463351540    0.493140586    0.585267758
  449 LEU   CA      4506    0.571967740    0.451144115    0.760494659
  449 LEU   CB      4507    0.653354399    0.350020539    0.679505125
  449 LEU   CG      4508    0.679416950    0.212758991    0.741877063
  449 LEU   CD1     4509    0.737240191    0.122848043    0.632404686
  449 LEU   CD2     4510    0.765522745    0.205526923    0.868145806
  449 LEU   C       4511    0.669606173    0.523861323    0.853187895
  449 LEU   O       4512    0.659261336    0.500050372    0.973423900
  450 PRO   N       4513    0.754476657    0.613626782    0.803899807
  450 PRO   CA      4514    0.857100990    0.682424275    0.883550367
  450 PRO   CB      4515    0.965788690    0.730656534    0.787261070
  450 PRO   CG      4516    0.882491756    0.766752089    0.664090108
  450 PRO   CD      4517    0.776390833    0.656511090    0.665002965
  450 PRO   C       4518    0.810408710    0.789541701    0.982335226
  450 PRO   O       4519    0.875465895    0.819034821    1.082468958
  451 ILE   N       4520    0.700386031    0.858259601    0.952932640
  451 ILE   H       4521    0.648449504    0.838237772    0.869847276
  451 ILE   CA      4522    0.632296425    0.951424024    1.044015390
  451 ILE   CB      4523    0.576430557    1.077173234    0.977106145
  451 ILE   CG1     4524    0.472581384    1.064027297    0.865513147
  451 ILE   CG2     4525    0.695125035    1.155470590    0.920597419
  451 ILE   CD      4526    0.329911901    1.018357180    0.896708262
  451 ILE   C       4527    0.546592103    0.892173670    1.156068446
  451 ILE   O       4528    0.553177570    0.954445897    1.261942743
  452 ILE   N       4529    0.484486279    0.777241302    1.131119049
  452 ILE   H       4530    0.488456492    0.736606924    1.039828474
  452 ILE   CA      4531    0.383042460    0.721335708    1.221641090
  452 ILE   CB      4532    0.310954947    0.597458154    1.168074942
  452 ILE   CG1     4533    0.269330442    0.605627726    1.021061576
  452 ILE   CG2     4534    0.184217925    0.583543479    1.252659769
  452 ILE   CD      4535    0.217803115    0.471560074    0.968314515
  452 ILE   C       4536    0.426187594    0.696401987    1.366312045
  452 ILE   O       4537    0.346339360    0.717219295    1.457532105
  453 GLY   N       4538    0.552855315    0.660644375    1.385439706
  453 GLY   H       4539    0.608901304    0.617348450    1.314839850
  453 GLY   CA      4540    0.611242114    0.652656286    1.520099710
  453 GLY   C       4541    0.618430982    0.788431922    1.590259295
  453 GLY   O       4542    0.553042794    0.801799865    1.693592115
  454 GLU   N       4543    0.703671218    0.879687729    1.544465995
  454 GLU   H       4544    0.774834506    0.848904055    1.481306376
  454 GLU   CA      4545    0.724309467    1.015908790    1.595739989
  454 GLU   CB      4546    0.796269581    1.093639708    1.485318094
  454 GLU   CG      4547    0.871495727    1.218170437    1.532683748
  454 GLU   CD      4548    0.947981010    1.267520755    1.409705697
  454 GLU   OE1     4549    1.062212683    1.222415085    1.386494827
  454 GLU   OE2     4550    0.891312331    1.352227294    1.337335980
  454 GLU   C       4551    0.595611790    1.093733591    1.623907615
  454 GLU   O       4552    0.577156576    1.134161776    1.738598550
  455 LYSH  N       4553    0.493358929    1.079108033    1.540117940
  455 LYSH  H       4554    0.500338390    1.025584508    1.455928370
  455 LYSH  CA      4555    0.364682416    1.147918888    1.557937391
  455 LYSH  CB      4556    0.289847345    1.154525493    1.424642829
  455 LYSH  CG      4557    0.318320947    1.261506509    1.319021928
  455 LYSH  CD      4558    0.257609770    1.390442522    1.374647943
  455 LYSH  CE      4559    0.297072106    1.520051544    1.303570738
  455 LYSH  NZ      4560    0.440518245    1.541616071    1.279753864
  455 LYSH  HZ1     4561    0.436069565    1.640769305    1.291925782
  455 LYSH  HZ2     4562    0.516168582    1.508556526    1.223339438
  455 LYSH  HZ3     4563    0.474730842    1.512827549    1.369199203
  455 LYSH  C       4564    0.274054127    1.071860205    1.654963963
  455 LYSH  O       4565    0.240999932    1.136461334    1.754282948
  456 THR   N       4566    0.268702585    0.938991516    1.657675413
  456 THR   H       4567    0.291013466    0.881860020    1.578683812
  456 THR   CA      4568    0.202235214    0.866035788    1.766630161
  456 THR   CB      4569    0.187033839    0.714947126    1.747916413
  456 THR   OG1     4570    0.317018917    0.658328096    1.729260847
  456 THR   HG1     4571    0.338002212    0.642407380    1.632795710
  456 THR   CG2     4572    0.089001616    0.684644819    1.634426626
  456 THR   C       4573    0.269724676    0.878828556    1.903350334
  456 THR   O       4574    0.204351920    0.927794026    1.995316783
  457 LEU   N       4575    0.402608483    0.874764755    1.907490502
  457 LEU   H       4576    0.457970308    0.850501228    1.827816217
  457 LEU   CA      4577    0.472968328    0.898395655    2.034389557
  457 LEU   CB      4578    0.625901779    0.893974865    2.032709339
  457 LEU   CG      4579    0.679458745    0.753836832    2.002752671
  457 LEU   CD1     4580    0.832015462    0.765280424    2.000072310
  457 LEU   CD2     4581    0.632091493    0.650183526    2.104837990
  457 LEU   C       4582    0.439902017    1.034697346    2.095524953
  457 LEU   O       4583    0.389144703    1.043527092    2.207221321
  458 ALA   N       4584    0.446003613    1.136312564    2.009912351
  458 ALA   H       4585    0.461685368    1.126811199    1.911607534
  458 ALA   CA      4586    0.418921455    1.274370248    2.052526167
  458 ALA   CB      4587    0.458730521    1.377265988    1.946502548
  458 ALA   C       4588    0.274327846    1.300157519    2.095428462
  458 ALA   O       4589    0.252000102    1.354837492    2.203326995
  459 LEU   N       4590    0.182670383    1.233488609    2.025810335
  459 LEU   H       4591    0.204580875    1.205007954    1.932489321
  459 LEU   CA      4592    0.041611547    1.227033634    2.066693339
  459 LEU   CB      4593   -0.049669547    1.173339456    1.956248625
  459 LEU   CG      4594    7.597574351    1.167554166    1.989617335
  459 LEU   CD1     4595    7.538506890    1.305232790    2.020677026
  459 LEU   CD2     4596    7.524997631    1.099694541    1.873270408
  459 LEU   C       4597    0.008724711    1.157753094    2.199096192
  459 LEU   O       4598   -0.049065788    1.231439817    2.278852154
  460 ILE   N       4599    0.064006717    1.041175375    2.231404871
  460 ILE   H       4600    0.128517195    0.992179431    2.172758733
  460 ILE   CA      4601    0.058739199    0.978496290    2.364268139
  460 ILE   CB      4602    0.120898864    0.839015732    2.354601962
  460 ILE   CG1     4603    0.042261934    0.745847918    2.262162468
  460 ILE   CG2     4604    0.115533057    0.778727051    2.495134498
  460 ILE   CD      4605    0.138929787    0.654358491    2.186691473
  460 ILE   C       4606    0.119900399    1.067946008    2.472299066
  460 ILE   O       4607    0.060778747    1.099571160    2.575423888
  461 LEU   N       4608    0.239309476    1.118074445    2.441987222
  461 LEU   H       4609    0.285399018    1.099754336    2.355144103
  461 LEU   CA      4610    0.312527713    1.205818214    2.534459635
  461 LEU   CB      4611    0.455579113    1.240684793    2.492855916
  461 LEU   CG      4612    0.556287334    1.125861739    2.501943002
  461 LEU   CD1     4613    0.699111926    1.179705151    2.512703531
  461 LEU   CD2     4614    0.530842090    1.029989526    2.618451332
  461 LEU   C       4615    0.229319897    1.324364542    2.583788677
  461 LEU   O       4616    0.202053468    1.339545096    2.702776716
  462 ARG   N       4617    0.179912196    1.402316282    2.488008951
  462 ARG   H       4618    0.211394311    1.397049080    2.393230140
  462 ARG   CA      4619    0.088387067    1.515845695    2.506536888
  462 ARG   CB      4620    0.062349824    1.598510572    2.380435198
  462 ARG   CG      4621    0.144865832    1.726779870    2.368306552
  462 ARG   CD      4622    0.062740757    1.846111536    2.417516753
  462 ARG   NE      4623    0.129483394    1.976853932    2.409856026
  462 ARG   HE      4624    0.223405897    1.984083661    2.376295296
  462 ARG   CZ      4625    0.069289303    2.086142457    2.458712162
  462 ARG   NH1     4626   -0.047964041    2.098168704    2.522454426
  462 ARG   HH11    4627   -0.086139664    2.188535637    2.541833021
  462 ARG   HH12    4628   -0.107655350    2.017947035    2.521646753
  462 ARG   NH2     4629    0.133221722    2.201447077    2.434827546
  462 ARG   HH21    4630    0.095115489    2.290467871    2.459757278
  462 ARG   HH22    4631    0.227022174    2.198203633    2.400338349
  462 ARG   C       4632    7.753028373    1.477503079    2.574136355
  462 ARG   O       4633    7.708060516    1.561087621    2.652383978
  463 ASN   N       4634    7.695289669    1.364223489    2.535091554
  463 ASN   H       4635    7.747678737    1.308730164    2.470455389
  463 ASN   CA      4636    7.575969751    1.301335376    2.593549648
  463 ASN   CB      4637    7.539287358    1.178034270    2.510727912
  463 ASN   CG      4638    7.411468820    1.108683339    2.558249914
  463 ASN   OD1     4639    7.401947712    1.006382695    2.625867075
  463 ASN   ND2     4640    7.295773635    1.163756555    2.522604223
  463 ASN   HD21    4641    7.211421179    1.123653950    2.558321374
  463 ASN   HD22    4642    7.299116875    1.248201606    2.469151370
  463 ASN   C       4643    7.586941988    1.267821548    2.742440043
  463 ASN   O       4644    7.499545081    1.311819267    2.816981038
  464 ARG   N       4645    7.687741962    1.190062499    2.780949403
  464 ARG   H       4646    7.756197698    1.160270058    2.714407953
  464 ARG   CA      4647    7.710685046    1.158377110    2.922648770
  464 ARG   CB      4648    7.797422044    1.033459903    2.939451827
  464 ARG   CG      4649    7.705326501    0.911324758    2.935950778
  464 ARG   CD      4650    7.618273218    0.897865510    3.061051891
  464 ARG   NE      4651    7.554760518    0.765403523    3.055664972
  464 ARG   HE      4652    7.579806736    0.715061534    2.972979418
  464 ARG   CZ      4653    7.439828267    0.726203979    3.112310493
  464 ARG   NH1     4654    7.357413281    0.803709551    3.184101765
  464 ARG   HH11    4655    7.269268949    0.767099089    3.213939171
  464 ARG   HH12    4656    7.376581342    0.899181694    3.206825911
  464 ARG   NH2     4657    7.424457394    0.594256590    3.129874627
  464 ARG   HH21    4658    7.338047840    0.552735281    3.158306636
  464 ARG   HH22    4659    7.493127095    0.525370806    3.106673119
  464 ARG   C       4660    7.771994643    1.268290117    3.009670212
  464 ARG   O       4661    7.750433627    1.274217227    3.130620749
  465 GLY   N       4662    0.069266944    1.339792946    2.948067380
  465 GLY   H       4663    0.103825293    1.299008059    2.863547779
  465 GLY   CA      4664    0.140734167    1.457903868    2.998589672
  465 GLY   C       4665    0.225391000    1.435689102    3.124096441
  465 GLY   O       4666    0.241284135    1.321593581    3.167222418
  466 ASP   N       4667    0.263992393    1.548169628    3.183654101
  466 ASP   H       4668    0.240252722    1.642422175    3.160121374
  466 ASP   CA      4669    0.359933334    1.559899666    3.294419766
  466 ASP   CB      4670    0.502768784    1.537713570    3.244270679
  466 ASP   CG      4671    0.595348427    1.551521225    3.365297225
  466 ASP   OD1     4672    0.633028780    1.448507861    3.425219341
  466 ASP   OD2     4673    0.651755703    1.660651426    3.388375917
  466 ASP   C       4674    0.362296822    1.703822807    3.346314469
  466 ASP   O       4675    0.390800761    1.792433700    3.265900596
  467 SER   N       4676    0.346999748    1.723499938    3.476958472
  467 SER   H       4677    0.346248890    1.639044774    3.530508842
  467 SER   CA      4678    0.328227693    1.858554055    3.531923282
  467 SER   CB      4679    0.302888190    1.863378959    3.682735941
  467 SER   OG      4680    0.255087816    1.989790287    3.729482249
  467 SER   HG      4681    0.189374098    2.025228465    3.662950743
  467 SER   C       4682    0.440850094    1.958812587    3.505971520
  467 SER   O       4683    0.418048485    2.078831173    3.491618990
  468 ALA   N       4684    0.561333297    1.908497812    3.480597364
  468 ALA   H       4685    0.580227232    1.811316104    3.466430772
  468 ALA   CA      4686    0.680322838    1.993556937    3.465850756
  468 ALA   CB      4687    0.761348233    1.966169979    3.592700618
  468 ALA   C       4688    0.776665214    1.976853208    3.348158414
  468 ALA   O       4689    0.861892602    2.062724911    3.325970132
  469 VAL   N       4690    0.780567458    1.865056132    3.276230810
  469 VAL   H       4691    0.714770972    1.797989266    3.310495056
  469 VAL   CA      4692    0.875634319    1.836837504    3.167717869
  469 VAL   CB      4693    0.942655878    1.699444723    3.161740316
  469 VAL   CG1     4694    1.025334844    1.686389238    3.289810768
  469 VAL   CG2     4695    0.849549989    1.578135890    3.166258252
  469 VAL   C       4696    0.824782409    1.873496316    3.028160563
  469 VAL   O       4697    0.711144288    1.845914355    2.990020606
  470 SER   N       4698    0.919979664    1.919319273    2.947385360
  470 SER   H       4699    1.013707751    1.892472289    2.969618491
  470 SER   CA      4700    0.892506009    1.971327244    2.812666583
  470 SER   CB      4701    1.020162652    2.042504679    2.767387855
  470 SER   OG      4702    0.989013083    2.151291130    2.679955397
  470 SER   HG      4703    0.983581598    2.119460071    2.585312308
  470 SER   C       4704    0.847128481    1.860760463    2.717147450
  470 SER   O       4705    0.931596246    1.784786791    2.670018988
  471 LEU   N       4706    0.716167624    1.850274781    2.696450707
  471 LEU   H       4707    0.644980325    1.901908746    2.744048647
  471 LEU   CA      4708    0.664864222    1.742815641    2.610269590
  471 LEU   CB      4709    0.512561810    1.737033922    2.623661883
  471 LEU   CG      4710    0.465286919    1.711119961    2.766849218
  471 LEU   CD1     4711    0.317724948    1.750781026    2.774752005
  471 LEU   CD2     4712    0.487946092    1.566874706    2.812540836
  471 LEU   C       4713    0.686065402    1.778538567    2.463031834
  471 LEU   O       4714    0.657792602    1.889144214    2.417229775
  472 PRO   N       4715    0.700965218    1.669927686    2.387736303
  472 PRO   CA      4716    0.687147151    1.677182889    2.241574881
  472 PRO   CB      4717    0.713276989    1.531376060    2.203272450
  472 PRO   CG      4718    0.834393822    1.503460635    2.292494207
  472 PRO   CD      4719    0.778687702    1.551390235    2.426686999
  472 PRO   C       4720    0.559149567    1.722050359    2.170770656
  472 PRO   O       4721    0.447861829    1.674761033    2.193357337
  473 ALA   N       4722    0.598114091    1.808818463    2.077793933
  473 ALA   H       4723    0.690097618    1.847062304    2.086538427
  473 ALA   CA      4724    0.507662813    1.875641367    1.983112248
  473 ALA   CB      4725    0.571955057    2.001438327    1.924363173
  473 ALA   C       4726    0.438848645    1.799513619    1.869629857
  473 ALA   O       4727    0.478818641    1.684972310    1.849282327
  474 GLY   N       4728    0.357651717    1.866978281    1.788724583
  474 GLY   H       4729    0.313043306    1.943868280    1.834536080
  474 GLY   CA      4730    0.314390477    1.825340311    1.654534129
  474 GLY   C       4731    0.425760904    1.816106041    1.550016451
  474 GLY   O       4732    0.455484885    1.702743288    1.512643301
  475 VAL   N       4733    0.470261235    1.937914331    1.520474963
  475 VAL   H       4734    0.415406361    1.984976096    1.589594550
  475 VAL   CA      4735    0.572618666    1.970233468    1.420033060
  475 VAL   CB      4736    0.717846576    1.930985067    1.447951590
  475 VAL   CG1     4737    0.821163614    2.004215898    1.362065649
  475 VAL   CG2     4738    0.751948772    1.949131485    1.596003496
  475 VAL   C       4739    0.539205142    1.922355203    1.278600889
  475 VAL   O       4740    0.553829299    1.801583759    1.260450265
  476 GLU   N       4741    0.445058146    1.994667252    1.218607143
  476 GLU   H       4742    0.410706441    2.079880400    1.258087679
  476 GLU   CA      4743    0.405661157    1.970811029    1.079008018
  476 GLU   CB      4744    0.508086024    2.038455064    0.987654850
  476 GLU   CG      4745    0.471595568    2.043806756    0.839151052
  476 GLU   CD      4746    0.350019177    2.133424977    0.814721065
  476 GLU   OE1     4747    0.366392324    2.255396336    0.836631204
  476 GLU   OE2     4748    0.242048920    2.078840937    0.783314959
  476 GLU   C       4749    0.346912425    1.835938392    1.036919097
  476 GLU   O       4750    0.425013974    1.746957090    1.003560971
  477 PRO   N       4751    0.216062201    1.813947446    1.027712521
  477 PRO   CA      4752    0.111587824    1.893772498    1.093484273
  477 PRO   CB      4753   -0.017356663    1.848162394    1.024886154
  477 PRO   CG      4754    0.028043348    1.813949776    0.882844640
  477 PRO   CD      4755    0.164112197    1.748236103    0.906914033
  477 PRO   C       4756    0.105078296    1.879370360    1.245677431
  477 PRO   O       4757    0.191619626    1.808363747    1.296665425
  478 SER   N       4758    0.022950427    1.964805336    1.306074859
  478 SER   H       4759   -0.036115643    2.026284866    1.253803621
  478 SER   CA      4760    0.003276130    1.951901811    1.451179946
  478 SER   CB      4761    7.719700260    2.068271582    1.510060302
  478 SER   OG      4762    7.580426667    2.060373388    1.478563402
  478 SER   HG      4763    7.540133847    2.145068474    1.513259736
  478 SER   C       4764    7.748824001    1.818252545    1.505580188
  478 SER   O       4765    7.676784326    1.750205530    1.432711039
  479 LEU   N       4766    7.764652476    1.788180900    1.634165588
  479 LEU   H       4767    7.836196782    1.827983996    1.691592756
  479 LEU   CA      4768    7.696511179    1.679902585    1.706579670
  479 LEU   CB      4769    7.749051033    1.682740343    1.850263816
  479 LEU   CG      4770    0.097407284    1.633722588    1.856277228
  479 LEU   CD1     4771    0.151992384    1.624871271    1.998928872
  479 LEU   CD2     4772    0.111600414    1.496176565    1.790788956
  479 LEU   C       4773    7.543992463    1.681138962    1.694335446
  479 LEU   O       4774    7.487381648    1.585100276    1.642346694
  480 GLU   N       4775    7.488414134    1.797416385    1.727215273
  480 GLU   H       4776    7.527280345    1.873361433    1.779386096
  480 GLU   CA      4777    7.347432791    1.829140809    1.700226909
  480 GLU   CB      4778    7.304677243    1.948964326    1.785241227
  480 GLU   CG      4779    7.323795323    1.916936686    1.933622169
  480 GLU   CD      4780    7.313780052    2.039897945    2.024116877
  480 GLU   OE1     4781    7.311129442    2.156835314    1.980058006
  480 GLU   OE2     4782    7.297808189    2.022218874    2.146821243
  480 GLU   C       4783    7.298281900    1.822592410    1.555480637
  480 GLU   O       4784    7.180458816    1.796836700    1.531326972
  481 GLU   N       4785    7.379808456    1.859257985    1.456989454
  481 GLU   H       4786    7.458834158    1.919329988    1.469141848
  481 GLU   CA      4787    7.347230877    1.843841654    1.314471321
  481 GLU   CB      4788    7.461438621    1.906912503    1.234553069
  481 GLU   CG      4789    7.430602768    1.927671308    1.086143064
  481 GLU   CD      4790    7.335912579    2.045823883    1.064235887
  481 GLU   OE1     4791    7.234607325    2.026762930    0.993539781
  481 GLU   OE2     4792    7.378890177    2.162175534    1.079736189
  481 GLU   C       4793    7.347297746    1.695396694    1.277358788
  481 GLU   O       4794    7.269573653    1.658071669    1.189627206
  482 LEU   N       4795    7.426168773    1.611044115    1.343350471
  482 LEU   H       4796    7.507776132    1.654313025    1.381665835
  482 LEU   CA      4797    7.423004891    1.464557052    1.331377335
  482 LEU   CB      4798    7.541667852    1.403685627    1.406372401
  482 LEU   CG      4799    7.584012734    1.256752520    1.401054530
  482 LEU   CD1     4800    7.689630833    1.237775648    1.291981687
  482 LEU   CD2     4801    7.629038681    1.199397596    1.535567812
  482 LEU   C       4802    7.292166913    1.402856835    1.381240108
  482 LEU   O       4803    7.218392332    1.349874588    1.298290697
  483 SER   N       4804    7.249754508    1.450799168    1.497823859
  483 SER   H       4805    7.311857648    1.496445640    1.561546160
  483 SER   CA      4806    7.121225780    1.406192425    1.553488442
  483 SER   CB      4807    7.104127371    1.433808182    1.703009082
  483 SER   OG      4808    7.139802012    1.567555853    1.738917897
  483 SER   HG      4809    7.053931062    1.617571290    1.750083129
  483 SER   C       4810    6.992520559    1.448886735    1.482651893
  483 SER   O       4811    6.896930891    1.377184377    1.453506431
  484 GLU   N       4812    7.007771452    1.567494715    1.424425359
  484 GLU   H       4813    7.085260739    1.625095405    1.450465005
  484 GLU   CA      4814    6.914127463    1.620235410    1.324122365
  484 GLU   CB      4815    6.970372200    1.757513305    1.286675132
  484 GLU   CG      4816    6.896766356    1.844364693    1.184461419
  484 GLU   CD      4817    6.752575466    1.883052353    1.217962121
  484 GLU   OE1     4818    6.674043515    1.887105267    1.120795529
  484 GLU   OE2     4819    6.724150795    1.903427462    1.337980224
  484 GLU   C       4820    6.896221457    1.523700259    1.206769077
  484 GLU   O       4821    6.783429276    1.483648409    1.178435090
  485 LEU   N       4822    7.008563714    1.501105890    1.139235449
  485 LEU   H       4823    7.095902191    1.536848550    1.172318346
  485 LEU   CA      4824    7.027437418    1.421711746    1.016959714
  485 LEU   CB      4825    7.176773703    1.431699394    0.985194546
  485 LEU   CG      4826    7.208942914    1.386119892    0.842728141
  485 LEU   CD1     4827    7.130645153    1.469952628    0.741482851
  485 LEU   CD2     4828    7.359458391    1.396985381    0.817548874
  485 LEU   C       4829    6.994775044    1.274268675    1.041579318
  485 LEU   O       4830    6.897542374    1.230941433    0.979940771
  486 TRP   N       4831    7.062548376    1.204371053    1.132189155
  486 TRP   H       4832    7.119084902    1.246424166    1.203156480
  486 TRP   CA      4833    7.063378630    1.059586405    1.157683507
  486 TRP   CB      4834    7.206954753    1.014587478    1.129912208
  486 TRP   CG      4835    7.255086158    1.016657360    0.984689325
  486 TRP   CD1     4836    7.184042747    0.978577039    0.878900731
  486 TRP   HD1     4837    7.075702074    0.966567421    0.878623582
  486 TRP   CD2     4838    7.386806853    1.026126404    0.941281517
  486 TRP   NE1     4839    7.260536510    0.968355410    0.770575468
  486 TRP   HE1     4840    7.231861961    0.940887049    0.678796985
  486 TRP   CE2     4841    7.386347183    0.992316516    0.806456673
  486 TRP   CE3     4842    7.506563441    1.043971355    1.009543543
  486 TRP   HE3     4843    7.500854068    1.046088812    1.118370507
  486 TRP   CZ2     4844    7.508825356    0.977537869    0.742397779
  486 TRP   HZ2     4845    7.508879459    0.948163994    0.637421167
  486 TRP   CZ3     4846    7.628106849    1.028566002    0.943894580
  486 TRP   HZ3     4847    7.721266978    1.055463643    0.993681562
  486 TRP   CH2     4848    7.629563136    0.994502999    0.809141138
  486 TRP   HH2     4849    7.724402657    0.999478045    0.755652002
  486 TRP   C       4850    7.035251081    1.038921582    1.306659189
  486 TRP   O       4851    7.106591010    1.079495510    1.398281615
  487 ARG   N       4852    6.955580511    0.934442874    1.327327425
  487 ARG   H       4853    6.937576548    0.870459118    1.252604801
  487 ARG   CA      4854    6.879876616    0.903524388    1.449491274
  487 ARG   CB      4855    6.794965364    1.022997108    1.493380135
  487 ARG   CG      4856    6.703130306    1.082642768    1.386525830
  487 ARG   CD      4857    6.608894083    1.183992964    1.451769509
  487 ARG   NE      4858    6.601330095    1.300282573    1.362176451
  487 ARG   HE      4859    6.678523555    1.363765000    1.359086622
  487 ARG   CZ      4860    6.489999051    1.318414286    1.289849675
  487 ARG   NH1     4861    6.385961720    1.233962075    1.290202086
  487 ARG   HH11    4862    6.305493194    1.251966820    1.233636834
  487 ARG   HH12    4863    6.387007696    1.145806548    1.337388033
  487 ARG   NH2     4864    6.510446931    1.412230643    1.196398699
  487 ARG   HH21    4865    6.440864655    1.446343278    1.133210203
  487 ARG   HH22    4866    6.604411956    1.439953043    1.176377495
  487 ARG   C       4867    6.784794095    0.785281455    1.429749561
  487 ARG   O       4868    6.756726039    0.746205229    1.316543025
  488 PHE   N       4869    6.729454503    0.731146826    1.537905977
  488 PHE   H       4870    6.759781960    0.757343795    1.629535410
  488 PHE   CA      4871    6.635356287    0.618212416    1.536058212
  488 PHE   CB      4872    6.592078822    0.579029537    1.677488741
  488 PHE   CG      4873    6.638722537    0.438488885    1.715992260
  488 PHE   CD1     4874    6.556244666    0.327360471    1.702994682
  488 PHE   HD1     4875    6.462137081    0.337540784    1.648951610
  488 PHE   CD2     4876    6.770493045    0.426819603    1.758634994
  488 PHE   HD2     4877    6.824229447    0.516793007    1.788605363
  488 PHE   CE1     4878    6.613627048    0.201742973    1.718823188
  488 PHE   HE1     4879    6.550553876    0.112854690    1.717524808
  488 PHE   CE2     4880    6.829629179    0.302358823    1.776860856
  488 PHE   HE2     4881    6.933429308    0.294862093    1.809270301
  488 PHE   CZ      4882    6.748415822    0.192427723    1.751480425
  488 PHE   HZ      4883    6.796190590    0.095564082    1.736706556
  488 PHE   C       4884    6.513989884    0.631086007    1.443768573
  488 PHE   O       4885    6.454691394    0.738591984    1.436213029
  489 PRO   N       4886    6.479989486    0.522029050    1.375653913
  489 PRO   CA      4887    6.367513729    0.510949787    1.281642176
  489 PRO   CB      4888    6.361151719    0.363545576    1.241109182
  489 PRO   CG      4889    6.507819835    0.320220762    1.245686068
  489 PRO   CD      4890    6.560099890    0.399152864    1.365875858
  489 PRO   C       4891    6.235680622    0.550728853    1.348352631
  489 PRO   O       4892    6.210678504    0.514345540    1.463156449
  490 VAL   N       4893    6.143557423    0.601472186    1.266943284
  490 VAL   H       4894    6.118292536    0.556469049    1.181284706
  490 VAL   CA      4895    6.041176167    0.688466163    1.326615963
  490 VAL   CB      4896    5.986933252    0.786205237    1.222149787
  490 VAL   CG1     4897    6.091033938    0.893549535    1.189721656
  490 VAL   CG2     4898    5.931949889    0.716525391    1.097527903
  490 VAL   C       4899    5.930122161    0.624444917    1.410162136
  490 VAL   O       4900    5.891206167    0.681707312    1.511831944
  491 GLU   N       4901    5.898071839    0.497885507    1.384744850
  491 GLU   H       4902    5.946647248    0.457975786    1.306968427
  491 GLU   CA      4903    5.805321956    0.411684206    1.459424296
  491 GLU   CB      4904    5.760865548    0.286377121    1.383692416
  491 GLU   CG      4905    5.701433830    0.325714426    1.248317515
  491 GLU   CD      4906    5.658795419    0.204707300    1.164982018
  491 GLU   OE1     4907    5.618913615    0.096077778    1.212236591
  491 GLU   OE2     4908    5.632160362    0.235374685    1.046765557
  491 GLU   C       4909    5.854579905    0.374500179    1.599431931
  491 GLU   O       4910    5.770796258    0.352805189    1.686837726
  492 LEU   N       4911    5.985629945    0.357299122    1.614285064
  492 LEU   H       4912    6.045959497    0.398542258    1.546019011
  492 LEU   CA      4913    6.047980216    0.321387206    1.742471803
  492 LEU   CB      4914    6.189313039    0.266514398    1.721851799
  492 LEU   CG      4915    6.190269696    0.132181415    1.648639414
  492 LEU   CD1     4916    6.286800242    0.129870379    1.529956700
  492 LEU   CD2     4917    6.235041481    0.028413159    1.751769642
  492 LEU   C       4918    6.044902231    0.428270064    1.851916897
  492 LEU   O       4919    6.147898704    0.494711523    1.862227816
  493 LEU   N       4920    5.921803707    0.460784188    1.890414137
  493 LEU   H       4921    5.843659027    0.440142215    1.831529907
  493 LEU   CA      4922    5.902576435    0.566154038    1.991095111
  493 LEU   CB      4923    5.764231729    0.631449438    1.994237355
  493 LEU   CG      4924    5.720525554    0.689893604    1.859759306
  493 LEU   CD1     4925    5.579680525    0.749215389    1.852502249
  493 LEU   CD2     4926    5.830476455    0.782927619    1.808128620
  493 LEU   C       4927    5.963877349    0.545123533    2.129694419
  493 LEU   O       4928    5.946695179    0.437485850    2.186671625
  494 GLN   N       4929    6.039226323    0.648579738    2.165866022
  494 GLN   H       4930    6.025177034    0.733282296    2.114615666
  494 GLN   CA      4931    6.124939304    0.657033799    2.284980141
  494 GLN   CB      4932    6.192325061    0.794374700    2.283327219
  494 GLN   CG      4933    6.316026219    0.797822638    2.193364427
  494 GLN   CD      4934    6.284536916    0.784559349    2.044235094
  494 GLN   OE1     4935    6.191150243    0.836915909    1.983681182
  494 GLN   NE2     4936    6.379891651    0.737963123    1.964098806
  494 GLN   HE21    4937    6.354385508    0.742619389    1.867527040
  494 GLN   HE22    4938    6.475402196    0.724943344    1.990711937
  494 GLN   C       4939    6.049523296    0.658463027    2.418085434
  494 GLN   O       4940    5.961522919    0.742758655    2.434754602
  495 ASP   N       4941    6.086733559    0.559751276    2.499081996
  495 ASP   H       4942    6.166070524    0.503500035    2.475828723
  495 ASP   CA      4943    6.017876740    0.541796773    2.627706462
  495 ASP   CB      4944    6.027678899    0.393116381    2.662394254
  495 ASP   CG      4945    5.923136640    0.308140604    2.589902474
  495 ASP   OD1     4946    5.809260043    0.356885892    2.573181003
  495 ASP   OD2     4947    5.953244862    0.189918808    2.562660035
  495 ASP   C       4948    6.091524588    0.622103691    2.735101557
  495 ASP   O1      4949    6.216155571    0.612523328    2.735723306
  495 ASP   O2      4950    6.027381158    0.699039858    2.809863229
  496 FADO  C9A     4951    7.769754056    8.260221776   11.196776409
  496 FADO  N10     4952    7.818117793    8.354278844   11.288485004
  496 FADO  C10     4953    0.070244673    8.478363368   11.245584663
  496 FADO  N1      4954    0.140771956    8.561849761   11.333077179
  496 FADO  C2      4955    0.187954069    0.161892842   11.288697349
  496 FADO  O2      4956    0.217612315    0.251541028   11.367524435
  496 FADO  N3      4957    0.170184721    0.202223583   11.155818741
  496 FADO  H3      4958    0.207227719    0.293108199   11.136645402
  496 FADO  C4      4959    0.108596939    0.113191645   11.067061081
  496 FADO  O4      4960    0.090438781    0.140496012   10.948512377
  496 FADO  C4X     4961    0.064875965    8.512888259   11.111056261
  496 FADO  N5      4962    0.004948386    8.425977530   11.019108516
  496 FADO  C5X     4963   -0.032173555    8.298405143   11.063236790
  496 FADO  C6      4964    7.701958456    8.215734069   10.970466264
  496 FADO  H6      4965    7.698419476    8.250718630   10.867293654
  496 FADO  C7      4966    7.661196438    8.087429694   11.005107877
  496 FADO  C7M     4967    7.587454848    8.006740100   10.898046987
  496 FADO  C8      4968    7.667874277    8.048910196   11.138497193
  496 FADO  C8M     4969    7.606663985    7.915961810   11.183107389
  496 FADO  C9      4970    7.723048107    8.134454031   11.233158009
  496 FADO  H9      4971    7.759733919    8.094366640   11.327647101
  496 FADO  C1'     4972    7.772736192    8.352885895    0.107557139
  496 FADO  C2'     4973    0.076633450    8.297247694    0.208774432
  496 FADO  O2'     4974    0.150175836    8.184000577    0.161703577
  496 FADO  HB      4975    0.139068999    8.133874763    0.247518285
  496 FADO  C3'     4976    0.000614970    8.274846726    0.339667031
  496 FADO  O3'     4977   -0.064171220    8.397974608    0.372744770
  496 FADO  HG      4978   -0.139594317    8.402634146    0.307249175
  496 FADO  C4'     4979    0.098027040    8.228978347    0.448380365
  496 FADO  O4'     4980    0.166067670    8.111729418    0.402842991
  496 FADO  HD      4981    0.198608400    8.054395546    0.478039884
  496 FADO  C5'     4982    0.028193656    8.203067282    0.582028609
  496 FADO  O5'     4983    0.119794332    8.144731746    0.675045680
  496 FADO  P       4984    0.083099561    8.085386507    0.820130253
  496 FADO  O3P     4985    0.019772221    7.940527514    0.789690269
  496 FADO  O1P     4986    0.205886774    8.087230008    0.902732683
  496 FADO  O2P     4987   -0.032861531    8.159483732    0.874562782
  496 FADO  PA      4988    0.126098675    7.823396000    0.759799813
  496 FADO  O1A     4989    0.243417481    7.861915824    0.678211909
  496 FADO  O2A     4990    0.054759576    7.710736078    0.695609999
  496 FADO  O5B     4991    0.184879296    7.761729051    0.896416424
  496 FADO  C5B     4992    0.098549735    7.679028759    0.975798355
  496 FADO  C4B     4993    0.111186829    7.667802131    1.126865310
  496 FADO  O4B     4994    0.021059969    7.562868794    1.165047792
  496 FADO  C1B     4995    0.107020109    7.477593055    1.242059191
  496 FADO  N9A     4996    0.035262154    7.348391568    1.249750236
  496 FADO  C4A     4997   -0.028991005    7.315191228    1.361357453
  496 FADO  N3A     4998    7.765370353    7.361154257    1.487205477
  496 FADO  C2A     4999    7.681617869    7.315964710    1.578671069
  496 FADO  H2A     5000    7.669405031    7.370054703    1.672512174
  496 FADO  N1A     5001    7.600513358    7.217275331    1.545433730
  496 FADO  C6A     5002    7.601491097    7.161086947    1.423799051
  496 FADO  N6A     5003    7.540574047    7.044228664    1.405896817
  496 FADO  H61     5004    7.485163536    7.010686283    1.482084227
  496 FADO  H62     5005    7.569580372    6.986146371    1.329836920
  496 FADO  C5A     5006    7.684148182    7.210539731    1.323582876
  496 FADO  N7A     5007    7.700939421    7.185430055    1.194070798
  496 FADO  C8A     5008    7.790461474    7.272609352    1.148543010
  496 FADO  H8      5009    7.830306719    7.275149797    1.047118470
  496 FADO  C2B     5010    0.243382854    7.480702280    1.174970346
  496 FADO  O2B     5011    0.341068347    7.396885939    1.238410669
  496 FADO  H2B     5012    0.385261324    7.454273480    1.307370069
  496 FADO  C3B     5013    0.252950673    7.632282969    1.168678030
  496 FADO  O3B     5014    0.284391244    7.702689313    1.289701768
  496 FADO  H3B     5015    0.373521073    7.662649927    1.310988418
  497 EDSR  CD1     5016    7.306350931    0.697545893   10.809274191
  497 EDSR  HD1     5017    7.295201021    0.659968757   10.910978614
  497 EDSR  CE1     5018    7.255157175    0.822772427   10.777359149
  497 EDSR  OE1     5019    7.168912337    0.893742335   10.854940505
  497 EDSR  HE1     5020    7.130343780    0.971857228   10.805848329
  497 EDSR  dHE1    5021    7.191885853    0.870369007   10.852264371
  497 EDSR  CZ      5022    7.278810073    0.884443153   10.655065765
  497 EDSR  OH      5023    7.241711815    1.012602609   10.628758396
  497 EDSR  H       5024    7.189460115    1.047838553   10.706399988
  497 EDSR  CE2     5025    7.355103515    0.816664576   10.560697663
  497 EDSR  HE2     5026    7.366001870    0.859130085   10.460912888
  497 EDSR  CD2     5027    7.404586598    0.689338585   10.586375600
  497 EDSR  HD2     5028    7.462546767    0.639527813   10.508666994
  497 EDSR  CG      5029    7.374036821    0.630086697   10.708346828
  497 EDSR  CB      5030    7.391795505    0.479191519   10.726235243
  497 EDSR  CM      5031    7.642674057    0.485408633   10.713756226
  497 EDSR  OM1     5032    7.708274392    0.586437154   10.747129714
  497 EDSR  OM2     5033    7.660661597    0.419184708   10.609277114
  497 EDSR  CA      5034    7.522048693    0.452734670   10.802009357
  497 EDSR  N       5035    7.520775807    0.312580063   10.846294829
  497 EDSR  HN1     5036    7.525800727    0.249783183   10.768633186
  497 EDSR  HN2     5037    7.436970764    0.295527401   10.898102122
  497 EDSR  CH4     5038    7.633155612    0.298305512   10.939957854
  498 NA+   NA      5039    6.701693501    8.482378575    8.612008072
  499 NA+   NA      5040    3.321917837    0.526669701    7.091580659
  500 NA+   NA      5041    3.154516883    2.312497261    0.972916896
  501 NA+   NA      5042    6.074244735    2.329452031    7.448466503
  502 NA+   NA      5043    5.489454021    5.192526560   10.053224131
  503 NA+   NA      5044    5.330949237    4.027094883    2.889149630
  504 NA+   NA      5045    6.814164327    5.357834484    0.198893665
  505 NA+   NA      5046    4.649183147    4.915835101    1.946025499
  506 NA+   NA      5047    4.484099833    0.244852157    9.572156965
  507 NA+   NA      5048    1.145895921    0.459906453    7.972498487
  508 NA+   NA      5049    5.164349878    7.045610009    2.941745943
  509 NA+   NA      5050    6.192412804    8.121852837    0.321234448
  510 NA+   NA      5051    3.237244738    5.671257458   10.315070788
  511 NA+   NA      5052    1.101846906    3.244301494    0.537475561
  512 NA+   NA      5053    4.047776067    3.308216670    6.361272766
  513 CL-   CL      5054    5.676807316    3.117347238    7.185398303
    1 SOLV  OW      5055    2.488661257    7.931254601    1.641278577
    1 SOLV  HW1     5056    2.478258562    8.029736993    1.627384834
    1 SOLV  HW2     5057    2.505924217    7.912883768    1.738049121
    2 SOLV  OW      5058    1.548306166    7.101998734    7.981762822
    2 SOLV  HW1     5059    1.451236407    7.078955545    7.974944280
    2 SOLV  HW2     5060    1.601252809    7.041086634    7.922716947
    3 SOLV  OW      5061    4.208811694    4.898466477    8.865623477
    3 SOLV  HW1     5062    4.240323045    4.815681944    8.912032673
    3 SOLV  HW2     5063    4.264618171    4.914310606    8.784170276
    4 SOLV  OW      5064    6.967394280    2.058125566   11.080140007
    4 SOLV  HW1     5065    6.891680359    2.010186912   11.035763108
    4 SOLV  HW2     5066    7.034327828    1.991502856   11.113024055
    5 SOLV  OW      5067    4.277255089    3.485988097    8.406828468
    5 SOLV  HW1     5068    4.248271694    3.577168552    8.435917245
    5 SOLV  HW2     5069    4.361270340    3.460811775    8.454866304
    6 SOLV  OW      5070    4.285476966    1.084424133    1.527769357
    6 SOLV  HW1     5071    4.302972861    1.031922498    1.444477588
    6 SOLV  HW2     5072    4.207182816    1.045208274    1.576061824
    7 SOLV  OW      5073    4.642966345    0.111221964   11.175880923
    7 SOLV  HW1     5074    4.655505035    0.208696379   11.194362130
    7 SOLV  HW2     5075    4.645110208    0.060423140   11.261990811
    8 SOLV  OW      5076    6.788349659    5.384900914    9.298709774
    8 SOLV  HW1     5077    6.720369988    5.311708451    9.303363473
    8 SOLV  HW2     5078    6.752223352    5.460527156    9.244160717
    9 SOLV  OW      5079    7.646974610    2.065710148    5.243045643
    9 SOLV  HW1     5080    7.613301022    2.156773539    5.266995301
    9 SOLV  HW2     5081    7.609625020    1.998484119    5.306965279
   10 SOLV  OW      5082    7.003659526    0.406921966    0.100879969
   10 SOLV  HW1     5083    6.990011891    0.365475162    0.190857384
   10 SOLV  HW2     5084    7.085212744    0.367837923    0.058200465
   11 SOLV  OW      5085    2.038591427    0.916209393    3.211983248
   11 SOLV  HW1     5086    2.001645793    0.827964591    3.182864191
   11 SOLV  HW2     5087    1.963406736    0.980148042    3.228081531
   12 SOLV  OW      5088    3.595584267    2.283463392    1.112604653
   12 SOLV  HW1     5089    3.655776700    2.216703472    1.068786712
   12 SOLV  HW2     5090    3.643979016    2.370386638    1.122721244
   13 SOLV  OW      5091    6.104964387    6.782371590    4.088346581
   13 SOLV  HW1     5092    6.118435175    6.686760120    4.114366191
   13 SOLV  HW2     5093    6.077713343    6.835267092    4.168717598
   14 SOLV  OW      5094    0.464193498    1.321372006    7.961991695
   14 SOLV  HW1     5095    0.458037194    1.226517040    7.993051005
   14 SOLV  HW2     5096    0.377134026    1.367641012    7.978720835
   15 SOLV  OW      5097    7.535286031    4.580289039    0.050829345
   15 SOLV  HW1     5098    7.475044216    4.629655583   -0.011891460
   15 SOLV  HW2     5099    7.523814415    4.616364921    0.143387224
   16 SOLV  OW      5100    7.679968189    5.725730771    2.752758131
   16 SOLV  HW1     5101    7.721955199    5.799111585    2.806165876
   16 SOLV  HW2     5102    7.751473342    5.671495474    2.708649678
   17 SOLV  OW      5103    1.809220387    1.047719778    6.723378472
   17 SOLV  HW1     5104    1.869412938    1.070846056    6.646945181
   17 SOLV  HW2     5105    1.864323767    1.028725778    6.804636884
   18 SOLV  OW      5106    1.499839534    8.102331769   10.168385814
   18 SOLV  HW1     5107    1.407114006    8.066962382   10.156095915
   18 SOLV  HW2     5108    1.545020396    8.052430540   10.242335733
   19 SOLV  OW      5109    7.636797698    3.556048688   10.254713251
   19 SOLV  HW1     5110    7.663567121    3.652383521   10.252969217
   19 SOLV  HW2     5111    7.714612612    3.500349976   10.283739443
   20 SOLV  OW      5112    5.403464998    2.445669557    5.010478955
   20 SOLV  HW1     5113    5.438693778    2.352154982    5.014219271
   20 SOLV  HW2     5114    5.427474976    2.486843074    4.922568178
   21 SOLV  OW      5115    1.011364112    1.191630391    7.954340117
   21 SOLV  HW1     5116    1.010216959    1.247755755    7.871583480
   21 SOLV  HW2     5117    1.048887793    1.244879826    8.030211692
   22 SOLV  OW      5118    2.207284494    0.675246545    1.236376973
   22 SOLV  HW1     5119    2.134268700    0.642846963    1.296535192
   22 SOLV  HW2     5120    2.214878375    0.774685711    1.243740542
   23 SOLV  OW      5121    7.241431793    5.568220743   10.727868410
   23 SOLV  HW1     5122    7.163178591    5.575785537   10.666068319
   23 SOLV  HW2     5123    7.224203284    5.622249808   10.810233802
   24 SOLV  OW      5124    7.135290492    6.211587758    5.064591944
   24 SOLV  HW1     5125    7.068899942    6.279963443    5.034308926
   24 SOLV  HW2     5126    7.135355938    6.134623747    5.000743834
   25 SOLV  OW      5127    0.055113986    5.816751008    0.344175263
   25 SOLV  HW1     5128    0.024237131    5.725690240    0.316705559
   25 SOLV  HW2     5129    0.115067527    5.808997148    0.423833765
   26 SOLV  OW      5130    5.476203273    4.859449697   10.873953940
   26 SOLV  HW1     5131    5.575745317    4.857488225   10.864597935
   26 SOLV  HW2     5132    5.442070505    4.766309916   10.886602988
   27 SOLV  OW      5133    6.324504222    5.474039072    0.593341778
   27 SOLV  HW1     5134    6.373956836    5.528614831    0.525695834
   27 SOLV  HW2     5135    6.234502153    5.514524750    0.609484348
   28 SOLV  OW      5136    0.991413992    8.416671839    5.588860364
   28 SOLV  HW1     5137    0.986133966    8.507970844    5.629315763
   28 SOLV  HW2     5138    1.030330695    8.423130243    5.496969898
   29 SOLV  OW      5139    4.317094891    1.918582072    4.446743621
   29 SOLV  HW1     5140    4.241125563    1.881674108    4.500282974
   29 SOLV  HW2     5141    4.310914357    2.018365873    4.444502007
   30 SOLV  OW      5142    1.915544019    7.078628196    1.876942446
   30 SOLV  HW1     5143    1.861736684    7.160616767    1.896504718
   30 SOLV  HW2     5144    1.866093074    6.997858304    1.909049607
   31 SOLV  OW      5145    3.379437967    2.255329006    5.106385827
   31 SOLV  HW1     5146    3.455552253    2.268893135    5.042961149
   31 SOLV  HW2     5147    3.391501488    2.314522224    5.186076873
   32 SOLV  OW      5148    3.015144588    6.259678523    1.194514307
   32 SOLV  HW1     5149    3.048775723    6.243919032    1.101667066
   32 SOLV  HW2     5150    2.950856596    6.336274177    1.194127472
   33 SOLV  OW      5151    5.893139310    0.708772119    6.432347650
   33 SOLV  HW1     5152    5.927631494    0.693226252    6.524914749
   33 SOLV  HW2     5153    5.969304976    0.732013910    6.371861248
   34 SOLV  OW      5154    5.736171208    5.136003484    2.231343109
   34 SOLV  HW1     5155    5.737600768    5.231127149    2.200529133
   34 SOLV  HW2     5156    5.652329288    5.091864512    2.199368986
   35 SOLV  OW      5157    0.738753000    6.311106437    2.108520172
   35 SOLV  HW1     5158    0.683426280    6.394385689    2.106629510
   35 SOLV  HW2     5159    0.687617387    6.238139996    2.153920141
   36 SOLV  OW      5160    0.202584391    6.921956330    4.934076659
   36 SOLV  HW1     5161    0.266939573    6.998392958    4.930092202
   36 SOLV  HW2     5162    0.146413430    6.929933112    5.016424646
   37 SOLV  OW      5163    4.292572313    6.342935363    2.885505494
   37 SOLV  HW1     5164    4.206370761    6.379255624    2.850147968
   37 SOLV  HW2     5165    4.277675899    6.250826744    2.921479570
   38 SOLV  OW      5166    1.053400348    0.916473204    9.383262659
   38 SOLV  HW1     5167    1.125037722    0.902969156    9.314809965
   38 SOLV  HW2     5168    1.052229830    0.838674726    9.446080322
   39 SOLV  OW      5169    2.450882110    2.208421037    3.681212660
   39 SOLV  HW1     5170    2.356829661    2.194373633    3.650280190
   39 SOLV  HW2     5171    2.513544324    2.159186338    3.620802075
   40 SOLV  OW      5172    4.884550514    0.237710695    6.226446211
   40 SOLV  HW1     5173    4.814672313    0.274052772    6.164832087
   40 SOLV  HW2     5174    4.899338685    0.301935596    6.301655936
   41 SOLV  OW      5175    2.955822624    3.580082746    2.242124651
   41 SOLV  HW1     5176    3.037827764    3.593761316    2.186554446
   41 SOLV  HW2     5177    2.914420940    3.668723800    2.262830380
   42 SOLV  OW      5178    0.178900601    2.084635365   11.210156921
   42 SOLV  HW1     5179    0.219080745    2.175313709   11.197388835
   42 SOLV  HW2     5180    0.132778983    2.080794675   11.298802703
   43 SOLV  OW      5181    3.935097238    4.374260284    2.503624666
   43 SOLV  HW1     5182    3.955920031    4.395464786    2.599106675
   43 SOLV  HW2     5183    3.937084460    4.458386399    2.449598463
   44 SOLV  OW      5184    2.284242783    3.492540326    5.114913594
   44 SOLV  HW1     5185    2.251968253    3.452708869    5.200773015
   44 SOLV  HW2     5186    2.226314139    3.461075943    5.039718652
   45 SOLV  OW      5187    0.167440429    1.602296488    8.638865151
   45 SOLV  HW1     5188    0.106691185    1.592615488    8.560024544
   45 SOLV  HW2     5189    0.219524324    1.517853156    8.651380475
   46 SOLV  OW      5190    5.341542837    2.234654032   11.144993752
   46 SOLV  HW1     5191    5.395663931    2.312636807   11.113535374
   46 SOLV  HW2     5192    5.257785556    2.228156163   11.090748844
   47 SOLV  OW      5193    0.030305002    4.811211828    8.938016044
   47 SOLV  HW1     5194    0.013388160    4.715177403    8.960180658
   47 SOLV  HW2     5195   -0.000222209    4.868802156    9.013854479
   48 SOLV  OW      5196    1.474726870    8.490452753    8.470421708
   48 SOLV  HW1     5197    1.455254004    8.519663077    8.376786254
   48 SOLV  HW2     5198    1.522978925    8.563488689    8.518769488
   49 SOLV  OW      5199    3.235634404    3.337504371    1.248900523
   49 SOLV  HW1     5200    3.205088649    3.253985985    1.203165695
   49 SOLV  HW2     5201    3.333291270    3.330546830    1.269265433
   50 SOLV  OW      5202    7.566376156    6.324281467    3.299399544
   50 SOLV  HW1     5203    7.497699586    6.340729749    3.228596993
   50 SOLV  HW2     5204    7.558538491    6.394314878    3.370349915
   51 SOLV  OW      5205    4.043012078    7.177306806    7.870625036
   51 SOLV  HW1     5206    4.137521576    7.148323887    7.885725298
   51 SOLV  HW2     5207    4.029416001    7.197440450    7.773620722
   52 SOLV  OW      5208    2.785263451    3.100326900    1.394701440
   52 SOLV  HW1     5209    2.751849755    3.077178330    1.486067265
   52 SOLV  HW2     5210    2.756832234    3.193321245    1.371382401
   53 SOLV  OW      5211    2.467914281    0.580924265    2.451178703
   53 SOLV  HW1     5212    2.384623108    0.567345771    2.504827967
   53 SOLV  HW2     5213    2.544869709    0.597750144    2.512780668
   54 SOLV  OW      5214    4.974903178    6.203864177    1.629173214
   54 SOLV  HW1     5215    4.934135450    6.147197007    1.700775184
   54 SOLV  HW2     5216    4.974695276    6.299549795    1.658229090
   55 SOLV  OW      5217    7.147652155    2.426085350   11.261536097
   55 SOLV  HW1     5218    7.162839202    2.363476542   11.185053778
   55 SOLV  HW2     5219    7.189461475    2.388461891   11.344219180
   56 SOLV  OW      5220    6.401927071    3.032352235    6.866943854
   56 SOLV  HW1     5221    6.430220005    3.094238157    6.940221909
   56 SOLV  HW2     5222    6.473863184    3.027666112    6.797638335
   57 SOLV  OW      5223    2.377181339    7.590941338    2.646149350
   57 SOLV  HW1     5224    2.438217059    7.582171217    2.567423423
   57 SOLV  HW2     5225    2.343673229    7.684976442    2.652035436
   58 SOLV  OW      5226    5.031557473    6.608432233    2.838711489
   58 SOLV  HW1     5227    5.077227094    6.607185779    2.749757868
   58 SOLV  HW2     5228    5.096403366    6.581348202    2.909855695
   59 SOLV  OW      5229    6.914355846    6.071190486    5.472186728
   59 SOLV  HW1     5230    6.912365405    6.117375807    5.383513487
   59 SOLV  HW2     5231    6.878639261    6.132601239    5.542564655
   60 SOLV  OW      5232    3.287842425    6.809844959   11.025451460
   60 SOLV  HW1     5233    3.190255655    6.788121658   11.027676982
   60 SOLV  HW2     5234    3.311199373    6.849255726   10.936562390
   61 SOLV  OW      5235    2.577288244    3.625315583    7.362510213
   61 SOLV  HW1     5236    2.497509221    3.577709763    7.325509504
   61 SOLV  HW2     5237    2.547442487    3.693228497    7.429570540
   62 SOLV  OW      5238    3.966538018    5.249561222    7.890844867
   62 SOLV  HW1     5239    4.058217006    5.239010709    7.929363112
   62 SOLV  HW2     5240    3.967241831    5.221358410    7.794906525
   63 SOLV  OW      5241    5.836775647    1.246265875    3.357573045
   63 SOLV  HW1     5242    5.798958354    1.262379656    3.266412618
   63 SOLV  HW2     5243    5.925864095    1.201604885    3.349286080
   64 SOLV  OW      5244    3.367296961    4.630098089    0.428753867
   64 SOLV  HW1     5245    3.358930602    4.638761994    0.528026081
   64 SOLV  HW2     5246    3.456923400    4.663693937    0.399798068
   65 SOLV  OW      5247    7.062234643    3.658428156    0.896177257
   65 SOLV  HW1     5248    7.135128128    3.596070403    0.867926522
   65 SOLV  HW2     5249    7.099139687    3.750928975    0.905212916
   66 SOLV  OW      5250    5.081424220    7.565311304    5.254563661
   66 SOLV  HW1     5251    5.128983311    7.631453183    5.312559063
   66 SOLV  HW2     5252    5.148311456    7.513904132    5.200865999
   67 SOLV  OW      5253    6.256435383    4.746138961    7.421316716
   67 SOLV  HW1     5254    6.212291643    4.658091092    7.438606617
   67 SOLV  HW2     5255    6.317320183    4.768421831    7.497451744
   68 SOLV  OW      5256    0.457782920    6.588417919    4.583496898
   68 SOLV  HW1     5257    0.507285840    6.594810526    4.670149301
   68 SOLV  HW2     5258    0.400518600    6.506437812    4.583792061
   69 SOLV  OW      5259    3.558903993    1.303315588    5.874614751
   69 SOLV  HW1     5260    3.621242911    1.344657905    5.808246553
   69 SOLV  HW2     5261    3.490148984    1.248998871    5.826422658
   70 SOLV  OW      5262    4.956533954    5.768042739    9.592682208
   70 SOLV  HW1     5263    4.857998752    5.765208176    9.609499801
   70 SOLV  HW2     5264    4.998964892    5.834421903    9.654273205
   71 SOLV  OW      5265    6.727273646    5.604430855    6.532563705
   71 SOLV  HW1     5266    6.705172928    5.657536523    6.450762651
   71 SOLV  HW2     5267    6.718662074    5.506882708    6.512310495
   72 SOLV  OW      5268    3.514371869    2.710566804    5.379418881
   72 SOLV  HW1     5269    3.528115290    2.809538550    5.375449682
   72 SOLV  HW2     5270    3.602645282    2.665106277    5.391299772
   73 SOLV  OW      5271    3.400844410    4.918116964    5.487784094
   73 SOLV  HW1     5272    3.348960638    4.943141890    5.569526974
   73 SOLV  HW2     5273    3.448350095    4.831564698    5.503657072
   74 SOLV  OW      5274    5.872455277    7.506169584    2.452375089
   74 SOLV  HW1     5275    5.946925188    7.446440638    2.482153135
   74 SOLV  HW2     5276    5.785501036    7.470688557    2.486727918
   75 SOLV  OW      5277    0.362896184    2.893308468    1.410433989
   75 SOLV  HW1     5278    0.421722059    2.812448215    1.411522372
   75 SOLV  HW2     5279    0.268622811    2.865695266    1.391723230
   76 SOLV  OW      5280    2.038299364    4.992436671    0.802982818
   76 SOLV  HW1     5281    2.010708096    4.923384592    0.736120438
   76 SOLV  HW2     5282    2.055113381    5.079234985    0.756256406
   77 SOLV  OW      5283    1.022455718    4.490101361    3.564865659
   77 SOLV  HW1     5284    0.989208319    4.554500933    3.495964498
   77 SOLV  HW2     5285    1.122441221    4.491287733    3.566105437
   78 SOLV  OW      5286    4.443882257    2.816883999    0.069408717
   78 SOLV  HW1     5287    4.357527401    2.825036972    0.019645104
   78 SOLV  HW2     5288    4.431399119    2.848941330    0.163305128
   79 SOLV  OW      5289    2.029380350    0.671269359    6.457170398
   79 SOLV  HW1     5290    2.033842837    0.571610847    6.450220486
   79 SOLV  HW2     5291    1.985427465    0.708450313    6.375403676
   80 SOLV  OW      5292    2.170740358    5.511002349    3.904368477
   80 SOLV  HW1     5293    2.242435787    5.442438790    3.916971062
   80 SOLV  HW2     5294    2.082479820    5.472206584    3.930920715
   81 SOLV  OW      5295    3.772780545    0.507814177    8.261686183
   81 SOLV  HW1     5296    3.829189269    0.583388802    8.228421022
   81 SOLV  HW2     5297    3.687096601    0.543880105    8.298530966
   82 SOLV  OW      5298    5.044825009    3.216496518    2.192548298
   82 SOLV  HW1     5299    5.101918234    3.141673985    2.226341318
   82 SOLV  HW2     5300    4.977939681    3.180606364    2.127446343
   83 SOLV  OW      5301    0.651025805    0.586829067    7.864662178
   83 SOLV  HW1     5302    0.727623903    0.633332797    7.820275490
   83 SOLV  HW2     5303    0.604801682    0.650348218    7.926538564
   84 SOLV  OW      5304    6.431026934    3.987207607   11.271278915
   84 SOLV  HW1     5305    6.481006096    4.072417336   11.255742626
   84 SOLV  HW2     5306    6.370017321    3.998181076   11.349748333
   85 SOLV  OW      5307    6.943340195    1.145917140    2.304614965
   85 SOLV  HW1     5308    6.936091306    1.081285347    2.228653028
   85 SOLV  HW2     5309    6.868054713    1.211561617    2.299827036
   86 SOLV  OW      5310    5.103755490    0.938952412    9.417429520
   86 SOLV  HW1     5311    5.007691501    0.927741001    9.392011799
   86 SOLV  HW2     5312    5.125365066    0.878063975    9.493755523
   87 SOLV  OW      5313    5.125521945    3.247529601    3.963595312
   87 SOLV  HW1     5314    5.185980215    3.231384826    3.885594179
   87 SOLV  HW2     5315    5.060028984    3.319535214    3.940662035
   88 SOLV  OW      5316    4.070280765    7.786688635    7.876517798
   88 SOLV  HW1     5317    4.142211991    7.850938361    7.850100266
   88 SOLV  HW2     5318    3.988518573    7.803733322    7.821522421
   89 SOLV  OW      5319    3.632102893    2.064632733    3.693254246
   89 SOLV  HW1     5320    3.707047019    2.009432078    3.729809588
   89 SOLV  HW2     5321    3.547224566    2.041154430    3.740629993
   90 SOLV  OW      5322    3.135723764    0.589854663    1.139863684
   90 SOLV  HW1     5323    3.232853009    0.570490815    1.126044566
   90 SOLV  HW2     5324    3.088372814    0.505768781    1.166083923
   91 SOLV  OW      5325    6.209906023    4.688158817    1.921935076
   91 SOLV  HW1     5326    6.297122763    4.650953307    1.953700225
   91 SOLV  HW2     5327    6.170310482    4.626687745    1.853717940
   92 SOLV  OW      5328    1.274693754    1.343518740   10.136403108
   92 SOLV  HW1     5329    1.236417862    1.405083392   10.205285671
   92 SOLV  HW2     5330    1.373104143    1.359416752   10.128486885
   93 SOLV  OW      5331    5.976094908    5.404925242    8.570524752
   93 SOLV  HW1     5332    5.902407846    5.339574855    8.553216254
   93 SOLV  HW2     5333    6.058160369    5.355707709    8.599557739
   94 SOLV  OW      5334    1.777244714    0.466918478    5.769302730
   94 SOLV  HW1     5335    1.856273314    0.505919760    5.722043809
   94 SOLV  HW2     5336    1.706875490    0.537141969    5.780113598
   95 SOLV  OW      5337    0.874873930    1.536930961    3.581592415
   95 SOLV  HW1     5338    0.816040486    1.551378909    3.502031545
   95 SOLV  HW2     5339    0.870223569    1.441019560    3.609510078
   96 SOLV  OW      5340    5.959270877    4.732739579    9.108481994
   96 SOLV  HW1     5341    5.934447057    4.693779782    9.019791825
   96 SOLV  HW2     5342    6.058873480    4.736890452    9.116364124
   97 SOLV  OW      5343    7.545082545    1.921936984    5.469160238
   97 SOLV  HW1     5344    7.557279952    1.825500107    5.445683127
   97 SOLV  HW2     5345    7.625144899    1.954361361    5.519546262
   98 SOLV  OW      5346    4.825965502    7.899095644    8.904192267
   98 SOLV  HW1     5347    4.831906901    7.801507860    8.883184222
   98 SOLV  HW2     5348    4.916111933    7.932928302    8.931192733
   99 SOLV  OW      5349    2.304950420    7.839124107   10.168948959
   99 SOLV  HW1     5350    2.296084097    7.886047752   10.256810265
   99 SOLV  HW2     5351    2.227614714    7.776982064   10.156394773
  100 SOLV  OW      5352    7.434452352    3.490960801    4.137681654
  100 SOLV  HW1     5353    7.526048907    3.507410991    4.174280865
  100 SOLV  HW2     5354    7.368778072    3.486524540    4.212962904
  101 SOLV  OW      5355    0.317474132    2.294740607    1.940710566
  101 SOLV  HW1     5356    0.261592999    2.352160465    1.880874928
  101 SOLV  HW2     5357    0.409238593    2.285674489    1.902018037
  102 SOLV  OW      5358    3.316276981    7.159176478    3.869778898
  102 SOLV  HW1     5359    3.378800435    7.178819217    3.945310489
  102 SOLV  HW2     5360    3.368740110    7.145750274    3.785711195
  103 SOLV  OW      5361    2.175641535    7.225740537    5.517244089
  103 SOLV  HW1     5362    2.272212165    7.203767134    5.531075247
  103 SOLV  HW2     5363    2.167903172    7.307636601    5.460382607
  104 SOLV  OW      5364    7.291043074    8.387746320    6.578180397
  104 SOLV  HW1     5365    7.193478655    8.381720460    6.599272841
  104 SOLV  HW2     5366    7.333260717    8.457981456    6.635492967
  105 SOLV  OW      5367    5.271776931    7.707617417   10.794770606
  105 SOLV  HW1     5368    5.190289160    7.764603175   10.784169250
  105 SOLV  HW2     5369    5.284238135    7.651695783   10.712810110
  106 SOLV  OW      5370    5.043643405    2.532010823   10.140517384
  106 SOLV  HW1     5371    4.978365974    2.600238688   10.107595188
  106 SOLV  HW2     5372    5.087604277    2.565442162   10.223882943
  107 SOLV  OW      5373    3.118004232    0.512710288    3.022911800
  107 SOLV  HW1     5374    3.029963755    0.481464625    3.058585946
  107 SOLV  HW2     5375    3.191864982    0.475315562    3.079003427
  108 SOLV  OW      5376    5.290479942    2.464971714    0.905666330
  108 SOLV  HW1     5377    5.325779532    2.388391558    0.851912281
  108 SOLV  HW2     5378    5.350026974    2.480637268    0.984462054
  109 SOLV  OW      5379    5.923188915    5.096829348    9.381462358
  109 SOLV  HW1     5380    5.933436518    5.028692559    9.453935748
  109 SOLV  HW2     5381    5.868816647    5.173612161    9.415345620
  110 SOLV  OW      5382    0.376080065    1.064629044    8.023152347
  110 SOLV  HW1     5383    0.317231064    1.127414401    8.074091741
  110 SOLV  HW2     5384    0.336164596    0.972951904    8.024599311
  111 SOLV  OW      5385    5.966358952    4.542352297    0.021856937
  111 SOLV  HW1     5386    6.064146233    4.563055881    0.024864847
  111 SOLV  HW2     5387    5.916349630    4.622366878   -0.011260515
  112 SOLV  OW      5388    3.678114168    4.286953183   10.808504847
  112 SOLV  HW1     5389    3.684913399    4.360180216   10.876265918
  112 SOLV  HW2     5390    3.607810866    4.310164219   10.741283527
  113 SOLV  OW      5391    4.690874958    1.489441251    6.478932800
  113 SOLV  HW1     5392    4.724985553    1.569461435    6.528260720
  113 SOLV  HW2     5393    4.687014956    1.411152107    6.541029007
  114 SOLV  OW      5394    6.936517063    2.440822262    6.564087931
  114 SOLV  HW1     5395    6.919097283    2.372274677    6.493392430
  114 SOLV  HW2     5396    6.935763301    2.531996756    6.523018842
  115 SOLV  OW      5397    5.037521522    1.997328145    8.470278657
  115 SOLV  HW1     5398    4.980369408    1.985390629    8.389092723
  115 SOLV  HW2     5399    5.116138492    2.054795569    8.447542313
  116 SOLV  OW      5400    4.171370148    1.675906064    3.170348629
  116 SOLV  HW1     5401    4.181508436    1.672848342    3.070910773
  116 SOLV  HW2     5402    4.154636478    1.583606591    3.205002103
  117 SOLV  OW      5403    2.992368429    0.600746533    4.472008874
  117 SOLV  HW1     5404    3.011323210    0.696244576    4.449185985
  117 SOLV  HW2     5405    3.033243922    0.578906526    4.560621557
  118 SOLV  OW      5406    6.548765826    1.577289443    9.211576719
  118 SOLV  HW1     5407    6.550365378    1.569656700    9.311272543
  118 SOLV  HW2     5408    6.458577790    1.550673189    9.177551478
  119 SOLV  OW      5409    4.693844704    4.239755946    7.499746526
  119 SOLV  HW1     5410    4.654780480    4.278196705    7.583390797
  119 SOLV  HW2     5411    4.706430124    4.312531890    7.432327617
  120 SOLV  OW      5412    6.880370600    8.293774009    5.701109198
  120 SOLV  HW1     5413    6.784501101    8.286218082    5.673686730
  120 SOLV  HW2     5414    6.885837903    8.305816549    5.800230909
  121 SOLV  OW      5415    4.393278557    4.135126280    2.404590216
  121 SOLV  HW1     5416    4.428803214    4.160278522    2.314560371
  121 SOLV  HW2     5417    4.388634395    4.216507240    2.462518145
  122 SOLV  OW      5418    5.829803921    0.419009716    0.644941891
  122 SOLV  HW1     5419    5.834474547    0.393658960    0.741562588
  122 SOLV  HW2     5420    5.822928038    0.336347642    0.589087252
  123 SOLV  OW      5421    1.837259525    5.859751291    1.304866145
  123 SOLV  HW1     5422    1.868645945    5.774481957    1.346627842
  123 SOLV  HW2     5423    1.739147636    5.870578609    1.320893261
  124 SOLV  OW      5424    4.880804952    0.846201910    3.538090499
  124 SOLV  HW1     5425    4.939181109    0.912284004    3.585264543
  124 SOLV  HW2     5426    4.883147895    0.758906968    3.586815696
  125 SOLV  OW      5427    5.926775094    6.272485672    6.582880587
  125 SOLV  HW1     5428    5.864918736    6.347250268    6.607047682
  125 SOLV  HW2     5429    6.004498588    6.308812609    6.531505602
  126 SOLV  OW      5430    5.238189905    0.688023832    5.887942845
  126 SOLV  HW1     5431    5.210246969    0.779646970    5.859229578
  126 SOLV  HW2     5432    5.222360796    0.677585613    5.986129001
  127 SOLV  OW      5433    5.097722538    0.395617363    6.999435631
  127 SOLV  HW1     5434    5.071117847    0.350943409    7.084854931
  127 SOLV  HW2     5435    5.162668090    0.337590341    6.950293201
  128 SOLV  OW      5436    3.124304213    6.238022932    3.806466278
  128 SOLV  HW1     5437    3.132399251    6.297205422    3.886665633
  128 SOLV  HW2     5438    3.208241263    6.184732251    3.795757215
  129 SOLV  OW      5439    7.552648009    0.711524963    4.079893677
  129 SOLV  HW1     5440    7.649220933    0.697965066    4.057761248
  129 SOLV  HW2     5441    7.540343492    0.801550636    4.121654657
  130 SOLV  OW      5442    3.690504084    0.688394275    7.289319658
  130 SOLV  HW1     5443    3.647922465    0.770484829    7.327371794
  130 SOLV  HW2     5444    3.675770748    0.611379004    7.351380817
  131 SOLV  OW      5445    3.672396406    7.976151924    6.517228600
  131 SOLV  HW1     5446    3.769999150    7.954690287    6.513603679
  131 SOLV  HW2     5447    3.622874889    7.899382760    6.557900007
  132 SOLV  OW      5448    7.482618070    3.084726435    7.804283303
  132 SOLV  HW1     5449    7.541198313    3.159790485    7.834840979
  132 SOLV  HW2     5450    7.470197100    3.090342631    7.705216666
  133 SOLV  OW      5451    4.087508439    1.492955903    4.053393891
  133 SOLV  HW1     5452    4.178821693    1.527741223    4.032135029
  133 SOLV  HW2     5453    4.044104514    1.459860854    3.969603469
  134 SOLV  OW      5454    6.257264723    2.137121860    2.064451535
  134 SOLV  HW1     5455    6.287400278    2.154242484    2.158253405
  134 SOLV  HW2     5456    6.302490169    2.055129832    2.029351740
  135 SOLV  OW      5457    1.593671565    6.334151533    8.704234611
  135 SOLV  HW1     5458    1.572255108    6.261907501    8.638491548
  135 SOLV  HW2     5459    1.656797146    6.298770642    8.773251882
  136 SOLV  OW      5460    4.994908909    0.064978238    9.814527674
  136 SOLV  HW1     5461    5.085547914    0.061022391    9.772468669
  136 SOLV  HW2     5462    4.986323205    0.149465640    9.867331265
  137 SOLV  OW      5463    4.565567935    0.897931007    8.127880002
  137 SOLV  HW1     5464    4.651223031    0.894621990    8.179380158
  137 SOLV  HW2     5465    4.525993971    0.989501872    8.134859239
  138 SOLV  OW      5466    4.976364447    2.898886040    2.217052040
  138 SOLV  HW1     5467    4.961624197    2.824773519    2.151553357
  138 SOLV  HW2     5468    4.897782525    2.905111158    2.278583910
  139 SOLV  OW      5469    4.307328775    0.749782080    2.174382445
  139 SOLV  HW1     5470    4.269646665    0.773984461    2.084971536
  139 SOLV  HW2     5471    4.362322006    0.666683550    2.165992483
  140 SOLV  OW      5472    1.013671530    7.114613121   10.941552558
  140 SOLV  HW1     5473    1.029593622    7.032003231   10.887495717
  140 SOLV  HW2     5474    1.029007350    7.195273341   10.884466754
  141 SOLV  OW      5475    7.431489103    3.044102473   10.030900948
  141 SOLV  HW1     5476    7.402749401    2.948872951   10.020633795
  141 SOLV  HW2     5477    7.531168953    3.048287679   10.037716153
  142 SOLV  OW      5478    1.040228537    6.709964360    2.326795315
  142 SOLV  HW1     5479    1.066254823    6.637586933    2.390702791
  142 SOLV  HW2     5480    0.980708207    6.672053964    2.255942219
  143 SOLV  OW      5481    2.312468007    2.012642388    6.947746887
  143 SOLV  HW1     5482    2.238555281    2.004470580    7.014606227
  143 SOLV  HW2     5483    2.372068922    2.088835353    6.973092725
  144 SOLV  OW      5484    6.813986488    5.158010742   11.076978125
  144 SOLV  HW1     5485    6.765341518    5.222815865   11.018377780
  144 SOLV  HW2     5486    6.755356891    5.079088358   11.095250282
  145 SOLV  OW      5487    4.183054583    6.751026893    1.329534993
  145 SOLV  HW1     5488    4.259092098    6.800158833    1.372013019
  145 SOLV  HW2     5489    4.102632543    6.756477745    1.388718079
  146 SOLV  OW      5490    1.440918352    5.283514699    9.858398066
  146 SOLV  HW1     5491    1.467769329    5.188498084    9.874237665
  146 SOLV  HW2     5492    1.470261283    5.339772742    9.935690141
  147 SOLV  OW      5493    3.181123972    6.471625312    1.753510946
  147 SOLV  HW1     5494    3.252054792    6.401163462    1.751515618
  147 SOLV  HW2     5495    3.189218294    6.524690449    1.837882871
  148 SOLV  OW      5496    2.307884880    5.169868984    6.380335133
  148 SOLV  HW1     5497    2.271187917    5.230561142    6.309837996
  148 SOLV  HW2     5498    2.267152915    5.192957233    6.468697476
  149 SOLV  OW      5499    5.205817622    6.017405085    7.444530374
  149 SOLV  HW1     5500    5.220948879    5.965000369    7.360716110
  149 SOLV  HW2     5501    5.127706339    6.078565499    7.431958067
  150 SOLV  OW      5502    3.013965845    6.641941655    5.925584424
  150 SOLV  HW1     5503    3.028675100    6.740333089    5.935722950
  150 SOLV  HW2     5504    3.055309593    6.610695782    5.840060220
  151 SOLV  OW      5505    7.730383971    8.335091337    6.610045562
  151 SOLV  HW1     5506    7.731970127    8.288496920    6.521578315
  151 SOLV  HW2     5507    7.784694257    8.283176288    6.676039919
  152 SOLV  OW      5508    6.700280691    2.178513530    4.367596647
  152 SOLV  HW1     5509    6.726914349    2.084592450    4.389264635
  152 SOLV  HW2     5510    6.659204449    2.220970455    4.448282377
  153 SOLV  OW      5511    1.615680611    5.775088018    4.166162224
  153 SOLV  HW1     5512    1.625893762    5.694146464    4.108333716
  153 SOLV  HW2     5513    1.649336779    5.855511964    4.117180011
  154 SOLV  OW      5514    4.562209566    0.594277930    8.947090745
  154 SOLV  HW1     5515    4.619874758    0.661272573    8.993850417
  154 SOLV  HW2     5516    4.603892346    0.569732047    8.859569067
  155 SOLV  OW      5517    1.099839465    7.503321789    0.096950863
  155 SOLV  HW1     5518    1.021758462    7.553076182    0.134738548
  155 SOLV  HW2     5519    1.156690099    7.468822572    0.171635902
  156 SOLV  OW      5520    0.395431903    7.736476478    5.895703858
  156 SOLV  HW1     5521    0.327101339    7.806785740    5.876017131
  156 SOLV  HW2     5522    0.484955286    7.779410897    5.907630526
  157 SOLV  OW      5523    5.649329978    3.954616217    1.687446374
  157 SOLV  HW1     5524    5.742783519    3.988460975    1.676445130
  157 SOLV  HW2     5525    5.635807096    3.924110517    1.781714950
  158 SOLV  OW      5526    0.702776241    5.505269089    7.575129582
  158 SOLV  HW1     5527    0.793491063    5.465715629    7.589495990
  158 SOLV  HW2     5528    0.641691168    5.435709177    7.537313242
  159 SOLV  OW      5529    0.445950696    5.376269672    8.148961242
  159 SOLV  HW1     5530    0.460481823    5.326823734    8.063264184
  159 SOLV  HW2     5531    0.356726797    5.351745425    8.186878433
  160 SOLV  OW      5532    1.980221469    8.487253454    3.383136798
  160 SOLV  HW1     5533    2.064757426    8.451783249    3.343192093
  160 SOLV  HW2     5534    1.952603260    8.570159155    3.334516743
  161 SOLV  OW      5535    6.168671114    3.190344823    3.784263754
  161 SOLV  HW1     5536    6.184026961    3.268347864    3.844924680
  161 SOLV  HW2     5537    6.105077278    3.216574958    3.711683790
  162 SOLV  OW      5538    1.630223450    4.319095868    5.481383499
  162 SOLV  HW1     5539    1.689887546    4.263495623    5.423514936
  162 SOLV  HW2     5540    1.635012451    4.286071987    5.575651956
  163 SOLV  OW      5541    7.758215744    2.171823256    0.840651159
  163 SOLV  HW1     5542    7.728786586    2.158873771    0.935341498
  163 SOLV  HW2     5543    7.851907614    2.138525670    0.830014278
  164 SOLV  OW      5544    0.173161828    3.859035265    3.796275299
  164 SOLV  HW1     5545    0.252255173    3.891080913    3.848403450
  164 SOLV  HW2     5546    0.200608465    3.782968424    3.737448769
  165 SOLV  OW      5547    4.398059571    0.869083867    4.114257472
  165 SOLV  HW1     5548    4.299497190    0.882351940    4.124720725
  165 SOLV  HW2     5549    4.421972989    0.872036626    4.017203329
  166 SOLV  OW      5550    4.392550187    6.257595218    0.847980395
  166 SOLV  HW1     5551    4.436822196    6.176396649    0.886017452
  166 SOLV  HW2     5552    4.312233767    6.280599068    0.902936195
  167 SOLV  OW      5553    1.679798015    2.801533397    3.836495140
  167 SOLV  HW1     5554    1.695727379    2.725236720    3.773844609
  167 SOLV  HW2     5555    1.591134549    2.789946237    3.881267352
  168 SOLV  OW      5556    5.656404106    5.589073100    0.632287747
  168 SOLV  HW1     5557    5.639478270    5.497758178    0.669370532
  168 SOLV  HW2     5558    5.573216646    5.644055841    0.639823513
  169 SOLV  OW      5559    4.059928377    6.403034573    2.741268724
  169 SOLV  HW1     5560    3.978641116    6.383680202    2.796203542
  169 SOLV  HW2     5561    4.050103134    6.492433323    2.697549608
  170 SOLV  OW      5562    5.500567779    7.808689754    2.485238276
  170 SOLV  HW1     5563    5.495250560    7.713890875    2.516621835
  170 SOLV  HW2     5564    5.472132985    7.869880029    2.559043714
  171 SOLV  OW      5565    3.449834014    1.224067524    2.317690096
  171 SOLV  HW1     5566    3.388074693    1.197011268    2.243840313
  171 SOLV  HW2     5567    3.403757889    1.212321100    2.405662147
  172 SOLV  OW      5568    4.125081592    3.086429938    5.018612855
  172 SOLV  HW1     5569    4.157792429    3.094639655    4.924471238
  172 SOLV  HW2     5570    4.190872577    3.129186795    5.080608450
  173 SOLV  OW      5571    5.868079694    3.747474523    0.299515376
  173 SOLV  HW1     5572    5.798885159    3.799892353    0.249871371
  173 SOLV  HW2     5573    5.825466604    3.667274213    0.341372976
  174 SOLV  OW      5574    4.598556530    3.566050601    2.895295451
  174 SOLV  HW1     5575    4.569671363    3.656974278    2.925270670
  174 SOLV  HW2     5576    4.606173061    3.505654559    2.974632684
  175 SOLV  OW      5577    4.774960304    2.905167902    8.016749368
  175 SOLV  HW1     5578    4.720470137    2.856945053    7.948153384
  175 SOLV  HW2     5579    4.744407635    2.878703640    8.108216402
  176 SOLV  OW      5580    5.657016127    1.988838882    6.757310729
  176 SOLV  HW1     5581    5.567626676    2.030785591    6.773122195
  176 SOLV  HW2     5582    5.656317322    1.894931630    6.791675955
  177 SOLV  OW      5583    1.427456504    3.438720116    6.014724966
  177 SOLV  HW1     5584    1.407511212    3.529908915    6.050597954
  177 SOLV  HW2     5585    1.377443010    3.424853195    5.929247969
  178 SOLV  OW      5586    6.201098828    1.789076372    7.110434897
  178 SOLV  HW1     5587    6.255094157    1.848484883    7.170060130
  178 SOLV  HW2     5588    6.255814063    1.763099558    7.030864490
  179 SOLV  OW      5589    5.562043382    7.601110859    5.773837458
  179 SOLV  HW1     5590    5.550364908    7.665727273    5.849258899
  179 SOLV  HW2     5591    5.477019857    7.550324947    5.759986750
  180 SOLV  OW      5592    0.663427463    7.630708600    6.269578101
  180 SOLV  HW1     5593    0.749465579    7.591917663    6.236521318
  180 SOLV  HW2     5594    0.678332758    7.673893598    6.358532676
  181 SOLV  OW      5595    4.839109775    1.696662696    4.801482839
  181 SOLV  HW1     5596    4.836909645    1.796264822    4.792843968
  181 SOLV  HW2     5597    4.795448119    1.655302617    4.721589136
  182 SOLV  OW      5598    4.532569088    8.316437337    3.533972289
  182 SOLV  HW1     5599    4.531430399    8.388752805    3.464912818
  182 SOLV  HW2     5600    4.441371706    8.276111444    3.541515863
  183 SOLV  OW      5601    5.270540014    2.023962757    6.086049893
  183 SOLV  HW1     5602    5.175999283    2.051668228    6.068889930
  183 SOLV  HW2     5603    5.317166171    2.095223788    6.138471061
  184 SOLV  OW      5604    4.203271553    4.985008253    7.396817503
  184 SOLV  HW1     5605    4.183053390    4.960104920    7.491533233
  184 SOLV  HW2     5606    4.266539828    5.062438134    7.395488794
  185 SOLV  OW      5607    3.404958805    3.016016248    2.889898601
  185 SOLV  HW1     5608    3.373021160    2.995810960    2.982482389
  185 SOLV  HW2     5609    3.344600672    2.971943796    2.823456255
  186 SOLV  OW      5610    7.208993051    5.199879250    8.112971429
  186 SOLV  HW1     5611    7.214738649    5.192334006    8.013421755
  186 SOLV  HW2     5612    7.205867796    5.296392897    8.138959568
  187 SOLV  OW      5613    4.550114336    4.953945844    7.206633116
  187 SOLV  HW1     5614    4.553294606    4.862200575    7.166974990
  187 SOLV  HW2     5615    4.632513822    4.969594946    7.261088950
  188 SOLV  OW      5616    4.723920774    0.619225490    6.821897460
  188 SOLV  HW1     5617    4.731186352    0.635305654    6.920328234
  188 SOLV  HW2     5618    4.764101276    0.530414979    6.799575728
  189 SOLV  OW      5619    1.540560532    2.495208002    5.889106806
  189 SOLV  HW1     5620    1.521251460    2.587273467    5.923035249
  189 SOLV  HW2     5621    1.472425412    2.470042408    5.820373016
  190 SOLV  OW      5622    2.724931782    7.348924559    1.843848708
  190 SOLV  HW1     5623    2.685929070    7.438233901    1.821428628
  190 SOLV  HW2     5624    2.811764191    7.337411071    1.795603210
  191 SOLV  OW      5625    5.181155569    0.344256057    3.328798266
  191 SOLV  HW1     5626    5.142972780    0.436656024    3.326710193
  191 SOLV  HW2     5627    5.128669313    0.287934683    3.392619434
  192 SOLV  OW      5628    4.113463438    4.818253531    2.457804603
  192 SOLV  HW1     5629    4.187926435    4.858178448    2.511295557
  192 SOLV  HW2     5630    4.045986354    4.888959284    2.436648501
  193 SOLV  OW      5631    0.072169764    3.203745874    1.444326312
  193 SOLV  HW1     5632    0.165490252    3.212630555    1.479145607
  193 SOLV  HW2     5633    0.016489255    3.153675040    1.510603195
  194 SOLV  OW      5634    4.249998800    5.648952727   10.873082489
  194 SOLV  HW1     5635    4.251599783    5.697072102   10.785435612
  194 SOLV  HW2     5636    4.327527626    5.585979853   10.877956368
  195 SOLV  OW      5637    4.074315529    4.040291340    7.816288172
  195 SOLV  HW1     5638    4.052983949    3.982359596    7.894958070
  195 SOLV  HW2     5639    3.989751914    4.078857985    7.779387837
  196 SOLV  OW      5640    0.532133383    2.739422407    5.931875346
  196 SOLV  HW1     5641    0.503014566    2.833490830    5.949289940
  196 SOLV  HW2     5642    0.631831175    2.733846743    5.937289363
  197 SOLV  OW      5643    0.322371227    7.600900990    6.572477893
  197 SOLV  HW1     5644    0.337065491    7.652390715    6.488021329
  197 SOLV  HW2     5645    0.397592962    7.536344419    6.585675334
  198 SOLV  OW      5646    1.865790521    2.288736503    6.101857067
  198 SOLV  HW1     5647    1.773210905    2.265758164    6.131874486
  198 SOLV  HW2     5648    1.910669425    2.344354868    6.171803456
  199 SOLV  OW      5649    4.470757314    6.392029871   10.707508746
  199 SOLV  HW1     5650    4.380607783    6.353527123   10.727272780
  199 SOLV  HW2     5651    4.541465213    6.325885549   10.732516208
  200 SOLV  OW      5652    6.460708778    4.434189740    0.449459448
  200 SOLV  HW1     5653    6.504393085    4.344622428    0.457793888
  200 SOLV  HW2     5654    6.529445906    4.502680820    0.425289313
  201 SOLV  OW      5655    6.361847301    4.142518220    1.906253668
  201 SOLV  HW1     5656    6.440482748    4.176710831    1.854801197
  201 SOLV  HW2     5657    6.392122093    4.110475671    1.996013027
  202 SOLV  OW      5658    6.320777139    8.213357886    8.520238864
  202 SOLV  HW1     5659    6.230503034    8.170354176    8.519091831
  202 SOLV  HW2     5660    6.361142177    8.203707284    8.611220000
  203 SOLV  OW      5661    4.356185103    2.131480153    6.657097535
  203 SOLV  HW1     5662    4.428781518    2.124293730    6.725494678
  203 SOLV  HW2     5663    4.305919004    2.045146278    6.652644347
  204 SOLV  OW      5664    4.382149638    5.850034528    7.096463071
  204 SOLV  HW1     5665    4.458525708    5.914340163    7.102076406
  204 SOLV  HW2     5666    4.304230044    5.886281118    7.147597730
  205 SOLV  OW      5667    2.874413769    2.422714822    2.673430912
  205 SOLV  HW1     5668    2.917783362    2.499646408    2.626519844
  205 SOLV  HW2     5669    2.795483517    2.391604253    2.620495236
  206 SOLV  OW      5670    6.715602802    6.592037356    5.254311414
  206 SOLV  HW1     5671    6.710797349    6.524101912    5.327535109
  206 SOLV  HW2     5672    6.721655900    6.683575201    5.294113545
  207 SOLV  OW      5673    0.215899209    7.893387478    7.048808851
  207 SOLV  HW1     5674    0.229310660    7.990891995    7.031115784
  207 SOLV  HW2     5675    0.217632455    7.843264192    6.962295209
  208 SOLV  OW      5676    3.811613742    1.659701565    4.967106739
  208 SOLV  HW1     5677    3.763626451    1.747085913    4.959281354
  208 SOLV  HW2     5678    3.802380969    1.608821060    4.881514825
  209 SOLV  OW      5679    5.327895500    6.067382221    9.578457420
  209 SOLV  HW1     5680    5.301639139    5.975333922    9.549513482
  209 SOLV  HW2     5681    5.253563395    6.131151175    9.558250463
  210 SOLV  OW      5682    5.925732488    3.995653835    8.838007890
  210 SOLV  HW1     5683    5.899137930    4.063788955    8.769814358
  210 SOLV  HW2     5684    6.025468367    3.991867266    8.844208690
  211 SOLV  OW      5685    7.048014028    5.644578694    1.490844346
  211 SOLV  HW1     5686    7.128422715    5.664584664    1.434860008
  211 SOLV  HW2     5687    7.031145174    5.546011544    1.490932799
  212 SOLV  OW      5688    7.483708747    6.825609337    6.550151392
  212 SOLV  HW1     5689    7.408624460    6.773164566    6.590300184
  212 SOLV  HW2     5690    7.544321273    6.858000693    6.622793821
  213 SOLV  OW      5691    4.608365562    1.611347943   10.331847672
  213 SOLV  HW1     5692    4.654119821    1.538587138   10.382959741
  213 SOLV  HW2     5693    4.552991814    1.571122499   10.258938750
  214 SOLV  OW      5694    5.563004687    3.384879641    0.036692727
  214 SOLV  HW1     5695    5.635485230    3.401084259    0.103655456
  214 SOLV  HW2     5696    5.539978664    3.470819886   -0.008959304
  215 SOLV  OW      5697    1.210384543    0.718161652    7.400186601
  215 SOLV  HW1     5698    1.137732576    0.649934800    7.408361032
  215 SOLV  HW2     5699    1.230469429    0.756434326    7.490363311
  216 SOLV  OW      5700    2.363413123    4.951290095    3.271541247
  216 SOLV  HW1     5701    2.412472345    5.033797823    3.243511050
  216 SOLV  HW2     5702    2.278468277    4.977045061    3.317596153
  217 SOLV  OW      5703    2.559595176    8.077539926    0.593055914
  217 SOLV  HW1     5704    2.524128217    8.064295547    0.500499365
  217 SOLV  HW2     5705    2.657995909    8.094858736    0.588884894
  218 SOLV  OW      5706    4.405910468    2.499983294    2.014485844
  218 SOLV  HW1     5707    4.471427510    2.428818108    1.989126654
  218 SOLV  HW2     5708    4.414077746    2.576918457    1.951126970
  219 SOLV  OW      5709    2.843015189    7.741838519    0.593226980
  219 SOLV  HW1     5710    2.744474743    7.746856820    0.576959180
  219 SOLV  HW2     5711    2.884377534    7.831061256    0.575102433
  220 SOLV  OW      5712    5.505273453    1.484647958    8.052499331
[truncated: 12,056,289 more chars]
