# Supplementary material for: Understanding the riddle of amine oxidase flavoenzyme reactivity on the stereoisomers of N‐methyl‐dopa and N‐methyl‐tyrosine
Source: J Mol Recognit. 2023 Nov 15;37(2):e3068. doi: 10.1002/jmr.3068 (PMC11475575; doi:10.1002/jmr.3068)
Supplement: Supplementary file 1 — Data S1. Supporting Information. [file JMR-37-e3068-s002.zip › mutant/Y121F/DOP/Y121F.ptp]

TITLE
PERTURBATION TOPOLOGY BASED ON N = 2 STATES
END
PERTATOMPARAM
3
    1214    1    CZ  12   12.01100    0.20300  12   12.01100   -0.14000        0        0
    1215    1    OH   3   15.99940   -0.61100  20    1.00800    0.14000        0        0
    1216    1    HH  21    1.00800    0.40800  22    1.00800    0.00000     1.00     1.00
END
PERTATOMPAIR
0
END
PERTBONDSTRETCH
1
    1214    1215    13     3
END
PERTBONDANGLE
2
    1210   1214   1215    27    25
    1212   1214   1215    27    25
END
